# Supplementary material for: Alien species revises systematic status: integrative species delimitation of two similar taxa of Symbrenthia Hübner, [1819] (Lepidoptera, Nymphalidae)
Source: PeerJ. 2023 Jan 30;11:e14644. doi: 10.7717/peerj.14644 (PMC9893915; doi:10.7717/peerj.14644)
Supplement: Supplemental Information 6 [file peerj-11-14644-s006.zip › SDM/early_stage/MAXENT/past_2012_output/lunica_5.asc]

ncols         264
nrows         468
xllcorner     119.7998599118
yllcorner     21.499860665
cellsize      0.00833333330000001
NODATA_value  -9999
-9999 -9999 -9999 -9999 -9999 -9999 -9999 -9999 -9999 -9999 -9999 -9999 -9999 -9999 -9999 -9999 -9999 -9999 -9999 1.21884E-1 -9999 -9999 -9999 -9999 -9999 -9999 -9999 -9999 -9999 -9999 -9999 -9999 -9999 -9999 -9999 -9999 -9999 -9999 -9999 -9999 -9999 -9999 -9999 -9999 -9999 -9999 -9999 -9999 -9999 -9999 -9999 -9999 -9999 -9999 -9999 -9999 -9999 -9999 -9999 -9999 -9999 -9999 -9999 -9999 -9999 -9999 -9999 -9999 -9999 -9999 -9999 -9999 -9999 -9999 -9999 -9999 -9999 -9999 -9999 -9999 -9999 -9999 -9999 -9999 -9999 -9999 -9999 -9999 -9999 -9999 -9999 -9999 -9999 -9999 -9999 -9999 -9999 -9999 -9999 -9999 -9999 -9999 -9999 -9999 -9999 -9999 -9999 -9999 -9999 -9999 -9999 -9999 -9999 -9999 -9999 -9999 -9999 -9999 -9999 -9999 -9999 -9999 -9999 -9999 -9999 -9999 -9999 -9999 -9999 -9999 -9999 -9999 -9999 -9999 -9999 -9999 -9999 -9999 -9999 -9999 -9999 -9999 -9999 -9999 -9999 -9999 -9999 -9999 -9999 -9999 -9999 -9999 -9999 -9999 -9999 -9999 -9999 -9999 -9999 -9999 -9999 -9999 -9999 -9999 -9999 -9999 -9999 -9999 -9999 -9999 -9999 -9999 -9999 -9999 -9999 -9999 -9999 -9999 -9999 -9999 -9999 -9999 -9999 -9999 -9999 -9999 -9999 -9999 -9999 -9999 -9999 -9999 -9999 -9999 -9999 -9999 -9999 -9999 -9999 -9999 -9999 -9999 -9999 -9999 -9999 -9999 -9999 -9999 -9999 -9999 -9999 -9999 -9999 -9999 -9999 -9999 -9999 -9999 -9999 -9999 -9999 -9999 -9999 -9999 -9999 -9999 -9999 -9999 -9999 -9999 -9999 -9999 -9999 -9999 -9999 -9999 -9999 -9999 -9999 -9999 -9999 -9999 -9999 -9999 -9999 -9999 -9999 -9999 -9999 -9999 -9999 -9999 -9999 -9999 -9999 -9999 -9999 -9999 -9999 -9999 -9999 -9999 -9999 -9999
-9999 -9999 -9999 -9999 -9999 -9999 -9999 -9999 -9999 -9999 -9999 -9999 -9999 -9999 -9999 -9999 -9999 -9999 -9999 -9999 -9999 -9999 -9999 -9999 -9999 -9999 -9999 -9999 -9999 -9999 -9999 -9999 -9999 -9999 -9999 -9999 -9999 -9999 -9999 -9999 -9999 -9999 -9999 -9999 -9999 -9999 -9999 -9999 -9999 -9999 -9999 -9999 -9999 -9999 -9999 -9999 -9999 -9999 -9999 -9999 -9999 -9999 -9999 -9999 -9999 -9999 -9999 -9999 -9999 -9999 -9999 -9999 -9999 -9999 -9999 -9999 -9999 -9999 -9999 -9999 -9999 -9999 -9999 -9999 -9999 -9999 -9999 -9999 -9999 -9999 -9999 -9999 -9999 -9999 -9999 -9999 -9999 -9999 -9999 -9999 -9999 -9999 -9999 -9999 -9999 -9999 -9999 -9999 -9999 -9999 -9999 -9999 -9999 -9999 -9999 -9999 -9999 -9999 -9999 -9999 -9999 -9999 -9999 -9999 -9999 -9999 -9999 -9999 -9999 -9999 -9999 -9999 -9999 -9999 -9999 -9999 -9999 -9999 -9999 -9999 -9999 -9999 -9999 -9999 -9999 -9999 -9999 -9999 -9999 -9999 -9999 -9999 -9999 -9999 -9999 -9999 -9999 -9999 -9999 -9999 -9999 -9999 -9999 -9999 -9999 -9999 -9999 -9999 -9999 -9999 -9999 -9999 -9999 -9999 -9999 -9999 -9999 -9999 -9999 -9999 -9999 -9999 -9999 -9999 -9999 -9999 -9999 -9999 -9999 -9999 -9999 -9999 -9999 -9999 -9999 -9999 -9999 -9999 -9999 -9999 -9999 -9999 -9999 -9999 -9999 -9999 -9999 -9999 -9999 -9999 -9999 -9999 -9999 -9999 -9999 -9999 -9999 -9999 -9999 -9999 -9999 -9999 -9999 -9999 -9999 -9999 -9999 -9999 -9999 -9999 -9999 -9999 -9999 -9999 -9999 -9999 -9999 -9999 -9999 -9999 -9999 -9999 -9999 -9999 -9999 -9999 -9999 -9999 -9999 -9999 -9999 -9999 -9999 -9999 -9999 -9999 -9999 -9999 -9999 -9999 -9999 -9999 -9999 -9999
-9999 1.53506E-1 -9999 -9999 -9999 -9999 -9999 -9999 -9999 -9999 -9999 -9999 -9999 -9999 -9999 -9999 -9999 -9999 -9999 -9999 -9999 -9999 -9999 -9999 -9999 -9999 -9999 -9999 -9999 -9999 -9999 -9999 -9999 -9999 -9999 -9999 -9999 -9999 -9999 -9999 -9999 -9999 -9999 -9999 -9999 -9999 -9999 -9999 -9999 -9999 -9999 -9999 -9999 -9999 -9999 -9999 -9999 -9999 -9999 -9999 -9999 -9999 -9999 -9999 -9999 -9999 -9999 -9999 -9999 -9999 -9999 -9999 -9999 -9999 -9999 -9999 -9999 -9999 -9999 -9999 -9999 -9999 -9999 -9999 -9999 -9999 -9999 -9999 -9999 -9999 -9999 -9999 -9999 -9999 -9999 -9999 -9999 -9999 -9999 -9999 -9999 -9999 -9999 -9999 -9999 -9999 -9999 -9999 -9999 -9999 -9999 -9999 -9999 -9999 -9999 -9999 -9999 -9999 -9999 -9999 -9999 -9999 -9999 -9999 -9999 -9999 -9999 -9999 -9999 -9999 -9999 -9999 -9999 -9999 -9999 -9999 -9999 -9999 -9999 -9999 -9999 -9999 -9999 -9999 -9999 -9999 -9999 -9999 -9999 -9999 -9999 -9999 -9999 -9999 -9999 -9999 -9999 -9999 -9999 -9999 -9999 -9999 -9999 -9999 -9999 -9999 -9999 -9999 -9999 -9999 -9999 -9999 -9999 -9999 -9999 -9999 -9999 -9999 -9999 -9999 -9999 -9999 -9999 -9999 -9999 -9999 -9999 -9999 -9999 -9999 -9999 -9999 -9999 -9999 -9999 -9999 -9999 -9999 -9999 -9999 -9999 -9999 -9999 -9999 -9999 -9999 -9999 -9999 -9999 -9999 -9999 -9999 -9999 -9999 -9999 -9999 -9999 -9999 -9999 -9999 -9999 -9999 -9999 -9999 -9999 -9999 -9999 -9999 -9999 -9999 -9999 -9999 -9999 -9999 -9999 -9999 -9999 -9999 -9999 -9999 -9999 -9999 -9999 -9999 -9999 -9999 -9999 -9999 -9999 -9999 -9999 -9999 -9999 -9999 -9999 -9999 -9999 -9999 -9999 -9999 -9999 -9999 -9999 -9999
-9999 -9999 -9999 -9999 -9999 -9999 -9999 -9999 -9999 -9999 -9999 -9999 -9999 -9999 -9999 -9999 -9999 -9999 -9999 -9999 -9999 -9999 -9999 -9999 -9999 -9999 -9999 -9999 -9999 -9999 -9999 -9999 -9999 -9999 -9999 -9999 -9999 -9999 -9999 -9999 -9999 -9999 -9999 -9999 -9999 -9999 -9999 -9999 -9999 -9999 -9999 -9999 -9999 -9999 -9999 -9999 -9999 -9999 -9999 -9999 -9999 -9999 -9999 -9999 -9999 -9999 -9999 -9999 -9999 -9999 -9999 -9999 -9999 -9999 -9999 -9999 -9999 -9999 -9999 -9999 -9999 -9999 -9999 -9999 -9999 -9999 -9999 -9999 -9999 -9999 -9999 -9999 -9999 -9999 -9999 -9999 -9999 -9999 -9999 -9999 -9999 -9999 -9999 -9999 -9999 -9999 -9999 -9999 -9999 -9999 -9999 -9999 -9999 -9999 -9999 -9999 -9999 -9999 -9999 -9999 -9999 -9999 -9999 -9999 -9999 -9999 -9999 -9999 -9999 -9999 -9999 -9999 -9999 -9999 -9999 -9999 -9999 -9999 -9999 -9999 -9999 -9999 -9999 -9999 -9999 -9999 -9999 -9999 -9999 -9999 -9999 -9999 -9999 -9999 -9999 -9999 -9999 -9999 -9999 -9999 -9999 -9999 -9999 -9999 -9999 -9999 -9999 -9999 -9999 -9999 -9999 -9999 -9999 -9999 -9999 -9999 -9999 -9999 -9999 -9999 -9999 -9999 -9999 -9999 -9999 -9999 -9999 -9999 -9999 -9999 -9999 -9999 -9999 -9999 -9999 -9999 -9999 -9999 -9999 -9999 -9999 -9999 -9999 -9999 -9999 -9999 -9999 -9999 -9999 -9999 -9999 -9999 -9999 -9999 -9999 -9999 -9999 -9999 -9999 -9999 -9999 -9999 -9999 -9999 -9999 -9999 -9999 -9999 -9999 -9999 -9999 -9999 -9999 -9999 -9999 -9999 -9999 -9999 -9999 -9999 -9999 -9999 -9999 -9999 -9999 -9999 -9999 -9999 -9999 -9999 -9999 -9999 -9999 -9999 -9999 -9999 -9999 -9999 -9999 -9999 -9999 -9999 -9999 -9999
-9999 -9999 -9999 -9999 -9999 -9999 -9999 -9999 -9999 -9999 -9999 -9999 -9999 -9999 -9999 -9999 -9999 -9999 -9999 -9999 -9999 -9999 -9999 -9999 -9999 -9999 -9999 -9999 -9999 -9999 -9999 -9999 -9999 -9999 -9999 -9999 -9999 -9999 -9999 -9999 -9999 -9999 -9999 -9999 -9999 -9999 -9999 -9999 -9999 -9999 -9999 -9999 -9999 -9999 -9999 -9999 -9999 -9999 -9999 -9999 -9999 -9999 -9999 -9999 -9999 -9999 -9999 -9999 -9999 -9999 -9999 -9999 -9999 -9999 -9999 -9999 -9999 -9999 -9999 -9999 -9999 -9999 -9999 -9999 -9999 -9999 -9999 -9999 -9999 -9999 -9999 -9999 -9999 -9999 -9999 -9999 -9999 -9999 -9999 -9999 -9999 -9999 -9999 -9999 -9999 -9999 -9999 -9999 -9999 -9999 -9999 -9999 -9999 -9999 -9999 -9999 -9999 -9999 -9999 -9999 -9999 -9999 -9999 -9999 -9999 -9999 -9999 -9999 -9999 -9999 -9999 -9999 -9999 -9999 -9999 -9999 -9999 -9999 -9999 -9999 -9999 -9999 -9999 -9999 -9999 -9999 -9999 -9999 -9999 -9999 -9999 -9999 -9999 -9999 -9999 -9999 -9999 -9999 -9999 -9999 -9999 -9999 -9999 -9999 -9999 -9999 -9999 -9999 -9999 -9999 -9999 -9999 -9999 -9999 -9999 -9999 -9999 -9999 -9999 -9999 -9999 -9999 -9999 -9999 -9999 -9999 -9999 -9999 -9999 -9999 -9999 -9999 -9999 -9999 -9999 -9999 -9999 -9999 -9999 -9999 -9999 -9999 -9999 -9999 -9999 -9999 -9999 -9999 -9999 -9999 -9999 -9999 -9999 -9999 -9999 -9999 -9999 -9999 -9999 -9999 -9999 -9999 -9999 -9999 -9999 -9999 -9999 -9999 -9999 -9999 -9999 -9999 -9999 -9999 -9999 -9999 -9999 -9999 -9999 -9999 -9999 -9999 -9999 -9999 -9999 -9999 -9999 -9999 -9999 -9999 -9999 -9999 -9999 -9999 -9999 -9999 -9999 -9999 -9999 -9999 -9999 -9999 -9999 -9999
-9999 -9999 -9999 -9999 -9999 -9999 -9999 -9999 -9999 -9999 -9999 -9999 -9999 -9999 -9999 -9999 -9999 -9999 -9999 -9999 -9999 -9999 -9999 -9999 -9999 -9999 -9999 -9999 -9999 -9999 -9999 -9999 -9999 -9999 -9999 -9999 -9999 -9999 -9999 -9999 -9999 -9999 -9999 -9999 -9999 -9999 -9999 -9999 -9999 -9999 -9999 -9999 -9999 -9999 -9999 -9999 -9999 -9999 -9999 -9999 -9999 -9999 -9999 -9999 -9999 -9999 -9999 -9999 -9999 -9999 -9999 -9999 -9999 -9999 -9999 -9999 -9999 -9999 -9999 -9999 -9999 -9999 -9999 -9999 -9999 -9999 -9999 -9999 -9999 -9999 -9999 -9999 -9999 -9999 -9999 -9999 -9999 -9999 -9999 -9999 -9999 -9999 -9999 -9999 -9999 -9999 -9999 -9999 -9999 -9999 -9999 -9999 -9999 -9999 -9999 -9999 -9999 -9999 -9999 -9999 -9999 -9999 -9999 -9999 -9999 -9999 -9999 -9999 -9999 -9999 -9999 -9999 -9999 -9999 -9999 -9999 -9999 -9999 -9999 -9999 -9999 -9999 -9999 -9999 -9999 -9999 -9999 -9999 -9999 -9999 -9999 -9999 -9999 -9999 -9999 -9999 -9999 -9999 -9999 -9999 -9999 -9999 -9999 -9999 -9999 -9999 -9999 -9999 -9999 -9999 -9999 -9999 -9999 -9999 -9999 -9999 -9999 -9999 -9999 -9999 -9999 -9999 -9999 -9999 -9999 -9999 -9999 -9999 -9999 -9999 -9999 -9999 -9999 -9999 -9999 -9999 -9999 -9999 -9999 -9999 -9999 -9999 -9999 -9999 -9999 -9999 -9999 -9999 -9999 -9999 -9999 -9999 -9999 -9999 -9999 -9999 -9999 -9999 -9999 -9999 -9999 -9999 -9999 -9999 -9999 -9999 -9999 -9999 -9999 -9999 -9999 -9999 -9999 -9999 -9999 -9999 -9999 -9999 -9999 -9999 -9999 -9999 -9999 -9999 -9999 -9999 -9999 -9999 -9999 -9999 -9999 -9999 -9999 -9999 -9999 -9999 -9999 -9999 -9999 -9999 -9999 -9999 -9999 -9999
-9999 -9999 -9999 -9999 -9999 -9999 -9999 -9999 -9999 -9999 -9999 -9999 -9999 -9999 -9999 -9999 -9999 -9999 -9999 -9999 -9999 -9999 -9999 -9999 -9999 -9999 -9999 -9999 -9999 -9999 -9999 -9999 -9999 -9999 -9999 -9999 -9999 -9999 -9999 -9999 -9999 -9999 -9999 -9999 -9999 -9999 -9999 -9999 -9999 -9999 -9999 -9999 -9999 -9999 -9999 -9999 -9999 -9999 -9999 -9999 -9999 -9999 -9999 -9999 -9999 -9999 -9999 -9999 -9999 -9999 -9999 -9999 -9999 -9999 -9999 -9999 -9999 -9999 -9999 -9999 -9999 -9999 -9999 -9999 -9999 -9999 -9999 -9999 -9999 -9999 -9999 -9999 -9999 -9999 -9999 -9999 -9999 -9999 -9999 -9999 -9999 -9999 -9999 -9999 -9999 -9999 -9999 -9999 -9999 -9999 -9999 -9999 -9999 -9999 -9999 -9999 -9999 -9999 -9999 -9999 -9999 -9999 -9999 -9999 -9999 -9999 -9999 -9999 -9999 -9999 -9999 -9999 -9999 -9999 -9999 -9999 -9999 -9999 -9999 -9999 -9999 -9999 -9999 -9999 -9999 -9999 -9999 -9999 -9999 -9999 -9999 -9999 -9999 -9999 -9999 -9999 -9999 -9999 -9999 -9999 -9999 -9999 -9999 -9999 -9999 -9999 -9999 -9999 -9999 -9999 -9999 -9999 -9999 -9999 -9999 -9999 -9999 -9999 -9999 -9999 -9999 -9999 -9999 -9999 -9999 -9999 -9999 -9999 -9999 -9999 -9999 -9999 -9999 -9999 -9999 -9999 -9999 -9999 -9999 -9999 -9999 -9999 -9999 -9999 -9999 -9999 -9999 -9999 -9999 -9999 -9999 -9999 -9999 -9999 -9999 -9999 -9999 -9999 -9999 -9999 -9999 -9999 -9999 -9999 -9999 -9999 -9999 -9999 -9999 -9999 -9999 -9999 -9999 -9999 -9999 -9999 -9999 -9999 -9999 -9999 -9999 -9999 -9999 -9999 -9999 -9999 -9999 -9999 -9999 -9999 -9999 -9999 -9999 -9999 -9999 -9999 -9999 -9999 -9999 -9999 -9999 -9999 -9999 -9999
-9999 -9999 -9999 -9999 -9999 -9999 -9999 -9999 -9999 -9999 -9999 -9999 -9999 -9999 -9999 -9999 -9999 -9999 -9999 -9999 -9999 -9999 -9999 -9999 -9999 -9999 -9999 -9999 -9999 -9999 -9999 -9999 -9999 -9999 -9999 -9999 -9999 -9999 -9999 -9999 -9999 -9999 -9999 -9999 -9999 -9999 -9999 -9999 -9999 -9999 -9999 -9999 -9999 -9999 -9999 -9999 -9999 -9999 -9999 -9999 -9999 -9999 -9999 -9999 -9999 -9999 -9999 -9999 -9999 -9999 -9999 -9999 -9999 -9999 -9999 -9999 -9999 -9999 -9999 -9999 -9999 -9999 -9999 -9999 -9999 -9999 -9999 -9999 -9999 -9999 -9999 -9999 -9999 -9999 -9999 -9999 -9999 -9999 -9999 -9999 -9999 -9999 -9999 -9999 -9999 -9999 -9999 -9999 -9999 -9999 -9999 -9999 -9999 -9999 -9999 -9999 -9999 -9999 -9999 -9999 -9999 -9999 -9999 -9999 -9999 -9999 -9999 -9999 -9999 -9999 -9999 -9999 -9999 -9999 -9999 -9999 -9999 -9999 -9999 -9999 -9999 -9999 -9999 -9999 -9999 -9999 -9999 -9999 -9999 -9999 -9999 -9999 -9999 -9999 -9999 -9999 -9999 -9999 -9999 -9999 -9999 -9999 -9999 -9999 -9999 -9999 -9999 -9999 -9999 -9999 -9999 -9999 -9999 -9999 -9999 -9999 -9999 -9999 -9999 -9999 -9999 -9999 -9999 -9999 -9999 -9999 -9999 -9999 -9999 -9999 -9999 -9999 -9999 -9999 -9999 -9999 -9999 -9999 -9999 -9999 -9999 -9999 -9999 -9999 -9999 -9999 -9999 -9999 -9999 -9999 -9999 -9999 -9999 -9999 -9999 -9999 -9999 -9999 -9999 -9999 -9999 -9999 -9999 -9999 -9999 -9999 -9999 -9999 -9999 -9999 -9999 -9999 -9999 -9999 -9999 -9999 -9999 -9999 -9999 -9999 -9999 -9999 -9999 -9999 -9999 -9999 -9999 -9999 -9999 -9999 -9999 -9999 -9999 -9999 -9999 -9999 -9999 -9999 -9999 -9999 -9999 -9999 -9999 -9999
-9999 -9999 -9999 -9999 -9999 -9999 -9999 -9999 -9999 -9999 -9999 -9999 -9999 -9999 -9999 -9999 -9999 -9999 -9999 -9999 -9999 -9999 -9999 -9999 -9999 -9999 -9999 -9999 -9999 -9999 -9999 -9999 -9999 -9999 -9999 -9999 -9999 -9999 -9999 -9999 -9999 -9999 -9999 -9999 -9999 -9999 -9999 -9999 -9999 -9999 -9999 -9999 -9999 -9999 -9999 -9999 -9999 -9999 -9999 -9999 -9999 -9999 -9999 -9999 -9999 -9999 -9999 -9999 -9999 -9999 -9999 -9999 -9999 -9999 -9999 -9999 -9999 -9999 -9999 -9999 -9999 -9999 -9999 -9999 -9999 -9999 -9999 -9999 -9999 -9999 -9999 -9999 -9999 -9999 -9999 -9999 -9999 -9999 -9999 -9999 -9999 -9999 -9999 -9999 -9999 -9999 -9999 -9999 -9999 -9999 -9999 -9999 -9999 -9999 -9999 -9999 -9999 -9999 -9999 -9999 -9999 -9999 -9999 -9999 -9999 -9999 -9999 -9999 -9999 -9999 -9999 -9999 -9999 -9999 -9999 -9999 -9999 -9999 -9999 -9999 -9999 -9999 -9999 -9999 -9999 -9999 -9999 -9999 -9999 -9999 -9999 -9999 -9999 -9999 -9999 -9999 -9999 -9999 -9999 -9999 -9999 -9999 -9999 -9999 -9999 -9999 -9999 -9999 -9999 -9999 -9999 -9999 -9999 -9999 -9999 -9999 -9999 -9999 -9999 -9999 -9999 -9999 -9999 -9999 -9999 -9999 -9999 -9999 -9999 -9999 -9999 -9999 -9999 -9999 -9999 -9999 -9999 -9999 -9999 -9999 -9999 -9999 -9999 -9999 -9999 -9999 -9999 -9999 -9999 -9999 -9999 -9999 -9999 -9999 -9999 -9999 -9999 -9999 -9999 -9999 -9999 -9999 -9999 -9999 -9999 -9999 -9999 -9999 -9999 -9999 -9999 -9999 -9999 -9999 -9999 -9999 -9999 -9999 -9999 -9999 -9999 -9999 -9999 -9999 -9999 -9999 -9999 -9999 -9999 -9999 -9999 -9999 -9999 -9999 -9999 -9999 -9999 -9999 -9999 -9999 -9999 -9999 -9999 -9999
-9999 -9999 -9999 -9999 -9999 -9999 -9999 -9999 -9999 -9999 -9999 -9999 -9999 -9999 -9999 -9999 -9999 -9999 -9999 -9999 -9999 -9999 -9999 -9999 -9999 -9999 -9999 -9999 -9999 -9999 -9999 -9999 -9999 -9999 -9999 -9999 -9999 -9999 -9999 -9999 -9999 -9999 -9999 -9999 -9999 -9999 -9999 -9999 -9999 -9999 -9999 -9999 -9999 -9999 -9999 -9999 -9999 -9999 -9999 -9999 -9999 -9999 -9999 -9999 -9999 -9999 -9999 -9999 -9999 -9999 -9999 -9999 -9999 -9999 -9999 -9999 -9999 -9999 -9999 -9999 -9999 -9999 -9999 -9999 -9999 -9999 -9999 -9999 -9999 -9999 -9999 -9999 -9999 -9999 -9999 -9999 -9999 -9999 -9999 -9999 -9999 -9999 -9999 -9999 -9999 -9999 -9999 -9999 -9999 -9999 -9999 -9999 -9999 -9999 -9999 -9999 -9999 -9999 -9999 -9999 -9999 -9999 -9999 -9999 -9999 -9999 -9999 -9999 -9999 -9999 -9999 -9999 -9999 -9999 -9999 -9999 -9999 -9999 -9999 -9999 -9999 -9999 -9999 -9999 -9999 -9999 -9999 -9999 -9999 -9999 -9999 -9999 -9999 -9999 -9999 -9999 -9999 -9999 -9999 -9999 -9999 -9999 -9999 -9999 -9999 -9999 -9999 -9999 -9999 -9999 -9999 -9999 -9999 -9999 -9999 -9999 -9999 -9999 -9999 -9999 -9999 -9999 -9999 -9999 -9999 -9999 -9999 -9999 -9999 -9999 -9999 -9999 -9999 -9999 -9999 -9999 -9999 -9999 -9999 -9999 -9999 -9999 -9999 -9999 -9999 -9999 -9999 -9999 -9999 -9999 -9999 -9999 -9999 -9999 -9999 -9999 -9999 -9999 -9999 -9999 -9999 -9999 -9999 -9999 -9999 -9999 -9999 -9999 -9999 -9999 -9999 -9999 -9999 -9999 -9999 -9999 -9999 -9999 -9999 -9999 -9999 -9999 -9999 -9999 -9999 -9999 -9999 -9999 -9999 -9999 -9999 -9999 -9999 -9999 -9999 -9999 -9999 -9999 -9999 -9999 -9999 -9999 -9999 -9999
-9999 -9999 -9999 -9999 -9999 -9999 -9999 -9999 -9999 -9999 -9999 -9999 -9999 -9999 -9999 -9999 -9999 -9999 -9999 -9999 -9999 -9999 -9999 -9999 -9999 -9999 -9999 -9999 -9999 -9999 -9999 -9999 -9999 -9999 -9999 -9999 -9999 -9999 -9999 -9999 -9999 -9999 -9999 -9999 -9999 -9999 -9999 -9999 -9999 -9999 -9999 -9999 -9999 -9999 -9999 -9999 -9999 -9999 -9999 -9999 -9999 -9999 -9999 -9999 -9999 -9999 -9999 -9999 -9999 -9999 -9999 -9999 -9999 -9999 -9999 -9999 -9999 -9999 -9999 -9999 -9999 -9999 -9999 -9999 -9999 -9999 -9999 -9999 -9999 -9999 -9999 -9999 -9999 -9999 -9999 -9999 -9999 -9999 -9999 -9999 -9999 -9999 -9999 -9999 -9999 -9999 -9999 -9999 -9999 -9999 -9999 -9999 -9999 -9999 -9999 -9999 -9999 -9999 -9999 -9999 -9999 -9999 -9999 -9999 -9999 -9999 -9999 -9999 -9999 -9999 -9999 -9999 -9999 -9999 -9999 -9999 -9999 -9999 -9999 -9999 -9999 -9999 -9999 -9999 -9999 -9999 -9999 -9999 -9999 -9999 -9999 -9999 -9999 -9999 -9999 -9999 -9999 -9999 -9999 -9999 -9999 -9999 -9999 -9999 -9999 -9999 -9999 -9999 -9999 -9999 -9999 -9999 -9999 -9999 -9999 -9999 -9999 -9999 -9999 -9999 -9999 -9999 -9999 -9999 -9999 -9999 -9999 -9999 -9999 -9999 -9999 -9999 -9999 -9999 -9999 -9999 -9999 -9999 -9999 -9999 -9999 -9999 -9999 -9999 -9999 -9999 -9999 -9999 -9999 -9999 -9999 -9999 -9999 -9999 -9999 -9999 -9999 -9999 -9999 -9999 -9999 -9999 -9999 -9999 -9999 -9999 -9999 -9999 -9999 -9999 -9999 -9999 -9999 -9999 -9999 -9999 -9999 -9999 -9999 -9999 -9999 -9999 -9999 -9999 -9999 -9999 -9999 -9999 -9999 -9999 -9999 -9999 -9999 -9999 -9999 -9999 -9999 -9999 -9999 -9999 -9999 -9999 -9999 -9999
-9999 -9999 -9999 -9999 -9999 -9999 -9999 -9999 -9999 -9999 -9999 -9999 -9999 -9999 -9999 -9999 -9999 -9999 -9999 -9999 -9999 -9999 -9999 -9999 -9999 -9999 -9999 -9999 -9999 -9999 -9999 -9999 -9999 -9999 -9999 -9999 -9999 -9999 -9999 -9999 -9999 -9999 -9999 -9999 -9999 -9999 -9999 -9999 -9999 -9999 -9999 -9999 -9999 -9999 -9999 -9999 -9999 -9999 -9999 -9999 -9999 -9999 -9999 -9999 -9999 -9999 -9999 -9999 -9999 -9999 -9999 -9999 -9999 -9999 -9999 -9999 -9999 -9999 -9999 -9999 -9999 -9999 -9999 -9999 -9999 -9999 -9999 -9999 -9999 -9999 -9999 -9999 -9999 -9999 -9999 -9999 -9999 -9999 -9999 -9999 -9999 -9999 -9999 -9999 -9999 -9999 -9999 -9999 -9999 -9999 -9999 -9999 -9999 -9999 -9999 -9999 -9999 -9999 -9999 -9999 -9999 -9999 -9999 -9999 -9999 -9999 -9999 -9999 -9999 -9999 -9999 -9999 -9999 -9999 -9999 -9999 -9999 -9999 -9999 -9999 -9999 -9999 -9999 -9999 -9999 -9999 -9999 -9999 -9999 -9999 -9999 -9999 -9999 -9999 -9999 -9999 -9999 -9999 -9999 -9999 -9999 -9999 -9999 -9999 -9999 -9999 -9999 -9999 -9999 -9999 -9999 -9999 -9999 -9999 -9999 -9999 -9999 -9999 -9999 -9999 -9999 -9999 -9999 -9999 -9999 -9999 -9999 -9999 -9999 -9999 -9999 -9999 -9999 -9999 -9999 -9999 -9999 -9999 -9999 -9999 -9999 -9999 -9999 -9999 -9999 -9999 -9999 7.48229E-1 7.47593E-1 -9999 -9999 7.46774E-1 7.45466E-1 -9999 -9999 -9999 -9999 -9999 -9999 -9999 -9999 -9999 -9999 -9999 -9999 -9999 -9999 -9999 -9999 -9999 -9999 -9999 -9999 -9999 -9999 -9999 -9999 -9999 -9999 -9999 -9999 -9999 -9999 -9999 -9999 -9999 -9999 -9999 -9999 -9999 -9999 -9999 -9999 -9999 -9999 -9999 -9999 -9999 -9999 -9999 -9999 -9999 -9999 -9999
-9999 -9999 -9999 -9999 -9999 -9999 -9999 -9999 -9999 -9999 -9999 -9999 -9999 -9999 -9999 -9999 -9999 -9999 -9999 -9999 -9999 -9999 -9999 -9999 -9999 -9999 -9999 -9999 -9999 -9999 -9999 -9999 -9999 -9999 -9999 -9999 -9999 -9999 -9999 -9999 -9999 -9999 -9999 -9999 -9999 -9999 -9999 -9999 -9999 -9999 -9999 -9999 -9999 -9999 -9999 -9999 -9999 -9999 -9999 -9999 -9999 -9999 -9999 -9999 -9999 -9999 -9999 -9999 -9999 -9999 -9999 -9999 -9999 -9999 -9999 -9999 -9999 -9999 -9999 -9999 -9999 -9999 -9999 -9999 -9999 -9999 -9999 -9999 -9999 -9999 -9999 -9999 -9999 -9999 -9999 -9999 -9999 -9999 -9999 -9999 -9999 -9999 -9999 -9999 -9999 -9999 -9999 -9999 -9999 -9999 -9999 -9999 -9999 -9999 -9999 -9999 -9999 -9999 -9999 -9999 -9999 -9999 -9999 -9999 -9999 -9999 -9999 -9999 -9999 -9999 -9999 -9999 -9999 -9999 -9999 -9999 -9999 -9999 -9999 -9999 -9999 -9999 -9999 -9999 -9999 -9999 -9999 -9999 -9999 -9999 -9999 -9999 -9999 -9999 -9999 -9999 -9999 -9999 -9999 -9999 -9999 -9999 -9999 -9999 -9999 -9999 -9999 -9999 -9999 -9999 -9999 -9999 -9999 -9999 -9999 -9999 -9999 -9999 -9999 -9999 -9999 -9999 -9999 -9999 -9999 -9999 -9999 -9999 -9999 -9999 -9999 -9999 -9999 -9999 -9999 -9999 -9999 -9999 -9999 -9999 -9999 -9999 -9999 -9999 7.49001E-1 -9999 -9999 7.4642E-1 7.45135E-1 7.45045E-1 7.4456E-1 7.42961E-1 7.45345E-1 7.44258E-1 7.39945E-1 7.41134E-1 -9999 -9999 -9999 -9999 -9999 -9999 -9999 -9999 -9999 -9999 -9999 -9999 -9999 -9999 -9999 -9999 -9999 -9999 -9999 -9999 -9999 -9999 -9999 -9999 -9999 -9999 -9999 -9999 -9999 -9999 -9999 -9999 -9999 -9999 -9999 -9999 -9999 -9999 -9999 -9999 -9999 -9999 -9999 -9999 -9999 -9999 -9999 -9999
-9999 -9999 -9999 -9999 -9999 -9999 -9999 -9999 -9999 -9999 -9999 -9999 -9999 -9999 -9999 -9999 -9999 -9999 -9999 -9999 -9999 -9999 -9999 -9999 -9999 -9999 -9999 -9999 -9999 -9999 -9999 -9999 -9999 -9999 -9999 -9999 -9999 -9999 -9999 -9999 -9999 -9999 -9999 -9999 -9999 -9999 -9999 -9999 -9999 -9999 -9999 -9999 -9999 -9999 -9999 -9999 -9999 -9999 -9999 -9999 -9999 -9999 -9999 -9999 -9999 -9999 -9999 -9999 -9999 -9999 -9999 -9999 -9999 -9999 -9999 -9999 -9999 -9999 -9999 -9999 -9999 -9999 -9999 -9999 -9999 -9999 -9999 -9999 -9999 -9999 -9999 -9999 -9999 -9999 -9999 -9999 -9999 -9999 -9999 -9999 -9999 -9999 -9999 -9999 -9999 -9999 -9999 -9999 -9999 -9999 -9999 -9999 -9999 -9999 -9999 -9999 -9999 -9999 -9999 -9999 -9999 -9999 -9999 -9999 -9999 -9999 -9999 -9999 -9999 -9999 -9999 -9999 -9999 -9999 -9999 -9999 -9999 -9999 -9999 -9999 -9999 -9999 -9999 -9999 -9999 -9999 -9999 -9999 -9999 -9999 -9999 -9999 -9999 -9999 -9999 -9999 -9999 -9999 -9999 -9999 -9999 -9999 -9999 -9999 -9999 -9999 -9999 -9999 -9999 -9999 -9999 -9999 -9999 -9999 -9999 -9999 -9999 -9999 -9999 -9999 -9999 -9999 -9999 -9999 -9999 -9999 -9999 -9999 -9999 -9999 -9999 -9999 -9999 -9999 -9999 -9999 -9999 -9999 -9999 -9999 -9999 -9999 -9999 7.67471E-1 7.66499E-1 7.64534E-1 7.6265E-1 7.648E-1 7.61219E-1 7.63031E-1 7.41736E-1 7.32697E-1 7.37387E-1 7.29083E-1 7.35722E-1 7.29437E-1 7.4077E-1 -9999 -9999 -9999 -9999 -9999 -9999 -9999 -9999 -9999 -9999 -9999 -9999 -9999 -9999 -9999 -9999 -9999 -9999 -9999 -9999 -9999 -9999 -9999 -9999 -9999 -9999 -9999 -9999 -9999 -9999 -9999 -9999 -9999 -9999 -9999 -9999 -9999 -9999 -9999 -9999 -9999 -9999 -9999 -9999 -9999 -9999 -9999
-9999 -9999 -9999 -9999 -9999 -9999 -9999 -9999 -9999 -9999 -9999 -9999 -9999 -9999 -9999 -9999 -9999 -9999 -9999 -9999 -9999 -9999 -9999 -9999 -9999 -9999 -9999 -9999 -9999 -9999 -9999 -9999 -9999 -9999 -9999 -9999 -9999 -9999 -9999 -9999 -9999 -9999 -9999 -9999 -9999 -9999 -9999 -9999 -9999 -9999 -9999 -9999 -9999 -9999 -9999 -9999 -9999 -9999 -9999 -9999 -9999 -9999 -9999 -9999 -9999 -9999 -9999 -9999 -9999 -9999 -9999 -9999 -9999 -9999 -9999 -9999 -9999 -9999 -9999 -9999 -9999 -9999 -9999 -9999 -9999 -9999 -9999 -9999 -9999 -9999 -9999 -9999 -9999 -9999 -9999 -9999 -9999 -9999 -9999 -9999 -9999 -9999 -9999 -9999 -9999 -9999 -9999 -9999 -9999 -9999 -9999 -9999 -9999 -9999 -9999 -9999 -9999 -9999 -9999 -9999 -9999 -9999 -9999 -9999 -9999 -9999 -9999 -9999 -9999 -9999 -9999 -9999 -9999 -9999 -9999 -9999 -9999 -9999 -9999 -9999 -9999 -9999 -9999 -9999 -9999 -9999 -9999 -9999 -9999 -9999 -9999 -9999 -9999 -9999 -9999 -9999 -9999 -9999 -9999 -9999 -9999 -9999 -9999 -9999 -9999 -9999 -9999 -9999 -9999 -9999 -9999 -9999 -9999 -9999 -9999 -9999 -9999 -9999 -9999 -9999 -9999 -9999 -9999 -9999 -9999 -9999 -9999 -9999 -9999 -9999 -9999 -9999 -9999 -9999 -9999 -9999 -9999 -9999 -9999 -9999 -9999 7.67658E-1 7.67364E-1 7.66906E-1 7.65233E-1 7.64377E-1 7.54334E-1 7.44452E-1 7.4288E-1 7.499E-1 7.42168E-1 7.33177E-1 7.38228E-1 7.30253E-1 7.36282E-1 7.08749E-1 7.16672E-1 7.33307E-1 7.34896E-1 -9999 -9999 -9999 -9999 -9999 -9999 -9999 -9999 -9999 -9999 -9999 -9999 -9999 -9999 -9999 -9999 -9999 -9999 -9999 -9999 -9999 -9999 -9999 -9999 -9999 -9999 -9999 -9999 -9999 -9999 -9999 -9999 -9999 -9999 -9999 -9999 -9999 -9999 -9999 -9999 -9999 -9999 -9999 -9999 -9999
-9999 -9999 -9999 -9999 -9999 -9999 -9999 -9999 -9999 -9999 -9999 -9999 -9999 -9999 -9999 -9999 -9999 -9999 -9999 -9999 -9999 -9999 -9999 -9999 -9999 -9999 -9999 -9999 -9999 -9999 -9999 -9999 -9999 -9999 -9999 -9999 -9999 -9999 -9999 -9999 -9999 -9999 -9999 -9999 -9999 -9999 -9999 -9999 -9999 -9999 -9999 -9999 -9999 -9999 -9999 -9999 -9999 -9999 -9999 -9999 -9999 -9999 -9999 -9999 -9999 -9999 -9999 -9999 -9999 -9999 -9999 -9999 -9999 -9999 -9999 -9999 -9999 -9999 -9999 -9999 -9999 -9999 -9999 -9999 -9999 -9999 -9999 -9999 -9999 -9999 -9999 -9999 -9999 -9999 -9999 -9999 -9999 -9999 -9999 -9999 -9999 -9999 -9999 -9999 -9999 -9999 -9999 -9999 -9999 -9999 -9999 -9999 -9999 -9999 -9999 -9999 -9999 -9999 -9999 -9999 -9999 -9999 -9999 -9999 -9999 -9999 -9999 -9999 -9999 -9999 -9999 -9999 -9999 -9999 -9999 -9999 -9999 -9999 -9999 -9999 -9999 -9999 -9999 -9999 -9999 -9999 -9999 -9999 -9999 -9999 -9999 -9999 -9999 -9999 -9999 -9999 -9999 -9999 -9999 -9999 -9999 -9999 -9999 -9999 -9999 -9999 -9999 -9999 -9999 -9999 -9999 -9999 -9999 -9999 -9999 -9999 -9999 -9999 -9999 -9999 -9999 -9999 -9999 -9999 -9999 -9999 -9999 -9999 -9999 -9999 -9999 -9999 -9999 -9999 -9999 -9999 -9999 -9999 -9999 -9999 7.68348E-1 7.67578E-1 7.66281E-1 7.69537E-1 7.68287E-1 7.56908E-1 7.45701E-1 7.27288E-1 7.24684E-1 7.2494E-1 7.32249E-1 7.1627E-1 7.14247E-1 7.13356E-1 7.19636E-1 7.10437E-1 7.08458E-1 7.00576E-1 7.25862E-1 7.32802E-1 -9999 -9999 -9999 -9999 -9999 -9999 -9999 -9999 -9999 -9999 -9999 -9999 -9999 -9999 -9999 -9999 -9999 -9999 -9999 -9999 -9999 -9999 -9999 -9999 -9999 -9999 -9999 -9999 -9999 -9999 -9999 -9999 -9999 -9999 -9999 -9999 -9999 -9999 -9999 -9999 -9999 -9999 -9999 -9999
-9999 -9999 -9999 -9999 -9999 -9999 -9999 -9999 -9999 -9999 -9999 -9999 -9999 -9999 -9999 -9999 -9999 -9999 -9999 -9999 -9999 -9999 -9999 -9999 -9999 -9999 -9999 -9999 -9999 -9999 -9999 -9999 -9999 -9999 -9999 -9999 -9999 -9999 -9999 -9999 -9999 -9999 -9999 -9999 -9999 -9999 -9999 -9999 -9999 -9999 -9999 -9999 -9999 -9999 -9999 -9999 -9999 -9999 -9999 -9999 -9999 -9999 -9999 -9999 -9999 -9999 -9999 -9999 -9999 -9999 -9999 -9999 -9999 -9999 -9999 -9999 -9999 -9999 -9999 -9999 -9999 -9999 -9999 -9999 -9999 -9999 -9999 -9999 -9999 -9999 -9999 -9999 -9999 -9999 -9999 -9999 -9999 -9999 -9999 -9999 -9999 -9999 -9999 -9999 -9999 -9999 -9999 -9999 -9999 -9999 -9999 -9999 -9999 -9999 -9999 -9999 -9999 -9999 -9999 -9999 -9999 -9999 -9999 -9999 -9999 -9999 -9999 -9999 -9999 -9999 -9999 -9999 -9999 -9999 -9999 -9999 -9999 -9999 -9999 -9999 -9999 -9999 -9999 -9999 -9999 -9999 -9999 -9999 -9999 -9999 -9999 -9999 -9999 -9999 -9999 -9999 -9999 -9999 -9999 -9999 -9999 -9999 -9999 -9999 -9999 -9999 -9999 -9999 -9999 -9999 -9999 -9999 -9999 -9999 -9999 -9999 -9999 -9999 -9999 -9999 -9999 -9999 -9999 -9999 -9999 -9999 -9999 -9999 -9999 -9999 -9999 -9999 -9999 -9999 -9999 -9999 -9999 -9999 -9999 -9999 7.68427E-1 7.71084E-1 7.68762E-1 7.65531E-1 7.58514E-1 7.56697E-1 7.3204E-1 7.11575E-1 6.84126E-1 6.83757E-1 7.15054E-1 6.99103E-1 6.88675E-1 6.87883E-1 6.94916E-1 6.84145E-1 6.722E-1 6.77538E-1 6.72064E-1 7.46717E-1 -9999 -9999 -9999 -9999 -9999 -9999 -9999 -9999 -9999 -9999 -9999 -9999 -9999 -9999 -9999 -9999 -9999 -9999 -9999 -9999 -9999 -9999 -9999 -9999 -9999 -9999 -9999 -9999 -9999 -9999 -9999 -9999 -9999 -9999 -9999 -9999 -9999 -9999 -9999 -9999 -9999 -9999 -9999 -9999
-9999 -9999 -9999 -9999 -9999 -9999 -9999 -9999 -9999 -9999 -9999 -9999 -9999 -9999 -9999 -9999 -9999 -9999 -9999 -9999 -9999 -9999 -9999 -9999 -9999 -9999 -9999 -9999 -9999 -9999 -9999 -9999 -9999 -9999 -9999 -9999 -9999 -9999 -9999 -9999 -9999 -9999 -9999 -9999 -9999 -9999 -9999 -9999 -9999 -9999 -9999 -9999 -9999 -9999 -9999 -9999 -9999 -9999 -9999 -9999 -9999 -9999 -9999 -9999 -9999 -9999 -9999 -9999 -9999 -9999 -9999 -9999 -9999 -9999 -9999 -9999 -9999 -9999 -9999 -9999 -9999 -9999 -9999 -9999 -9999 -9999 -9999 -9999 -9999 -9999 -9999 -9999 -9999 -9999 -9999 -9999 -9999 -9999 -9999 -9999 -9999 -9999 -9999 -9999 -9999 -9999 -9999 -9999 -9999 -9999 -9999 -9999 -9999 -9999 -9999 -9999 -9999 -9999 -9999 -9999 -9999 -9999 -9999 -9999 -9999 -9999 -9999 -9999 -9999 -9999 -9999 -9999 -9999 -9999 -9999 -9999 -9999 -9999 -9999 -9999 -9999 -9999 -9999 -9999 -9999 -9999 -9999 -9999 -9999 -9999 -9999 -9999 -9999 -9999 -9999 -9999 -9999 -9999 -9999 -9999 -9999 -9999 -9999 -9999 -9999 -9999 -9999 -9999 -9999 -9999 -9999 -9999 -9999 -9999 -9999 -9999 -9999 -9999 -9999 -9999 -9999 -9999 -9999 -9999 -9999 -9999 -9999 -9999 -9999 -9999 -9999 -9999 -9999 -9999 -9999 -9999 -9999 7.68506E-1 7.6848E-1 7.68242E-1 7.66987E-1 7.66973E-1 7.58013E-1 7.50532E-1 7.50563E-1 7.35794E-1 7.17608E-1 6.95823E-1 6.41511E-1 6.56091E-1 6.97253E-1 6.65355E-1 6.45563E-1 6.4529E-1 6.84533E-1 6.48741E-1 6.18879E-1 6.2493E-1 6.51566E-1 7.14443E-1 -9999 -9999 -9999 -9999 -9999 -9999 -9999 -9999 -9999 -9999 -9999 -9999 -9999 -9999 -9999 -9999 -9999 -9999 -9999 -9999 -9999 -9999 -9999 -9999 -9999 -9999 -9999 -9999 -9999 -9999 -9999 -9999 -9999 -9999 -9999 -9999 -9999 -9999 -9999 -9999 -9999 -9999 -9999 -9999
-9999 -9999 -9999 -9999 -9999 -9999 -9999 -9999 -9999 -9999 -9999 -9999 -9999 -9999 -9999 -9999 -9999 -9999 -9999 -9999 -9999 -9999 -9999 -9999 -9999 -9999 -9999 -9999 -9999 -9999 -9999 -9999 -9999 -9999 -9999 -9999 -9999 -9999 -9999 -9999 -9999 -9999 -9999 -9999 -9999 -9999 -9999 -9999 -9999 -9999 -9999 -9999 -9999 -9999 -9999 -9999 -9999 -9999 -9999 -9999 -9999 -9999 -9999 -9999 -9999 -9999 -9999 -9999 -9999 -9999 -9999 -9999 -9999 -9999 -9999 -9999 -9999 -9999 -9999 -9999 -9999 -9999 -9999 -9999 -9999 -9999 -9999 -9999 -9999 -9999 -9999 -9999 -9999 -9999 -9999 -9999 -9999 -9999 -9999 -9999 -9999 -9999 -9999 -9999 -9999 -9999 -9999 -9999 -9999 -9999 -9999 -9999 -9999 -9999 -9999 -9999 -9999 -9999 -9999 -9999 -9999 -9999 -9999 -9999 -9999 -9999 -9999 -9999 -9999 -9999 -9999 -9999 -9999 -9999 -9999 -9999 -9999 -9999 -9999 -9999 -9999 -9999 -9999 -9999 -9999 -9999 -9999 -9999 -9999 -9999 -9999 -9999 -9999 -9999 -9999 -9999 -9999 -9999 -9999 -9999 -9999 -9999 -9999 -9999 -9999 -9999 -9999 -9999 -9999 -9999 -9999 -9999 -9999 -9999 -9999 -9999 -9999 -9999 -9999 -9999 -9999 -9999 -9999 -9999 -9999 -9999 -9999 -9999 -9999 -9999 -9999 -9999 -9999 -9999 -9999 -9999 7.85956E-1 7.85734E-1 7.89206E-1 7.88083E-1 7.78189E-1 7.69173E-1 7.60886E-1 7.60615E-1 7.54765E-1 7.40692E-1 7.08156E-1 6.92912E-1 6.20603E-1 6.1771E-1 6.68092E-1 6.60965E-1 6.08287E-1 6.33678E-1 6.74219E-1 6.22224E-1 6.43852E-1 6.76074E-1 6.86674E-1 7.24237E-1 -9999 -9999 -9999 -9999 -9999 -9999 -9999 -9999 -9999 -9999 -9999 -9999 -9999 -9999 -9999 -9999 -9999 -9999 -9999 -9999 -9999 -9999 -9999 -9999 -9999 -9999 -9999 -9999 -9999 -9999 -9999 -9999 -9999 -9999 -9999 -9999 -9999 -9999 -9999 -9999 -9999 -9999 -9999 -9999
-9999 -9999 -9999 -9999 -9999 -9999 -9999 -9999 -9999 -9999 -9999 -9999 -9999 -9999 -9999 -9999 -9999 -9999 -9999 -9999 -9999 -9999 -9999 -9999 -9999 -9999 -9999 -9999 -9999 -9999 -9999 -9999 -9999 -9999 -9999 -9999 -9999 -9999 -9999 -9999 -9999 -9999 -9999 -9999 -9999 -9999 -9999 -9999 -9999 -9999 -9999 -9999 -9999 -9999 -9999 -9999 -9999 -9999 -9999 -9999 -9999 -9999 -9999 -9999 -9999 -9999 -9999 -9999 -9999 -9999 -9999 -9999 -9999 -9999 -9999 -9999 -9999 -9999 -9999 -9999 -9999 -9999 -9999 -9999 -9999 -9999 -9999 -9999 -9999 -9999 -9999 -9999 -9999 -9999 -9999 -9999 -9999 -9999 -9999 -9999 -9999 -9999 -9999 -9999 -9999 -9999 -9999 -9999 -9999 -9999 -9999 -9999 -9999 -9999 -9999 -9999 -9999 -9999 -9999 -9999 -9999 -9999 -9999 -9999 -9999 -9999 -9999 -9999 -9999 -9999 -9999 -9999 -9999 -9999 -9999 -9999 -9999 -9999 -9999 -9999 -9999 -9999 -9999 -9999 -9999 -9999 -9999 -9999 -9999 -9999 -9999 -9999 -9999 -9999 -9999 -9999 -9999 -9999 -9999 -9999 -9999 -9999 -9999 -9999 -9999 -9999 -9999 -9999 -9999 -9999 -9999 -9999 -9999 -9999 -9999 -9999 -9999 -9999 -9999 -9999 -9999 -9999 -9999 -9999 -9999 -9999 -9999 -9999 -9999 -9999 -9999 -9999 -9999 -9999 -9999 -9999 7.86932E-1 7.86422E-1 7.89329E-1 7.86017E-1 7.77785E-1 7.62577E-1 7.4767E-1 7.47483E-1 7.35036E-1 7.3567E-1 6.9602E-1 6.56396E-1 6.21889E-1 5.81913E-1 6.2193E-1 5.76014E-1 5.7293E-1 6.33326E-1 6.52265E-1 6.4757E-1 6.49625E-1 7.00243E-1 7.33508E-1 7.54788E-1 7.49619E-1 7.5297E-1 -9999 -9999 -9999 -9999 -9999 -9999 -9999 -9999 -9999 -9999 -9999 -9999 -9999 -9999 -9999 -9999 -9999 -9999 -9999 -9999 -9999 -9999 -9999 -9999 -9999 -9999 -9999 -9999 -9999 -9999 -9999 -9999 -9999 -9999 -9999 -9999 -9999 -9999 -9999 -9999 -9999 -9999
-9999 -9999 -9999 -9999 -9999 -9999 -9999 -9999 -9999 -9999 -9999 -9999 -9999 -9999 -9999 -9999 -9999 -9999 -9999 -9999 -9999 -9999 -9999 -9999 -9999 -9999 -9999 -9999 -9999 -9999 -9999 -9999 -9999 -9999 -9999 -9999 -9999 -9999 -9999 -9999 -9999 -9999 -9999 -9999 -9999 -9999 -9999 -9999 -9999 -9999 -9999 -9999 -9999 -9999 -9999 -9999 -9999 -9999 -9999 -9999 -9999 -9999 -9999 -9999 -9999 -9999 -9999 -9999 -9999 -9999 -9999 -9999 -9999 -9999 -9999 -9999 -9999 -9999 -9999 -9999 -9999 -9999 -9999 -9999 -9999 -9999 -9999 -9999 -9999 -9999 -9999 -9999 -9999 -9999 -9999 -9999 -9999 -9999 -9999 -9999 -9999 -9999 -9999 -9999 -9999 -9999 -9999 -9999 -9999 -9999 -9999 -9999 -9999 -9999 -9999 -9999 -9999 -9999 -9999 -9999 -9999 -9999 -9999 -9999 -9999 -9999 -9999 -9999 -9999 -9999 -9999 -9999 -9999 -9999 -9999 -9999 -9999 -9999 -9999 -9999 -9999 -9999 -9999 -9999 -9999 -9999 -9999 -9999 -9999 -9999 -9999 -9999 -9999 -9999 -9999 -9999 -9999 -9999 -9999 -9999 -9999 -9999 -9999 -9999 -9999 -9999 -9999 -9999 -9999 -9999 -9999 -9999 -9999 -9999 -9999 -9999 -9999 -9999 -9999 -9999 -9999 -9999 -9999 -9999 -9999 -9999 -9999 -9999 -9999 -9999 -9999 -9999 -9999 -9999 -9999 -9999 7.84778E-1 7.91168E-1 7.87945E-1 7.80375E-1 7.65861E-1 7.5742E-1 7.5621E-1 7.35575E-1 7.29094E-1 7.22704E-1 7.14018E-1 6.62704E-1 6.11854E-1 5.75069E-1 5.02781E-1 4.58676E-1 4.55362E-1 5.29208E-1 6.14532E-1 6.94682E-1 7.3078E-1 7.62847E-1 7.70416E-1 7.55804E-1 7.57477E-1 7.58376E-1 -9999 -9999 -9999 -9999 -9999 -9999 -9999 -9999 -9999 -9999 -9999 -9999 -9999 -9999 -9999 -9999 -9999 -9999 -9999 -9999 -9999 -9999 -9999 -9999 -9999 -9999 -9999 -9999 -9999 -9999 -9999 -9999 -9999 -9999 -9999 -9999 -9999 -9999 -9999 -9999 -9999 -9999
-9999 -9999 -9999 -9999 -9999 -9999 -9999 -9999 -9999 -9999 -9999 -9999 -9999 -9999 -9999 -9999 -9999 -9999 -9999 -9999 -9999 -9999 -9999 -9999 -9999 -9999 -9999 -9999 -9999 -9999 -9999 -9999 -9999 -9999 -9999 -9999 -9999 -9999 -9999 -9999 -9999 -9999 -9999 -9999 -9999 -9999 -9999 -9999 -9999 -9999 -9999 -9999 -9999 -9999 -9999 -9999 -9999 -9999 -9999 -9999 -9999 -9999 -9999 -9999 -9999 -9999 -9999 -9999 -9999 -9999 -9999 -9999 -9999 -9999 -9999 -9999 -9999 -9999 -9999 -9999 -9999 -9999 -9999 -9999 -9999 -9999 -9999 -9999 -9999 -9999 -9999 -9999 -9999 -9999 -9999 -9999 -9999 -9999 -9999 -9999 -9999 -9999 -9999 -9999 -9999 -9999 -9999 -9999 -9999 -9999 -9999 -9999 -9999 -9999 -9999 -9999 -9999 -9999 -9999 -9999 -9999 -9999 -9999 -9999 -9999 -9999 -9999 -9999 -9999 -9999 -9999 -9999 -9999 -9999 -9999 -9999 -9999 -9999 -9999 -9999 -9999 -9999 -9999 -9999 -9999 -9999 -9999 -9999 -9999 -9999 -9999 -9999 -9999 -9999 -9999 -9999 -9999 -9999 -9999 -9999 -9999 -9999 -9999 -9999 -9999 -9999 -9999 -9999 -9999 -9999 -9999 -9999 -9999 -9999 -9999 -9999 -9999 -9999 -9999 -9999 -9999 -9999 -9999 -9999 -9999 -9999 -9999 -9999 -9999 -9999 -9999 -9999 -9999 -9999 -9999 7.77217E-1 7.73364E-1 7.86216E-1 7.83145E-1 7.75456E-1 7.60782E-1 7.52311E-1 7.45102E-1 7.38363E-1 7.16443E-1 6.84696E-1 6.67871E-1 6.89249E-1 6.2631E-1 5.3404E-1 4.43869E-1 3.62226E-1 3.51934E-1 4.69865E-1 5.96039E-1 7.04097E-1 7.60128E-1 7.7207E-1 7.6956E-1 7.71387E-1 7.72682E-1 7.73864E-1 7.51912E-1 -9999 -9999 -9999 -9999 7.5334E-1 -9999 -9999 -9999 -9999 -9999 -9999 -9999 -9999 -9999 -9999 -9999 -9999 -9999 -9999 -9999 -9999 -9999 -9999 -9999 -9999 -9999 -9999 -9999 -9999 -9999 -9999 -9999 -9999 -9999 -9999 -9999 -9999 -9999 -9999 -9999 -9999
-9999 -9999 -9999 -9999 -9999 -9999 -9999 -9999 -9999 -9999 -9999 -9999 -9999 -9999 -9999 -9999 -9999 -9999 -9999 -9999 -9999 -9999 -9999 -9999 -9999 -9999 -9999 -9999 -9999 -9999 -9999 -9999 -9999 -9999 -9999 -9999 -9999 -9999 -9999 -9999 -9999 -9999 -9999 -9999 -9999 -9999 -9999 -9999 -9999 -9999 -9999 -9999 -9999 -9999 -9999 -9999 -9999 -9999 -9999 -9999 -9999 -9999 -9999 -9999 -9999 -9999 -9999 -9999 -9999 -9999 -9999 -9999 -9999 -9999 -9999 -9999 -9999 -9999 -9999 -9999 -9999 -9999 -9999 -9999 -9999 -9999 -9999 -9999 -9999 -9999 -9999 -9999 -9999 -9999 -9999 -9999 -9999 -9999 -9999 -9999 -9999 -9999 -9999 -9999 -9999 -9999 -9999 -9999 -9999 -9999 -9999 -9999 -9999 -9999 -9999 -9999 -9999 -9999 -9999 -9999 -9999 -9999 -9999 -9999 -9999 -9999 -9999 -9999 -9999 -9999 -9999 -9999 -9999 -9999 -9999 -9999 -9999 -9999 -9999 -9999 -9999 -9999 -9999 -9999 -9999 -9999 -9999 -9999 -9999 -9999 -9999 -9999 -9999 -9999 -9999 -9999 -9999 -9999 -9999 -9999 -9999 -9999 -9999 -9999 -9999 -9999 -9999 -9999 -9999 -9999 -9999 -9999 -9999 -9999 -9999 -9999 -9999 -9999 -9999 -9999 -9999 -9999 -9999 -9999 -9999 -9999 -9999 -9999 -9999 -9999 -9999 -9999 -9999 -9999 7.79442E-1 7.88865E-1 7.92349E-1 7.95129E-1 7.97142E-1 7.93423E-1 7.79845E-1 7.65917E-1 7.52441E-1 7.4577E-1 7.37015E-1 6.76021E-1 6.39965E-1 6.29225E-1 5.80564E-1 5.12671E-1 3.79002E-1 3.04021E-1 3.84622E-1 5.51547E-1 6.64737E-1 7.3268E-1 7.42959E-1 7.43703E-1 7.44516E-1 7.66676E-1 7.71585E-1 7.69814E-1 7.71852E-1 7.67933E-1 -9999 7.51408E-1 7.50997E-1 7.5166E-1 -9999 -9999 -9999 -9999 -9999 -9999 -9999 -9999 -9999 -9999 -9999 -9999 -9999 -9999 -9999 -9999 -9999 -9999 -9999 -9999 -9999 -9999 -9999 -9999 -9999 -9999 -9999 -9999 -9999 -9999 -9999 -9999 -9999 -9999 -9999 -9999
-9999 -9999 -9999 -9999 -9999 -9999 -9999 -9999 -9999 -9999 -9999 -9999 -9999 -9999 -9999 -9999 -9999 -9999 -9999 -9999 -9999 -9999 -9999 -9999 -9999 -9999 -9999 -9999 -9999 -9999 -9999 -9999 -9999 -9999 -9999 -9999 -9999 -9999 -9999 -9999 -9999 -9999 -9999 -9999 -9999 -9999 -9999 -9999 -9999 -9999 -9999 -9999 -9999 -9999 -9999 -9999 -9999 -9999 -9999 -9999 -9999 -9999 -9999 -9999 -9999 -9999 -9999 -9999 -9999 -9999 -9999 -9999 -9999 -9999 -9999 -9999 -9999 -9999 -9999 -9999 -9999 -9999 -9999 -9999 -9999 -9999 -9999 -9999 -9999 -9999 -9999 -9999 -9999 -9999 -9999 -9999 -9999 -9999 -9999 -9999 -9999 -9999 -9999 -9999 -9999 -9999 -9999 -9999 -9999 -9999 -9999 -9999 -9999 -9999 -9999 -9999 -9999 -9999 -9999 -9999 -9999 -9999 -9999 -9999 -9999 -9999 -9999 -9999 -9999 -9999 -9999 -9999 -9999 -9999 -9999 -9999 -9999 -9999 -9999 -9999 -9999 -9999 -9999 -9999 -9999 -9999 -9999 -9999 -9999 -9999 -9999 -9999 -9999 -9999 -9999 -9999 -9999 -9999 -9999 -9999 -9999 -9999 -9999 -9999 -9999 -9999 -9999 -9999 -9999 -9999 -9999 -9999 -9999 -9999 -9999 -9999 -9999 -9999 -9999 -9999 -9999 -9999 -9999 -9999 -9999 -9999 -9999 -9999 -9999 -9999 -9999 -9999 -9999 7.92223E-1 7.85156E-1 7.90217E-1 7.89977E-1 7.84651E-1 7.82069E-1 7.83864E-1 7.75766E-1 7.69208E-1 7.55832E-1 7.40347E-1 7.06925E-1 6.84902E-1 6.46459E-1 5.71974E-1 4.91859E-1 4.61436E-1 3.82038E-1 4.66686E-1 5.09045E-1 5.86995E-1 6.60968E-1 6.94682E-1 6.54275E-1 6.68418E-1 6.84897E-1 7.2511E-1 7.50045E-1 7.66235E-1 7.60953E-1 7.66272E-1 7.61134E-1 7.67982E-1 7.74636E-1 -9999 -9999 -9999 -9999 -9999 -9999 -9999 -9999 -9999 -9999 -9999 -9999 -9999 -9999 -9999 -9999 -9999 -9999 -9999 -9999 -9999 -9999 -9999 -9999 -9999 -9999 -9999 -9999 -9999 -9999 -9999 -9999 -9999 -9999 -9999 -9999 -9999
-9999 -9999 -9999 -9999 -9999 -9999 -9999 -9999 -9999 -9999 -9999 -9999 -9999 -9999 -9999 -9999 -9999 -9999 -9999 -9999 -9999 -9999 -9999 -9999 -9999 -9999 -9999 -9999 -9999 -9999 -9999 -9999 -9999 -9999 -9999 -9999 -9999 -9999 -9999 -9999 -9999 -9999 -9999 -9999 -9999 -9999 -9999 -9999 -9999 -9999 -9999 -9999 -9999 -9999 -9999 -9999 -9999 -9999 -9999 -9999 -9999 -9999 -9999 -9999 -9999 -9999 -9999 -9999 -9999 -9999 -9999 -9999 -9999 -9999 -9999 -9999 -9999 -9999 -9999 -9999 -9999 -9999 -9999 -9999 -9999 -9999 -9999 -9999 -9999 -9999 -9999 -9999 -9999 -9999 -9999 -9999 -9999 -9999 -9999 -9999 -9999 -9999 -9999 -9999 -9999 -9999 -9999 -9999 -9999 -9999 -9999 -9999 -9999 -9999 -9999 -9999 -9999 -9999 -9999 -9999 -9999 -9999 -9999 -9999 -9999 -9999 -9999 -9999 -9999 -9999 -9999 -9999 -9999 -9999 -9999 -9999 -9999 -9999 -9999 -9999 -9999 -9999 -9999 -9999 -9999 -9999 -9999 -9999 -9999 -9999 -9999 -9999 -9999 -9999 -9999 -9999 -9999 -9999 -9999 -9999 -9999 -9999 -9999 -9999 -9999 -9999 -9999 -9999 -9999 -9999 -9999 -9999 -9999 -9999 -9999 -9999 -9999 -9999 -9999 -9999 -9999 -9999 -9999 -9999 -9999 -9999 -9999 -9999 -9999 -9999 -9999 -9999 7.89785E-1 7.76954E-1 7.70489E-1 7.774E-1 7.78109E-1 4.5285E-1 4.80176E-1 7.74996E-1 7.6809E-1 7.58344E-1 7.58505E-1 7.25963E-1 6.63634E-1 5.75914E-1 5.29023E-1 4.64884E-1 4.1019E-1 3.61833E-1 4.49968E-1 5.63911E-1 6.46636E-1 6.75211E-1 7.0703E-1 6.65678E-1 6.05171E-1 5.76461E-1 6.368E-1 6.80553E-1 7.15752E-1 7.53647E-1 7.39614E-1 7.38291E-1 7.31931E-1 7.42509E-1 7.70966E-1 -9999 -9999 -9999 -9999 -9999 -9999 -9999 -9999 -9999 -9999 7.53125E-1 7.52474E-1 -9999 -9999 -9999 -9999 -9999 -9999 -9999 -9999 -9999 -9999 -9999 -9999 -9999 -9999 -9999 -9999 -9999 -9999 -9999 -9999 -9999 -9999 -9999 -9999 -9999
-9999 -9999 -9999 -9999 -9999 -9999 -9999 -9999 -9999 -9999 -9999 -9999 -9999 -9999 -9999 -9999 -9999 -9999 -9999 -9999 -9999 -9999 -9999 -9999 -9999 -9999 -9999 -9999 -9999 -9999 -9999 -9999 -9999 -9999 -9999 -9999 -9999 -9999 -9999 -9999 -9999 -9999 -9999 -9999 -9999 -9999 -9999 -9999 -9999 -9999 -9999 -9999 -9999 -9999 -9999 -9999 -9999 -9999 -9999 -9999 -9999 -9999 -9999 -9999 -9999 -9999 -9999 -9999 -9999 -9999 -9999 -9999 -9999 -9999 -9999 -9999 -9999 -9999 -9999 -9999 -9999 -9999 -9999 -9999 -9999 -9999 -9999 -9999 -9999 -9999 -9999 -9999 -9999 -9999 -9999 -9999 -9999 -9999 -9999 -9999 -9999 -9999 -9999 -9999 -9999 -9999 -9999 -9999 -9999 -9999 -9999 -9999 -9999 -9999 -9999 -9999 -9999 -9999 -9999 -9999 -9999 -9999 -9999 -9999 -9999 -9999 -9999 -9999 -9999 -9999 -9999 -9999 -9999 -9999 -9999 -9999 -9999 -9999 -9999 -9999 -9999 -9999 -9999 -9999 -9999 -9999 -9999 -9999 -9999 -9999 -9999 -9999 -9999 -9999 -9999 -9999 -9999 -9999 -9999 -9999 -9999 -9999 -9999 -9999 -9999 -9999 -9999 -9999 -9999 -9999 -9999 -9999 -9999 -9999 -9999 -9999 -9999 -9999 -9999 -9999 -9999 -9999 -9999 -9999 -9999 -9999 -9999 -9999 -9999 -9999 -9999 -9999 7.75028E-1 7.61212E-1 7.52708E-1 3.88582E-1 4.10065E-1 4.19487E-1 4.84564E-1 5.32506E-1 5.55621E-1 7.58933E-1 7.48647E-1 6.98101E-1 6.21462E-1 5.17767E-1 4.06731E-1 3.82305E-1 3.3509E-1 3.64816E-1 5.09459E-1 5.63318E-1 6.2229E-1 6.4343E-1 6.49414E-1 5.64718E-1 5.21741E-1 5.6401E-1 6.00784E-1 5.90782E-1 6.87217E-1 7.05738E-1 6.80645E-1 6.60762E-1 6.84488E-1 7.49167E-1 7.63122E-1 -9999 -9999 -9999 -9999 -9999 -9999 -9999 -9999 -9999 -9999 -9999 -9999 -9999 -9999 -9999 -9999 -9999 -9999 -9999 -9999 -9999 -9999 -9999 -9999 -9999 -9999 -9999 -9999 -9999 -9999 -9999 -9999 -9999 -9999 -9999 -9999 -9999
-9999 -9999 -9999 -9999 -9999 -9999 -9999 -9999 -9999 -9999 -9999 -9999 -9999 -9999 -9999 -9999 -9999 -9999 -9999 -9999 -9999 -9999 -9999 -9999 -9999 -9999 -9999 -9999 -9999 -9999 -9999 -9999 -9999 -9999 -9999 -9999 -9999 -9999 -9999 -9999 -9999 -9999 -9999 -9999 -9999 -9999 -9999 -9999 -9999 -9999 -9999 -9999 -9999 -9999 -9999 -9999 -9999 -9999 -9999 -9999 -9999 -9999 -9999 -9999 -9999 -9999 -9999 -9999 -9999 -9999 -9999 -9999 -9999 -9999 -9999 -9999 -9999 -9999 -9999 -9999 -9999 -9999 -9999 -9999 -9999 -9999 -9999 -9999 -9999 -9999 -9999 -9999 -9999 -9999 -9999 -9999 -9999 -9999 -9999 -9999 -9999 -9999 -9999 -9999 -9999 -9999 -9999 -9999 -9999 -9999 -9999 -9999 -9999 -9999 -9999 -9999 -9999 -9999 -9999 -9999 -9999 -9999 -9999 -9999 -9999 -9999 -9999 -9999 -9999 -9999 -9999 -9999 -9999 -9999 -9999 -9999 -9999 -9999 -9999 -9999 -9999 -9999 -9999 -9999 -9999 -9999 -9999 -9999 -9999 -9999 -9999 -9999 -9999 -9999 -9999 -9999 -9999 -9999 -9999 -9999 -9999 -9999 -9999 -9999 -9999 -9999 -9999 -9999 -9999 -9999 -9999 -9999 -9999 -9999 -9999 -9999 -9999 -9999 -9999 -9999 -9999 -9999 -9999 -9999 -9999 -9999 -9999 -9999 -9999 -9999 -9999 -9999 -9999 7.45052E-1 3.49216E-1 3.66402E-1 4.05338E-1 4.14741E-1 4.44845E-1 4.86408E-1 5.97053E-1 6.53541E-1 7.19694E-1 5.48637E-1 4.97157E-1 4.18841E-1 3.34424E-1 6.37362E-1 4.3408E-1 4.08372E-1 4.1572E-1 5.00988E-1 5.36095E-1 6.02769E-1 5.37897E-1 4.37872E-1 3.79466E-1 4.75686E-1 5.68601E-1 6.16668E-1 6.86918E-1 6.90973E-1 6.85373E-1 6.41715E-1 6.16464E-1 6.96053E-1 7.60686E-1 7.63603E-1 7.68144E-1 -9999 -9999 -9999 -9999 -9999 -9999 -9999 -9999 -9999 -9999 -9999 -9999 -9999 -9999 -9999 -9999 -9999 -9999 -9999 -9999 -9999 -9999 -9999 -9999 -9999 -9999 -9999 -9999 -9999 -9999 -9999 -9999 -9999 -9999 -9999
-9999 -9999 -9999 -9999 -9999 -9999 -9999 -9999 -9999 -9999 -9999 -9999 -9999 -9999 -9999 -9999 -9999 -9999 -9999 -9999 -9999 -9999 -9999 -9999 -9999 -9999 -9999 -9999 -9999 -9999 -9999 -9999 -9999 -9999 -9999 -9999 -9999 -9999 -9999 -9999 -9999 -9999 -9999 -9999 -9999 -9999 -9999 -9999 -9999 -9999 -9999 -9999 -9999 -9999 -9999 -9999 -9999 -9999 -9999 -9999 -9999 -9999 -9999 -9999 -9999 -9999 -9999 -9999 -9999 -9999 -9999 -9999 -9999 -9999 -9999 -9999 -9999 -9999 -9999 -9999 -9999 -9999 -9999 -9999 -9999 -9999 -9999 -9999 -9999 -9999 -9999 -9999 -9999 -9999 -9999 -9999 -9999 -9999 -9999 -9999 -9999 -9999 -9999 -9999 -9999 -9999 -9999 -9999 -9999 -9999 -9999 -9999 -9999 -9999 -9999 -9999 -9999 -9999 -9999 -9999 -9999 -9999 -9999 -9999 -9999 -9999 -9999 -9999 -9999 -9999 -9999 -9999 -9999 -9999 -9999 -9999 -9999 -9999 -9999 -9999 -9999 -9999 -9999 -9999 -9999 -9999 -9999 -9999 -9999 -9999 -9999 -9999 -9999 -9999 -9999 -9999 -9999 -9999 -9999 -9999 -9999 -9999 -9999 -9999 -9999 -9999 -9999 -9999 -9999 -9999 -9999 -9999 -9999 -9999 -9999 -9999 -9999 -9999 -9999 -9999 -9999 -9999 -9999 -9999 -9999 -9999 -9999 -9999 -9999 -9999 -9999 -9999 7.67742E-1 7.54275E-1 -9999 3.5492E-1 3.72227E-1 3.77442E-1 4.08982E-1 4.94571E-1 7.87073E-1 8.1129E-1 7.92263E-1 7.65961E-1 6.77644E-1 6.50559E-1 6.20883E-1 7.19867E-1 7.05071E-1 3.92811E-1 3.09286E-1 4.05643E-1 4.45828E-1 5.12764E-1 4.82903E-1 4.1325E-1 4.44135E-1 4.90916E-1 5.76035E-1 6.15538E-1 6.45322E-1 6.67547E-1 7.18822E-1 7.1078E-1 7.15632E-1 7.54086E-1 7.29527E-1 7.31175E-1 7.48719E-1 7.58387E-1 7.6298E-1 -9999 -9999 -9999 -9999 7.53494E-1 -9999 -9999 -9999 -9999 -9999 -9999 -9999 -9999 -9999 -9999 -9999 -9999 -9999 -9999 -9999 -9999 -9999 -9999 -9999 -9999 -9999 -9999 -9999 -9999 -9999 -9999 -9999 -9999
-9999 -9999 -9999 -9999 -9999 -9999 -9999 -9999 -9999 -9999 -9999 -9999 -9999 -9999 -9999 -9999 -9999 -9999 -9999 -9999 -9999 -9999 -9999 -9999 -9999 -9999 -9999 -9999 -9999 -9999 -9999 -9999 -9999 -9999 -9999 -9999 -9999 -9999 -9999 -9999 -9999 -9999 -9999 -9999 -9999 -9999 -9999 -9999 -9999 -9999 -9999 -9999 -9999 -9999 -9999 -9999 -9999 -9999 -9999 -9999 -9999 -9999 -9999 -9999 -9999 -9999 -9999 -9999 -9999 -9999 -9999 -9999 -9999 -9999 -9999 -9999 -9999 -9999 -9999 -9999 -9999 -9999 -9999 -9999 -9999 -9999 -9999 -9999 -9999 -9999 -9999 -9999 -9999 -9999 -9999 -9999 -9999 -9999 -9999 -9999 -9999 -9999 -9999 -9999 -9999 -9999 -9999 -9999 -9999 -9999 -9999 -9999 -9999 -9999 -9999 -9999 -9999 -9999 -9999 -9999 -9999 -9999 -9999 -9999 -9999 -9999 -9999 -9999 -9999 -9999 -9999 -9999 -9999 -9999 -9999 -9999 -9999 -9999 -9999 -9999 -9999 -9999 -9999 -9999 -9999 -9999 -9999 -9999 -9999 -9999 -9999 -9999 -9999 -9999 -9999 -9999 -9999 -9999 -9999 -9999 -9999 -9999 -9999 -9999 -9999 -9999 -9999 -9999 -9999 -9999 -9999 -9999 -9999 -9999 -9999 -9999 -9999 -9999 -9999 -9999 -9999 -9999 -9999 -9999 -9999 -9999 -9999 -9999 -9999 -9999 -9999 7.7395E-1 7.67412E-1 7.69388E-1 7.74597E-1 7.71351E-1 3.68186E-1 3.49839E-1 3.75266E-1 4.69445E-1 7.74452E-1 8.05849E-1 8.00118E-1 7.66434E-1 7.92416E-1 7.6945E-1 7.33566E-1 7.92615E-1 8.01913E-1 7.4207E-1 4.56763E-1 4.57826E-1 4.72323E-1 4.37417E-1 4.15605E-1 4.3817E-1 4.56071E-1 5.22202E-1 5.90159E-1 6.54107E-1 6.64895E-1 6.9257E-1 7.41656E-1 7.55137E-1 7.45026E-1 7.36632E-1 7.37492E-1 7.26985E-1 7.35713E-1 7.4559E-1 7.561E-1 7.69382E-1 7.64016E-1 7.68207E-1 7.70362E-1 7.69889E-1 7.68933E-1 -9999 -9999 -9999 -9999 -9999 -9999 -9999 -9999 -9999 -9999 -9999 -9999 -9999 -9999 -9999 -9999 -9999 -9999 -9999 -9999 -9999 -9999 -9999 -9999 -9999 -9999 -9999
-9999 -9999 -9999 -9999 -9999 -9999 -9999 -9999 -9999 -9999 -9999 -9999 -9999 -9999 -9999 -9999 -9999 -9999 -9999 -9999 -9999 -9999 -9999 -9999 -9999 -9999 -9999 -9999 -9999 -9999 -9999 -9999 -9999 -9999 -9999 -9999 -9999 -9999 -9999 -9999 -9999 -9999 -9999 -9999 -9999 -9999 -9999 -9999 -9999 -9999 -9999 -9999 -9999 -9999 -9999 -9999 -9999 -9999 -9999 -9999 -9999 -9999 -9999 -9999 -9999 -9999 -9999 -9999 -9999 -9999 -9999 -9999 -9999 -9999 -9999 -9999 -9999 -9999 -9999 -9999 -9999 -9999 -9999 -9999 -9999 -9999 -9999 -9999 -9999 -9999 -9999 -9999 -9999 -9999 -9999 -9999 -9999 -9999 -9999 -9999 -9999 -9999 -9999 -9999 -9999 -9999 -9999 -9999 -9999 -9999 -9999 -9999 -9999 -9999 -9999 -9999 -9999 -9999 -9999 -9999 -9999 -9999 -9999 -9999 -9999 -9999 -9999 -9999 -9999 -9999 -9999 -9999 -9999 -9999 -9999 -9999 -9999 -9999 -9999 -9999 -9999 -9999 -9999 -9999 -9999 -9999 -9999 -9999 -9999 -9999 -9999 -9999 -9999 -9999 -9999 -9999 -9999 -9999 -9999 -9999 -9999 -9999 -9999 -9999 -9999 -9999 -9999 -9999 -9999 -9999 -9999 -9999 -9999 -9999 -9999 -9999 -9999 -9999 -9999 -9999 -9999 -9999 -9999 -9999 -9999 -9999 -9999 -9999 -9999 7.86001E-1 7.75564E-1 7.71025E-1 7.88783E-1 8.20949E-1 8.16515E-1 8.05473E-1 8.20841E-1 3.81642E-1 3.58324E-1 4.49954E-1 7.99208E-1 8.11357E-1 8.10706E-1 8.09954E-1 8.15898E-1 7.73229E-1 7.87392E-1 7.71983E-1 7.78536E-1 8.06166E-1 7.98715E-1 7.63226E-1 7.23697E-1 7.08431E-1 4.62061E-1 4.91896E-1 5.73909E-1 5.90379E-1 6.53101E-1 6.87107E-1 6.95106E-1 7.03171E-1 6.74477E-1 6.74572E-1 6.72275E-1 6.71403E-1 7.13808E-1 7.60519E-1 7.55439E-1 7.29769E-1 7.44898E-1 7.62052E-1 7.69449E-1 7.70887E-1 7.68571E-1 7.67566E-1 7.70793E-1 7.64241E-1 7.48905E-1 7.51155E-1 -9999 -9999 -9999 -9999 -9999 -9999 -9999 -9999 -9999 -9999 -9999 -9999 -9999 -9999 -9999 -9999 -9999 -9999 -9999 -9999 -9999 -9999 -9999 -9999
-9999 -9999 -9999 -9999 -9999 -9999 -9999 -9999 -9999 -9999 -9999 -9999 -9999 -9999 -9999 -9999 -9999 -9999 -9999 -9999 -9999 -9999 -9999 -9999 -9999 -9999 -9999 -9999 -9999 -9999 -9999 -9999 -9999 -9999 -9999 -9999 -9999 -9999 -9999 -9999 -9999 -9999 -9999 -9999 -9999 -9999 -9999 -9999 -9999 -9999 -9999 -9999 -9999 -9999 -9999 -9999 -9999 -9999 -9999 -9999 -9999 -9999 -9999 -9999 -9999 -9999 -9999 -9999 -9999 -9999 -9999 -9999 -9999 -9999 -9999 -9999 -9999 -9999 -9999 -9999 -9999 -9999 -9999 -9999 -9999 -9999 -9999 -9999 -9999 -9999 -9999 -9999 -9999 -9999 -9999 -9999 -9999 -9999 -9999 -9999 -9999 -9999 -9999 -9999 -9999 -9999 -9999 -9999 -9999 -9999 -9999 -9999 -9999 -9999 -9999 -9999 -9999 -9999 -9999 -9999 -9999 -9999 -9999 -9999 -9999 -9999 -9999 -9999 -9999 -9999 -9999 -9999 -9999 -9999 -9999 -9999 -9999 -9999 -9999 -9999 -9999 -9999 -9999 -9999 -9999 -9999 -9999 -9999 -9999 -9999 -9999 -9999 -9999 -9999 -9999 -9999 -9999 -9999 -9999 -9999 -9999 -9999 -9999 -9999 -9999 -9999 -9999 -9999 -9999 -9999 -9999 -9999 -9999 -9999 -9999 -9999 -9999 -9999 -9999 -9999 -9999 -9999 -9999 -9999 -9999 -9999 -9999 8.03162E-1 8.11475E-1 8.06348E-1 7.84443E-1 7.74597E-1 8.20642E-1 7.77795E-1 7.57171E-1 7.36683E-1 5.86216E-1 4.67818E-1 3.73807E-1 4.34246E-1 7.52453E-1 7.95156E-1 7.44636E-1 7.03359E-1 7.44144E-1 7.78897E-1 7.91903E-1 8.07698E-1 7.61492E-1 8.02109E-1 8.08038E-1 8.03616E-1 8.00586E-1 7.70493E-1 7.32103E-1 4.89644E-1 6.10034E-1 6.5358E-1 6.46022E-1 6.12707E-1 5.98825E-1 6.25977E-1 6.53151E-1 6.94687E-1 7.02163E-1 7.01887E-1 7.35806E-1 7.69328E-1 7.72021E-1 7.65035E-1 7.70897E-1 7.55338E-1 7.68478E-1 7.74105E-1 7.66453E-1 7.70384E-1 7.67952E-1 7.53138E-1 7.66405E-1 7.63565E-1 7.48578E-1 -9999 -9999 -9999 -9999 -9999 -9999 -9999 -9999 -9999 -9999 -9999 -9999 -9999 -9999 -9999 -9999 -9999 -9999 -9999 -9999 -9999 -9999 -9999
-9999 -9999 -9999 -9999 -9999 -9999 -9999 -9999 -9999 -9999 -9999 -9999 -9999 -9999 -9999 -9999 -9999 -9999 -9999 -9999 -9999 -9999 -9999 -9999 -9999 -9999 -9999 -9999 -9999 -9999 -9999 -9999 -9999 -9999 -9999 -9999 -9999 -9999 -9999 -9999 -9999 -9999 -9999 -9999 -9999 -9999 -9999 -9999 -9999 -9999 -9999 -9999 -9999 -9999 -9999 -9999 -9999 -9999 -9999 -9999 -9999 -9999 -9999 -9999 -9999 -9999 -9999 -9999 -9999 -9999 -9999 -9999 -9999 -9999 -9999 -9999 -9999 -9999 -9999 -9999 -9999 -9999 -9999 -9999 -9999 -9999 -9999 -9999 -9999 -9999 -9999 -9999 -9999 -9999 -9999 -9999 -9999 -9999 -9999 -9999 -9999 -9999 -9999 -9999 -9999 -9999 -9999 -9999 -9999 -9999 -9999 -9999 -9999 -9999 -9999 -9999 -9999 -9999 -9999 -9999 -9999 -9999 -9999 -9999 -9999 -9999 -9999 -9999 -9999 -9999 -9999 -9999 -9999 -9999 -9999 -9999 -9999 -9999 -9999 -9999 -9999 -9999 -9999 -9999 -9999 -9999 -9999 -9999 -9999 -9999 -9999 -9999 -9999 -9999 -9999 -9999 -9999 -9999 -9999 -9999 -9999 -9999 -9999 -9999 -9999 -9999 -9999 -9999 -9999 -9999 -9999 -9999 -9999 -9999 -9999 -9999 -9999 -9999 -9999 -9999 -9999 -9999 -9999 -9999 -9999 7.99048E-1 8.16839E-1 8.1582E-1 8.17654E-1 8.17034E-1 8.15784E-1 7.86121E-1 8.13537E-1 7.39356E-1 6.55943E-1 7.6203E-1 5.73525E-1 5.08174E-1 3.97481E-1 4.18217E-1 5.24074E-1 5.00534E-1 4.49956E-1 4.39023E-1 6.72093E-1 7.44254E-1 7.99302E-1 7.86585E-1 7.25134E-1 7.8109E-1 8.01064E-1 8.01331E-1 7.80167E-1 8.04582E-1 7.80674E-1 5.7966E-1 5.49297E-1 5.37428E-1 5.38417E-1 5.83526E-1 6.53424E-1 6.97099E-1 7.03717E-1 7.0619E-1 7.28342E-1 7.13676E-1 7.37329E-1 7.48937E-1 7.59104E-1 7.79465E-1 7.73406E-1 7.81101E-1 7.87668E-1 7.65545E-1 7.76966E-1 7.71854E-1 7.59852E-1 7.56208E-1 7.57178E-1 7.63775E-1 7.60498E-1 7.40021E-1 7.51092E-1 -9999 -9999 -9999 -9999 -9999 -9999 -9999 -9999 -9999 -9999 -9999 -9999 -9999 -9999 -9999 -9999 -9999 -9999 -9999 -9999 -9999
-9999 -9999 -9999 -9999 -9999 -9999 -9999 -9999 -9999 -9999 -9999 -9999 -9999 -9999 -9999 -9999 -9999 -9999 -9999 -9999 -9999 -9999 -9999 -9999 -9999 -9999 -9999 -9999 -9999 -9999 -9999 -9999 -9999 -9999 -9999 -9999 -9999 -9999 -9999 -9999 -9999 -9999 -9999 -9999 -9999 -9999 -9999 -9999 -9999 -9999 -9999 -9999 -9999 -9999 -9999 -9999 -9999 -9999 -9999 -9999 -9999 -9999 -9999 -9999 -9999 -9999 -9999 -9999 -9999 -9999 -9999 -9999 -9999 -9999 -9999 -9999 -9999 -9999 -9999 -9999 -9999 -9999 -9999 -9999 -9999 -9999 -9999 -9999 -9999 -9999 -9999 -9999 -9999 -9999 -9999 -9999 -9999 -9999 -9999 -9999 -9999 -9999 -9999 -9999 -9999 -9999 -9999 -9999 -9999 -9999 -9999 -9999 -9999 -9999 -9999 -9999 -9999 -9999 -9999 -9999 -9999 -9999 -9999 -9999 -9999 -9999 -9999 -9999 -9999 -9999 -9999 -9999 -9999 -9999 -9999 -9999 -9999 -9999 -9999 -9999 -9999 -9999 -9999 -9999 -9999 -9999 -9999 -9999 -9999 -9999 -9999 -9999 -9999 -9999 -9999 -9999 -9999 -9999 -9999 -9999 -9999 -9999 -9999 -9999 -9999 -9999 -9999 -9999 -9999 -9999 -9999 -9999 -9999 -9999 3.78588E-1 -9999 -9999 -9999 4.01919E-1 4.1711E-1 4.31538E-1 8.06348E-1 8.10345E-1 8.12319E-1 8.15942E-1 8.17178E-1 8.16741E-1 7.94302E-1 7.79764E-1 7.93593E-1 8.16231E-1 7.81985E-1 5.43634E-1 7.1413E-1 7.5508E-1 7.40649E-1 6.1909E-1 5.03457E-1 4.41962E-1 4.47452E-1 4.41752E-1 4.216E-1 4.06813E-1 4.0325E-1 4.41297E-1 5.43452E-1 7.78207E-1 7.27428E-1 7.90263E-1 7.60148E-1 7.68677E-1 7.95764E-1 7.68447E-1 7.88665E-1 7.23428E-1 7.82031E-1 5.36958E-1 5.50724E-1 6.42383E-1 6.71524E-1 6.80295E-1 7.19254E-1 7.43404E-1 7.15485E-1 7.43004E-1 7.38225E-1 7.32293E-1 7.5472E-1 7.57123E-1 7.66281E-1 7.74667E-1 7.76871E-1 7.84715E-1 7.88E-1 7.71293E-1 7.72903E-1 7.65928E-1 7.55229E-1 7.48198E-1 7.55919E-1 7.5081E-1 7.69682E-1 7.46989E-1 7.49328E-1 7.45539E-1 7.41249E-1 7.34712E-1 7.37915E-1 7.39885E-1 7.41038E-1 -9999 7.22083E-1 7.20631E-1 7.19624E-1 7.28207E-1 -9999 -9999 -9999 -9999 -9999 -9999 -9999 -9999 -9999
-9999 -9999 -9999 -9999 -9999 -9999 -9999 -9999 -9999 -9999 -9999 -9999 -9999 -9999 -9999 -9999 -9999 -9999 -9999 -9999 -9999 -9999 -9999 -9999 -9999 -9999 -9999 -9999 -9999 -9999 -9999 -9999 -9999 -9999 -9999 -9999 -9999 -9999 -9999 -9999 -9999 -9999 -9999 -9999 -9999 -9999 -9999 -9999 -9999 -9999 -9999 -9999 -9999 -9999 -9999 -9999 -9999 -9999 -9999 -9999 -9999 -9999 -9999 -9999 -9999 -9999 -9999 -9999 -9999 -9999 -9999 -9999 -9999 -9999 -9999 -9999 -9999 -9999 -9999 -9999 -9999 -9999 -9999 -9999 -9999 -9999 -9999 -9999 -9999 -9999 -9999 -9999 -9999 -9999 -9999 -9999 -9999 -9999 -9999 -9999 -9999 -9999 -9999 -9999 -9999 -9999 -9999 -9999 -9999 -9999 -9999 -9999 -9999 -9999 -9999 -9999 -9999 -9999 -9999 -9999 -9999 -9999 -9999 -9999 -9999 -9999 -9999 -9999 -9999 -9999 -9999 -9999 -9999 -9999 -9999 -9999 -9999 -9999 -9999 -9999 -9999 -9999 -9999 -9999 -9999 -9999 -9999 -9999 -9999 -9999 -9999 -9999 -9999 -9999 -9999 -9999 -9999 -9999 -9999 -9999 -9999 -9999 -9999 -9999 -9999 -9999 -9999 -9999 -9999 -9999 -9999 3.56195E-1 3.64314E-1 3.74241E-1 3.89535E-1 4.03253E-1 4.13073E-1 4.27468E-1 4.51539E-1 8.21203E-1 8.2046E-1 8.18056E-1 8.16895E-1 8.14681E-1 8.14406E-1 8.08319E-1 7.95158E-1 7.79821E-1 7.57607E-1 7.71847E-1 7.96655E-1 5.2381E-1 6.25224E-1 6.62388E-1 6.24202E-1 6.04227E-1 5.89625E-1 5.49867E-1 4.92692E-1 4.36966E-1 4.21149E-1 4.13069E-1 4.0503E-1 4.02361E-1 4.14861E-1 4.70359E-1 4.79552E-1 4.82772E-1 5.27523E-1 6.37063E-1 7.07309E-1 7.45651E-1 7.04808E-1 6.7425E-1 6.96226E-1 7.8626E-1 7.84644E-1 7.5202E-1 7.11289E-1 6.13241E-1 6.11053E-1 7.14836E-1 7.51013E-1 7.69933E-1 7.3997E-1 7.72066E-1 7.54864E-1 7.6399E-1 7.57308E-1 7.60008E-1 7.8306E-1 7.85786E-1 7.81229E-1 7.81135E-1 7.74078E-1 7.73041E-1 7.38821E-1 7.3555E-1 7.42959E-1 7.57356E-1 7.50301E-1 7.52E-1 7.67851E-1 7.69496E-1 7.27272E-1 6.42018E-1 6.56833E-1 7.4159E-1 7.36703E-1 7.45063E-1 7.43569E-1 7.23633E-1 7.25192E-1 7.28936E-1 7.22988E-1 -9999 -9999 -9999 -9999 -9999 -9999 -9999 -9999 -9999
-9999 -9999 -9999 -9999 -9999 -9999 -9999 -9999 -9999 -9999 -9999 -9999 -9999 -9999 -9999 -9999 -9999 -9999 -9999 -9999 -9999 -9999 -9999 -9999 -9999 -9999 -9999 -9999 -9999 -9999 -9999 -9999 -9999 -9999 -9999 -9999 -9999 -9999 -9999 -9999 -9999 -9999 -9999 -9999 -9999 -9999 -9999 -9999 -9999 -9999 -9999 -9999 -9999 -9999 -9999 -9999 -9999 -9999 -9999 -9999 -9999 -9999 -9999 -9999 -9999 -9999 -9999 -9999 -9999 -9999 -9999 -9999 -9999 -9999 -9999 -9999 -9999 -9999 -9999 -9999 -9999 -9999 -9999 -9999 -9999 -9999 -9999 -9999 -9999 -9999 -9999 -9999 -9999 -9999 -9999 -9999 -9999 -9999 -9999 -9999 -9999 -9999 -9999 -9999 -9999 -9999 -9999 -9999 -9999 -9999 -9999 -9999 -9999 -9999 -9999 -9999 -9999 -9999 -9999 -9999 -9999 -9999 -9999 -9999 -9999 -9999 -9999 -9999 -9999 -9999 -9999 -9999 -9999 -9999 -9999 -9999 -9999 -9999 -9999 -9999 -9999 -9999 -9999 -9999 -9999 -9999 -9999 -9999 -9999 -9999 -9999 -9999 -9999 -9999 -9999 -9999 -9999 -9999 -9999 -9999 -9999 -9999 -9999 -9999 -9999 -9999 -9999 -9999 3.32726E-1 3.45209E-1 3.57898E-1 3.67324E-1 3.74675E-1 3.83829E-1 4.14176E-1 4.30407E-1 4.54535E-1 4.97706E-1 8.11737E-1 8.02565E-1 8.08248E-1 8.08272E-1 7.96E-1 7.88575E-1 7.81584E-1 7.87502E-1 7.75239E-1 7.79394E-1 7.63507E-1 7.49637E-1 7.68473E-1 5.58375E-1 6.07659E-1 6.35286E-1 5.68215E-1 5.14912E-1 5.95609E-1 5.17056E-1 5.08062E-1 4.5107E-1 4.26106E-1 4.1935E-1 4.14861E-1 4.09938E-1 4.10832E-1 4.15309E-1 4.14413E-1 4.32668E-1 4.6597E-1 5.9216E-1 6.36782E-1 5.86427E-1 6.31695E-1 6.87911E-1 7.76894E-1 7.86682E-1 7.4783E-1 6.55494E-1 5.74364E-1 5.47587E-1 5.43884E-1 5.85481E-1 7.71099E-1 7.89721E-1 7.53314E-1 7.63728E-1 7.92069E-1 7.86708E-1 7.72633E-1 7.70959E-1 7.82249E-1 7.92795E-1 7.90835E-1 7.76143E-1 7.62022E-1 7.81818E-1 7.68301E-1 7.55131E-1 7.54923E-1 7.67752E-1 7.59609E-1 7.46552E-1 7.57382E-1 7.57952E-1 7.28976E-1 6.35183E-1 6.63319E-1 6.47039E-1 6.3929E-1 6.8081E-1 6.81737E-1 6.88611E-1 6.83024E-1 7.17647E-1 7.18205E-1 -9999 -9999 -9999 -9999 -9999 -9999 -9999 -9999 -9999
-9999 -9999 -9999 -9999 -9999 -9999 -9999 -9999 -9999 -9999 -9999 -9999 -9999 -9999 -9999 -9999 -9999 -9999 -9999 -9999 -9999 -9999 -9999 -9999 -9999 -9999 -9999 -9999 -9999 -9999 -9999 -9999 -9999 -9999 -9999 -9999 -9999 -9999 -9999 -9999 -9999 -9999 -9999 -9999 -9999 -9999 -9999 -9999 -9999 -9999 -9999 -9999 -9999 -9999 -9999 -9999 -9999 -9999 -9999 -9999 -9999 -9999 -9999 -9999 -9999 -9999 -9999 -9999 -9999 -9999 -9999 -9999 -9999 -9999 -9999 -9999 -9999 -9999 -9999 -9999 -9999 -9999 -9999 -9999 -9999 -9999 -9999 -9999 -9999 -9999 -9999 -9999 -9999 -9999 -9999 -9999 -9999 -9999 -9999 -9999 -9999 -9999 -9999 -9999 -9999 -9999 -9999 -9999 -9999 -9999 -9999 -9999 -9999 -9999 -9999 -9999 -9999 -9999 -9999 -9999 -9999 -9999 -9999 -9999 -9999 -9999 -9999 -9999 -9999 -9999 -9999 -9999 -9999 -9999 -9999 -9999 -9999 -9999 -9999 -9999 -9999 -9999 -9999 -9999 -9999 -9999 -9999 -9999 -9999 -9999 -9999 -9999 -9999 -9999 -9999 -9999 -9999 -9999 -9999 -9999 -9999 -9999 -9999 -9999 -9999 5.32091E-1 5.3996E-1 5.51027E-1 3.38525E-1 3.73962E-1 3.90592E-1 3.97224E-1 4.03E-1 4.03445E-1 4.05674E-1 4.08354E-1 4.2995E-1 5.11666E-1 5.39153E-1 7.88894E-1 7.94848E-1 8.01305E-1 7.95209E-1 7.87907E-1 7.61682E-1 7.67567E-1 7.6789E-1 7.60056E-1 7.49833E-1 7.40453E-1 6.38959E-1 5.98227E-1 6.16186E-1 5.5102E-1 5.85091E-1 5.51611E-1 5.00656E-1 4.87001E-1 4.58943E-1 4.51526E-1 4.34246E-1 4.30172E-1 4.26558E-1 4.21149E-1 4.16655E-1 4.11726E-1 4.06367E-1 4.13517E-1 4.99152E-1 5.76756E-1 5.40919E-1 6.19388E-1 7.4559E-1 7.42067E-1 7.11551E-1 6.92416E-1 6.91047E-1 5.72581E-1 5.31232E-1 5.17735E-1 5.8436E-1 5.45002E-1 7.6989E-1 8.01469E-1 7.87171E-1 7.77143E-1 7.91872E-1 8.05636E-1 7.94163E-1 8.07165E-1 7.95497E-1 7.94528E-1 7.94664E-1 7.86512E-1 7.84636E-1 7.9037E-1 7.88894E-1 7.87174E-1 7.85817E-1 7.54123E-1 7.51677E-1 7.52357E-1 7.64338E-1 7.59638E-1 6.62372E-1 5.9578E-1 5.79864E-1 5.49954E-1 5.22564E-1 6.11641E-1 6.13528E-1 6.22811E-1 6.49624E-1 6.66745E-1 7.22813E-1 -9999 -9999 -9999 -9999 -9999 -9999 -9999 -9999 -9999
-9999 -9999 -9999 -9999 -9999 -9999 -9999 -9999 -9999 -9999 -9999 -9999 -9999 -9999 -9999 -9999 -9999 -9999 -9999 -9999 -9999 -9999 -9999 -9999 -9999 -9999 -9999 -9999 -9999 -9999 -9999 -9999 -9999 -9999 -9999 -9999 -9999 -9999 -9999 -9999 -9999 -9999 -9999 -9999 -9999 -9999 -9999 -9999 -9999 -9999 -9999 -9999 -9999 -9999 -9999 -9999 -9999 -9999 -9999 -9999 -9999 -9999 -9999 -9999 -9999 -9999 -9999 -9999 -9999 -9999 -9999 -9999 -9999 -9999 -9999 -9999 -9999 -9999 -9999 -9999 -9999 -9999 -9999 -9999 -9999 -9999 -9999 -9999 -9999 -9999 -9999 -9999 -9999 -9999 -9999 -9999 -9999 -9999 -9999 -9999 -9999 -9999 -9999 -9999 -9999 -9999 -9999 -9999 -9999 -9999 -9999 -9999 -9999 -9999 -9999 -9999 -9999 -9999 -9999 -9999 -9999 -9999 -9999 -9999 -9999 -9999 -9999 -9999 -9999 -9999 -9999 -9999 -9999 -9999 -9999 -9999 -9999 -9999 -9999 -9999 -9999 -9999 -9999 -9999 -9999 -9999 -9999 -9999 -9999 -9999 -9999 -9999 -9999 -9999 -9999 -9999 -9999 -9999 -9999 -9999 -9999 -9999 -9999 -9999 5.22807E-1 5.32554E-1 5.4227E-1 3.4072E-1 3.57606E-1 3.78749E-1 3.95895E-1 4.03891E-1 4.07907E-1 3.99889E-1 3.85318E-1 3.7397E-1 3.93409E-1 4.33336E-1 5.28373E-1 5.57305E-1 7.85121E-1 7.84441E-1 7.71201E-1 7.76192E-1 7.747E-1 7.67478E-1 7.67213E-1 7.52649E-1 6.52897E-1 6.20814E-1 6.20387E-1 5.90522E-1 6.08024E-1 5.61945E-1 4.82691E-1 4.86085E-1 4.72092E-1 4.59242E-1 4.3014E-1 4.25283E-1 4.18993E-1 4.15856E-1 4.10939E-1 4.06039E-1 4.00712E-1 3.92763E-1 3.91003E-1 4.10939E-1 5.11279E-1 4.92546E-1 5.58228E-1 5.88601E-1 6.33545E-1 5.99666E-1 5.98423E-1 5.63956E-1 5.63509E-1 5.16171E-1 5.19552E-1 5.37083E-1 5.19552E-1 8.0503E-1 7.91083E-1 8.06117E-1 8.11655E-1 7.9765E-1 7.98303E-1 8.12003E-1 8.10887E-1 8.10121E-1 8.11183E-1 7.96182E-1 7.92439E-1 7.85316E-1 7.88475E-1 7.73367E-1 7.51191E-1 7.62769E-1 7.54891E-1 7.38945E-1 6.86708E-1 7.02498E-1 7.2021E-1 7.34814E-1 7.05489E-1 5.89896E-1 5.14364E-1 4.66024E-1 4.80494E-1 4.98764E-1 5.89748E-1 6.43947E-1 6.80781E-1 7.05396E-1 -9999 -9999 -9999 -9999 -9999 -9999 -9999 -9999 -9999 -9999
-9999 -9999 -9999 -9999 -9999 -9999 -9999 -9999 -9999 -9999 -9999 -9999 -9999 -9999 -9999 -9999 -9999 -9999 -9999 -9999 -9999 -9999 -9999 -9999 -9999 -9999 -9999 -9999 -9999 -9999 -9999 -9999 -9999 -9999 -9999 -9999 -9999 -9999 -9999 -9999 -9999 -9999 -9999 -9999 -9999 -9999 -9999 -9999 -9999 -9999 -9999 -9999 -9999 -9999 -9999 -9999 -9999 -9999 -9999 -9999 -9999 -9999 -9999 -9999 -9999 -9999 -9999 -9999 -9999 -9999 -9999 -9999 -9999 -9999 -9999 -9999 -9999 -9999 -9999 -9999 -9999 -9999 -9999 -9999 -9999 -9999 -9999 -9999 -9999 -9999 -9999 -9999 -9999 -9999 -9999 -9999 -9999 -9999 -9999 -9999 -9999 -9999 -9999 -9999 -9999 -9999 -9999 -9999 -9999 -9999 -9999 -9999 -9999 -9999 -9999 -9999 -9999 -9999 -9999 -9999 -9999 -9999 -9999 -9999 -9999 -9999 -9999 -9999 -9999 -9999 -9999 -9999 -9999 -9999 -9999 -9999 -9999 -9999 -9999 -9999 -9999 -9999 -9999 -9999 -9999 -9999 -9999 -9999 -9999 -9999 -9999 -9999 -9999 -9999 -9999 -9999 -9999 -9999 -9999 -9999 -9999 -9999 5.0931E-1 5.17227E-1 5.26988E-1 5.3996E-1 3.37803E-1 3.46168E-1 3.5505E-1 3.71361E-1 3.85318E-1 3.97227E-1 4.03447E-1 4.14816E-1 3.76142E-1 3.50821E-1 3.53903E-1 3.67613E-1 6.19525E-1 6.76159E-1 5.36008E-1 7.89152E-1 7.81001E-1 7.65946E-1 7.33331E-1 7.2315E-1 7.28804E-1 6.11258E-1 6.39271E-1 6.3524E-1 6.325E-1 5.99259E-1 6.15373E-1 5.52697E-1 5.23989E-1 4.80176E-1 4.38174E-1 4.27511E-1 4.306E-1 4.30565E-1 4.30565E-1 4.30455E-1 4.28758E-1 4.21237E-1 4.10939E-1 4.02485E-1 4.08264E-1 4.8089E-1 5.13368E-1 4.96269E-1 4.7987E-1 4.45939E-1 5.08581E-1 5.07764E-1 4.90732E-1 4.90282E-1 4.89263E-1 5.05614E-1 5.05462E-1 5.22027E-1 8.14704E-1 8.16036E-1 8.06921E-1 8.1289E-1 8.15485E-1 8.16479E-1 8.16175E-1 8.12768E-1 8.1549E-1 8.11746E-1 7.93145E-1 7.77945E-1 7.90028E-1 7.77208E-1 7.37392E-1 7.1857E-1 6.90977E-1 7.02336E-1 6.85099E-1 6.98591E-1 6.72805E-1 6.126E-1 6.7857E-1 7.41942E-1 6.94395E-1 6.00428E-1 5.91633E-1 5.92957E-1 5.49783E-1 5.07223E-1 5.69942E-1 6.3513E-1 6.9096E-1 7.36339E-1 -9999 -9999 -9999 -9999 -9999 -9999 -9999 -9999 -9999 -9999
-9999 -9999 -9999 -9999 -9999 -9999 -9999 -9999 -9999 -9999 -9999 -9999 -9999 -9999 -9999 -9999 -9999 -9999 -9999 -9999 -9999 -9999 -9999 -9999 -9999 -9999 -9999 -9999 -9999 -9999 -9999 -9999 -9999 -9999 -9999 -9999 -9999 -9999 -9999 -9999 -9999 -9999 -9999 -9999 -9999 -9999 -9999 -9999 -9999 -9999 -9999 -9999 -9999 -9999 -9999 -9999 -9999 -9999 -9999 -9999 -9999 -9999 -9999 -9999 -9999 -9999 -9999 -9999 -9999 -9999 -9999 -9999 -9999 -9999 -9999 -9999 -9999 -9999 -9999 -9999 -9999 -9999 -9999 -9999 -9999 -9999 -9999 -9999 -9999 -9999 -9999 -9999 -9999 -9999 -9999 -9999 -9999 -9999 -9999 -9999 -9999 -9999 -9999 -9999 -9999 -9999 -9999 -9999 -9999 -9999 -9999 -9999 -9999 -9999 -9999 -9999 -9999 -9999 -9999 -9999 -9999 -9999 -9999 -9999 -9999 -9999 -9999 -9999 -9999 -9999 -9999 -9999 -9999 -9999 -9999 -9999 -9999 -9999 -9999 -9999 -9999 -9999 -9999 -9999 -9999 -9999 -9999 -9999 -9999 -9999 -9999 -9999 -9999 -9999 -9999 -9999 -9999 4.53386E-1 4.60803E-1 4.92988E-1 5.04183E-1 5.14899E-1 5.2513E-1 5.31163E-1 5.3811E-1 3.34897E-1 3.44488E-1 3.50386E-1 3.52939E-1 3.63607E-1 3.77448E-1 4.0541E-1 4.13468E-1 4.10777E-1 3.91641E-1 3.6116E-1 3.23412E-1 3.38746E-1 5.7811E-1 6.35277E-1 6.53437E-1 6.83502E-1 5.32473E-1 5.79817E-1 5.89718E-1 6.30511E-1 6.41613E-1 6.23797E-1 6.37044E-1 6.33963E-1 6.30888E-1 6.28451E-1 6.11901E-1 5.65018E-1 5.68611E-1 5.09723E-1 4.2104E-1 4.28166E-1 4.30459E-1 4.30847E-1 4.306E-1 4.30459E-1 4.30706E-1 4.30676E-1 4.20788E-1 4.09155E-1 4.13619E-1 4.45601E-1 4.30786E-1 4.2913E-1 4.20339E-1 4.15408E-1 4.20788E-1 4.28437E-1 4.47159E-1 4.6405E-1 4.92802E-1 5.08507E-1 8.15474E-1 8.15316E-1 8.17826E-1 8.14312E-1 8.09634E-1 8.16422E-1 8.12755E-1 8.15462E-1 8.1043E-1 8.10121E-1 8.08603E-1 7.91992E-1 7.48333E-1 7.52189E-1 7.52407E-1 7.38909E-1 7.51639E-1 6.75707E-1 6.23807E-1 5.98716E-1 5.70642E-1 6.06287E-1 6.15969E-1 6.41069E-1 7.16075E-1 7.19182E-1 6.38867E-1 6.60028E-1 7.0619E-1 6.6141E-1 6.04092E-1 5.21816E-1 5.62783E-1 6.44262E-1 6.99964E-1 7.37169E-1 7.34494E-1 -9999 -9999 -9999 -9999 -9999 -9999 -9999 -9999 -9999
-9999 -9999 -9999 -9999 -9999 -9999 -9999 -9999 -9999 -9999 -9999 -9999 -9999 -9999 -9999 -9999 -9999 -9999 -9999 -9999 -9999 -9999 -9999 -9999 -9999 -9999 -9999 -9999 -9999 -9999 -9999 -9999 -9999 -9999 -9999 -9999 -9999 -9999 -9999 -9999 -9999 -9999 -9999 -9999 -9999 -9999 -9999 -9999 -9999 -9999 -9999 -9999 -9999 -9999 -9999 -9999 -9999 -9999 -9999 -9999 -9999 -9999 -9999 -9999 -9999 -9999 -9999 -9999 -9999 -9999 -9999 -9999 -9999 -9999 -9999 -9999 -9999 -9999 -9999 -9999 -9999 -9999 -9999 -9999 -9999 -9999 -9999 -9999 -9999 -9999 -9999 -9999 -9999 -9999 -9999 -9999 -9999 -9999 -9999 -9999 -9999 -9999 -9999 -9999 -9999 -9999 -9999 -9999 -9999 -9999 -9999 -9999 -9999 -9999 -9999 -9999 -9999 -9999 -9999 -9999 -9999 -9999 -9999 -9999 -9999 -9999 -9999 -9999 -9999 -9999 -9999 -9999 -9999 -9999 -9999 -9999 -9999 -9999 -9999 -9999 -9999 -9999 -9999 -9999 -9999 -9999 -9999 -9999 -9999 -9999 -9999 -9999 -9999 -9999 4.34925E-1 4.41832E-1 4.5246E-1 4.89722E-1 5.02317E-1 5.14899E-1 5.30236E-1 5.455E-1 5.55163E-1 5.58374E-1 3.42392E-1 3.42392E-1 3.45761E-1 3.55487E-1 3.61892E-1 3.64896E-1 3.87672E-1 3.9651E-1 4.03625E-1 4.04071E-1 3.90758E-1 3.64165E-1 3.37497E-1 3.00645E-1 5.34886E-1 6.40944E-1 7.18678E-1 7.50479E-1 7.36934E-1 7.56629E-1 6.25561E-1 6.17257E-1 6.41333E-1 6.37211E-1 6.34603E-1 6.32717E-1 6.15506E-1 6.13716E-1 5.96751E-1 5.16351E-1 4.87067E-1 4.44945E-1 4.22427E-1 4.28383E-1 4.29819E-1 4.30317E-1 4.30246E-1 4.29891E-1 4.29712E-1 4.30529E-1 4.29241E-1 4.18993E-1 4.18096E-1 4.21237E-1 4.19441E-1 4.17199E-1 4.13172E-1 4.09155E-1 4.10939E-1 7.87919E-1 7.94611E-1 8.00666E-1 8.00237E-1 7.96043E-1 8.14886E-1 8.14798E-1 8.14908E-1 8.14776E-1 8.13732E-1 8.11876E-1 8.13052E-1 8.10347E-1 8.07094E-1 7.87832E-1 7.61405E-1 7.41736E-1 7.27652E-1 6.94822E-1 7.24277E-1 6.72105E-1 7.10514E-1 6.8276E-1 5.38913E-1 4.96005E-1 5.6056E-1 6.17576E-1 6.47094E-1 6.59315E-1 7.26937E-1 6.95971E-1 6.61614E-1 7.03766E-1 7.36308E-1 7.1052E-1 6.5036E-1 6.00971E-1 6.21483E-1 6.72723E-1 7.24057E-1 7.37872E-1 7.43052E-1 7.37705E-1 -9999 -9999 -9999 -9999 -9999 -9999 -9999 -9999
-9999 -9999 -9999 -9999 -9999 -9999 -9999 -9999 -9999 -9999 -9999 -9999 -9999 -9999 -9999 -9999 -9999 -9999 -9999 -9999 -9999 -9999 -9999 -9999 -9999 -9999 -9999 -9999 -9999 -9999 -9999 -9999 -9999 -9999 -9999 -9999 -9999 -9999 -9999 -9999 -9999 -9999 -9999 -9999 -9999 -9999 -9999 -9999 -9999 -9999 -9999 -9999 -9999 -9999 -9999 -9999 -9999 -9999 -9999 -9999 -9999 -9999 -9999 -9999 -9999 -9999 -9999 -9999 -9999 -9999 -9999 -9999 -9999 -9999 -9999 -9999 -9999 -9999 -9999 -9999 -9999 -9999 -9999 -9999 -9999 -9999 -9999 -9999 -9999 -9999 -9999 -9999 -9999 -9999 -9999 -9999 -9999 -9999 -9999 -9999 -9999 -9999 -9999 -9999 -9999 -9999 -9999 -9999 -9999 -9999 -9999 -9999 -9999 -9999 -9999 -9999 -9999 -9999 -9999 -9999 -9999 -9999 -9999 -9999 -9999 -9999 -9999 -9999 -9999 -9999 -9999 -9999 -9999 -9999 -9999 -9999 -9999 -9999 -9999 -9999 -9999 -9999 -9999 -9999 -9999 -9999 -9999 -9999 -9999 -9999 -9999 -9999 -9999 4.26665E-1 4.33546E-1 4.70606E-1 4.90655E-1 5.13502E-1 5.45597E-1 5.59402E-1 5.77189E-1 5.961E-1 6.05443E-1 3.92076E-1 3.80651E-1 3.54637E-1 3.69341E-1 3.76722E-1 3.82841E-1 3.83279E-1 3.83718E-1 3.88113E-1 3.92525E-1 3.95623E-1 3.59715E-1 3.40716E-1 3.13718E-1 2.94414E-1 5.10751E-1 5.96215E-1 6.92419E-1 7.57374E-1 7.72692E-1 7.71672E-1 7.7113E-1 6.35037E-1 6.42012E-1 6.36585E-1 6.33277E-1 6.31282E-1 5.99484E-1 5.19605E-1 5.52083E-1 4.69252E-1 4.24067E-1 4.17381E-1 3.94729E-1 3.98916E-1 3.99515E-1 3.99866E-1 4.0032E-1 4.00215E-1 3.99971E-1 4.00668E-1 4.01452E-1 4.30234E-1 4.30676E-1 4.31228E-1 4.31228E-1 4.31302E-1 4.30896E-1 7.95813E-1 7.89418E-1 7.89097E-1 7.9552E-1 7.90837E-1 7.96511E-1 7.96487E-1 7.90658E-1 7.95948E-1 7.9478E-1 8.15922E-1 8.0985E-1 8.09502E-1 7.96848E-1 7.81151E-1 7.68209E-1 7.82443E-1 7.63141E-1 7.2903E-1 6.34753E-1 6.09203E-1 6.49682E-1 6.4269E-1 6.21214E-1 6.3161E-1 6.0609E-1 6.42207E-1 6.67288E-1 6.88053E-1 6.91588E-1 7.28143E-1 7.53398E-1 7.1513E-1 7.04795E-1 7.34505E-1 7.53383E-1 7.45102E-1 7.08607E-1 7.04223E-1 7.0227E-1 7.02597E-1 7.35087E-1 7.4072E-1 7.43869E-1 7.35721E-1 -9999 -9999 -9999 -9999 -9999 -9999 -9999 -9999
-9999 -9999 -9999 -9999 -9999 -9999 -9999 -9999 -9999 -9999 -9999 -9999 -9999 -9999 -9999 -9999 -9999 -9999 -9999 -9999 -9999 -9999 -9999 -9999 -9999 -9999 -9999 -9999 -9999 -9999 -9999 -9999 -9999 -9999 -9999 -9999 -9999 -9999 -9999 -9999 -9999 -9999 -9999 -9999 -9999 -9999 -9999 -9999 -9999 -9999 -9999 -9999 -9999 -9999 -9999 -9999 -9999 -9999 -9999 -9999 -9999 -9999 -9999 -9999 -9999 -9999 -9999 -9999 -9999 -9999 -9999 -9999 -9999 -9999 -9999 -9999 -9999 -9999 -9999 -9999 -9999 -9999 -9999 -9999 -9999 -9999 -9999 -9999 -9999 -9999 -9999 -9999 -9999 -9999 -9999 -9999 -9999 -9999 -9999 -9999 -9999 -9999 -9999 -9999 -9999 -9999 -9999 -9999 -9999 -9999 -9999 -9999 -9999 -9999 -9999 -9999 -9999 -9999 -9999 -9999 -9999 -9999 -9999 -9999 -9999 -9999 -9999 -9999 -9999 -9999 -9999 -9999 -9999 -9999 -9999 -9999 -9999 -9999 -9999 -9999 -9999 -9999 -9999 -9999 -9999 -9999 -9999 -9999 -9999 -9999 -9999 -9999 4.23006E-1 4.52942E-1 4.65951E-1 4.80859E-1 5.0325E-1 5.43287E-1 5.5986E-1 5.75828E-1 6.13535E-1 6.314E-1 6.38276E-1 4.26728E-1 4.03179E-1 3.86792E-1 3.76286E-1 3.80214E-1 3.85034E-1 3.85474E-1 3.83718E-1 3.54181E-1 3.5503E-1 3.73207E-1 3.68446E-1 3.52613E-1 3.27996E-1 3.03065E-1 4.87458E-1 5.32674E-1 6.21535E-1 7.16996E-1 7.51859E-1 7.39628E-1 7.77908E-1 6.22636E-1 6.13975E-1 6.08105E-1 6.04039E-1 6.00844E-1 5.83699E-1 5.51003E-1 4.83034E-1 5.32563E-1 5.04263E-1 4.00968E-1 3.95206E-1 3.98313E-1 3.9849E-1 3.98916E-1 3.99831E-1 4.0039E-1 4.00598E-1 4.01084E-1 3.85213E-1 4.00772E-1 4.00146E-1 3.99936E-1 3.99796E-1 7.74812E-1 7.95546E-1 7.95925E-1 7.90563E-1 7.90801E-1 7.90634E-1 7.95759E-1 7.95212E-1 7.95379E-1 7.9557E-1 7.94368E-1 7.94859E-1 7.88365E-1 7.78121E-1 7.68541E-1 7.12516E-1 7.06343E-1 6.76421E-1 7.20573E-1 7.38358E-1 6.56447E-1 6.15505E-1 5.26822E-1 5.56694E-1 5.80574E-1 6.24629E-1 6.42166E-1 7.05154E-1 7.40095E-1 7.42592E-1 7.37159E-1 7.43152E-1 7.37647E-1 7.36529E-1 7.02999E-1 7.31209E-1 7.50816E-1 7.65553E-1 7.7468E-1 7.65462E-1 7.62613E-1 7.37504E-1 7.46054E-1 7.35617E-1 7.35822E-1 7.35079E-1 7.36506E-1 -9999 -9999 -9999 -9999 -9999 -9999 -9999 -9999
-9999 -9999 -9999 -9999 -9999 -9999 -9999 -9999 -9999 -9999 -9999 -9999 -9999 -9999 -9999 -9999 -9999 -9999 -9999 -9999 -9999 -9999 -9999 -9999 -9999 -9999 -9999 -9999 -9999 -9999 -9999 -9999 -9999 -9999 -9999 -9999 -9999 -9999 -9999 -9999 -9999 -9999 -9999 -9999 -9999 -9999 -9999 -9999 -9999 -9999 -9999 -9999 -9999 -9999 -9999 -9999 -9999 -9999 -9999 -9999 -9999 -9999 -9999 -9999 -9999 -9999 -9999 -9999 -9999 -9999 -9999 -9999 -9999 -9999 -9999 -9999 -9999 -9999 -9999 -9999 -9999 -9999 -9999 -9999 -9999 -9999 -9999 -9999 -9999 -9999 -9999 -9999 -9999 -9999 -9999 -9999 -9999 -9999 -9999 -9999 -9999 -9999 -9999 -9999 -9999 -9999 -9999 -9999 -9999 -9999 -9999 -9999 -9999 -9999 -9999 -9999 -9999 -9999 -9999 -9999 -9999 -9999 -9999 -9999 -9999 -9999 -9999 -9999 -9999 -9999 -9999 -9999 -9999 -9999 -9999 -9999 -9999 -9999 -9999 -9999 -9999 -9999 -9999 -9999 -9999 -9999 -9999 -9999 -9999 4.1162E-1 4.18442E-1 4.25292E-1 4.56654E-1 4.67812E-1 4.98631E-1 5.11699E-1 5.23344E-1 5.39587E-1 5.52971E-1 5.72193E-1 6.10019E-1 6.33988E-1 6.45087E-1 4.34443E-1 4.29447E-1 3.97397E-1 3.84595E-1 3.85034E-1 3.90317E-1 3.64426E-1 3.60142E-1 3.53756E-1 3.64139E-1 3.63709E-1 3.59852E-1 3.45857E-1 3.24315E-1 3.01492E-1 4.78141E-1 5.03836E-1 5.55848E-1 5.87026E-1 6.38996E-1 7.19856E-1 7.54955E-1 6.2158E-1 6.13894E-1 6.09004E-1 6.05012E-1 5.84578E-1 5.81736E-1 5.64826E-1 5.31215E-1 5.64874E-1 4.71573E-1 3.86721E-1 3.95426E-1 3.97204E-1 3.97455E-1 3.98277E-1 3.99585E-1 3.84633E-1 3.85145E-1 3.85077E-1 4.00424E-1 3.99515E-1 3.98951E-1 3.9881E-1 7.74169E-1 7.7391E-1 7.74066E-1 7.74453E-1 7.74786E-1 7.74195E-1 7.92913E-1 7.90353E-1 7.89827E-1 7.91699E-1 7.93311E-1 7.95773E-1 7.82496E-1 7.49579E-1 7.08729E-1 7.10281E-1 5.94975E-1 5.87909E-1 6.04351E-1 6.20879E-1 6.68741E-1 6.41623E-1 5.7393E-1 5.99265E-1 6.39669E-1 6.59907E-1 7.00254E-1 7.21322E-1 7.26131E-1 7.60508E-1 7.40796E-1 7.18403E-1 6.94774E-1 6.89032E-1 7.00124E-1 7.09928E-1 7.26974E-1 7.44526E-1 7.49865E-1 7.82465E-1 7.81398E-1 7.58152E-1 7.15544E-1 7.22374E-1 7.28968E-1 7.12805E-1 7.39886E-1 7.3615E-1 -9999 -9999 -9999 -9999 -9999 -9999 -9999 -9999
-9999 -9999 -9999 -9999 -9999 -9999 -9999 -9999 -9999 -9999 -9999 -9999 -9999 -9999 -9999 -9999 -9999 -9999 -9999 -9999 -9999 -9999 -9999 -9999 -9999 -9999 -9999 -9999 -9999 -9999 -9999 -9999 -9999 -9999 -9999 -9999 -9999 -9999 -9999 -9999 -9999 -9999 -9999 -9999 -9999 -9999 -9999 -9999 -9999 -9999 -9999 -9999 -9999 -9999 -9999 -9999 -9999 -9999 -9999 -9999 -9999 -9999 -9999 -9999 -9999 -9999 -9999 -9999 -9999 -9999 -9999 -9999 -9999 -9999 -9999 -9999 -9999 -9999 -9999 -9999 -9999 -9999 -9999 -9999 -9999 -9999 -9999 -9999 -9999 -9999 -9999 -9999 -9999 -9999 -9999 -9999 -9999 -9999 -9999 -9999 -9999 -9999 -9999 -9999 -9999 -9999 -9999 -9999 -9999 -9999 -9999 -9999 -9999 -9999 -9999 -9999 -9999 -9999 -9999 -9999 -9999 -9999 -9999 -9999 -9999 -9999 -9999 -9999 -9999 -9999 -9999 -9999 -9999 -9999 -9999 -9999 -9999 -9999 -9999 -9999 -9999 -9999 -9999 -9999 -9999 -9999 -9999 -9999 4.0528E-1 4.12528E-1 4.48309E-1 4.60835E-1 4.8929E-1 4.99098E-1 5.11699E-1 5.23344E-1 5.26135E-1 5.30316E-1 5.39147E-1 5.75048E-1 6.02042E-1 6.27948E-1 6.45087E-1 4.5336E-1 4.30808E-1 4.19495E-1 4.08257E-1 3.75813E-1 3.81484E-1 3.85866E-1 3.84111E-1 3.75813E-1 3.64139E-1 3.55161E-1 3.52189E-1 3.39576E-1 3.22278E-1 3.04247E-1 2.66088E-1 4.47325E-1 4.85894E-1 5.6481E-1 6.7233E-1 7.50205E-1 7.59008E-1 6.20511E-1 6.15356E-1 6.1158E-1 5.91584E-1 5.70068E-1 5.8244E-1 5.48819E-1 5.00353E-1 4.70834E-1 3.96851E-1 3.90564E-1 3.95718E-1 3.9659E-1 3.9688E-1 3.9767E-1 3.82663E-1 3.83843E-1 3.84633E-1 4.00355E-1 3.99339E-1 3.98455E-1 7.73728E-1 7.73597E-1 7.7365E-1 7.73388E-1 7.73414E-1 7.73754E-1 7.72702E-1 7.68696E-1 7.67488E-1 7.48693E-1 7.42734E-1 7.89358E-1 7.91862E-1 7.83483E-1 7.61126E-1 7.07263E-1 6.63747E-1 6.59366E-1 6.33559E-1 5.54011E-1 5.7778E-1 6.02839E-1 6.31E-1 6.15031E-1 6.2803E-1 6.78377E-1 7.02442E-1 7.30151E-1 7.5003E-1 7.50987E-1 7.62802E-1 7.43713E-1 6.785E-1 6.41517E-1 6.39829E-1 6.67608E-1 7.32467E-1 7.67192E-1 7.7616E-1 7.88167E-1 7.94445E-1 7.98481E-1 7.8062E-1 7.53164E-1 7.18995E-1 7.09769E-1 7.13523E-1 7.22805E-1 7.42281E-1 7.34239E-1 -9999 -9999 -9999 -9999 -9999 -9999 -9999 -9999
-9999 -9999 -9999 -9999 -9999 -9999 -9999 -9999 -9999 -9999 -9999 -9999 -9999 -9999 -9999 -9999 -9999 -9999 -9999 -9999 -9999 -9999 -9999 -9999 -9999 -9999 -9999 -9999 -9999 -9999 -9999 -9999 -9999 -9999 -9999 -9999 -9999 -9999 -9999 -9999 -9999 -9999 -9999 -9999 -9999 -9999 -9999 -9999 -9999 -9999 -9999 -9999 -9999 -9999 -9999 -9999 -9999 -9999 -9999 -9999 -9999 -9999 -9999 -9999 -9999 -9999 -9999 -9999 -9999 -9999 -9999 -9999 -9999 -9999 -9999 -9999 -9999 -9999 -9999 -9999 -9999 -9999 -9999 -9999 -9999 -9999 -9999 -9999 -9999 -9999 -9999 -9999 -9999 -9999 -9999 -9999 -9999 -9999 -9999 -9999 -9999 -9999 -9999 -9999 -9999 -9999 -9999 -9999 -9999 -9999 -9999 -9999 -9999 -9999 -9999 -9999 -9999 -9999 -9999 -9999 -9999 -9999 -9999 -9999 -9999 -9999 -9999 -9999 -9999 -9999 -9999 -9999 -9999 -9999 -9999 -9999 -9999 -9999 -9999 -9999 -9999 -9999 -9999 -9999 -9999 -9999 -9999 3.96274E-1 4.0077E-1 4.33995E-1 4.49698E-1 4.82285E-1 4.9256E-1 5.01433E-1 5.14962E-1 5.28458E-1 5.48008E-1 5.28947E-1 5.52619E-1 5.69583E-1 5.95797E-1 6.21865E-1 6.6036E-1 6.68611E-1 4.33079E-1 3.93797E-1 3.87184E-1 3.82796E-1 3.84111E-1 3.89384E-1 3.91589E-1 4.04628E-1 3.72773E-1 3.56012E-1 3.61257E-1 3.26592E-1 3.14039E-1 2.98999E-1 2.86266E-1 2.79454E-1 4.76121E-1 5.59321E-1 6.84832E-1 7.55961E-1 7.58275E-1 6.066E-1 5.87587E-1 5.84114E-1 5.62357E-1 5.72978E-1 5.69884E-1 5.20493E-1 4.90274E-1 4.13679E-1 3.59717E-1 7.47916E-1 7.49857E-1 7.50369E-1 7.43525E-1 7.50057E-1 7.50397E-1 7.73754E-1 7.68619E-1 7.74863E-1 7.74376E-1 7.73936E-1 7.73467E-1 7.73336E-1 7.73388E-1 7.73099E-1 7.72941E-1 7.72861E-1 7.74338E-1 7.50996E-1 6.99138E-1 7.11519E-1 7.35287E-1 7.45044E-1 7.33428E-1 7.44838E-1 7.33454E-1 7.48659E-1 7.19172E-1 6.79302E-1 6.75391E-1 6.38048E-1 6.45021E-1 6.61103E-1 6.28666E-1 6.27559E-1 6.7431E-1 7.19362E-1 7.44268E-1 7.53243E-1 7.47813E-1 7.4521E-1 7.07386E-1 7.21699E-1 6.81843E-1 6.70271E-1 6.90711E-1 7.361E-1 7.67533E-1 7.96389E-1 7.95046E-1 7.84666E-1 7.74847E-1 7.6265E-1 7.93054E-1 7.68679E-1 7.697E-1 7.57071E-1 7.38212E-1 7.5067E-1 7.63554E-1 7.40675E-1 7.39577E-1 7.42771E-1 7.42639E-1 7.39233E-1 7.1488E-1 7.1358E-1 -9999 -9999
-9999 -9999 -9999 -9999 -9999 -9999 -9999 -9999 -9999 -9999 -9999 -9999 -9999 -9999 -9999 -9999 -9999 -9999 -9999 -9999 -9999 -9999 -9999 -9999 -9999 -9999 -9999 -9999 -9999 -9999 -9999 -9999 -9999 -9999 -9999 -9999 -9999 -9999 -9999 -9999 -9999 -9999 -9999 -9999 -9999 -9999 -9999 -9999 -9999 -9999 -9999 -9999 -9999 -9999 -9999 -9999 -9999 -9999 -9999 -9999 -9999 -9999 -9999 -9999 -9999 -9999 -9999 -9999 -9999 -9999 -9999 -9999 -9999 -9999 -9999 -9999 -9999 -9999 -9999 -9999 -9999 -9999 -9999 -9999 -9999 -9999 -9999 -9999 -9999 -9999 -9999 -9999 -9999 -9999 -9999 -9999 -9999 -9999 -9999 -9999 -9999 -9999 -9999 -9999 -9999 -9999 -9999 -9999 -9999 -9999 -9999 -9999 -9999 -9999 -9999 -9999 -9999 -9999 -9999 -9999 -9999 -9999 -9999 -9999 -9999 -9999 -9999 -9999 -9999 -9999 -9999 -9999 -9999 -9999 -9999 -9999 -9999 -9999 -9999 -9999 -9999 -9999 -9999 -9999 -9999 -9999 3.90008E-1 4.15215E-1 4.22063E-1 4.33075E-1 4.63165E-1 4.76684E-1 4.88356E-1 4.99565E-1 5.27616E-1 5.44775E-1 5.54921E-1 5.55381E-1 5.57679E-1 5.70039E-1 5.91764E-1 6.33712E-1 6.5953E-1 6.45017E-1 4.23492E-1 4.1538E-1 4.11787E-1 4.06415E-1 4.05968E-1 4.09099E-1 4.14481E-1 4.16729E-1 3.74714E-1 3.51139E-1 3.32342E-1 3.24143E-1 3.18061E-1 3.08452E-1 2.95496E-1 2.85885E-1 4.72401E-1 5.28775E-1 6.58564E-1 7.56417E-1 7.40079E-1 7.39022E-1 5.4612E-1 5.08657E-1 5.36436E-1 5.48651E-1 4.80277E-1 4.4651E-1 4.15588E-1 3.57971E-1 7.46938E-1 7.48908E-1 7.50142E-1 7.43957E-1 7.49914E-1 7.4914E-1 7.4914E-1 7.50312E-1 7.45404E-1 7.52593E-1 7.45628E-1 7.45179E-1 7.44841E-1 7.51324E-1 7.73336E-1 7.72543E-1 7.7182E-1 7.74046E-1 7.70792E-1 7.34964E-1 6.89999E-1 7.26478E-1 7.0698E-1 6.77833E-1 6.88661E-1 6.94082E-1 6.92597E-1 7.3597E-1 7.21725E-1 6.98779E-1 7.34833E-1 7.12887E-1 6.97971E-1 7.11398E-1 6.75709E-1 6.91655E-1 7.20463E-1 7.19856E-1 7.05632E-1 7.08448E-1 7.17727E-1 7.06411E-1 6.84976E-1 6.83077E-1 6.68632E-1 7.28584E-1 7.73967E-1 7.87559E-1 7.94537E-1 7.71652E-1 7.52881E-1 7.31179E-1 7.19449E-1 7.28349E-1 7.62245E-1 7.70145E-1 7.71358E-1 7.7152E-1 7.65302E-1 7.57242E-1 7.57451E-1 7.39953E-1 7.4189E-1 7.37845E-1 7.44237E-1 7.44048E-1 7.15795E-1 6.92964E-1 7.12119E-1 7.12496E-1
-9999 -9999 -9999 -9999 -9999 -9999 -9999 -9999 -9999 -9999 -9999 -9999 -9999 -9999 -9999 -9999 -9999 -9999 -9999 -9999 -9999 -9999 -9999 -9999 -9999 -9999 -9999 -9999 -9999 -9999 -9999 -9999 -9999 -9999 -9999 -9999 -9999 -9999 -9999 -9999 -9999 -9999 -9999 -9999 -9999 -9999 -9999 -9999 -9999 -9999 -9999 -9999 -9999 -9999 -9999 -9999 -9999 -9999 -9999 -9999 -9999 -9999 -9999 -9999 -9999 -9999 -9999 -9999 -9999 -9999 -9999 -9999 -9999 -9999 -9999 -9999 -9999 -9999 -9999 -9999 -9999 -9999 -9999 -9999 -9999 -9999 -9999 -9999 -9999 -9999 -9999 -9999 -9999 -9999 -9999 -9999 -9999 -9999 -9999 -9999 -9999 -9999 -9999 -9999 -9999 -9999 -9999 -9999 -9999 -9999 -9999 -9999 -9999 -9999 -9999 -9999 -9999 -9999 -9999 -9999 -9999 -9999 -9999 -9999 -9999 -9999 -9999 -9999 -9999 -9999 -9999 -9999 -9999 -9999 -9999 -9999 -9999 -9999 -9999 -9999 -9999 -9999 -9999 -9999 -9999 -9999 4.07943E-1 4.14304E-1 4.26644E-1 4.37681E-1 4.63165E-1 4.72485E-1 4.84153E-1 4.93993E-1 5.2622E-1 5.42463E-1 5.56301E-1 5.61351E-1 5.63183E-1 5.72318E-1 6.06165E-1 6.03341E-1 6.30484E-1 6.60707E-1 4.25752E-1 4.1898E-1 4.16729E-1 4.12685E-1 4.10442E-1 4.13583E-1 3.89578E-1 4.11531E-1 4.05718E-1 3.6478E-1 3.36478E-1 3.22922E-1 3.17658E-1 3.12038E-1 3.041E-1 3.08521E-1 3.00623E-1 4.94741E-1 5.6972E-1 7.12862E-1 7.18378E-1 6.93185E-1 4.98562E-1 5.27007E-1 5.04789E-1 4.67317E-1 4.15418E-1 4.13273E-1 7.25119E-1 7.46728E-1 7.47325E-1 7.49571E-1 7.50567E-1 7.50736E-1 7.49829E-1 7.49082E-1 7.48763E-1 7.496E-1 7.44529E-1 7.45376E-1 7.45095E-1 7.51157E-1 7.51268E-1 7.45095E-1 7.5163E-1 7.55057E-1 7.5223E-1 7.52173E-1 7.53415E-1 7.35164E-1 7.31809E-1 7.32744E-1 7.34094E-1 7.34971E-1 7.37758E-1 7.54767E-1 7.63634E-1 7.64777E-1 7.38086E-1 7.54266E-1 7.67579E-1 7.54511E-1 7.47433E-1 7.32957E-1 7.12559E-1 6.51998E-1 6.22065E-1 6.38098E-1 6.49595E-1 6.94901E-1 7.17545E-1 6.65129E-1 6.75738E-1 6.44648E-1 6.95085E-1 7.72078E-1 7.72595E-1 7.41955E-1 7.33072E-1 7.52079E-1 6.82142E-1 6.49046E-1 6.78562E-1 7.20008E-1 7.52451E-1 7.27579E-1 7.33034E-1 7.63609E-1 7.62289E-1 7.66051E-1 7.54295E-1 7.63483E-1 7.42126E-1 7.42045E-1 7.43791E-1 7.32517E-1 6.67086E-1 6.7094E-1 7.07472E-1 7.21833E-1
-9999 -9999 -9999 -9999 -9999 -9999 -9999 -9999 -9999 -9999 -9999 -9999 -9999 -9999 -9999 -9999 -9999 -9999 -9999 -9999 -9999 -9999 -9999 -9999 -9999 -9999 -9999 -9999 -9999 -9999 -9999 -9999 -9999 -9999 -9999 -9999 -9999 -9999 -9999 -9999 -9999 -9999 -9999 -9999 -9999 -9999 -9999 -9999 -9999 -9999 -9999 -9999 -9999 -9999 -9999 -9999 -9999 -9999 -9999 -9999 -9999 -9999 -9999 -9999 -9999 -9999 -9999 -9999 -9999 -9999 -9999 -9999 -9999 -9999 -9999 -9999 -9999 -9999 -9999 -9999 -9999 -9999 -9999 -9999 -9999 -9999 -9999 -9999 -9999 -9999 -9999 -9999 -9999 -9999 -9999 -9999 -9999 -9999 -9999 -9999 -9999 -9999 -9999 -9999 -9999 -9999 -9999 -9999 -9999 -9999 -9999 -9999 -9999 -9999 -9999 -9999 -9999 -9999 -9999 -9999 -9999 -9999 -9999 -9999 -9999 -9999 -9999 -9999 -9999 -9999 -9999 -9999 -9999 -9999 -9999 -9999 -9999 -9999 -9999 -9999 -9999 -9999 -9999 -9999 -9999 4.0161E-1 4.04773E-1 4.15215E-1 4.44592E-1 4.57118E-1 4.65959E-1 4.72522E-1 4.8232E-1 5.11772E-1 5.22962E-1 5.37831E-1 5.52619E-1 5.78778E-1 5.83309E-1 5.5952E-1 5.75946E-1 5.99784E-1 6.27027E-1 6.58631E-1 4.42761E-1 4.36379E-1 4.35469E-1 4.32741E-1 3.99929E-1 4.00818E-1 4.07504E-1 4.16917E-1 4.19166E-1 3.9904E-1 3.51985E-1 3.43257E-1 3.3368E-1 3.29556E-1 3.25457E-1 2.93253E-1 2.8521E-1 4.59447E-1 5.22698E-1 6.44939E-1 6.85581E-1 6.65684E-1 5.15215E-1 5.24713E-1 4.84166E-1 5.11224E-1 5.06673E-1 5.04558E-1 6.82389E-1 7.43171E-1 7.46066E-1 7.49657E-1 7.44272E-1 7.50933E-1 7.49971E-1 7.49082E-1 7.48618E-1 7.48792E-1 7.49657E-1 7.5017E-1 7.5017E-1 7.50028E-1 7.50792E-1 7.52264E-1 7.52838E-1 7.56953E-1 7.56655E-1 7.55012E-1 7.55148E-1 7.56519E-1 7.5397E-1 7.76232E-1 7.76798E-1 7.6504E-1 7.7841E-1 7.77509E-1 7.42269E-1 7.28786E-1 7.44582E-1 7.15935E-1 7.34946E-1 7.3505E-1 7.33741E-1 7.2886E-1 7.19547E-1 6.36567E-1 6.13303E-1 6.52165E-1 6.99842E-1 7.19014E-1 6.85103E-1 6.18127E-1 6.39816E-1 6.84677E-1 7.35679E-1 7.40444E-1 6.99473E-1 6.85586E-1 6.87511E-1 7.40792E-1 6.90761E-1 6.10445E-1 6.58632E-1 6.94361E-1 7.3363E-1 7.21133E-1 7.64684E-1 7.27482E-1 7.34421E-1 7.26695E-1 7.19715E-1 7.45613E-1 6.99251E-1 6.95218E-1 7.28863E-1 7.18602E-1 6.38086E-1 6.35183E-1 6.92863E-1 7.20304E-1
-9999 -9999 -9999 -9999 -9999 -9999 -9999 -9999 -9999 -9999 -9999 -9999 -9999 -9999 -9999 -9999 -9999 -9999 -9999 -9999 -9999 -9999 -9999 -9999 -9999 -9999 -9999 -9999 -9999 -9999 -9999 -9999 -9999 -9999 -9999 -9999 -9999 -9999 -9999 -9999 -9999 -9999 -9999 -9999 -9999 -9999 -9999 -9999 -9999 -9999 -9999 -9999 -9999 -9999 -9999 -9999 -9999 -9999 -9999 -9999 -9999 -9999 -9999 -9999 -9999 -9999 -9999 -9999 -9999 -9999 -9999 -9999 -9999 -9999 -9999 -9999 -9999 -9999 -9999 -9999 -9999 -9999 -9999 -9999 -9999 -9999 -9999 -9999 -9999 -9999 -9999 -9999 -9999 -9999 -9999 -9999 -9999 -9999 -9999 -9999 -9999 -9999 -9999 -9999 -9999 -9999 -9999 -9999 -9999 -9999 -9999 -9999 -9999 -9999 -9999 -9999 -9999 -9999 -9999 -9999 -9999 -9999 -9999 -9999 -9999 -9999 -9999 -9999 -9999 -9999 -9999 -9999 -9999 -9999 -9999 -9999 -9999 -9999 -9999 -9999 -9999 -9999 -9999 -9999 -9999 3.90377E-1 3.95757E-1 4.07037E-1 4.37197E-1 4.47835E-1 4.56228E-1 4.70191E-1 4.98225E-1 5.08504E-1 5.19701E-1 5.32264E-1 5.6464E-1 5.50788E-1 5.58144E-1 5.63642E-1 5.75038E-1 5.95769E-1 6.37099E-1 6.55296E-1 4.43674E-1 4.08398E-1 4.08845E-1 4.06164E-1 4.02152E-1 4.01707E-1 4.07057E-1 4.18266E-1 4.43398E-1 4.17816E-1 3.8975E-1 3.57211E-1 3.14103E-1 3.1011E-1 3.09315E-1 3.07331E-1 3.02206E-1 2.98685E-1 3.15707E-1 5.59532E-1 6.13734E-1 6.81072E-1 5.3259E-1 5.07763E-1 5.47732E-1 6.04052E-1 6.30966E-1 5.66213E-1 4.87524E-1 7.32621E-1 7.44877E-1 7.4937E-1 7.51296E-1 7.51213E-1 7.50114E-1 7.49168E-1 7.48326E-1 7.47591E-1 7.46758E-1 7.46488E-1 7.47354E-1 7.48734E-1 7.50623E-1 7.46211E-1 7.54128E-1 7.58814E-1 7.5622E-1 7.55649E-1 7.47394E-1 7.53945E-1 7.55229E-1 7.45643E-1 7.44504E-1 7.74368E-1 7.62467E-1 7.38561E-1 6.64902E-1 6.82914E-1 7.41095E-1 6.91479E-1 6.61975E-1 6.28227E-1 6.17739E-1 6.47129E-1 6.97246E-1 6.89056E-1 6.62036E-1 6.5198E-1 6.55906E-1 6.42033E-1 6.73387E-1 6.233E-1 6.68373E-1 6.8776E-1 6.99712E-1 6.83421E-1 6.5607E-1 6.27629E-1 6.88566E-1 7.22571E-1 6.87594E-1 6.22273E-1 6.56383E-1 7.05671E-1 6.85491E-1 6.97135E-1 7.29604E-1 6.97865E-1 6.57223E-1 7.08816E-1 6.78717E-1 7.07146E-1 6.56991E-1 6.41612E-1 6.74825E-1 6.85458E-1 6.42677E-1 6.9255E-1 7.28579E-1 -9999
-9999 -9999 -9999 -9999 -9999 -9999 -9999 -9999 -9999 -9999 -9999 -9999 -9999 -9999 -9999 -9999 -9999 -9999 -9999 -9999 -9999 -9999 -9999 -9999 -9999 -9999 -9999 -9999 -9999 -9999 -9999 -9999 -9999 -9999 -9999 -9999 -9999 -9999 -9999 -9999 -9999 -9999 -9999 -9999 -9999 -9999 -9999 -9999 -9999 -9999 -9999 -9999 -9999 -9999 -9999 -9999 -9999 -9999 -9999 -9999 -9999 -9999 -9999 -9999 -9999 -9999 -9999 -9999 -9999 -9999 -9999 -9999 -9999 -9999 -9999 -9999 -9999 -9999 -9999 -9999 -9999 -9999 -9999 -9999 -9999 -9999 -9999 -9999 -9999 -9999 -9999 -9999 -9999 -9999 -9999 -9999 -9999 -9999 -9999 -9999 -9999 -9999 -9999 -9999 -9999 -9999 -9999 -9999 -9999 -9999 -9999 -9999 -9999 -9999 -9999 -9999 -9999 -9999 -9999 -9999 -9999 -9999 -9999 -9999 -9999 -9999 -9999 -9999 -9999 -9999 -9999 -9999 -9999 -9999 -9999 -9999 -9999 3.60947E-1 -9999 -9999 -9999 -9999 -9999 -9999 -9999 3.79251E-1 3.83688E-1 3.93512E-1 4.17042E-1 4.25737E-1 4.36318E-1 4.51586E-1 4.85136E-1 5.00562E-1 5.13639E-1 5.11819E-1 5.29971E-1 5.49406E-1 5.62269E-1 5.6821E-1 5.764E-1 6.08356E-1 6.30217E-1 6.22006E-1 4.31569E-1 4.12427E-1 4.29302E-1 4.11979E-1 4.23871E-1 4.07504E-1 4.26584E-1 4.36566E-1 4.48877E-1 4.20951E-1 4.01708E-1 3.52439E-1 3.28692E-1 3.21761E-1 3.36226E-1 3.36226E-1 3.36226E-1 3.16511E-1 3.19737E-1 3.70559E-1 6.40494E-1 6.78154E-1 4.84272E-1 4.92014E-1 4.82693E-1 5.24398E-1 5.38136E-1 4.39389E-1 3.96671E-1 7.20736E-1 7.22188E-1 7.26132E-1 7.20962E-1 7.27714E-1 7.26433E-1 7.24605E-1 7.22188E-1 7.19391E-1 7.21656E-1 7.18687E-1 7.23234E-1 7.22092E-1 7.50227E-1 7.46762E-1 7.52529E-1 7.46899E-1 7.44453E-1 7.42344E-1 7.45503E-1 7.57759E-1 7.28979E-1 6.91214E-1 6.8661E-1 6.64173E-1 6.96718E-1 6.72759E-1 6.51897E-1 6.82723E-1 7.03339E-1 7.29412E-1 6.8137E-1 6.64099E-1 6.02373E-1 6.13459E-1 6.47806E-1 5.80739E-1 5.62925E-1 5.71316E-1 6.26228E-1 5.8629E-1 6.2848E-1 6.16395E-1 5.85009E-1 5.78023E-1 6.31852E-1 6.05476E-1 5.85229E-1 6.05448E-1 6.1005E-1 6.38425E-1 6.25862E-1 6.10089E-1 6.24171E-1 6.36854E-1 6.5792E-1 7.04667E-1 7.37329E-1 6.79713E-1 6.62758E-1 6.36637E-1 6.29207E-1 6.39703E-1 6.24267E-1 6.13147E-1 6.82519E-1 6.96776E-1 7.42279E-1 -9999 -9999 -9999
-9999 -9999 -9999 -9999 -9999 -9999 -9999 -9999 -9999 -9999 -9999 -9999 -9999 -9999 -9999 -9999 -9999 -9999 -9999 -9999 -9999 -9999 -9999 -9999 -9999 -9999 -9999 -9999 -9999 -9999 -9999 -9999 -9999 -9999 -9999 -9999 -9999 -9999 -9999 -9999 -9999 -9999 -9999 -9999 -9999 -9999 -9999 -9999 -9999 -9999 -9999 -9999 -9999 -9999 -9999 -9999 -9999 -9999 -9999 -9999 -9999 -9999 -9999 -9999 -9999 -9999 -9999 -9999 -9999 -9999 -9999 -9999 -9999 -9999 -9999 -9999 -9999 -9999 -9999 -9999 -9999 -9999 -9999 -9999 -9999 -9999 -9999 -9999 -9999 -9999 -9999 -9999 -9999 -9999 -9999 -9999 -9999 -9999 -9999 -9999 -9999 -9999 -9999 -9999 -9999 -9999 -9999 -9999 -9999 -9999 -9999 -9999 -9999 -9999 -9999 -9999 -9999 -9999 -9999 -9999 -9999 -9999 -9999 -9999 -9999 -9999 -9999 -9999 -9999 -9999 -9999 -9999 -9999 -9999 -9999 -9999 -9999 -9999 -9999 -9999 -9999 -9999 -9999 -9999 3.74392E-1 3.71312E-1 3.77923E-1 3.84628E-1 3.94009E-1 4.15673E-1 4.21613E-1 4.31251E-1 4.62729E-1 4.79996E-1 4.66536E-1 4.98751E-1 5.1881E-1 5.41095E-1 5.75602E-1 5.86016E-1 5.93212E-1 5.74827E-1 5.93307E-1 6.15455E-1 4.45885E-1 4.32931E-1 4.37021E-1 4.36112E-1 4.30662E-1 4.28395E-1 4.03042E-1 4.11075E-1 4.20951E-1 4.30883E-1 4.24556E-1 3.93731E-1 3.62808E-1 3.47931E-1 3.45827E-1 3.49617E-1 3.5385E-1 3.51731E-1 3.34453E-1 3.29651E-1 3.95308E-1 5.88512E-1 6.37086E-1 5.28533E-1 5.83514E-1 5.29996E-1 4.47618E-1 4.34468E-1 3.59642E-1 7.22283E-1 7.25647E-1 7.27861E-1 7.28737E-1 7.28008E-1 7.26223E-1 7.22347E-1 7.19645E-1 7.00017E-1 6.89416E-1 7.03955E-1 7.16772E-1 7.233E-1 7.25738E-1 7.30115E-1 7.2795E-1 7.3003E-1 7.53136E-1 7.56355E-1 7.52797E-1 7.29415E-1 6.93218E-1 6.09392E-1 5.7341E-1 5.69971E-1 6.13451E-1 5.78748E-1 5.73944E-1 6.42065E-1 7.03108E-1 7.15358E-1 6.92031E-1 6.94494E-1 6.1565E-1 5.61102E-1 4.93363E-1 5.04976E-1 4.47805E-1 5.32136E-1 5.39709E-1 5.5325E-1 5.72495E-1 5.33332E-1 5.69397E-1 5.88397E-1 5.87801E-1 5.76865E-1 6.04028E-1 6.33242E-1 6.3963E-1 6.39729E-1 6.33774E-1 6.07544E-1 5.92719E-1 5.93529E-1 6.61519E-1 7.08852E-1 7.11688E-1 6.74508E-1 6.08329E-1 5.72062E-1 5.92087E-1 6.69438E-1 7.00013E-1 7.62586E-1 -9999 -9999 -9999 -9999 -9999 -9999
-9999 -9999 -9999 -9999 -9999 -9999 -9999 -9999 -9999 -9999 -9999 -9999 -9999 -9999 -9999 -9999 -9999 -9999 -9999 -9999 -9999 -9999 -9999 -9999 -9999 -9999 -9999 -9999 -9999 -9999 -9999 -9999 -9999 -9999 -9999 -9999 -9999 -9999 -9999 -9999 -9999 -9999 -9999 -9999 -9999 -9999 -9999 -9999 -9999 -9999 -9999 -9999 -9999 -9999 -9999 -9999 -9999 -9999 -9999 -9999 -9999 -9999 -9999 -9999 -9999 -9999 -9999 -9999 -9999 -9999 -9999 -9999 -9999 -9999 -9999 -9999 -9999 -9999 -9999 -9999 -9999 -9999 -9999 -9999 -9999 -9999 -9999 -9999 -9999 -9999 -9999 -9999 -9999 -9999 -9999 -9999 -9999 -9999 -9999 -9999 -9999 -9999 -9999 -9999 -9999 -9999 -9999 -9999 -9999 -9999 -9999 -9999 -9999 -9999 -9999 -9999 -9999 -9999 -9999 -9999 -9999 -9999 -9999 -9999 -9999 -9999 -9999 -9999 -9999 -9999 -9999 -9999 -9999 -9999 -9999 -9999 -9999 -9999 -9999 -9999 -9999 -9999 -9999 -9999 3.53568E-1 3.68294E-1 3.78859E-1 4.08846E-1 4.18869E-1 4.23903E-1 4.26196E-1 4.45532E-1 4.21266E-1 4.30434E-1 4.43801E-1 4.77737E-1 4.99218E-1 5.21603E-1 5.58695E-1 5.76056E-1 5.58863E-1 5.69371E-1 5.86126E-1 6.23047E-1 4.41775E-1 4.53666E-1 4.62383E-1 4.61465E-1 4.09733E-1 4.09733E-1 4.15556E-1 4.3655E-1 4.41098E-1 4.52961E-1 4.57079E-1 4.36095E-1 3.83176E-1 3.62808E-1 3.61523E-1 3.43873E-1 3.4975E-1 3.47646E-1 3.32523E-1 3.37062E-1 3.42463E-1 5.24336E-1 6.20995E-1 4.81098E-1 5.07061E-1 4.24453E-1 3.80046E-1 3.51225E-1 7.25495E-1 7.27032E-1 7.27831E-1 7.28505E-1 7.28766E-1 7.27388E-1 7.2933E-1 7.14136E-1 6.67887E-1 6.53735E-1 6.68122E-1 6.53395E-1 6.73855E-1 7.19747E-1 7.25647E-1 7.3037E-1 7.29497E-1 7.32645E-1 7.11889E-1 7.022E-1 6.69819E-1 6.63168E-1 6.66415E-1 6.41069E-1 5.68574E-1 5.31791E-1 5.11805E-1 5.62138E-1 6.2595E-1 6.72122E-1 6.80758E-1 6.83527E-1 6.16841E-1 6.64978E-1 6.05107E-1 4.96839E-1 4.35851E-1 4.09342E-1 4.07789E-1 5.5466E-1 5.97263E-1 6.06525E-1 5.99499E-1 6.07188E-1 6.24404E-1 6.68457E-1 6.47331E-1 6.06999E-1 6.37789E-1 6.55816E-1 6.5754E-1 6.49931E-1 6.24077E-1 5.86557E-1 5.71391E-1 5.72405E-1 6.69965E-1 6.37656E-1 6.38985E-1 6.12765E-1 6.29308E-1 6.45169E-1 7.30213E-1 7.59347E-1 -9999 -9999 -9999 -9999 -9999 -9999 -9999 -9999
-9999 -9999 -9999 -9999 -9999 -9999 -9999 -9999 -9999 -9999 -9999 -9999 -9999 -9999 -9999 -9999 -9999 -9999 -9999 -9999 -9999 -9999 -9999 -9999 -9999 -9999 -9999 -9999 -9999 -9999 -9999 -9999 -9999 -9999 -9999 -9999 -9999 -9999 -9999 -9999 -9999 -9999 -9999 -9999 -9999 -9999 -9999 -9999 -9999 -9999 -9999 -9999 -9999 -9999 -9999 -9999 -9999 -9999 -9999 -9999 -9999 -9999 -9999 -9999 -9999 -9999 -9999 -9999 -9999 -9999 -9999 -9999 -9999 -9999 -9999 -9999 -9999 -9999 -9999 -9999 -9999 -9999 -9999 -9999 -9999 -9999 -9999 -9999 -9999 -9999 -9999 -9999 -9999 -9999 -9999 -9999 -9999 -9999 -9999 -9999 -9999 -9999 -9999 -9999 -9999 -9999 -9999 -9999 -9999 -9999 -9999 -9999 -9999 -9999 -9999 -9999 -9999 -9999 -9999 -9999 -9999 -9999 -9999 -9999 -9999 -9999 -9999 -9999 -9999 -9999 -9999 -9999 -9999 -9999 -9999 -9999 -9999 -9999 -9999 -9999 -9999 -9999 -9999 3.53998E-1 3.66982E-1 3.75766E-1 3.87746E-1 4.14305E-1 4.23445E-1 4.30331E-1 4.50171E-1 4.22638E-1 4.25386E-1 4.27679E-1 4.34574E-1 4.61423E-1 4.7867E-1 4.99218E-1 5.05601E-1 5.25154E-1 5.42297E-1 5.59321E-1 5.7981E-1 6.21741E-1 4.45428E-1 4.63302E-1 4.39278E-1 4.37004E-1 4.35641E-1 4.42009E-1 4.49306E-1 4.48849E-1 4.4748E-1 4.56163E-1 4.68998E-1 4.55706E-1 3.74975E-1 3.54398E-1 3.59498E-1 3.7671E-1 3.84117E-1 3.84992E-1 3.88059E-1 3.75842E-1 3.21364E-1 3.38305E-1 4.18484E-1 4.71222E-1 4.18074E-1 3.71221E-1 3.42239E-1 7.292E-1 7.28824E-1 7.28008E-1 7.26524E-1 7.25708E-1 7.25281E-1 7.27876E-1 7.07314E-1 6.93372E-1 6.47106E-1 6.27668E-1 6.54158E-1 6.81489E-1 7.08327E-1 7.18122E-1 7.24327E-1 7.29286E-1 7.3003E-1 7.16137E-1 6.74272E-1 6.65834E-1 6.65658E-1 6.38226E-1 5.72744E-1 5.68014E-1 5.46195E-1 5.32327E-1 5.0895E-1 5.6856E-1 6.05866E-1 6.22263E-1 5.89785E-1 5.84513E-1 5.37582E-1 6.05478E-1 5.4697E-1 5.42598E-1 5.09611E-1 5.38963E-1 4.91569E-1 5.63788E-1 6.60663E-1 6.92233E-1 6.76197E-1 6.7273E-1 6.77463E-1 6.5154E-1 6.68017E-1 6.52719E-1 6.41186E-1 5.9183E-1 6.24857E-1 5.96049E-1 5.72537E-1 5.29845E-1 5.57394E-1 6.06202E-1 6.19531E-1 6.28932E-1 6.05849E-1 6.59189E-1 6.9019E-1 7.37594E-1 7.78943E-1 -9999 -9999 -9999 -9999 -9999 -9999 -9999 -9999 -9999
-9999 -9999 -9999 -9999 -9999 -9999 -9999 -9999 -9999 -9999 -9999 -9999 -9999 -9999 -9999 -9999 -9999 -9999 -9999 -9999 -9999 -9999 -9999 -9999 -9999 -9999 -9999 -9999 -9999 -9999 -9999 -9999 -9999 -9999 -9999 -9999 -9999 -9999 -9999 -9999 -9999 -9999 -9999 -9999 -9999 -9999 -9999 -9999 -9999 -9999 -9999 -9999 -9999 -9999 -9999 -9999 -9999 -9999 -9999 -9999 -9999 -9999 -9999 -9999 -9999 -9999 -9999 -9999 -9999 -9999 -9999 -9999 -9999 -9999 -9999 -9999 -9999 -9999 -9999 -9999 -9999 -9999 -9999 -9999 -9999 -9999 -9999 -9999 -9999 -9999 -9999 -9999 -9999 -9999 -9999 -9999 -9999 -9999 -9999 -9999 -9999 -9999 -9999 -9999 -9999 -9999 -9999 -9999 -9999 -9999 -9999 -9999 -9999 -9999 -9999 -9999 -9999 -9999 -9999 -9999 -9999 -9999 -9999 -9999 -9999 -9999 -9999 -9999 -9999 -9999 -9999 -9999 -9999 -9999 -9999 -9999 -9999 -9999 -9999 -9999 -9999 3.58313E-1 3.51043E-1 3.48902E-1 3.68732E-1 3.76649E-1 4.02052E-1 4.08392E-1 4.15217E-1 3.91888E-1 4.15332E-1 4.24469E-1 4.34113E-1 4.56308E-1 4.59097E-1 4.64682E-1 4.44151E-1 4.55259E-1 4.86472E-1 5.0187E-1 5.23295E-1 5.48294E-1 5.9524E-1 6.45124E-1 4.47702E-1 4.8145E-1 4.66031E-1 4.41098E-1 4.57313E-1 4.6649E-1 4.74304E-1 4.57537E-1 4.56621E-1 4.65786E-1 4.67369E-1 4.43806E-1 4.13999E-1 3.78448E-1 3.87181E-1 4.25686E-1 4.22737E-1 4.31303E-1 4.32659E-1 4.01737E-1 3.22173E-1 2.73889E-1 2.91937E-1 3.14428E-1 3.43745E-1 3.53366E-1 7.09561E-1 7.1002E-1 7.0351E-1 7.007E-1 6.91926E-1 6.88706E-1 6.78948E-1 6.59767E-1 6.14332E-1 6.10661E-1 5.933E-1 6.46515E-1 6.6614E-1 7.1737E-1 7.19458E-1 7.10754E-1 7.22418E-1 7.22668E-1 7.29562E-1 7.17388E-1 7.24714E-1 7.24069E-1 7.02449E-1 6.53715E-1 6.13952E-1 5.94836E-1 5.65576E-1 5.28367E-1 5.36513E-1 5.48178E-1 5.34427E-1 5.33413E-1 4.94357E-1 4.8292E-1 4.82657E-1 4.78076E-1 5.54936E-1 6.32771E-1 6.11669E-1 6.12172E-1 6.36314E-1 6.22579E-1 6.61536E-1 7.04799E-1 6.83661E-1 6.4174E-1 6.16463E-1 5.7953E-1 6.42528E-1 6.69069E-1 5.88028E-1 5.27807E-1 5.6775E-1 5.66938E-1 5.36538E-1 5.59932E-1 6.5492E-1 7.09598E-1 7.278E-1 7.35637E-1 6.70385E-1 6.80925E-1 7.52812E-1 7.8773E-1 -9999 -9999 -9999 -9999 -9999 -9999 -9999 -9999 -9999 -9999
-9999 -9999 -9999 -9999 -9999 -9999 -9999 -9999 -9999 -9999 -9999 -9999 -9999 -9999 -9999 -9999 -9999 -9999 -9999 -9999 -9999 -9999 -9999 -9999 -9999 -9999 -9999 -9999 -9999 -9999 -9999 -9999 -9999 -9999 -9999 -9999 -9999 -9999 -9999 -9999 -9999 -9999 -9999 -9999 -9999 -9999 -9999 -9999 -9999 -9999 -9999 -9999 -9999 -9999 -9999 -9999 -9999 -9999 -9999 -9999 -9999 -9999 -9999 -9999 -9999 -9999 -9999 -9999 -9999 -9999 -9999 -9999 -9999 -9999 -9999 -9999 -9999 -9999 -9999 -9999 -9999 -9999 -9999 -9999 -9999 -9999 -9999 -9999 -9999 -9999 -9999 -9999 -9999 -9999 -9999 -9999 -9999 -9999 -9999 -9999 -9999 -9999 -9999 -9999 -9999 -9999 -9999 -9999 -9999 -9999 -9999 -9999 -9999 -9999 -9999 -9999 -9999 -9999 -9999 -9999 -9999 -9999 -9999 -9999 -9999 -9999 -9999 -9999 -9999 -9999 -9999 -9999 -9999 -9999 -9999 -9999 -9999 -9999 -9999 -9999 -9999 3.48047E-1 3.47193E-1 3.65234E-1 3.70925E-1 3.74003E-1 3.77974E-1 3.98442E-1 3.76339E-1 3.83864E-1 4.13966E-1 4.35495E-1 4.58167E-1 4.85207E-1 4.87542E-1 4.58506E-1 4.55722E-1 4.54795E-1 4.78075E-1 4.88805E-1 5.10262E-1 5.59887E-1 5.82701E-1 6.21752E-1 6.70498E-1 4.96662E-1 4.74764E-1 4.61899E-1 4.59605E-1 4.65112E-1 4.73384E-1 4.47704E-1 4.53638E-1 4.66453E-1 4.73495E-1 4.72744E-1 4.35633E-1 4.19832E-1 4.3201E-1 4.55649E-1 4.55697E-1 4.38895E-1 4.3899E-1 3.84778E-1 2.863E-1 2.6149E-1 2.65664E-1 2.9319E-1 3.14648E-1 7.05086E-1 7.09189E-1 7.05438E-1 7.08944E-1 6.95249E-1 6.57963E-1 6.27374E-1 6.05545E-1 5.84977E-1 5.75203E-1 5.9441E-1 6.48925E-1 6.83884E-1 6.76274E-1 6.65631E-1 6.45144E-1 6.27272E-1 6.5926E-1 7.03069E-1 7.11378E-1 6.98412E-1 6.96153E-1 6.51562E-1 6.73023E-1 6.49389E-1 6.18957E-1 5.27278E-1 5.1837E-1 5.47246E-1 5.62564E-1 5.7592E-1 6.14166E-1 5.66607E-1 5.36937E-1 5.6403E-1 5.65784E-1 5.67743E-1 5.55607E-1 5.80787E-1 6.65659E-1 6.91642E-1 6.90824E-1 6.88282E-1 6.5395E-1 6.55316E-1 6.13204E-1 5.62433E-1 5.42872E-1 5.66854E-1 5.46255E-1 5.9827E-1 6.0434E-1 4.99993E-1 5.01649E-1 5.81091E-1 5.46007E-1 6.27966E-1 6.93953E-1 6.90361E-1 6.78547E-1 7.16417E-1 7.64405E-1 7.57975E-1 7.79162E-1 -9999 -9999 -9999 -9999 -9999 -9999 -9999 -9999 -9999 -9999 -9999
-9999 -9999 -9999 -9999 -9999 -9999 -9999 -9999 -9999 -9999 -9999 -9999 -9999 -9999 -9999 -9999 -9999 -9999 -9999 -9999 -9999 -9999 -9999 -9999 -9999 -9999 -9999 -9999 -9999 -9999 -9999 -9999 -9999 -9999 -9999 -9999 -9999 -9999 -9999 -9999 -9999 -9999 -9999 -9999 -9999 -9999 -9999 -9999 -9999 -9999 -9999 -9999 -9999 -9999 -9999 -9999 -9999 -9999 -9999 -9999 -9999 -9999 -9999 -9999 -9999 -9999 -9999 -9999 -9999 -9999 -9999 -9999 -9999 -9999 -9999 -9999 -9999 -9999 -9999 -9999 -9999 -9999 -9999 -9999 -9999 -9999 -9999 -9999 -9999 -9999 -9999 -9999 -9999 -9999 -9999 -9999 -9999 -9999 -9999 -9999 -9999 -9999 -9999 -9999 -9999 -9999 -9999 -9999 -9999 -9999 -9999 -9999 -9999 -9999 -9999 -9999 -9999 -9999 -9999 -9999 -9999 -9999 -9999 -9999 -9999 -9999 -9999 -9999 -9999 -9999 -9999 -9999 -9999 -9999 -9999 -9999 -9999 -9999 -9999 -9999 3.48047E-1 3.45488E-1 3.6262E-1 3.6917E-1 3.75325E-1 3.94393E-1 3.66246E-1 3.71938E-1 3.81202E-1 4.09421E-1 4.32733E-1 4.83806E-1 5.36533E-1 5.2283E-1 5.23295E-1 5.16783E-1 5.02803E-1 4.88805E-1 4.82273E-1 4.88338E-1 4.95454E-1 5.28953E-1 5.84956E-1 6.43432E-1 6.79408E-1 5.26846E-1 5.04035E-1 4.65571E-1 4.56397E-1 4.29079E-1 4.39964E-1 4.52267E-1 4.65078E-1 4.90104E-1 4.89204E-1 4.73067E-1 4.50637E-1 4.46081E-1 4.56696E-1 4.54723E-1 4.23863E-1 4.09481E-1 3.40065E-1 3.0166E-1 3.17459E-1 3.448E-1 3.43672E-1 6.97963E-1 7.08884E-1 7.09723E-1 7.04662E-1 7.10257E-1 7.00618E-1 6.84539E-1 6.48422E-1 6.33422E-1 5.84237E-1 5.81932E-1 6.33693E-1 6.59572E-1 6.68073E-1 6.50369E-1 6.29833E-1 5.90369E-1 5.41344E-1 5.24159E-1 6.30548E-1 7.04717E-1 6.74414E-1 6.55401E-1 6.67285E-1 6.00097E-1 5.44471E-1 5.32802E-1 5.90272E-1 5.13143E-1 5.15702E-1 5.91589E-1 6.55661E-1 6.61875E-1 6.53749E-1 6.21919E-1 6.53758E-1 6.46578E-1 6.39179E-1 6.71476E-1 6.64081E-1 6.74027E-1 6.8412E-1 7.15935E-1 6.79193E-1 6.39109E-1 6.41399E-1 5.546E-1 5.56127E-1 4.81262E-1 4.4527E-1 4.87496E-1 4.55654E-1 5.22759E-1 5.94256E-1 5.66794E-1 5.39565E-1 5.69077E-1 5.9069E-1 5.88366E-1 5.96412E-1 5.47005E-1 5.87878E-1 6.94754E-1 7.97637E-1 -9999 -9999 -9999 -9999 -9999 -9999 -9999 -9999 -9999 -9999 -9999 -9999 -9999
-9999 -9999 -9999 -9999 -9999 -9999 -9999 -9999 -9999 -9999 -9999 -9999 -9999 -9999 -9999 -9999 -9999 -9999 -9999 -9999 -9999 -9999 -9999 -9999 -9999 -9999 -9999 -9999 -9999 -9999 -9999 -9999 -9999 -9999 -9999 -9999 -9999 -9999 -9999 -9999 -9999 -9999 -9999 -9999 -9999 -9999 -9999 -9999 -9999 -9999 -9999 -9999 -9999 -9999 -9999 -9999 -9999 -9999 -9999 -9999 -9999 -9999 -9999 -9999 -9999 -9999 -9999 -9999 -9999 -9999 -9999 -9999 -9999 -9999 -9999 -9999 -9999 -9999 -9999 -9999 -9999 -9999 -9999 -9999 -9999 -9999 -9999 -9999 -9999 -9999 -9999 -9999 -9999 -9999 -9999 -9999 -9999 -9999 -9999 -9999 -9999 -9999 -9999 -9999 -9999 -9999 -9999 -9999 -9999 -9999 -9999 -9999 -9999 -9999 -9999 -9999 -9999 -9999 -9999 -9999 -9999 -9999 -9999 -9999 -9999 -9999 -9999 -9999 -9999 -9999 -9999 -9999 -9999 -9999 -9999 -9999 -9999 -9999 -9999 3.47193E-1 3.43787E-1 3.6175E-1 3.67419E-1 3.73122E-1 3.77532E-1 3.68431E-1 3.73696E-1 3.81645E-1 4.09874E-1 4.24928E-1 4.66545E-1 4.90671E-1 5.46544E-1 5.73132E-1 5.80392E-1 5.75405E-1 5.58511E-1 5.23295E-1 5.11194E-1 4.9219E-1 5.18353E-1 5.49393E-1 6.10962E-1 6.54805E-1 6.98316E-1 5.47718E-1 5.39491E-1 4.46117E-1 4.13317E-1 4.20055E-1 4.50226E-1 4.67632E-1 4.86935E-1 4.89602E-1 4.88697E-1 4.72815E-1 4.55984E-1 4.25636E-1 4.40398E-1 4.23863E-1 4.07522E-1 3.26524E-1 2.85922E-1 3.00704E-1 3.59706E-1 4.33138E-1 6.35309E-1 6.78519E-1 7.07234E-1 7.05701E-1 6.89275E-1 6.89629E-1 7.0776E-1 6.90797E-1 6.81966E-1 6.69654E-1 6.48562E-1 6.69022E-1 6.58735E-1 6.31498E-1 6.27414E-1 5.51914E-1 5.26281E-1 5.1196E-1 4.92318E-1 5.7552E-1 6.37524E-1 6.93272E-1 6.59783E-1 6.37062E-1 6.26229E-1 5.62945E-1 4.80824E-1 4.05545E-1 4.73014E-1 4.89386E-1 6.15881E-1 5.94667E-1 6.55108E-1 6.78048E-1 6.66575E-1 6.48416E-1 6.8163E-1 6.99624E-1 7.05661E-1 6.90704E-1 6.98391E-1 6.9236E-1 7.00051E-1 6.45174E-1 6.06211E-1 5.39164E-1 5.50694E-1 5.15415E-1 4.13724E-1 4.03022E-1 3.84877E-1 4.2796E-1 4.32361E-1 4.79414E-1 5.57979E-1 6.05721E-1 6.18059E-1 5.99446E-1 5.64835E-1 5.14482E-1 5.02781E-1 5.42644E-1 6.44922E-1 7.5771E-1 -9999 -9999 -9999 -9999 -9999 -9999 -9999 -9999 -9999 -9999 -9999 -9999 -9999 -9999
-9999 -9999 -9999 -9999 -9999 -9999 -9999 -9999 -9999 -9999 -9999 -9999 -9999 -9999 -9999 -9999 -9999 -9999 -9999 -9999 -9999 -9999 -9999 -9999 -9999 -9999 -9999 -9999 -9999 -9999 -9999 -9999 -9999 -9999 -9999 -9999 -9999 -9999 -9999 -9999 -9999 -9999 -9999 -9999 -9999 -9999 -9999 -9999 -9999 -9999 -9999 -9999 -9999 -9999 -9999 -9999 -9999 -9999 -9999 -9999 -9999 -9999 -9999 -9999 -9999 -9999 -9999 -9999 -9999 -9999 -9999 -9999 -9999 -9999 -9999 -9999 -9999 -9999 -9999 -9999 -9999 -9999 -9999 -9999 -9999 -9999 -9999 -9999 -9999 -9999 -9999 -9999 -9999 -9999 -9999 -9999 -9999 -9999 -9999 -9999 -9999 -9999 -9999 -9999 -9999 -9999 -9999 -9999 -9999 -9999 -9999 -9999 -9999 -9999 -9999 -9999 -9999 -9999 -9999 -9999 -9999 -9999 -9999 -9999 -9999 -9999 -9999 -9999 -9999 -9999 -9999 -9999 -9999 -9999 -9999 -9999 -9999 -9999 -9999 3.37863E-1 3.366E-1 3.56549E-1 3.60447E-1 3.36746E-1 3.40117E-1 3.46054E-1 3.70183E-1 3.80316E-1 4.08513E-1 4.41473E-1 4.31713E-1 4.77609E-1 5.30337E-1 5.6172E-1 5.98943E-1 6.04285E-1 5.98943E-1 5.65446E-1 5.64989E-1 5.54912E-1 5.20598E-1 5.45244E-1 6.14781E-1 6.62641E-1 6.85335E-1 5.01281E-1 4.75693E-1 4.1556E-1 4.04379E-1 4.30654E-1 4.44749E-1 4.61668E-1 4.82336E-1 4.89493E-1 4.57791E-1 4.41903E-1 4.41903E-1 4.40362E-1 4.396E-1 4.24329E-1 3.16844E-1 2.81406E-1 2.97219E-1 3.7619E-1 4.83951E-1 6.42601E-1 6.83929E-1 7.03957E-1 7.07161E-1 6.91186E-1 6.72332E-1 6.46262E-1 6.6364E-1 6.30246E-1 6.48756E-1 6.4318E-1 6.4885E-1 6.25342E-1 6.20119E-1 6.31342E-1 5.86747E-1 5.42577E-1 4.41977E-1 4.36535E-1 5.26831E-1 6.01255E-1 5.93389E-1 6.59099E-1 6.81863E-1 6.53816E-1 6.19005E-1 4.85644E-1 4.19655E-1 5.10038E-1 5.33618E-1 5.6851E-1 6.65517E-1 6.7882E-1 6.88993E-1 6.57702E-1 6.70548E-1 6.65328E-1 6.80362E-1 6.17128E-1 6.17018E-1 6.42111E-1 6.49929E-1 6.61643E-1 6.89009E-1 5.91085E-1 4.703E-1 4.35694E-1 4.18426E-1 4.0559E-1 3.59338E-1 4.18354E-1 4.09628E-1 4.56598E-1 5.20838E-1 5.51141E-1 5.55726E-1 5.47451E-1 5.42287E-1 5.5867E-1 5.76093E-1 5.60526E-1 5.78673E-1 6.47442E-1 7.09287E-1 7.62121E-1 -9999 -9999 -9999 -9999 -9999 -9999 -9999 -9999 -9999 -9999 -9999 -9999 -9999 -9999
-9999 -9999 -9999 -9999 -9999 -9999 -9999 -9999 -9999 -9999 -9999 -9999 -9999 -9999 -9999 -9999 -9999 -9999 -9999 -9999 -9999 -9999 -9999 -9999 -9999 -9999 -9999 -9999 -9999 -9999 -9999 -9999 -9999 -9999 -9999 -9999 -9999 -9999 -9999 -9999 -9999 -9999 -9999 -9999 -9999 -9999 -9999 -9999 -9999 -9999 -9999 -9999 -9999 -9999 -9999 -9999 -9999 -9999 -9999 -9999 -9999 -9999 -9999 -9999 -9999 -9999 -9999 -9999 -9999 -9999 -9999 -9999 -9999 -9999 -9999 -9999 -9999 -9999 -9999 -9999 -9999 -9999 -9999 -9999 -9999 -9999 -9999 -9999 -9999 -9999 -9999 -9999 -9999 -9999 -9999 -9999 -9999 -9999 -9999 -9999 -9999 -9999 -9999 -9999 -9999 -9999 -9999 -9999 -9999 -9999 -9999 -9999 -9999 -9999 -9999 -9999 -9999 -9999 -9999 -9999 -9999 -9999 -9999 -9999 -9999 -9999 -9999 -9999 -9999 -9999 -9999 -9999 -9999 -9999 -9999 -9999 -9999 -9999 -9999 3.29067E-1 3.25332E-1 3.40294E-1 3.15635E-1 3.18083E-1 3.24659E-1 3.47677E-1 3.57559E-1 3.83802E-1 3.67067E-1 3.96703E-1 4.12064E-1 4.46927E-1 4.8977E-1 5.21502E-1 5.66849E-1 5.57666E-1 5.73644E-1 6.06544E-1 6.37348E-1 6.39508E-1 5.9928E-1 5.50774E-1 5.8914E-1 6.00903E-1 6.37089E-1 4.78454E-1 4.77073E-1 4.41103E-1 4.38827E-1 4.47943E-1 4.55714E-1 4.66255E-1 4.57317E-1 4.58116E-1 4.5743E-1 4.40938E-1 4.40145E-1 4.38612E-1 4.40217E-1 3.36346E-1 2.78419E-1 3.13469E-1 4.4083E-1 4.6904E-1 6.69897E-1 6.58007E-1 6.53062E-1 6.73918E-1 6.45396E-1 6.5595E-1 6.53748E-1 6.31778E-1 6.11251E-1 6.18985E-1 6.14392E-1 6.2799E-1 6.272E-1 5.41724E-1 4.99493E-1 5.54093E-1 5.55667E-1 4.9326E-1 3.91041E-1 4.01889E-1 4.82445E-1 4.77262E-1 5.70443E-1 6.38284E-1 7.00183E-1 6.27609E-1 6.33135E-1 5.27105E-1 5.9188E-1 6.35197E-1 6.46297E-1 6.57638E-1 6.35737E-1 6.4618E-1 6.79966E-1 6.4816E-1 6.52298E-1 6.25773E-1 6.38038E-1 5.61123E-1 5.77228E-1 6.213E-1 5.95166E-1 5.73146E-1 6.44262E-1 6.61501E-1 5.54508E-1 4.54892E-1 4.21974E-1 4.66875E-1 4.43938E-1 5.10432E-1 4.99344E-1 5.04347E-1 4.96452E-1 5.07645E-1 4.58236E-1 4.3722E-1 4.71978E-1 4.86467E-1 5.8251E-1 6.77755E-1 7.20557E-1 7.49364E-1 7.70069E-1 7.87285E-1 -9999 -9999 -9999 -9999 -9999 -9999 -9999 -9999 -9999 -9999 -9999 -9999 -9999 -9999
-9999 -9999 -9999 -9999 -9999 -9999 -9999 -9999 -9999 -9999 -9999 -9999 -9999 -9999 -9999 -9999 -9999 -9999 -9999 -9999 -9999 -9999 -9999 -9999 -9999 -9999 -9999 -9999 -9999 -9999 -9999 -9999 -9999 -9999 -9999 -9999 -9999 -9999 -9999 -9999 -9999 -9999 -9999 -9999 -9999 -9999 -9999 -9999 -9999 -9999 -9999 -9999 -9999 -9999 -9999 -9999 -9999 -9999 -9999 -9999 -9999 -9999 -9999 -9999 -9999 -9999 -9999 -9999 -9999 -9999 -9999 -9999 -9999 -9999 -9999 -9999 -9999 -9999 -9999 -9999 -9999 -9999 -9999 -9999 -9999 -9999 -9999 -9999 -9999 -9999 -9999 -9999 -9999 -9999 -9999 -9999 -9999 -9999 -9999 -9999 -9999 -9999 -9999 -9999 -9999 -9999 -9999 -9999 -9999 -9999 -9999 -9999 -9999 -9999 -9999 -9999 -9999 -9999 -9999 -9999 -9999 -9999 -9999 -9999 -9999 -9999 -9999 -9999 -9999 -9999 -9999 -9999 -9999 -9999 -9999 -9999 -9999 -9999 3.33242E-1 3.31987E-1 3.28236E-1 2.96127E-1 2.93773E-1 3.0996E-1 3.14414E-1 3.21362E-1 3.44268E-1 3.27113E-1 3.54497E-1 3.82859E-1 3.9222E-1 4.18865E-1 4.36302E-1 4.50788E-1 4.91258E-1 5.48471E-1 5.97206E-1 6.3692E-1 6.60984E-1 6.47558E-1 6.16676E-1 5.92295E-1 6.15782E-1 6.62679E-1 6.9248E-1 5.39574E-1 5.35115E-1 4.86281E-1 5.05889E-1 4.82155E-1 4.64897E-1 4.71776E-1 4.75462E-1 4.73869E-1 4.56483E-1 4.56116E-1 4.54897E-1 4.5486E-1 4.26056E-1 2.9239E-1 3.01434E-1 4.25851E-1 4.22992E-1 6.42898E-1 6.43396E-1 6.52752E-1 6.62978E-1 6.65787E-1 6.26252E-1 6.40105E-1 6.18718E-1 5.83925E-1 5.41998E-1 4.8544E-1 4.97104E-1 5.75194E-1 6.05718E-1 5.59165E-1 4.53273E-1 4.32784E-1 4.86121E-1 4.16499E-1 3.37583E-1 3.33195E-1 3.83611E-1 3.69786E-1 4.47572E-1 5.61473E-1 6.2002E-1 5.85889E-1 6.42687E-1 6.76043E-1 6.6501E-1 5.83199E-1 5.74786E-1 6.4565E-1 6.2115E-1 6.32677E-1 6.5248E-1 6.15087E-1 5.93221E-1 5.94279E-1 5.71142E-1 5.33226E-1 5.74687E-1 6.01781E-1 5.30375E-1 5.08712E-1 6.21738E-1 6.6507E-1 6.21255E-1 5.23826E-1 4.9932E-1 5.665E-1 5.85666E-1 6.00638E-1 5.65064E-1 4.79498E-1 3.78887E-1 3.82103E-1 3.98938E-1 4.0875E-1 4.73211E-1 5.45104E-1 6.21418E-1 7.51742E-1 7.83815E-1 7.90605E-1 7.91798E-1 -9999 -9999 -9999 -9999 -9999 -9999 -9999 -9999 -9999 -9999 -9999 -9999 -9999 -9999 -9999
-9999 -9999 -9999 -9999 -9999 -9999 -9999 -9999 -9999 -9999 -9999 -9999 -9999 -9999 -9999 -9999 -9999 -9999 -9999 -9999 -9999 -9999 -9999 -9999 -9999 -9999 -9999 -9999 -9999 -9999 -9999 -9999 -9999 -9999 -9999 -9999 -9999 -9999 -9999 -9999 -9999 -9999 -9999 -9999 -9999 -9999 -9999 -9999 -9999 -9999 -9999 -9999 -9999 -9999 -9999 -9999 -9999 -9999 -9999 -9999 -9999 -9999 -9999 -9999 -9999 -9999 -9999 -9999 -9999 -9999 -9999 -9999 -9999 -9999 -9999 -9999 -9999 -9999 -9999 -9999 -9999 -9999 -9999 -9999 -9999 -9999 -9999 -9999 -9999 -9999 -9999 -9999 -9999 -9999 -9999 -9999 -9999 -9999 -9999 -9999 -9999 -9999 -9999 -9999 -9999 -9999 -9999 -9999 -9999 -9999 -9999 -9999 -9999 -9999 -9999 -9999 -9999 -9999 -9999 -9999 -9999 -9999 -9999 -9999 -9999 -9999 -9999 -9999 -9999 -9999 -9999 -9999 -9999 -9999 -9999 -9999 -9999 3.35339E-1 3.48902E-1 3.62393E-1 3.67618E-1 3.49894E-1 3.32972E-1 3.26313E-1 3.26727E-1 3.16838E-1 3.20928E-1 3.23395E-1 3.46789E-1 3.73138E-1 3.81085E-1 4.06129E-1 3.88835E-1 4.32789E-1 4.96907E-1 5.89873E-1 6.50958E-1 6.70005E-1 6.757E-1 6.43383E-1 6.42534E-1 6.67203E-1 7.04183E-1 7.22232E-1 7.27773E-1 5.71271E-1 5.40235E-1 4.87215E-1 5.07416E-1 4.92484E-1 4.75543E-1 4.75856E-1 4.74342E-1 4.8981E-1 4.72248E-1 4.5445E-1 4.53813E-1 4.4029E-1 3.22752E-1 2.46667E-1 3.10537E-1 3.91643E-1 3.91987E-1 6.27596E-1 6.35318E-1 6.43997E-1 6.52683E-1 6.4758E-1 6.50339E-1 6.42075E-1 5.27606E-1 4.70205E-1 4.34831E-1 3.88716E-1 4.79929E-1 5.31348E-1 5.29542E-1 5.59493E-1 5.00629E-1 3.78619E-1 4.24446E-1 3.67628E-1 3.55003E-1 4.07485E-1 4.3697E-1 4.56072E-1 5.41325E-1 6.04126E-1 5.56523E-1 6.39756E-1 6.3123E-1 5.6665E-1 6.02037E-1 5.04927E-1 5.787E-1 6.27009E-1 5.57947E-1 5.80788E-1 6.40887E-1 5.63824E-1 5.44253E-1 4.98393E-1 4.89982E-1 5.38918E-1 5.74376E-1 5.53443E-1 4.95095E-1 4.85565E-1 5.96868E-1 6.46506E-1 6.58004E-1 6.3001E-1 6.27419E-1 6.18476E-1 6.08094E-1 5.50192E-1 4.79208E-1 4.5031E-1 3.42511E-1 3.5066E-1 4.67535E-1 5.43662E-1 5.25313E-1 6.32999E-1 6.90257E-1 7.59417E-1 7.97452E-1 -9999 -9999 -9999 -9999 -9999 -9999 -9999 -9999 -9999 -9999 -9999 -9999 -9999 -9999 -9999 -9999 -9999
-9999 -9999 -9999 -9999 -9999 -9999 -9999 -9999 -9999 -9999 -9999 -9999 -9999 -9999 -9999 -9999 -9999 -9999 -9999 -9999 -9999 -9999 -9999 -9999 -9999 -9999 -9999 -9999 -9999 -9999 -9999 -9999 -9999 -9999 -9999 -9999 -9999 -9999 -9999 -9999 -9999 -9999 -9999 -9999 -9999 -9999 -9999 -9999 -9999 -9999 -9999 -9999 -9999 -9999 -9999 -9999 -9999 -9999 -9999 -9999 -9999 -9999 -9999 -9999 -9999 -9999 -9999 -9999 -9999 -9999 -9999 -9999 -9999 -9999 -9999 -9999 -9999 -9999 -9999 -9999 -9999 -9999 -9999 -9999 -9999 -9999 -9999 -9999 -9999 -9999 -9999 -9999 -9999 -9999 -9999 -9999 -9999 -9999 -9999 -9999 -9999 -9999 -9999 -9999 -9999 -9999 -9999 -9999 -9999 -9999 -9999 -9999 -9999 -9999 -9999 -9999 -9999 -9999 -9999 -9999 -9999 -9999 -9999 -9999 -9999 -9999 -9999 -9999 -9999 -9999 -9999 -9999 -9999 -9999 -9999 -9999 -9999 3.30734E-1 3.41879E-1 4.58167E-1 4.87976E-1 4.45646E-1 4.05381E-1 3.84308E-1 3.48989E-1 3.5327E-1 3.73636E-1 3.66194E-1 3.6141E-1 3.81971E-1 3.58144E-1 3.88389E-1 4.14053E-1 4.59134E-1 5.17887E-1 6.02996E-1 7.0195E-1 7.1793E-1 7.15434E-1 7.06925E-1 6.99618E-1 7.22656E-1 7.33253E-1 7.18903E-1 7.20215E-1 7.00509E-1 5.24623E-1 5.08092E-1 5.08205E-1 5.09667E-1 4.92757E-1 4.91966E-1 4.90363E-1 4.88994E-1 4.71202E-1 4.38694E-1 4.39929E-1 3.7269E-1 2.7426E-1 2.80341E-1 3.47843E-1 3.85953E-1 6.31899E-1 6.28239E-1 6.17766E-1 6.32851E-1 6.13741E-1 5.7143E-1 5.96269E-1 6.17038E-1 4.96794E-1 4.31751E-1 3.96476E-1 3.75801E-1 4.28485E-1 4.1201E-1 4.13805E-1 4.46109E-1 4.98348E-1 3.75668E-1 3.59324E-1 3.48722E-1 4.11018E-1 4.89782E-1 5.56413E-1 5.63673E-1 5.37055E-1 4.81403E-1 5.91304E-1 6.33417E-1 6.0853E-1 4.49385E-1 4.7022E-1 4.30977E-1 5.05601E-1 5.91594E-1 5.46725E-1 5.34934E-1 6.09839E-1 6.06429E-1 5.81839E-1 5.11929E-1 4.57029E-1 5.47916E-1 5.72364E-1 5.1092E-1 4.17933E-1 4.5443E-1 4.89756E-1 5.96958E-1 6.25255E-1 5.79521E-1 5.7093E-1 6.08009E-1 5.03523E-1 4.42145E-1 3.89668E-1 3.89423E-1 4.0458E-1 4.82534E-1 6.01577E-1 6.67E-1 6.29371E-1 6.6618E-1 7.08621E-1 7.7164E-1 -9999 -9999 -9999 -9999 -9999 -9999 -9999 -9999 -9999 -9999 -9999 -9999 -9999 -9999 -9999 -9999 -9999 -9999
-9999 -9999 -9999 -9999 -9999 -9999 -9999 -9999 -9999 -9999 -9999 -9999 -9999 -9999 -9999 -9999 -9999 -9999 -9999 -9999 -9999 -9999 -9999 -9999 -9999 -9999 -9999 -9999 -9999 -9999 -9999 -9999 -9999 -9999 -9999 -9999 -9999 -9999 -9999 -9999 -9999 -9999 -9999 -9999 -9999 -9999 -9999 -9999 -9999 -9999 -9999 -9999 -9999 -9999 -9999 -9999 -9999 -9999 -9999 -9999 -9999 -9999 -9999 -9999 -9999 -9999 -9999 -9999 -9999 -9999 -9999 -9999 -9999 -9999 -9999 -9999 -9999 -9999 -9999 -9999 -9999 -9999 -9999 -9999 -9999 -9999 -9999 -9999 -9999 -9999 -9999 -9999 -9999 -9999 -9999 -9999 -9999 -9999 -9999 -9999 -9999 -9999 -9999 -9999 -9999 -9999 -9999 -9999 -9999 -9999 -9999 -9999 -9999 -9999 -9999 -9999 -9999 -9999 -9999 -9999 -9999 -9999 -9999 -9999 -9999 -9999 -9999 -9999 -9999 -9999 -9999 -9999 -9999 -9999 -9999 -9999 -9999 2.93382E-1 3.45628E-1 4.7587E-1 5.50411E-1 5.30436E-1 4.55366E-1 4.07099E-1 3.96289E-1 4.07099E-1 4.53414E-1 4.30335E-1 4.22546E-1 3.97804E-1 4.19972E-1 4.4522E-1 5.43947E-1 5.94362E-1 6.33503E-1 6.85062E-1 6.71695E-1 7.07688E-1 7.29926E-1 6.8269E-1 6.47269E-1 6.80687E-1 7.34283E-1 7.05259E-1 7.00206E-1 7.00702E-1 6.86242E-1 5.25023E-1 5.09567E-1 5.09744E-1 4.92614E-1 5.08268E-1 4.75111E-1 4.56931E-1 4.3922E-1 4.3907E-1 4.43258E-1 2.94204E-1 2.83341E-1 3.49521E-1 4.21933E-1 6.41558E-1 6.39879E-1 6.18499E-1 5.79982E-1 5.58218E-1 4.92189E-1 4.36391E-1 4.92493E-1 5.4902E-1 4.98704E-1 5.23782E-1 4.82893E-1 4.53104E-1 4.68054E-1 4.17973E-1 3.4437E-1 3.50175E-1 3.62856E-1 3.07509E-1 2.59026E-1 3.18366E-1 4.06636E-1 5.15408E-1 4.73598E-1 4.45395E-1 4.88935E-1 5.48488E-1 5.89422E-1 6.06626E-1 5.15402E-1 3.43824E-1 3.21271E-1 3.43837E-1 4.19523E-1 5.1455E-1 4.5593E-1 4.51481E-1 5.61926E-1 5.51061E-1 5.18274E-1 4.77422E-1 4.09205E-1 4.85642E-1 5.0234E-1 4.60641E-1 4.54947E-1 5.05331E-1 5.52244E-1 5.46351E-1 4.76463E-1 4.8991E-1 4.77141E-1 5.61843E-1 5.54287E-1 5.16088E-1 5.07698E-1 4.92E-1 5.36679E-1 7.44912E-1 7.02017E-1 5.65729E-1 7.02591E-1 7.20472E-1 7.70517E-1 -9999 -9999 -9999 -9999 -9999 -9999 -9999 -9999 -9999 -9999 -9999 -9999 -9999 -9999 -9999 -9999 -9999 -9999 -9999
-9999 -9999 -9999 -9999 -9999 -9999 -9999 -9999 -9999 -9999 -9999 -9999 -9999 -9999 -9999 -9999 -9999 -9999 -9999 -9999 -9999 -9999 -9999 -9999 -9999 -9999 -9999 -9999 -9999 -9999 -9999 -9999 -9999 -9999 -9999 -9999 -9999 -9999 -9999 -9999 -9999 -9999 -9999 -9999 -9999 -9999 -9999 -9999 -9999 -9999 -9999 -9999 -9999 -9999 -9999 -9999 -9999 -9999 -9999 -9999 -9999 -9999 -9999 -9999 -9999 -9999 -9999 -9999 -9999 -9999 -9999 -9999 -9999 -9999 -9999 -9999 -9999 -9999 -9999 -9999 -9999 -9999 -9999 -9999 -9999 -9999 -9999 -9999 -9999 -9999 -9999 -9999 -9999 -9999 -9999 -9999 -9999 -9999 -9999 -9999 -9999 -9999 -9999 -9999 -9999 -9999 -9999 -9999 -9999 -9999 -9999 -9999 -9999 -9999 -9999 -9999 -9999 -9999 -9999 -9999 -9999 -9999 -9999 -9999 -9999 -9999 -9999 -9999 -9999 -9999 -9999 -9999 -9999 -9999 -9999 -9999 2.87163E-1 2.79496E-1 2.94165E-1 3.38503E-1 4.26319E-1 4.79008E-1 4.31249E-1 4.04388E-1 3.92258E-1 4.03937E-1 4.38615E-1 4.18599E-1 4.51228E-1 5.07171E-1 5.20214E-1 5.63728E-1 6.27887E-1 6.74998E-1 6.68154E-1 6.73055E-1 6.62802E-1 6.27594E-1 5.94545E-1 5.50932E-1 5.22439E-1 5.57828E-1 6.67642E-1 7.06526E-1 6.943E-1 6.84274E-1 7.03163E-1 5.38671E-1 5.25385E-1 5.08993E-1 4.78346E-1 4.76724E-1 4.74629E-1 4.72867E-1 4.55653E-1 4.42246E-1 3.17927E-1 2.49897E-1 3.17076E-1 4.26242E-1 6.2544E-1 6.32645E-1 5.72903E-1 5.03832E-1 4.52904E-1 4.41161E-1 4.16585E-1 4.85598E-1 5.66738E-1 5.40217E-1 5.21361E-1 5.29653E-1 5.30573E-1 5.36189E-1 5.09883E-1 4.71209E-1 4.27844E-1 3.64535E-1 2.75241E-1 2.4732E-1 2.71727E-1 2.87023E-1 3.60501E-1 3.63978E-1 3.9019E-1 4.40219E-1 4.0467E-1 4.67074E-1 5.09327E-1 6.19948E-1 5.29438E-1 3.61035E-1 3.27719E-1 3.23393E-1 3.51022E-1 4.19015E-1 3.72924E-1 4.00075E-1 4.64798E-1 4.85543E-1 4.08558E-1 3.75256E-1 3.92502E-1 4.49876E-1 3.98967E-1 4.54843E-1 4.99868E-1 4.88638E-1 5.22053E-1 4.45187E-1 3.92539E-1 3.39044E-1 4.24851E-1 5.14327E-1 5.14923E-1 5.3258E-1 7.23401E-1 5.25476E-1 7.33784E-1 6.25053E-1 6.00114E-1 5.04403E-1 7.58503E-1 7.7619E-1 7.63359E-1 -9999 -9999 -9999 -9999 -9999 -9999 -9999 -9999 -9999 -9999 -9999 -9999 -9999 -9999 -9999 -9999 -9999 -9999 -9999
-9999 -9999 -9999 -9999 -9999 -9999 -9999 -9999 -9999 -9999 -9999 -9999 -9999 -9999 -9999 -9999 -9999 -9999 -9999 -9999 -9999 -9999 -9999 -9999 -9999 -9999 -9999 -9999 -9999 -9999 -9999 -9999 -9999 -9999 -9999 -9999 -9999 -9999 -9999 -9999 -9999 -9999 -9999 -9999 -9999 -9999 -9999 -9999 -9999 -9999 -9999 -9999 -9999 -9999 -9999 -9999 -9999 -9999 -9999 -9999 -9999 -9999 -9999 -9999 -9999 -9999 -9999 -9999 -9999 -9999 -9999 -9999 -9999 -9999 -9999 -9999 -9999 -9999 -9999 -9999 -9999 -9999 -9999 -9999 -9999 -9999 -9999 -9999 -9999 -9999 -9999 -9999 -9999 -9999 -9999 -9999 -9999 -9999 -9999 -9999 -9999 -9999 -9999 -9999 -9999 -9999 -9999 -9999 -9999 -9999 -9999 -9999 -9999 -9999 -9999 -9999 -9999 -9999 -9999 -9999 -9999 -9999 -9999 -9999 -9999 -9999 -9999 -9999 -9999 -9999 -9999 -9999 -9999 -9999 -9999 -9999 2.81783E-1 2.7345E-1 2.72325E-1 2.81783E-1 2.80738E-1 3.23882E-1 3.63147E-1 3.41765E-1 3.57515E-1 3.7188E-1 3.78666E-1 4.16327E-1 4.62385E-1 5.07637E-1 5.52971E-1 5.77205E-1 5.74249E-1 5.91417E-1 5.81956E-1 5.64683E-1 5.36158E-1 4.931E-1 4.66076E-1 3.92631E-1 4.6225E-1 5.09252E-1 5.68799E-1 6.21413E-1 7.04962E-1 7.03005E-1 7.01096E-1 7.00253E-1 4.93446E-1 4.76465E-1 4.77364E-1 4.77051E-1 4.74666E-1 4.72715E-1 4.56706E-1 4.16552E-1 2.42662E-1 2.34311E-1 3.46952E-1 5.64044E-1 5.95556E-1 5.56234E-1 5.04966E-1 6.1593E-1 6.32724E-1 6.17344E-1 5.39533E-1 5.69034E-1 5.52009E-1 4.85561E-1 4.73843E-1 4.57293E-1 4.96444E-1 5.49793E-1 5.14602E-1 4.7942E-1 5.31951E-1 3.8662E-1 2.79441E-1 3.09106E-1 3.19347E-1 2.49558E-1 2.53909E-1 3.18678E-1 3.74291E-1 3.14764E-1 2.74738E-1 3.22516E-1 3.86325E-1 5.32226E-1 6.22705E-1 5.10287E-1 4.45587E-1 4.14339E-1 4.46275E-1 3.69062E-1 2.97497E-1 3.3582E-1 3.4766E-1 3.65986E-1 3.31856E-1 3.0178E-1 3.82566E-1 4.11426E-1 3.86378E-1 4.03765E-1 4.25459E-1 3.95815E-1 4.72495E-1 4.49457E-1 3.70677E-1 2.81725E-1 3.78475E-1 4.09128E-1 4.16696E-1 4.67593E-1 4.98752E-1 5.4449E-1 6.05365E-1 5.47377E-1 4.5555E-1 3.94236E-1 7.45742E-1 7.67528E-1 -9999 -9999 -9999 -9999 -9999 -9999 -9999 -9999 -9999 -9999 -9999 -9999 -9999 -9999 -9999 -9999 -9999 -9999 -9999 -9999
-9999 -9999 -9999 -9999 -9999 -9999 -9999 -9999 -9999 -9999 -9999 -9999 -9999 -9999 -9999 -9999 -9999 -9999 -9999 -9999 -9999 -9999 -9999 -9999 -9999 -9999 -9999 -9999 -9999 -9999 -9999 -9999 -9999 -9999 -9999 -9999 -9999 -9999 -9999 -9999 -9999 -9999 -9999 -9999 -9999 -9999 -9999 -9999 -9999 -9999 -9999 -9999 -9999 -9999 -9999 -9999 -9999 -9999 -9999 -9999 -9999 -9999 -9999 -9999 -9999 -9999 -9999 -9999 -9999 -9999 -9999 -9999 -9999 -9999 -9999 -9999 -9999 -9999 -9999 -9999 -9999 -9999 -9999 -9999 -9999 -9999 -9999 -9999 -9999 -9999 -9999 -9999 -9999 -9999 -9999 -9999 -9999 -9999 -9999 -9999 -9999 -9999 -9999 -9999 -9999 -9999 -9999 -9999 -9999 -9999 -9999 -9999 -9999 -9999 -9999 -9999 -9999 -9999 -9999 -9999 -9999 -9999 -9999 -9999 -9999 -9999 -9999 -9999 -9999 -9999 -9999 -9999 -9999 -9999 2.97308E-1 2.89874E-1 2.79876E-1 2.74954E-1 2.47046E-1 2.44942E-1 2.47046E-1 2.54142E-1 2.59911E-1 2.63192E-1 2.47013E-1 2.86213E-1 3.17455E-1 3.5255E-1 3.92407E-1 4.29574E-1 4.42926E-1 4.35055E-1 4.37355E-1 4.25413E-1 4.29073E-1 4.35975E-1 3.96874E-1 3.79513E-1 3.31321E-1 3.91732E-1 4.34967E-1 4.53436E-1 4.72478E-1 5.32468E-1 6.02545E-1 6.85678E-1 6.6673E-1 6.73328E-1 5.08821E-1 4.78274E-1 4.94196E-1 4.93882E-1 4.91753E-1 4.7392E-1 4.60343E-1 3.07376E-1 2.00273E-1 2.16925E-1 3.40575E-1 5.38944E-1 5.59381E-1 6.10657E-1 6.4215E-1 6.25089E-1 5.9411E-1 5.23759E-1 5.53359E-1 5.05375E-1 5.13892E-1 4.14067E-1 3.65146E-1 4.24895E-1 4.6337E-1 3.96637E-1 3.93309E-1 4.54317E-1 4.78404E-1 4.42721E-1 3.81482E-1 4.34752E-1 3.99189E-1 3.45101E-1 2.81689E-1 2.16766E-1 2.45967E-1 2.07626E-1 2.20107E-1 2.63127E-1 3.26125E-1 4.81822E-1 5.3668E-1 5.17754E-1 5.64371E-1 5.57144E-1 5.64916E-1 4.59315E-1 4.16152E-1 4.32695E-1 4.69401E-1 4.12235E-1 3.32777E-1 3.30933E-1 2.92983E-1 2.69059E-1 2.96664E-1 2.72041E-1 2.55618E-1 2.92994E-1 3.89211E-1 3.44816E-1 3.06206E-1 3.06361E-1 3.4166E-1 3.53772E-1 3.86693E-1 4.4522E-1 5.09392E-1 5.88868E-1 6.4722E-1 7.41668E-1 7.52177E-1 7.54665E-1 7.47478E-1 7.46314E-1 -9999 -9999 -9999 -9999 -9999 -9999 -9999 -9999 -9999 -9999 -9999 -9999 7.82166E-1 7.76174E-1 7.55491E-1 -9999 -9999 -9999 -9999 -9999
-9999 -9999 -9999 -9999 -9999 -9999 -9999 -9999 -9999 -9999 -9999 -9999 -9999 -9999 -9999 -9999 -9999 -9999 -9999 -9999 -9999 -9999 -9999 -9999 -9999 -9999 -9999 -9999 -9999 -9999 -9999 -9999 -9999 -9999 -9999 -9999 -9999 -9999 -9999 -9999 -9999 -9999 -9999 -9999 -9999 -9999 -9999 -9999 -9999 -9999 -9999 -9999 -9999 -9999 -9999 -9999 -9999 -9999 -9999 -9999 -9999 -9999 -9999 -9999 -9999 -9999 -9999 -9999 -9999 -9999 -9999 -9999 -9999 -9999 -9999 -9999 -9999 -9999 -9999 -9999 -9999 -9999 -9999 -9999 -9999 -9999 -9999 -9999 -9999 -9999 -9999 -9999 -9999 -9999 -9999 -9999 -9999 -9999 -9999 -9999 -9999 -9999 -9999 -9999 -9999 -9999 -9999 -9999 -9999 -9999 -9999 -9999 -9999 -9999 -9999 -9999 -9999 -9999 -9999 -9999 -9999 -9999 -9999 -9999 -9999 -9999 -9999 -9999 -9999 -9999 -9999 -9999 -9999 2.97702E-1 2.9652E-1 2.9182E-1 2.84081E-1 2.55217E-1 2.50933E-1 2.46695E-1 2.44244E-1 2.42503E-1 2.41463E-1 2.20646E-1 2.24901E-1 2.2988E-1 2.34934E-1 2.43521E-1 2.84676E-1 2.90117E-1 3.31846E-1 3.2486E-1 3.33988E-1 3.83052E-1 4.13111E-1 3.82166E-1 2.84272E-1 2.78572E-1 3.21417E-1 3.61856E-1 3.89069E-1 4.21977E-1 4.32031E-1 4.85084E-1 5.18416E-1 6.24161E-1 6.76323E-1 6.73193E-1 6.73863E-1 5.09375E-1 4.94172E-1 4.93373E-1 4.92345E-1 4.28774E-1 3.40449E-1 2.14966E-1 1.96171E-1 2.62838E-1 3.54172E-1 4.04151E-1 4.88613E-1 6.15353E-1 6.10731E-1 5.72446E-1 5.73512E-1 5.22087E-1 5.34752E-1 5.06198E-1 4.26011E-1 3.79799E-1 2.98179E-1 2.98335E-1 2.83614E-1 2.83539E-1 3.49285E-1 4.0979E-1 4.38477E-1 4.37833E-1 4.80278E-1 4.24364E-1 3.20258E-1 2.54183E-1 2.35734E-1 1.676E-1 2.05427E-1 2.91521E-1 3.82335E-1 4.07245E-1 4.27106E-1 5.10194E-1 4.65569E-1 3.76539E-1 4.23438E-1 4.77955E-1 5.57645E-1 5.25578E-1 5.01711E-1 5.09327E-1 4.48008E-1 4.74809E-1 4.35702E-1 3.33136E-1 3.26091E-1 3.03588E-1 2.83466E-1 2.66267E-1 2.11275E-1 2.32262E-1 2.38881E-1 2.49822E-1 2.78894E-1 4.15945E-1 4.70409E-1 4.22593E-1 4.2738E-1 4.89261E-1 5.69189E-1 6.55373E-1 7.2389E-1 7.27251E-1 7.47643E-1 7.47676E-1 7.46045E-1 -9999 -9999 -9999 -9999 -9999 -9999 -9999 -9999 -9999 -9999 -9999 -9999 7.85385E-1 7.80582E-1 7.90866E-1 7.5755E-1 7.50479E-1 -9999 -9999 -9999 -9999
-9999 -9999 -9999 -9999 -9999 -9999 -9999 -9999 -9999 -9999 -9999 -9999 -9999 -9999 -9999 -9999 -9999 -9999 -9999 -9999 -9999 -9999 -9999 -9999 -9999 -9999 -9999 -9999 -9999 -9999 -9999 -9999 -9999 -9999 -9999 -9999 -9999 -9999 -9999 -9999 -9999 -9999 -9999 -9999 -9999 -9999 -9999 -9999 -9999 -9999 -9999 -9999 -9999 -9999 -9999 -9999 -9999 -9999 -9999 -9999 -9999 -9999 -9999 -9999 -9999 -9999 -9999 -9999 -9999 -9999 -9999 -9999 -9999 -9999 -9999 -9999 -9999 -9999 -9999 -9999 -9999 -9999 -9999 -9999 -9999 -9999 -9999 -9999 -9999 -9999 -9999 -9999 -9999 -9999 -9999 -9999 -9999 -9999 -9999 -9999 -9999 -9999 -9999 -9999 -9999 -9999 -9999 -9999 -9999 -9999 -9999 -9999 -9999 -9999 -9999 -9999 -9999 -9999 -9999 -9999 -9999 -9999 -9999 -9999 -9999 -9999 -9999 -9999 -9999 -9999 -9999 -9999 2.96914E-1 2.95341E-1 2.95734E-1 2.94557E-1 2.63192E-1 2.58823E-1 2.40889E-1 2.3711E-1 2.3337E-1 2.43199E-1 2.19672E-1 2.19672E-1 2.21949E-1 2.21623E-1 2.19025E-1 2.20321E-1 2.05307E-1 2.13436E-1 2.32628E-1 2.55128E-1 2.99825E-1 3.38969E-1 3.40492E-1 2.91589E-1 2.88881E-1 3.45143E-1 4.13542E-1 4.53951E-1 5.32021E-1 5.88256E-1 5.72659E-1 5.70365E-1 6.11954E-1 6.69758E-1 6.75545E-1 6.73159E-1 6.72585E-1 6.66193E-1 4.77262E-1 4.61253E-1 4.61945E-1 4.01051E-1 2.72458E-1 2.00023E-1 2.18569E-1 3.62421E-1 4.12643E-1 4.57023E-1 4.27157E-1 5.04497E-1 5.00842E-1 5.33994E-1 4.83164E-1 4.62842E-1 4.18496E-1 3.80563E-1 3.14671E-1 2.36274E-1 2.48837E-1 2.9969E-1 2.66908E-1 2.11363E-1 2.63761E-1 2.49704E-1 3.10437E-1 4.45432E-1 3.71136E-1 3.65533E-1 2.60444E-1 1.58452E-1 1.13234E-1 1.26151E-1 2.3543E-1 3.53006E-1 4.69167E-1 5.31546E-1 4.87485E-1 3.53647E-1 2.74971E-1 2.7123E-1 3.22742E-1 4.64856E-1 4.08152E-1 2.85956E-1 2.95319E-1 3.22121E-1 3.23469E-1 3.56048E-1 4.44668E-1 4.55331E-1 4.23023E-1 4.36513E-1 4.03349E-1 3.24464E-1 2.17563E-1 1.90802E-1 1.94782E-1 2.43545E-1 4.0384E-1 6.95903E-1 5.92695E-1 6.54027E-1 6.47388E-1 5.87817E-1 6.74377E-1 7.35153E-1 7.21493E-1 7.24107E-1 7.48136E-1 7.46414E-1 7.44449E-1 -9999 -9999 -9999 -9999 -9999 -9999 -9999 -9999 -9999 -9999 -9999 -9999 7.86604E-1 7.82697E-1 7.93398E-1 7.84353E-1 7.63164E-1 -9999 -9999 -9999 -9999
-9999 -9999 -9999 -9999 -9999 -9999 -9999 -9999 -9999 -9999 -9999 -9999 -9999 -9999 -9999 -9999 -9999 -9999 -9999 -9999 -9999 -9999 -9999 -9999 -9999 -9999 -9999 -9999 -9999 -9999 -9999 -9999 -9999 -9999 -9999 -9999 -9999 -9999 -9999 -9999 -9999 -9999 -9999 -9999 -9999 -9999 -9999 -9999 -9999 -9999 -9999 -9999 -9999 -9999 -9999 -9999 -9999 -9999 -9999 -9999 -9999 -9999 -9999 -9999 -9999 -9999 -9999 -9999 -9999 -9999 -9999 -9999 -9999 -9999 -9999 -9999 -9999 -9999 -9999 -9999 -9999 -9999 -9999 -9999 -9999 -9999 -9999 -9999 -9999 -9999 -9999 -9999 -9999 -9999 -9999 -9999 -9999 -9999 -9999 -9999 -9999 -9999 -9999 -9999 -9999 -9999 -9999 -9999 -9999 -9999 -9999 -9999 -9999 -9999 -9999 -9999 -9999 -9999 -9999 -9999 -9999 -9999 -9999 -9999 -9999 -9999 -9999 -9999 -9999 -9999 -9999 -9999 2.94557E-1 2.9221E-1 2.67607E-1 2.53178E-1 2.49273E-1 2.46107E-1 2.4262E-1 2.40199E-1 2.15281E-1 2.11474E-1 2.08651E-1 2.19348E-1 2.21297E-1 2.21949E-1 2.00417E-1 1.99208E-1 2.1556E-1 2.12803E-1 2.17907E-1 2.16943E-1 2.31283E-1 2.29193E-1 2.36943E-1 2.79264E-1 3.62651E-1 3.82834E-1 3.85959E-1 4.59049E-1 5.2537E-1 6.16815E-1 6.56551E-1 6.77188E-1 6.83044E-1 6.75773E-1 6.74692E-1 6.6626E-1 6.37225E-1 6.37155E-1 5.09596E-1 4.60703E-1 4.46605E-1 3.45228E-1 2.49904E-1 2.18192E-1 3.12321E-1 5.24133E-1 5.34942E-1 4.59952E-1 3.19608E-1 3.25797E-1 3.56396E-1 3.96903E-1 4.3375E-1 4.05604E-1 3.94869E-1 6.08508E-1 5.21601E-1 4.82459E-1 5.49124E-1 3.41956E-1 2.71559E-1 1.81637E-1 1.74261E-1 2.05699E-1 3.25605E-1 4.12429E-1 3.02211E-1 2.53719E-1 2.33815E-1 1.35541E-1 1.17234E-1 1.59111E-1 1.9055E-1 2.60637E-1 4.15156E-1 4.88861E-1 3.3337E-1 2.32317E-1 1.86187E-1 1.87945E-1 2.48365E-1 3.7969E-1 4.129E-1 2.4646E-1 2.01002E-1 1.95173E-1 2.06029E-1 2.66682E-1 3.82384E-1 3.5498E-1 3.68923E-1 2.7594E-1 2.87406E-1 3.52255E-1 2.97591E-1 2.39719E-1 2.64654E-1 3.55611E-1 6.59629E-1 6.19237E-1 5.12954E-1 4.65226E-1 4.14182E-1 4.28572E-1 3.63261E-1 7.23197E-1 7.25075E-1 7.24869E-1 7.23268E-1 7.44996E-1 7.4338E-1 -9999 -9999 -9999 -9999 -9999 -9999 -9999 -9999 -9999 -9999 -9999 -9999 -9999 -9999 -9999 -9999 -9999 -9999 -9999 -9999 -9999
-9999 -9999 -9999 -9999 -9999 -9999 -9999 -9999 -9999 -9999 -9999 -9999 -9999 -9999 -9999 -9999 -9999 -9999 -9999 -9999 -9999 -9999 -9999 -9999 -9999 -9999 -9999 -9999 -9999 -9999 -9999 -9999 -9999 -9999 -9999 -9999 -9999 -9999 -9999 -9999 -9999 -9999 -9999 -9999 -9999 -9999 -9999 -9999 -9999 -9999 -9999 -9999 -9999 -9999 -9999 -9999 -9999 -9999 -9999 -9999 -9999 -9999 -9999 -9999 -9999 -9999 -9999 -9999 -9999 -9999 -9999 -9999 -9999 -9999 -9999 -9999 -9999 -9999 -9999 -9999 -9999 -9999 -9999 -9999 -9999 -9999 -9999 -9999 -9999 -9999 -9999 -9999 -9999 -9999 -9999 -9999 -9999 -9999 -9999 -9999 -9999 -9999 -9999 -9999 -9999 -9999 -9999 -9999 -9999 -9999 -9999 -9999 -9999 -9999 -9999 -9999 -9999 -9999 -9999 -9999 -9999 -9999 -9999 -9999 -9999 -9999 -9999 -9999 -9999 -9999 -9999 2.81131E-1 2.79989E-1 2.54607E-1 2.53178E-1 2.51043E-1 2.48215E-1 2.45757E-1 2.45757E-1 2.36635E-1 2.34594E-1 2.28212E-1 2.09903E-1 2.07405E-1 2.07716E-1 2.00114E-1 2.0072E-1 2.02546E-1 2.11225E-1 2.67405E-1 3.01408E-1 2.54741E-1 2.31948E-1 2.15267E-1 2.06477E-1 2.2522E-1 2.64726E-1 2.60792E-1 2.73715E-1 3.3511E-1 4.31766E-1 5.133E-1 5.44304E-1 5.96482E-1 6.69317E-1 6.82572E-1 6.48587E-1 6.4087E-1 6.32127E-1 6.38862E-1 6.29345E-1 4.75696E-1 4.62992E-1 3.1841E-1 2.70007E-1 4.00026E-1 4.82521E-1 4.95915E-1 3.63413E-1 3.43282E-1 3.12505E-1 2.77146E-1 3.00108E-1 3.79848E-1 4.37923E-1 4.849E-1 5.37174E-1 5.82039E-1 5.34311E-1 5.96945E-1 6.02275E-1 5.61712E-1 2.39906E-1 1.77445E-1 1.83085E-1 2.0586E-1 2.6306E-1 3.17723E-1 3.12425E-1 2.0816E-1 1.39901E-1 9.52636E-2 9.28337E-2 1.4178E-1 2.29623E-1 3.40958E-1 4.49865E-1 3.55708E-1 3.31159E-1 2.76444E-1 2.10055E-1 1.60428E-1 2.29101E-1 3.24614E-1 4.0731E-1 3.87983E-1 2.54839E-1 1.66847E-1 1.50595E-1 2.66995E-1 3.0397E-1 2.28852E-1 2.80855E-1 2.28181E-1 1.87061E-1 2.5745E-1 5.51997E-1 5.71248E-1 6.15557E-1 6.68924E-1 6.70699E-1 5.85881E-1 4.90724E-1 4.14051E-1 3.54248E-1 7.05925E-1 6.98911E-1 7.25041E-1 7.24903E-1 7.23618E-1 7.21744E-1 7.19537E-1 7.42403E-1 -9999 -9999 -9999 -9999 -9999 -9999 -9999 -9999 -9999 -9999 -9999 -9999 -9999 -9999 -9999 -9999 -9999 -9999 -9999 -9999 -9999
-9999 -9999 -9999 -9999 -9999 -9999 -9999 -9999 -9999 -9999 -9999 -9999 -9999 -9999 -9999 -9999 -9999 -9999 -9999 -9999 -9999 -9999 -9999 -9999 -9999 -9999 -9999 -9999 -9999 -9999 -9999 -9999 -9999 -9999 -9999 -9999 -9999 -9999 -9999 -9999 -9999 -9999 -9999 -9999 -9999 -9999 -9999 -9999 -9999 -9999 -9999 -9999 -9999 -9999 -9999 -9999 -9999 -9999 -9999 -9999 -9999 -9999 -9999 -9999 -9999 -9999 -9999 -9999 -9999 -9999 -9999 -9999 -9999 -9999 -9999 -9999 -9999 -9999 -9999 -9999 -9999 -9999 -9999 -9999 -9999 -9999 -9999 -9999 -9999 -9999 -9999 -9999 -9999 -9999 -9999 -9999 -9999 -9999 -9999 -9999 -9999 -9999 -9999 -9999 -9999 -9999 -9999 -9999 -9999 -9999 -9999 -9999 -9999 -9999 -9999 -9999 -9999 -9999 -9999 -9999 -9999 -9999 -9999 -9999 -9999 -9999 -9999 -9999 -9999 -9999 -9999 2.76579E-1 2.53178E-1 2.53535E-1 2.53892E-1 2.51398E-1 2.4892E-1 2.47159E-1 2.3903E-1 2.41787E-1 2.40061E-1 2.35273E-1 2.3055E-1 2.04384E-1 2.00417E-1 1.99509E-1 2.00114E-1 2.01327E-1 2.06853E-1 2.22442E-1 2.54384E-1 3.39263E-1 3.77128E-1 3.02959E-1 2.71077E-1 2.45213E-1 2.05427E-1 2.12202E-1 2.10944E-1 2.17927E-1 2.64164E-1 3.52854E-1 3.82464E-1 4.50636E-1 5.10143E-1 5.65821E-1 5.78945E-1 5.79845E-1 6.09646E-1 6.40938E-1 6.44294E-1 6.09992E-1 5.61066E-1 3.77383E-1 3.73765E-1 3.84831E-1 3.79418E-1 3.63842E-1 2.9027E-1 2.6308E-1 2.46437E-1 2.71941E-1 4.14234E-1 4.68273E-1 4.50719E-1 3.07265E-1 4.16061E-1 5.1075E-1 5.32678E-1 4.65167E-1 5.03031E-1 5.1758E-1 3.37199E-1 2.98269E-1 2.8219E-1 1.98228E-1 1.76212E-1 2.66114E-1 2.20042E-1 1.38554E-1 8.86465E-2 1.01665E-1 1.45025E-1 1.78419E-1 2.42602E-1 4.04798E-1 3.66729E-1 2.2364E-1 1.6484E-1 2.10989E-1 2.22991E-1 1.60136E-1 1.43496E-1 2.04608E-1 3.55943E-1 3.63759E-1 3.45705E-1 2.24084E-1 1.37735E-1 1.69706E-1 2.3039E-1 1.91235E-1 2.01484E-1 1.9806E-1 2.14147E-1 2.62105E-1 5.68765E-1 6.73758E-1 6.3492E-1 5.23878E-1 5.85351E-1 4.99253E-1 6.53472E-1 7.05527E-1 7.0174E-1 6.98176E-1 6.98691E-1 6.98176E-1 7.22951E-1 7.22029E-1 7.20411E-1 7.18431E-1 -9999 -9999 -9999 -9999 -9999 -9999 -9999 -9999 -9999 -9999 -9999 -9999 -9999 -9999 -9999 -9999 -9999 -9999 -9999 -9999 -9999 -9999
-9999 -9999 -9999 -9999 -9999 -9999 -9999 -9999 -9999 -9999 -9999 -9999 -9999 -9999 -9999 -9999 -9999 -9999 -9999 -9999 -9999 -9999 -9999 -9999 -9999 -9999 -9999 -9999 -9999 -9999 -9999 -9999 -9999 -9999 -9999 -9999 -9999 -9999 -9999 -9999 -9999 -9999 -9999 -9999 -9999 -9999 -9999 -9999 -9999 -9999 -9999 -9999 -9999 -9999 -9999 -9999 -9999 -9999 -9999 -9999 -9999 -9999 -9999 -9999 -9999 -9999 -9999 -9999 -9999 -9999 -9999 -9999 -9999 -9999 -9999 -9999 -9999 -9999 -9999 -9999 -9999 -9999 -9999 -9999 -9999 -9999 -9999 -9999 -9999 -9999 -9999 -9999 -9999 -9999 -9999 -9999 -9999 -9999 -9999 -9999 -9999 -9999 -9999 -9999 -9999 -9999 -9999 -9999 -9999 -9999 -9999 -9999 -9999 -9999 -9999 -9999 -9999 -9999 -9999 -9999 -9999 -9999 -9999 -9999 -9999 -9999 -9999 -9999 -9999 -9999 -9999 -9999 -9999 2.49273E-1 2.51753E-1 2.52465E-1 2.31322E-1 2.45612E-1 2.48419E-1 2.49124E-1 2.4983E-1 2.54451E-1 2.34742E-1 2.29701E-1 2.20815E-1 2.11855E-1 2.04691E-1 2.01327E-1 1.81214E-1 1.95261E-1 2.13362E-1 2.69651E-1 4.05201E-1 4.03381E-1 3.77561E-1 3.57597E-1 3.46497E-1 3.19067E-1 3.06934E-1 2.5015E-1 2.28633E-1 2.32307E-1 2.20139E-1 2.66291E-1 3.54888E-1 4.44777E-1 4.20824E-1 4.48533E-1 5.09658E-1 6.22724E-1 6.23275E-1 5.63971E-1 5.09927E-1 4.80874E-1 4.72829E-1 4.28333E-1 4.6367E-1 4.82521E-1 3.78982E-1 3.81327E-1 3.45585E-1 3.3599E-1 3.57561E-1 3.59387E-1 3.52659E-1 3.46309E-1 2.99278E-1 2.76678E-1 3.12797E-1 4.33693E-1 4.15758E-1 4.76431E-1 2.59018E-1 2.66493E-1 2.31359E-1 1.86502E-1 1.38141E-1 1.54302E-1 1.10723E-1 8.51355E-2 9.27818E-2 1.65627E-1 2.62776E-1 3.01072E-1 3.9305E-1 4.62129E-1 3.29311E-1 2.24391E-1 1.10353E-1 1.38638E-1 1.45462E-1 9.97725E-2 1.12491E-1 1.80164E-1 2.74567E-1 2.20818E-1 2.58028E-1 2.33381E-1 1.65402E-1 1.78105E-1 2.89107E-1 3.26979E-1 5.67237E-1 4.80162E-1 4.90494E-1 5.45501E-1 6.41389E-1 5.70906E-1 5.39017E-1 4.39998E-1 4.8841E-1 6.07521E-1 6.38548E-1 6.6791E-1 7.02994E-1 6.95217E-1 6.96839E-1 6.9605E-1 7.20773E-1 7.20411E-1 7.1928E-1 7.17762E-1 -9999 -9999 -9999 -9999 -9999 -9999 -9999 -9999 -9999 -9999 -9999 -9999 -9999 -9999 -9999 -9999 -9999 -9999 -9999 -9999 -9999 -9999
-9999 -9999 -9999 -9999 -9999 -9999 -9999 -9999 -9999 -9999 -9999 -9999 -9999 -9999 -9999 -9999 -9999 -9999 -9999 -9999 -9999 -9999 -9999 -9999 -9999 -9999 -9999 -9999 -9999 -9999 -9999 -9999 -9999 -9999 -9999 -9999 -9999 -9999 -9999 -9999 -9999 -9999 -9999 -9999 -9999 -9999 -9999 -9999 -9999 -9999 -9999 -9999 -9999 -9999 -9999 -9999 -9999 -9999 -9999 -9999 -9999 -9999 -9999 -9999 -9999 -9999 -9999 -9999 -9999 -9999 -9999 -9999 -9999 -9999 -9999 -9999 -9999 -9999 -9999 -9999 -9999 -9999 -9999 -9999 -9999 -9999 -9999 -9999 -9999 -9999 -9999 -9999 -9999 -9999 -9999 -9999 -9999 -9999 -9999 -9999 -9999 -9999 -9999 -9999 -9999 -9999 -9999 -9999 -9999 -9999 -9999 -9999 -9999 -9999 -9999 -9999 -9999 -9999 -9999 -9999 -9999 -9999 -9999 -9999 -9999 -9999 -9999 -9999 -9999 -9999 -9999 -9999 -9999 2.45058E-1 2.4998E-1 2.37414E-1 2.66793E-1 2.82535E-1 2.86747E-1 2.79117E-1 2.81013E-1 2.89461E-1 3.19206E-1 2.98814E-1 2.80656E-1 2.57005E-1 2.24078E-1 1.90943E-1 1.84889E-1 1.82339E-1 1.94668E-1 2.11153E-1 2.645E-1 3.23972E-1 3.75393E-1 4.29291E-1 4.5298E-1 4.52056E-1 4.20797E-1 3.02203E-1 2.91439E-1 2.44842E-1 2.72097E-1 2.35633E-1 2.44205E-1 2.89601E-1 3.05673E-1 3.44247E-1 4.37025E-1 5.42968E-1 6.14974E-1 6.18136E-1 6.09723E-1 5.82327E-1 6.22795E-1 6.02078E-1 5.49679E-1 5.11559E-1 5.49786E-1 4.39381E-1 5.85156E-1 5.79745E-1 5.90364E-1 5.11819E-1 4.10058E-1 5.4876E-1 5.23661E-1 3.28616E-1 2.54803E-1 4.21302E-1 4.145E-1 4.40918E-1 2.41802E-1 2.63651E-1 2.044E-1 1.32158E-1 1.03114E-1 8.86922E-2 5.94406E-2 8.80023E-2 1.74509E-1 2.4406E-1 3.32607E-1 4.04578E-1 4.07842E-1 3.80143E-1 2.97553E-1 1.82614E-1 1.02704E-1 1.03363E-1 1.09173E-1 9.64182E-2 9.52342E-2 1.33049E-1 1.56581E-1 1.44764E-1 1.4885E-1 1.47056E-1 1.58554E-1 2.19609E-1 3.48953E-1 6.0604E-1 5.85234E-1 6.56601E-1 6.34453E-1 6.38315E-1 6.45022E-1 6.15356E-1 6.05573E-1 5.68515E-1 3.90117E-1 6.70694E-1 6.78243E-1 6.7354E-1 6.94561E-1 6.9318E-1 6.94874E-1 6.943E-1 6.9349E-1 7.18727E-1 7.18023E-1 7.16975E-1 -9999 -9999 -9999 -9999 -9999 -9999 -9999 -9999 -9999 -9999 -9999 -9999 -9999 -9999 -9999 -9999 -9999 -9999 -9999 -9999 -9999 -9999
-9999 -9999 -9999 -9999 -9999 -9999 -9999 -9999 -9999 -9999 -9999 -9999 -9999 -9999 -9999 -9999 -9999 -9999 -9999 -9999 -9999 -9999 -9999 -9999 -9999 -9999 -9999 -9999 -9999 -9999 -9999 -9999 -9999 -9999 -9999 -9999 -9999 -9999 -9999 -9999 -9999 -9999 -9999 -9999 -9999 -9999 -9999 -9999 -9999 -9999 -9999 -9999 -9999 -9999 -9999 -9999 -9999 -9999 -9999 -9999 -9999 -9999 -9999 -9999 -9999 -9999 -9999 -9999 -9999 -9999 -9999 -9999 -9999 -9999 -9999 -9999 -9999 -9999 -9999 -9999 -9999 -9999 -9999 -9999 -9999 -9999 -9999 -9999 -9999 -9999 -9999 -9999 -9999 -9999 -9999 -9999 -9999 -9999 -9999 -9999 -9999 -9999 -9999 -9999 -9999 -9999 -9999 -9999 -9999 -9999 -9999 -9999 -9999 -9999 -9999 -9999 -9999 -9999 -9999 -9999 -9999 -9999 -9999 -9999 -9999 -9999 -9999 -9999 -9999 -9999 -9999 -9999 2.41581E-1 2.45407E-1 2.3844E-1 2.74972E-1 3.20839E-1 3.70796E-1 3.95118E-1 3.13552E-1 3.25349E-1 3.77771E-1 4.24884E-1 4.01759E-1 3.57757E-1 2.9904E-1 2.53019E-1 2.28942E-1 2.17185E-1 2.10839E-1 2.0066E-1 1.77431E-1 2.0077E-1 2.57996E-1 3.22311E-1 3.28088E-1 3.61905E-1 3.98464E-1 3.44652E-1 3.05286E-1 3.05275E-1 3.03291E-1 3.2672E-1 3.32917E-1 2.62274E-1 2.38696E-1 2.3679E-1 2.67893E-1 3.45387E-1 4.24207E-1 5.53302E-1 5.82189E-1 5.82148E-1 5.98022E-1 5.6507E-1 5.78197E-1 5.65627E-1 4.25499E-1 3.79458E-1 3.26955E-1 5.37869E-1 4.57242E-1 3.10611E-1 3.95875E-1 3.95365E-1 5.32074E-1 5.29548E-1 4.55004E-1 3.74474E-1 4.45385E-1 2.79211E-1 2.8924E-1 2.84838E-1 2.53659E-1 2.0084E-1 1.61579E-1 1.06557E-1 6.67345E-2 6.23069E-2 7.98393E-2 1.30121E-1 1.74208E-1 2.95916E-1 4.00881E-1 2.94122E-1 2.67236E-1 1.84037E-1 1.38421E-1 1.32426E-1 1.62989E-1 1.57212E-1 1.52039E-1 1.31153E-1 1.60663E-1 1.08327E-1 8.91907E-2 9.72033E-2 1.74519E-1 1.81314E-1 1.83682E-1 2.34146E-1 2.80316E-1 6.10748E-1 4.99671E-1 4.81941E-1 4.80079E-1 4.28465E-1 4.10295E-1 4.40776E-1 6.06989E-1 6.64463E-1 6.80132E-1 6.79163E-1 6.69477E-1 6.63423E-1 6.92869E-1 6.93374E-1 6.92947E-1 6.92165E-1 6.91812E-1 7.16711E-1 7.16029E-1 -9999 -9999 -9999 -9999 -9999 -9999 -9999 -9999 -9999 -9999 -9999 -9999 -9999 -9999 -9999 -9999 -9999 -9999 -9999 -9999 -9999 -9999
-9999 -9999 -9999 -9999 -9999 -9999 -9999 -9999 -9999 -9999 -9999 -9999 -9999 -9999 -9999 -9999 -9999 -9999 -9999 -9999 -9999 -9999 -9999 -9999 -9999 -9999 -9999 -9999 -9999 -9999 -9999 -9999 -9999 -9999 -9999 -9999 -9999 -9999 -9999 -9999 -9999 -9999 -9999 -9999 -9999 -9999 -9999 -9999 -9999 -9999 -9999 -9999 -9999 -9999 -9999 -9999 -9999 -9999 -9999 -9999 -9999 -9999 -9999 -9999 -9999 -9999 -9999 -9999 -9999 -9999 -9999 -9999 -9999 -9999 -9999 -9999 -9999 -9999 -9999 -9999 -9999 -9999 -9999 -9999 -9999 -9999 -9999 -9999 -9999 -9999 -9999 -9999 -9999 -9999 -9999 -9999 -9999 -9999 -9999 -9999 -9999 -9999 -9999 -9999 -9999 -9999 -9999 -9999 -9999 -9999 -9999 -9999 -9999 -9999 -9999 -9999 -9999 -9999 -9999 -9999 -9999 -9999 -9999 -9999 -9999 -9999 -9999 -9999 -9999 -9999 -9999 -9999 2.16881E-1 2.26988E-1 2.731E-1 3.23708E-1 3.49659E-1 3.9555E-1 4.12165E-1 3.63806E-1 3.13552E-1 4.07222E-1 4.49261E-1 4.55265E-1 3.91676E-1 3.55817E-1 3.32187E-1 2.93956E-1 2.83553E-1 2.8811E-1 2.25071E-1 1.86711E-1 1.7937E-1 2.16245E-1 2.63002E-1 2.68203E-1 3.15008E-1 3.55276E-1 4.07637E-1 4.30841E-1 4.2856E-1 4.11239E-1 4.30384E-1 4.04111E-1 2.94772E-1 2.2157E-1 2.74492E-1 2.69702E-1 3.02605E-1 3.84195E-1 4.38911E-1 4.90794E-1 4.67338E-1 4.50272E-1 3.83909E-1 5.1632E-1 3.92008E-1 3.38783E-1 5.40388E-1 4.99687E-1 3.99979E-1 4.35116E-1 3.37528E-1 3.07181E-1 4.61827E-1 4.00225E-1 5.17639E-1 4.27995E-1 4.59406E-1 2.92416E-1 2.37614E-1 2.274E-1 2.19675E-1 2.01836E-1 1.83564E-1 1.2333E-1 8.3725E-2 1.44943E-1 8.43012E-2 1.30703E-1 2.0974E-1 2.60437E-1 3.09553E-1 3.57292E-1 3.65424E-1 3.13138E-1 2.43065E-1 3.95154E-1 4.00102E-1 4.43015E-1 4.36164E-1 4.02086E-1 3.37887E-1 3.99021E-1 3.16908E-1 1.53817E-1 1.5126E-1 1.9475E-1 2.69818E-1 2.25823E-1 2.36696E-1 2.7299E-1 2.78105E-1 3.38642E-1 4.29233E-1 5.151E-1 5.42865E-1 6.14871E-1 6.42513E-1 6.55532E-1 6.80172E-1 6.7422E-1 6.7406E-1 6.65402E-1 6.65525E-1 6.65525E-1 6.92361E-1 6.9193E-1 6.91457E-1 6.90982E-1 7.15839E-1 7.15496E-1 -9999 -9999 -9999 -9999 -9999 -9999 -9999 -9999 -9999 -9999 -9999 -9999 -9999 -9999 -9999 -9999 -9999 -9999 -9999 -9999 -9999 -9999
-9999 -9999 -9999 -9999 -9999 -9999 -9999 -9999 -9999 -9999 -9999 -9999 -9999 -9999 -9999 -9999 -9999 -9999 -9999 -9999 -9999 -9999 -9999 -9999 -9999 -9999 -9999 -9999 -9999 -9999 -9999 -9999 -9999 -9999 -9999 -9999 -9999 -9999 -9999 -9999 -9999 -9999 -9999 -9999 -9999 -9999 -9999 -9999 -9999 -9999 -9999 -9999 -9999 -9999 -9999 -9999 -9999 -9999 -9999 -9999 -9999 -9999 -9999 -9999 -9999 -9999 -9999 -9999 -9999 -9999 -9999 -9999 -9999 -9999 -9999 -9999 -9999 -9999 -9999 -9999 -9999 -9999 -9999 -9999 -9999 -9999 -9999 -9999 -9999 -9999 -9999 -9999 -9999 -9999 -9999 -9999 -9999 -9999 -9999 -9999 -9999 -9999 -9999 -9999 -9999 -9999 -9999 -9999 -9999 -9999 -9999 -9999 -9999 -9999 -9999 -9999 -9999 -9999 -9999 -9999 -9999 -9999 -9999 -9999 -9999 -9999 -9999 -9999 -9999 -9999 -9999 2.19135E-1 2.10216E-1 2.22058E-1 2.90156E-1 3.47086E-1 3.40746E-1 3.59909E-1 3.7118E-1 3.44119E-1 2.92949E-1 2.90621E-1 2.97862E-1 3.26398E-1 3.34267E-1 3.51971E-1 3.837E-1 3.66159E-1 3.51138E-1 3.61021E-1 3.07792E-1 2.2804E-1 1.86138E-1 1.91836E-1 2.15606E-1 2.48689E-1 3.5274E-1 5.04104E-1 5.87525E-1 6.06627E-1 6.03042E-1 6.14144E-1 5.32114E-1 4.53505E-1 2.9712E-1 2.25156E-1 2.63459E-1 2.5485E-1 3.00381E-1 3.34342E-1 3.51219E-1 3.44908E-1 3.37155E-1 3.21335E-1 4.76231E-1 5.87195E-1 5.73563E-1 4.97491E-1 3.85714E-1 3.54807E-1 2.98166E-1 4.22092E-1 4.59698E-1 3.98241E-1 3.72163E-1 4.6475E-1 5.68053E-1 4.04131E-1 2.96126E-1 2.35479E-1 2.08679E-1 1.15697E-1 7.90375E-2 9.09335E-2 9.03423E-2 6.8115E-2 6.89482E-2 9.95575E-2 1.62042E-1 2.02247E-1 2.67672E-1 2.76257E-1 2.83854E-1 3.43826E-1 3.40821E-1 3.38436E-1 3.581E-1 3.55312E-1 3.64282E-1 3.39358E-1 4.54651E-1 5.17068E-1 4.67784E-1 4.71779E-1 4.29614E-1 4.03687E-1 4.24416E-1 4.35127E-1 5.16449E-1 5.14899E-1 5.33377E-1 3.06315E-1 3.26254E-1 3.88127E-1 4.75188E-1 4.68313E-1 4.88137E-1 5.58124E-1 5.97561E-1 6.50373E-1 6.51287E-1 6.7414E-1 6.66702E-1 6.66014E-1 6.65075E-1 6.64541E-1 6.91654E-1 6.91378E-1 6.9118E-1 6.90664E-1 6.89664E-1 7.15036E-1 -9999 -9999 -9999 -9999 -9999 -9999 -9999 -9999 -9999 -9999 -9999 -9999 -9999 -9999 -9999 -9999 -9999 -9999 -9999 -9999 -9999 -9999
-9999 -9999 -9999 -9999 -9999 -9999 -9999 -9999 -9999 -9999 -9999 -9999 -9999 -9999 -9999 -9999 -9999 -9999 -9999 -9999 -9999 -9999 -9999 -9999 -9999 -9999 -9999 -9999 -9999 -9999 -9999 -9999 -9999 -9999 -9999 -9999 -9999 -9999 -9999 -9999 -9999 -9999 -9999 -9999 -9999 -9999 -9999 -9999 -9999 -9999 -9999 -9999 -9999 -9999 -9999 -9999 -9999 -9999 -9999 -9999 -9999 -9999 -9999 -9999 -9999 -9999 -9999 -9999 -9999 -9999 -9999 -9999 -9999 -9999 -9999 -9999 -9999 -9999 -9999 -9999 -9999 -9999 -9999 -9999 -9999 -9999 -9999 -9999 -9999 -9999 -9999 -9999 -9999 -9999 -9999 -9999 -9999 -9999 -9999 -9999 -9999 -9999 -9999 -9999 -9999 -9999 -9999 -9999 -9999 -9999 -9999 -9999 -9999 -9999 -9999 -9999 -9999 -9999 -9999 -9999 -9999 -9999 -9999 -9999 -9999 -9999 -9999 -9999 -9999 2.48567E-1 2.20107E-1 2.09903E-1 2.0278E-1 2.13055E-1 2.56962E-1 2.78385E-1 3.13526E-1 3.49202E-1 3.70763E-1 3.67713E-1 3.35278E-1 2.516E-1 2.4147E-1 2.37017E-1 2.4389E-1 3.06138E-1 3.87274E-1 3.86354E-1 3.85845E-1 4.25046E-1 3.82822E-1 3.10192E-1 2.26717E-1 1.76322E-1 1.75228E-1 2.28923E-1 3.8053E-1 5.6388E-1 6.26043E-1 6.45515E-1 6.35776E-1 6.05665E-1 6.22691E-1 4.73352E-1 2.81345E-1 2.48481E-1 2.88292E-1 2.85855E-1 3.20714E-1 3.02608E-1 3.3257E-1 3.6309E-1 3.14401E-1 4.23173E-1 5.52819E-1 5.11535E-1 4.64692E-1 4.17442E-1 3.27341E-1 2.54115E-1 2.44299E-1 3.17359E-1 3.35818E-1 3.57084E-1 4.64287E-1 5.39904E-1 3.86753E-1 4.17772E-1 4.03553E-1 1.38352E-1 1.00265E-1 9.61316E-2 5.77737E-2 3.61781E-2 3.70275E-2 4.2257E-2 8.14534E-2 1.24605E-1 1.88606E-1 1.94007E-1 1.8627E-1 1.53652E-1 2.05227E-1 2.42546E-1 3.42573E-1 3.34236E-1 2.1406E-1 2.43098E-1 3.26362E-1 2.98177E-1 3.30307E-1 5.45777E-1 4.98702E-1 5.17027E-1 5.29188E-1 4.97181E-1 4.93731E-1 5.19751E-1 5.62927E-1 5.3997E-1 5.90618E-1 3.82494E-1 3.93628E-1 4.31442E-1 5.30414E-1 5.61515E-1 5.65616E-1 5.70395E-1 5.77194E-1 6.47143E-1 6.42543E-1 6.38152E-1 6.66823E-1 6.65566E-1 6.6388E-1 6.63506E-1 6.64004E-1 6.91378E-1 6.9114E-1 6.90584E-1 6.89785E-1 6.89141E-1 -9999 -9999 -9999 -9999 -9999 -9999 -9999 -9999 -9999 -9999 -9999 -9999 -9999 -9999 -9999 -9999 -9999 -9999 -9999 -9999 -9999 -9999
-9999 -9999 -9999 -9999 -9999 -9999 -9999 -9999 -9999 -9999 -9999 -9999 -9999 -9999 -9999 -9999 -9999 -9999 -9999 -9999 -9999 -9999 -9999 -9999 -9999 -9999 -9999 -9999 -9999 -9999 -9999 -9999 -9999 -9999 -9999 -9999 -9999 -9999 -9999 -9999 -9999 -9999 -9999 -9999 -9999 -9999 -9999 -9999 -9999 -9999 -9999 -9999 -9999 -9999 -9999 -9999 -9999 -9999 -9999 -9999 -9999 -9999 -9999 -9999 -9999 -9999 -9999 -9999 -9999 -9999 -9999 -9999 -9999 -9999 -9999 -9999 -9999 -9999 -9999 -9999 -9999 -9999 -9999 -9999 -9999 -9999 -9999 -9999 -9999 -9999 -9999 -9999 -9999 -9999 -9999 -9999 -9999 -9999 -9999 -9999 -9999 -9999 -9999 -9999 -9999 -9999 -9999 -9999 -9999 -9999 -9999 -9999 -9999 -9999 -9999 -9999 -9999 -9999 -9999 -9999 -9999 -9999 -9999 -9999 -9999 -9999 -9999 -9999 -9999 2.18812E-1 2.10845E-1 2.00647E-1 1.96132E-1 2.17734E-1 2.27281E-1 2.44617E-1 2.58085E-1 2.77631E-1 3.18799E-1 3.25163E-1 3.00614E-1 2.8127E-1 2.63405E-1 2.45213E-1 2.22683E-1 2.26387E-1 2.90499E-1 3.50739E-1 3.89454E-1 4.52636E-1 4.56326E-1 4.06041E-1 2.93112E-1 1.9484E-1 1.71439E-1 1.98938E-1 3.42303E-1 4.66011E-1 5.13844E-1 5.53801E-1 6.00186E-1 6.12714E-1 5.96641E-1 4.19862E-1 2.68283E-1 2.64189E-1 2.56279E-1 2.93264E-1 3.33341E-1 3.46883E-1 3.37709E-1 4.96608E-1 5.63066E-1 4.51868E-1 4.52082E-1 3.49983E-1 3.5692E-1 3.30307E-1 3.54639E-1 2.49655E-1 1.68913E-1 2.02636E-1 2.434E-1 3.18827E-1 3.56706E-1 4.65316E-1 3.78839E-1 3.98942E-1 3.15973E-1 2.02817E-1 1.81659E-1 1.70173E-1 9.87021E-2 1.04774E-1 1.23347E-1 4.55222E-2 7.90717E-2 1.27937E-1 1.69621E-1 1.0885E-1 9.77086E-2 1.19748E-1 1.60435E-1 2.53097E-1 3.64005E-1 2.52456E-1 1.60012E-1 1.60869E-1 2.43849E-1 2.22371E-1 2.81377E-1 3.25732E-1 5.34182E-1 5.11886E-1 4.93541E-1 5.45798E-1 5.89238E-1 5.91519E-1 6.03054E-1 5.97524E-1 5.74304E-1 4.21091E-1 4.83418E-1 5.31225E-1 5.69953E-1 6.31405E-1 6.35688E-1 6.44629E-1 6.50145E-1 6.40856E-1 6.37562E-1 6.38947E-1 6.38068E-1 6.64993E-1 6.63672E-1 6.63423E-1 6.64128E-1 6.64541E-1 6.91378E-1 6.90783E-1 6.89985E-1 6.891E-1 -9999 -9999 -9999 -9999 -9999 -9999 -9999 -9999 -9999 -9999 -9999 -9999 -9999 -9999 -9999 -9999 -9999 -9999 -9999 -9999 -9999 -9999
-9999 -9999 -9999 -9999 -9999 -9999 -9999 -9999 -9999 -9999 -9999 -9999 -9999 -9999 -9999 -9999 -9999 -9999 -9999 -9999 -9999 -9999 -9999 -9999 -9999 -9999 -9999 -9999 -9999 -9999 -9999 -9999 -9999 -9999 -9999 -9999 -9999 -9999 -9999 -9999 -9999 -9999 -9999 -9999 -9999 -9999 -9999 -9999 -9999 -9999 -9999 -9999 -9999 -9999 -9999 -9999 -9999 -9999 -9999 -9999 -9999 -9999 -9999 -9999 -9999 -9999 -9999 -9999 -9999 -9999 -9999 -9999 -9999 -9999 -9999 -9999 -9999 -9999 -9999 -9999 -9999 -9999 -9999 -9999 -9999 -9999 -9999 -9999 -9999 -9999 -9999 -9999 -9999 -9999 -9999 -9999 -9999 -9999 -9999 -9999 -9999 -9999 -9999 -9999 -9999 -9999 -9999 -9999 -9999 -9999 -9999 -9999 -9999 -9999 -9999 -9999 -9999 -9999 -9999 -9999 -9999 -9999 -9999 -9999 -9999 -9999 -9999 -9999 -9999 2.1624E-1 1.9985E-1 1.90056E-1 1.75437E-1 1.80981E-1 1.93643E-1 2.14389E-1 2.19196E-1 2.40806E-1 2.35658E-1 2.4913E-1 2.61585E-1 2.516E-1 2.70392E-1 2.61948E-1 2.35344E-1 2.16007E-1 2.27708E-1 2.87031E-1 3.61042E-1 4.02448E-1 4.04854E-1 4.39075E-1 3.67813E-1 2.44899E-1 1.77697E-1 1.72515E-1 2.21044E-1 3.02357E-1 3.60656E-1 4.09211E-1 4.66419E-1 5.62873E-1 5.08564E-1 3.46427E-1 2.67158E-1 2.71296E-1 2.81428E-1 3.48846E-1 3.71333E-1 4.52083E-1 4.75096E-1 4.60777E-1 4.27127E-1 3.79568E-1 3.55779E-1 3.51703E-1 3.34064E-1 2.76473E-1 2.39764E-1 1.9833E-1 1.4465E-1 2.67153E-1 3.65027E-1 4.2062E-1 2.61251E-1 4.96031E-1 3.8982E-1 3.73098E-1 3.70075E-1 3.65327E-1 3.94728E-1 3.27052E-1 1.97664E-1 1.85742E-1 1.92847E-1 5.36523E-2 7.64645E-2 1.06963E-1 9.13642E-2 7.72376E-2 1.15719E-1 1.69505E-1 2.43506E-1 3.07998E-1 2.42113E-1 1.83759E-1 1.26496E-1 1.13694E-1 1.62102E-1 1.80438E-1 2.00625E-1 2.3919E-1 2.96982E-1 2.8652E-1 2.26021E-1 2.1225E-1 3.06034E-1 5.79366E-1 5.76527E-1 5.81913E-1 3.51894E-1 3.48205E-1 3.69568E-1 4.20507E-1 5.64995E-1 6.24108E-1 6.27166E-1 6.2151E-1 6.4126E-1 6.40068E-1 6.39613E-1 6.38989E-1 6.3811E-1 6.65566E-1 6.64952E-1 6.64952E-1 6.65484E-1 6.65525E-1 6.92165E-1 6.91338E-1 6.90385E-1 6.89262E-1 -9999 -9999 -9999 -9999 -9999 -9999 -9999 -9999 -9999 -9999 -9999 -9999 -9999 -9999 -9999 -9999 -9999 -9999 -9999 -9999 -9999 -9999
-9999 -9999 -9999 -9999 -9999 -9999 -9999 -9999 -9999 -9999 -9999 -9999 -9999 -9999 -9999 -9999 -9999 -9999 -9999 -9999 -9999 -9999 -9999 -9999 -9999 -9999 -9999 -9999 -9999 -9999 -9999 -9999 -9999 -9999 -9999 -9999 -9999 -9999 -9999 -9999 -9999 -9999 -9999 -9999 -9999 -9999 -9999 -9999 -9999 -9999 -9999 -9999 -9999 -9999 -9999 -9999 -9999 -9999 -9999 -9999 -9999 -9999 -9999 -9999 -9999 -9999 -9999 -9999 -9999 -9999 -9999 -9999 -9999 -9999 -9999 -9999 -9999 -9999 -9999 -9999 -9999 -9999 -9999 -9999 -9999 -9999 -9999 -9999 -9999 -9999 -9999 -9999 -9999 -9999 -9999 -9999 -9999 -9999 -9999 -9999 -9999 -9999 -9999 -9999 -9999 -9999 -9999 -9999 -9999 -9999 -9999 -9999 -9999 -9999 -9999 -9999 -9999 -9999 -9999 -9999 -9999 -9999 -9999 -9999 -9999 -9999 -9999 -9999 2.22384E-1 2.2248E-1 2.4396E-1 2.11319E-1 1.89835E-1 1.81261E-1 1.97104E-1 2.03157E-1 2.04384E-1 1.86031E-1 1.91819E-1 1.96546E-1 1.98941E-1 2.20732E-1 2.44959E-1 2.46757E-1 2.60218E-1 2.53403E-1 2.48104E-1 2.67466E-1 2.64498E-1 3.08072E-1 3.63873E-1 3.98145E-1 3.82191E-1 2.98968E-1 2.20396E-1 1.62652E-1 1.63942E-1 1.90513E-1 2.32682E-1 2.76034E-1 3.95787E-1 5.06458E-1 4.14253E-1 2.59508E-1 2.58377E-1 2.95141E-1 3.20282E-1 3.94624E-1 4.61303E-1 4.20011E-1 3.91948E-1 3.81416E-1 3.25091E-1 3.00037E-1 2.87724E-1 2.54869E-1 2.41396E-1 2.50536E-1 1.64645E-1 1.32941E-1 1.71564E-1 2.72813E-1 3.07322E-1 3.58342E-1 3.56744E-1 5.00396E-1 4.12808E-1 2.76694E-1 3.32869E-1 3.81146E-1 3.93297E-1 3.70789E-1 3.67275E-1 3.05307E-1 9.26004E-2 5.06739E-2 4.44485E-2 5.4536E-2 7.1914E-2 1.07909E-1 1.67315E-1 2.47267E-1 2.7114E-1 2.20185E-1 1.49264E-1 1.07902E-1 7.6647E-2 7.18108E-2 1.04874E-1 1.7798E-1 1.41313E-1 1.80377E-1 2.7097E-1 2.61921E-1 2.08515E-1 1.62117E-1 2.22933E-1 2.63637E-1 4.06764E-1 4.61731E-1 3.48891E-1 2.65719E-1 3.12496E-1 3.54131E-1 4.51405E-1 5.41404E-1 5.87913E-1 6.12534E-1 6.18791E-1 6.40645E-1 6.39156E-1 6.38488E-1 6.38488E-1 6.38488E-1 6.66541E-1 6.66379E-1 6.66702E-1 6.66783E-1 6.66176E-1 6.84712E-1 6.90942E-1 6.81855E-1 6.88858E-1 -9999 -9999 -9999 -9999 -9999 -9999 -9999 -9999 -9999 -9999 -9999 -9999 -9999 -9999 -9999 -9999 -9999 -9999 -9999 -9999 -9999
-9999 -9999 -9999 -9999 -9999 -9999 -9999 -9999 -9999 -9999 -9999 -9999 -9999 -9999 -9999 -9999 -9999 -9999 -9999 -9999 -9999 -9999 -9999 -9999 -9999 -9999 -9999 -9999 -9999 -9999 -9999 -9999 -9999 -9999 -9999 -9999 -9999 -9999 -9999 -9999 -9999 -9999 -9999 -9999 -9999 -9999 -9999 -9999 -9999 -9999 -9999 -9999 -9999 -9999 -9999 -9999 -9999 -9999 -9999 -9999 -9999 -9999 -9999 -9999 -9999 -9999 -9999 -9999 -9999 -9999 -9999 -9999 -9999 -9999 -9999 -9999 -9999 -9999 -9999 -9999 -9999 -9999 -9999 -9999 -9999 -9999 -9999 -9999 -9999 -9999 -9999 -9999 -9999 -9999 -9999 -9999 -9999 -9999 -9999 -9999 -9999 -9999 -9999 -9999 -9999 -9999 -9999 -9999 -9999 -9999 -9999 -9999 -9999 -9999 -9999 -9999 -9999 -9999 -9999 -9999 -9999 -9999 -9999 -9999 -9999 -9999 2.1592E-1 2.1656E-1 2.33678E-1 2.83298E-1 3.17578E-1 2.93338E-1 2.3917E-1 1.98107E-1 1.90126E-1 1.71967E-1 1.71429E-1 1.68495E-1 1.70357E-1 1.83469E-1 1.85459E-1 1.86711E-1 2.26717E-1 2.89726E-1 2.9518E-1 3.0421E-1 2.98653E-1 2.46641E-1 2.46991E-1 2.72946E-1 3.037E-1 3.84898E-1 4.45312E-1 3.64429E-1 2.48874E-1 1.78118E-1 1.61881E-1 1.62652E-1 1.79702E-1 2.19183E-1 3.05931E-1 3.35588E-1 2.95503E-1 2.40492E-1 2.67892E-1 3.0618E-1 3.87958E-1 4.44124E-1 4.19031E-1 3.60727E-1 3.4494E-1 3.28304E-1 3.15258E-1 3.0526E-1 2.78633E-1 2.19135E-1 2.09957E-1 2.48655E-1 1.84627E-1 1.28356E-1 1.48604E-1 1.53581E-1 1.75766E-1 2.00564E-1 2.43193E-1 3.44401E-1 3.47687E-1 3.46045E-1 2.9065E-1 1.97064E-1 2.17752E-1 1.81224E-1 1.84819E-1 2.1143E-1 6.8422E-2 2.94468E-2 3.03324E-2 5.61182E-2 9.62235E-2 1.26932E-1 1.72486E-1 1.90341E-1 2.04545E-1 2.26823E-1 1.51754E-1 1.32853E-1 7.21289E-2 6.87732E-2 9.69451E-2 1.2714E-1 1.31977E-1 1.96598E-1 2.52682E-1 2.12215E-1 1.79952E-1 1.53818E-1 1.83409E-1 2.39419E-1 4.43624E-1 4.62338E-1 3.65743E-1 3.59634E-1 3.68359E-1 4.34058E-1 5.12124E-1 5.36935E-1 5.99165E-1 6.15093E-1 6.14392E-1 6.08623E-1 6.3811E-1 6.3811E-1 6.38571E-1 6.38822E-1 6.38529E-1 6.6646E-1 6.66581E-1 6.58935E-1 6.58527E-1 6.92479E-1 6.9122E-1 6.89825E-1 6.88777E-1 -9999 -9999 -9999 -9999 -9999 -9999 -9999 -9999 -9999 -9999 -9999 -9999 -9999 -9999 -9999 -9999 -9999 -9999 -9999 -9999 -9999
-9999 -9999 -9999 -9999 -9999 -9999 -9999 -9999 -9999 -9999 -9999 -9999 -9999 -9999 -9999 -9999 -9999 -9999 -9999 -9999 -9999 -9999 -9999 -9999 -9999 -9999 -9999 -9999 -9999 -9999 -9999 -9999 -9999 -9999 -9999 -9999 -9999 -9999 -9999 -9999 -9999 -9999 -9999 -9999 -9999 -9999 -9999 -9999 -9999 -9999 -9999 -9999 -9999 -9999 -9999 -9999 -9999 -9999 -9999 -9999 -9999 -9999 -9999 -9999 -9999 -9999 -9999 -9999 -9999 -9999 -9999 -9999 -9999 -9999 -9999 -9999 -9999 -9999 -9999 -9999 -9999 -9999 -9999 -9999 -9999 -9999 -9999 -9999 -9999 -9999 -9999 -9999 -9999 -9999 -9999 -9999 -9999 -9999 -9999 -9999 -9999 -9999 -9999 -9999 -9999 -9999 -9999 -9999 -9999 -9999 -9999 -9999 -9999 -9999 -9999 -9999 -9999 -9999 -9999 -9999 -9999 -9999 -9999 -9999 -9999 -9999 1.98042E-1 1.9985E-1 2.22769E-1 2.74625E-1 3.24116E-1 3.28236E-1 2.87149E-1 2.43654E-1 2.09359E-1 2.07803E-1 2.08424E-1 2.02574E-1 1.97741E-1 1.77243E-1 1.92804E-1 2.042E-1 2.49209E-1 3.31399E-1 3.43533E-1 2.95837E-1 2.44943E-1 2.45247E-1 2.3938E-1 2.40065E-1 2.64826E-1 3.037E-1 3.89184E-1 3.88056E-1 3.20684E-1 2.18987E-1 1.85903E-1 1.78869E-1 1.82783E-1 1.79178E-1 2.04189E-1 2.36058E-1 2.46327E-1 2.41918E-1 2.62317E-1 3.30449E-1 3.63635E-1 3.87326E-1 3.24278E-1 3.4371E-1 3.36596E-1 2.96206E-1 3.48981E-1 3.5121E-1 3.50985E-1 3.33206E-1 2.42319E-1 2.21901E-1 3.40885E-1 2.89498E-1 1.88498E-1 1.5222E-1 2.06224E-1 2.74973E-1 3.50963E-1 4.15829E-1 3.85786E-1 3.01963E-1 2.57754E-1 1.8064E-1 1.97564E-1 1.32998E-1 8.22752E-2 1.00294E-1 9.35011E-2 3.66471E-2 3.80618E-2 3.90546E-2 4.48956E-2 6.39759E-2 1.14004E-1 1.23263E-1 1.70198E-1 2.24658E-1 2.13658E-1 1.60573E-1 9.67632E-2 8.55118E-2 1.25134E-1 1.4208E-1 1.56011E-1 1.72511E-1 2.04182E-1 1.81315E-1 1.85011E-1 1.83438E-1 2.16883E-1 2.8009E-1 3.53376E-1 4.65662E-1 5.13763E-1 4.65033E-1 4.75426E-1 4.86795E-1 4.94188E-1 6.12019E-1 6.12998E-1 6.09696E-1 6.13334E-1 6.15223E-1 6.07623E-1 6.379E-1 6.38613E-1 6.38906E-1 6.38697E-1 6.66298E-1 6.65932E-1 6.65932E-1 6.65688E-1 6.65198E-1 6.91575E-1 6.82951E-1 6.81937E-1 6.89302E-1 -9999 -9999 -9999 -9999 -9999 -9999 -9999 -9999 -9999 -9999 -9999 -9999 -9999 -9999 -9999 -9999 -9999 -9999 -9999 -9999
-9999 -9999 -9999 -9999 -9999 -9999 -9999 -9999 -9999 -9999 -9999 -9999 -9999 -9999 -9999 -9999 -9999 -9999 -9999 -9999 -9999 -9999 -9999 -9999 -9999 -9999 -9999 -9999 -9999 -9999 -9999 -9999 -9999 -9999 -9999 -9999 -9999 -9999 -9999 -9999 -9999 -9999 -9999 -9999 -9999 -9999 -9999 -9999 -9999 -9999 -9999 -9999 -9999 -9999 -9999 -9999 -9999 -9999 -9999 -9999 -9999 -9999 -9999 -9999 -9999 -9999 -9999 -9999 -9999 -9999 -9999 -9999 -9999 -9999 -9999 -9999 -9999 -9999 -9999 -9999 -9999 -9999 -9999 -9999 -9999 -9999 -9999 -9999 -9999 -9999 -9999 -9999 -9999 -9999 -9999 -9999 -9999 -9999 -9999 -9999 -9999 -9999 -9999 -9999 -9999 -9999 -9999 -9999 -9999 -9999 -9999 -9999 -9999 -9999 -9999 -9999 -9999 -9999 -9999 -9999 -9999 -9999 -9999 -9999 -9999 -9999 1.88604E-1 1.70937E-1 1.9453E-1 2.26712E-1 2.4679E-1 2.59595E-1 2.73502E-1 2.4389E-1 2.41125E-1 2.50187E-1 2.63819E-1 2.6638E-1 2.32093E-1 2.24149E-1 2.4432E-1 2.86647E-1 3.058E-1 3.30984E-1 2.74094E-1 2.36363E-1 2.23713E-1 2.20786E-1 2.40691E-1 2.19104E-1 2.08179E-1 2.2675E-1 3.00254E-1 3.71595E-1 3.55825E-1 2.85888E-1 2.07935E-1 2.11628E-1 2.34075E-1 2.57692E-1 2.26785E-1 2.51244E-1 2.56977E-1 2.22764E-1 2.47749E-1 2.55746E-1 2.8617E-1 2.67133E-1 3.01315E-1 3.01239E-1 2.62763E-1 2.77297E-1 3.53161E-1 3.17153E-1 3.34745E-1 3.27434E-1 3.17132E-1 2.42133E-1 2.72389E-1 2.25772E-1 1.56505E-1 1.93996E-1 2.64119E-1 2.53478E-1 2.73454E-1 3.79147E-1 3.31256E-1 3.47432E-1 2.80979E-1 2.35662E-1 2.43116E-1 1.97403E-1 1.02854E-1 1.28022E-1 1.53931E-1 1.27881E-1 4.00042E-2 2.40212E-2 2.73482E-2 4.76806E-2 8.24871E-2 7.57593E-2 9.31834E-2 1.41636E-1 2.05852E-1 1.29612E-1 7.71014E-2 1.0381E-1 1.01992E-1 7.77782E-2 1.01327E-1 1.4589E-1 1.3808E-1 1.6898E-1 2.55114E-1 3.03261E-1 3.21189E-1 3.27532E-1 3.27064E-1 3.50512E-1 5.0579E-1 5.74481E-1 5.82082E-1 5.85602E-1 5.90243E-1 5.93192E-1 6.19679E-1 6.20922E-1 6.13908E-1 6.15093E-1 6.07535E-1 6.37942E-1 6.38529E-1 6.39031E-1 6.38864E-1 6.38026E-1 6.65443E-1 6.65075E-1 6.64911E-1 6.57001E-1 6.84315E-1 6.83675E-1 6.8283E-1 6.82344E-1 -9999 -9999 -9999 -9999 -9999 -9999 -9999 -9999 -9999 -9999 -9999 -9999 -9999 -9999 -9999 -9999 -9999 -9999 -9999 -9999
-9999 -9999 -9999 -9999 -9999 -9999 -9999 -9999 -9999 -9999 -9999 -9999 -9999 -9999 -9999 -9999 -9999 -9999 -9999 -9999 -9999 -9999 -9999 -9999 -9999 -9999 -9999 -9999 -9999 -9999 -9999 -9999 -9999 -9999 -9999 -9999 -9999 -9999 -9999 -9999 -9999 -9999 -9999 -9999 -9999 -9999 -9999 -9999 -9999 -9999 -9999 -9999 -9999 -9999 -9999 -9999 -9999 -9999 -9999 -9999 -9999 -9999 -9999 -9999 -9999 -9999 -9999 -9999 -9999 -9999 -9999 -9999 -9999 -9999 -9999 -9999 -9999 -9999 -9999 -9999 -9999 -9999 -9999 -9999 -9999 -9999 -9999 -9999 -9999 -9999 -9999 -9999 -9999 -9999 -9999 -9999 -9999 -9999 -9999 -9999 -9999 -9999 -9999 -9999 -9999 -9999 -9999 -9999 -9999 -9999 -9999 -9999 -9999 -9999 -9999 -9999 -9999 -9999 -9999 -9999 -9999 -9999 -9999 -9999 -9999 1.88315E-1 1.64334E-1 1.63555E-1 1.79304E-1 1.89545E-1 1.96313E-1 1.83845E-1 1.98941E-1 2.01661E-1 2.04715E-1 2.19837E-1 2.80891E-1 3.03824E-1 3.04616E-1 2.88596E-1 3.08191E-1 3.10192E-1 2.68901E-1 2.33997E-1 2.15331E-1 2.04095E-1 2.02873E-1 2.1526E-1 2.09271E-1 1.59416E-1 1.6498E-1 1.94244E-1 2.33354E-1 2.81338E-1 3.41821E-1 2.73782E-1 2.25144E-1 2.83188E-1 3.94706E-1 4.61646E-1 4.17567E-1 3.31847E-1 2.84704E-1 3.17933E-1 3.07865E-1 2.49062E-1 2.72089E-1 2.63728E-1 2.77521E-1 2.75451E-1 2.34194E-1 2.33482E-1 2.55909E-1 2.24877E-1 1.70146E-1 2.6333E-1 3.29679E-1 2.75691E-1 1.92141E-1 1.57877E-1 1.15223E-1 1.25024E-1 1.55186E-1 1.26045E-1 1.65103E-1 2.7018E-1 3.51195E-1 3.53183E-1 3.39405E-1 3.15091E-1 2.50502E-1 1.69532E-1 1.84968E-1 1.87851E-1 1.73863E-1 9.89529E-2 6.11536E-2 1.96295E-2 1.99189E-2 3.34041E-2 5.78046E-2 3.99495E-2 6.01054E-2 1.20245E-1 1.6897E-1 1.00558E-1 6.73656E-2 8.64564E-2 6.30156E-2 6.23899E-2 8.86692E-2 1.68875E-1 1.99278E-1 1.76105E-1 2.34316E-1 3.0747E-1 4.23017E-1 4.34723E-1 3.78855E-1 4.57161E-1 4.84281E-1 5.86663E-1 5.96999E-1 6.04801E-1 6.00495E-1 5.91877E-1 5.91156E-1 6.21583E-1 6.14216E-1 6.15354E-1 6.07797E-1 6.08407E-1 6.38236E-1 6.38529E-1 6.38613E-1 6.37604E-1 6.36502E-1 6.64541E-1 6.64417E-1 6.64335E-1 6.56418E-1 6.83635E-1 6.83032E-1 6.82506E-1 -9999 -9999 -9999 -9999 -9999 -9999 -9999 -9999 -9999 -9999 -9999 -9999 -9999 -9999 -9999 -9999 -9999 -9999 -9999 -9999
-9999 -9999 -9999 -9999 -9999 -9999 -9999 -9999 -9999 -9999 -9999 -9999 -9999 -9999 -9999 -9999 -9999 -9999 -9999 -9999 -9999 -9999 -9999 -9999 -9999 -9999 -9999 -9999 -9999 -9999 -9999 -9999 -9999 -9999 -9999 -9999 -9999 -9999 -9999 -9999 -9999 -9999 -9999 -9999 -9999 -9999 -9999 -9999 -9999 -9999 -9999 -9999 -9999 -9999 -9999 -9999 -9999 -9999 -9999 -9999 -9999 -9999 -9999 -9999 -9999 -9999 -9999 -9999 -9999 -9999 -9999 -9999 -9999 -9999 -9999 -9999 -9999 -9999 -9999 -9999 -9999 -9999 -9999 -9999 -9999 -9999 -9999 -9999 -9999 -9999 -9999 -9999 -9999 -9999 -9999 -9999 -9999 -9999 -9999 -9999 -9999 -9999 -9999 -9999 -9999 -9999 -9999 -9999 -9999 -9999 -9999 -9999 -9999 -9999 -9999 -9999 -9999 -9999 -9999 -9999 -9999 -9999 -9999 -9999 1.88315E-1 1.64855E-1 1.61749E-1 1.61236E-1 1.74344E-1 1.77915E-1 1.54015E-1 1.64037E-1 1.64037E-1 1.6326E-1 1.63002E-1 1.55356E-1 2.10078E-1 3.02626E-1 3.31814E-1 2.88981E-1 3.11798E-1 2.74467E-1 2.15389E-1 1.90152E-1 1.68592E-1 1.73596E-1 1.83195E-1 1.64201E-1 1.54666E-1 1.62909E-1 1.66024E-1 1.97512E-1 2.09177E-1 2.82856E-1 3.15714E-1 2.99796E-1 2.79022E-1 4.19832E-1 5.05487E-1 4.48786E-1 4.53938E-1 4.10344E-1 3.92463E-1 4.31318E-1 4.11411E-1 3.23346E-1 3.21743E-1 3.29116E-1 2.4128E-1 1.91625E-1 2.5941E-1 2.30824E-1 2.33603E-1 2.0648E-1 2.52907E-1 2.06995E-1 2.24061E-1 2.03629E-1 1.54992E-1 9.85141E-2 7.91004E-2 8.97872E-2 1.02306E-1 1.12746E-1 1.60807E-1 2.22064E-1 2.85329E-1 3.32726E-1 3.1401E-1 3.5766E-1 3.23614E-1 2.8937E-1 3.25742E-1 2.68695E-1 1.48593E-1 1.19168E-1 8.5392E-2 6.98985E-2 3.37458E-2 3.53826E-2 3.47189E-2 3.95999E-2 6.97032E-2 1.22636E-1 1.05518E-1 6.71089E-2 5.15042E-2 6.82137E-2 7.6755E-2 1.00251E-1 1.41187E-1 2.31906E-1 4.9631E-1 4.42383E-1 2.99266E-1 2.85297E-1 3.75349E-1 3.74748E-1 5.06979E-1 5.06527E-1 5.62181E-1 5.73437E-1 6.03051E-1 5.99937E-1 5.99394E-1 5.97524E-1 5.9111E-1 5.91381E-1 6.14084E-1 6.15049E-1 6.15919E-1 6.07928E-1 6.08102E-1 6.37984E-1 6.37984E-1 6.37309E-1 6.36587E-1 6.64747E-1 6.64417E-1 6.64087E-1 6.55916E-1 6.83153E-1 6.8283E-1 6.82344E-1 -9999 -9999 -9999 -9999 -9999 -9999 -9999 -9999 -9999 -9999 -9999 -9999 -9999 -9999 -9999 -9999 -9999 -9999 -9999 -9999
-9999 -9999 -9999 -9999 -9999 -9999 -9999 -9999 -9999 -9999 -9999 -9999 -9999 -9999 -9999 -9999 -9999 -9999 -9999 -9999 -9999 -9999 -9999 -9999 -9999 -9999 -9999 -9999 -9999 -9999 -9999 -9999 -9999 -9999 -9999 -9999 -9999 -9999 -9999 -9999 -9999 -9999 -9999 -9999 -9999 -9999 -9999 -9999 -9999 -9999 -9999 -9999 -9999 -9999 -9999 -9999 -9999 -9999 -9999 -9999 -9999 -9999 -9999 -9999 -9999 -9999 -9999 -9999 -9999 -9999 -9999 -9999 -9999 -9999 -9999 -9999 -9999 -9999 -9999 -9999 -9999 -9999 -9999 -9999 -9999 -9999 -9999 -9999 -9999 -9999 -9999 -9999 -9999 -9999 -9999 -9999 -9999 -9999 -9999 -9999 -9999 -9999 -9999 -9999 -9999 -9999 -9999 -9999 -9999 -9999 -9999 -9999 -9999 -9999 -9999 -9999 -9999 -9999 -9999 -9999 -9999 -9999 -9999 1.68802E-1 1.65377E-1 1.62264E-1 1.60469E-1 1.60724E-1 1.46759E-1 1.4771E-1 1.48666E-1 1.48427E-1 1.55649E-1 1.52195E-1 1.33628E-1 1.3606E-1 1.64665E-1 2.44542E-1 2.42877E-1 2.20139E-1 2.55828E-1 2.50855E-1 1.96917E-1 1.82434E-1 1.79358E-1 1.45353E-1 1.40721E-1 1.45119E-1 1.66362E-1 2.09112E-1 2.17005E-1 2.59107E-1 2.73037E-1 3.71399E-1 4.53004E-1 4.03346E-1 3.45698E-1 4.04924E-1 4.40129E-1 4.53994E-1 4.69283E-1 4.53728E-1 4.11398E-1 4.76812E-1 4.96735E-1 4.44053E-1 4.34755E-1 3.74305E-1 2.56575E-1 2.04407E-1 2.14793E-1 1.89268E-1 1.33242E-1 1.50045E-1 2.01057E-1 1.7107E-1 1.42168E-1 1.29579E-1 1.03062E-1 9.97416E-2 8.67242E-2 1.12766E-1 1.46221E-1 1.60857E-1 1.6257E-1 1.28748E-1 1.73299E-1 1.95166E-1 2.46208E-1 2.95141E-1 2.14146E-1 1.89614E-1 1.98947E-1 1.99244E-1 1.59345E-1 2.18058E-1 1.24498E-1 1.2966E-1 8.40706E-2 6.36633E-2 3.64219E-2 4.09104E-2 7.05127E-2 7.35962E-2 4.52309E-2 3.19215E-2 4.53613E-2 6.39524E-2 8.27359E-2 1.44385E-1 1.70829E-1 1.97506E-1 5.26754E-1 4.91695E-1 4.93242E-1 4.2137E-1 4.18906E-1 4.64862E-1 5.40589E-1 5.58625E-1 5.65544E-1 5.62661E-1 5.67905E-1 5.96297E-1 5.97658E-1 5.97209E-1 5.91472E-1 5.91742E-1 6.14392E-1 6.15136E-1 6.15528E-1 6.07229E-1 6.07273E-1 6.37097E-1 6.37181E-1 6.36629E-1 6.36502E-1 6.36714E-1 6.65198E-1 6.64788E-1 6.64004E-1 6.5579E-1 6.82991E-1 6.82059E-1 -9999 -9999 -9999 -9999 -9999 -9999 -9999 -9999 -9999 -9999 -9999 -9999 -9999 -9999 -9999 -9999 -9999 -9999 -9999 -9999
-9999 -9999 -9999 -9999 -9999 -9999 -9999 -9999 -9999 -9999 -9999 -9999 -9999 -9999 -9999 -9999 -9999 -9999 -9999 -9999 -9999 -9999 -9999 -9999 -9999 -9999 -9999 -9999 -9999 -9999 -9999 -9999 -9999 -9999 -9999 -9999 -9999 -9999 -9999 -9999 -9999 -9999 -9999 -9999 -9999 -9999 -9999 -9999 -9999 -9999 -9999 -9999 -9999 -9999 -9999 -9999 -9999 -9999 -9999 -9999 -9999 -9999 -9999 -9999 -9999 -9999 -9999 -9999 -9999 -9999 -9999 -9999 -9999 -9999 -9999 -9999 -9999 -9999 -9999 -9999 -9999 -9999 -9999 -9999 -9999 -9999 -9999 -9999 -9999 -9999 -9999 -9999 -9999 -9999 -9999 -9999 -9999 -9999 -9999 -9999 -9999 -9999 -9999 -9999 -9999 -9999 -9999 -9999 -9999 -9999 -9999 -9999 -9999 -9999 -9999 -9999 -9999 -9999 -9999 -9999 -9999 -9999 1.68537E-1 1.65377E-1 1.61493E-1 1.5869E-1 1.57681E-1 1.42077E-1 1.43469E-1 1.44637E-1 1.45341E-1 1.46759E-1 1.32412E-1 1.31112E-1 1.31112E-1 1.40805E-1 1.45214E-1 1.70371E-1 1.44749E-1 1.49974E-1 2.03789E-1 1.96025E-1 1.7179E-1 1.84696E-1 1.85122E-1 1.80895E-1 1.6873E-1 2.06698E-1 2.69702E-1 2.90863E-1 2.59097E-1 2.79157E-1 3.68199E-1 4.4046E-1 4.12286E-1 4.29619E-1 3.40927E-1 2.96615E-1 3.60635E-1 4.10911E-1 4.22887E-1 4.19085E-1 3.86608E-1 3.75667E-1 3.27282E-1 4.11863E-1 3.66681E-1 3.09691E-1 2.95335E-1 2.49543E-1 1.80059E-1 1.46942E-1 1.96911E-1 1.93689E-1 1.77895E-1 1.24642E-1 1.72432E-1 1.54016E-1 9.59168E-2 1.09106E-1 1.53322E-1 1.1627E-1 1.92026E-1 1.54727E-1 2.51414E-1 2.13457E-1 3.1108E-1 3.25338E-1 2.87164E-1 3.12539E-1 2.58194E-1 2.01783E-1 2.65599E-1 2.57352E-1 2.52607E-1 2.53855E-1 1.7347E-1 2.13242E-1 1.31818E-1 3.91749E-2 3.17474E-2 2.69214E-2 3.16945E-2 3.35939E-2 2.7852E-2 3.89788E-2 6.27229E-2 8.82293E-2 1.22688E-1 3.7345E-1 4.21452E-1 2.32605E-1 2.65304E-1 3.38091E-1 4.08643E-1 4.3382E-1 4.70671E-1 4.99121E-1 5.50488E-1 5.58119E-1 5.63442E-1 5.59889E-1 5.65977E-1 5.64706E-1 5.98016E-1 5.98195E-1 5.92147E-1 5.92371E-1 5.84315E-1 6.14918E-1 6.14743E-1 6.14216E-1 6.13952E-1 6.05996E-1 6.36032E-1 6.35903E-1 6.36075E-1 6.36927E-1 6.58239E-1 6.58116E-1 6.57332E-1 6.56793E-1 6.83434E-1 6.8161E-1 -9999 -9999 -9999 -9999 -9999 -9999 -9999 -9999 -9999 -9999 -9999 -9999 -9999 -9999 -9999 -9999 -9999 -9999 -9999 -9999
-9999 -9999 -9999 -9999 -9999 -9999 -9999 -9999 -9999 -9999 -9999 -9999 -9999 -9999 -9999 -9999 -9999 -9999 -9999 -9999 -9999 -9999 -9999 -9999 -9999 -9999 -9999 -9999 -9999 -9999 -9999 -9999 -9999 -9999 -9999 -9999 -9999 -9999 -9999 -9999 -9999 -9999 -9999 -9999 -9999 -9999 -9999 -9999 -9999 -9999 -9999 -9999 -9999 -9999 -9999 -9999 -9999 -9999 -9999 -9999 -9999 -9999 -9999 -9999 -9999 -9999 -9999 -9999 -9999 -9999 -9999 -9999 -9999 -9999 -9999 -9999 -9999 -9999 -9999 -9999 -9999 -9999 -9999 -9999 -9999 -9999 -9999 -9999 -9999 -9999 -9999 -9999 -9999 -9999 -9999 -9999 -9999 -9999 -9999 -9999 -9999 -9999 -9999 -9999 -9999 -9999 -9999 -9999 -9999 -9999 -9999 -9999 -9999 -9999 -9999 -9999 -9999 -9999 1.92103E-1 1.93871E-1 1.94759E-1 1.75818E-1 1.75544E-1 1.72552E-1 1.659E-1 1.58437E-1 1.40467E-1 1.39782E-1 1.41385E-1 1.43935E-1 1.51565E-1 1.46717E-1 1.64232E-1 1.65271E-1 1.75871E-1 2.06275E-1 1.96946E-1 1.6037E-1 1.55763E-1 1.44048E-1 1.74411E-1 1.76322E-1 1.46531E-1 1.76741E-1 2.0035E-1 2.03686E-1 2.23468E-1 2.94107E-1 3.2901E-1 2.85086E-1 2.74885E-1 2.92487E-1 3.27249E-1 4.13103E-1 4.10863E-1 3.5767E-1 2.72496E-1 2.43062E-1 2.53583E-1 3.18884E-1 3.26416E-1 3.41911E-1 3.02626E-1 2.63664E-1 2.27403E-1 3.70551E-1 4.06004E-1 3.68747E-1 3.13581E-1 2.26868E-1 2.16173E-1 2.55785E-1 2.58331E-1 2.01993E-1 2.28175E-1 1.56695E-1 1.97977E-1 1.66689E-1 1.17256E-1 1.81181E-1 1.92227E-1 1.28906E-1 2.41415E-1 2.52431E-1 2.79953E-1 3.0499E-1 3.17827E-1 3.35594E-1 3.43188E-1 2.82202E-1 2.42375E-1 2.79629E-1 2.88064E-1 2.14587E-1 2.47027E-1 1.24806E-1 2.41698E-1 1.7289E-1 8.33677E-2 6.49414E-2 2.30972E-2 1.89249E-2 2.90923E-2 3.53091E-2 4.31E-2 1.64741E-1 2.33245E-1 9.07871E-2 1.73313E-1 2.55457E-1 4.88604E-1 4.53896E-1 3.08388E-1 3.56169E-1 4.31281E-1 4.64032E-1 5.01084E-1 5.17548E-1 5.15871E-1 5.5417E-1 5.51437E-1 5.58232E-1 5.65343E-1 5.64432E-1 5.98195E-1 5.98284E-1 5.90657E-1 5.89609E-1 5.81913E-1 5.82643E-1 6.12668E-1 6.11998E-1 6.11864E-1 6.12534E-1 6.34828E-1 6.35732E-1 6.36544E-1 6.37562E-1 6.30301E-1 6.59221E-1 6.58772E-1 6.58322E-1 6.56543E-1 6.88817E-1 -9999 -9999 -9999 -9999 -9999 -9999 -9999 -9999 -9999 -9999 -9999 -9999 -9999 -9999 -9999 -9999 -9999 -9999 -9999 -9999
-9999 -9999 -9999 -9999 -9999 -9999 -9999 -9999 -9999 -9999 -9999 -9999 -9999 -9999 -9999 -9999 -9999 -9999 -9999 -9999 -9999 -9999 -9999 -9999 -9999 -9999 -9999 -9999 -9999 -9999 -9999 -9999 -9999 -9999 -9999 -9999 -9999 -9999 -9999 -9999 -9999 -9999 -9999 -9999 -9999 -9999 -9999 -9999 -9999 -9999 -9999 -9999 -9999 -9999 -9999 -9999 -9999 -9999 -9999 -9999 -9999 -9999 -9999 -9999 -9999 -9999 -9999 -9999 -9999 -9999 -9999 -9999 -9999 -9999 -9999 -9999 -9999 -9999 -9999 -9999 -9999 -9999 -9999 -9999 -9999 -9999 -9999 -9999 -9999 -9999 -9999 -9999 -9999 -9999 -9999 -9999 -9999 -9999 -9999 -9999 -9999 -9999 -9999 -9999 -9999 -9999 -9999 -9999 -9999 -9999 -9999 -9999 -9999 -9999 -9999 -9999 1.87737E-1 1.91224E-1 2.08963E-1 1.9542E-1 1.98107E-1 1.99612E-1 2.05097E-1 2.16943E-1 1.67004E-1 1.56746E-1 1.50836E-1 1.46285E-1 1.42308E-1 1.46049E-1 1.52891E-1 1.85649E-1 2.31035E-1 2.32039E-1 2.15438E-1 2.23111E-1 2.67796E-1 2.55828E-1 2.12797E-1 1.775E-1 1.86979E-1 1.6428E-1 1.59163E-1 1.75444E-1 2.33118E-1 2.80557E-1 2.24501E-1 2.27407E-1 2.66394E-1 3.26425E-1 3.51507E-1 3.39393E-1 3.50549E-1 3.92144E-1 3.45454E-1 3.88181E-1 3.13055E-1 2.50239E-1 2.07704E-1 2.48304E-1 2.32524E-1 2.40605E-1 2.79108E-1 2.48548E-1 2.53631E-1 2.76426E-1 3.72784E-1 2.82052E-1 2.92266E-1 2.55843E-1 2.35814E-1 2.87965E-1 2.416E-1 2.15863E-1 2.29836E-1 2.18693E-1 1.61082E-1 1.747E-1 2.27458E-1 2.38654E-1 2.21809E-1 2.02505E-1 2.4757E-1 2.81215E-1 2.95971E-1 2.66938E-1 3.48811E-1 1.56989E-1 1.48218E-1 1.4138E-1 1.7898E-1 2.43152E-1 2.90153E-1 2.11297E-1 1.26274E-1 1.23361E-1 1.30564E-1 9.67056E-2 9.1859E-2 1.20124E-1 7.97668E-2 8.62022E-2 1.14395E-1 1.36793E-1 1.53164E-1 2.5295E-1 2.91739E-1 1.05283E-1 1.48289E-1 1.82619E-1 2.3059E-1 3.54974E-1 3.9209E-1 4.17072E-1 4.74316E-1 5.11721E-1 5.08295E-1 5.03978E-1 5.10436E-1 5.08392E-1 5.47136E-1 5.54673E-1 5.52531E-1 5.50927E-1 5.60868E-1 5.94299E-1 5.87944E-1 5.76919E-1 5.842E-1 5.8707E-1 6.18514E-1 6.18198E-1 6.09923E-1 6.11235E-1 6.04974E-1 6.36544E-1 6.37773E-1 6.30638E-1 6.31353E-1 6.60112E-1 6.60031E-1 6.59708E-1 6.57539E-1 6.8902E-1 6.7988E-1 -9999 -9999 -9999 -9999 -9999 -9999 -9999 -9999 -9999 -9999 -9999 -9999 -9999 -9999 -9999 -9999 -9999 -9999 -9999
-9999 -9999 -9999 -9999 -9999 -9999 -9999 -9999 -9999 -9999 -9999 -9999 -9999 -9999 -9999 -9999 -9999 -9999 -9999 -9999 -9999 -9999 -9999 -9999 -9999 -9999 -9999 -9999 -9999 -9999 -9999 -9999 -9999 -9999 -9999 -9999 -9999 -9999 -9999 -9999 -9999 -9999 -9999 -9999 -9999 -9999 -9999 -9999 -9999 -9999 -9999 -9999 -9999 -9999 -9999 -9999 -9999 -9999 -9999 -9999 -9999 -9999 -9999 -9999 -9999 -9999 -9999 -9999 -9999 -9999 -9999 -9999 -9999 -9999 -9999 -9999 -9999 -9999 -9999 -9999 -9999 -9999 -9999 -9999 -9999 -9999 -9999 -9999 -9999 -9999 -9999 -9999 -9999 -9999 -9999 -9999 -9999 -9999 -9999 -9999 -9999 -9999 -9999 -9999 -9999 -9999 -9999 -9999 -9999 -9999 -9999 -9999 -9999 -9999 -9999 1.82878E-1 1.85152E-1 2.01255E-1 1.89835E-1 2.00822E-1 2.09439E-1 2.15753E-1 2.32717E-1 2.14077E-1 1.96927E-1 1.91614E-1 1.84696E-1 1.74131E-1 1.35266E-1 1.30466E-1 1.49252E-1 1.83096E-1 2.18958E-1 2.39837E-1 2.15707E-1 2.3742E-1 2.95842E-1 2.85802E-1 2.25727E-1 2.15152E-1 1.98847E-1 1.91456E-1 1.87694E-1 2.29731E-1 3.10982E-1 3.33138E-1 2.75648E-1 2.69682E-1 3.32094E-1 3.86186E-1 4.06884E-1 3.47726E-1 3.34098E-1 3.64637E-1 3.63936E-1 4.14003E-1 3.68894E-1 2.81239E-1 2.40265E-1 1.9854E-1 2.1416E-1 2.22622E-1 2.30089E-1 2.56947E-1 2.56616E-1 2.21469E-1 2.48206E-1 3.02384E-1 2.98804E-1 1.29684E-1 1.41761E-1 1.51241E-1 1.52502E-1 1.38035E-1 1.42451E-1 1.25074E-1 1.16564E-1 1.87429E-1 3.07394E-1 2.58832E-1 3.05964E-1 3.39228E-1 3.30995E-1 3.04937E-1 2.74635E-1 9.69843E-2 1.40712E-1 9.22972E-2 6.92874E-2 6.56276E-2 6.87935E-2 1.37628E-1 3.16822E-1 2.04537E-1 1.59691E-1 1.51719E-1 1.24767E-1 1.15415E-1 1.25937E-1 1.60249E-1 1.72726E-1 1.70174E-1 1.7908E-1 2.05862E-1 2.38644E-1 3.50805E-1 3.14357E-1 1.42187E-1 2.0272E-1 2.43353E-1 2.21285E-1 2.89296E-1 3.70314E-1 4.54568E-1 4.97917E-1 5.03889E-1 4.70497E-1 4.64313E-1 4.87083E-1 4.93261E-1 4.78102E-1 5.11481E-1 4.99584E-1 4.6235E-1 5.25882E-1 5.34273E-1 5.26784E-1 5.25086E-1 5.63845E-1 5.89149E-1 5.91795E-1 6.15646E-1 6.1537E-1 6.09832E-1 6.05553E-1 6.37647E-1 6.39073E-1 6.39903E-1 6.32188E-1 6.32063E-1 6.60515E-1 6.60394E-1 6.58608E-1 6.54905E-1 6.87964E-1 -9999 -9999 -9999 -9999 -9999 -9999 -9999 -9999 -9999 -9999 -9999 -9999 -9999 -9999 -9999 -9999 -9999 -9999 -9999
-9999 -9999 -9999 -9999 -9999 -9999 -9999 -9999 -9999 -9999 -9999 -9999 -9999 -9999 -9999 -9999 -9999 -9999 -9999 -9999 -9999 -9999 -9999 -9999 -9999 -9999 -9999 -9999 -9999 -9999 -9999 -9999 -9999 -9999 -9999 -9999 -9999 -9999 -9999 -9999 -9999 -9999 -9999 -9999 -9999 -9999 -9999 -9999 -9999 -9999 -9999 -9999 -9999 -9999 -9999 -9999 -9999 -9999 -9999 -9999 -9999 -9999 -9999 -9999 -9999 -9999 -9999 -9999 -9999 -9999 -9999 -9999 -9999 -9999 -9999 -9999 -9999 -9999 -9999 -9999 -9999 -9999 -9999 -9999 -9999 -9999 -9999 -9999 -9999 -9999 -9999 -9999 -9999 -9999 -9999 -9999 -9999 -9999 -9999 -9999 -9999 -9999 -9999 -9999 -9999 -9999 -9999 -9999 -9999 -9999 -9999 -9999 -9999 -9999 1.80345E-1 1.80065E-1 1.81186E-1 1.75437E-1 1.81542E-1 1.9453E-1 2.11005E-1 2.35759E-1 2.16943E-1 2.05406E-1 2.18547E-1 2.21781E-1 2.15985E-1 1.80849E-1 1.49974E-1 1.28756E-1 1.40805E-1 1.67018E-1 1.79435E-1 2.01121E-1 2.06929E-1 2.36024E-1 2.82734E-1 2.49484E-1 1.93266E-1 1.94978E-1 1.89134E-1 2.07868E-1 2.28268E-1 2.32346E-1 3.21853E-1 3.7892E-1 3.58305E-1 3.25132E-1 3.66895E-1 3.92975E-1 3.41745E-1 3.41423E-1 3.5003E-1 3.44467E-1 3.73309E-1 1.64731E-1 3.24905E-1 2.79741E-1 2.32585E-1 2.04326E-1 1.46548E-1 1.80829E-1 2.15272E-1 2.13554E-1 2.25867E-1 1.50004E-1 1.24326E-1 2.08005E-1 2.65455E-1 1.39047E-1 1.34549E-1 1.81724E-1 1.23796E-1 8.44764E-2 9.82502E-2 1.07896E-1 1.53344E-1 1.83862E-1 2.9468E-1 2.21043E-1 2.04524E-1 2.21543E-1 2.54977E-1 1.13664E-1 9.25435E-2 6.15646E-2 8.23947E-2 5.63885E-2 3.41184E-2 3.12698E-2 1.35613E-1 2.10244E-1 2.50309E-1 2.57173E-1 2.28419E-1 2.59629E-1 2.27551E-1 1.94924E-1 1.81775E-1 2.12411E-1 1.69415E-1 1.97893E-1 2.27124E-1 2.55465E-1 3.27166E-1 4.54002E-1 3.20849E-1 1.28765E-1 2.45512E-1 3.34028E-1 3.0666E-1 3.82727E-1 4.41898E-1 4.63872E-1 4.62766E-1 4.92295E-1 4.89904E-1 4.58325E-1 4.07267E-1 3.91102E-1 3.85889E-1 4.04573E-1 3.75939E-1 3.74641E-1 4.43833E-1 4.35037E-1 4.61472E-1 5.13568E-1 5.45658E-1 5.86182E-1 5.90005E-1 6.17113E-1 6.1321E-1 6.0647E-1 6.04527E-1 6.08102E-1 6.3953E-1 6.32354E-1 6.32313E-1 6.31938E-1 6.60193E-1 6.60193E-1 6.59139E-1 6.56084E-1 6.81119E-1 -9999 -9999 -9999 -9999 -9999 -9999 -9999 -9999 -9999 -9999 -9999 -9999 -9999 -9999 -9999 -9999 -9999 -9999 -9999
-9999 -9999 -9999 -9999 -9999 -9999 -9999 -9999 -9999 -9999 -9999 -9999 -9999 -9999 -9999 -9999 -9999 -9999 -9999 -9999 -9999 -9999 -9999 -9999 -9999 -9999 -9999 -9999 -9999 -9999 -9999 -9999 -9999 -9999 -9999 -9999 -9999 -9999 -9999 -9999 -9999 -9999 -9999 -9999 -9999 -9999 -9999 -9999 -9999 -9999 -9999 -9999 -9999 -9999 -9999 -9999 -9999 -9999 -9999 -9999 -9999 -9999 -9999 -9999 -9999 -9999 -9999 -9999 -9999 -9999 -9999 -9999 -9999 -9999 -9999 -9999 -9999 -9999 -9999 -9999 -9999 -9999 -9999 -9999 -9999 -9999 -9999 -9999 -9999 -9999 -9999 -9999 -9999 -9999 -9999 -9999 -9999 -9999 -9999 -9999 -9999 -9999 -9999 -9999 -9999 -9999 -9999 -9999 -9999 -9999 -9999 -9999 -9999 -9999 1.75907E-1 1.74537E-1 1.57681E-1 1.5869E-1 1.61749E-1 1.8494E-1 2.20491E-1 2.20483E-1 2.25047E-1 2.15733E-1 2.3572E-1 2.38441E-1 2.01829E-1 1.72422E-1 1.51184E-1 1.27697E-1 1.34509E-1 1.38765E-1 1.60544E-1 1.6701E-1 1.70452E-1 1.85265E-1 1.63058E-1 1.7736E-1 1.85976E-1 1.70589E-1 1.62989E-1 1.69185E-1 1.60386E-1 1.72615E-1 2.01752E-1 2.73454E-1 3.02934E-1 3.44694E-1 3.85502E-1 3.43361E-1 3.60332E-1 3.81888E-1 3.43976E-1 3.40856E-1 3.02168E-1 1.2299E-1 2.76606E-1 2.3049E-1 2.2076E-1 2.05914E-1 1.50888E-1 1.4812E-1 1.41896E-1 1.67092E-1 1.76146E-1 1.00064E-1 7.62735E-2 1.65826E-1 2.42072E-1 1.51152E-1 1.13476E-1 1.51236E-1 1.65259E-1 8.49191E-2 1.18401E-1 1.71044E-1 2.32207E-1 2.76574E-1 2.67827E-1 1.75455E-1 9.62042E-2 8.56956E-2 1.04188E-1 1.15472E-1 5.83264E-2 3.37204E-2 3.02186E-2 2.69097E-2 4.88794E-2 4.818E-2 7.7796E-2 1.17421E-1 1.99902E-1 2.33294E-1 2.41673E-1 2.22793E-1 2.0842E-1 2.14389E-1 2.0925E-1 1.79223E-1 1.71072E-1 1.57937E-1 2.58825E-1 3.27397E-1 4.0613E-1 4.76947E-1 1.50598E-1 1.71694E-1 1.97229E-1 3.43455E-1 4.15532E-1 4.14743E-1 4.3224E-1 4.39996E-1 4.10686E-1 3.94252E-1 4.9238E-1 4.84563E-1 4.06888E-1 3.06302E-1 2.67743E-1 2.54163E-1 2.75606E-1 3.27662E-1 3.35923E-1 3.52795E-1 4.32614E-1 5.42338E-1 5.75315E-1 5.87185E-1 5.85222E-1 5.54291E-1 5.66923E-1 6.17866E-1 6.0108E-1 6.04169E-1 6.3616E-1 6.29452E-1 6.30301E-1 6.30343E-1 6.58772E-1 6.5869E-1 6.58075E-1 6.56167E-1 6.81855E-1 6.81488E-1 -9999 -9999 -9999 -9999 -9999 -9999 -9999 -9999 -9999 -9999 -9999 -9999 -9999 -9999 -9999 -9999 -9999 -9999
-9999 -9999 -9999 -9999 -9999 -9999 -9999 -9999 -9999 -9999 -9999 -9999 -9999 -9999 -9999 -9999 -9999 -9999 -9999 -9999 -9999 -9999 -9999 -9999 -9999 -9999 -9999 -9999 -9999 -9999 -9999 -9999 -9999 -9999 -9999 -9999 -9999 -9999 -9999 -9999 -9999 -9999 -9999 -9999 -9999 -9999 -9999 -9999 -9999 -9999 -9999 -9999 -9999 -9999 -9999 -9999 -9999 -9999 -9999 -9999 -9999 -9999 -9999 -9999 -9999 -9999 -9999 -9999 -9999 -9999 -9999 -9999 -9999 -9999 -9999 -9999 -9999 -9999 -9999 -9999 -9999 -9999 -9999 -9999 -9999 -9999 -9999 -9999 -9999 -9999 -9999 -9999 -9999 -9999 -9999 -9999 -9999 -9999 -9999 -9999 -9999 -9999 -9999 -9999 -9999 -9999 -9999 -9999 -9999 -9999 -9999 -9999 -9999 1.72634E-1 1.53201E-1 1.52219E-1 1.51243E-1 1.51486E-1 1.52955E-1 1.56397E-1 1.8833E-1 2.24975E-1 2.28015E-1 2.5373E-1 2.56661E-1 2.4367E-1 2.09515E-1 1.74043E-1 1.55604E-1 1.40805E-1 1.18905E-1 1.2953E-1 1.34964E-1 1.35185E-1 1.44191E-1 1.22657E-1 1.24502E-1 1.47635E-1 1.75019E-1 1.78315E-1 1.91015E-1 1.87286E-1 1.99938E-1 2.30616E-1 1.95584E-1 1.88354E-1 2.7246E-1 3.18488E-1 3.24785E-1 3.35135E-1 3.74972E-1 3.67691E-1 3.22877E-1 3.26707E-1 1.29964E-1 1.42633E-1 3.22764E-1 2.59098E-1 2.28536E-1 1.54236E-1 1.71164E-1 1.64397E-1 1.25366E-1 1.24052E-1 1.1522E-1 8.42917E-2 7.99647E-2 6.56123E-2 1.35762E-1 2.04815E-1 1.74237E-1 1.15999E-1 1.36201E-1 7.98875E-2 6.85236E-2 9.79975E-2 1.37516E-1 2.16657E-1 2.43589E-1 1.88858E-1 1.44831E-1 8.18399E-2 5.94961E-2 4.65195E-2 5.48649E-2 6.05609E-2 5.09643E-2 3.73141E-2 5.04197E-2 7.50358E-2 1.13097E-1 1.93133E-1 2.71186E-1 2.48325E-1 1.40624E-1 1.10932E-1 9.31658E-2 1.6699E-1 1.5081E-1 1.1432E-1 1.10837E-1 5.51736E-2 8.41473E-2 1.4718E-1 4.52224E-1 4.73286E-1 1.95369E-1 2.13024E-1 3.06653E-1 3.69452E-1 4.0784E-1 3.85808E-1 3.82386E-1 3.96483E-1 3.68961E-1 3.96968E-1 4.31524E-1 4.70032E-1 4.6897E-1 4.00385E-1 3.37918E-1 2.92779E-1 2.58012E-1 3.54547E-1 3.73737E-1 3.9172E-1 4.37898E-1 4.97824E-1 5.78219E-1 5.59845E-1 5.47519E-1 5.44287E-1 6.12507E-1 6.0192E-1 6.1267E-1 6.12764E-1 5.97119E-1 6.37321E-1 6.31365E-1 6.32867E-1 6.33524E-1 6.62755E-1 6.62964E-1 6.54694E-1 6.54184E-1 6.81692E-1 -9999 -9999 -9999 -9999 -9999 -9999 -9999 -9999 -9999 -9999 -9999 -9999 -9999 -9999 -9999 -9999 -9999 -9999
-9999 -9999 -9999 -9999 -9999 -9999 -9999 -9999 -9999 -9999 -9999 -9999 -9999 -9999 -9999 -9999 -9999 -9999 -9999 -9999 -9999 -9999 -9999 -9999 -9999 -9999 -9999 -9999 -9999 -9999 -9999 -9999 -9999 -9999 -9999 -9999 -9999 -9999 -9999 -9999 -9999 -9999 -9999 -9999 -9999 -9999 -9999 -9999 -9999 -9999 -9999 -9999 -9999 -9999 -9999 -9999 -9999 -9999 -9999 -9999 -9999 -9999 -9999 -9999 -9999 -9999 -9999 -9999 -9999 -9999 -9999 -9999 -9999 -9999 -9999 -9999 -9999 -9999 -9999 -9999 -9999 -9999 -9999 -9999 -9999 -9999 -9999 -9999 -9999 -9999 -9999 -9999 -9999 -9999 -9999 -9999 -9999 -9999 -9999 -9999 -9999 -9999 -9999 -9999 -9999 -9999 -9999 -9999 -9999 -9999 -9999 -9999 -9999 1.53201E-1 1.52709E-1 1.50999E-1 1.47387E-1 1.44783E-1 1.30258E-1 1.34178E-1 1.53914E-1 1.7009E-1 1.96844E-1 2.0883E-1 2.2876E-1 2.39541E-1 2.25788E-1 1.89962E-1 1.5885E-1 1.48057E-1 1.2898E-1 1.24784E-1 1.2889E-1 1.16737E-1 1.04464E-1 1.12633E-1 1.2095E-1 1.24417E-1 1.27756E-1 1.33959E-1 1.74155E-1 2.19522E-1 2.89392E-1 3.04038E-1 1.89801E-1 1.85086E-1 2.62925E-1 2.58092E-1 2.85277E-1 3.32568E-1 3.10847E-1 3.05294E-1 2.86122E-1 2.45592E-1 2.51455E-1 1.28475E-1 3.05184E-1 2.03494E-1 1.81944E-1 1.90528E-1 1.36172E-1 1.22523E-1 1.36847E-1 1.16234E-1 1.0025E-1 1.44198E-1 1.43004E-1 7.92451E-2 8.66959E-2 1.16588E-1 1.10962E-1 7.9521E-2 7.27988E-2 6.01874E-2 8.26273E-2 1.00711E-1 1.14217E-1 1.83066E-1 2.27602E-1 1.93253E-1 1.94355E-1 1.48127E-1 1.11723E-1 4.73679E-2 2.86469E-2 3.37272E-2 3.46105E-2 3.00781E-2 4.56415E-2 7.85423E-2 7.12079E-2 1.06255E-1 7.76882E-2 8.12657E-2 5.17548E-2 2.92765E-2 6.28265E-2 1.28064E-1 1.47863E-1 9.01666E-2 3.93288E-2 5.53489E-2 6.65055E-2 1.25679E-1 1.63905E-1 2.67355E-1 2.99465E-1 3.01441E-1 3.94229E-1 3.75339E-1 3.03262E-1 3.30903E-1 3.25968E-1 3.00536E-1 2.71289E-1 3.19088E-1 3.81615E-1 3.86183E-1 4.12533E-1 4.41707E-1 3.92186E-1 2.73507E-1 2.78214E-1 3.95453E-1 4.69768E-1 4.9021E-1 5.00482E-1 5.28903E-1 5.61204E-1 5.3168E-1 5.18696E-1 5.60409E-1 5.25138E-1 5.936E-1 6.10119E-1 5.89601E-1 5.88637E-1 6.36632E-1 6.35681E-1 6.29524E-1 6.31363E-1 6.54434E-1 6.5648E-1 6.58015E-1 6.50993E-1 6.78754E-1 6.79256E-1 -9999 -9999 -9999 -9999 -9999 -9999 -9999 -9999 -9999 -9999 -9999 -9999 -9999 -9999 -9999 -9999 -9999
-9999 -9999 -9999 -9999 -9999 -9999 -9999 -9999 -9999 -9999 -9999 -9999 -9999 -9999 -9999 -9999 -9999 -9999 -9999 -9999 -9999 -9999 -9999 -9999 -9999 -9999 -9999 -9999 -9999 -9999 -9999 -9999 -9999 -9999 -9999 -9999 -9999 -9999 -9999 -9999 -9999 -9999 -9999 -9999 -9999 -9999 -9999 -9999 -9999 -9999 -9999 -9999 -9999 -9999 -9999 -9999 -9999 -9999 -9999 -9999 -9999 -9999 -9999 -9999 -9999 -9999 -9999 -9999 -9999 -9999 -9999 -9999 -9999 -9999 -9999 -9999 -9999 -9999 -9999 -9999 -9999 -9999 -9999 -9999 -9999 -9999 -9999 -9999 -9999 -9999 -9999 -9999 -9999 -9999 -9999 -9999 -9999 -9999 -9999 -9999 -9999 -9999 -9999 -9999 -9999 -9999 -9999 -9999 -9999 1.77284E-1 1.80625E-1 1.83445E-1 1.60469E-1 1.57681E-1 1.64594E-1 1.68007E-1 1.57933E-1 1.33079E-1 1.2876E-1 1.28335E-1 1.28547E-1 1.32424E-1 1.26435E-1 1.47817E-1 1.80012E-1 2.08582E-1 2.30423E-1 1.84263E-1 1.78394E-1 1.83636E-1 1.63442E-1 1.62849E-1 1.25122E-1 1.06612E-1 1.04464E-1 1.16868E-1 1.23679E-1 1.3378E-1 1.19796E-1 1.18999E-1 1.60132E-1 2.76147E-1 3.41067E-1 2.94788E-1 1.65824E-1 1.96568E-1 2.06403E-1 2.08729E-1 2.53078E-1 2.28523E-1 2.25212E-1 2.36284E-1 1.63617E-1 1.34766E-1 2.18663E-1 2.64937E-1 2.37851E-1 1.91899E-1 1.06032E-1 1.25967E-1 9.52787E-2 1.28042E-1 1.1973E-1 9.93676E-2 1.28066E-1 1.34889E-1 1.43179E-1 1.67193E-1 8.90008E-2 5.90332E-2 7.63149E-2 6.19128E-2 5.14478E-2 5.61076E-2 8.38227E-2 1.34267E-1 1.92412E-1 2.50485E-1 2.04276E-1 1.19965E-1 1.50396E-1 1.71194E-1 1.12975E-1 5.31308E-2 5.02129E-2 4.47587E-2 4.07479E-2 3.13851E-2 5.60292E-2 3.17807E-2 5.25611E-2 8.29193E-2 4.47215E-2 3.51375E-2 3.62316E-2 2.56882E-2 8.02692E-2 1.36139E-1 1.08106E-1 9.50958E-2 1.47701E-1 9.73715E-2 1.12318E-1 1.21665E-1 1.7305E-1 2.32221E-1 3.27747E-1 3.92408E-1 4.10087E-1 3.52091E-1 3.1719E-1 2.17905E-1 1.77127E-1 1.81074E-1 2.75357E-1 3.16004E-1 3.41754E-1 2.80508E-1 2.55929E-1 3.60547E-1 4.40514E-1 3.34566E-1 3.29322E-1 3.92766E-1 4.27351E-1 4.76398E-1 5.22635E-1 4.75859E-1 4.74083E-1 5.30231E-1 4.63778E-1 5.03802E-1 4.67822E-1 5.72218E-1 5.43099E-1 4.83546E-1 5.16104E-1 5.51477E-1 5.74992E-1 6.19396E-1 6.05798E-1 6.31469E-1 6.62822E-1 6.574E-1 6.50149E-1 6.48143E-1 6.68607E-1 6.72112E-1 6.74527E-1 -9999 -9999 -9999 -9999 -9999 -9999 -9999 -9999 -9999 -9999 -9999 -9999 -9999 -9999 -9999
-9999 -9999 -9999 -9999 -9999 -9999 -9999 -9999 -9999 -9999 -9999 -9999 -9999 -9999 -9999 -9999 -9999 -9999 -9999 -9999 -9999 -9999 -9999 -9999 -9999 -9999 -9999 -9999 -9999 -9999 -9999 -9999 -9999 -9999 -9999 -9999 -9999 -9999 -9999 -9999 -9999 -9999 -9999 -9999 -9999 -9999 -9999 -9999 -9999 -9999 -9999 -9999 -9999 -9999 -9999 -9999 -9999 -9999 -9999 -9999 -9999 -9999 -9999 -9999 -9999 -9999 -9999 -9999 -9999 -9999 -9999 -9999 -9999 -9999 -9999 -9999 -9999 -9999 -9999 -9999 -9999 -9999 -9999 -9999 -9999 -9999 -9999 -9999 -9999 -9999 -9999 -9999 -9999 -9999 -9999 -9999 -9999 -9999 -9999 -9999 -9999 -9999 -9999 -9999 -9999 -9999 -9999 -9999 -9999 1.79227E-1 1.96247E-1 2.11855E-1 1.89545E-1 1.659E-1 2.00417E-1 2.09274E-1 1.87178E-1 1.48188E-1 1.49765E-1 1.43236E-1 1.25809E-1 1.18687E-1 1.1458E-1 1.18093E-1 1.41724E-1 1.77225E-1 2.19548E-1 2.11335E-1 2.12905E-1 2.26056E-1 2.06366E-1 1.83204E-1 1.43328E-1 1.2637E-1 1.18522E-1 1.58406E-1 1.67434E-1 1.95159E-1 1.57524E-1 1.42897E-1 2.54115E-1 3.44438E-1 3.00139E-1 2.2857E-1 1.71785E-1 1.895E-1 1.86641E-1 2.12355E-1 2.04267E-1 1.79138E-1 1.74546E-1 1.80289E-1 1.75178E-1 1.14662E-1 1.72311E-1 2.51109E-1 2.04892E-1 1.63033E-1 1.47323E-1 1.54588E-1 1.39616E-1 1.2104E-1 1.05565E-1 1.09253E-1 9.52786E-2 7.83164E-2 8.15664E-2 1.20014E-1 9.61569E-2 4.97615E-2 4.41124E-2 5.56921E-2 9.43896E-2 1.01149E-1 1.45439E-1 2.24695E-1 2.22378E-1 2.09119E-1 1.52507E-1 1.12208E-1 1.68228E-1 1.19243E-1 7.27154E-2 7.7571E-2 9.39977E-2 8.69258E-2 5.63117E-2 3.01285E-2 3.16607E-2 4.17988E-2 4.2077E-2 4.86469E-2 3.14829E-2 1.8712E-2 4.78068E-2 5.93558E-2 9.9714E-2 1.21724E-1 9.37547E-2 1.12259E-1 8.53053E-2 1.16581E-1 1.66387E-1 2.13365E-1 2.64331E-1 2.73286E-1 3.64972E-1 3.81824E-1 3.66924E-1 2.80484E-1 2.56867E-1 1.5665E-1 1.15232E-1 1.84486E-1 2.21006E-1 2.63186E-1 2.70786E-1 2.28486E-1 2.98227E-1 3.75992E-1 4.27691E-1 3.95203E-1 2.79248E-1 2.72937E-1 3.59229E-1 4.74231E-1 4.68088E-1 4.54986E-1 3.99858E-1 5.11609E-1 4.38588E-1 3.72412E-1 3.94545E-1 4.99154E-1 4.63982E-1 3.80201E-1 4.12073E-1 4.29822E-1 4.88966E-1 5.44414E-1 5.57121E-1 6.3037E-1 6.48346E-1 6.61289E-1 6.57956E-1 6.34624E-1 6.79584E-1 6.81998E-1 6.8578E-1 6.8128E-1 -9999 -9999 -9999 -9999 -9999 -9999 -9999 -9999 -9999 -9999 -9999 -9999 -9999 -9999
-9999 -9999 -9999 -9999 -9999 -9999 -9999 -9999 -9999 -9999 -9999 -9999 -9999 -9999 -9999 -9999 -9999 -9999 -9999 -9999 -9999 -9999 -9999 -9999 -9999 -9999 -9999 -9999 -9999 -9999 -9999 -9999 -9999 -9999 -9999 -9999 -9999 -9999 -9999 -9999 -9999 -9999 -9999 -9999 -9999 -9999 -9999 -9999 -9999 -9999 -9999 -9999 -9999 -9999 -9999 -9999 -9999 -9999 -9999 -9999 -9999 -9999 -9999 -9999 -9999 -9999 -9999 -9999 -9999 -9999 -9999 -9999 -9999 -9999 -9999 -9999 -9999 -9999 -9999 -9999 -9999 -9999 -9999 -9999 -9999 -9999 -9999 -9999 -9999 -9999 -9999 -9999 -9999 -9999 -9999 -9999 -9999 -9999 -9999 -9999 -9999 -9999 -9999 -9999 -9999 -9999 -9999 -9999 1.71015E-1 1.64074E-1 2.06331E-1 2.71197E-1 2.38401E-1 1.71474E-1 1.69557E-1 2.20084E-1 2.22683E-1 1.8019E-1 1.71698E-1 1.80205E-1 1.81324E-1 1.46629E-1 1.20485E-1 1.13238E-1 1.06127E-1 1.35937E-1 1.86192E-1 2.01785E-1 2.18263E-1 1.98E-1 1.9268E-1 1.80125E-1 1.54741E-1 1.53435E-1 1.69982E-1 2.10062E-1 2.70925E-1 2.51355E-1 1.55861E-1 1.84914E-1 3.34609E-1 2.89994E-1 2.98559E-1 2.04925E-1 1.67519E-1 1.84898E-1 2.20997E-1 2.03155E-1 1.81036E-1 1.79808E-1 1.51698E-1 1.77089E-1 2.20006E-1 1.52854E-1 1.32751E-1 1.85316E-1 1.58697E-1 1.56963E-1 1.1943E-1 1.05716E-1 1.09261E-1 1.0218E-1 7.2567E-2 8.1078E-2 5.02123E-2 3.51119E-2 4.208E-2 6.89518E-2 6.86038E-2 4.44906E-2 3.68207E-2 6.77233E-2 1.15811E-1 1.65674E-1 2.06689E-1 2.08206E-1 1.43827E-1 9.63107E-2 8.25694E-2 7.28078E-2 1.19875E-1 1.27477E-1 1.09188E-1 1.12873E-1 1.02162E-1 8.21802E-2 6.50711E-2 3.85845E-2 1.93876E-2 2.91998E-2 3.36991E-2 5.24229E-2 3.31087E-2 3.86051E-2 4.66838E-2 6.14056E-2 7.42564E-2 1.07906E-1 1.36307E-1 1.53981E-1 8.25692E-2 1.04812E-1 1.28237E-1 1.6671E-1 2.23557E-1 3.31115E-1 3.59559E-1 3.49659E-1 3.40328E-1 2.14886E-1 1.54234E-1 1.4659E-1 1.07278E-1 1.45862E-1 2.01708E-1 2.23048E-1 2.70204E-1 2.08759E-1 2.19014E-1 2.357E-1 3.42304E-1 3.74638E-1 3.00075E-1 2.24203E-1 2.72812E-1 4.20305E-1 4.30734E-1 3.90005E-1 2.98647E-1 4.08553E-1 4.87656E-1 3.69262E-1 3.68859E-1 3.28909E-1 3.12242E-1 3.83579E-1 4.2909E-1 4.66558E-1 5.61403E-1 5.72655E-1 5.93146E-1 6.07787E-1 5.64115E-1 6.26183E-1 6.46775E-1 6.50889E-1 6.72312E-1 -9999 -9999 -9999 -9999 -9999 -9999 -9999 -9999 -9999 -9999 -9999 -9999 -9999 -9999 -9999 -9999 -9999
-9999 -9999 -9999 -9999 -9999 -9999 -9999 -9999 -9999 -9999 -9999 -9999 -9999 -9999 -9999 -9999 -9999 -9999 -9999 -9999 -9999 -9999 -9999 -9999 -9999 -9999 -9999 -9999 -9999 -9999 -9999 -9999 -9999 -9999 -9999 -9999 -9999 -9999 -9999 -9999 -9999 -9999 -9999 -9999 -9999 -9999 -9999 -9999 -9999 -9999 -9999 -9999 -9999 -9999 -9999 -9999 -9999 -9999 -9999 -9999 -9999 -9999 -9999 -9999 -9999 -9999 -9999 -9999 -9999 -9999 -9999 -9999 -9999 -9999 -9999 -9999 -9999 -9999 -9999 -9999 -9999 -9999 -9999 -9999 -9999 -9999 -9999 -9999 -9999 -9999 -9999 -9999 -9999 -9999 -9999 -9999 -9999 -9999 -9999 -9999 -9999 -9999 -9999 -9999 -9999 -9999 -9999 -9999 1.48824E-1 1.60469E-1 2.31955E-1 2.84408E-1 2.82425E-1 1.66648E-1 1.5765E-1 2.09586E-1 2.34981E-1 2.28609E-1 1.86792E-1 1.78423E-1 2.15688E-1 1.89015E-1 1.41034E-1 1.03985E-1 1.01016E-1 1.11085E-1 1.53293E-1 1.55102E-1 1.51802E-1 1.45191E-1 1.44024E-1 1.41254E-1 1.49628E-1 1.3946E-1 1.77314E-1 2.11628E-1 2.61589E-1 2.05038E-1 1.92042E-1 2.19972E-1 3.1164E-1 2.95413E-1 2.86866E-1 1.95768E-1 2.06053E-1 1.85486E-1 2.20332E-1 1.94006E-1 1.4411E-1 1.77254E-1 1.22814E-1 1.02522E-1 1.54784E-1 1.25718E-1 1.46816E-1 1.86468E-1 1.71296E-1 1.58248E-1 1.24548E-1 9.45588E-2 9.80576E-2 9.86841E-2 5.93789E-2 6.24621E-2 5.50331E-2 3.43744E-2 3.17175E-2 3.92132E-2 3.41155E-2 4.13851E-2 5.19663E-2 7.03841E-2 9.77612E-2 1.73986E-1 1.45925E-1 1.29383E-1 1.29186E-1 8.11557E-2 4.49973E-2 5.89123E-2 1.16985E-1 1.36346E-1 7.42746E-2 6.49878E-2 5.22225E-2 4.47751E-2 4.05538E-2 2.5831E-2 2.68311E-2 2.63428E-2 2.04825E-2 2.97727E-2 3.28048E-2 5.85023E-2 8.18631E-2 7.85838E-2 8.01278E-2 1.34313E-1 2.35827E-1 2.67162E-1 3.01274E-1 1.87976E-1 2.16987E-1 2.25248E-1 3.06595E-1 3.32148E-1 2.83298E-1 2.16226E-1 2.92339E-1 2.31015E-1 1.78074E-1 1.12553E-1 8.26741E-2 9.61603E-2 1.21786E-1 1.82776E-1 2.43316E-1 1.74959E-1 1.39655E-1 1.79387E-1 2.63033E-1 3.11462E-1 2.33925E-1 1.82893E-1 2.8802E-1 3.99015E-1 3.6022E-1 2.89262E-1 2.78462E-1 3.69419E-1 4.41844E-1 4.41148E-1 3.4609E-1 2.13474E-1 2.14508E-1 3.33686E-1 4.48826E-1 5.03818E-1 4.77099E-1 5.5542E-1 5.83642E-1 5.61292E-1 4.83435E-1 5.95114E-1 6.46738E-1 6.43895E-1 6.52569E-1 6.80727E-1 6.71802E-1 -9999 -9999 -9999 -9999 -9999 -9999 -9999 -9999 -9999 -9999 -9999 -9999 -9999 -9999 -9999
-9999 -9999 -9999 -9999 -9999 -9999 -9999 -9999 -9999 -9999 -9999 -9999 -9999 -9999 -9999 -9999 -9999 -9999 -9999 -9999 -9999 -9999 -9999 -9999 -9999 -9999 -9999 -9999 -9999 -9999 -9999 -9999 -9999 -9999 -9999 -9999 -9999 -9999 -9999 -9999 -9999 -9999 -9999 -9999 -9999 -9999 -9999 -9999 -9999 -9999 -9999 -9999 -9999 -9999 -9999 -9999 -9999 -9999 -9999 -9999 -9999 -9999 -9999 -9999 -9999 -9999 -9999 -9999 -9999 -9999 -9999 -9999 -9999 -9999 -9999 -9999 -9999 -9999 -9999 -9999 -9999 -9999 -9999 -9999 -9999 -9999 -9999 -9999 -9999 -9999 -9999 -9999 -9999 -9999 -9999 -9999 -9999 -9999 -9999 -9999 -9999 -9999 -9999 -9999 -9999 -9999 -9999 1.46673E-1 1.43611E-1 1.53447E-1 2.09343E-1 2.63893E-1 2.61519E-1 1.78148E-1 1.4001E-1 1.85174E-1 2.31704E-1 2.6385E-1 2.41554E-1 2.297E-1 2.1039E-1 1.73948E-1 1.3242E-1 1.15181E-1 1.01361E-1 1.03456E-1 1.19502E-1 1.13857E-1 1.20112E-1 1.41408E-1 1.43951E-1 1.55161E-1 1.6353E-1 2.31346E-1 2.68999E-1 2.16314E-1 1.55365E-1 1.53159E-1 1.92223E-1 2.75863E-1 2.67487E-1 2.88113E-1 2.56202E-1 2.06405E-1 1.88556E-1 1.99928E-1 2.14866E-1 2.05881E-1 1.40085E-1 1.7388E-1 1.21373E-1 1.17011E-1 1.22498E-1 1.30577E-1 1.83508E-1 1.5688E-1 1.59843E-1 1.25235E-1 1.07305E-1 9.29249E-2 9.99966E-2 9.74021E-2 6.71148E-2 5.48438E-2 6.49098E-2 5.35624E-2 4.41449E-2 2.77313E-2 3.63858E-2 5.72636E-2 7.98375E-2 9.17676E-2 1.59131E-1 1.65065E-1 9.30869E-2 5.45105E-2 8.14197E-2 7.31701E-2 3.66247E-2 4.18055E-2 7.32655E-2 1.1481E-1 1.04733E-1 8.51631E-2 6.31973E-2 8.02033E-2 4.59113E-2 3.77601E-2 5.00542E-2 2.93466E-2 3.30492E-2 4.4121E-2 5.30652E-2 6.45542E-2 1.06198E-1 1.43002E-1 1.72375E-1 1.38319E-1 1.51285E-1 1.26237E-1 2.2804E-1 2.93437E-1 2.86259E-1 3.19169E-1 3.29634E-1 2.65489E-1 1.68004E-1 1.42616E-1 2.09378E-1 2.64537E-1 2.22694E-1 1.12745E-1 8.67682E-2 7.4079E-2 1.21764E-1 1.8447E-1 2.05042E-1 1.40758E-1 1.61717E-1 2.11552E-1 2.38329E-1 2.03361E-1 2.05178E-1 1.77554E-1 2.90105E-1 3.56626E-1 2.85611E-1 2.00271E-1 2.15245E-1 2.54694E-1 2.72459E-1 3.32566E-1 3.27196E-1 2.18185E-1 2.59734E-1 3.75931E-1 4.12795E-1 4.10733E-1 3.9195E-1 4.69711E-1 5.51299E-1 4.93119E-1 5.15689E-1 5.93882E-1 6.2823E-1 6.56263E-1 6.54206E-1 6.83038E-1 6.72776E-1 -9999 -9999 -9999 -9999 -9999 -9999 -9999 -9999 -9999 -9999 -9999 -9999 -9999 -9999 -9999
-9999 -9999 -9999 -9999 -9999 -9999 -9999 -9999 -9999 -9999 -9999 -9999 -9999 -9999 -9999 -9999 -9999 -9999 -9999 -9999 -9999 -9999 -9999 -9999 -9999 -9999 -9999 -9999 -9999 -9999 -9999 -9999 -9999 -9999 -9999 -9999 -9999 -9999 -9999 -9999 -9999 -9999 -9999 -9999 -9999 -9999 -9999 -9999 -9999 -9999 -9999 -9999 -9999 -9999 -9999 -9999 -9999 -9999 -9999 -9999 -9999 -9999 -9999 -9999 -9999 -9999 -9999 -9999 -9999 -9999 -9999 -9999 -9999 -9999 -9999 -9999 -9999 -9999 -9999 -9999 -9999 -9999 -9999 -9999 -9999 -9999 -9999 -9999 -9999 -9999 -9999 -9999 -9999 -9999 -9999 -9999 -9999 -9999 -9999 -9999 -9999 -9999 -9999 -9999 -9999 -9999 -9999 1.42216E-1 1.39686E-1 1.5394E-1 1.95653E-1 2.75559E-1 2.67376E-1 1.79537E-1 1.3595E-1 1.5751E-1 2.27708E-1 2.92437E-1 2.95551E-1 2.73025E-1 1.91967E-1 1.62927E-1 1.33949E-1 1.1831E-1 1.1062E-1 9.37149E-2 1.13584E-1 1.25122E-1 1.50755E-1 1.46295E-1 1.38488E-1 1.62944E-1 2.16693E-1 3.28365E-1 3.18591E-1 2.48715E-1 1.24136E-1 1.60092E-1 2.36673E-1 2.90794E-1 2.57355E-1 2.84261E-1 2.12526E-1 1.68304E-1 1.86055E-1 1.70101E-1 1.70371E-1 1.45E-1 1.8454E-1 1.45587E-1 1.086E-1 1.53611E-1 1.32288E-1 1.62106E-1 1.75186E-1 1.58697E-1 1.19752E-1 8.81983E-2 8.86672E-2 8.50362E-2 7.23509E-2 7.72076E-2 4.84341E-2 5.2192E-2 4.03601E-2 4.21344E-2 4.2575E-2 2.93159E-2 4.86023E-2 6.83592E-2 9.88893E-2 1.42158E-1 1.26037E-1 9.31926E-2 5.72538E-2 3.2577E-2 4.71513E-2 3.7004E-2 4.06749E-2 5.9066E-2 8.62539E-2 1.04239E-1 1.21517E-1 1.00811E-1 1.17307E-1 9.75491E-2 6.91786E-2 7.72462E-2 5.27715E-2 5.1596E-2 6.31554E-2 5.49875E-2 4.48905E-2 4.86965E-2 6.13734E-2 1.06067E-1 2.05822E-1 2.64001E-1 1.06278E-1 1.16914E-1 2.38202E-1 1.96548E-1 2.11929E-1 2.97978E-1 2.7073E-1 2.29547E-1 1.37457E-1 1.02865E-1 1.37247E-1 1.46155E-1 2.0349E-1 1.66809E-1 9.52378E-2 6.568E-2 1.14667E-1 1.58233E-1 1.15169E-1 1.04066E-1 1.36411E-1 1.33177E-1 1.74244E-1 1.14731E-1 1.3965E-1 2.14835E-1 2.88703E-1 2.54683E-1 1.67903E-1 2.44599E-1 2.72202E-1 2.10894E-1 2.03025E-1 2.31599E-1 2.48438E-1 1.98692E-1 2.46495E-1 3.59107E-1 3.25482E-1 2.47868E-1 2.81335E-1 3.85034E-1 5.08117E-1 3.72588E-1 4.40748E-1 6.09884E-1 6.34558E-1 6.51518E-1 6.33509E-1 6.51008E-1 -9999 -9999 -9999 -9999 -9999 -9999 -9999 -9999 -9999 -9999 -9999 -9999 -9999 -9999 -9999 -9999
-9999 -9999 -9999 -9999 -9999 -9999 -9999 -9999 -9999 -9999 -9999 -9999 -9999 -9999 -9999 -9999 -9999 -9999 -9999 -9999 -9999 -9999 -9999 -9999 -9999 -9999 -9999 -9999 -9999 -9999 -9999 -9999 -9999 -9999 -9999 -9999 -9999 -9999 -9999 -9999 -9999 -9999 -9999 -9999 -9999 -9999 -9999 -9999 -9999 -9999 -9999 -9999 -9999 -9999 -9999 -9999 -9999 -9999 -9999 -9999 -9999 -9999 -9999 -9999 -9999 -9999 -9999 -9999 -9999 -9999 -9999 -9999 -9999 -9999 -9999 -9999 -9999 -9999 -9999 -9999 -9999 -9999 -9999 -9999 -9999 -9999 -9999 -9999 -9999 -9999 -9999 -9999 -9999 -9999 -9999 -9999 -9999 -9999 -9999 -9999 -9999 -9999 -9999 -9999 -9999 -9999 -9999 1.3923E-1 1.40831E-1 1.64452E-1 2.52885E-1 3.2966E-1 2.81984E-1 1.84604E-1 1.28234E-1 1.5541E-1 2.07202E-1 2.81303E-1 3.16223E-1 2.48782E-1 2.10659E-1 1.75854E-1 1.44983E-1 1.20503E-1 1.01832E-1 1.05712E-1 1.19633E-1 1.35101E-1 1.49069E-1 1.3404E-1 1.36027E-1 1.81407E-1 2.81737E-1 3.62789E-1 2.93456E-1 1.90586E-1 1.44529E-1 1.97764E-1 2.68153E-1 2.58797E-1 2.43324E-1 2.28955E-1 1.81087E-1 1.39624E-1 1.73491E-1 1.86782E-1 1.58296E-1 1.29894E-1 1.66766E-1 1.06257E-1 9.60997E-2 1.27027E-1 1.15525E-1 1.72846E-1 1.75308E-1 1.14155E-1 9.77199E-2 7.4638E-2 5.43722E-2 6.14019E-2 7.00319E-2 5.36029E-2 3.92873E-2 3.20443E-2 2.68244E-2 3.23509E-2 4.13113E-2 2.31171E-2 4.56715E-2 6.87184E-2 9.6987E-2 1.208E-1 8.35948E-2 6.68625E-2 6.48564E-2 3.64997E-2 2.81442E-2 2.99741E-2 5.35822E-2 8.59208E-2 1.11777E-1 1.02154E-1 8.20224E-2 6.58045E-2 8.74679E-2 1.09122E-1 9.68509E-2 8.00399E-2 7.51316E-2 7.59518E-2 4.53391E-2 4.18214E-2 4.9712E-2 7.8119E-2 9.4536E-2 9.25182E-2 1.46976E-1 1.03859E-1 1.49896E-1 1.90978E-1 2.48632E-1 1.79025E-1 1.67253E-1 2.62188E-1 2.13187E-1 2.31666E-1 1.9837E-1 1.23826E-1 8.37071E-2 8.67213E-2 1.22753E-1 1.55392E-1 9.88743E-2 6.60506E-2 1.0061E-1 9.13931E-2 9.18278E-2 5.89912E-2 6.20935E-2 8.96696E-2 9.24174E-2 6.56299E-2 8.06303E-2 1.5007E-1 1.90546E-1 1.96911E-1 2.05283E-1 2.54864E-1 3.10948E-1 2.55224E-1 2.60819E-1 2.25415E-1 2.28319E-1 1.83579E-1 1.64373E-1 2.73094E-1 2.45888E-1 1.86527E-1 2.60324E-1 3.80401E-1 4.18414E-1 3.30747E-1 4.14991E-1 5.28092E-1 5.50006E-1 6.30268E-1 5.64622E-1 6.18074E-1 -9999 -9999 -9999 -9999 -9999 -9999 -9999 -9999 -9999 -9999 -9999 -9999 -9999 -9999 -9999 -9999
-9999 -9999 -9999 -9999 -9999 -9999 -9999 -9999 -9999 -9999 -9999 -9999 -9999 -9999 -9999 -9999 -9999 -9999 -9999 -9999 -9999 -9999 -9999 -9999 -9999 -9999 -9999 -9999 -9999 -9999 -9999 -9999 -9999 -9999 -9999 -9999 -9999 -9999 -9999 -9999 -9999 -9999 -9999 -9999 -9999 -9999 -9999 -9999 -9999 -9999 -9999 -9999 -9999 -9999 -9999 -9999 -9999 -9999 -9999 -9999 -9999 -9999 -9999 -9999 -9999 -9999 -9999 -9999 -9999 -9999 -9999 -9999 -9999 -9999 -9999 -9999 -9999 -9999 -9999 -9999 -9999 -9999 -9999 -9999 -9999 -9999 -9999 -9999 -9999 -9999 -9999 -9999 -9999 -9999 -9999 -9999 -9999 -9999 -9999 -9999 -9999 -9999 -9999 -9999 -9999 -9999 1.41061E-1 1.40143E-1 1.42665E-1 1.78425E-1 2.63706E-1 3.51531E-1 3.00545E-1 1.70463E-1 1.39791E-1 1.40705E-1 1.83767E-1 2.19172E-1 2.70379E-1 2.86936E-1 2.38404E-1 1.96619E-1 1.32333E-1 1.08065E-1 1.05891E-1 1.26915E-1 1.2144E-1 1.359E-1 1.1325E-1 1.24258E-1 1.77991E-1 2.62399E-1 3.49916E-1 3.28703E-1 2.60246E-1 1.51539E-1 1.86997E-1 2.73245E-1 2.70034E-1 2.33093E-1 2.45687E-1 1.91029E-1 1.69512E-1 1.42726E-1 1.38297E-1 1.50499E-1 1.03129E-1 1.35529E-1 1.34091E-1 7.77392E-2 8.52128E-2 1.01461E-1 1.06068E-1 1.5915E-1 1.19032E-1 7.63088E-2 9.72704E-2 6.63963E-2 6.82188E-2 7.17986E-2 6.28006E-2 5.58919E-2 5.01736E-2 5.08916E-2 4.14621E-2 3.73945E-2 3.73455E-2 2.56829E-2 5.07478E-2 7.37604E-2 9.47803E-2 8.81769E-2 4.03548E-2 3.4154E-2 4.92728E-2 3.56528E-2 1.86954E-2 1.86037E-2 3.7394E-2 7.16E-2 5.29732E-2 3.49263E-2 3.47534E-2 3.744E-2 8.89954E-2 9.71675E-2 6.47282E-2 6.15219E-2 5.77592E-2 4.82338E-2 4.01939E-2 3.27676E-2 6.92708E-2 1.11759E-1 1.58303E-1 1.97554E-1 1.10005E-1 1.10003E-1 1.95971E-1 2.37284E-1 2.49673E-1 1.88776E-1 1.22077E-1 2.14677E-1 2.02189E-1 1.65792E-1 2.0344E-1 1.42928E-1 8.75409E-2 7.73645E-2 7.50061E-2 7.90274E-2 7.72566E-2 4.69024E-2 7.69996E-2 5.81044E-2 3.9838E-2 3.01371E-2 3.86586E-2 5.6987E-2 6.85183E-2 8.70677E-2 1.17574E-1 1.81088E-1 2.08033E-1 2.39853E-1 2.10526E-1 1.98005E-1 2.57424E-1 3.12286E-1 3.36941E-1 3.3497E-1 3.02231E-1 2.34196E-1 1.38817E-1 1.95009E-1 1.78477E-1 1.37595E-1 2.20893E-1 2.43994E-1 2.75758E-1 2.5975E-1 3.11264E-1 3.88388E-1 4.86439E-1 5.76746E-1 4.48127E-1 5.18306E-1 -9999 -9999 -9999 -9999 -9999 -9999 -9999 -9999 -9999 -9999 -9999 -9999 -9999 -9999 -9999 -9999
-9999 -9999 -9999 -9999 -9999 -9999 -9999 -9999 -9999 -9999 -9999 -9999 -9999 -9999 -9999 -9999 -9999 -9999 -9999 -9999 -9999 -9999 -9999 -9999 -9999 -9999 -9999 -9999 -9999 -9999 -9999 -9999 -9999 -9999 -9999 -9999 -9999 -9999 -9999 -9999 -9999 -9999 -9999 -9999 -9999 -9999 -9999 -9999 -9999 -9999 -9999 -9999 -9999 -9999 -9999 -9999 -9999 -9999 -9999 -9999 -9999 -9999 -9999 -9999 -9999 -9999 -9999 -9999 -9999 -9999 -9999 -9999 -9999 -9999 -9999 -9999 -9999 -9999 -9999 -9999 -9999 -9999 -9999 -9999 -9999 -9999 -9999 -9999 -9999 -9999 -9999 -9999 -9999 -9999 -9999 -9999 -9999 -9999 -9999 -9999 -9999 -9999 -9999 -9999 -9999 -9999 1.38095E-1 1.32206E-1 1.72136E-1 2.31106E-1 2.45213E-1 2.58053E-1 2.4357E-1 1.69663E-1 1.70804E-1 1.60702E-1 1.52558E-1 1.96322E-1 2.82734E-1 3.14491E-1 2.81594E-1 1.85469E-1 1.32986E-1 1.07155E-1 1.077E-1 1.37464E-1 1.05937E-1 1.13166E-1 1.0532E-1 1.35859E-1 2.30858E-1 3.19501E-1 3.05265E-1 2.9655E-1 1.84266E-1 1.68313E-1 2.22239E-1 2.32486E-1 2.40696E-1 2.41919E-1 2.23764E-1 1.53813E-1 1.22468E-1 1.38624E-1 1.41873E-1 1.21233E-1 1.40691E-1 1.48498E-1 1.07748E-1 9.4715E-2 1.00906E-1 1.1972E-1 1.02554E-1 7.70574E-2 8.61262E-2 1.10034E-1 9.49251E-2 7.72939E-2 7.72939E-2 6.21478E-2 6.27948E-2 4.98546E-2 4.77891E-2 4.29518E-2 2.93288E-2 3.26227E-2 3.89916E-2 2.48695E-2 2.94721E-2 4.48141E-2 7.07319E-2 6.1703E-2 3.59027E-2 2.75852E-2 2.36311E-2 1.91648E-2 1.81036E-2 1.93243E-2 4.01575E-2 5.30124E-2 3.27114E-2 2.20697E-2 2.69091E-2 4.20244E-2 6.22479E-2 9.02023E-2 7.25634E-2 6.29016E-2 3.65237E-2 2.43639E-2 2.42387E-2 2.82053E-2 4.47956E-2 4.91607E-2 8.77441E-2 1.02092E-1 1.43823E-1 1.79498E-1 2.42863E-1 1.62545E-1 1.74261E-1 1.21457E-1 9.96736E-2 1.53816E-1 2.07156E-1 1.67411E-1 1.82773E-1 1.79577E-1 1.35915E-1 1.28982E-1 1.04205E-1 7.64823E-2 3.68024E-2 4.36099E-2 6.48072E-2 3.93864E-2 2.60363E-2 3.98119E-2 5.23309E-2 9.25135E-2 1.22403E-1 1.45823E-1 1.69981E-1 1.32855E-1 1.74386E-1 2.13092E-1 1.20886E-1 1.17877E-1 1.9282E-1 2.31096E-1 3.40142E-1 3.48233E-1 2.30456E-1 1.78229E-1 1.09882E-1 1.23906E-1 1.37317E-1 1.24782E-1 1.49958E-1 2.32939E-1 3.46411E-1 3.38202E-1 3.60859E-1 4.30835E-1 4.34841E-1 4.81837E-1 4.57912E-1 4.15526E-1 -9999 -9999 -9999 -9999 -9999 -9999 -9999 -9999 -9999 -9999 -9999 -9999 -9999 -9999 -9999 -9999
-9999 -9999 -9999 -9999 -9999 -9999 -9999 -9999 -9999 -9999 -9999 -9999 -9999 -9999 -9999 -9999 -9999 -9999 -9999 -9999 -9999 -9999 -9999 -9999 -9999 -9999 -9999 -9999 -9999 -9999 -9999 -9999 -9999 -9999 -9999 -9999 -9999 -9999 -9999 -9999 -9999 -9999 -9999 -9999 -9999 -9999 -9999 -9999 -9999 -9999 -9999 -9999 -9999 -9999 -9999 -9999 -9999 -9999 -9999 -9999 -9999 -9999 -9999 -9999 -9999 -9999 -9999 -9999 -9999 -9999 -9999 -9999 -9999 -9999 -9999 -9999 -9999 -9999 -9999 -9999 -9999 -9999 -9999 -9999 -9999 -9999 -9999 -9999 -9999 -9999 -9999 -9999 -9999 -9999 -9999 -9999 -9999 -9999 -9999 -9999 -9999 -9999 -9999 -9999 -9999 1.36744E-1 1.22297E-1 1.37293E-1 2.0545E-1 2.38564E-1 1.95459E-1 2.03283E-1 2.10317E-1 1.65708E-1 1.77609E-1 1.78339E-1 1.71078E-1 2.05322E-1 3.12054E-1 3.04889E-1 2.71217E-1 1.8152E-1 1.29536E-1 1.06612E-1 1.07155E-1 1.19995E-1 1.005E-1 1.03019E-1 1.22533E-1 1.86532E-1 2.22651E-1 3.06812E-1 2.98176E-1 2.67467E-1 1.59299E-1 1.69716E-1 2.11199E-1 2.60541E-1 2.52153E-1 2.4817E-1 1.85236E-1 1.30487E-1 1.07644E-1 1.13919E-1 1.16054E-1 1.43009E-1 1.41936E-1 1.39047E-1 1.00207E-1 6.99692E-2 7.08254E-2 1.06776E-1 9.06934E-2 5.3459E-2 9.82222E-2 1.27702E-1 9.1008E-2 5.62709E-2 4.98079E-2 4.79117E-2 5.64756E-2 4.71373E-2 3.2576E-2 3.83114E-2 3.99269E-2 2.71258E-2 2.41959E-2 2.11509E-2 2.43188E-2 3.82481E-2 3.49415E-2 4.43375E-2 4.34332E-2 2.71789E-2 1.92922E-2 2.78409E-2 2.53735E-2 1.89322E-2 2.41102E-2 3.06646E-2 1.86718E-2 1.97117E-2 2.75358E-2 2.22784E-2 2.78227E-2 6.17634E-2 7.70267E-2 4.67468E-2 5.17552E-2 3.61187E-2 2.27368E-2 2.71546E-2 5.11024E-2 8.1351E-2 5.20695E-2 5.91602E-2 8.3089E-2 1.94127E-1 2.13635E-1 1.29353E-1 9.70797E-2 9.51974E-2 8.68507E-2 1.61191E-1 1.5028E-1 1.29728E-1 1.08614E-1 1.69177E-1 1.67288E-1 1.56165E-1 9.43474E-2 5.91526E-2 2.89114E-2 4.25183E-2 3.74702E-2 2.77377E-2 3.00026E-2 4.96279E-2 7.19868E-2 7.69059E-2 1.05325E-1 1.04702E-1 1.51641E-1 8.73284E-2 1.23021E-1 1.66823E-1 1.14814E-1 8.32061E-2 1.37346E-1 2.97637E-1 3.32299E-1 2.53123E-1 2.3716E-1 1.85645E-1 1.22262E-1 8.66693E-2 1.67137E-1 1.94189E-1 1.86891E-1 3.30925E-1 4.60154E-1 5.25965E-1 4.56353E-1 5.72957E-1 5.51886E-1 3.94023E-1 3.66947E-1 4.19124E-1 6.46562E-1 -9999 -9999 -9999 -9999 -9999 -9999 -9999 -9999 -9999 -9999 -9999 -9999 -9999 -9999 -9999
-9999 -9999 -9999 -9999 -9999 -9999 -9999 -9999 -9999 -9999 -9999 -9999 -9999 -9999 -9999 -9999 -9999 -9999 -9999 -9999 -9999 -9999 -9999 -9999 -9999 -9999 -9999 -9999 -9999 -9999 -9999 -9999 -9999 -9999 -9999 -9999 -9999 -9999 -9999 -9999 -9999 -9999 -9999 -9999 -9999 -9999 -9999 -9999 -9999 -9999 -9999 -9999 -9999 -9999 -9999 -9999 -9999 -9999 -9999 -9999 -9999 -9999 -9999 -9999 -9999 -9999 -9999 -9999 -9999 -9999 -9999 -9999 -9999 -9999 -9999 -9999 -9999 -9999 -9999 -9999 -9999 -9999 -9999 -9999 -9999 -9999 -9999 -9999 -9999 -9999 -9999 -9999 -9999 -9999 -9999 -9999 -9999 -9999 -9999 -9999 -9999 -9999 -9999 -9999 -9999 1.11991E-1 1.13704E-1 1.44297E-1 1.85929E-1 1.7688E-1 1.63111E-1 1.80205E-1 2.0168E-1 1.84997E-1 1.56261E-1 1.44425E-1 1.51001E-1 2.04321E-1 2.57354E-1 2.58104E-1 2.19953E-1 1.45895E-1 1.22453E-1 9.98163E-2 1.01706E-1 1.18999E-1 1.05678E-1 1.19109E-1 1.8797E-1 2.45412E-1 2.79351E-1 3.38267E-1 2.73748E-1 2.22157E-1 1.448E-1 1.59935E-1 1.94004E-1 2.00218E-1 2.35377E-1 2.24583E-1 1.30741E-1 1.187E-1 1.06982E-1 1.18175E-1 9.9194E-2 1.19323E-1 1.32867E-1 1.22964E-1 9.28043E-2 9.44545E-2 6.04471E-2 5.96441E-2 5.73747E-2 4.84063E-2 8.3829E-2 9.90564E-2 6.59886E-2 4.58086E-2 4.44384E-2 6.24288E-2 5.40192E-2 4.63832E-2 4.04086E-2 2.94775E-2 3.79712E-2 2.91304E-2 2.68137E-2 2.37901E-2 2.37451E-2 2.91783E-2 2.22055E-2 3.99704E-2 2.64498E-2 3.14784E-2 2.78296E-2 2.6953E-2 2.50315E-2 2.00624E-2 1.84095E-2 1.47234E-2 1.72453E-2 1.5846E-2 1.93933E-2 3.18124E-2 3.72787E-2 6.22753E-2 7.8166E-2 4.4691E-2 4.78713E-2 5.27642E-2 4.4003E-2 3.97313E-2 5.89097E-2 1.25886E-1 8.78627E-2 1.06049E-1 1.345E-1 1.86686E-1 1.52253E-1 9.63412E-2 6.00483E-2 6.55278E-2 8.65964E-2 1.29276E-1 9.14597E-2 7.89621E-2 6.26373E-2 1.06297E-1 1.58662E-1 1.03387E-1 9.36675E-2 4.94844E-2 2.0995E-2 2.8798E-2 2.04786E-2 2.30843E-2 2.89802E-2 4.18863E-2 4.47112E-2 4.36208E-2 7.58676E-2 1.21837E-1 1.13316E-1 8.32214E-2 1.11307E-1 1.16751E-1 1.12493E-1 7.44924E-2 1.41243E-1 2.41263E-1 3.81234E-1 3.62194E-1 3.09924E-1 2.75227E-1 2.33946E-1 1.34746E-1 2.39663E-1 2.29316E-1 1.54983E-1 2.62487E-1 4.34556E-1 5.90924E-1 5.67438E-1 6.55688E-1 6.06571E-1 5.06855E-1 5.57719E-1 6.16822E-1 -9999 -9999 -9999 -9999 -9999 -9999 -9999 -9999 -9999 -9999 -9999 -9999 -9999 -9999 -9999 -9999
-9999 -9999 -9999 -9999 -9999 -9999 -9999 -9999 -9999 -9999 -9999 -9999 -9999 -9999 -9999 -9999 -9999 -9999 -9999 -9999 -9999 -9999 -9999 -9999 -9999 -9999 -9999 -9999 -9999 -9999 -9999 -9999 -9999 -9999 -9999 -9999 -9999 -9999 -9999 -9999 -9999 -9999 -9999 -9999 -9999 -9999 -9999 -9999 -9999 -9999 -9999 -9999 -9999 -9999 -9999 -9999 -9999 -9999 -9999 -9999 -9999 -9999 -9999 -9999 -9999 -9999 -9999 -9999 -9999 -9999 -9999 -9999 -9999 -9999 -9999 -9999 -9999 -9999 -9999 -9999 -9999 -9999 -9999 -9999 -9999 -9999 -9999 -9999 -9999 -9999 -9999 -9999 -9999 -9999 -9999 -9999 -9999 -9999 -9999 -9999 -9999 -9999 -9999 -9999 -9999 1.08816E-1 1.1275E-1 1.48689E-1 1.44646E-1 1.46769E-1 1.36954E-1 1.5452E-1 1.75228E-1 2.03483E-1 2.12724E-1 1.66399E-1 1.39807E-1 1.59841E-1 2.17966E-1 2.08866E-1 1.48024E-1 1.29536E-1 1.04156E-1 9.79574E-2 1.0136E-1 1.36751E-1 1.16636E-1 1.3864E-1 2.33084E-1 3.06058E-1 3.26946E-1 3.18432E-1 2.85744E-1 1.69833E-1 1.68415E-1 1.58799E-1 1.98799E-1 2.207E-1 1.97215E-1 1.83278E-1 1.39966E-1 1.1319E-1 1.17673E-1 1.22753E-1 8.29972E-2 5.60947E-2 7.59195E-2 7.41287E-2 7.62029E-2 9.06865E-2 7.45432E-2 5.07202E-2 4.07316E-2 5.39507E-2 7.07584E-2 6.27118E-2 7.00428E-2 4.70549E-2 3.86108E-2 5.08971E-2 6.42127E-2 4.37546E-2 4.39755E-2 3.12031E-2 3.13686E-2 2.52952E-2 2.40717E-2 2.12664E-2 1.62484E-2 1.85938E-2 1.86265E-2 2.15191E-2 2.14104E-2 2.88195E-2 2.05176E-2 1.74453E-2 2.56549E-2 2.41033E-2 1.84758E-2 1.22926E-2 1.1265E-2 1.58751E-2 2.61803E-2 6.30814E-2 8.60899E-2 7.44365E-2 6.62116E-2 3.41318E-2 2.76272E-2 3.5349E-2 3.19558E-2 5.74978E-2 9.08403E-2 6.24529E-2 6.42787E-2 1.02873E-1 1.81619E-1 1.39233E-1 1.20076E-1 6.1227E-2 4.00531E-2 4.99123E-2 8.65539E-2 8.82902E-2 7.73496E-2 4.69484E-2 3.26648E-2 5.59921E-2 9.36257E-2 9.44003E-2 4.99866E-2 2.33104E-2 1.39991E-2 1.46418E-2 1.34306E-2 1.73037E-2 2.25716E-2 2.39416E-2 3.85205E-2 5.86362E-2 9.77632E-2 1.02007E-1 7.19093E-2 6.81943E-2 9.47645E-2 8.68279E-2 7.15355E-2 6.70219E-2 1.64201E-1 2.41735E-1 2.98444E-1 3.89477E-1 4.02826E-1 4.15403E-1 3.89333E-1 2.23337E-1 3.23685E-1 3.42653E-1 1.99326E-1 1.96664E-1 3.57981E-1 5.87848E-1 6.57843E-1 6.51976E-1 6.43003E-1 6.73377E-1 -9999 -9999 -9999 -9999 -9999 -9999 -9999 -9999 -9999 -9999 -9999 -9999 -9999 -9999 -9999 -9999 -9999 -9999
-9999 -9999 -9999 -9999 -9999 -9999 -9999 -9999 -9999 -9999 -9999 -9999 -9999 -9999 -9999 -9999 -9999 -9999 -9999 -9999 -9999 -9999 -9999 -9999 -9999 -9999 -9999 -9999 -9999 -9999 -9999 -9999 -9999 -9999 -9999 -9999 -9999 -9999 -9999 -9999 -9999 -9999 -9999 -9999 -9999 -9999 -9999 -9999 -9999 -9999 -9999 -9999 -9999 -9999 -9999 -9999 -9999 -9999 -9999 -9999 -9999 -9999 -9999 -9999 -9999 -9999 -9999 -9999 -9999 -9999 -9999 -9999 -9999 -9999 -9999 -9999 -9999 -9999 -9999 -9999 -9999 -9999 -9999 -9999 -9999 -9999 -9999 -9999 -9999 -9999 -9999 -9999 -9999 -9999 -9999 -9999 -9999 -9999 -9999 -9999 -9999 -9999 -9999 -9999 1.10861E-1 1.07531E-1 1.18671E-1 1.21596E-1 1.27177E-1 1.28234E-1 1.37751E-1 1.3822E-1 1.54031E-1 1.91025E-1 2.50803E-1 2.34214E-1 1.58828E-1 1.50755E-1 2.00216E-1 1.65579E-1 1.40493E-1 1.16134E-1 1.07665E-1 1.00934E-1 1.05141E-1 1.54193E-1 1.32518E-1 1.96363E-1 2.87661E-1 3.42719E-1 3.29932E-1 2.88384E-1 2.48163E-1 1.85005E-1 1.90925E-1 1.95894E-1 1.73289E-1 1.97689E-1 1.77197E-1 1.46103E-1 1.42071E-1 1.24987E-1 1.2068E-1 7.63409E-2 4.11712E-2 3.11615E-2 4.69887E-2 5.40641E-2 4.63301E-2 7.74757E-2 5.92836E-2 3.01916E-2 1.90607E-2 2.99116E-2 2.89949E-2 4.126E-2 5.75802E-2 4.12543E-2 2.34991E-2 2.89322E-2 3.36397E-2 2.37451E-2 2.05975E-2 2.37486E-2 2.47526E-2 1.70262E-2 2.01631E-2 1.53146E-2 1.14205E-2 9.84891E-3 1.216E-2 1.0999E-2 1.69687E-2 2.58125E-2 2.11921E-2 1.31901E-2 1.36938E-2 1.28456E-2 8.57568E-3 1.00472E-2 1.57065E-2 2.75996E-2 4.73925E-2 6.70335E-2 4.63361E-2 2.93828E-2 4.23001E-2 2.90894E-2 2.18386E-2 2.5315E-2 2.39227E-2 4.83187E-2 7.93819E-2 4.15329E-2 7.18161E-2 1.31991E-1 1.42103E-1 8.85416E-2 9.84154E-2 6.06838E-2 3.60447E-2 4.86633E-2 6.402E-2 6.55114E-2 7.79874E-2 5.42843E-2 2.83057E-2 3.7358E-2 4.94141E-2 5.59989E-2 2.97793E-2 1.20487E-2 1.66271E-2 1.53458E-2 1.35252E-2 1.52404E-2 2.17967E-2 2.0053E-2 2.53021E-2 4.40386E-2 5.6485E-2 6.56299E-2 3.6105E-2 4.52146E-2 4.83019E-2 6.15357E-2 4.47131E-2 8.32474E-2 1.35163E-1 1.38758E-1 1.54563E-1 2.47253E-1 2.87615E-1 4.38221E-1 4.36697E-1 3.79987E-1 4.48407E-1 2.58398E-1 1.86127E-1 2.13607E-1 3.66692E-1 5.16658E-1 6.3166E-1 6.41277E-1 -9999 -9999 -9999 -9999 -9999 -9999 -9999 -9999 -9999 -9999 -9999 -9999 -9999 -9999 -9999 -9999 -9999 -9999 -9999 -9999
-9999 -9999 -9999 -9999 -9999 -9999 -9999 -9999 -9999 -9999 -9999 -9999 -9999 -9999 -9999 -9999 -9999 -9999 -9999 -9999 -9999 -9999 -9999 -9999 -9999 -9999 -9999 -9999 -9999 -9999 -9999 -9999 -9999 -9999 -9999 -9999 -9999 -9999 -9999 -9999 -9999 -9999 -9999 -9999 -9999 -9999 -9999 -9999 -9999 -9999 -9999 -9999 -9999 -9999 -9999 -9999 -9999 -9999 -9999 -9999 -9999 -9999 -9999 -9999 -9999 -9999 -9999 -9999 -9999 -9999 -9999 -9999 -9999 -9999 -9999 -9999 -9999 -9999 -9999 -9999 -9999 -9999 -9999 -9999 -9999 -9999 -9999 -9999 -9999 -9999 -9999 -9999 -9999 -9999 -9999 -9999 -9999 -9999 -9999 -9999 -9999 -9999 -9999 -9999 1.0937E-1 9.65869E-2 1.05108E-1 1.09293E-1 1.18983E-1 1.20384E-1 1.18018E-1 1.32236E-1 1.50758E-1 1.84328E-1 2.48337E-1 2.48481E-1 1.96692E-1 1.65318E-1 1.99613E-1 1.35212E-1 1.22902E-1 1.13631E-1 1.0443E-1 9.73729E-2 1.00658E-1 1.40821E-1 1.76684E-1 2.48792E-1 3.07248E-1 3.13692E-1 3.25881E-1 2.88839E-1 2.20515E-1 2.08028E-1 1.93334E-1 1.90097E-1 1.79951E-1 1.39518E-1 1.47549E-1 1.29458E-1 1.11864E-1 8.86423E-2 6.99802E-2 4.64803E-2 3.76707E-2 5.4533E-2 4.43068E-2 5.41113E-2 4.75288E-2 3.44565E-2 3.01016E-2 1.83458E-2 1.19616E-2 1.75479E-2 1.58081E-2 2.67422E-2 2.88818E-2 2.37348E-2 2.2906E-2 2.21572E-2 2.06066E-2 1.39534E-2 1.39786E-2 1.50898E-2 1.31957E-2 1.32908E-2 1.33469E-2 1.35921E-2 1.23913E-2 9.52868E-3 5.24058E-3 8.64734E-3 1.54059E-2 1.89168E-2 1.40715E-2 1.10244E-2 8.1469E-3 6.95166E-3 9.12017E-3 1.76163E-2 2.58496E-2 3.85017E-2 6.08016E-2 4.06929E-2 3.23002E-2 1.6351E-2 2.44228E-2 1.46486E-2 1.47984E-2 3.01702E-2 4.34848E-2 5.62557E-2 5.74015E-2 5.1596E-2 8.42957E-2 1.5274E-1 9.4987E-2 8.69527E-2 4.98302E-2 3.84613E-2 2.92966E-2 3.34835E-2 4.27831E-2 4.03727E-2 5.57832E-2 3.76329E-2 2.83163E-2 1.83164E-2 2.74632E-2 3.23825E-2 1.86253E-2 1.30152E-2 1.90291E-2 2.41255E-2 1.64911E-2 1.91488E-2 2.39246E-2 2.617E-2 2.30944E-2 2.80266E-2 2.68634E-2 2.91779E-2 3.70938E-2 4.27869E-2 3.69732E-2 3.24417E-2 3.85744E-2 6.95382E-2 7.91853E-2 9.04729E-2 8.35977E-2 1.3455E-1 1.9948E-1 4.5946E-1 5.38064E-1 5.59609E-1 5.02175E-1 3.13437E-1 2.24749E-1 2.06021E-1 3.28963E-1 3.6054E-1 4.93468E-1 5.02071E-1 6.39385E-1 -9999 -9999 -9999 -9999 -9999 -9999 -9999 -9999 -9999 -9999 -9999 -9999 -9999 -9999 -9999 -9999 -9999 -9999 -9999
-9999 -9999 -9999 -9999 -9999 -9999 -9999 -9999 -9999 -9999 -9999 -9999 -9999 -9999 -9999 -9999 -9999 -9999 -9999 -9999 -9999 -9999 -9999 -9999 -9999 -9999 -9999 -9999 -9999 -9999 -9999 -9999 -9999 -9999 -9999 -9999 -9999 -9999 -9999 -9999 -9999 -9999 -9999 -9999 -9999 -9999 -9999 -9999 -9999 -9999 -9999 -9999 -9999 -9999 -9999 -9999 -9999 -9999 -9999 -9999 -9999 -9999 -9999 -9999 -9999 -9999 -9999 -9999 -9999 -9999 -9999 -9999 -9999 -9999 -9999 -9999 -9999 -9999 -9999 -9999 -9999 -9999 -9999 -9999 -9999 -9999 -9999 -9999 -9999 -9999 -9999 -9999 -9999 -9999 -9999 -9999 -9999 -9999 -9999 -9999 -9999 -9999 -9999 1.11237E-1 9.7253E-2 9.65869E-2 1.0298E-1 1.03332E-1 1.04395E-1 9.56258E-2 1.06576E-1 1.27731E-1 1.45029E-1 1.47635E-1 2.05773E-1 2.70072E-1 2.41183E-1 1.89134E-1 1.73228E-1 1.43056E-1 1.28435E-1 1.16051E-1 1.05233E-1 8.8863E-2 1.04769E-1 1.38544E-1 1.99569E-1 2.63728E-1 2.86858E-1 3.1088E-1 2.93441E-1 2.37504E-1 1.91261E-1 1.88514E-1 1.58913E-1 1.51117E-1 1.56957E-1 1.65539E-1 1.39521E-1 1.03961E-1 7.55797E-2 7.99532E-2 7.79796E-2 5.54194E-2 6.22275E-2 9.44475E-2 5.87717E-2 3.82919E-2 3.13394E-2 2.37659E-2 2.07129E-2 1.44061E-2 1.11663E-2 1.89E-2 2.25114E-2 1.38754E-2 1.70655E-2 2.26934E-2 3.27538E-2 3.18231E-2 2.18476E-2 1.80557E-2 2.14716E-2 1.77337E-2 1.42309E-2 1.35489E-2 1.35276E-2 8.92003E-3 6.99805E-3 7.15678E-3 5.51019E-3 8.70914E-3 1.0879E-2 1.38405E-2 1.16594E-2 7.44911E-3 6.58868E-3 5.41143E-3 6.86173E-3 1.00583E-2 1.90649E-2 4.18456E-2 4.30458E-2 2.31923E-2 1.70205E-2 1.13036E-2 1.63127E-2 1.25252E-2 1.87192E-2 3.57409E-2 7.73805E-2 1.07084E-1 3.60864E-2 5.82648E-2 1.21695E-1 1.11354E-1 6.71563E-2 6.06886E-2 4.60992E-2 2.63207E-2 2.66522E-2 3.03557E-2 2.63965E-2 2.25385E-2 4.22443E-2 2.8427E-2 1.39432E-2 1.26603E-2 1.9021E-2 1.60104E-2 1.99007E-2 2.46049E-2 2.05553E-2 3.05838E-2 1.79924E-2 2.7624E-2 3.32995E-2 4.99107E-2 3.85473E-2 3.60447E-2 2.95101E-2 3.49064E-2 5.34873E-2 7.21852E-2 6.46953E-2 4.84358E-2 4.73378E-2 6.64014E-2 8.16492E-2 7.24187E-2 5.33633E-2 8.3308E-2 1.59601E-1 2.85383E-1 3.00483E-1 4.10874E-1 5.71137E-1 4.60656E-1 4.19871E-1 2.99039E-1 2.44034E-1 2.55202E-1 3.5059E-1 3.88298E-1 5.81868E-1 6.29459E-1 -9999 -9999 -9999 -9999 -9999 -9999 -9999 -9999 -9999 -9999 -9999 -9999 -9999 -9999 -9999 -9999 -9999 -9999
-9999 -9999 -9999 -9999 -9999 -9999 -9999 -9999 -9999 -9999 -9999 -9999 -9999 -9999 -9999 -9999 -9999 -9999 -9999 -9999 -9999 -9999 -9999 -9999 -9999 -9999 -9999 -9999 -9999 -9999 -9999 -9999 -9999 -9999 -9999 -9999 -9999 -9999 -9999 -9999 -9999 -9999 -9999 -9999 -9999 -9999 -9999 -9999 -9999 -9999 -9999 -9999 -9999 -9999 -9999 -9999 -9999 -9999 -9999 -9999 -9999 -9999 -9999 -9999 -9999 -9999 -9999 -9999 -9999 -9999 -9999 -9999 -9999 -9999 -9999 -9999 -9999 -9999 -9999 -9999 -9999 -9999 -9999 -9999 -9999 -9999 -9999 -9999 -9999 -9999 -9999 -9999 -9999 -9999 -9999 -9999 -9999 -9999 -9999 -9999 -9999 -9999 1.1218E-1 9.77553E-2 9.65869E-2 9.6421E-2 1.02454E-1 1.02105E-1 9.75227E-2 1.06117E-1 1.1071E-1 1.18811E-1 1.33692E-1 1.75565E-1 2.2675E-1 2.9125E-1 2.63459E-1 1.86277E-1 1.76491E-1 1.5396E-1 1.2696E-1 1.09785E-1 8.80966E-2 8.73361E-2 1.39347E-1 1.73678E-1 2.42627E-1 2.35473E-1 2.60501E-1 2.94948E-1 2.68471E-1 1.77524E-1 1.60451E-1 1.7149E-1 1.61845E-1 1.7149E-1 1.63147E-1 1.34812E-1 9.02481E-2 7.23265E-2 6.74687E-2 9.70743E-2 9.2107E-2 5.47356E-2 6.25706E-2 7.7441E-2 4.39639E-2 4.11356E-2 3.84787E-2 3.53906E-2 2.56416E-2 1.79409E-2 1.93072E-2 2.89591E-2 3.32612E-2 2.66533E-2 2.19424E-2 1.5394E-2 2.40993E-2 2.92059E-2 2.65995E-2 1.90806E-2 1.9866E-2 1.58507E-2 1.33754E-2 1.14747E-2 1.08754E-2 8.7451E-3 6.96279E-3 7.59012E-3 8.1377E-3 9.72609E-3 9.13872E-3 9.10666E-3 1.07367E-2 6.42918E-3 7.12134E-3 9.29704E-3 1.13529E-2 1.49746E-2 2.75204E-2 3.97549E-2 2.48463E-2 1.46554E-2 8.6239E-3 7.57821E-3 1.06017E-2 1.38357E-2 2.38165E-2 3.94388E-2 6.76649E-2 8.66574E-2 6.88681E-2 9.73949E-2 1.01506E-1 6.52143E-2 4.6301E-2 4.40095E-2 3.82481E-2 2.88925E-2 2.27755E-2 1.46891E-2 1.45773E-2 2.08889E-2 2.6892E-2 1.96669E-2 1.1116E-2 1.21872E-2 2.29749E-2 2.87293E-2 6.39544E-2 7.68175E-2 4.84382E-2 3.70556E-2 2.31441E-2 2.5709E-2 5.27494E-2 7.88504E-2 5.65421E-2 5.25245E-2 4.51713E-2 5.67808E-2 7.44288E-2 1.15204E-1 1.22763E-1 7.71172E-2 6.69586E-2 1.03462E-1 7.78393E-2 6.21337E-2 4.37707E-2 5.6601E-2 1.0165E-1 1.34525E-1 1.38765E-1 2.92685E-1 4.80259E-1 5.97578E-1 4.94274E-1 4.07989E-1 2.77987E-1 2.9977E-1 4.0581E-1 3.8588E-1 4.66477E-1 5.13523E-1 6.37124E-1 -9999 -9999 -9999 -9999 -9999 -9999 -9999 -9999 -9999 -9999 -9999 -9999 -9999 -9999 -9999 -9999 -9999
-9999 -9999 -9999 -9999 -9999 -9999 -9999 -9999 -9999 -9999 -9999 -9999 -9999 -9999 -9999 -9999 -9999 -9999 -9999 -9999 -9999 -9999 -9999 -9999 -9999 -9999 -9999 -9999 -9999 -9999 -9999 -9999 -9999 -9999 -9999 -9999 -9999 -9999 -9999 -9999 -9999 -9999 -9999 -9999 -9999 -9999 -9999 -9999 -9999 -9999 -9999 -9999 -9999 -9999 -9999 -9999 -9999 -9999 -9999 -9999 -9999 -9999 -9999 -9999 -9999 -9999 -9999 -9999 -9999 -9999 -9999 -9999 -9999 -9999 -9999 -9999 -9999 -9999 -9999 -9999 -9999 -9999 -9999 -9999 -9999 -9999 -9999 -9999 -9999 -9999 -9999 -9999 -9999 -9999 -9999 -9999 -9999 -9999 -9999 -9999 -9999 -9999 9.92755E-2 9.94457E-2 1.00816E-1 1.07821E-1 9.57903E-2 9.98918E-2 9.80262E-2 9.904E-2 1.10897E-1 1.15417E-1 1.52614E-1 2.11301E-1 2.81695E-1 3.25709E-1 2.5694E-1 1.98798E-1 1.91699E-1 1.81968E-1 1.15706E-1 9.98019E-2 8.847E-2 8.97049E-2 1.47041E-1 1.87804E-1 1.86792E-1 2.00403E-1 2.5659E-1 2.2061E-1 1.96746E-1 1.56083E-1 1.54316E-1 1.57384E-1 1.44274E-1 1.47523E-1 1.24501E-1 1.14715E-1 9.32789E-2 6.44306E-2 8.59571E-2 8.37471E-2 6.46194E-2 5.12984E-2 5.79429E-2 7.01214E-2 5.65696E-2 5.03522E-2 4.02869E-2 2.40769E-2 2.66358E-2 2.12395E-2 2.48532E-2 3.59456E-2 3.24395E-2 2.97298E-2 1.75061E-2 1.67026E-2 2.46078E-2 2.6691E-2 2.20072E-2 1.31326E-2 1.12269E-2 1.30852E-2 9.38335E-3 8.45937E-3 8.95717E-3 7.30484E-3 7.54094E-3 6.87168E-3 9.2606E-3 7.91105E-3 5.74161E-3 5.57528E-3 8.49222E-3 6.39155E-3 1.01295E-2 1.64023E-2 2.00489E-2 2.65707E-2 3.42308E-2 1.93518E-2 1.89375E-2 1.18155E-2 7.68934E-3 8.37473E-3 1.85996E-2 2.80567E-2 5.31573E-2 5.82326E-2 6.65138E-2 3.96956E-2 6.90417E-2 9.72705E-2 7.65957E-2 4.51523E-2 4.82203E-2 5.12564E-2 4.382E-2 2.58421E-2 1.51863E-2 8.96226E-3 1.05275E-2 1.54752E-2 1.34042E-2 9.89604E-3 1.10207E-2 1.6287E-2 2.10679E-2 3.72149E-2 1.02897E-1 9.56838E-2 7.41389E-2 4.48834E-2 2.87911E-2 2.45764E-2 3.86062E-2 7.89333E-2 8.79803E-2 7.42275E-2 4.97109E-2 5.58494E-2 9.03517E-2 1.43617E-1 1.85572E-1 1.11702E-1 1.16425E-1 1.32233E-1 1.07326E-1 6.2698E-2 6.59622E-2 1.02626E-1 1.14775E-1 1.37486E-1 1.96062E-1 2.92463E-1 3.7323E-1 5.74057E-1 5.91885E-1 4.43835E-1 4.65311E-1 4.39911E-1 5.6754E-1 3.97669E-1 4.47544E-1 5.98329E-1 6.48518E-1 -9999 -9999 -9999 -9999 -9999 -9999 -9999 -9999 -9999 -9999 -9999 -9999 -9999 -9999 -9999 -9999 -9999
-9999 -9999 -9999 -9999 -9999 -9999 -9999 -9999 -9999 -9999 -9999 -9999 -9999 -9999 -9999 -9999 -9999 -9999 -9999 -9999 -9999 -9999 -9999 -9999 -9999 -9999 -9999 -9999 -9999 -9999 -9999 -9999 -9999 -9999 -9999 -9999 -9999 -9999 -9999 -9999 -9999 -9999 -9999 -9999 -9999 -9999 -9999 -9999 -9999 -9999 -9999 -9999 -9999 -9999 -9999 -9999 -9999 -9999 -9999 -9999 -9999 -9999 -9999 -9999 -9999 -9999 -9999 -9999 -9999 -9999 -9999 -9999 -9999 -9999 -9999 -9999 -9999 -9999 -9999 -9999 -9999 -9999 -9999 -9999 -9999 -9999 -9999 -9999 -9999 -9999 -9999 -9999 -9999 -9999 -9999 -9999 -9999 -9999 -9999 -9999 -9999 1.00472E-1 9.96162E-2 1.07189E-1 1.24356E-1 1.22526E-1 1.2273E-1 1.10338E-1 1.06035E-1 1.06117E-1 1.03048E-1 1.21057E-1 1.63853E-1 2.548E-1 3.3257E-1 3.22732E-1 2.60541E-1 1.99399E-1 2.09438E-1 2.22326E-1 1.3813E-1 1.00144E-1 8.64953E-2 9.21296E-2 1.21508E-1 1.63708E-1 1.74991E-1 1.807E-1 1.75786E-1 1.62262E-1 1.39581E-1 1.79252E-1 1.50664E-1 1.55436E-1 1.63551E-1 1.28218E-1 1.27327E-1 1.23277E-1 1.06312E-1 8.80101E-2 9.95119E-2 8.7795E-2 7.76097E-2 7.19428E-2 6.1499E-2 4.32771E-2 2.81173E-2 3.25793E-2 3.03303E-2 2.06633E-2 3.22333E-2 3.67414E-2 3.21084E-2 3.79112E-2 2.54846E-2 1.92534E-2 2.26316E-2 3.29479E-2 1.95483E-2 2.41036E-2 1.25638E-2 1.44275E-2 1.05559E-2 1.02933E-2 9.13676E-3 8.07663E-3 9.27623E-3 6.7587E-3 4.74601E-3 4.84386E-3 4.93108E-3 3.63653E-3 3.01904E-3 2.90888E-3 4.31264E-3 4.48475E-3 8.4437E-3 6.32487E-3 9.96084E-3 1.89525E-2 2.36412E-2 1.69874E-2 1.36938E-2 8.79805E-3 8.51169E-3 1.63575E-2 2.8508E-2 5.46236E-2 6.91676E-2 1.05787E-1 1.24544E-1 7.15914E-2 9.29047E-2 8.19964E-2 5.0274E-2 4.1872E-2 4.86787E-2 4.16874E-2 2.95409E-2 2.06399E-2 1.11679E-2 8.31499E-3 9.72853E-3 1.00249E-2 9.94998E-3 1.05397E-2 1.37877E-2 2.3158E-2 2.82261E-2 3.69624E-2 3.76652E-2 4.3943E-2 1.15527E-1 1.30864E-1 3.24907E-2 3.02849E-2 4.90597E-2 7.49686E-2 1.16183E-1 7.59573E-2 5.9603E-2 8.07815E-2 9.34648E-2 1.54426E-1 2.32065E-1 1.50353E-1 1.83359E-1 1.87828E-1 1.3485E-1 7.45562E-2 1.12796E-1 1.67638E-1 2.099E-1 3.20408E-1 4.30394E-1 5.31283E-1 5.76484E-1 6.10449E-1 6.04564E-1 6.07273E-1 6.2624E-1 6.2057E-1 5.67967E-1 5.44693E-1 -9999 -9999 -9999 -9999 -9999 -9999 -9999 -9999 -9999 -9999 -9999 -9999 -9999 -9999 -9999 -9999 -9999 -9999 -9999 -9999
-9999 -9999 -9999 -9999 -9999 -9999 -9999 -9999 -9999 -9999 -9999 -9999 -9999 -9999 -9999 -9999 -9999 -9999 -9999 -9999 -9999 -9999 -9999 -9999 -9999 -9999 -9999 -9999 -9999 -9999 -9999 -9999 -9999 -9999 -9999 -9999 -9999 -9999 -9999 -9999 -9999 -9999 -9999 -9999 -9999 -9999 -9999 -9999 -9999 -9999 -9999 -9999 -9999 -9999 -9999 -9999 -9999 -9999 -9999 -9999 -9999 -9999 -9999 -9999 -9999 -9999 -9999 -9999 -9999 -9999 -9999 -9999 -9999 -9999 -9999 -9999 -9999 -9999 -9999 -9999 -9999 -9999 -9999 -9999 -9999 -9999 -9999 -9999 -9999 -9999 -9999 -9999 -9999 -9999 -9999 -9999 -9999 -9999 -9999 -9999 1.02728E-1 9.99578E-2 1.00816E-1 1.22102E-1 1.53048E-1 1.5535E-1 1.81591E-1 1.87471E-1 1.31602E-1 1.04555E-1 9.64854E-2 1.1474E-1 1.45181E-1 2.24397E-1 3.45934E-1 3.5103E-1 2.80978E-1 2.13202E-1 2.21658E-1 2.6563E-1 1.72997E-1 1.08935E-1 1.01163E-1 9.76808E-2 1.20089E-1 1.33318E-1 1.30926E-1 1.1353E-1 1.08128E-1 1.03981E-1 1.39876E-1 1.85485E-1 1.47151E-1 1.83735E-1 1.24184E-1 1.22145E-1 1.15464E-1 1.08849E-1 1.0416E-1 8.67398E-2 7.83968E-2 5.43133E-2 4.67822E-2 5.05E-2 5.81364E-2 4.22563E-2 3.31132E-2 2.444E-2 2.22769E-2 2.73463E-2 3.44611E-2 4.75762E-2 3.87444E-2 2.93351E-2 1.95563E-2 2.08289E-2 2.84591E-2 3.18149E-2 2.71804E-2 2.02251E-2 1.27047E-2 1.11565E-2 1.27678E-2 1.02642E-2 7.27552E-3 8.94217E-3 7.37841E-3 7.28203E-3 4.36613E-3 3.65567E-3 2.74912E-3 2.92114E-3 4.0514E-3 3.06715E-3 2.36663E-3 2.92627E-3 3.49361E-3 3.60801E-3 7.86547E-3 1.5028E-2 1.61062E-2 9.39797E-3 7.03635E-3 6.59673E-3 1.14015E-2 2.05108E-2 3.94482E-2 7.90243E-2 9.94555E-2 1.2944E-1 6.53268E-2 9.42345E-2 7.61349E-2 5.81488E-2 4.81528E-2 3.49699E-2 4.21629E-2 3.15559E-2 2.02732E-2 1.65088E-2 1.04976E-2 6.97481E-3 1.04487E-2 1.44247E-2 1.50186E-2 1.59628E-2 1.68181E-2 1.72677E-2 1.8877E-2 1.87474E-2 1.945E-2 3.05284E-2 6.35768E-2 1.42842E-1 4.70161E-2 3.20697E-2 5.91366E-2 1.12174E-1 2.41165E-1 9.43128E-2 6.74462E-2 8.16747E-2 1.1217E-1 1.75676E-1 2.50434E-1 2.7706E-1 2.84835E-1 2.1803E-1 1.26095E-1 1.10027E-1 1.31388E-1 1.82076E-1 2.49169E-1 2.99175E-1 4.58434E-1 5.16671E-1 5.6041E-1 5.96829E-1 5.98881E-1 6.28313E-1 6.24957E-1 6.19686E-1 6.3035E-1 -9999 -9999 -9999 -9999 -9999 -9999 -9999 -9999 -9999 -9999 -9999 -9999 -9999 -9999 -9999 -9999 -9999 -9999 -9999 -9999 -9999
-9999 -9999 -9999 -9999 -9999 -9999 -9999 -9999 -9999 -9999 -9999 -9999 -9999 -9999 -9999 -9999 -9999 -9999 -9999 -9999 -9999 -9999 -9999 -9999 -9999 -9999 -9999 -9999 -9999 -9999 -9999 -9999 -9999 -9999 -9999 -9999 -9999 -9999 -9999 -9999 -9999 -9999 -9999 -9999 -9999 -9999 -9999 -9999 -9999 -9999 -9999 -9999 -9999 -9999 -9999 -9999 -9999 -9999 -9999 -9999 -9999 -9999 -9999 -9999 -9999 -9999 -9999 -9999 -9999 -9999 -9999 -9999 -9999 -9999 -9999 -9999 -9999 -9999 -9999 -9999 -9999 -9999 -9999 -9999 -9999 -9999 -9999 -9999 -9999 -9999 -9999 -9999 -9999 -9999 -9999 -9999 -9999 -9999 -9999 1.04849E-1 1.02728E-1 1.00644E-1 1.01855E-1 1.0849E-1 1.41042E-1 1.54361E-1 1.75854E-1 1.75171E-1 1.75373E-1 1.37464E-1 1.08254E-1 1.19348E-1 1.23145E-1 2.00239E-1 3.38353E-1 3.58683E-1 2.69463E-1 2.09938E-1 2.80616E-1 2.93015E-1 1.99234E-1 1.04144E-1 1.07556E-1 1.43631E-1 1.99162E-1 1.98714E-1 2.1005E-1 1.67827E-1 1.3857E-1 1.03451E-1 1.50045E-1 1.52448E-1 1.30512E-1 1.53772E-1 1.16861E-1 9.90026E-2 1.07185E-1 1.01556E-1 7.81241E-2 6.44354E-2 8.43068E-2 5.75639E-2 4.86742E-2 4.45796E-2 5.43254E-2 3.99393E-2 3.35569E-2 2.83699E-2 3.77034E-2 4.34684E-2 4.6301E-2 5.14543E-2 3.38482E-2 2.08147E-2 2.07185E-2 2.16585E-2 2.23772E-2 2.97622E-2 2.04441E-2 1.21765E-2 9.84115E-3 8.81798E-3 8.5623E-3 6.96945E-3 6.84575E-3 5.70961E-3 4.24779E-3 3.67309E-3 3.55332E-3 2.89335E-3 2.50724E-3 4.09434E-3 3.53362E-3 2.30477E-3 2.39467E-3 2.54068E-3 3.37269E-3 5.93969E-3 8.79713E-3 1.47523E-2 1.268E-2 7.91207E-3 3.77876E-3 7.80256E-3 1.92949E-2 2.91413E-2 5.17322E-2 4.79709E-2 5.29875E-2 2.93082E-2 5.99331E-2 8.21262E-2 5.85654E-2 3.96043E-2 4.48289E-2 4.14794E-2 2.59853E-2 2.79712E-2 1.66045E-2 1.39265E-2 8.93272E-3 7.02353E-3 9.52021E-3 2.86579E-2 3.72446E-2 4.26981E-2 4.21992E-2 4.94769E-2 2.86539E-2 1.94039E-2 1.75786E-2 2.52437E-2 4.21976E-2 1.61145E-1 1.61112E-1 4.1891E-2 6.1561E-2 2.32399E-1 1.50565E-1 1.25002E-1 1.01052E-1 8.13359E-2 9.39396E-2 9.37874E-2 1.47947E-1 2.41108E-1 3.32661E-1 2.13872E-1 1.4575E-1 1.81421E-1 1.67364E-1 1.34411E-1 2.13467E-1 2.30715E-1 3.22698E-1 3.89309E-1 5.0174E-1 6.11492E-1 5.9369E-1 6.17022E-1 6.16535E-1 6.38048E-1 -9999 -9999 -9999 -9999 -9999 -9999 -9999 -9999 -9999 -9999 -9999 -9999 -9999 -9999 -9999 -9999 -9999 -9999 -9999 -9999 -9999 -9999
-9999 -9999 -9999 -9999 -9999 -9999 -9999 -9999 -9999 -9999 -9999 -9999 -9999 -9999 -9999 -9999 -9999 -9999 -9999 -9999 -9999 -9999 -9999 -9999 -9999 -9999 -9999 -9999 -9999 -9999 -9999 -9999 -9999 -9999 -9999 -9999 -9999 -9999 -9999 -9999 -9999 -9999 -9999 -9999 -9999 -9999 -9999 -9999 -9999 -9999 -9999 -9999 -9999 -9999 -9999 -9999 -9999 -9999 -9999 -9999 -9999 -9999 -9999 -9999 -9999 -9999 -9999 -9999 -9999 -9999 -9999 -9999 -9999 -9999 -9999 -9999 -9999 -9999 -9999 -9999 -9999 -9999 -9999 -9999 -9999 -9999 -9999 -9999 -9999 -9999 -9999 -9999 -9999 -9999 -9999 -9999 -9999 -9999 1.06645E-1 1.04849E-1 1.03961E-1 1.02553E-1 9.66168E-2 1.01016E-1 1.15957E-1 1.32332E-1 1.36656E-1 1.50833E-1 1.79225E-1 1.74475E-1 1.20547E-1 1.10064E-1 1.31689E-1 2.14088E-1 3.45876E-1 3.30233E-1 2.61772E-1 2.41485E-1 3.14039E-1 3.04049E-1 1.86971E-1 1.08749E-1 1.24169E-1 1.89224E-1 2.48455E-1 2.25715E-1 2.4071E-1 1.74574E-1 1.51084E-1 1.13937E-1 1.41249E-1 1.62968E-1 1.70331E-1 1.50172E-1 1.18742E-1 1.11402E-1 1.13627E-1 1.11845E-1 8.43816E-2 9.98579E-2 9.0663E-2 6.93329E-2 6.8905E-2 4.03505E-2 3.43381E-2 3.06166E-2 2.57926E-2 2.47031E-2 4.82731E-2 5.64478E-2 5.57174E-2 3.53995E-2 2.53487E-2 1.67417E-2 2.7471E-2 3.05552E-2 2.94407E-2 2.89494E-2 2.00667E-2 1.11024E-2 8.22359E-3 6.8306E-3 6.5435E-3 5.8778E-3 6.90168E-3 6.19854E-3 4.02753E-3 4.80606E-3 5.18573E-3 3.66236E-3 3.28102E-3 4.01092E-3 2.38193E-3 2.281E-3 3.28578E-3 3.06492E-3 5.5644E-3 8.78812E-3 1.04784E-2 9.45751E-3 7.35001E-3 5.04999E-3 3.72342E-3 7.73806E-3 1.17574E-2 2.05005E-2 3.42182E-2 4.77799E-2 3.30423E-2 4.5069E-2 7.29373E-2 5.50839E-2 4.26679E-2 3.88479E-2 4.32724E-2 3.57241E-2 1.90253E-2 2.29033E-2 1.38385E-2 1.52039E-2 7.66879E-3 1.05078E-2 1.33797E-2 4.62814E-2 6.42089E-2 7.3814E-2 7.35886E-2 8.61647E-2 8.12416E-2 2.41376E-2 2.82023E-2 2.75564E-2 4.77079E-2 1.43867E-1 2.28623E-1 2.00704E-1 2.00977E-1 3.00653E-1 1.88366E-1 1.2232E-1 1.41436E-1 1.30093E-1 8.61211E-2 9.68581E-2 1.47168E-1 2.57372E-1 3.32307E-1 2.09934E-1 1.85087E-1 2.71704E-1 2.25594E-1 1.46506E-1 3.31103E-1 3.2501E-1 4.06786E-1 5.28427E-1 5.84523E-1 5.93074E-1 5.76355E-1 6.0497E-1 6.09818E-1 -9999 -9999 -9999 -9999 -9999 -9999 -9999 -9999 -9999 -9999 -9999 -9999 -9999 -9999 -9999 -9999 -9999 -9999 -9999 -9999 -9999 -9999 -9999
-9999 -9999 -9999 -9999 -9999 -9999 -9999 -9999 -9999 -9999 -9999 -9999 -9999 -9999 -9999 -9999 -9999 -9999 -9999 -9999 -9999 -9999 -9999 -9999 -9999 -9999 -9999 -9999 -9999 -9999 -9999 -9999 -9999 -9999 -9999 -9999 -9999 -9999 -9999 -9999 -9999 -9999 -9999 -9999 -9999 -9999 -9999 -9999 -9999 -9999 -9999 -9999 -9999 -9999 -9999 -9999 -9999 -9999 -9999 -9999 -9999 -9999 -9999 -9999 -9999 -9999 -9999 -9999 -9999 -9999 -9999 -9999 -9999 -9999 -9999 -9999 -9999 -9999 -9999 -9999 -9999 -9999 -9999 -9999 -9999 -9999 -9999 -9999 -9999 -9999 -9999 -9999 -9999 -9999 -9999 -9999 -9999 1.07553E-1 1.06645E-1 1.05564E-1 1.04315E-1 9.74495E-2 9.56258E-2 9.54615E-2 9.71157E-2 9.6906E-2 1.03933E-1 1.3031E-1 1.55905E-1 1.756E-1 1.46171E-1 1.19708E-1 1.55184E-1 2.53047E-1 3.1929E-1 3.2119E-1 2.56643E-1 2.64027E-1 3.16468E-1 2.90747E-1 1.77968E-1 1.06199E-1 1.31706E-1 2.09424E-1 2.42455E-1 2.51104E-1 2.31308E-1 1.97988E-1 1.25937E-1 1.15081E-1 1.41234E-1 1.40665E-1 1.31354E-1 1.33251E-1 1.33318E-1 1.11325E-1 9.44332E-2 8.86797E-2 7.94685E-2 8.64103E-2 9.10157E-2 5.33061E-2 4.12033E-2 4.24774E-2 4.22417E-2 3.46496E-2 2.75082E-2 4.14575E-2 5.32169E-2 4.228E-2 4.96482E-2 2.53181E-2 1.68903E-2 1.88452E-2 2.57296E-2 3.59132E-2 2.60022E-2 2.21771E-2 2.21004E-2 1.19285E-2 4.84206E-3 5.08056E-3 6.91578E-3 6.19923E-3 8.5092E-3 7.11984E-3 4.89219E-3 6.27253E-3 6.44776E-3 4.40554E-3 4.71159E-3 4.03144E-3 3.05686E-3 2.71338E-3 2.37285E-3 2.85216E-3 4.02443E-3 4.61333E-3 4.58886E-3 4.40163E-3 3.28703E-3 3.13161E-3 4.56735E-3 7.97911E-3 1.21545E-2 1.98064E-2 2.88962E-2 4.20545E-2 2.65759E-2 5.69308E-2 5.60735E-2 3.78585E-2 3.44991E-2 3.22738E-2 2.82497E-2 1.83999E-2 1.4231E-2 1.75316E-2 9.2512E-3 8.36098E-3 6.07307E-3 1.04814E-2 1.73894E-2 7.24566E-2 1.03264E-1 1.22375E-1 1.04774E-1 1.42801E-1 1.06134E-1 7.15798E-2 4.98682E-2 3.45822E-2 2.85761E-2 4.87647E-2 1.96758E-1 3.30107E-1 2.94942E-1 3.53576E-1 2.15525E-1 1.56473E-1 1.92067E-1 1.83531E-1 9.13892E-2 1.10725E-1 1.75311E-1 2.76186E-1 3.39772E-1 2.9368E-1 3.18308E-1 3.44227E-1 2.36331E-1 1.99741E-1 3.60266E-1 5.31195E-1 5.63745E-1 5.43887E-1 5.89856E-1 5.91472E-1 5.53652E-1 5.62502E-1 6.02218E-1 -9999 -9999 -9999 -9999 -9999 -9999 -9999 -9999 -9999 -9999 -9999 -9999 -9999 -9999 -9999 -9999 -9999 -9999 -9999 -9999 -9999 -9999 -9999
-9999 -9999 -9999 -9999 -9999 -9999 -9999 -9999 -9999 -9999 -9999 -9999 -9999 -9999 -9999 -9999 -9999 -9999 -9999 -9999 -9999 -9999 -9999 -9999 -9999 -9999 -9999 -9999 -9999 -9999 -9999 -9999 -9999 -9999 -9999 -9999 -9999 -9999 -9999 -9999 -9999 -9999 -9999 -9999 -9999 -9999 -9999 -9999 -9999 -9999 -9999 -9999 -9999 -9999 -9999 -9999 -9999 -9999 -9999 -9999 -9999 -9999 -9999 -9999 -9999 -9999 -9999 -9999 -9999 -9999 -9999 -9999 -9999 -9999 -9999 -9999 -9999 -9999 -9999 -9999 -9999 -9999 -9999 -9999 -9999 -9999 -9999 -9999 -9999 -9999 -9999 -9999 -9999 -9999 -9999 -9999 1.07919E-1 1.06645E-1 1.06104E-1 1.05564E-1 9.27949E-2 9.1365E-2 9.52974E-2 9.3348E-2 8.24348E-2 8.99867E-2 1.01225E-1 1.10006E-1 1.25499E-1 1.6115E-1 1.79376E-1 1.40595E-1 1.75425E-1 2.4934E-1 3.16057E-1 3.08264E-1 2.39195E-1 2.54592E-1 2.83496E-1 2.83714E-1 1.57254E-1 1.09764E-1 1.37079E-1 1.94763E-1 2.2473E-1 2.63945E-1 2.40026E-1 1.57662E-1 1.02439E-1 1.19199E-1 1.51729E-1 1.58932E-1 1.45149E-1 1.28805E-1 9.56842E-2 9.98788E-2 1.01431E-1 8.79284E-2 6.62171E-2 8.41478E-2 4.95379E-2 4.93821E-2 5.30835E-2 5.40433E-2 3.6668E-2 2.9348E-2 4.42489E-2 4.91495E-2 4.39703E-2 4.75658E-2 3.40064E-2 2.01481E-2 2.40583E-2 3.4767E-2 2.787E-2 3.46799E-2 1.79405E-2 1.26307E-2 1.45264E-2 7.92681E-3 6.11639E-3 8.09461E-3 7.95914E-3 9.26011E-3 1.02661E-2 7.45188E-3 7.49375E-3 5.72477E-3 5.4835E-3 2.65986E-3 2.24731E-3 2.00302E-3 2.58037E-3 2.26066E-3 2.3415E-3 2.13601E-3 1.90202E-3 2.69503E-3 2.9826E-3 3.53919E-3 3.0488E-3 5.91989E-3 8.61586E-3 8.8722E-3 2.21148E-2 3.47231E-2 5.58346E-2 3.61932E-2 4.58565E-2 5.02868E-2 4.03719E-2 2.65643E-2 2.60944E-2 2.34967E-2 2.11548E-2 1.37937E-2 8.2753E-3 1.04822E-2 6.30304E-3 5.73322E-3 9.19019E-3 9.10015E-3 1.31058E-2 5.20002E-2 9.94881E-2 1.22469E-1 1.35689E-1 1.27781E-1 1.58498E-1 1.25719E-1 1.48212E-1 3.47385E-2 3.06266E-2 5.59046E-2 7.98797E-2 1.23269E-1 2.15288E-1 1.6742E-1 1.91479E-1 1.7415E-1 2.3394E-1 1.467E-1 8.97205E-2 1.19201E-1 1.61607E-1 2.63476E-1 3.2557E-1 3.71622E-1 3.98348E-1 4.17645E-1 4.15915E-1 3.21325E-1 3.59018E-1 5.18305E-1 5.18261E-1 5.19107E-1 4.7113E-1 5.00957E-1 5.51134E-1 5.38259E-1 -9999 -9999 -9999 -9999 -9999 -9999 -9999 -9999 -9999 -9999 -9999 -9999 -9999 -9999 -9999 -9999 -9999 -9999 -9999 -9999 -9999 -9999 -9999 -9999
-9999 -9999 -9999 -9999 -9999 -9999 -9999 -9999 -9999 -9999 -9999 -9999 -9999 -9999 -9999 -9999 -9999 -9999 -9999 -9999 -9999 -9999 -9999 -9999 -9999 -9999 -9999 -9999 -9999 -9999 -9999 -9999 -9999 -9999 -9999 -9999 -9999 -9999 -9999 -9999 -9999 -9999 -9999 -9999 -9999 -9999 -9999 -9999 -9999 -9999 -9999 -9999 -9999 -9999 -9999 -9999 -9999 -9999 -9999 -9999 -9999 -9999 -9999 -9999 -9999 -9999 -9999 -9999 -9999 -9999 -9999 -9999 -9999 -9999 -9999 -9999 -9999 -9999 -9999 -9999 -9999 -9999 -9999 -9999 -9999 -9999 -9999 -9999 -9999 -9999 -9999 -9999 -9999 -9999 -9999 1.0939E-1 1.07736E-1 1.06645E-1 1.05924E-1 9.40825E-2 9.31153E-2 9.77843E-2 9.52974E-2 8.28675E-2 8.12908E-2 8.67688E-2 9.02986E-2 9.80426E-2 1.08763E-1 1.47831E-1 1.85769E-1 1.77623E-1 1.89487E-1 2.93281E-1 3.26247E-1 3.01634E-1 2.07069E-1 2.5033E-1 2.63448E-1 2.47812E-1 1.44885E-1 1.09047E-1 1.51242E-1 2.01712E-1 2.34628E-1 2.37654E-1 1.9438E-1 1.26275E-1 1.08085E-1 1.44805E-1 1.42301E-1 1.5951E-1 1.3982E-1 1.35834E-1 1.0341E-1 9.60091E-2 8.04043E-2 7.62609E-2 5.57048E-2 7.2377E-2 5.4502E-2 7.07826E-2 6.5689E-2 4.58028E-2 3.67492E-2 3.55167E-2 4.07968E-2 5.24513E-2 4.83192E-2 4.13999E-2 3.40256E-2 3.50295E-2 3.28865E-2 3.62493E-2 2.96767E-2 2.39377E-2 1.23662E-2 1.39634E-2 1.87581E-2 1.65211E-2 1.33448E-2 1.40009E-2 1.27901E-2 9.65643E-3 6.17945E-3 4.37707E-3 5.23427E-3 3.13166E-3 4.44803E-3 3.38842E-3 1.62766E-3 1.54262E-3 1.66746E-3 1.34559E-3 1.95742E-3 3.33284E-3 3.57102E-3 3.19803E-3 4.88303E-3 3.78995E-3 5.29731E-3 1.13506E-2 1.10977E-2 7.97911E-3 1.35585E-2 2.38861E-2 2.01743E-2 2.69987E-2 4.52897E-2 3.63335E-2 2.03205E-2 2.07943E-2 1.4297E-2 1.66682E-2 1.15232E-2 7.85844E-3 4.22892E-3 6.56212E-3 5.05004E-3 4.78476E-3 1.0998E-2 1.73622E-2 2.25167E-2 3.48149E-2 8.74689E-2 1.0654E-1 1.43549E-1 1.6251E-1 1.90897E-1 1.6251E-1 1.74945E-1 5.31863E-2 4.22767E-2 5.93334E-2 7.23703E-2 8.85527E-2 1.60805E-1 2.0344E-1 1.90787E-1 1.68066E-1 1.63835E-1 1.47429E-1 1.17402E-1 9.86987E-2 1.31929E-1 1.80844E-1 2.39457E-1 3.16777E-1 3.59665E-1 3.63925E-1 3.94543E-1 4.60311E-1 4.92374E-1 5.03232E-1 4.35765E-1 4.6415E-1 3.95353E-1 3.94854E-1 4.92324E-1 -9999 -9999 -9999 -9999 -9999 -9999 -9999 -9999 -9999 -9999 -9999 -9999 -9999 -9999 -9999 -9999 -9999 -9999 -9999 -9999 -9999 -9999 -9999 -9999 -9999
-9999 -9999 -9999 -9999 -9999 -9999 -9999 -9999 -9999 -9999 -9999 -9999 -9999 -9999 -9999 -9999 -9999 -9999 -9999 -9999 -9999 -9999 -9999 -9999 -9999 -9999 -9999 -9999 -9999 -9999 -9999 -9999 -9999 -9999 -9999 -9999 -9999 -9999 -9999 -9999 -9999 -9999 -9999 -9999 -9999 -9999 -9999 -9999 -9999 -9999 -9999 -9999 -9999 -9999 -9999 -9999 -9999 -9999 -9999 -9999 -9999 -9999 -9999 -9999 -9999 -9999 -9999 -9999 -9999 -9999 -9999 -9999 -9999 -9999 -9999 -9999 -9999 -9999 -9999 -9999 -9999 -9999 -9999 -9999 -9999 -9999 -9999 -9999 -9999 -9999 -9999 -9999 -9999 -9999 1.09205E-1 1.08468E-1 1.08468E-1 1.08285E-1 9.55497E-2 9.47321E-2 9.48951E-2 1.00156E-1 8.76104E-2 8.46186E-2 8.70708E-2 8.54212E-2 7.77235E-2 9.45713E-2 1.11277E-1 1.29628E-1 1.38728E-1 1.70226E-1 2.12395E-1 3.17651E-1 3.29948E-1 2.67417E-1 2.03993E-1 2.07998E-1 2.47113E-1 2.11665E-1 1.35097E-1 1.2894E-1 1.70004E-1 2.0914E-1 2.46559E-1 2.44192E-1 1.96623E-1 1.19744E-1 1.208E-1 1.60017E-1 1.21872E-1 1.22178E-1 1.26958E-1 1.08562E-1 8.30789E-2 9.66379E-2 8.69852E-2 8.67302E-2 7.81531E-2 7.92411E-2 7.58977E-2 6.87511E-2 4.58998E-2 4.05786E-2 3.95793E-2 5.95284E-2 6.26511E-2 5.89016E-2 3.94811E-2 4.78108E-2 4.24269E-2 4.22558E-2 2.38621E-2 2.11165E-2 1.74741E-2 1.56832E-2 9.66887E-3 1.20733E-2 1.19836E-2 1.37015E-2 1.22156E-2 1.16905E-2 6.32324E-3 7.78042E-3 4.91873E-3 2.96215E-3 4.13329E-3 3.60151E-3 4.09485E-3 3.4081E-3 2.11602E-3 1.87284E-3 1.14848E-3 1.31613E-3 2.49693E-3 4.29094E-3 5.87426E-3 4.42854E-3 7.83119E-3 1.58504E-2 1.73784E-2 1.25561E-2 9.8204E-3 6.97816E-3 9.60207E-3 2.5677E-2 1.96376E-2 3.23147E-2 3.83277E-2 5.93086E-2 4.14743E-2 1.45305E-2 1.07286E-2 8.15021E-3 6.32395E-3 3.35601E-3 2.96769E-3 3.50663E-3 3.19415E-3 3.61803E-3 8.35145E-3 2.01583E-2 3.5597E-2 4.11926E-2 4.72322E-2 6.16888E-2 6.70513E-2 9.78851E-2 8.11832E-2 1.01978E-1 2.15605E-1 1.71437E-1 7.56622E-2 9.83548E-2 1.41729E-1 1.53268E-1 1.78289E-1 1.81441E-1 1.60126E-1 1.41473E-1 1.36385E-1 1.89414E-1 1.28229E-1 7.15671E-2 7.691E-2 1.12007E-1 1.13133E-1 1.61837E-1 2.24728E-1 1.82738E-1 2.76718E-1 3.31128E-1 3.78917E-1 3.62161E-1 3.48371E-1 3.77775E-1 4.07258E-1 3.91325E-1 4.65223E-1 -9999 -9999 -9999 -9999 -9999 -9999 -9999 -9999 -9999 -9999 -9999 -9999 -9999 -9999 -9999 -9999 -9999 -9999 -9999 -9999 -9999 -9999 -9999 -9999 -9999
-9999 -9999 -9999 -9999 -9999 -9999 -9999 -9999 -9999 -9999 -9999 -9999 -9999 -9999 -9999 -9999 -9999 -9999 -9999 -9999 -9999 -9999 -9999 -9999 -9999 -9999 -9999 -9999 -9999 -9999 -9999 -9999 -9999 -9999 -9999 -9999 -9999 -9999 -9999 -9999 -9999 -9999 -9999 -9999 -9999 -9999 -9999 -9999 -9999 -9999 -9999 -9999 -9999 -9999 -9999 -9999 -9999 -9999 -9999 -9999 -9999 -9999 -9999 -9999 -9999 -9999 -9999 -9999 -9999 -9999 -9999 -9999 -9999 -9999 -9999 -9999 -9999 -9999 -9999 -9999 -9999 -9999 -9999 -9999 -9999 -9999 -9999 -9999 -9999 -9999 -9999 -9999 -9999 -9999 1.08285E-1 1.01947E-1 1.0939E-1 9.80397E-2 9.72035E-2 9.63735E-2 1.02579E-1 9.17978E-2 9.55844E-2 9.25088E-2 8.87486E-2 7.63704E-2 7.58352E-2 8.56253E-2 1.0831E-1 1.20076E-1 1.43455E-1 1.77277E-1 2.64245E-1 3.27477E-1 3.0915E-1 3.00751E-1 2.30453E-1 2.33727E-1 2.25766E-1 1.99978E-1 1.91342E-1 1.9844E-1 2.06648E-1 2.23112E-1 2.28558E-1 2.24427E-1 1.82334E-1 1.21406E-1 1.1848E-1 1.48692E-1 1.47357E-1 1.24362E-1 1.3341E-1 1.04175E-1 7.53314E-2 8.31193E-2 8.10344E-2 6.62636E-2 5.46487E-2 5.74124E-2 5.79216E-2 5.68069E-2 3.64215E-2 4.0231E-2 3.76414E-2 4.2145E-2 5.0801E-2 4.44811E-2 2.70283E-2 3.47463E-2 2.4881E-2 2.84531E-2 2.4466E-2 2.5126E-2 1.15065E-2 9.43576E-3 1.02234E-2 1.1016E-2 8.38531E-3 1.19849E-2 1.13139E-2 6.18658E-3 4.05771E-3 4.10281E-3 4.54196E-3 3.58775E-3 2.05516E-3 2.78182E-3 2.00985E-3 1.87623E-3 1.60113E-3 1.04176E-3 1.07028E-3 1.30585E-3 1.93355E-3 3.56228E-3 6.38257E-3 1.12489E-2 1.15241E-2 1.56785E-2 1.67645E-2 1.56007E-2 8.30232E-3 8.04638E-3 1.52001E-2 2.51566E-2 1.73549E-2 2.15871E-2 2.19753E-2 2.30416E-2 3.59332E-2 2.38566E-2 9.09778E-3 6.72143E-3 4.84963E-3 2.4545E-3 2.24168E-3 2.22049E-3 3.73322E-3 5.77912E-3 9.69001E-3 2.3178E-2 2.67276E-2 3.17215E-2 2.15245E-2 3.03812E-2 5.97263E-2 5.0886E-2 4.70707E-2 8.91972E-2 1.19728E-1 2.3243E-1 2.73389E-1 1.5787E-1 1.77721E-1 1.99246E-1 1.97238E-1 1.80098E-1 1.80177E-1 1.75421E-1 2.0434E-1 2.22604E-1 1.46068E-1 8.1626E-2 6.68858E-2 6.36182E-2 5.14086E-2 7.56663E-2 1.50328E-1 1.54353E-1 1.90644E-1 1.981E-1 2.27588E-1 1.97959E-1 2.2497E-1 2.37115E-1 3.78247E-1 3.74346E-1 5.12356E-1 -9999 -9999 -9999 -9999 -9999 -9999 -9999 -9999 -9999 -9999 -9999 -9999 -9999 -9999 -9999 -9999 -9999 -9999 -9999 -9999 -9999 -9999 -9999 -9999 -9999
-9999 -9999 -9999 -9999 -9999 -9999 -9999 -9999 -9999 -9999 -9999 -9999 -9999 -9999 -9999 -9999 -9999 -9999 -9999 -9999 -9999 -9999 -9999 -9999 -9999 -9999 -9999 -9999 -9999 -9999 -9999 -9999 -9999 -9999 -9999 -9999 -9999 -9999 -9999 -9999 -9999 -9999 -9999 -9999 -9999 -9999 -9999 -9999 -9999 -9999 -9999 -9999 -9999 -9999 -9999 -9999 -9999 -9999 -9999 -9999 -9999 -9999 -9999 -9999 -9999 -9999 -9999 -9999 -9999 -9999 -9999 -9999 -9999 -9999 -9999 -9999 -9999 -9999 -9999 -9999 -9999 -9999 -9999 -9999 -9999 -9999 -9999 -9999 -9999 -9999 -9999 -9999 -9999 1.01947E-1 1.01254E-1 1.07919E-1 9.7872E-2 9.90515E-2 9.88822E-2 1.04162E-1 9.24329E-2 9.22738E-2 9.62432E-2 9.28284E-2 7.95146E-2 8.18319E-2 7.9852E-2 8.34181E-2 9.55364E-2 1.29501E-1 1.72642E-1 2.30486E-1 2.97349E-1 3.08305E-1 3.37293E-1 3.24853E-1 2.85544E-1 2.65789E-1 2.46228E-1 2.49336E-1 2.32287E-1 2.33644E-1 2.41997E-1 2.3534E-1 2.62301E-1 2.30008E-1 1.6537E-1 1.01039E-1 1.04891E-1 1.36633E-1 1.48067E-1 1.22438E-1 1.03696E-1 1.06013E-1 8.82453E-2 8.22991E-2 6.43697E-2 6.65206E-2 5.25478E-2 6.08347E-2 6.47816E-2 6.388E-2 4.41425E-2 5.66921E-2 5.24538E-2 4.75658E-2 4.29863E-2 4.7718E-2 4.39958E-2 2.83831E-2 1.97783E-2 1.80914E-2 2.00559E-2 2.2521E-2 1.33589E-2 1.13306E-2 8.23443E-3 8.53262E-3 9.27298E-3 9.33481E-3 6.62754E-3 5.38266E-3 2.95122E-3 3.3245E-3 3.27572E-3 2.76992E-3 1.94712E-3 1.41798E-3 1.45293E-3 1.38081E-3 1.36214E-3 9.1484E-4 8.81456E-4 1.84866E-3 2.83188E-3 4.17001E-3 5.32693E-3 4.44125E-3 5.89473E-3 1.21962E-2 1.90572E-2 1.68593E-2 1.06874E-2 7.80194E-3 1.37288E-2 2.12729E-2 1.10898E-2 1.15616E-2 1.21891E-2 1.57534E-2 1.28723E-2 1.66921E-2 4.44338E-3 4.77529E-3 3.79521E-3 1.98786E-3 1.41693E-3 2.00461E-3 3.50212E-3 6.53878E-3 1.39049E-2 1.76206E-2 1.6927E-2 1.74015E-2 1.21369E-2 1.76693E-2 2.56914E-2 2.80796E-2 4.78423E-2 8.53909E-2 1.34211E-1 1.38694E-1 1.71485E-1 1.8491E-1 2.09193E-1 1.85683E-1 1.90052E-1 1.95606E-1 1.99335E-1 2.04764E-1 1.48812E-1 1.76992E-1 2.01951E-1 1.10377E-1 6.88519E-2 4.13788E-2 3.44233E-2 5.02985E-2 7.88679E-2 7.95962E-2 9.05747E-2 1.56298E-1 1.81056E-1 1.47273E-1 1.79852E-1 2.59344E-1 3.34589E-1 3.82852E-1 -9999 -9999 -9999 -9999 -9999 -9999 -9999 -9999 -9999 -9999 -9999 -9999 -9999 -9999 -9999 -9999 -9999 -9999 -9999 -9999 -9999 -9999 -9999 -9999 -9999 -9999
-9999 -9999 -9999 -9999 -9999 -9999 -9999 -9999 -9999 -9999 -9999 -9999 -9999 -9999 -9999 -9999 -9999 -9999 -9999 -9999 -9999 -9999 -9999 -9999 -9999 -9999 -9999 -9999 -9999 -9999 -9999 -9999 -9999 -9999 -9999 -9999 -9999 -9999 -9999 -9999 -9999 -9999 -9999 -9999 -9999 -9999 -9999 -9999 -9999 -9999 -9999 -9999 -9999 -9999 -9999 -9999 -9999 -9999 -9999 -9999 -9999 -9999 -9999 -9999 -9999 -9999 -9999 -9999 -9999 -9999 -9999 -9999 -9999 -9999 -9999 -9999 -9999 -9999 -9999 -9999 -9999 -9999 -9999 -9999 -9999 -9999 -9999 -9999 -9999 -9999 -9999 -9999 1.01774E-1 1.00565E-1 1.00051E-1 9.55497E-2 9.72035E-2 9.87132E-2 9.99015E-2 9.37149E-2 9.22738E-2 9.10093E-2 9.49295E-2 8.19127E-2 8.44418E-2 8.19749E-2 8.01322E-2 7.80499E-2 9.99726E-2 1.42066E-1 2.0409E-1 2.83831E-1 2.85358E-1 3.33529E-1 3.54669E-1 3.37373E-1 2.95978E-1 2.84058E-1 2.69478E-1 2.75774E-1 2.74963E-1 2.55443E-1 2.55146E-1 2.67419E-1 2.85779E-1 2.3497E-1 1.27494E-1 9.73116E-2 1.06255E-1 1.38334E-1 1.52056E-1 1.47477E-1 9.14733E-2 9.75071E-2 9.49232E-2 7.58826E-2 7.10407E-2 6.46845E-2 6.43231E-2 7.79877E-2 7.13548E-2 6.65306E-2 6.08565E-2 6.87838E-2 5.29466E-2 4.86689E-2 3.95023E-2 2.38995E-2 3.32309E-2 3.18462E-2 2.12127E-2 2.44794E-2 2.65146E-2 1.21929E-2 7.10776E-3 6.0165E-3 4.74045E-3 4.43023E-3 6.28934E-3 4.49728E-3 3.35553E-3 5.0906E-3 2.84875E-3 1.87562E-3 1.89635E-3 1.89358E-3 1.92553E-3 1.66973E-3 1.52779E-3 1.05927E-3 9.99432E-4 6.67785E-4 7.31833E-4 1.04544E-3 2.12749E-3 3.24416E-3 3.10528E-3 3.93192E-3 7.1415E-3 1.47544E-2 2.29441E-2 1.64137E-2 1.64173E-2 1.16244E-2 1.4441E-2 1.07434E-2 9.41282E-3 7.62444E-3 9.53718E-3 1.31385E-2 7.08765E-3 6.01075E-3 3.68411E-3 3.08979E-3 2.05198E-3 1.20202E-3 9.24189E-4 1.80534E-3 1.79503E-3 2.81939E-3 4.74818E-3 7.92768E-3 7.32592E-3 9.60824E-3 1.09457E-2 1.53692E-2 1.80583E-2 2.03014E-2 4.34764E-2 5.68386E-2 9.06935E-2 1.20017E-1 1.45754E-1 1.62213E-1 1.45544E-1 1.00887E-1 1.02792E-1 1.49387E-1 1.60288E-1 2.51363E-1 1.83497E-1 2.2906E-1 1.98796E-1 1.1311E-1 8.1971E-2 5.18681E-2 5.10522E-2 4.98444E-2 5.40607E-2 5.0076E-2 9.05623E-2 1.42693E-1 1.34174E-1 1.20687E-1 1.38348E-1 1.98866E-1 2.57399E-1 3.65509E-1 -9999 -9999 -9999 -9999 -9999 -9999 -9999 -9999 -9999 -9999 -9999 -9999 -9999 -9999 -9999 -9999 -9999 -9999 -9999 -9999 -9999 -9999 -9999 -9999 -9999 -9999
-9999 -9999 -9999 -9999 -9999 -9999 -9999 -9999 -9999 -9999 -9999 -9999 -9999 -9999 -9999 -9999 -9999 -9999 -9999 -9999 -9999 -9999 -9999 -9999 -9999 -9999 -9999 -9999 -9999 -9999 -9999 -9999 -9999 -9999 -9999 -9999 -9999 -9999 -9999 -9999 -9999 -9999 -9999 -9999 -9999 -9999 -9999 -9999 -9999 -9999 -9999 -9999 -9999 -9999 -9999 -9999 -9999 -9999 -9999 -9999 -9999 -9999 -9999 -9999 -9999 -9999 -9999 -9999 -9999 -9999 -9999 -9999 -9999 -9999 -9999 -9999 -9999 -9999 -9999 -9999 -9999 -9999 -9999 -9999 -9999 -9999 -9999 -9999 -9999 -9999 -9999 1.02645E-1 1.01081E-1 9.95386E-2 8.78827E-2 8.81878E-2 9.50584E-2 9.73702E-2 9.38762E-2 9.35538E-2 9.22738E-2 9.62432E-2 8.30634E-2 8.59235E-2 8.41481E-2 8.25495E-2 7.60205E-2 7.6557E-2 9.10403E-2 1.43455E-1 2.22218E-1 2.67833E-1 3.01639E-1 3.27316E-1 3.09875E-1 2.89023E-1 2.71318E-1 2.62901E-1 2.53229E-1 2.1672E-1 2.40226E-1 2.83124E-1 2.79613E-1 2.96726E-1 2.7351E-1 1.86317E-1 1.25339E-1 1.01663E-1 1.06616E-1 1.28598E-1 1.2394E-1 1.38822E-1 1.17924E-1 1.06389E-1 1.04673E-1 7.35745E-2 7.4464E-2 5.95347E-2 8.07274E-2 8.31496E-2 6.76196E-2 6.23347E-2 7.31385E-2 5.57999E-2 3.09391E-2 3.91533E-2 4.06329E-2 2.29162E-2 2.31301E-2 2.67585E-2 1.81809E-2 1.44245E-2 1.79334E-2 1.25112E-2 6.33091E-3 6.77499E-3 5.40275E-3 4.94789E-3 3.02478E-3 2.18206E-3 1.93869E-3 3.47692E-3 2.55184E-3 1.62223E-3 1.742E-3 1.32448E-3 1.41016E-3 1.53947E-3 1.10933E-3 8.25165E-4 1.23156E-3 1.20761E-3 1.05688E-3 2.28435E-3 4.82202E-3 8.26237E-3 9.15803E-3 7.82135E-3 1.17835E-2 1.37195E-2 2.35622E-2 1.9832E-2 1.20718E-2 1.62854E-2 2.61268E-2 1.01611E-2 8.05748E-3 6.00508E-3 6.45256E-3 8.58566E-3 4.84289E-3 2.79581E-3 4.07275E-3 3.26669E-3 1.55406E-3 1.24803E-3 8.00448E-4 9.50914E-4 1.17335E-3 2.12944E-3 2.90807E-3 4.37358E-3 3.89716E-3 5.68795E-3 6.48263E-3 1.43749E-2 1.32144E-2 1.91186E-2 2.7529E-2 3.31815E-2 6.9555E-2 1.04715E-1 8.37737E-2 1.06476E-1 7.33423E-2 8.15315E-2 5.74358E-2 6.43784E-2 1.10344E-1 2.16461E-1 1.80452E-1 1.97568E-1 1.50393E-1 1.08172E-1 7.27523E-2 8.9509E-2 1.52834E-1 1.08004E-1 7.58366E-2 6.10857E-2 6.82003E-2 8.95309E-2 9.30767E-2 1.08839E-1 1.1372E-1 1.29494E-1 2.05592E-1 3.58075E-1 -9999 -9999 -9999 -9999 -9999 -9999 -9999 -9999 -9999 -9999 -9999 -9999 -9999 -9999 -9999 -9999 -9999 -9999 -9999 -9999 -9999 -9999 -9999 -9999 -9999 -9999
-9999 -9999 -9999 -9999 -9999 -9999 -9999 -9999 -9999 -9999 -9999 -9999 -9999 -9999 -9999 -9999 -9999 -9999 -9999 -9999 -9999 -9999 -9999 -9999 -9999 -9999 -9999 -9999 -9999 -9999 -9999 -9999 -9999 -9999 -9999 -9999 -9999 -9999 -9999 -9999 -9999 -9999 -9999 -9999 -9999 -9999 -9999 -9999 -9999 -9999 -9999 -9999 -9999 -9999 -9999 -9999 -9999 -9999 -9999 -9999 -9999 -9999 -9999 -9999 -9999 -9999 -9999 -9999 -9999 -9999 -9999 -9999 -9999 -9999 -9999 -9999 -9999 -9999 -9999 -9999 -9999 -9999 -9999 -9999 -9999 -9999 -9999 -9999 -9999 -9999 -9999 1.016E-1 9.98796E-2 8.71241E-2 8.63713E-2 8.65214E-2 9.24755E-2 8.44042E-2 9.14816E-2 9.22738E-2 9.59958E-2 9.29585E-2 8.78116E-2 8.60729E-2 8.29828E-2 7.73681E-2 7.61543E-2 8.0327E-2 8.67319E-2 1.14665E-1 2.11665E-1 2.37467E-1 2.85739E-1 2.22252E-1 2.34358E-1 2.49687E-1 2.34264E-1 2.26369E-1 2.08048E-1 2.17674E-1 2.16251E-1 2.41734E-1 2.73629E-1 2.59849E-1 2.29555E-1 1.8269E-1 1.33863E-1 1.1028E-1 1.23619E-1 1.25451E-1 1.2605E-1 1.19724E-1 1.09959E-1 9.39122E-2 1.04959E-1 7.35845E-2 9.18651E-2 7.61288E-2 6.87172E-2 7.67608E-2 6.07038E-2 5.06207E-2 4.99821E-2 5.26287E-2 3.51305E-2 4.36264E-2 4.28334E-2 2.11084E-2 1.79176E-2 2.37568E-2 1.67945E-2 8.87076E-3 1.20513E-2 8.27323E-3 8.28157E-3 5.72708E-3 4.29702E-3 3.7948E-3 3.14894E-3 1.95899E-3 1.50814E-3 2.25084E-3 2.53786E-3 2.26468E-3 1.81825E-3 1.83987E-3 1.61931E-3 1.33869E-3 8.39986E-4 1.01661E-3 1.70599E-3 2.48841E-3 1.4817E-3 1.40309E-3 2.37995E-3 6.96386E-3 1.4182E-2 1.60947E-2 1.96397E-2 1.77041E-2 1.54323E-2 2.04306E-2 1.22436E-2 1.73973E-2 2.23164E-2 7.07276E-3 6.72721E-3 5.06519E-3 3.63158E-3 3.66206E-3 6.12499E-3 7.16979E-3 5.11707E-3 4.59166E-3 3.03683E-3 2.85466E-3 1.94219E-3 7.35445E-4 1.08582E-3 2.05099E-3 3.01134E-3 3.09865E-3 4.82261E-3 5.90248E-3 7.47476E-3 9.77546E-3 8.08138E-3 1.21834E-2 2.49248E-2 3.79886E-2 4.59231E-2 6.21552E-2 4.37756E-2 5.42833E-2 5.73091E-2 4.73343E-2 3.43838E-2 7.01504E-2 2.08065E-1 2.89882E-1 1.62665E-1 2.21791E-1 2.33588E-1 1.8711E-1 1.23609E-1 2.28006E-1 2.05635E-1 1.15107E-1 6.95224E-2 4.42071E-2 4.90597E-2 7.04412E-2 9.37487E-2 1.4502E-1 1.27724E-1 1.61804E-1 2.65386E-1 4.34407E-1 -9999 -9999 -9999 -9999 -9999 -9999 -9999 -9999 -9999 -9999 -9999 -9999 -9999 -9999 -9999 -9999 -9999 -9999 -9999 -9999 -9999 -9999 -9999 -9999 -9999 -9999
-9999 -9999 -9999 -9999 -9999 -9999 -9999 -9999 -9999 -9999 -9999 -9999 -9999 -9999 -9999 -9999 -9999 -9999 -9999 -9999 -9999 -9999 -9999 -9999 -9999 -9999 -9999 -9999 -9999 -9999 -9999 -9999 -9999 -9999 -9999 -9999 -9999 -9999 -9999 -9999 -9999 -9999 -9999 -9999 -9999 -9999 -9999 -9999 -9999 -9999 -9999 -9999 -9999 -9999 -9999 -9999 -9999 -9999 -9999 -9999 -9999 -9999 -9999 -9999 -9999 -9999 -9999 -9999 -9999 -9999 -9999 -9999 -9999 -9999 -9999 -9999 -9999 -9999 -9999 -9999 -9999 -9999 -9999 -9999 -9999 -9999 -9999 -9999 -9999 -9999 -9999 1.00737E-1 8.84938E-2 8.78827E-2 8.68223E-2 8.57732E-2 8.15133E-2 8.28031E-2 8.86794E-2 9.13239E-2 9.80334E-2 1.39996E-1 1.15552E-1 9.08214E-2 7.32073E-2 7.60205E-2 7.49576E-2 7.89317E-2 7.24339E-2 9.04909E-2 1.58007E-1 2.06987E-1 1.69152E-1 1.7573E-1 2.0542E-1 2.15424E-1 2.05378E-1 1.61897E-1 1.91234E-1 2.06395E-1 2.04602E-1 2.46932E-1 2.23666E-1 1.99515E-1 1.70414E-1 1.67835E-1 1.48297E-1 1.15867E-1 1.16037E-1 1.21307E-1 1.16161E-1 1.06258E-1 9.11292E-2 8.52849E-2 8.01596E-2 8.50515E-2 9.28451E-2 9.76598E-2 7.74909E-2 6.58576E-2 4.27829E-2 3.85533E-2 4.76687E-2 3.94716E-2 4.31362E-2 4.29956E-2 4.03047E-2 2.32144E-2 1.59832E-2 1.70325E-2 1.15541E-2 7.11601E-3 9.8638E-3 5.43319E-3 6.79632E-3 3.73563E-3 2.325E-3 2.78557E-3 2.0096E-3 1.88331E-3 1.32835E-3 1.72201E-3 1.683E-3 1.42219E-3 1.24371E-3 1.54958E-3 1.99394E-3 1.33741E-3 1.07462E-3 1.21978E-3 3.89649E-3 6.99715E-3 2.70092E-3 1.56734E-3 2.19401E-3 6.56054E-3 9.06347E-3 1.24552E-2 1.70631E-2 2.12359E-2 1.80071E-2 1.55853E-2 1.22895E-2 1.53427E-2 1.53314E-2 1.19067E-2 4.90562E-3 1.06143E-2 7.69037E-3 7.91829E-3 6.008E-3 6.49274E-3 3.64236E-3 3.62086E-3 2.85931E-3 2.7427E-3 1.3216E-3 1.20394E-3 7.30648E-4 1.15609E-3 1.63724E-3 1.94109E-3 3.05534E-3 3.46037E-3 6.02608E-3 6.85853E-3 1.15129E-2 2.00394E-2 2.72655E-2 4.55286E-2 4.61553E-2 3.11478E-2 2.20948E-2 2.40856E-2 3.21095E-2 2.7483E-2 2.30836E-2 7.75891E-2 2.73516E-1 2.31142E-1 2.49047E-1 1.60934E-1 2.27978E-1 2.26694E-1 1.98978E-1 2.89747E-1 1.73978E-1 1.47245E-1 9.34343E-2 4.70899E-2 8.18583E-2 1.93904E-1 2.17374E-1 2.25383E-1 1.84252E-1 2.07754E-1 3.6963E-1 5.13127E-1 -9999 -9999 -9999 -9999 -9999 -9999 -9999 -9999 -9999 -9999 -9999 -9999 -9999 -9999 -9999 -9999 -9999 -9999 -9999 -9999 -9999 -9999 -9999 -9999 -9999 -9999
-9999 -9999 -9999 -9999 -9999 -9999 -9999 -9999 -9999 -9999 -9999 -9999 -9999 -9999 -9999 -9999 -9999 -9999 -9999 -9999 -9999 -9999 -9999 -9999 -9999 -9999 -9999 -9999 -9999 -9999 -9999 -9999 -9999 -9999 -9999 -9999 -9999 -9999 -9999 -9999 -9999 -9999 -9999 -9999 -9999 -9999 -9999 -9999 -9999 -9999 -9999 -9999 -9999 -9999 -9999 -9999 -9999 -9999 -9999 -9999 -9999 -9999 -9999 -9999 -9999 -9999 -9999 -9999 -9999 -9999 -9999 -9999 -9999 -9999 -9999 -9999 -9999 -9999 -9999 -9999 -9999 -9999 -9999 -9999 -9999 -9999 -9999 -9999 -9999 -9999 1.016E-1 8.97273E-2 9.06623E-2 9.12905E-2 9.68707E-2 8.45511E-2 8.30922E-2 8.29475E-2 8.79146E-2 8.04294E-2 1.05578E-1 1.46725E-1 1.47593E-1 9.14341E-2 7.47712E-2 7.60205E-2 7.4694E-2 6.90551E-2 6.91777E-2 7.88726E-2 8.89408E-2 9.28671E-2 1.03698E-1 1.16987E-1 1.33458E-1 1.62228E-1 1.45478E-1 1.5947E-1 1.81345E-1 1.90271E-1 2.00321E-1 1.82249E-1 1.45954E-1 1.29823E-1 1.34893E-1 1.39816E-1 1.24546E-1 1.16729E-1 1.23652E-1 1.24319E-1 1.30057E-1 1.2351E-1 9.05147E-2 9.25261E-2 9.03612E-2 9.52363E-2 8.28045E-2 9.62947E-2 5.66708E-2 5.73389E-2 5.24181E-2 5.25664E-2 5.57226E-2 4.02119E-2 2.83478E-2 3.0639E-2 3.81888E-2 1.79955E-2 1.30676E-2 1.02077E-2 8.99501E-3 6.64532E-3 8.2764E-3 4.83153E-3 6.04956E-3 3.7293E-3 1.98812E-3 1.53858E-3 1.57461E-3 1.45202E-3 1.0257E-3 1.42176E-3 1.82196E-3 1.45679E-3 1.74187E-3 2.1282E-3 1.87834E-3 1.10208E-3 1.14194E-3 1.93861E-3 5.80123E-3 9.09125E-3 3.54041E-3 3.23798E-3 2.4525E-3 3.69615E-3 6.71037E-3 8.27522E-3 9.22162E-3 1.43997E-2 1.52515E-2 1.40511E-2 1.10373E-2 1.03087E-2 6.36681E-3 9.28258E-3 8.95092E-3 6.26351E-3 9.00206E-3 7.74139E-3 6.51779E-3 4.66483E-3 3.08631E-3 2.76452E-3 2.55359E-3 2.00087E-3 1.65718E-3 1.74139E-3 1.66146E-3 9.32985E-4 1.18566E-3 1.80154E-3 1.78699E-3 2.41659E-3 3.40373E-3 4.96421E-3 8.98458E-3 1.52053E-2 2.22572E-2 3.13057E-2 5.15581E-2 4.365E-2 2.37978E-2 2.849E-2 2.55421E-2 1.88514E-2 3.19619E-2 6.88864E-2 1.7694E-1 2.34416E-1 2.01821E-1 2.60356E-1 2.35289E-1 2.72392E-1 2.39553E-1 2.15211E-1 1.77186E-1 2.13631E-1 1.28688E-1 7.33973E-2 8.68526E-2 3.20001E-1 3.85607E-1 2.97364E-1 2.18174E-1 2.00026E-1 3.43403E-1 -9999 -9999 -9999 -9999 -9999 -9999 -9999 -9999 -9999 -9999 -9999 -9999 -9999 -9999 -9999 -9999 -9999 -9999 -9999 -9999 -9999 -9999 -9999 -9999 -9999 -9999 -9999
-9999 -9999 -9999 -9999 -9999 -9999 -9999 -9999 -9999 -9999 -9999 -9999 -9999 -9999 -9999 -9999 -9999 -9999 -9999 -9999 -9999 -9999 -9999 -9999 -9999 -9999 -9999 -9999 -9999 -9999 -9999 -9999 -9999 -9999 -9999 -9999 -9999 -9999 -9999 -9999 -9999 -9999 -9999 -9999 -9999 -9999 -9999 -9999 -9999 -9999 -9999 -9999 -9999 -9999 -9999 -9999 -9999 -9999 -9999 -9999 -9999 -9999 -9999 -9999 -9999 -9999 -9999 -9999 -9999 -9999 -9999 -9999 -9999 -9999 -9999 -9999 -9999 -9999 -9999 -9999 -9999 -9999 -9999 -9999 -9999 -9999 -9999 -9999 -9999 -9999 9.09759E-2 9.1606E-2 9.43268E-2 1.03015E-1 9.28292E-2 9.10871E-2 8.78412E-2 8.58836E-2 8.08518E-2 8.76596E-2 1.05857E-1 1.15358E-1 1.01332E-1 9.22252E-2 9.13551E-2 8.85558E-2 7.7851E-2 7.67663E-2 7.94272E-2 7.77739E-2 7.55056E-2 7.93063E-2 8.9184E-2 1.03271E-1 1.18029E-1 1.03096E-1 1.29013E-1 1.41763E-1 1.61064E-1 1.67974E-1 1.71152E-1 1.33678E-1 1.22256E-1 1.20715E-1 1.01418E-1 1.11672E-1 1.13563E-1 1.13265E-1 1.1882E-1 1.22047E-1 1.09013E-1 1.03415E-1 7.4318E-2 8.28253E-2 9.57877E-2 9.11233E-2 9.06797E-2 7.58836E-2 4.95068E-2 5.93862E-2 5.11133E-2 3.7326E-2 5.1645E-2 4.42833E-2 2.83106E-2 2.39541E-2 2.54244E-2 2.20778E-2 1.29476E-2 8.81641E-3 6.99507E-3 5.0335E-3 6.21179E-3 3.36432E-3 4.9419E-3 3.11938E-3 2.13234E-3 1.43693E-3 1.08099E-3 1.30805E-3 1.64199E-3 1.49276E-3 2.71802E-3 2.69918E-3 2.84089E-3 2.63221E-3 1.59063E-3 1.09347E-3 1.07512E-3 2.33145E-3 3.06264E-3 5.69715E-3 6.80755E-3 6.47447E-3 7.83476E-3 6.67093E-3 1.08607E-2 1.15743E-2 1.00546E-2 1.87731E-2 1.71537E-2 1.25847E-2 9.07446E-3 7.97079E-3 6.74331E-3 6.08314E-3 6.0595E-3 8.30388E-3 9.99738E-3 7.87403E-3 6.12826E-3 5.52292E-3 4.76963E-3 3.65614E-3 2.28488E-3 2.12986E-3 1.81431E-3 3.87534E-3 3.09244E-3 2.29168E-3 4.14483E-3 2.50701E-3 1.61847E-3 2.04216E-3 3.77519E-3 4.9414E-3 6.72832E-3 1.02474E-2 1.66863E-2 1.38741E-2 2.6553E-2 6.89737E-2 5.75994E-2 6.49302E-2 4.59562E-2 4.17232E-2 6.936E-2 1.31786E-1 1.95871E-1 2.48341E-1 2.41639E-1 2.10989E-1 2.7411E-1 2.9608E-1 2.96278E-1 2.52759E-1 2.67082E-1 2.25713E-1 1.52365E-1 9.83279E-2 1.28608E-1 3.73584E-1 4.60916E-1 3.27047E-1 2.43071E-1 3.13454E-1 5.34723E-1 -9999 -9999 -9999 -9999 -9999 -9999 -9999 -9999 -9999 -9999 -9999 -9999 -9999 -9999 -9999 -9999 -9999 -9999 -9999 -9999 -9999 -9999 -9999 -9999 -9999 -9999 -9999
-9999 -9999 -9999 -9999 -9999 -9999 -9999 -9999 -9999 -9999 -9999 -9999 -9999 -9999 -9999 -9999 -9999 -9999 -9999 -9999 -9999 -9999 -9999 -9999 -9999 -9999 -9999 -9999 -9999 -9999 -9999 -9999 -9999 -9999 -9999 -9999 -9999 -9999 -9999 -9999 -9999 -9999 -9999 -9999 -9999 -9999 -9999 -9999 -9999 -9999 -9999 -9999 -9999 -9999 -9999 -9999 -9999 -9999 -9999 -9999 -9999 -9999 -9999 -9999 -9999 -9999 -9999 -9999 -9999 -9999 -9999 -9999 -9999 -9999 -9999 -9999 -9999 -9999 -9999 -9999 -9999 -9999 -9999 -9999 -9999 -9999 -9999 -9999 -9999 9.06623E-2 9.12905E-2 9.33585E-2 1.0319E-1 9.55793E-2 9.84005E-2 1.04543E-1 1.01566E-1 8.97262E-2 9.80334E-2 1.05221E-1 1.11737E-1 1.00131E-1 1.04937E-1 1.0282E-1 1.1013E-1 1.08915E-1 1.21968E-1 1.31733E-1 1.23519E-1 8.66717E-2 8.12703E-2 8.55502E-2 8.71991E-2 8.69983E-2 1.05785E-1 1.25371E-1 1.26903E-1 1.40847E-1 1.50103E-1 1.5947E-1 1.6536E-1 1.74961E-1 1.78332E-1 1.55696E-1 1.37768E-1 1.31855E-1 1.25206E-1 1.21571E-1 1.18224E-1 1.11637E-1 1.12884E-1 1.20085E-1 9.50677E-2 1.10546E-1 9.39201E-2 7.15018E-2 7.35966E-2 5.7205E-2 4.52123E-2 4.8032E-2 4.62538E-2 3.12888E-2 4.39213E-2 3.41389E-2 2.46729E-2 1.53181E-2 1.6849E-2 1.79187E-2 1.28397E-2 1.0088E-2 6.95496E-3 4.4128E-3 3.80789E-3 1.93651E-3 3.06541E-3 1.81644E-3 1.14148E-3 1.39651E-3 1.16316E-3 1.40415E-3 2.13048E-3 1.60466E-3 2.05885E-3 2.10177E-3 2.36219E-3 3.21878E-3 1.76881E-3 1.19738E-3 1.41829E-3 3.45137E-3 5.77731E-3 7.30754E-3 8.42196E-3 1.07719E-2 1.00488E-2 9.31758E-3 1.49107E-2 1.58256E-2 1.58543E-2 1.94594E-2 1.37722E-2 8.41106E-3 6.51241E-3 5.70816E-3 4.64371E-3 3.88784E-3 6.09103E-3 6.87002E-3 9.26839E-3 5.14743E-3 4.78803E-3 4.27426E-3 3.0742E-3 3.5752E-3 3.7866E-3 2.41362E-3 2.49766E-3 4.3519E-3 6.39185E-3 4.93983E-3 7.4743E-3 7.92219E-3 9.60811E-3 3.1534E-3 5.22983E-3 5.94206E-3 7.01792E-3 8.90474E-3 7.6712E-3 7.09202E-3 1.64434E-2 4.3524E-2 8.62025E-2 9.37732E-2 7.18373E-2 1.3377E-1 1.37277E-1 1.84592E-1 1.91928E-1 2.54178E-1 2.13532E-1 1.42917E-1 1.71316E-1 2.43725E-1 3.27463E-1 3.41099E-1 3.22076E-1 3.27663E-1 3.65327E-1 3.00665E-1 2.32656E-1 3.33469E-1 5.11335E-1 5.05287E-1 4.23055E-1 4.13371E-1 -9999 -9999 -9999 -9999 -9999 -9999 -9999 -9999 -9999 -9999 -9999 -9999 -9999 -9999 -9999 -9999 -9999 -9999 -9999 -9999 -9999 -9999 -9999 -9999 -9999 -9999 -9999 -9999
-9999 -9999 -9999 -9999 -9999 -9999 -9999 -9999 -9999 -9999 -9999 -9999 -9999 -9999 -9999 -9999 -9999 -9999 -9999 -9999 -9999 -9999 -9999 -9999 -9999 -9999 -9999 -9999 -9999 -9999 -9999 -9999 -9999 -9999 -9999 -9999 -9999 -9999 -9999 -9999 -9999 -9999 -9999 -9999 -9999 -9999 -9999 -9999 -9999 -9999 -9999 -9999 -9999 -9999 -9999 -9999 -9999 -9999 -9999 -9999 -9999 -9999 -9999 -9999 -9999 -9999 -9999 -9999 -9999 -9999 -9999 -9999 -9999 -9999 -9999 -9999 -9999 -9999 -9999 -9999 -9999 -9999 -9999 -9999 -9999 -9999 -9999 -9999 -9999 8.94175E-2 9.06623E-2 9.40031E-2 8.74591E-2 9.64016E-2 9.90748E-2 1.05791E-1 9.33504E-2 1.0178E-1 1.3751E-1 1.3404E-1 1.19831E-1 1.27332E-1 1.25247E-1 1.23394E-1 1.21032E-1 1.4001E-1 1.72599E-1 1.98772E-1 1.60021E-1 1.23996E-1 1.03522E-1 9.75281E-2 8.97489E-2 9.03704E-2 9.40187E-2 1.13571E-1 1.24337E-1 1.25339E-1 1.31904E-1 1.25058E-1 1.30101E-1 1.49752E-1 1.64028E-1 1.64676E-1 1.6084E-1 1.54603E-1 1.46461E-1 1.24768E-1 1.12066E-1 1.2598E-1 1.17671E-1 1.34381E-1 1.1248E-1 8.96554E-2 8.9391E-2 6.56285E-2 5.7797E-2 7.60153E-2 6.27832E-2 4.89662E-2 4.40961E-2 3.51544E-2 2.42464E-2 2.17954E-2 1.46033E-2 1.71055E-2 1.61133E-2 1.28984E-2 7.66289E-3 7.52296E-3 4.31848E-3 3.49779E-3 3.34861E-3 1.94577E-3 2.44867E-3 1.80915E-3 9.7013E-4 9.10634E-4 1.00935E-3 1.41064E-3 2.40554E-3 2.15576E-3 2.70576E-3 2.26442E-3 2.99846E-3 2.98209E-3 1.95305E-3 2.47948E-3 2.01844E-3 2.00038E-3 3.18013E-3 5.25526E-3 6.80092E-3 1.04172E-2 1.63016E-2 1.68608E-2 1.77903E-2 1.69053E-2 1.6187E-2 1.57851E-2 1.22888E-2 7.61063E-3 9.22657E-3 1.23765E-2 9.86119E-3 7.70956E-3 7.31971E-3 8.42509E-3 6.40239E-3 4.08803E-3 3.65407E-3 4.86687E-3 3.96756E-3 2.36383E-3 3.92605E-3 3.00018E-3 3.92054E-3 5.22205E-3 9.16116E-3 9.82145E-3 1.48401E-2 6.70454E-3 9.97153E-3 1.55035E-2 1.64875E-2 1.06726E-2 1.31334E-2 1.4488E-2 1.07914E-2 1.3506E-2 1.23087E-2 2.17828E-2 5.5235E-2 8.54037E-2 1.3622E-1 1.79255E-1 1.8398E-1 1.37674E-1 1.12412E-1 1.71247E-1 1.69839E-1 9.45533E-2 8.41513E-2 1.2404E-1 1.96517E-1 3.42359E-1 2.90015E-1 4.24426E-1 4.7E-1 5.29971E-1 4.99406E-1 5.12947E-1 5.62329E-1 5.55858E-1 4.71408E-1 5.12242E-1 -9999 -9999 -9999 -9999 -9999 -9999 -9999 -9999 -9999 -9999 -9999 -9999 -9999 -9999 -9999 -9999 -9999 -9999 -9999 -9999 -9999 -9999 -9999 -9999 -9999 -9999 -9999 -9999
-9999 -9999 -9999 -9999 -9999 -9999 -9999 -9999 -9999 -9999 -9999 -9999 -9999 -9999 -9999 -9999 -9999 -9999 -9999 -9999 -9999 -9999 -9999 -9999 -9999 -9999 -9999 -9999 -9999 -9999 -9999 -9999 -9999 -9999 -9999 -9999 -9999 -9999 -9999 -9999 -9999 -9999 -9999 -9999 -9999 -9999 -9999 -9999 -9999 -9999 -9999 -9999 -9999 -9999 -9999 -9999 -9999 -9999 -9999 -9999 -9999 -9999 -9999 -9999 -9999 -9999 -9999 -9999 -9999 -9999 -9999 -9999 -9999 -9999 -9999 -9999 -9999 -9999 -9999 -9999 -9999 -9999 -9999 -9999 -9999 -9999 -9999 -9999 -9999 8.78827E-2 9.01937E-2 8.4039E-2 9.29891E-2 9.62367E-2 9.75633E-2 9.09724E-2 8.80373E-2 9.23208E-2 1.01015E-1 1.06189E-1 1.1916E-1 1.35453E-1 1.27192E-1 1.37305E-1 1.49998E-1 1.6781E-1 1.88696E-1 1.61856E-1 1.4787E-1 1.39526E-1 1.40372E-1 1.18662E-1 1.14766E-1 1.29294E-1 1.42454E-1 1.15204E-1 1.02532E-1 9.80912E-2 1.00996E-1 1.01796E-1 9.1266E-2 9.93674E-2 1.09255E-1 1.32975E-1 1.53595E-1 1.50765E-1 1.30437E-1 1.26859E-1 1.22148E-1 1.19773E-1 1.22427E-1 1.3263E-1 9.81662E-2 1.08021E-1 1.0552E-1 7.61069E-2 5.95829E-2 4.95898E-2 5.09941E-2 5.06788E-2 4.26362E-2 3.16019E-2 2.55676E-2 2.37435E-2 2.36869E-2 1.30139E-2 1.52033E-2 1.10901E-2 5.12227E-3 5.28479E-3 2.70669E-3 2.09565E-3 1.84007E-3 1.93425E-3 1.49985E-3 1.39586E-3 2.06913E-3 1.41054E-3 1.43394E-3 1.68621E-3 3.09033E-3 2.9085E-3 3.42086E-3 3.22406E-3 3.26099E-3 4.22355E-3 2.6867E-3 2.02782E-3 1.4254E-3 2.22072E-3 3.7504E-3 4.98129E-3 5.95124E-3 5.72818E-3 8.81832E-3 1.18262E-2 1.49661E-2 1.63765E-2 1.66804E-2 1.19306E-2 9.62715E-3 1.31042E-2 1.21045E-2 9.48429E-3 8.6439E-3 7.4514E-3 6.94546E-3 4.27686E-3 4.34936E-3 3.26102E-3 2.50949E-3 3.27285E-3 3.88016E-3 3.33779E-3 3.56074E-3 2.63113E-3 4.44331E-3 8.77869E-3 9.19429E-3 1.55685E-2 2.1994E-2 1.31404E-2 9.27922E-3 1.55374E-2 2.43114E-2 1.52092E-2 1.63407E-2 1.96179E-2 2.1807E-2 2.45489E-2 1.98015E-2 1.63066E-2 2.40539E-2 3.75626E-2 7.14342E-2 9.18984E-2 1.35682E-1 8.22647E-2 5.3071E-2 6.95891E-2 8.96803E-2 7.20156E-2 4.55893E-2 5.65431E-2 1.51908E-1 2.21569E-1 2.31945E-1 3.24393E-1 3.65458E-1 3.71985E-1 4.37596E-1 4.85979E-1 5.42545E-1 5.33089E-1 5.49332E-1 5.64076E-1 5.50671E-1 -9999 -9999 -9999 -9999 -9999 -9999 -9999 -9999 -9999 -9999 -9999 -9999 -9999 -9999 -9999 -9999 -9999 -9999 -9999 -9999 -9999 -9999 -9999 -9999 -9999 -9999 -9999
-9999 -9999 -9999 -9999 -9999 -9999 -9999 -9999 -9999 -9999 -9999 -9999 -9999 -9999 -9999 -9999 -9999 -9999 -9999 -9999 -9999 -9999 -9999 -9999 -9999 -9999 -9999 -9999 -9999 -9999 -9999 -9999 -9999 -9999 -9999 -9999 -9999 -9999 -9999 -9999 -9999 -9999 -9999 -9999 -9999 -9999 -9999 -9999 -9999 -9999 -9999 -9999 -9999 -9999 -9999 -9999 -9999 -9999 -9999 -9999 -9999 -9999 -9999 -9999 -9999 -9999 -9999 -9999 -9999 -9999 -9999 -9999 -9999 -9999 -9999 -9999 -9999 -9999 -9999 -9999 -9999 -9999 -9999 -9999 -9999 -9999 -9999 -9999 9.05059E-2 8.81878E-2 7.93401E-2 8.3022E-2 9.25103E-2 9.47631E-2 8.48126E-2 8.86481E-2 8.71279E-2 8.9344E-2 7.61693E-2 7.79898E-2 7.99243E-2 9.43088E-2 1.20157E-1 1.30945E-1 1.46661E-1 1.50721E-1 1.29065E-1 1.29065E-1 1.36609E-1 1.38623E-1 1.33621E-1 1.40931E-1 1.47974E-1 1.63759E-1 1.84107E-1 2.03437E-1 1.74437E-1 1.35976E-1 1.10474E-1 9.46186E-2 9.18964E-2 9.23131E-2 9.23131E-2 1.02571E-1 1.13489E-1 1.2843E-1 1.40434E-1 1.38431E-1 1.28696E-1 1.30392E-1 1.10583E-1 1.14172E-1 1.05289E-1 8.17363E-2 1.00488E-1 6.72461E-2 7.43402E-2 5.16596E-2 4.14942E-2 4.33001E-2 3.76177E-2 3.74639E-2 2.88523E-2 2.58484E-2 2.14898E-2 1.20078E-2 7.64913E-3 5.13783E-3 5.23078E-3 4.74837E-3 2.02763E-3 2.07658E-3 2.41907E-3 2.82874E-3 1.73923E-3 2.63157E-3 3.52562E-3 1.77539E-3 2.33738E-3 2.5591E-3 2.96187E-3 3.8983E-3 5.3106E-3 4.55974E-3 3.90016E-3 2.2009E-3 1.93427E-3 2.03167E-3 3.35347E-3 3.07136E-3 4.81441E-3 9.1889E-3 1.14113E-2 6.64011E-3 8.14111E-3 1.09341E-2 1.87191E-2 1.33368E-2 1.52733E-2 1.25364E-2 1.48777E-2 1.25829E-2 8.64873E-3 6.48764E-3 7.27932E-3 7.99656E-3 3.75415E-3 3.29564E-3 4.48754E-3 3.86866E-3 3.15323E-3 2.2452E-3 2.25665E-3 1.85259E-3 1.58467E-3 2.48339E-3 5.5917E-3 8.9133E-3 1.28362E-2 2.2719E-2 3.09196E-2 2.87148E-2 1.60266E-2 2.4939E-2 2.21768E-2 7.54261E-3 9.45476E-3 1.41327E-2 2.43508E-2 3.57412E-2 2.47861E-2 3.24002E-2 2.78387E-2 5.8023E-2 5.60084E-2 8.28241E-2 1.28275E-1 8.89407E-2 3.64681E-2 2.22292E-2 3.61486E-2 4.49675E-2 2.93008E-2 7.86806E-2 1.2449E-1 1.01533E-1 1.63593E-1 1.65451E-1 2.24815E-1 2.11441E-1 2.34521E-1 2.72023E-1 3.68562E-1 5.46282E-1 5.20104E-1 5.53807E-1 5.47077E-1 -9999 -9999 -9999 -9999 -9999 -9999 -9999 -9999 -9999 -9999 -9999 -9999 -9999 -9999 -9999 -9999 -9999 -9999 -9999 -9999 -9999 -9999 -9999 -9999 -9999 -9999 -9999
-9999 -9999 -9999 -9999 -9999 -9999 -9999 -9999 -9999 -9999 -9999 -9999 -9999 -9999 -9999 -9999 -9999 -9999 -9999 -9999 -9999 -9999 -9999 -9999 -9999 -9999 -9999 -9999 -9999 -9999 -9999 -9999 -9999 -9999 -9999 -9999 -9999 -9999 -9999 -9999 -9999 -9999 -9999 -9999 -9999 -9999 -9999 -9999 -9999 -9999 -9999 -9999 -9999 -9999 -9999 -9999 -9999 -9999 -9999 -9999 -9999 -9999 -9999 -9999 -9999 -9999 -9999 -9999 -9999 -9999 -9999 -9999 -9999 -9999 -9999 -9999 -9999 -9999 -9999 -9999 -9999 -9999 -9999 -9999 -9999 -9999 -9999 -9999 9.51405E-2 8.01765E-2 7.83741E-2 8.01765E-2 8.31666E-2 8.09219E-2 8.10632E-2 8.95715E-2 1.05651E-1 1.19433E-1 1.11514E-1 9.04927E-2 7.55645E-2 6.58459E-2 8.10469E-2 1.0352E-1 1.15512E-1 1.10083E-1 1.19816E-1 1.2162E-1 1.23038E-1 1.19514E-1 1.22929E-1 1.33621E-1 1.54996E-1 1.65798E-1 2.30782E-1 2.57014E-1 2.53132E-1 2.01613E-1 1.42649E-1 1.28113E-1 1.20318E-1 1.13496E-1 1.06108E-1 9.21648E-2 1.01019E-1 1.16262E-1 1.18313E-1 1.14714E-1 1.10973E-1 9.97679E-2 1.00638E-1 8.94691E-2 1.00241E-1 8.13147E-2 8.72007E-2 5.79623E-2 4.69476E-2 4.14874E-2 4.36244E-2 3.52296E-2 2.5848E-2 2.89227E-2 2.8221E-2 1.48729E-2 1.33017E-2 1.17117E-2 7.67157E-3 3.89592E-3 4.15434E-3 3.79612E-3 2.35667E-3 3.57137E-3 4.38346E-3 3.29703E-3 2.17988E-3 3.67258E-3 4.23176E-3 2.00838E-3 3.71251E-3 3.93889E-3 2.91904E-3 5.01212E-3 6.79837E-3 3.98086E-3 2.69054E-3 1.75018E-3 1.98381E-3 3.14067E-3 7.2931E-3 6.78884E-3 5.40211E-3 1.06753E-2 1.7883E-2 1.42931E-2 1.32811E-2 2.07879E-2 1.88554E-2 1.46445E-2 1.24487E-2 1.20614E-2 8.85888E-3 7.91275E-3 8.91868E-3 5.33804E-3 5.95508E-3 7.80858E-3 5.86415E-3 5.92905E-3 4.17176E-3 2.78617E-3 3.60574E-3 2.93499E-3 2.44292E-3 2.97909E-3 1.97623E-3 1.87423E-3 3.5099E-3 4.47192E-3 7.38689E-3 1.53348E-2 4.20428E-2 4.52563E-2 2.50272E-2 4.30239E-2 4.2316E-2 1.01636E-2 9.09522E-3 1.24443E-2 1.62086E-2 3.20434E-2 4.53144E-2 5.39035E-2 3.79492E-2 6.60372E-2 8.74501E-2 1.01263E-1 8.68287E-2 8.93959E-2 5.99675E-2 2.59623E-2 1.73563E-2 2.31017E-2 2.60134E-2 4.9712E-2 5.31311E-2 6.76147E-2 9.44902E-2 1.27197E-1 1.66263E-1 1.25904E-1 1.50248E-1 1.93551E-1 2.79531E-1 5.31595E-1 5.14694E-1 5.54832E-1 -9999 -9999 -9999 -9999 -9999 -9999 -9999 -9999 -9999 -9999 -9999 -9999 -9999 -9999 -9999 -9999 -9999 -9999 -9999 -9999 -9999 -9999 -9999 -9999 -9999 -9999 -9999 -9999
-9999 -9999 -9999 -9999 -9999 -9999 -9999 -9999 -9999 -9999 -9999 -9999 -9999 -9999 -9999 -9999 -9999 -9999 -9999 -9999 -9999 -9999 -9999 -9999 -9999 -9999 -9999 -9999 -9999 -9999 -9999 -9999 -9999 -9999 -9999 -9999 -9999 -9999 -9999 -9999 -9999 -9999 -9999 -9999 -9999 -9999 -9999 -9999 -9999 -9999 -9999 -9999 -9999 -9999 -9999 -9999 -9999 -9999 -9999 -9999 -9999 -9999 -9999 -9999 -9999 -9999 -9999 -9999 -9999 -9999 -9999 -9999 -9999 -9999 -9999 -9999 -9999 -9999 -9999 -9999 -9999 -9999 -9999 -9999 -9999 -9999 -9999 9.91321E-2 8.67052E-2 8.1446E-2 7.31259E-2 7.81001E-2 7.07579E-2 7.17635E-2 7.80071E-2 8.88687E-2 1.43218E-1 1.84179E-1 1.74216E-1 1.39032E-1 9.6932E-2 7.36658E-2 6.99904E-2 7.00066E-2 8.45149E-2 1.01157E-1 1.0861E-1 1.18429E-1 1.06886E-1 1.08155E-1 1.17738E-1 1.30382E-1 1.39227E-1 1.64761E-1 2.10186E-1 2.44752E-1 2.54909E-1 1.89322E-1 1.54237E-1 1.46964E-1 1.45788E-1 1.52346E-1 1.32167E-1 1.10541E-1 1.04329E-1 1.07566E-1 1.13006E-1 1.06036E-1 1.03941E-1 1.01852E-1 9.89863E-2 9.75124E-2 9.63855E-2 8.81051E-2 6.69454E-2 5.81479E-2 4.91746E-2 4.88982E-2 5.00218E-2 4.6013E-2 2.87756E-2 1.62193E-2 2.4765E-2 1.99121E-2 1.50388E-2 8.28691E-3 6.03344E-3 3.94175E-3 2.45769E-3 2.4768E-3 2.46933E-3 3.85204E-3 6.58448E-3 5.21244E-3 4.53327E-3 6.87211E-3 7.30521E-3 3.65721E-3 4.44475E-3 7.20786E-3 7.09238E-3 7.74082E-3 6.7232E-3 2.28448E-3 1.4563E-3 2.51142E-3 5.14814E-3 5.33557E-3 6.93197E-3 1.29037E-2 9.28632E-3 8.29944E-3 1.53541E-2 2.03335E-2 1.38301E-2 1.83889E-2 1.42966E-2 1.23097E-2 1.21268E-2 6.75681E-3 5.68751E-3 6.13731E-3 4.61641E-3 5.35842E-3 6.80241E-3 7.25164E-3 6.44617E-3 4.29859E-3 3.88859E-3 3.06022E-3 1.87473E-3 2.75923E-3 2.7099E-3 6.63874E-3 6.99385E-3 5.17728E-3 7.74752E-3 5.72415E-3 9.3092E-3 1.84596E-2 4.62423E-2 6.56637E-2 4.70101E-2 6.34937E-2 4.49057E-2 1.54958E-2 1.28334E-2 9.08371E-3 1.04436E-2 2.06535E-2 3.3925E-2 3.58418E-2 6.37776E-2 7.14006E-2 5.87753E-2 4.61096E-2 4.86961E-2 3.48788E-2 5.59809E-2 3.47556E-2 2.00885E-2 1.47063E-2 2.45524E-2 3.04569E-2 6.25094E-2 7.16075E-2 6.21632E-2 7.80419E-2 1.44927E-1 1.31055E-1 1.26061E-1 1.6865E-1 1.97803E-1 3.93027E-1 5.18653E-1 -9999 -9999 -9999 -9999 -9999 -9999 -9999 -9999 -9999 -9999 -9999 -9999 -9999 -9999 -9999 -9999 -9999 -9999 -9999 -9999 -9999 -9999 -9999 -9999 -9999 -9999 -9999 -9999 -9999
-9999 -9999 -9999 -9999 -9999 -9999 -9999 -9999 -9999 -9999 -9999 -9999 -9999 -9999 -9999 -9999 -9999 -9999 -9999 -9999 -9999 -9999 -9999 -9999 -9999 -9999 -9999 -9999 -9999 -9999 -9999 -9999 -9999 -9999 -9999 -9999 -9999 -9999 -9999 -9999 -9999 -9999 -9999 -9999 -9999 -9999 -9999 -9999 -9999 -9999 -9999 -9999 -9999 -9999 -9999 -9999 -9999 -9999 -9999 -9999 -9999 -9999 -9999 -9999 -9999 -9999 -9999 -9999 -9999 -9999 -9999 -9999 -9999 -9999 -9999 -9999 -9999 -9999 -9999 -9999 -9999 -9999 -9999 -9999 -9999 -9999 9.38416E-2 9.59603E-2 8.41852E-2 7.54776E-2 7.31259E-2 6.39064E-2 6.81789E-2 6.87851E-2 7.40734E-2 1.04368E-1 1.72113E-1 2.18512E-1 2.08427E-1 1.56167E-1 1.35969E-1 1.10579E-1 7.5381E-2 6.6448E-2 7.40686E-2 8.82543E-2 1.03591E-1 9.6263E-2 9.70882E-2 1.04388E-1 1.07248E-1 1.13505E-1 1.38943E-1 1.62585E-1 1.73357E-1 1.56756E-1 1.46369E-1 1.19041E-1 1.07669E-1 1.04976E-1 1.0067E-1 1.20158E-1 1.30793E-1 1.27409E-1 1.23965E-1 1.11791E-1 9.85261E-2 9.85852E-2 9.74823E-2 9.36575E-2 9.59211E-2 7.6652E-2 7.18464E-2 6.67511E-2 4.46866E-2 4.68634E-2 4.97069E-2 4.75413E-2 3.52501E-2 2.90368E-2 2.43093E-2 1.62128E-2 2.06672E-2 1.09978E-2 1.25795E-2 6.36804E-3 4.09188E-3 2.92956E-3 4.18513E-3 3.48554E-3 3.97705E-3 4.30141E-3 6.06393E-3 9.7369E-3 9.45428E-3 1.23124E-2 1.21729E-2 4.93136E-3 3.95764E-3 8.95586E-3 1.1738E-2 8.22907E-3 4.72333E-3 3.13312E-3 3.12667E-3 5.11341E-3 4.72559E-3 9.4469E-3 1.00032E-2 1.41581E-2 1.32607E-2 1.23591E-2 1.81686E-2 1.43184E-2 1.70563E-2 1.47783E-2 1.13083E-2 1.26529E-2 9.17188E-3 7.11647E-3 5.91425E-3 4.47971E-3 3.46473E-3 5.01598E-3 6.902E-3 6.60972E-3 4.08161E-3 2.99158E-3 2.06576E-3 2.94787E-3 2.25905E-3 3.00792E-3 5.32821E-3 7.321E-3 1.10214E-2 9.25806E-3 1.78346E-2 8.84002E-3 5.26042E-3 1.4074E-2 2.32746E-2 4.39034E-2 7.94494E-2 7.98641E-2 6.54357E-2 6.31762E-2 1.77898E-2 1.22722E-2 8.43421E-3 1.59958E-2 2.6271E-2 2.18845E-2 2.80634E-2 5.26193E-2 3.50478E-2 2.35831E-2 2.20834E-2 1.60748E-2 3.02304E-2 2.77432E-2 1.74247E-2 3.21759E-2 8.51001E-2 9.12899E-2 1.71947E-1 1.7231E-1 1.41473E-1 1.01002E-1 1.20735E-1 1.12884E-1 1.14119E-1 1.32213E-1 1.71701E-1 3.94747E-1 -9999 -9999 -9999 -9999 -9999 -9999 -9999 -9999 -9999 -9999 -9999 -9999 -9999 -9999 -9999 -9999 -9999 -9999 -9999 -9999 -9999 -9999 -9999 -9999 -9999 -9999 -9999 -9999 -9999 -9999
-9999 -9999 -9999 -9999 -9999 -9999 -9999 -9999 -9999 -9999 -9999 -9999 -9999 -9999 -9999 -9999 -9999 -9999 -9999 -9999 -9999 -9999 -9999 -9999 -9999 -9999 -9999 -9999 -9999 -9999 -9999 -9999 -9999 -9999 -9999 -9999 -9999 -9999 -9999 -9999 -9999 -9999 -9999 -9999 -9999 -9999 -9999 -9999 -9999 -9999 -9999 -9999 -9999 -9999 -9999 -9999 -9999 -9999 -9999 -9999 -9999 -9999 -9999 -9999 -9999 -9999 -9999 -9999 -9999 -9999 -9999 -9999 -9999 -9999 -9999 -9999 -9999 -9999 -9999 -9999 -9999 -9999 -9999 -9999 -9999 -9999 8.69007E-2 8.34565E-2 7.74892E-2 7.54776E-2 6.51684E-2 6.37928E-2 6.3115E-2 6.51684E-2 8.18941E-2 1.43218E-1 2.0998E-1 2.23355E-1 1.89363E-1 1.64011E-1 1.55424E-1 1.46255E-1 1.09344E-1 9.05676E-2 8.00012E-2 8.81019E-2 8.4518E-2 9.49556E-2 9.7254E-2 1.04742E-1 9.41637E-2 1.02825E-1 1.0636E-1 1.16189E-1 1.07371E-1 1.14003E-1 1.03762E-1 9.73017E-2 9.05402E-2 7.95619E-2 7.94232E-2 8.77802E-2 1.00158E-1 1.24555E-1 1.15141E-1 1.08832E-1 1.10645E-1 1.07923E-1 1.1014E-1 1.03935E-1 8.26893E-2 7.87714E-2 7.28237E-2 6.92922E-2 5.24761E-2 4.17077E-2 4.77966E-2 4.2665E-2 3.09756E-2 3.21671E-2 2.24598E-2 1.27284E-2 1.56093E-2 9.76996E-3 8.94184E-3 6.47603E-3 4.23721E-3 3.06362E-3 5.5155E-3 4.5633E-3 5.93624E-3 5.2125E-3 6.05828E-3 9.63391E-3 1.5673E-2 1.99339E-2 1.24233E-2 5.61826E-3 8.37149E-3 8.71356E-3 1.33312E-2 6.72311E-3 3.44044E-3 2.76305E-3 4.59943E-3 9.21097E-3 7.23893E-3 9.70494E-3 1.32696E-2 1.18818E-2 1.509E-2 1.31085E-2 1.72848E-2 1.52183E-2 1.56462E-2 1.41889E-2 1.17323E-2 1.0006E-2 6.87001E-3 4.60154E-3 4.54212E-3 4.70754E-3 3.24302E-3 4.12886E-3 4.56959E-3 5.40026E-3 4.40522E-3 2.44644E-3 2.31436E-3 2.2486E-3 4.01918E-3 6.30825E-3 9.18823E-3 1.08424E-2 1.43552E-2 1.73821E-2 2.5814E-2 8.98024E-3 5.26844E-3 8.77062E-3 1.42827E-2 2.88576E-2 5.94631E-2 9.81578E-2 8.38686E-2 7.05994E-2 2.59081E-2 1.6112E-2 7.94795E-3 1.20785E-2 1.72895E-2 1.50513E-2 2.12001E-2 3.48276E-2 3.2757E-2 2.36927E-2 1.45404E-2 8.13126E-3 1.18607E-2 1.44593E-2 1.85874E-2 5.3256E-2 1.12018E-1 2.00187E-1 2.72309E-1 2.88006E-1 3.0889E-1 2.97459E-1 2.43915E-1 1.09783E-1 9.86252E-2 1.77777E-1 4.00014E-1 5.24157E-1 -9999 -9999 -9999 -9999 -9999 -9999 -9999 -9999 -9999 -9999 -9999 -9999 -9999 -9999 -9999 -9999 -9999 -9999 -9999 -9999 -9999 -9999 -9999 -9999 -9999 -9999 -9999 -9999 -9999 -9999
-9999 -9999 -9999 -9999 -9999 -9999 -9999 -9999 -9999 -9999 -9999 -9999 -9999 -9999 -9999 -9999 -9999 -9999 -9999 -9999 -9999 -9999 -9999 -9999 -9999 -9999 -9999 -9999 -9999 -9999 -9999 -9999 -9999 -9999 -9999 -9999 -9999 -9999 -9999 -9999 -9999 -9999 -9999 -9999 -9999 -9999 -9999 -9999 -9999 -9999 -9999 -9999 -9999 -9999 -9999 -9999 -9999 -9999 -9999 -9999 -9999 -9999 -9999 -9999 -9999 -9999 -9999 -9999 -9999 -9999 -9999 -9999 -9999 -9999 -9999 -9999 -9999 -9999 -9999 -9999 -9999 -9999 -9999 -9999 -9999 -9999 7.84443E-2 8.41852E-2 7.80337E-2 6.71636E-2 6.56329E-2 6.36794E-2 6.39064E-2 6.62064E-2 1.10465E-1 1.77215E-1 2.15959E-1 1.94312E-1 1.80584E-1 1.62982E-1 1.64011E-1 1.46499E-1 1.30821E-1 1.17506E-1 1.01392E-1 8.68896E-2 8.82495E-2 9.75862E-2 1.0011E-1 9.61144E-2 9.71029E-2 1.03174E-1 1.03874E-1 1.02937E-1 1.38712E-1 1.87945E-1 1.62548E-1 1.37491E-1 1.10967E-1 9.50019E-2 8.56808E-2 7.80484E-2 8.31917E-2 8.61205E-2 1.10339E-1 1.21794E-1 1.15191E-1 1.12017E-1 1.05875E-1 9.28584E-2 9.54048E-2 8.8842E-2 6.2659E-2 6.53577E-2 6.92618E-2 5.88646E-2 3.45144E-2 3.76628E-2 1.99856E-2 1.63176E-2 2.23131E-2 1.48726E-2 9.19547E-3 7.75279E-3 5.32362E-3 3.19234E-3 3.3049E-3 3.5636E-3 5.10418E-3 9.0982E-3 9.81497E-3 6.10763E-3 6.54041E-3 8.21022E-3 1.13652E-2 2.23268E-2 1.41108E-2 8.20979E-3 1.80521E-2 1.60841E-2 1.05257E-2 5.44964E-3 3.56366E-3 5.00598E-3 8.22061E-3 1.14983E-2 1.30144E-2 1.28483E-2 1.3209E-2 1.15445E-2 1.62333E-2 1.68409E-2 1.88354E-2 1.68096E-2 1.76626E-2 1.03501E-2 1.19059E-2 6.44905E-3 4.37552E-3 3.91439E-3 3.39447E-3 2.80516E-3 2.6736E-3 4.97021E-3 6.41535E-3 3.63359E-3 3.06642E-3 3.53117E-3 4.18366E-3 3.2687E-3 3.56937E-3 7.26005E-3 1.07484E-2 1.45904E-2 1.64805E-2 2.70093E-2 2.42313E-2 1.8526E-2 9.8015E-3 1.21448E-2 1.57871E-2 2.8586E-2 6.06483E-2 7.71943E-2 7.77239E-2 2.27988E-2 2.26652E-2 1.84377E-2 9.76618E-3 8.90871E-3 9.86141E-3 1.13226E-2 1.53677E-2 2.0426E-2 2.12919E-2 1.7323E-2 1.70301E-2 9.52964E-3 8.67334E-3 6.64987E-3 3.02493E-2 1.0357E-1 1.60992E-1 1.54731E-1 1.69692E-1 2.74463E-1 2.70927E-1 3.74106E-1 3.81849E-1 1.69564E-1 9.1499E-2 2.72831E-1 5.12145E-1 -9999 -9999 -9999 -9999 -9999 -9999 -9999 -9999 -9999 -9999 -9999 -9999 -9999 -9999 -9999 -9999 -9999 -9999 -9999 -9999 -9999 -9999 -9999 -9999 -9999 -9999 -9999 -9999 -9999 -9999 -9999
-9999 -9999 -9999 -9999 -9999 -9999 -9999 -9999 -9999 -9999 -9999 -9999 -9999 -9999 -9999 -9999 -9999 -9999 -9999 -9999 -9999 -9999 -9999 -9999 -9999 -9999 -9999 -9999 -9999 -9999 -9999 -9999 -9999 -9999 -9999 -9999 -9999 -9999 -9999 -9999 -9999 -9999 -9999 -9999 -9999 -9999 -9999 -9999 -9999 -9999 -9999 -9999 -9999 -9999 -9999 -9999 -9999 -9999 -9999 -9999 -9999 -9999 -9999 -9999 -9999 -9999 -9999 -9999 -9999 -9999 -9999 -9999 -9999 -9999 -9999 -9999 -9999 -9999 -9999 -9999 -9999 -9999 -9999 -9999 -9999 7.84443E-2 7.89949E-2 7.98272E-2 7.88569E-2 6.76411E-2 6.49373E-2 6.3115E-2 5.83967E-2 8.09023E-2 1.23875E-1 1.76941E-1 1.85359E-1 1.83382E-1 1.71314E-1 1.57912E-1 1.44627E-1 1.46734E-1 1.34285E-1 1.28272E-1 1.08572E-1 1.04267E-1 9.64805E-2 1.03039E-1 9.32503E-2 1.01318E-1 1.0218E-1 1.08348E-1 1.02243E-1 1.19836E-1 1.91674E-1 2.34903E-1 2.48944E-1 2.05425E-1 1.69368E-1 1.3857E-1 1.18716E-1 9.11712E-2 7.2899E-2 7.8412E-2 9.53689E-2 1.03765E-1 1.13903E-1 9.97603E-2 9.69682E-2 9.31071E-2 8.67046E-2 8.157E-2 6.79383E-2 6.09721E-2 5.48727E-2 5.37167E-2 3.58568E-2 3.90797E-2 2.25245E-2 1.46401E-2 1.53835E-2 1.18056E-2 7.62107E-3 8.04809E-3 6.95361E-3 4.1557E-3 6.47661E-3 6.82674E-3 5.12495E-3 9.98487E-3 1.4511E-2 1.71813E-2 1.34539E-2 1.43712E-2 2.11594E-2 2.77851E-2 1.62632E-2 1.15869E-2 1.56111E-2 6.93524E-3 4.97385E-3 5.43787E-3 5.72789E-3 9.29393E-3 1.00269E-2 1.58713E-2 1.39016E-2 1.57262E-2 1.59591E-2 1.56105E-2 1.48264E-2 1.40563E-2 1.61336E-2 1.89003E-2 1.56177E-2 9.26397E-3 1.05385E-2 4.38991E-3 3.24947E-3 2.96985E-3 2.93917E-3 2.32684E-3 2.97447E-3 4.9595E-3 4.3489E-3 2.93385E-3 3.48728E-3 2.52705E-3 3.73722E-3 3.34785E-3 1.85334E-3 3.02485E-3 4.45556E-3 5.92476E-3 1.40104E-2 2.94037E-2 4.33406E-2 5.21518E-2 3.20548E-2 2.19484E-2 3.22706E-2 3.96069E-2 8.32496E-2 9.417E-2 3.52961E-2 2.87594E-2 2.16713E-2 2.03878E-2 1.98218E-2 1.40438E-2 1.03168E-2 8.21211E-3 8.65717E-3 1.22694E-2 1.11423E-2 1.40783E-2 2.75192E-2 3.22987E-2 1.85354E-2 9.19753E-3 1.94922E-2 6.24532E-2 7.03671E-2 7.09507E-2 1.3371E-1 1.47646E-1 1.56287E-1 3.44496E-1 4.36496E-1 1.96081E-1 1.42204E-1 2.24284E-1 4.80587E-1 -9999 -9999 -9999 -9999 -9999 -9999 -9999 -9999 -9999 -9999 -9999 -9999 -9999 -9999 -9999 -9999 -9999 -9999 -9999 -9999 -9999 -9999 -9999 -9999 -9999 -9999 -9999 -9999 -9999 -9999 -9999
-9999 -9999 -9999 -9999 -9999 -9999 -9999 -9999 -9999 -9999 -9999 -9999 -9999 -9999 -9999 -9999 -9999 -9999 -9999 -9999 -9999 -9999 -9999 -9999 -9999 -9999 -9999 -9999 -9999 -9999 -9999 -9999 -9999 -9999 -9999 -9999 -9999 -9999 -9999 -9999 -9999 -9999 -9999 -9999 -9999 -9999 -9999 -9999 -9999 -9999 -9999 -9999 -9999 -9999 -9999 -9999 -9999 -9999 -9999 -9999 -9999 -9999 -9999 -9999 -9999 -9999 -9999 -9999 -9999 -9999 -9999 -9999 -9999 -9999 -9999 -9999 -9999 -9999 -9999 -9999 -9999 -9999 -9999 -9999 -9999 7.85816E-2 7.92714E-2 8.02462E-2 7.0447E-2 6.77609E-2 6.42483E-2 5.60392E-2 6.40112E-2 8.83187E-2 1.2265E-1 1.41896E-1 1.76448E-1 1.74272E-1 1.6396E-1 1.35335E-1 1.37332E-1 1.29754E-1 1.20724E-1 1.06268E-1 1.06089E-1 1.11526E-1 1.10595E-1 9.84804E-2 9.93203E-2 1.07305E-1 1.07667E-1 1.0091E-1 1.0298E-1 1.34938E-1 1.90844E-1 2.16549E-1 2.45231E-1 2.39734E-1 2.11517E-1 1.79338E-1 1.37619E-1 1.10154E-1 7.95619E-2 7.71892E-2 8.54776E-2 9.50434E-2 9.13493E-2 9.02143E-2 8.06052E-2 8.28445E-2 7.99731E-2 7.36935E-2 7.27118E-2 6.24187E-2 4.77749E-2 3.37844E-2 3.05013E-2 3.11666E-2 2.7315E-2 2.30255E-2 1.61068E-2 8.73926E-3 7.96185E-3 1.29724E-2 8.97963E-3 7.72686E-3 1.25649E-2 9.51716E-3 1.34784E-2 1.16679E-2 1.36417E-2 2.65086E-2 1.5762E-2 1.39E-2 1.65859E-2 2.35168E-2 1.66682E-2 9.62392E-3 1.18152E-2 1.56344E-2 1.53802E-2 1.66775E-2 1.47991E-2 1.80153E-2 1.55252E-2 1.38997E-2 1.56864E-2 1.26383E-2 1.7931E-2 2.18974E-2 1.60373E-2 1.96216E-2 1.28688E-2 1.1202E-2 9.18712E-3 7.66505E-3 8.20706E-3 5.2096E-3 2.63294E-3 1.81596E-3 2.40112E-3 2.71325E-3 4.26786E-3 4.35875E-3 2.69704E-3 3.31508E-3 3.5763E-3 2.87349E-3 2.52805E-3 2.78913E-3 1.7239E-3 2.69457E-3 3.07456E-3 5.19428E-3 9.84735E-3 1.824E-2 2.91102E-2 4.21066E-2 7.31316E-2 4.83514E-2 3.83152E-2 6.83312E-2 9.89773E-2 9.14856E-2 2.95687E-2 2.56453E-2 2.18287E-2 2.34657E-2 2.08743E-2 1.33845E-2 9.4511E-3 6.68436E-3 6.28047E-3 1.18228E-2 1.65641E-2 2.79536E-2 4.94638E-2 3.45183E-2 2.60936E-2 1.47702E-2 1.20187E-2 3.84014E-2 4.41203E-2 7.27166E-2 8.43096E-2 6.9492E-2 1.36317E-1 3.29628E-1 5.0737E-1 3.9802E-1 3.95843E-1 3.49501E-1 5.30465E-1 -9999 -9999 -9999 -9999 -9999 -9999 -9999 -9999 -9999 -9999 -9999 -9999 -9999 -9999 -9999 -9999 -9999 -9999 -9999 -9999 -9999 -9999 -9999 -9999 -9999 -9999 -9999 -9999 -9999 -9999 -9999
-9999 -9999 -9999 -9999 -9999 -9999 -9999 -9999 -9999 -9999 -9999 -9999 -9999 -9999 -9999 -9999 -9999 -9999 -9999 -9999 -9999 -9999 -9999 -9999 -9999 -9999 -9999 -9999 -9999 -9999 -9999 -9999 -9999 -9999 -9999 -9999 -9999 -9999 -9999 -9999 -9999 -9999 -9999 -9999 -9999 -9999 -9999 -9999 -9999 -9999 -9999 -9999 -9999 -9999 -9999 -9999 -9999 -9999 -9999 -9999 -9999 -9999 -9999 -9999 -9999 -9999 -9999 -9999 -9999 -9999 -9999 -9999 -9999 -9999 -9999 -9999 -9999 -9999 -9999 -9999 -9999 -9999 -9999 -9999 7.88569E-2 7.941E-2 7.96879E-2 7.09456E-2 6.9705E-2 6.6926E-2 6.41342E-2 5.69511E-2 6.90184E-2 8.72566E-2 1.01118E-1 1.44439E-1 1.8142E-1 1.75629E-1 1.35335E-1 1.21074E-1 1.20473E-1 1.14084E-1 1.01529E-1 1.03262E-1 1.05198E-1 1.06986E-1 1.01705E-1 1.02396E-1 1.10412E-1 1.119E-1 9.89153E-2 1.04556E-1 1.15382E-1 1.59959E-1 1.65348E-1 2.05338E-1 2.29435E-1 2.40941E-1 2.29934E-1 1.89532E-1 1.60729E-1 1.25486E-1 9.11564E-2 7.97912E-2 8.82777E-2 8.30722E-2 8.21937E-2 8.17956E-2 8.0949E-2 7.06224E-2 7.40855E-2 5.56666E-2 5.31033E-2 4.98844E-2 4.68724E-2 4.64612E-2 3.25258E-2 2.31532E-2 1.96394E-2 1.42444E-2 1.38338E-2 9.99128E-3 1.24961E-2 1.99727E-2 1.27968E-2 1.82112E-2 2.11217E-2 1.60421E-2 2.61368E-2 1.40096E-2 1.55412E-2 2.39954E-2 1.46897E-2 1.73663E-2 1.51514E-2 2.11689E-2 2.06403E-2 1.61202E-2 1.02799E-2 1.70123E-2 8.87411E-3 1.23066E-2 1.21243E-2 1.81353E-2 1.08782E-2 1.25704E-2 2.37781E-2 1.57602E-2 2.63683E-2 1.95865E-2 1.64372E-2 1.86444E-2 1.24333E-2 7.87386E-3 8.59457E-3 9.39551E-3 4.00411E-3 2.21549E-3 1.79323E-3 2.38537E-3 3.30458E-3 4.36776E-3 3.18337E-3 3.02115E-3 2.90967E-3 2.45175E-3 2.10199E-3 2.71864E-3 4.61205E-3 7.19774E-3 4.2546E-3 4.80039E-3 6.25741E-3 5.36326E-3 1.04042E-2 1.70743E-2 2.8324E-2 4.86431E-2 6.69341E-2 7.34955E-2 6.80768E-2 7.46774E-2 9.31664E-2 7.29667E-2 5.77273E-2 2.07187E-2 1.9467E-2 1.20577E-2 1.31572E-2 1.05409E-2 1.14903E-2 9.67171E-3 8.08782E-3 1.41764E-2 3.12882E-2 5.07079E-2 7.51012E-2 7.94877E-2 8.30414E-2 4.66682E-2 1.94567E-2 2.07708E-2 2.43919E-2 3.17008E-2 2.45322E-2 3.32344E-2 1.06817E-1 2.9177E-1 4.94063E-1 5.14659E-1 5.21816E-1 -9999 -9999 -9999 -9999 -9999 -9999 -9999 -9999 -9999 -9999 -9999 -9999 -9999 -9999 -9999 -9999 -9999 -9999 -9999 -9999 -9999 -9999 -9999 -9999 -9999 -9999 -9999 -9999 -9999 -9999 -9999 -9999 -9999
-9999 -9999 -9999 -9999 -9999 -9999 -9999 -9999 -9999 -9999 -9999 -9999 -9999 -9999 -9999 -9999 -9999 -9999 -9999 -9999 -9999 -9999 -9999 -9999 -9999 -9999 -9999 -9999 -9999 -9999 -9999 -9999 -9999 -9999 -9999 -9999 -9999 -9999 -9999 -9999 -9999 -9999 -9999 -9999 -9999 -9999 -9999 -9999 -9999 -9999 -9999 -9999 -9999 -9999 -9999 -9999 -9999 -9999 -9999 -9999 -9999 -9999 -9999 -9999 -9999 -9999 -9999 -9999 -9999 -9999 -9999 -9999 -9999 -9999 -9999 -9999 -9999 -9999 -9999 -9999 -9999 -9999 -9999 7.96879E-2 7.96879E-2 7.96879E-2 7.11961E-2 7.0447E-2 6.88483E-2 6.63354E-2 5.76697E-2 6.26592E-2 6.53897E-2 7.16807E-2 1.10529E-1 1.81699E-1 2.27951E-1 1.68113E-1 1.27851E-1 1.17116E-1 1.07758E-1 9.04526E-2 9.26502E-2 9.52193E-2 1.04314E-1 9.4415E-2 9.6366E-2 9.76861E-2 1.04845E-1 9.33874E-2 9.87476E-2 1.01461E-1 1.29692E-1 1.38887E-1 1.62481E-1 1.85097E-1 2.31828E-1 2.57334E-1 2.16648E-1 2.09431E-1 1.7455E-1 1.41311E-1 1.07572E-1 7.45245E-2 8.45357E-2 8.71378E-2 9.01036E-2 8.65391E-2 7.19725E-2 6.60239E-2 5.93926E-2 6.44982E-2 6.04999E-2 5.41153E-2 4.42944E-2 4.14644E-2 3.44669E-2 2.34588E-2 1.58312E-2 1.32426E-2 9.86562E-3 1.3309E-2 2.03492E-2 2.81758E-2 1.89534E-2 2.34655E-2 2.70946E-2 1.83361E-2 3.3001E-2 1.75107E-2 1.55497E-2 2.27681E-2 2.36424E-2 2.88266E-2 2.67572E-2 2.33486E-2 1.36966E-2 1.52403E-2 2.04361E-2 1.17105E-2 5.62734E-3 6.42014E-3 1.29853E-2 1.18241E-2 7.36622E-3 1.24271E-2 2.09958E-2 1.33272E-2 2.25981E-2 1.70904E-2 1.04957E-2 1.30696E-2 9.96952E-3 7.20467E-3 8.75786E-3 7.12722E-3 4.17061E-3 2.87977E-3 2.13401E-3 2.72916E-3 3.35758E-3 2.78787E-3 2.05069E-3 1.84083E-3 2.6895E-3 3.28641E-3 2.52362E-3 4.71237E-3 5.03542E-3 6.61911E-3 1.02616E-2 6.97306E-3 1.07664E-2 1.26486E-2 1.65615E-2 1.64019E-2 2.41386E-2 5.80841E-2 8.61795E-2 8.29538E-2 6.94471E-2 7.39555E-2 8.40296E-2 6.48256E-2 5.41353E-2 4.05309E-2 3.34242E-2 3.31539E-2 3.88588E-2 2.83748E-2 3.32538E-2 1.13862E-2 1.13849E-2 1.42302E-2 2.43049E-2 3.64647E-2 7.60232E-2 9.06638E-2 1.4656E-1 9.87119E-2 4.3704E-2 1.99124E-2 1.14185E-2 1.75731E-2 3.71972E-2 5.99053E-2 1.41676E-1 1.90855E-1 3.82677E-1 -9999 -9999 -9999 -9999 -9999 -9999 -9999 -9999 -9999 -9999 -9999 -9999 -9999 -9999 -9999 -9999 -9999 -9999 -9999 -9999 -9999 -9999 -9999 -9999 -9999 -9999 -9999 -9999 -9999 -9999 -9999 -9999 -9999 -9999 -9999
-9999 -9999 -9999 -9999 -9999 -9999 -9999 -9999 -9999 -9999 -9999 -9999 -9999 -9999 -9999 -9999 -9999 -9999 -9999 -9999 -9999 -9999 -9999 -9999 -9999 -9999 -9999 -9999 -9999 -9999 -9999 -9999 -9999 -9999 -9999 -9999 -9999 -9999 -9999 -9999 -9999 -9999 -9999 -9999 -9999 -9999 -9999 -9999 -9999 -9999 -9999 -9999 -9999 -9999 -9999 -9999 -9999 -9999 -9999 -9999 -9999 -9999 -9999 -9999 -9999 -9999 -9999 -9999 -9999 -9999 -9999 -9999 -9999 -9999 -9999 -9999 -9999 -9999 -9999 -9999 -9999 -9999 8.29464E-2 8.25148E-2 8.08081E-2 8.03864E-2 7.10708E-2 6.9705E-2 6.72827E-2 5.83967E-2 5.89212E-2 6.88965E-2 6.24914E-2 7.6967E-2 1.25173E-1 2.28281E-1 2.469E-1 1.77504E-1 1.28905E-1 1.08304E-1 8.7846E-2 8.96789E-2 9.2809E-2 9.53819E-2 8.66961E-2 8.8504E-2 9.60384E-2 9.76861E-2 8.70845E-2 9.24352E-2 9.3069E-2 1.06544E-1 1.45948E-1 1.4977E-1 1.52656E-1 1.86448E-1 2.2747E-1 2.29144E-1 2.34477E-1 2.24255E-1 1.86403E-1 1.52104E-1 1.06857E-1 8.15477E-2 8.78084E-2 9.16165E-2 9.28789E-2 8.75185E-2 5.56651E-2 6.4367E-2 5.21573E-2 5.03266E-2 5.61906E-2 4.85638E-2 3.72168E-2 2.32041E-2 1.66177E-2 2.06008E-2 2.8657E-2 1.86441E-2 1.33304E-2 1.58082E-2 3.0268E-2 3.68101E-2 4.13737E-2 2.00912E-2 3.20331E-2 2.13431E-2 2.51738E-2 3.09026E-2 3.14054E-2 2.96844E-2 2.87351E-2 2.22359E-2 1.68326E-2 1.27444E-2 9.56544E-3 6.55494E-3 1.31534E-2 9.02207E-3 4.78915E-3 4.14235E-3 1.04483E-2 4.58721E-3 3.9296E-3 6.43177E-3 1.40075E-2 1.26866E-2 1.53248E-2 1.12404E-2 8.18245E-3 7.64885E-3 7.90855E-3 6.6628E-3 8.04341E-3 5.48544E-3 2.78543E-3 4.38765E-3 4.55397E-3 3.86581E-3 2.44851E-3 3.1504E-3 1.98283E-3 1.35548E-3 1.85663E-3 2.8261E-3 3.87764E-3 6.06152E-3 7.68885E-3 7.8969E-3 1.09933E-2 1.56187E-2 1.02183E-2 2.03371E-2 3.1777E-2 2.44514E-2 1.75262E-2 3.27238E-2 8.16476E-2 9.96541E-2 8.10396E-2 5.41849E-2 7.03483E-2 5.73317E-2 5.6959E-2 4.76213E-2 5.61848E-2 5.82743E-2 5.39329E-2 4.96104E-2 3.24246E-2 3.78464E-2 1.97132E-2 1.43474E-2 2.39948E-2 4.16439E-2 3.94348E-2 7.44852E-2 1.55929E-1 1.78825E-1 1.04556E-1 3.98364E-2 2.42153E-2 2.9978E-2 7.2676E-2 1.99111E-1 2.08303E-1 2.05394E-1 4.43896E-1 -9999 -9999 -9999 -9999 -9999 -9999 -9999 -9999 -9999 -9999 -9999 -9999 -9999 -9999 -9999 -9999 -9999 -9999 -9999 -9999 -9999 -9999 -9999 -9999 -9999 -9999 -9999 -9999 -9999 -9999 -9999 -9999 -9999 -9999 -9999
-9999 -9999 -9999 -9999 -9999 -9999 -9999 -9999 -9999 -9999 -9999 -9999 -9999 -9999 -9999 -9999 -9999 -9999 -9999 -9999 -9999 -9999 -9999 -9999 -9999 -9999 -9999 -9999 -9999 -9999 -9999 -9999 -9999 -9999 -9999 -9999 -9999 -9999 -9999 -9999 -9999 -9999 -9999 -9999 -9999 -9999 -9999 -9999 -9999 -9999 -9999 -9999 -9999 -9999 -9999 -9999 -9999 -9999 -9999 -9999 -9999 -9999 -9999 -9999 -9999 -9999 -9999 -9999 -9999 -9999 -9999 -9999 -9999 -9999 -9999 -9999 -9999 -9999 -9999 -9999 -9999 -9999 8.70734E-2 8.49877E-2 8.20851E-2 7.22062E-2 7.08206E-2 6.87267E-2 5.8816E-2 5.78766E-2 5.945E-2 6.45823E-2 6.19378E-2 7.85979E-2 1.41896E-1 2.31624E-1 2.56049E-1 1.66051E-1 1.17755E-1 8.81491E-2 8.17392E-2 8.46195E-2 8.77407E-2 7.99673E-2 8.66961E-2 8.8504E-2 9.05E-2 8.69349E-2 8.75347E-2 8.70845E-2 8.84412E-2 1.0461E-1 1.63546E-1 1.83213E-1 1.84252E-1 2.01193E-1 1.93442E-1 2.17411E-1 2.50918E-1 2.35087E-1 1.96766E-1 1.49242E-1 1.14272E-1 8.51545E-2 8.62932E-2 9.79163E-2 8.72512E-2 8.49173E-2 6.96305E-2 6.60648E-2 5.78594E-2 4.96405E-2 6.52273E-2 5.36488E-2 3.67012E-2 3.09328E-2 2.47697E-2 3.10995E-2 3.66541E-2 2.0817E-2 2.49838E-2 2.30613E-2 3.6412E-2 4.48157E-2 3.43518E-2 2.63799E-2 2.52177E-2 2.85351E-2 3.23768E-2 2.49385E-2 2.43173E-2 1.87519E-2 1.18764E-2 1.68761E-2 9.41965E-3 1.13258E-2 4.93064E-3 5.02218E-3 8.68343E-3 8.09666E-3 6.13403E-3 3.35634E-3 4.89352E-3 3.77782E-3 4.15836E-3 5.49612E-3 8.43711E-3 9.55458E-3 1.23238E-2 1.11019E-2 9.36092E-3 6.51944E-3 4.977E-3 5.11909E-3 4.54898E-3 5.23618E-3 3.36378E-3 2.35768E-3 3.30897E-3 2.67617E-3 2.31329E-3 3.09679E-3 2.19222E-3 2.10127E-3 2.78489E-3 2.26297E-3 3.69939E-3 4.94875E-3 7.33519E-3 1.10569E-2 1.52321E-2 2.97211E-2 2.38773E-2 2.14191E-2 4.43984E-2 3.94171E-2 3.00234E-2 3.63597E-2 4.05696E-2 6.95335E-2 1.15074E-1 9.59465E-2 7.64411E-2 6.359E-2 5.53087E-2 5.21272E-2 7.09362E-2 5.82656E-2 6.75871E-2 4.81223E-2 3.25436E-2 3.45738E-2 2.22682E-2 1.34837E-2 1.2721E-2 2.11882E-2 2.33741E-2 5.70558E-2 1.17368E-1 1.82968E-1 1.1011E-1 5.54795E-2 6.96603E-2 6.43908E-2 1.02763E-1 1.91559E-1 4.04541E-1 4.69984E-1 -9999 -9999 -9999 -9999 -9999 -9999 -9999 -9999 -9999 -9999 -9999 -9999 -9999 -9999 -9999 -9999 -9999 -9999 -9999 -9999 -9999 -9999 -9999 -9999 -9999 -9999 -9999 -9999 -9999 -9999 -9999 -9999 -9999 -9999 -9999 -9999
-9999 -9999 -9999 -9999 -9999 -9999 -9999 -9999 -9999 -9999 -9999 -9999 -9999 -9999 -9999 -9999 -9999 -9999 -9999 -9999 -9999 -9999 -9999 -9999 -9999 -9999 -9999 -9999 -9999 -9999 -9999 -9999 -9999 -9999 -9999 -9999 -9999 -9999 -9999 -9999 -9999 -9999 -9999 -9999 -9999 -9999 -9999 -9999 -9999 -9999 -9999 -9999 -9999 -9999 -9999 -9999 -9999 -9999 -9999 -9999 -9999 -9999 -9999 -9999 -9999 -9999 -9999 -9999 -9999 -9999 -9999 -9999 -9999 -9999 -9999 -9999 -9999 -9999 -9999 -9999 -9999 9.21052E-2 9.37015E-2 8.5579E-2 7.36163E-2 7.28441E-2 7.10708E-2 6.06287E-2 5.47996E-2 5.8816E-2 6.05207E-2 5.72075E-2 6.13886E-2 8.59703E-2 1.44627E-1 2.50745E-1 2.48684E-1 1.51299E-1 9.44098E-2 8.08923E-2 7.62873E-2 7.99593E-2 7.35894E-2 8.03846E-2 8.2073E-2 8.36485E-2 8.033E-2 8.20156E-2 8.2442E-2 8.17325E-2 7.95217E-2 1.05671E-1 1.51689E-1 1.7672E-1 1.53937E-1 1.68307E-1 1.84683E-1 2.01381E-1 2.2514E-1 1.97826E-1 1.76613E-1 1.50423E-1 1.20113E-1 9.18034E-2 8.62932E-2 8.90089E-2 9.47234E-2 8.33932E-2 8.52696E-2 7.03029E-2 7.43089E-2 5.51987E-2 6.22252E-2 6.16626E-2 4.1714E-2 4.40483E-2 3.30266E-2 4.58096E-2 4.3262E-2 3.96347E-2 2.50877E-2 3.63511E-2 3.84257E-2 3.39005E-2 4.05722E-2 3.79512E-2 3.78653E-2 3.41025E-2 3.10685E-2 1.86107E-2 1.43077E-2 1.93623E-2 8.47628E-3 9.07758E-3 6.71195E-3 7.22324E-3 3.15769E-3 2.95886E-3 4.05678E-3 6.08795E-3 3.38915E-3 2.092E-3 3.06718E-3 4.5305E-3 6.9025E-3 4.80813E-3 8.16714E-3 1.58606E-2 1.51724E-2 1.29249E-2 7.93092E-3 4.91072E-3 6.10034E-3 7.33547E-3 5.36749E-3 4.66734E-3 3.66549E-3 2.15482E-3 2.29308E-3 2.26511E-3 2.54011E-3 2.8222E-3 2.50995E-3 2.59401E-3 2.9539E-3 1.83371E-3 1.7402E-3 2.30361E-3 3.16107E-3 4.19671E-3 8.84452E-3 1.85319E-2 3.09367E-2 4.69221E-2 5.61459E-2 7.05345E-2 4.25222E-2 6.51903E-2 6.87887E-2 4.76886E-2 6.61366E-2 7.79914E-2 9.14997E-2 6.37006E-2 7.84428E-2 7.71926E-2 7.40024E-2 5.4319E-2 4.75654E-2 5.66307E-2 4.95142E-2 5.79313E-2 2.23534E-2 1.35049E-2 7.229E-3 1.08242E-2 1.93823E-2 7.16742E-2 1.69892E-1 3.44397E-1 2.2496E-1 5.93758E-2 1.31222E-1 1.90935E-1 3.21161E-1 3.79082E-1 -9999 -9999 -9999 -9999 -9999 -9999 -9999 -9999 -9999 -9999 -9999 -9999 -9999 -9999 -9999 -9999 -9999 -9999 -9999 -9999 -9999 -9999 -9999 -9999 -9999 -9999 -9999 -9999 -9999 -9999 -9999 -9999 -9999 -9999 -9999 -9999 -9999 -9999
-9999 -9999 -9999 -9999 -9999 -9999 -9999 -9999 -9999 -9999 -9999 -9999 -9999 -9999 -9999 -9999 -9999 -9999 -9999 -9999 -9999 -9999 -9999 -9999 -9999 -9999 -9999 -9999 -9999 -9999 -9999 -9999 -9999 -9999 -9999 -9999 -9999 -9999 -9999 -9999 -9999 -9999 -9999 -9999 -9999 -9999 -9999 -9999 -9999 -9999 -9999 -9999 -9999 -9999 -9999 -9999 -9999 -9999 -9999 -9999 -9999 -9999 -9999 -9999 -9999 -9999 -9999 -9999 -9999 -9999 -9999 -9999 -9999 -9999 -9999 -9999 -9999 -9999 -9999 -9999 -9999 8.23713E-2 8.41074E-2 7.40051E-2 7.31006E-2 7.24607E-2 7.09456E-2 5.64962E-2 5.46032E-2 6.01976E-2 6.06801E-2 6.48665E-2 6.93205E-2 9.85699E-2 1.76654E-1 2.57833E-1 2.2067E-1 1.22244E-1 8.59449E-2 7.44436E-2 7.61542E-2 7.09328E-2 7.44948E-2 7.67353E-2 7.82173E-2 7.48353E-2 7.60177E-2 7.73511E-2 8.22996E-2 7.3052E-2 7.59062E-2 1.00483E-1 1.46928E-1 1.33306E-1 1.23926E-1 1.31618E-1 1.52513E-1 1.77387E-1 1.80713E-1 1.82943E-1 1.79059E-1 1.5209E-1 1.22726E-1 9.51591E-2 7.82356E-2 8.57289E-2 8.58386E-2 8.0719E-2 8.40832E-2 6.89191E-2 5.85652E-2 5.52655E-2 6.2538E-2 7.23998E-2 5.49855E-2 5.11088E-2 4.15559E-2 4.4646E-2 5.37582E-2 4.32594E-2 3.19447E-2 4.27852E-2 4.87209E-2 3.54532E-2 4.19414E-2 3.45683E-2 2.58431E-2 2.46739E-2 2.53368E-2 1.98804E-2 1.28972E-2 1.39541E-2 7.53584E-3 5.63945E-3 3.74349E-3 3.40287E-3 1.77826E-3 1.19461E-3 2.18301E-3 3.00083E-3 2.40556E-3 2.21912E-3 5.00713E-3 8.31221E-3 1.23445E-2 8.0454E-3 9.30463E-3 1.47389E-2 1.6825E-2 1.04654E-2 7.50693E-3 4.89024E-3 4.00109E-3 5.59832E-3 2.81861E-3 2.75202E-3 3.45407E-3 2.34285E-3 2.15886E-3 3.1252E-3 2.8353E-3 2.79243E-3 2.10413E-3 2.32671E-3 2.93304E-3 3.02388E-3 3.18971E-3 4.18178E-3 3.61043E-3 4.776E-3 5.28616E-3 6.73019E-3 1.34819E-2 2.45482E-2 4.17637E-2 6.59597E-2 9.18797E-2 8.46803E-2 1.01125E-1 9.91863E-2 7.43258E-2 6.33001E-2 9.6754E-2 7.93882E-2 6.96264E-2 5.87248E-2 5.00472E-2 5.14468E-2 6.51976E-2 8.86451E-2 1.09024E-1 7.5592E-2 1.23411E-2 9.25633E-3 1.15673E-2 1.34545E-2 1.94415E-2 8.19001E-2 2.3256E-1 3.42728E-1 2.49729E-1 6.6947E-2 1.19092E-1 3.53595E-1 1.59927E-1 -9999 -9999 -9999 -9999 -9999 -9999 -9999 -9999 -9999 -9999 -9999 -9999 -9999 -9999 -9999 -9999 -9999 -9999 -9999 -9999 -9999 -9999 -9999 -9999 -9999 -9999 -9999 -9999 -9999 -9999 -9999 -9999 -9999 -9999 -9999 -9999 -9999 -9999 -9999
-9999 -9999 -9999 -9999 -9999 -9999 -9999 -9999 -9999 -9999 -9999 -9999 -9999 -9999 -9999 -9999 -9999 -9999 -9999 -9999 -9999 -9999 -9999 -9999 -9999 -9999 -9999 -9999 -9999 -9999 -9999 -9999 -9999 -9999 -9999 -9999 -9999 -9999 -9999 -9999 -9999 -9999 -9999 -9999 -9999 -9999 -9999 -9999 -9999 -9999 -9999 -9999 -9999 -9999 -9999 -9999 -9999 -9999 -9999 -9999 -9999 -9999 -9999 -9999 -9999 -9999 -9999 -9999 -9999 -9999 -9999 -9999 -9999 -9999 -9999 -9999 -9999 -9999 -9999 -9999 7.92714E-2 8.03864E-2 8.15153E-2 7.28441E-2 7.18259E-2 7.09456E-2 6.216E-2 5.61933E-2 5.47013E-2 5.42611E-2 6.88873E-2 8.23811E-2 9.06938E-2 1.14657E-1 1.93341E-1 2.39896E-1 1.67172E-1 1.09019E-1 7.88551E-2 6.95635E-2 6.35166E-2 6.73259E-2 7.08439E-2 7.76754E-2 7.01782E-2 7.11681E-2 7.68152E-2 7.72168E-2 6.8618E-2 6.89799E-2 7.77744E-2 1.02885E-1 1.29878E-1 9.56271E-2 1.05255E-1 1.13272E-1 1.21704E-1 1.23091E-1 1.66991E-1 1.84243E-1 1.89273E-1 1.68623E-1 1.12955E-1 8.91171E-2 7.9194E-2 7.66502E-2 8.71312E-2 9.05075E-2 8.54E-2 6.20848E-2 7.7266E-2 6.15352E-2 7.77226E-2 7.19235E-2 6.26708E-2 4.25898E-2 5.10427E-2 5.57484E-2 5.84984E-2 3.4038E-2 5.13449E-2 4.60474E-2 4.30386E-2 4.85655E-2 3.41491E-2 3.01387E-2 2.20275E-2 1.26478E-2 1.09886E-2 9.60985E-3 7.46383E-3 5.07713E-3 5.03273E-3 3.39931E-3 2.46143E-3 1.59107E-3 1.53104E-3 1.765E-3 2.79533E-3 2.0257E-3 2.48377E-3 3.5007E-3 5.16005E-3 7.20229E-3 1.1615E-2 1.7212E-2 1.49478E-2 1.75961E-2 1.66807E-2 8.03205E-3 4.60046E-3 3.5619E-3 3.1804E-3 5.60869E-3 2.74867E-3 2.37741E-3 3.27705E-3 2.28822E-3 2.30036E-3 2.69875E-3 3.0475E-3 3.24802E-3 1.85946E-3 1.86139E-3 2.36632E-3 4.23239E-3 3.72833E-3 5.19561E-3 7.08443E-3 1.04394E-2 1.33116E-2 1.51508E-2 1.78324E-2 1.82174E-2 3.07478E-2 4.60953E-2 5.77618E-2 5.24452E-2 5.36484E-2 8.87348E-2 1.026E-1 6.65422E-2 8.28441E-2 9.4101E-2 6.75951E-2 5.73233E-2 7.52402E-2 8.24038E-2 9.18469E-2 1.22537E-1 6.97965E-2 6.01613E-2 4.66917E-2 8.8975E-2 8.52247E-2 4.40115E-2 2.8309E-2 5.70558E-2 3.07132E-1 3.68868E-1 1.44093E-1 8.93093E-2 1.34318E-1 3.96413E-1 -9999 -9999 -9999 -9999 -9999 -9999 -9999 -9999 -9999 -9999 -9999 -9999 -9999 -9999 -9999 -9999 -9999 -9999 -9999 -9999 -9999 -9999 -9999 -9999 -9999 -9999 -9999 -9999 -9999 -9999 -9999 -9999 -9999 -9999 -9999 -9999 -9999 -9999 -9999 -9999
-9999 -9999 -9999 -9999 -9999 -9999 -9999 -9999 -9999 -9999 -9999 -9999 -9999 -9999 -9999 -9999 -9999 -9999 -9999 -9999 -9999 -9999 -9999 -9999 -9999 -9999 -9999 -9999 -9999 -9999 -9999 -9999 -9999 -9999 -9999 -9999 -9999 -9999 -9999 -9999 -9999 -9999 -9999 -9999 -9999 -9999 -9999 -9999 -9999 -9999 -9999 -9999 -9999 -9999 -9999 -9999 -9999 -9999 -9999 -9999 -9999 -9999 -9999 -9999 -9999 -9999 -9999 -9999 -9999 -9999 -9999 -9999 -9999 -9999 -9999 -9999 -9999 -9999 -9999 -9999 8.03864E-2 8.17998E-2 7.38753E-2 7.37457E-2 7.19525E-2 5.81372E-2 5.75168E-2 5.61933E-2 5.48981E-2 5.24863E-2 7.40362E-2 1.08561E-1 1.29117E-1 1.69695E-1 2.12418E-1 2.1085E-1 1.39971E-1 9.88918E-2 7.35804E-2 5.85734E-2 6.09079E-2 6.86411E-2 7.18433E-2 6.54437E-2 7.10436E-2 7.21705E-2 7.28036E-2 6.48898E-2 6.47757E-2 6.48898E-2 7.30763E-2 9.05575E-2 1.14217E-1 8.7678E-2 9.75775E-2 1.1252E-1 1.1186E-1 1.35236E-1 1.71817E-1 1.83085E-1 1.99354E-1 1.67003E-1 1.2408E-1 9.24017E-2 8.14735E-2 8.14255E-2 8.56496E-2 7.45785E-2 7.82812E-2 6.63923E-2 7.7602E-2 7.39368E-2 6.38937E-2 6.92127E-2 6.81259E-2 4.96263E-2 6.29768E-2 5.59605E-2 3.94072E-2 3.41133E-2 4.60474E-2 5.15186E-2 5.13021E-2 3.7267E-2 2.38729E-2 2.54446E-2 2.44641E-2 1.88338E-2 1.70508E-2 1.57824E-2 1.11785E-2 7.73379E-3 5.27498E-3 3.71045E-3 1.99021E-3 1.58604E-3 3.48763E-3 4.48179E-3 6.06294E-3 4.97331E-3 6.34046E-3 4.35547E-3 7.61926E-3 1.1798E-2 1.71024E-2 2.09259E-2 1.91773E-2 1.94554E-2 1.51353E-2 7.58322E-3 3.97919E-3 3.67138E-3 2.9624E-3 2.48971E-3 3.35324E-3 2.00097E-3 2.85228E-3 1.9235E-3 1.494E-3 2.27842E-3 3.28223E-3 2.93396E-3 2.18535E-3 3.31193E-3 3.51025E-3 6.39999E-3 5.2994E-3 3.83084E-3 5.94384E-3 1.00634E-2 1.82953E-2 2.16437E-2 2.72327E-2 2.96012E-2 3.28181E-2 7.64873E-2 1.04675E-1 8.2218E-2 8.33839E-2 7.5013E-2 8.1755E-2 7.73583E-2 8.57963E-2 8.81222E-2 8.33807E-2 7.37063E-2 1.13591E-1 1.18594E-1 7.51002E-2 6.79913E-2 8.31063E-2 1.27043E-1 1.17404E-1 2.4337E-1 2.0655E-1 2.32475E-1 1.59997E-1 7.44964E-2 3.64236E-1 3.16028E-1 1.4225E-1 1.07992E-1 2.4881E-1 -9999 -9999 -9999 -9999 -9999 -9999 -9999 -9999 -9999 -9999 -9999 -9999 -9999 -9999 -9999 -9999 -9999 -9999 -9999 -9999 -9999 -9999 -9999 -9999 -9999 -9999 -9999 -9999 -9999 -9999 -9999 -9999 -9999 -9999 -9999 -9999 -9999 -9999 -9999 -9999 -9999
-9999 -9999 -9999 -9999 -9999 -9999 -9999 -9999 -9999 -9999 -9999 -9999 -9999 -9999 -9999 -9999 -9999 -9999 -9999 -9999 -9999 -9999 -9999 -9999 -9999 -9999 -9999 -9999 -9999 -9999 -9999 -9999 -9999 -9999 -9999 -9999 -9999 -9999 -9999 -9999 -9999 -9999 -9999 -9999 -9999 -9999 -9999 -9999 -9999 -9999 -9999 -9999 -9999 -9999 -9999 -9999 -9999 -9999 -9999 -9999 -9999 -9999 -9999 -9999 -9999 -9999 -9999 -9999 -9999 -9999 -9999 -9999 -9999 -9999 -9999 -9999 -9999 -9999 -9999 8.08081E-2 8.23713E-2 7.47884E-2 7.54468E-2 7.51828E-2 7.37457E-2 5.89741E-2 5.71065E-2 5.5892E-2 4.98154E-2 5.93386E-2 9.15318E-2 1.26642E-1 1.79983E-1 2.1747E-1 2.28482E-1 1.74327E-1 1.24503E-1 8.93016E-2 6.44215E-2 5.89916E-2 6.2217E-2 6.58348E-2 6.0792E-2 6.66055E-2 6.79052E-2 6.88648E-2 6.55786E-2 6.55786E-2 6.50042E-2 6.46617E-2 5.96112E-2 7.25298E-2 8.13064E-2 9.16458E-2 9.64262E-2 9.94323E-2 1.14115E-1 1.39898E-1 1.81304E-1 1.89526E-1 1.70777E-1 1.79842E-1 1.34772E-1 9.75916E-2 8.34966E-2 6.96166E-2 6.47697E-2 6.42176E-2 5.53078E-2 6.86036E-2 6.76511E-2 6.8015E-2 5.48071E-2 5.98936E-2 4.30625E-2 5.48494E-2 3.68089E-2 3.55837E-2 3.2555E-2 4.8729E-2 5.13366E-2 4.97706E-2 4.01744E-2 2.55584E-2 2.36131E-2 2.42642E-2 1.82127E-2 1.38507E-2 1.36775E-2 7.78283E-3 5.66325E-3 4.49395E-3 4.385E-3 3.58152E-3 2.3061E-3 2.61213E-3 4.97004E-3 8.26525E-3 9.77274E-3 9.29766E-3 1.21651E-2 6.7805E-3 1.09816E-2 2.0151E-2 1.71974E-2 2.09213E-2 2.27257E-2 2.06009E-2 1.18231E-2 6.74636E-3 4.00193E-3 3.18225E-3 1.87592E-3 1.27665E-3 1.43301E-3 1.37112E-3 1.94221E-3 1.29518E-3 1.32791E-3 2.28023E-3 3.83846E-3 3.95075E-3 3.96257E-3 4.9186E-3 5.81399E-3 5.52961E-3 8.74242E-3 7.96985E-3 6.06256E-3 6.62167E-3 1.11309E-2 1.02856E-2 1.34858E-2 2.66953E-2 4.21102E-2 6.55863E-2 8.52475E-2 7.984E-2 3.47824E-2 5.46022E-2 6.20297E-2 5.63328E-2 5.18277E-2 5.60984E-2 1.36358E-1 1.29967E-1 1.22627E-1 7.18092E-2 6.56222E-2 9.74696E-2 1.20415E-1 1.99622E-1 1.61609E-1 2.22624E-1 1.68744E-1 2.63311E-1 2.85983E-1 3.59195E-1 3.39126E-1 3.01656E-1 1.23358E-1 1.18464E-1 3.72954E-1 -9999 -9999 -9999 -9999 -9999 -9999 -9999 -9999 -9999 -9999 -9999 -9999 -9999 -9999 -9999 -9999 -9999 -9999 -9999 -9999 -9999 -9999 -9999 -9999 -9999 -9999 -9999 -9999 -9999 -9999 -9999 -9999 -9999 -9999 -9999 -9999 -9999 -9999 -9999 -9999 -9999
-9999 -9999 -9999 -9999 -9999 -9999 -9999 -9999 -9999 -9999 -9999 -9999 -9999 -9999 -9999 -9999 -9999 -9999 -9999 -9999 -9999 -9999 -9999 -9999 -9999 -9999 -9999 -9999 -9999 -9999 -9999 -9999 -9999 -9999 -9999 -9999 -9999 -9999 -9999 -9999 -9999 -9999 -9999 -9999 -9999 -9999 -9999 -9999 -9999 -9999 -9999 -9999 -9999 -9999 -9999 -9999 -9999 -9999 -9999 -9999 -9999 -9999 -9999 -9999 -9999 -9999 -9999 -9999 -9999 -9999 -9999 -9999 -9999 -9999 -9999 -9999 -9999 -9999 8.08081E-2 8.17998E-2 8.36704E-2 7.58444E-2 7.61104E-2 7.11285E-2 6.63789E-2 6.38398E-2 5.72088E-2 4.91899E-2 5.10886E-2 6.63114E-2 1.02904E-1 1.46068E-1 2.17152E-1 2.5591E-1 2.03508E-1 1.52597E-1 1.12754E-1 8.04162E-2 5.87821E-2 5.52613E-2 6.29925E-2 5.89877E-2 6.13323E-2 6.73116E-2 6.88648E-2 6.17859E-2 6.22237E-2 6.2114E-2 6.11344E-2 5.36055E-2 5.46657E-2 6.17551E-2 7.85447E-2 8.99407E-2 7.2546E-2 8.30074E-2 1.06602E-1 1.32446E-1 1.69735E-1 1.56135E-1 1.60837E-1 1.73497E-1 1.29632E-1 9.54943E-2 7.1645E-2 6.7337E-2 5.71505E-2 6.2173E-2 6.62807E-2 6.52018E-2 6.42883E-2 5.50901E-2 5.85444E-2 6.38506E-2 4.31175E-2 5.5091E-2 5.73536E-2 5.35389E-2 5.15913E-2 5.61563E-2 5.03062E-2 3.60939E-2 2.59328E-2 3.49784E-2 2.42043E-2 2.10209E-2 2.0523E-2 8.64383E-3 1.05194E-2 7.41766E-3 4.68946E-3 2.84648E-3 2.30808E-3 3.26156E-3 4.00843E-3 4.64258E-3 3.45704E-3 4.45904E-3 7.61907E-3 1.56502E-2 1.56174E-2 1.39695E-2 1.3907E-2 2.61134E-2 2.54175E-2 2.53063E-2 2.25766E-2 1.44044E-2 9.3672E-3 6.89932E-3 4.17E-3 2.52207E-3 2.09981E-3 1.49302E-3 1.26593E-3 1.65437E-3 1.59568E-3 2.46329E-3 1.90453E-3 2.83305E-3 3.99291E-3 4.07214E-3 5.61237E-3 5.95581E-3 6.89681E-3 7.77947E-3 1.13848E-2 1.73434E-2 2.0817E-2 1.58488E-2 1.72606E-2 1.46975E-2 1.91534E-2 3.82888E-2 2.66951E-2 3.86579E-2 4.65613E-2 4.24607E-2 3.4697E-2 2.46901E-2 4.54832E-2 4.31112E-2 4.57601E-2 4.11208E-2 5.70712E-2 5.39896E-2 5.00291E-2 1.35733E-1 1.39554E-1 1.7959E-1 2.20333E-1 2.03184E-1 1.83332E-1 1.55451E-1 1.86076E-1 1.32472E-1 1.60722E-1 1.53873E-1 3.28965E-1 2.07035E-1 1.22095E-1 1.87205E-1 4.54118E-1 -9999 -9999 -9999 -9999 -9999 -9999 -9999 -9999 -9999 -9999 -9999 -9999 -9999 -9999 -9999 -9999 -9999 -9999 -9999 -9999 -9999 -9999 -9999 -9999 -9999 -9999 -9999 -9999 -9999 -9999 -9999 -9999 -9999 -9999 -9999 -9999 -9999 -9999 -9999 -9999 -9999
-9999 -9999 -9999 -9999 -9999 -9999 -9999 -9999 -9999 -9999 -9999 -9999 -9999 -9999 -9999 -9999 -9999 -9999 -9999 -9999 -9999 -9999 -9999 -9999 -9999 -9999 -9999 -9999 -9999 -9999 -9999 -9999 -9999 -9999 -9999 -9999 -9999 -9999 -9999 -9999 -9999 -9999 -9999 -9999 -9999 -9999 -9999 -9999 -9999 -9999 -9999 -9999 -9999 -9999 -9999 -9999 -9999 -9999 -9999 -9999 -9999 -9999 -9999 -9999 -9999 -9999 -9999 -9999 -9999 -9999 -9999 -9999 -9999 -9999 -9999 -9999 -9999 -9999 8.19423E-2 8.30908E-2 7.55791E-2 7.66451E-2 7.66451E-2 6.32146E-2 6.26558E-2 6.45234E-2 5.72088E-2 4.91899E-2 5.15507E-2 6.31493E-2 9.26212E-2 1.50577E-1 2.4229E-1 2.46074E-1 1.98383E-1 1.44317E-1 1.04416E-1 6.54877E-2 5.43799E-2 5.57566E-2 5.24701E-2 5.56529E-2 6.16585E-2 6.3762E-2 5.72772E-2 5.79929E-2 5.84055E-2 5.83021E-2 5.08299E-2 5.06486E-2 5.41814E-2 5.62425E-2 6.81251E-2 7.09354E-2 7.36919E-2 8.15883E-2 9.90967E-2 1.23902E-1 1.37997E-1 1.4535E-1 1.39376E-1 1.56348E-1 1.2327E-1 8.65804E-2 7.51391E-2 7.46002E-2 6.85116E-2 6.73007E-2 5.88996E-2 5.94056E-2 5.3256E-2 6.01174E-2 6.74152E-2 6.54353E-2 5.78561E-2 6.34805E-2 6.1091E-2 5.45196E-2 5.14013E-2 3.44452E-2 2.79859E-2 3.63825E-2 2.68201E-2 2.36872E-2 1.82057E-2 1.06865E-2 8.06727E-3 6.35548E-3 8.33317E-3 5.02148E-3 4.24348E-3 2.83834E-3 3.36691E-3 5.58896E-3 8.5927E-3 1.23093E-2 7.00273E-3 2.84326E-3 6.74589E-3 1.95881E-2 2.46415E-2 2.95618E-2 2.94559E-2 1.98862E-2 2.44496E-2 2.4734E-2 1.83599E-2 1.65958E-2 1.18679E-2 9.43742E-3 6.3121E-3 3.56006E-3 1.60898E-3 1.81152E-3 1.66503E-3 1.44533E-3 1.35989E-3 1.82636E-3 2.45756E-3 4.26002E-3 5.82659E-3 5.55505E-3 6.59623E-3 5.37721E-3 4.67215E-3 4.51049E-3 5.97598E-3 9.49883E-3 1.99162E-2 3.12295E-2 3.83728E-2 3.36233E-2 2.8754E-2 1.71596E-2 4.44229E-2 4.55717E-2 2.79642E-2 3.37498E-2 2.54362E-2 1.29776E-2 2.78208E-2 2.60625E-2 2.33715E-2 2.09352E-2 2.58874E-2 3.90867E-2 4.80678E-2 7.30824E-2 5.12305E-2 5.70949E-2 1.26071E-1 9.61037E-2 9.34514E-2 1.39479E-1 1.39463E-1 1.43321E-1 2.34453E-1 1.19382E-1 2.24782E-1 2.26158E-1 1.58253E-1 2.93411E-1 4.28334E-1 -9999 -9999 -9999 -9999 -9999 -9999 -9999 -9999 -9999 -9999 -9999 -9999 -9999 -9999 -9999 -9999 -9999 -9999 -9999 -9999 -9999 -9999 -9999 -9999 -9999 -9999 -9999 -9999 -9999 -9999 -9999 -9999 -9999 -9999 -9999 -9999 -9999 -9999 -9999 -9999 -9999
-9999 -9999 -9999 -9999 -9999 -9999 -9999 -9999 -9999 -9999 -9999 -9999 -9999 -9999 -9999 -9999 -9999 -9999 -9999 -9999 -9999 -9999 -9999 -9999 -9999 -9999 -9999 -9999 -9999 -9999 -9999 -9999 -9999 -9999 -9999 -9999 -9999 -9999 -9999 -9999 -9999 -9999 -9999 -9999 -9999 -9999 -9999 -9999 -9999 -9999 -9999 -9999 -9999 -9999 -9999 -9999 -9999 -9999 -9999 -9999 -9999 -9999 -9999 -9999 -9999 -9999 -9999 -9999 -9999 -9999 -9999 -9999 -9999 -9999 -9999 -9999 -9999 8.48404E-2 8.48404E-2 7.62438E-2 7.21367E-2 7.30294E-2 7.3415E-2 6.42321E-2 6.27672E-2 6.04653E-2 5.05393E-2 4.89241E-2 5.08133E-2 5.46026E-2 7.93803E-2 1.38532E-1 2.40579E-1 2.40188E-1 1.95689E-1 1.39304E-1 8.69331E-2 6.09403E-2 5.11084E-2 5.25948E-2 5.28467E-2 5.55539E-2 5.77702E-2 5.60693E-2 5.71756E-2 5.78901E-2 5.83021E-2 5.14694E-2 5.11031E-2 5.06486E-2 5.07392E-2 5.21163E-2 5.6772E-2 8.74089E-2 1.09421E-1 9.81093E-2 9.51883E-2 1.06688E-1 1.10155E-1 1.35841E-1 1.36229E-1 1.43702E-1 1.15055E-1 1.13725E-1 9.33375E-2 7.28022E-2 7.94846E-2 7.61131E-2 5.95041E-2 5.34359E-2 6.44128E-2 6.11193E-2 6.38309E-2 5.49021E-2 4.85968E-2 5.0074E-2 5.24725E-2 5.45182E-2 4.82609E-2 4.49499E-2 3.06437E-2 3.56905E-2 3.44805E-2 2.59265E-2 1.37772E-2 7.27898E-3 1.03808E-2 7.61482E-3 7.87675E-3 8.82332E-3 5.42635E-3 7.35858E-3 4.64733E-3 7.16513E-3 1.17016E-2 1.72572E-2 6.80352E-3 2.53936E-3 5.32496E-3 8.85381E-3 1.10523E-2 1.70189E-2 3.67175E-2 3.16778E-2 1.97563E-2 2.03701E-2 1.55043E-2 1.06034E-2 8.09066E-3 7.37504E-3 4.15413E-3 2.58371E-3 2.35738E-3 1.14637E-3 1.14494E-3 1.54179E-3 2.06987E-3 1.4983E-3 1.78771E-3 3.86666E-3 3.76309E-3 5.0794E-3 5.50797E-3 4.65679E-3 3.04223E-3 2.55018E-3 4.30211E-3 9.26724E-3 1.06785E-2 2.16263E-2 3.40764E-2 5.29264E-2 2.74013E-2 2.6566E-2 4.21524E-2 2.4762E-2 1.57213E-2 2.38095E-2 1.55396E-2 9.08292E-3 1.69901E-2 2.24476E-2 1.09969E-2 8.7488E-3 1.69906E-2 3.24319E-2 8.2059E-2 7.25631E-2 4.7915E-2 3.88846E-2 5.20904E-2 3.4549E-2 6.34291E-2 6.67077E-2 4.16663E-2 1.01234E-1 2.66894E-1 2.60906E-1 1.50066E-1 1.43715E-1 3.78612E-1 4.23481E-1 4.41457E-1 3.93615E-1 -9999 -9999 -9999 -9999 -9999 -9999 -9999 -9999 -9999 -9999 -9999 -9999 -9999 -9999 -9999 -9999 -9999 -9999 -9999 -9999 -9999 -9999 -9999 -9999 -9999 -9999 -9999 -9999 -9999 -9999 -9999 -9999 -9999 -9999 -9999 -9999 -9999 -9999 -9999 -9999
-9999 -9999 -9999 -9999 -9999 -9999 -9999 -9999 -9999 -9999 -9999 -9999 -9999 -9999 -9999 -9999 -9999 -9999 -9999 -9999 -9999 -9999 -9999 -9999 -9999 -9999 -9999 -9999 -9999 -9999 -9999 -9999 -9999 -9999 -9999 -9999 -9999 -9999 -9999 -9999 -9999 -9999 -9999 -9999 -9999 -9999 -9999 -9999 -9999 -9999 -9999 -9999 -9999 -9999 -9999 -9999 -9999 -9999 -9999 -9999 -9999 -9999 -9999 -9999 -9999 -9999 -9999 -9999 -9999 -9999 -9999 -9999 -9999 -9999 -9999 -9999 8.60249E-2 8.66227E-2 8.70734E-2 7.78606E-2 7.36731E-2 7.45829E-2 7.07327E-2 6.49187E-2 6.29905E-2 5.34377E-2 5.06305E-2 4.83965E-2 4.35379E-2 4.87963E-2 6.60013E-2 1.0556E-1 1.55523E-1 2.25214E-1 1.9864E-1 1.28617E-1 8.25808E-2 6.04026E-2 5.09253E-2 4.62999E-2 4.91308E-2 5.52578E-2 5.75654E-2 5.20471E-2 5.33634E-2 5.41293E-2 4.80183E-2 4.81044E-2 4.77609E-2 4.73346E-2 4.72498E-2 4.52025E-2 5.36496E-2 9.97859E-2 1.4611E-1 1.18852E-1 8.38523E-2 9.30491E-2 9.99752E-2 1.08696E-1 1.30423E-1 1.25713E-1 1.21863E-1 1.15605E-1 1.07513E-1 1.24932E-1 8.46139E-2 8.133E-2 8.08131E-2 6.78807E-2 7.38982E-2 6.69895E-2 7.44779E-2 7.64901E-2 7.07842E-2 4.3631E-2 4.63468E-2 3.97925E-2 6.12068E-2 4.64122E-2 3.8101E-2 2.97958E-2 2.24208E-2 2.18889E-2 1.29608E-2 1.29664E-2 1.91063E-2 1.05034E-2 8.5835E-3 1.62403E-2 1.05706E-2 1.0489E-2 5.1723E-3 8.21606E-3 1.75409E-2 2.38985E-2 8.10434E-3 4.15224E-3 7.78469E-3 1.70574E-2 1.84277E-2 1.2983E-2 1.7548E-2 2.26488E-2 2.10556E-2 1.73242E-2 1.47225E-2 1.20022E-2 9.14503E-3 6.05909E-3 4.13917E-3 3.70158E-3 3.48648E-3 2.34288E-3 1.37252E-3 1.17895E-3 1.08632E-3 1.47952E-3 1.76953E-3 3.39112E-3 4.63125E-3 5.2329E-3 3.80413E-3 3.60691E-3 2.25851E-3 2.04285E-3 3.57411E-3 5.4412E-3 7.97029E-3 1.61305E-2 2.29913E-2 1.81239E-2 1.94146E-2 1.75532E-2 2.99599E-2 1.80159E-2 1.46744E-2 1.18159E-2 1.05255E-2 5.14458E-3 1.00084E-2 1.69465E-2 1.05403E-2 5.85101E-3 8.59828E-3 3.20043E-2 6.72434E-2 4.30675E-2 2.65417E-2 1.51304E-2 1.29277E-2 2.48849E-2 4.61E-2 4.11628E-2 3.86694E-2 1.17472E-1 1.53585E-1 1.64566E-1 2.98692E-1 4.26733E-1 3.84792E-1 4.32088E-1 4.20824E-1 3.71806E-1 -9999 -9999 -9999 -9999 -9999 -9999 -9999 -9999 -9999 -9999 -9999 -9999 -9999 -9999 -9999 -9999 -9999 -9999 -9999 -9999 -9999 -9999 -9999 -9999 -9999 -9999 -9999 -9999 -9999 -9999 -9999 -9999 -9999 -9999 -9999 -9999 -9999 -9999 -9999 -9999
-9999 -9999 -9999 -9999 -9999 -9999 -9999 -9999 -9999 -9999 -9999 -9999 -9999 -9999 -9999 -9999 -9999 -9999 -9999 -9999 -9999 -9999 -9999 -9999 -9999 -9999 -9999 -9999 -9999 -9999 -9999 -9999 -9999 -9999 -9999 -9999 -9999 -9999 -9999 -9999 -9999 -9999 -9999 -9999 -9999 -9999 -9999 -9999 -9999 -9999 -9999 -9999 -9999 -9999 -9999 -9999 -9999 -9999 -9999 -9999 -9999 -9999 -9999 -9999 -9999 -9999 -9999 -9999 -9999 -9999 -9999 -9999 -9999 -9999 -9999 8.63234E-2 8.67727E-2 8.64729E-2 7.26456E-2 7.85433E-2 7.44524E-2 6.67825E-2 6.69006E-2 6.53801E-2 6.32146E-2 5.40162E-2 5.11807E-2 4.85718E-2 4.25211E-2 4.63061E-2 5.75071E-2 7.36187E-2 1.02672E-1 1.45011E-1 1.66045E-1 1.22452E-1 8.30088E-2 5.62871E-2 4.17192E-2 4.25584E-2 4.82563E-2 5.06513E-2 4.63447E-2 4.78674E-2 4.93483E-2 5.35539E-2 4.45468E-2 4.43868E-2 4.4307E-2 4.69119E-2 4.10274E-2 4.15491E-2 5.17731E-2 8.34623E-2 1.27484E-1 1.06921E-1 7.54816E-2 8.97782E-2 9.84676E-2 1.13286E-1 1.21097E-1 1.08499E-1 1.09732E-1 1.41509E-1 1.2296E-1 1.5012E-1 1.08596E-1 1.00775E-1 8.33083E-2 7.60755E-2 7.46589E-2 7.25866E-2 9.0373E-2 7.97291E-2 6.49552E-2 6.73041E-2 6.84449E-2 4.10499E-2 5.86773E-2 5.87798E-2 3.8982E-2 3.49264E-2 3.36669E-2 2.27037E-2 1.20902E-2 1.72578E-2 2.62076E-2 1.05589E-2 1.21553E-2 2.62512E-2 2.50872E-2 1.39639E-2 9.40272E-3 1.72358E-2 2.54851E-2 4.76618E-2 8.69019E-3 6.60814E-3 1.28168E-2 2.20431E-2 3.63946E-2 2.49234E-2 2.2767E-2 2.51152E-2 2.32785E-2 1.32981E-2 1.44254E-2 1.48865E-2 1.45113E-2 1.00885E-2 7.43231E-3 4.56888E-3 3.9441E-3 3.19499E-3 3.67138E-3 1.98755E-3 1.12734E-3 1.19153E-3 1.52407E-3 2.43538E-3 3.7372E-3 4.17026E-3 3.17566E-3 2.12838E-3 2.04959E-3 3.36619E-3 4.76772E-3 7.52327E-3 1.45809E-2 2.3785E-2 1.68565E-2 1.63278E-2 1.23609E-2 1.2384E-2 1.28323E-2 1.20421E-2 1.1947E-2 4.38296E-3 4.63592E-3 3.71851E-3 8.9161E-3 1.13593E-2 9.35716E-3 7.16336E-3 1.02074E-2 3.28958E-2 4.42828E-2 2.11913E-2 1.16761E-2 1.12904E-2 1.15572E-2 1.62998E-2 2.57053E-2 3.24931E-2 4.73128E-2 7.84984E-2 6.49028E-2 1.0956E-1 2.54652E-1 3.67483E-1 4.12107E-1 3.99412E-1 3.70943E-1 3.45016E-1 -9999 -9999 -9999 -9999 -9999 -9999 -9999 -9999 -9999 -9999 -9999 -9999 -9999 -9999 -9999 -9999 -9999 -9999 -9999 -9999 -9999 -9999 -9999 -9999 -9999 -9999 -9999 -9999 -9999 -9999 -9999 -9999 -9999 -9999 -9999 -9999 -9999 -9999 -9999 -9999
-9999 -9999 -9999 -9999 -9999 -9999 -9999 -9999 -9999 -9999 -9999 -9999 -9999 -9999 -9999 -9999 -9999 -9999 -9999 -9999 -9999 -9999 -9999 -9999 -9999 -9999 -9999 -9999 -9999 -9999 -9999 -9999 -9999 -9999 -9999 -9999 -9999 -9999 -9999 -9999 -9999 -9999 -9999 -9999 -9999 -9999 -9999 -9999 -9999 -9999 -9999 -9999 -9999 -9999 -9999 -9999 -9999 -9999 -9999 -9999 -9999 -9999 -9999 -9999 -9999 -9999 -9999 -9999 -9999 -9999 -9999 -9999 -9999 -9999 -9999 8.6174E-2 8.64729E-2 8.10131E-2 7.23907E-2 7.36731E-2 7.4322E-2 6.65469E-2 6.67825E-2 6.5612E-2 5.64896E-2 5.47966E-2 5.27701E-2 4.44161E-2 4.0299E-2 4.49835E-2 4.45053E-2 5.44023E-2 7.03769E-2 8.96678E-2 1.08875E-1 1.12376E-1 7.58859E-2 4.56634E-2 4.09697E-2 4.14179E-2 4.34135E-2 4.01331E-2 4.22187E-2 4.69314E-2 4.84721E-2 4.336E-2 4.35949E-2 4.35165E-2 4.336E-2 3.81098E-2 4.03656E-2 4.03656E-2 4.48786E-2 4.86251E-2 7.06531E-2 6.05667E-2 6.35033E-2 8.04471E-2 8.3663E-2 9.48764E-2 1.19909E-1 1.08742E-1 1.27722E-1 1.32408E-1 1.13558E-1 1.19835E-1 8.88518E-2 9.83331E-2 1.04841E-1 8.88008E-2 9.40917E-2 7.03182E-2 8.77732E-2 7.09922E-2 6.0609E-2 1.39343E-1 8.75268E-2 5.85656E-2 4.98367E-2 4.95989E-2 5.28263E-2 4.59342E-2 3.29196E-2 1.97403E-2 1.84334E-2 3.11217E-2 3.31727E-2 1.48299E-2 2.43393E-2 3.4806E-2 3.60824E-2 1.66188E-2 1.83544E-2 3.64694E-2 6.50239E-2 3.2176E-2 1.19416E-2 2.00213E-2 2.07826E-2 2.11136E-2 2.98539E-2 3.06245E-2 2.28503E-2 2.68374E-2 1.79153E-2 1.14797E-2 8.12249E-3 1.01431E-2 8.15276E-3 4.09315E-3 4.786E-3 5.40073E-3 3.90013E-3 3.21283E-3 4.39021E-3 1.75572E-3 1.35557E-3 1.53659E-3 2.03125E-3 1.96382E-3 2.29714E-3 3.24112E-3 2.94655E-3 2.49118E-3 2.37225E-3 4.98121E-3 8.15191E-3 1.15686E-2 1.4267E-2 2.08521E-2 9.34181E-3 1.07994E-2 1.27618E-2 7.8032E-3 4.93825E-3 8.81821E-3 6.3351E-3 2.7328E-3 4.57088E-3 4.39383E-3 7.3845E-3 7.85909E-3 1.22731E-2 7.41388E-3 1.3491E-2 2.46797E-2 2.41706E-2 2.3106E-2 1.07822E-2 2.03973E-2 4.08462E-2 9.53539E-2 1.17406E-1 1.89035E-1 7.12207E-2 8.018E-2 7.69348E-2 1.31988E-1 2.40286E-1 4.16001E-1 4.1144E-1 4.01628E-1 3.56395E-1 -9999 -9999 -9999 -9999 -9999 -9999 -9999 -9999 -9999 -9999 -9999 -9999 -9999 -9999 -9999 -9999 -9999 -9999 -9999 -9999 -9999 -9999 -9999 -9999 -9999 -9999 -9999 -9999 -9999 -9999 -9999 -9999 -9999 -9999 -9999 -9999 -9999 -9999 -9999 -9999 -9999
-9999 -9999 -9999 -9999 -9999 -9999 -9999 -9999 -9999 -9999 -9999 -9999 -9999 -9999 -9999 -9999 -9999 -9999 -9999 -9999 -9999 -9999 -9999 -9999 -9999 -9999 -9999 -9999 -9999 -9999 -9999 -9999 -9999 -9999 -9999 -9999 -9999 -9999 -9999 -9999 -9999 -9999 -9999 -9999 -9999 -9999 -9999 -9999 -9999 -9999 -9999 -9999 -9999 -9999 -9999 -9999 -9999 -9999 -9999 -9999 -9999 -9999 -9999 -9999 -9999 -9999 -9999 -9999 -9999 -9999 -9999 -9999 -9999 -9999 -9999 7.9336E-2 8.04506E-2 7.22636E-2 7.29012E-2 7.35439E-2 6.59612E-2 6.69006E-2 6.73749E-2 5.91724E-2 5.77136E-2 5.58866E-2 4.85331E-2 4.68114E-2 4.50651E-2 4.23292E-2 4.22255E-2 4.55643E-2 5.21144E-2 5.14141E-2 6.83398E-2 7.90902E-2 6.26067E-2 4.31008E-2 3.73001E-2 3.77786E-2 3.67149E-2 3.84929E-2 4.09406E-2 4.2833E-2 3.89925E-2 3.98487E-2 4.0138E-2 3.9633E-2 3.48177E-2 3.71547E-2 3.68191E-2 3.67524E-2 3.93515E-2 5.15627E-2 4.63295E-2 5.20827E-2 6.1284E-2 6.26484E-2 6.5006E-2 7.29426E-2 9.28305E-2 1.14796E-1 1.25119E-1 8.99529E-2 9.2865E-2 1.16496E-1 8.8596E-2 1.1482E-1 1.16319E-1 9.29553E-2 8.21474E-2 8.21485E-2 9.25526E-2 9.00333E-2 7.04894E-2 1.44499E-1 9.85839E-2 1.04017E-1 8.66096E-2 8.80771E-2 3.92337E-2 3.6324E-2 2.34671E-2 2.88025E-2 4.21495E-2 4.5673E-2 3.2098E-2 1.64496E-2 3.54154E-2 4.35852E-2 4.78228E-2 2.37698E-2 1.78938E-2 6.20939E-2 5.5845E-2 1.55086E-2 2.43393E-2 3.19931E-2 3.53417E-2 2.56667E-2 1.99278E-2 1.89035E-2 2.31871E-2 1.87778E-2 1.40032E-2 1.13955E-2 7.14401E-3 6.97348E-3 7.76408E-3 3.64797E-3 2.65724E-3 3.34406E-3 2.04141E-3 1.73876E-3 1.80105E-3 1.60269E-3 1.56334E-3 2.07691E-3 2.95565E-3 2.99292E-3 2.18336E-3 2.58809E-3 2.25045E-3 1.75926E-3 1.04148E-3 1.64601E-3 2.80501E-3 3.59654E-3 5.50645E-3 1.07144E-2 9.31887E-3 6.14265E-3 7.97371E-3 5.89713E-3 3.73238E-3 6.78825E-3 7.77538E-3 4.30287E-3 5.61621E-3 6.213E-3 9.74136E-3 1.65333E-2 2.51765E-2 2.86682E-2 1.06927E-2 1.17751E-2 9.17433E-3 1.16103E-2 8.32685E-3 2.02627E-2 1.07296E-1 1.75399E-1 2.79519E-1 4.01697E-1 2.86639E-1 3.51497E-1 1.41148E-1 2.75782E-1 3.8119E-1 4.0144E-1 3.80871E-1 3.63212E-1 -9999 -9999 -9999 -9999 -9999 -9999 -9999 -9999 -9999 -9999 -9999 -9999 -9999 -9999 -9999 -9999 -9999 -9999 -9999 -9999 -9999 -9999 -9999 -9999 -9999 -9999 -9999 -9999 -9999 -9999 -9999 -9999 -9999 -9999 -9999 -9999 -9999 -9999 -9999 -9999 -9999 -9999
-9999 -9999 -9999 -9999 -9999 -9999 -9999 -9999 -9999 -9999 -9999 -9999 -9999 -9999 -9999 -9999 -9999 -9999 -9999 -9999 -9999 -9999 -9999 -9999 -9999 -9999 -9999 -9999 -9999 -9999 -9999 -9999 -9999 -9999 -9999 -9999 -9999 -9999 -9999 -9999 -9999 -9999 -9999 -9999 -9999 -9999 -9999 -9999 -9999 -9999 -9999 -9999 -9999 -9999 -9999 -9999 -9999 -9999 -9999 -9999 -9999 -9999 -9999 -9999 -9999 -9999 -9999 -9999 -9999 -9999 -9999 -9999 -9999 -9999 -9999 7.90596E-2 8.07314E-2 7.31577E-2 7.3932E-2 7.40618E-2 6.57282E-2 6.61949E-2 6.70189E-2 5.95954E-2 5.84388E-2 5.73029E-2 5.01329E-2 4.96836E-2 4.82711E-2 4.14652E-2 4.16162E-2 4.25333E-2 3.81813E-2 3.98143E-2 4.29672E-2 4.88073E-2 4.18706E-2 3.68273E-2 3.62278E-2 3.25088E-2 3.34134E-2 3.47199E-2 3.90561E-2 3.60648E-2 3.76722E-2 3.88515E-2 3.93471E-2 3.41899E-2 3.38184E-2 3.35118E-2 3.5312E-2 3.21336E-2 4.67596E-2 9.64264E-2 9.64243E-2 5.24746E-2 5.14635E-2 5.74489E-2 6.0583E-2 8.40401E-2 1.05601E-1 1.1318E-1 8.55153E-2 1.06238E-1 9.26121E-2 1.20754E-1 9.85033E-2 1.08115E-1 1.03973E-1 8.72514E-2 9.14694E-2 9.27199E-2 7.48381E-2 7.44001E-2 8.23199E-2 1.1894E-1 1.1164E-1 1.29369E-1 8.79814E-2 1.08447E-1 8.61576E-2 4.3531E-2 2.0995E-2 2.98122E-2 5.7937E-2 5.24554E-2 3.48528E-2 3.25853E-2 3.46229E-2 4.72274E-2 3.00334E-2 2.21514E-2 2.29752E-2 6.06015E-2 5.10085E-2 1.90637E-2 3.00256E-2 3.53409E-2 3.15988E-2 2.98743E-2 2.92804E-2 2.15892E-2 1.99102E-2 1.76177E-2 1.42963E-2 1.43999E-2 1.03572E-2 5.89124E-3 4.83586E-3 3.11426E-3 3.34877E-3 2.53501E-3 3.79382E-3 3.10909E-3 2.50029E-3 2.80109E-3 2.68229E-3 1.97502E-3 2.07471E-3 2.73118E-3 2.1806E-3 2.06188E-3 1.77743E-3 1.1246E-3 1.3721E-3 1.69285E-3 1.4158E-3 1.87755E-3 3.08941E-3 4.70893E-3 5.42341E-3 6.73117E-3 4.96236E-3 6.02545E-3 3.98014E-3 8.10055E-3 6.49354E-3 9.43526E-3 6.98901E-3 5.58892E-3 1.59479E-2 3.47539E-2 5.70518E-2 5.70357E-2 3.1468E-2 3.52914E-2 1.73568E-2 6.82998E-3 8.57128E-3 2.38731E-2 4.3592E-2 1.24489E-1 2.4382E-1 3.88202E-1 2.60441E-1 2.44236E-1 3.70263E-1 3.86715E-1 4.12767E-1 3.43323E-1 3.06025E-1 -9999 -9999 -9999 -9999 -9999 -9999 -9999 -9999 -9999 -9999 -9999 -9999 -9999 -9999 -9999 -9999 -9999 -9999 -9999 -9999 -9999 -9999 -9999 -9999 -9999 -9999 -9999 -9999 -9999 -9999 -9999 -9999 -9999 -9999 -9999 -9999 -9999 -9999 -9999 -9999 -9999 -9999 -9999
-9999 -9999 -9999 -9999 -9999 -9999 -9999 -9999 -9999 -9999 -9999 -9999 -9999 -9999 -9999 -9999 -9999 -9999 -9999 -9999 -9999 -9999 -9999 -9999 -9999 -9999 -9999 -9999 -9999 -9999 -9999 -9999 -9999 -9999 -9999 -9999 -9999 -9999 -9999 -9999 -9999 -9999 -9999 -9999 -9999 -9999 -9999 -9999 -9999 -9999 -9999 -9999 -9999 -9999 -9999 -9999 -9999 -9999 -9999 -9999 -9999 -9999 -9999 -9999 -9999 -9999 -9999 -9999 -9999 -9999 -9999 -9999 -9999 -9999 7.82354E-2 7.9336E-2 7.2518E-2 7.3932E-2 7.45829E-2 6.61949E-2 6.58446E-2 6.58446E-2 5.85431E-2 5.92779E-2 5.86475E-2 5.14109E-2 5.15034E-2 5.1596E-2 4.5482E-2 4.45053E-2 4.33907E-2 4.28432E-2 3.71505E-2 3.70151E-2 3.48775E-2 3.14902E-2 3.18974E-2 3.42954E-2 3.48646E-2 3.16276E-2 3.25088E-2 3.33523E-2 3.03939E-2 3.18175E-2 3.35483E-2 3.52397E-2 3.35118E-2 3.1111E-2 3.30869E-2 3.26672E-2 3.00881E-2 3.21923E-2 5.41108E-2 1.30713E-1 1.38071E-1 6.64062E-2 5.01382E-2 5.50704E-2 5.76715E-2 8.0552E-2 1.05098E-1 1.05491E-1 9.38446E-2 8.50194E-2 9.91111E-2 1.14392E-1 1.06035E-1 1.14457E-1 1.28662E-1 9.3564E-2 9.83638E-2 1.03573E-1 9.01719E-2 6.95933E-2 1.33105E-1 1.33995E-1 1.34108E-1 1.02883E-1 1.10924E-1 1.28182E-1 1.09307E-1 4.27318E-2 3.80143E-2 4.68673E-2 5.34947E-2 6.45641E-2 4.09796E-2 5.14197E-2 3.65727E-2 3.21094E-2 3.6553E-2 3.4762E-2 3.37124E-2 3.43283E-2 1.97889E-2 2.37061E-2 3.65734E-2 2.83416E-2 2.31562E-2 2.21918E-2 2.59728E-2 2.16425E-2 1.67431E-2 1.3831E-2 1.07966E-2 8.03364E-3 6.08345E-3 5.91355E-3 6.30187E-3 5.7889E-3 6.97576E-3 5.46493E-3 6.51072E-3 5.4999E-3 3.98712E-3 3.69472E-3 3.78566E-3 2.57483E-3 1.93972E-3 2.03577E-3 1.60352E-3 1.88239E-3 1.6979E-3 1.38424E-3 2.34854E-3 3.12429E-3 1.82487E-3 1.74402E-3 1.86283E-3 2.63729E-3 2.73147E-3 2.94098E-3 4.23209E-3 5.2877E-3 8.36102E-3 4.51957E-3 8.57974E-3 1.35742E-2 8.41898E-3 3.79164E-3 9.05611E-3 2.71189E-2 5.90496E-2 7.81558E-2 5.03343E-2 6.52921E-2 7.58817E-2 5.09591E-2 2.83358E-2 2.73803E-2 5.31023E-2 1.16344E-1 1.0573E-1 3.34493E-1 1.67547E-1 1.55065E-1 3.83293E-1 3.93181E-1 3.24003E-1 2.83289E-1 -9999 -9999 -9999 -9999 -9999 -9999 -9999 -9999 -9999 -9999 -9999 -9999 -9999 -9999 -9999 -9999 -9999 -9999 -9999 -9999 -9999 -9999 -9999 -9999 -9999 -9999 -9999 -9999 -9999 -9999 -9999 -9999 -9999 -9999 -9999 -9999 -9999 -9999 -9999 -9999 -9999 -9999 -9999 -9999
-9999 -9999 -9999 -9999 -9999 -9999 -9999 -9999 -9999 -9999 -9999 -9999 -9999 -9999 -9999 -9999 -9999 -9999 -9999 -9999 -9999 -9999 -9999 -9999 -9999 -9999 -9999 -9999 -9999 -9999 -9999 -9999 -9999 -9999 -9999 -9999 -9999 -9999 -9999 -9999 -9999 -9999 -9999 -9999 -9999 -9999 -9999 -9999 -9999 -9999 -9999 -9999 -9999 -9999 -9999 -9999 -9999 -9999 -9999 -9999 -9999 -9999 -9999 -9999 -9999 -9999 -9999 -9999 -9999 -9999 -9999 -9999 -9999 -9999 7.83722E-2 7.05049E-2 7.2518E-2 7.40618E-2 6.64294E-2 6.67825E-2 6.66646E-2 5.8857E-2 5.8857E-2 5.87522E-2 5.85431E-2 5.17816E-2 5.18747E-2 5.30987E-2 4.76673E-2 4.77533E-2 4.69E-2 3.98867E-2 3.91676E-2 3.83906E-2 3.31833E-2 3.30619E-2 3.08037E-2 3.11452E-2 2.81921E-2 2.93565E-2 3.0232E-2 3.2928E-2 2.94607E-2 3.04497E-2 3.16434E-2 2.93419E-2 3.01589E-2 3.04917E-2 3.26076E-2 3.20177E-2 2.92729E-2 3.12087E-2 5.52659E-2 1.11369E-1 1.31532E-1 9.61346E-2 8.16246E-2 8.09188E-2 8.95422E-2 8.51825E-2 1.00733E-1 1.09427E-1 1.33738E-1 1.01112E-1 1.08165E-1 9.07468E-2 8.84406E-2 9.54254E-2 1.17489E-1 9.33441E-2 8.88168E-2 9.11527E-2 8.33418E-2 1.3924E-1 1.26264E-1 1.24847E-1 1.18686E-1 1.04487E-1 1.09855E-1 1.33893E-1 6.0839E-2 4.88261E-2 6.93036E-2 5.15632E-2 5.72379E-2 5.19024E-2 4.23674E-2 4.6468E-2 4.33294E-2 4.16637E-2 3.55247E-2 3.15417E-2 2.31157E-2 2.99205E-2 2.53557E-2 2.87464E-2 3.1481E-2 2.51307E-2 2.83925E-2 1.98167E-2 2.21648E-2 2.53025E-2 1.72094E-2 1.58028E-2 1.09903E-2 8.14416E-3 8.99743E-3 7.5658E-3 1.15546E-2 9.98129E-3 1.01773E-2 1.01619E-2 9.17826E-3 7.08082E-3 6.57546E-3 6.53845E-3 5.5004E-3 4.61808E-3 3.37788E-3 2.9316E-3 1.94646E-3 1.2506E-3 1.13107E-3 1.82679E-3 2.52127E-3 3.90193E-3 3.90025E-3 2.80002E-3 2.3959E-3 3.03745E-3 4.84351E-3 5.43075E-3 5.24236E-3 3.07043E-3 4.35237E-3 3.87654E-3 8.88174E-3 1.57258E-2 9.42668E-3 4.6973E-3 5.88757E-3 1.15105E-2 3.01631E-2 7.50861E-2 8.37388E-2 1.09503E-1 1.47524E-1 1.25084E-1 8.40242E-2 2.20508E-2 3.70761E-2 1.38161E-1 2.33147E-1 2.73837E-1 3.73775E-1 2.65802E-1 3.24156E-1 4.00238E-1 3.00932E-1 -9999 -9999 -9999 -9999 -9999 -9999 -9999 -9999 -9999 -9999 -9999 -9999 -9999 -9999 -9999 -9999 -9999 -9999 -9999 -9999 -9999 -9999 -9999 -9999 -9999 -9999 -9999 -9999 -9999 -9999 -9999 -9999 -9999 -9999 -9999 -9999 -9999 -9999 -9999 -9999 -9999 -9999 -9999 -9999 -9999
-9999 -9999 -9999 -9999 -9999 -9999 -9999 -9999 -9999 -9999 -9999 -9999 -9999 -9999 -9999 -9999 -9999 -9999 -9999 -9999 -9999 -9999 -9999 -9999 -9999 -9999 -9999 -9999 -9999 -9999 -9999 -9999 -9999 -9999 -9999 -9999 -9999 -9999 -9999 -9999 -9999 -9999 -9999 -9999 -9999 -9999 -9999 -9999 -9999 -9999 -9999 -9999 -9999 -9999 -9999 -9999 -9999 -9999 -9999 -9999 -9999 -9999 -9999 -9999 -9999 -9999 -9999 -9999 -9999 -9999 -9999 -9999 -9999 8.04506E-2 7.97524E-2 7.15051E-2 7.30294E-2 7.47138E-2 6.74939E-2 6.76132E-2 6.76132E-2 6.03424E-2 6.01281E-2 5.95954E-2 5.25305E-2 5.24363E-2 5.29086E-2 4.80121E-2 5.03104E-2 5.26165E-2 4.7451E-2 4.75364E-2 4.7451E-2 4.61866E-2 3.90357E-2 3.75728E-2 3.58987E-2 2.84528E-2 2.84005E-2 3.14541E-2 3.08483E-2 2.74419E-2 2.77975E-2 2.82093E-2 3.07299E-2 2.78218E-2 2.89679E-2 2.99938E-2 3.1901E-2 2.71171E-2 2.86886E-2 3.3678E-2 4.74341E-2 6.75773E-2 8.28888E-2 8.57835E-2 1.03075E-1 1.0153E-1 8.4088E-2 9.40363E-2 1.0727E-1 1.05638E-1 1.18776E-1 1.02284E-1 1.05663E-1 8.96142E-2 9.19359E-2 8.54462E-2 8.64688E-2 7.4921E-2 8.47969E-2 9.81864E-2 9.43414E-2 8.6317E-2 9.94829E-2 1.03318E-1 1.02801E-1 1.20347E-1 8.52526E-2 1.29704E-1 4.75416E-2 5.93632E-2 8.02856E-2 6.67339E-2 4.64924E-2 5.02513E-2 5.23273E-2 2.89157E-2 3.11468E-2 1.81045E-2 1.83567E-2 2.32184E-2 2.20254E-2 2.59375E-2 2.5431E-2 2.14145E-2 1.71357E-2 2.21052E-2 2.01423E-2 1.84678E-2 2.57028E-2 2.5474E-2 1.86751E-2 1.46099E-2 9.17414E-3 1.1293E-2 1.81219E-2 1.68204E-2 1.38409E-2 1.41118E-2 1.13745E-2 8.46034E-3 6.57429E-3 6.33371E-3 7.05183E-3 6.46265E-3 5.97657E-3 3.24775E-3 1.6181E-3 1.63944E-3 2.00216E-3 1.70243E-3 1.05476E-3 1.23013E-3 1.88385E-3 3.50009E-3 5.00239E-3 3.74959E-3 3.46385E-3 3.31796E-3 6.344E-3 9.4427E-3 6.37865E-3 3.29658E-3 2.92542E-3 6.78429E-3 1.3942E-2 2.00523E-2 1.60825E-2 1.10558E-2 1.47119E-2 1.40692E-2 2.48352E-2 5.41757E-2 1.25827E-1 1.50297E-1 1.59323E-1 2.12419E-1 1.95614E-1 1.12932E-1 7.59141E-2 1.64758E-1 2.63078E-1 3.49614E-1 2.78411E-1 2.15181E-1 3.36152E-1 3.9304E-1 -9999 -9999 -9999 -9999 -9999 -9999 -9999 -9999 -9999 -9999 -9999 -9999 -9999 -9999 -9999 -9999 -9999 -9999 -9999 -9999 -9999 -9999 -9999 -9999 -9999 -9999 -9999 -9999 -9999 -9999 -9999 -9999 -9999 -9999 -9999 -9999 -9999 -9999 -9999 -9999 -9999 -9999 -9999 -9999 -9999 -9999
-9999 -9999 -9999 -9999 -9999 -9999 -9999 -9999 -9999 -9999 -9999 -9999 -9999 -9999 -9999 -9999 -9999 -9999 -9999 -9999 -9999 -9999 -9999 -9999 -9999 -9999 -9999 -9999 -9999 -9999 -9999 -9999 -9999 -9999 -9999 -9999 -9999 -9999 -9999 -9999 -9999 -9999 -9999 -9999 -9999 -9999 -9999 -9999 -9999 -9999 -9999 -9999 -9999 -9999 -9999 -9999 -9999 -9999 -9999 -9999 -9999 -9999 -9999 -9999 -9999 -9999 -9999 -9999 -9999 -9999 -9999 -9999 8.95127E-2 8.37333E-2 7.32862E-2 7.32862E-2 7.45829E-2 6.74939E-2 6.88162E-2 6.95473E-2 6.15335E-2 6.13154E-2 6.08812E-2 5.34806E-2 5.34806E-2 5.35765E-2 5.44467E-2 4.96817E-2 5.21475E-2 5.80387E-2 6.17513E-2 6.76659E-2 7.9246E-2 6.31313E-2 5.87217E-2 5.12214E-2 3.87246E-2 3.21758E-2 2.9846E-2 3.01766E-2 2.78999E-2 3.06737E-2 2.87322E-2 2.86268E-2 2.51138E-2 2.53929E-2 2.79755E-2 2.92345E-2 2.61531E-2 2.8028E-2 3.04202E-2 4.42149E-2 6.01847E-2 7.81851E-2 6.81696E-2 6.18029E-2 7.63162E-2 8.53739E-2 9.52975E-2 1.00416E-1 1.16545E-1 1.27257E-1 1.2891E-1 8.10003E-2 1.36497E-1 1.16628E-1 1.08387E-1 8.77265E-2 6.57317E-2 6.26204E-2 8.73627E-2 8.49601E-2 8.33134E-2 8.16279E-2 7.14285E-2 7.68444E-2 8.24651E-2 9.94079E-2 5.39648E-2 6.07005E-2 6.83642E-2 7.89536E-2 6.60237E-2 5.4565E-2 5.0307E-2 4.89065E-2 4.22563E-2 2.28417E-2 3.09479E-2 2.93085E-2 2.87023E-2 1.45618E-2 1.55755E-2 3.15135E-2 2.82641E-2 2.23451E-2 2.14149E-2 2.34707E-2 1.28314E-2 9.2452E-3 1.39106E-2 1.71799E-2 2.67515E-2 1.72542E-2 8.70581E-3 1.1554E-2 1.68399E-2 2.1968E-2 1.6496E-2 1.32808E-2 7.30801E-3 4.91947E-3 4.32637E-3 5.94749E-3 4.76699E-3 2.95486E-3 3.40411E-3 3.02229E-3 1.58875E-3 1.62138E-3 1.58711E-3 1.3028E-3 1.39862E-3 2.80626E-3 2.43752E-3 3.63558E-3 6.75354E-3 9.83875E-3 4.79996E-3 4.99414E-3 9.17453E-3 1.33747E-2 4.95196E-3 2.32159E-3 1.97447E-3 4.90003E-3 1.14957E-2 2.11606E-2 2.91571E-2 2.26821E-2 2.60542E-2 1.73535E-2 3.12115E-2 4.90259E-2 6.28624E-2 9.16041E-2 1.54723E-1 1.46929E-1 2.75051E-1 3.61601E-1 2.1023E-1 2.47409E-1 2.09741E-1 3.06841E-1 2.02865E-1 2.25721E-1 3.91395E-1 3.67424E-1 -9999 -9999 -9999 -9999 -9999 -9999 -9999 -9999 -9999 -9999 -9999 -9999 -9999 -9999 -9999 -9999 -9999 -9999 -9999 -9999 -9999 -9999 -9999 -9999 -9999 -9999 -9999 -9999 -9999 -9999 -9999 -9999 -9999 -9999 -9999 -9999 -9999 -9999 -9999 -9999 -9999 -9999 -9999 -9999 -9999 -9999
-9999 -9999 -9999 -9999 -9999 -9999 -9999 -9999 -9999 -9999 -9999 -9999 -9999 -9999 -9999 -9999 -9999 -9999 -9999 -9999 -9999 -9999 -9999 -9999 -9999 -9999 -9999 -9999 -9999 -9999 -9999 -9999 -9999 -9999 -9999 -9999 -9999 -9999 -9999 -9999 -9999 -9999 -9999 -9999 -9999 -9999 -9999 -9999 -9999 -9999 -9999 -9999 -9999 -9999 -9999 -9999 -9999 -9999 -9999 -9999 -9999 -9999 -9999 -9999 -9999 -9999 -9999 -9999 -9999 -9999 -9999 8.99767E-2 8.51975E-2 8.46091E-2 7.48448E-2 7.57677E-2 7.69693E-2 6.90591E-2 7.00386E-2 7.09059E-2 6.27463E-2 6.17524E-2 6.12066E-2 5.42522E-2 5.09881E-2 5.13555E-2 4.64272E-2 5.09464E-2 5.29944E-2 5.34071E-2 6.99527E-2 8.9681E-2 9.85026E-2 9.55549E-2 8.98909E-2 7.75565E-2 6.06326E-2 4.16323E-2 3.28297E-2 2.75431E-2 2.86794E-2 2.99701E-2 3.00251E-2 2.60559E-2 2.56751E-2 2.53462E-2 2.73655E-2 2.53481E-2 3.0268E-2 3.84501E-2 4.63426E-2 4.45044E-2 4.93625E-2 6.43451E-2 6.58277E-2 7.32058E-2 5.98633E-2 6.85098E-2 7.90397E-2 9.90727E-2 1.18279E-1 1.19342E-1 1.27029E-1 8.30232E-2 1.04076E-1 1.28027E-1 1.24735E-1 1.02902E-1 6.48611E-2 5.59341E-2 6.86221E-2 6.97049E-2 7.16648E-2 8.19945E-2 6.99455E-2 6.76603E-2 6.42054E-2 6.77624E-2 6.90398E-2 5.85141E-2 6.99871E-2 5.89664E-2 4.45786E-2 5.22279E-2 4.14228E-2 3.73197E-2 3.92741E-2 2.27942E-2 2.85514E-2 2.85973E-2 2.52043E-2 9.65386E-3 1.22379E-2 2.57424E-2 2.96534E-2 2.46163E-2 2.185E-2 1.73646E-2 1.09565E-2 1.13708E-2 1.67512E-2 3.14424E-2 2.60647E-2 1.44431E-2 1.18486E-2 2.09246E-2 2.05653E-2 2.30967E-2 1.03634E-2 8.05721E-3 8.98749E-3 6.24097E-3 4.03639E-3 4.70135E-3 3.96569E-3 2.23874E-3 1.87523E-3 2.33855E-3 1.53728E-3 1.98959E-3 1.60712E-3 1.99686E-3 3.06676E-3 4.37585E-3 6.21933E-3 1.49367E-2 9.83201E-3 9.94063E-3 1.23742E-2 1.0326E-2 1.62236E-2 1.36753E-2 5.38303E-3 3.08486E-3 3.60074E-3 4.21932E-3 6.88938E-3 1.56287E-2 2.90181E-2 3.87226E-2 2.74835E-2 1.56831E-2 1.71513E-2 2.25277E-2 2.95576E-2 2.18836E-2 5.15272E-2 8.34608E-2 8.63248E-2 1.07356E-1 1.75573E-1 1.63976E-1 1.11868E-1 1.73747E-1 1.63474E-1 2.94699E-1 3.77904E-1 3.37513E-1 -9999 -9999 -9999 -9999 -9999 -9999 -9999 -9999 -9999 -9999 -9999 -9999 -9999 -9999 -9999 -9999 -9999 -9999 -9999 -9999 -9999 -9999 -9999 -9999 -9999 -9999 -9999 -9999 -9999 -9999 -9999 -9999 -9999 -9999 -9999 -9999 -9999 -9999 -9999 -9999 -9999 -9999 -9999 -9999 -9999 -9999
-9999 -9999 -9999 -9999 -9999 -9999 -9999 -9999 -9999 -9999 -9999 -9999 -9999 -9999 -9999 -9999 -9999 -9999 -9999 -9999 -9999 -9999 -9999 -9999 -9999 -9999 -9999 -9999 -9999 -9999 -9999 -9999 -9999 -9999 -9999 -9999 -9999 -9999 -9999 -9999 -9999 -9999 -9999 -9999 -9999 -9999 -9999 -9999 -9999 -9999 -9999 -9999 -9999 -9999 -9999 -9999 -9999 -9999 -9999 -9999 -9999 -9999 -9999 -9999 -9999 -9999 -9999 -9999 -9999 -9999 -9999 8.28656E-2 8.32985E-2 7.41918E-2 7.56352E-2 7.84612E-2 7.10306E-2 7.14059E-2 7.12806E-2 6.35293E-2 6.36419E-2 6.28576E-2 5.51325E-2 5.51325E-2 5.17254E-2 4.60934E-2 4.71015E-2 4.80436E-2 5.32795E-2 5.3598E-2 7.70958E-2 1.10882E-1 1.20276E-1 1.25089E-1 1.30101E-1 1.06037E-1 7.94512E-2 5.60053E-2 3.97198E-2 2.90503E-2 2.9318E-2 3.30018E-2 2.96118E-2 2.93957E-2 2.87035E-2 2.77707E-2 2.3941E-2 2.57713E-2 3.54511E-2 6.0693E-2 7.68063E-2 6.87668E-2 4.47527E-2 5.01612E-2 6.81653E-2 6.66256E-2 8.04141E-2 8.10875E-2 8.19061E-2 9.61073E-2 1.09609E-1 1.11221E-1 1.40256E-1 1.0102E-1 1.51545E-1 1.58629E-1 1.35649E-1 1.05654E-1 6.0372E-2 5.13556E-2 5.5835E-2 5.97177E-2 6.31161E-2 5.49287E-2 5.07178E-2 5.39378E-2 5.13556E-2 5.88378E-2 5.95938E-2 6.76148E-2 5.96099E-2 6.16368E-2 4.7256E-2 5.50853E-2 5.97405E-2 3.42384E-2 2.13979E-2 2.58483E-2 3.81589E-2 3.10372E-2 1.60917E-2 1.12905E-2 1.48309E-2 2.68851E-2 4.09422E-2 2.89393E-2 2.44504E-2 1.29039E-2 1.0914E-2 2.09212E-2 3.10623E-2 3.34752E-2 2.43657E-2 1.42922E-2 1.22566E-2 2.43117E-2 2.62646E-2 2.17487E-2 1.38344E-2 7.83708E-3 6.31577E-3 6.09562E-3 4.2623E-3 4.37863E-3 3.52365E-3 2.53939E-3 1.84673E-3 1.17079E-3 1.34124E-3 1.24258E-3 1.53289E-3 3.02381E-3 4.67363E-3 7.17228E-3 1.37956E-2 2.37352E-2 2.07398E-2 1.1171E-2 1.30854E-2 1.70024E-2 1.6678E-2 7.03282E-3 4.50728E-3 5.6444E-3 7.07337E-3 6.90066E-3 1.15751E-2 1.84329E-2 2.80222E-2 4.43222E-2 3.16765E-2 1.86626E-2 2.59378E-2 4.17704E-2 4.48648E-2 3.68748E-2 6.39791E-2 4.86253E-2 3.67593E-2 6.53448E-2 1.29756E-1 1.00182E-1 7.16362E-2 1.23146E-1 2.50943E-1 3.86083E-1 3.63264E-1 3.16348E-1 -9999 -9999 -9999 -9999 -9999 -9999 -9999 -9999 -9999 -9999 -9999 -9999 -9999 -9999 -9999 -9999 -9999 -9999 -9999 -9999 -9999 -9999 -9999 -9999 -9999 -9999 -9999 -9999 -9999 -9999 -9999 -9999 -9999 -9999 -9999 -9999 -9999 -9999 -9999 -9999 -9999 -9999 -9999 -9999 -9999 -9999
-9999 -9999 -9999 -9999 -9999 -9999 -9999 -9999 -9999 -9999 -9999 -9999 -9999 -9999 -9999 -9999 -9999 -9999 -9999 -9999 -9999 -9999 -9999 -9999 -9999 -9999 -9999 -9999 -9999 -9999 -9999 -9999 -9999 -9999 -9999 -9999 -9999 -9999 -9999 -9999 -9999 -9999 -9999 -9999 -9999 -9999 -9999 -9999 -9999 -9999 -9999 -9999 -9999 -9999 -9999 -9999 -9999 -9999 -9999 -9999 -9999 -9999 -9999 -9999 -9999 -9999 -9999 -9999 -9999 8.7729E-2 7.96134E-2 8.10131E-2 8.22916E-2 7.40618E-2 7.59003E-2 7.97011E-2 7.26699E-2 7.3053E-2 7.26699E-2 6.52376E-2 6.51224E-2 6.4778E-2 5.323E-2 5.27555E-2 5.25668E-2 4.6679E-2 4.68476E-2 4.73567E-2 4.36212E-2 5.28382E-2 7.51159E-2 9.62032E-2 1.23064E-1 1.46497E-1 1.83428E-1 1.34972E-1 9.1256E-2 6.30385E-2 3.9079E-2 3.34261E-2 3.03013E-2 3.36709E-2 3.05475E-2 3.06034E-2 2.97205E-2 2.85984E-2 2.46577E-2 2.69329E-2 4.02989E-2 5.58694E-2 6.68697E-2 7.1447E-2 6.64077E-2 6.76952E-2 5.59867E-2 6.60472E-2 8.71637E-2 8.75917E-2 8.81484E-2 9.57595E-2 9.72152E-2 1.25629E-1 1.41426E-1 1.01254E-1 1.67382E-1 1.58521E-1 1.14567E-1 7.22517E-2 4.68085E-2 4.78717E-2 4.87823E-2 5.92017E-2 5.94868E-2 6.45749E-2 6.75346E-2 7.47017E-2 6.31659E-2 6.72577E-2 8.11422E-2 7.43872E-2 5.80169E-2 7.53915E-2 6.01447E-2 4.36269E-2 5.02618E-2 3.58588E-2 2.49307E-2 3.0006E-2 1.92722E-2 1.53664E-2 7.1324E-3 6.99431E-3 1.46309E-2 1.72901E-2 2.82049E-2 2.86777E-2 1.87316E-2 1.59305E-2 1.62851E-2 1.79422E-2 3.31726E-2 3.13755E-2 2.27529E-2 1.37042E-2 2.1682E-2 2.06881E-2 2.52568E-2 1.89862E-2 9.51776E-3 7.03077E-3 5.15162E-3 4.20021E-3 3.6799E-3 3.27302E-3 1.77617E-3 1.42841E-3 1.15028E-3 1.21354E-3 1.42541E-3 1.95161E-3 2.33721E-3 4.62966E-3 5.75823E-3 5.56578E-3 1.11847E-2 2.84183E-2 3.14726E-2 1.44603E-2 1.11382E-2 2.04884E-2 2.14226E-2 1.15619E-2 9.93296E-3 8.65544E-3 9.76266E-3 1.45223E-2 1.54993E-2 2.48088E-2 4.42819E-2 4.15507E-2 2.00023E-2 1.35486E-2 2.10491E-2 3.9377E-2 4.14568E-2 5.80812E-2 4.34864E-2 2.36584E-2 2.79599E-2 5.5472E-2 8.33087E-2 7.55414E-2 8.65282E-2 2.49396E-1 3.761E-1 3.71357E-1 3.54653E-1 3.09182E-1 -9999 -9999 -9999 -9999 -9999 -9999 -9999 -9999 -9999 -9999 -9999 -9999 -9999 -9999 -9999 -9999 -9999 -9999 -9999 -9999 -9999 -9999 -9999 -9999 -9999 -9999 -9999 -9999 -9999 -9999 -9999 -9999 -9999 -9999 -9999 -9999 -9999 -9999 -9999 -9999 -9999 -9999 -9999 -9999 -9999 -9999
-9999 -9999 -9999 -9999 -9999 -9999 -9999 -9999 -9999 -9999 -9999 -9999 -9999 -9999 -9999 -9999 -9999 -9999 -9999 -9999 -9999 -9999 -9999 -9999 -9999 -9999 -9999 -9999 -9999 -9999 -9999 -9999 -9999 -9999 -9999 -9999 -9999 -9999 -9999 -9999 -9999 -9999 -9999 -9999 -9999 -9999 -9999 -9999 -9999 -9999 -9999 -9999 -9999 -9999 -9999 -9999 -9999 -9999 -9999 -9999 -9999 -9999 -9999 -9999 -9999 -9999 -9999 -9999 8.72749E-2 8.86437E-2 8.01707E-2 8.18635E-2 7.3932E-2 7.4976E-2 7.72386E-2 7.10306E-2 7.29251E-2 7.3053E-2 6.50074E-2 6.6049E-2 6.66342E-2 5.8892E-2 5.4971E-2 5.48729E-2 4.81302E-2 4.76132E-2 4.70167E-2 4.14661E-2 4.30728E-2 5.19954E-2 6.66066E-2 8.238E-2 1.12977E-1 1.41229E-1 1.70813E-1 1.58239E-1 1.08873E-1 6.61596E-2 4.62726E-2 3.62139E-2 3.37324E-2 3.02141E-2 3.1282E-2 3.18002E-2 3.09409E-2 2.58662E-2 2.58187E-2 3.30845E-2 4.53667E-2 5.0706E-2 5.36703E-2 6.08339E-2 7.56559E-2 8.09215E-2 7.56407E-2 8.70946E-2 9.71442E-2 1.06481E-1 1.06481E-1 9.27199E-2 9.31084E-2 1.07419E-1 1.28248E-1 1.23374E-1 1.44358E-1 1.02278E-1 4.51013E-2 3.55505E-2 3.9532E-2 4.80666E-2 5.65111E-2 6.26683E-2 8.61522E-2 8.84957E-2 7.83844E-2 8.33463E-2 8.34663E-2 9.4936E-2 8.44378E-2 9.71704E-2 9.03688E-2 7.3155E-2 7.62322E-2 5.50806E-2 3.44517E-2 2.05183E-2 1.41694E-2 2.01511E-2 1.51462E-2 6.36798E-3 5.634E-3 1.227E-2 2.12107E-2 2.67287E-2 1.77617E-2 1.44355E-2 1.92487E-2 2.83413E-2 2.92913E-2 2.60392E-2 4.14454E-2 3.03367E-2 1.91035E-2 2.18408E-2 2.25802E-2 2.56951E-2 1.82675E-2 1.62157E-2 9.88242E-3 8.95861E-3 7.40082E-3 5.84437E-3 4.83586E-3 4.82098E-3 2.13784E-3 1.97327E-3 1.29069E-3 2.14845E-3 1.53497E-3 3.08483E-3 4.73765E-3 7.89467E-3 1.20918E-2 8.22714E-3 1.30577E-2 3.84259E-2 4.21327E-2 1.99754E-2 1.5918E-2 2.33954E-2 3.33583E-2 2.66284E-2 2.75269E-2 1.42136E-2 1.13417E-2 1.95437E-2 3.41927E-2 4.89254E-2 5.3265E-2 3.85117E-2 2.35808E-2 1.78634E-2 2.25277E-2 2.60089E-2 3.34588E-2 3.66129E-2 2.2836E-2 3.54023E-2 7.03717E-2 8.85794E-2 4.86094E-2 5.19646E-2 1.22989E-1 3.0797E-1 3.96064E-1 3.60355E-1 3.3093E-1 3.09578E-1 2.76548E-1 -9999 -9999 -9999 -9999 -9999 -9999 -9999 -9999 -9999 -9999 -9999 -9999 -9999 -9999 -9999 -9999 -9999 -9999 -9999 -9999 -9999 -9999 -9999 -9999 -9999 -9999 -9999 -9999 -9999 -9999 -9999 -9999 -9999 -9999 -9999 -9999 -9999 -9999 -9999 -9999 -9999 -9999 -9999 -9999 -9999
-9999 -9999 -9999 -9999 -9999 -9999 -9999 -9999 -9999 -9999 -9999 -9999 -9999 -9999 -9999 -9999 -9999 -9999 -9999 -9999 -9999 -9999 -9999 -9999 -9999 -9999 -9999 -9999 -9999 -9999 -9999 -9999 -9999 -9999 -9999 -9999 -9999 -9999 -9999 -9999 -9999 -9999 -9999 -9999 -9999 -9999 -9999 -9999 -9999 -9999 -9999 -9999 -9999 -9999 -9999 -9999 -9999 -9999 -9999 -9999 -9999 -9999 -9999 -9999 -9999 -9999 -9999 8.7729E-2 8.95668E-2 8.15791E-2 8.3154E-2 8.47559E-2 7.59003E-2 7.68349E-2 7.83245E-2 7.15314E-2 7.26699E-2 7.27974E-2 6.50074E-2 6.6049E-2 6.71058E-2 5.63614E-2 5.67645E-2 5.72722E-2 5.03408E-2 4.93567E-2 4.80436E-2 4.19193E-2 4.2995E-2 4.75617E-2 5.56965E-2 1.79871E-2 9.20575E-2 9.69824E-2 1.35351E-1 1.75594E-1 1.28541E-1 7.82925E-2 5.01483E-2 3.8657E-2 3.11679E-2 3.10542E-2 3.17422E-2 3.21503E-2 2.95571E-2 2.82343E-2 2.81826E-2 3.43108E-2 4.50746E-2 5.07081E-2 5.54075E-2 6.13704E-2 6.85209E-2 6.63833E-2 7.6947E-2 9.46496E-2 1.05114E-1 1.23749E-1 1.33624E-1 1.12534E-1 1.03703E-1 9.06762E-2 1.12142E-1 1.46494E-1 1.1493E-1 5.98176E-2 3.75926E-2 4.89356E-2 6.23652E-2 7.04232E-2 7.72912E-2 9.65265E-2 9.55214E-2 1.05214E-1 1.11815E-1 1.0856E-1 9.44308E-2 1.00598E-1 9.43019E-2 1.30149E-1 8.30818E-2 6.46965E-2 7.52853E-2 6.76697E-2 5.33165E-2 3.47871E-2 2.31988E-2 1.36551E-2 1.17254E-2 5.85626E-3 1.09283E-2 2.60132E-2 3.72066E-2 8.22621E-2 6.07978E-2 2.57044E-2 3.08027E-2 4.52719E-2 2.91377E-2 3.24253E-2 3.81377E-2 2.38645E-2 1.92631E-2 2.27704E-2 2.46084E-2 1.74216E-2 1.26013E-2 1.20763E-2 1.46398E-2 1.13508E-2 1.11642E-2 7.51226E-3 6.51234E-3 5.74022E-3 3.06691E-3 2.70695E-3 2.48768E-3 2.19732E-3 1.65733E-3 2.67884E-3 4.39961E-3 7.84285E-3 1.60274E-2 1.88254E-2 1.8712E-2 2.77835E-2 5.25688E-2 2.42474E-2 2.02799E-2 4.65399E-2 3.3959E-2 4.71991E-2 5.84092E-2 3.39961E-2 5.44652E-2 3.74331E-2 7.29275E-2 7.95777E-2 3.84272E-2 2.43642E-2 2.44044E-2 3.13358E-2 2.03089E-2 2.75688E-2 5.2149E-2 4.69109E-2 4.23289E-2 8.37627E-2 1.92407E-1 2.15426E-1 1.67739E-1 7.06961E-2 1.65893E-1 2.44602E-1 3.99703E-1 3.28255E-1 3.12755E-1 3.02103E-1 2.89357E-1 -9999 -9999 -9999 -9999 -9999 -9999 -9999 -9999 -9999 -9999 -9999 -9999 -9999 -9999 -9999 -9999 -9999 -9999 -9999 -9999 -9999 -9999 -9999 -9999 -9999 -9999 -9999 -9999 -9999 -9999 -9999 -9999 -9999 -9999 -9999 -9999 -9999 -9999 -9999 -9999 -9999 -9999 -9999 -9999 -9999
-9999 -9999 -9999 -9999 -9999 -9999 -9999 -9999 -9999 -9999 -9999 -9999 -9999 -9999 -9999 -9999 -9999 -9999 -9999 -9999 -9999 -9999 -9999 -9999 -9999 -9999 -9999 -9999 -9999 -9999 -9999 -9999 -9999 -9999 -9999 -9999 -9999 -9999 -9999 -9999 -9999 -9999 -9999 -9999 -9999 -9999 -9999 -9999 -9999 -9999 -9999 -9999 -9999 -9999 -9999 -9999 -9999 -9999 -9999 -9999 -9999 -9999 -9999 -9999 -9999 -9999 8.72749E-2 8.94123E-2 9.14384E-2 8.32985E-2 8.47559E-2 7.68349E-2 7.76442E-2 7.83245E-2 7.01619E-2 7.20354E-2 7.33095E-2 6.54685E-2 6.58162E-2 6.25634E-2 5.64619E-2 5.72722E-2 5.8404E-2 5.2177E-2 5.16197E-2 5.07032E-2 4.36212E-2 4.29173E-2 4.2995E-2 4.04287E-2 1.11488E-2 1.42609E-2 1.81536E-2 7.9039E-2 1.16504E-1 1.68115E-1 1.34755E-1 8.7656E-2 5.77899E-2 4.05904E-2 3.2209E-2 3.20332E-2 3.20917E-2 2.80416E-2 2.9503E-2 2.84942E-2 2.84421E-2 2.84825E-2 4.49985E-2 7.42227E-2 7.64338E-2 7.20597E-2 7.43233E-2 8.21355E-2 1.01747E-1 1.09589E-1 1.28053E-1 1.58332E-1 1.49916E-1 1.39076E-1 1.07768E-1 5.96013E-2 6.20611E-2 5.85634E-2 5.594E-2 3.64773E-2 5.11726E-2 5.80732E-2 8.11537E-2 8.68317E-2 1.00562E-1 1.05358E-1 9.98706E-2 1.14871E-1 1.11267E-1 1.07535E-1 9.31184E-2 8.73885E-2 5.02007E-2 7.99105E-2 1.25908E-1 7.4298E-2 5.75766E-2 6.5057E-2 5.9305E-2 2.55899E-2 1.42963E-2 1.23028E-2 1.73074E-2 1.23609E-2 1.26559E-2 2.81807E-2 4.19164E-2 9.21466E-2 5.99267E-2 5.50154E-2 3.82077E-2 4.0058E-2 2.58895E-2 3.53428E-2 2.57036E-2 2.3366E-2 2.17601E-2 2.2387E-2 1.99129E-2 1.31668E-2 1.40713E-2 1.54869E-2 1.29787E-2 1.29428E-2 1.23826E-2 1.00681E-2 1.00677E-2 7.73976E-3 5.02187E-3 4.36032E-3 2.91635E-3 2.29674E-3 3.66686E-3 5.76572E-3 6.37416E-3 1.01121E-2 1.45587E-2 2.00653E-2 2.62449E-2 3.13531E-2 3.29827E-2 1.78903E-2 1.73833E-2 5.70704E-2 5.21717E-2 4.6087E-2 6.9985E-2 6.04461E-2 9.82371E-2 8.49813E-2 1.20752E-1 1.07819E-1 4.27689E-2 2.34266E-2 4.11999E-2 4.47897E-2 2.43195E-2 1.68572E-2 3.56535E-2 5.84575E-2 1.14592E-1 1.20305E-1 2.74102E-1 3.55871E-1 2.54019E-1 8.44535E-2 1.87933E-1 2.80614E-1 3.79634E-1 2.95745E-1 2.88594E-1 2.88214E-1 2.90503E-1 2.81027E-1 -9999 -9999 -9999 -9999 -9999 -9999 -9999 -9999 -9999 -9999 -9999 -9999 -9999 -9999 -9999 -9999 -9999 -9999 -9999 -9999 -9999 -9999 -9999 -9999 -9999 -9999 -9999 -9999 -9999 -9999 -9999 -9999 -9999 -9999 -9999 -9999 -9999 -9999 -9999 -9999 -9999 -9999 -9999 -9999
-9999 -9999 -9999 -9999 -9999 -9999 -9999 -9999 -9999 -9999 -9999 -9999 -9999 -9999 -9999 -9999 -9999 -9999 -9999 -9999 -9999 -9999 -9999 -9999 -9999 -9999 -9999 -9999 -9999 -9999 -9999 -9999 -9999 -9999 -9999 -9999 -9999 -9999 -9999 -9999 -9999 -9999 -9999 -9999 -9999 -9999 -9999 -9999 -9999 -9999 -9999 -9999 -9999 -9999 -9999 -9999 -9999 -9999 -9999 -9999 -9999 -9999 -9999 -9999 -9999 8.71239E-2 8.84907E-2 9.14384E-2 8.34432E-2 8.46091E-2 8.62359E-2 7.76442E-2 7.83245E-2 7.87352E-2 7.09059E-2 7.26699E-2 7.43434E-2 6.63996E-2 6.73427E-2 6.40193E-2 5.73743E-2 5.8404E-2 5.95563E-2 5.32132E-2 5.2364E-2 5.14352E-2 4.4416E-2 4.37001E-2 4.32288E-2 3.89181E-2 4.15412E-2 1.11904E-2 1.11142E-2 1.6991E-2 1.06545E-1 1.48579E-1 1.65843E-1 1.12232E-1 6.37714E-2 3.77913E-2 3.31017E-2 3.23267E-2 3.20917E-2 2.78368E-2 2.91808E-2 2.85465E-2 2.84942E-2 3.00216E-2 4.91938E-2 6.9973E-2 6.32269E-2 6.13516E-2 7.53566E-2 3.34109E-2 3.98601E-2 4.79985E-2 1.45778E-1 1.56918E-1 1.7201E-1 1.92651E-1 1.02707E-1 4.18278E-2 3.41814E-2 5.02048E-2 7.15896E-2 4.60719E-2 6.69965E-2 8.61651E-2 1.19759E-1 1.30636E-1 1.10178E-1 1.13063E-1 1.2443E-1 1.13461E-1 1.03012E-1 1.01182E-1 9.16018E-2 7.94199E-2 4.23301E-2 5.70528E-2 5.8113E-2 1.08942E-1 6.53063E-2 5.5666E-2 3.80362E-2 2.47011E-2 2.11812E-2 2.26226E-2 3.20734E-2 2.87926E-2 2.404E-2 2.71445E-2 3.96423E-2 6.13972E-2 7.8415E-2 3.00464E-2 3.61341E-2 2.81035E-2 2.63286E-2 2.59049E-2 2.60942E-2 2.60907E-2 2.63286E-2 2.18638E-2 1.76456E-2 1.682E-2 1.63593E-2 1.13607E-2 7.73316E-3 6.04485E-3 5.84687E-3 6.72284E-3 7.33479E-3 4.54246E-3 4.10839E-3 2.74298E-3 2.88207E-3 2.72418E-3 6.7855E-3 1.2592E-2 1.2587E-2 1.9937E-2 2.66261E-2 2.58773E-2 3.23797E-2 3.96342E-2 3.8096E-2 2.54956E-2 2.75153E-2 4.73084E-2 4.78356E-2 4.09144E-2 3.50676E-2 5.24752E-2 8.12815E-2 1.15038E-1 1.37E-1 1.07179E-1 7.84061E-2 3.33603E-2 5.47566E-2 5.94906E-2 3.58085E-2 2.1464E-2 5.96201E-2 1.71395E-1 2.83066E-1 2.45187E-1 3.22605E-1 3.08214E-1 2.38645E-1 2.40094E-1 2.87244E-1 3.98727E-1 3.31519E-1 2.53693E-1 2.65899E-1 2.6554E-1 2.84791E-1 3.14349E-1 3.39595E-1 -9999 -9999 -9999 -9999 -9999 -9999 -9999 -9999 -9999 -9999 -9999 -9999 -9999 -9999 -9999 -9999 -9999 -9999 -9999 -9999 -9999 -9999 -9999 -9999 -9999 -9999 -9999 -9999 -9999 -9999 -9999 -9999 -9999 -9999 -9999 -9999 -9999 -9999 -9999 -9999 -9999 -9999 -9999
-9999 -9999 -9999 -9999 -9999 -9999 -9999 -9999 -9999 -9999 -9999 -9999 -9999 -9999 -9999 -9999 -9999 -9999 -9999 -9999 -9999 -9999 -9999 -9999 -9999 -9999 -9999 -9999 -9999 -9999 -9999 -9999 -9999 -9999 -9999 -9999 -9999 -9999 -9999 -9999 -9999 -9999 -9999 -9999 -9999 -9999 -9999 -9999 -9999 -9999 -9999 -9999 -9999 -9999 -9999 -9999 -9999 -9999 -9999 -9999 -9999 -9999 -9999 -9999 -9999 8.75774E-2 8.98764E-2 9.30244E-2 8.50501E-2 8.56412E-2 8.68343E-2 7.80517E-2 7.88725E-2 7.0533E-2 7.16571E-2 7.31812E-2 6.62825E-2 6.74615E-2 6.84184E-2 5.72722E-2 5.79901E-2 5.90299E-2 5.31182E-2 5.35947E-2 5.29287E-2 4.61296E-2 4.48994E-2 4.4256E-2 3.84266E-2 3.83568E-2 3.93442E-2 4.13912E-2 8.82985E-3 1.36207E-2 8.55268E-2 1.26064E-1 1.83555E-1 1.27296E-1 6.73276E-2 4.27879E-2 3.36485E-2 3.20332E-2 2.81445E-2 2.96654E-2 2.91275E-2 2.84421E-2 2.51898E-2 2.921E-2 3.79294E-2 3.68563E-2 3.21186E-2 3.68555E-2 5.19738E-2 7.82831E-2 3.32908E-2 3.44016E-2 1.48804E-1 1.73894E-1 1.57134E-1 1.88521E-1 1.09767E-1 3.40663E-2 3.71526E-2 8.90719E-2 8.15722E-2 5.11011E-2 7.06193E-2 9.23453E-2 9.73157E-2 1.11951E-1 1.24919E-1 1.12561E-1 1.13284E-1 1.21348E-1 9.90456E-2 9.9289E-2 8.72287E-2 7.84749E-2 7.34579E-2 7.14195E-2 8.42944E-2 9.49171E-2 8.51442E-2 6.92866E-2 3.80938E-2 4.18294E-2 3.63731E-2 3.78181E-2 3.97453E-2 5.33436E-2 4.04356E-2 3.74588E-2 4.3135E-2 2.3221E-2 3.07286E-2 2.85201E-2 3.39939E-2 2.50225E-2 2.68152E-2 1.92333E-2 2.67671E-2 1.96484E-2 2.49717E-2 2.10723E-2 1.82489E-2 1.30944E-2 1.52624E-2 1.22789E-2 8.32817E-3 6.2992E-3 4.98768E-3 7.05373E-3 4.75878E-3 2.41144E-3 2.40559E-3 3.45485E-3 2.12564E-3 3.67317E-3 8.47547E-3 1.22149E-2 1.81888E-2 2.29672E-2 3.37716E-2 3.10253E-2 3.60689E-2 4.48461E-2 4.5652E-2 5.20694E-2 5.52929E-2 5.75485E-2 6.28558E-2 4.26008E-2 5.4059E-2 5.12692E-2 8.28117E-2 9.61296E-2 6.22184E-2 7.75364E-2 8.32593E-2 9.40539E-2 8.32091E-2 6.47944E-2 3.49394E-2 3.24176E-2 7.48966E-2 1.34311E-1 2.98896E-1 1.84823E-1 1.60392E-1 1.42523E-1 3.05861E-1 2.21005E-1 1.8789E-1 3.62055E-1 2.82052E-1 2.3484E-1 2.48499E-1 2.59423E-1 2.93956E-1 3.5174E-1 3.50475E-1 -9999 -9999 -9999 -9999 -9999 -9999 -9999 -9999 -9999 -9999 -9999 -9999 -9999 -9999 -9999 -9999 -9999 -9999 -9999 -9999 -9999 -9999 -9999 -9999 -9999 -9999 -9999 -9999 -9999 -9999 -9999 -9999 -9999 -9999 -9999 -9999 -9999 -9999 -9999 -9999 -9999 -9999 -9999
-9999 -9999 -9999 -9999 -9999 -9999 -9999 -9999 -9999 -9999 -9999 -9999 -9999 -9999 -9999 -9999 -9999 -9999 -9999 -9999 -9999 -9999 -9999 -9999 -9999 -9999 -9999 -9999 -9999 -9999 -9999 -9999 -9999 -9999 -9999 -9999 -9999 -9999 -9999 -9999 -9999 -9999 -9999 -9999 -9999 -9999 -9999 -9999 -9999 -9999 -9999 -9999 -9999 -9999 -9999 -9999 -9999 -9999 -9999 -9999 -9999 -9999 -9999 -9999 -9999 8.8033E-2 9.06544E-2 8.34432E-2 8.51975E-2 8.63852E-2 7.75088E-2 7.84612E-2 7.9424E-2 7.12806E-2 7.22886E-2 7.38248E-2 6.68696E-2 6.80581E-2 6.48161E-2 5.79901E-2 5.85079E-2 5.92399E-2 5.31182E-2 5.32132E-2 5.32132E-2 4.64629E-2 4.55516E-2 4.48994E-2 3.92017E-2 3.92017E-2 3.90597E-2 3.48043E-2 3.75672E-2 1.10319E-2 1.83007E-2 1.0764E-1 1.73405E-1 1.49434E-1 8.19878E-2 4.67991E-2 3.42662E-2 2.78879E-2 2.98286E-2 2.99379E-2 2.9503E-2 2.53757E-2 2.63251E-2 3.37229E-2 3.84124E-2 2.92683E-2 2.70044E-2 2.76553E-2 3.08019E-2 4.38754E-2 6.13007E-2 2.45537E-2 5.19171E-2 1.58388E-1 1.92079E-1 1.65715E-1 6.06482E-2 3.50744E-2 7.33682E-2 1.1738E-1 1.05655E-1 5.29505E-2 6.66456E-2 7.46392E-2 8.98381E-2 1.00907E-1 1.15291E-1 1.33225E-1 1.13386E-1 1.19737E-1 9.50768E-2 8.72501E-2 8.33322E-2 7.38405E-2 6.26516E-2 4.97315E-2 5.88341E-2 7.18479E-2 6.69071E-2 5.40498E-2 4.70397E-2 6.76674E-2 4.76502E-2 4.31289E-2 3.88856E-2 3.9552E-2 3.8773E-2 3.5754E-2 3.11654E-2 2.671E-2 3.12788E-2 2.94749E-2 2.13128E-2 3.56226E-2 2.37275E-2 2.15455E-2 2.87304E-2 2.19423E-2 1.90983E-2 1.65979E-2 1.61064E-2 1.33833E-2 1.17556E-2 1.08097E-2 9.67519E-3 1.1226E-2 9.62612E-3 1.10319E-2 5.57074E-3 3.29893E-3 2.34658E-3 2.94548E-3 1.97379E-3 3.13968E-3 4.82356E-3 7.95043E-3 1.15173E-2 2.206E-2 3.38778E-2 1.81654E-2 3.21616E-2 4.6387E-2 3.53344E-2 3.59167E-2 4.06314E-2 5.73758E-2 6.68276E-2 7.39202E-2 8.64562E-2 9.0059E-2 9.02447E-2 8.44968E-2 8.42041E-2 7.15312E-2 8.72304E-2 1.10855E-1 1.44176E-1 1.4684E-1 6.28528E-2 3.59545E-2 5.3174E-2 8.41409E-2 2.4325E-1 3.29374E-1 2.91194E-1 1.13491E-1 9.9953E-2 9.47692E-2 1.024E-1 2.99225E-1 2.63664E-1 2.39206E-1 2.53044E-1 2.7248E-1 3.10371E-1 3.52162E-1 3.28855E-1 -9999 -9999 -9999 -9999 -9999 -9999 -9999 -9999 -9999 -9999 -9999 -9999 -9999 -9999 -9999 -9999 -9999 -9999 -9999 -9999 -9999 -9999 -9999 -9999 -9999 -9999 -9999 -9999 -9999 -9999 -9999 -9999 -9999 -9999 -9999 -9999 -9999 -9999 -9999 -9999 -9999 -9999 -9999
-9999 -9999 -9999 -9999 -9999 -9999 -9999 -9999 -9999 -9999 -9999 -9999 -9999 -9999 -9999 -9999 -9999 -9999 -9999 -9999 -9999 -9999 -9999 -9999 -9999 -9999 -9999 -9999 -9999 -9999 -9999 -9999 -9999 -9999 -9999 -9999 -9999 -9999 -9999 -9999 -9999 -9999 -9999 -9999 -9999 -9999 -9999 -9999 -9999 -9999 -9999 -9999 -9999 -9999 -9999 -9999 -9999 -9999 -9999 -9999 -9999 -9999 -9999 -9999 8.7729E-2 8.91042E-2 9.11241E-2 8.32985E-2 8.47559E-2 8.63852E-2 7.8188E-2 7.90101E-2 7.9979E-2 7.19091E-2 7.33095E-2 6.61657E-2 6.73427E-2 6.43597E-2 5.77841E-2 5.88206E-2 5.94506E-2 5.34991E-2 5.34036E-2 5.31182E-2 4.67143E-2 4.65465E-2 4.62127E-2 4.03555E-2 4.01368E-2 4.02825E-2 3.53153E-2 3.49951E-2 3.60951E-2 9.06358E-3 1.28777E-2 8.9918E-2 1.48261E-1 1.61613E-1 1.07795E-1 5.70945E-2 3.63815E-2 2.78368E-2 2.94491E-2 2.98832E-2 2.97741E-2 2.79546E-2 3.00765E-2 3.98243E-2 5.14276E-2 3.56674E-2 2.99063E-2 3.08934E-2 3.09498E-2 2.61612E-2 2.87199E-2 4.49469E-2 7.86157E-2 1.13639E-1 1.01756E-1 7.00016E-2 3.565E-2 5.10164E-2 1.07143E-1 1.24934E-1 1.20456E-1 7.21428E-2 4.03995E-2 5.85281E-2 7.02537E-2 8.19184E-2 7.66814E-2 1.03067E-1 9.1838E-2 9.86039E-2 7.80017E-2 6.81676E-2 6.63244E-2 5.37621E-2 4.74755E-2 4.58877E-2 5.20707E-2 6.67736E-2 8.31446E-2 5.96662E-2 5.77655E-2 6.88996E-2 5.7913E-2 5.61463E-2 4.95287E-2 4.15876E-2 3.47458E-2 3.02295E-2 3.3937E-2 3.66761E-2 3.44822E-2 3.19253E-2 3.45494E-2 4.35379E-2 3.06941E-2 2.79342E-2 3.04453E-2 2.17601E-2 2.27749E-2 1.43931E-2 8.69329E-3 8.14987E-3 1.02185E-2 8.30071E-3 1.37929E-2 1.03902E-2 8.32026E-3 8.04117E-3 3.15411E-3 3.30936E-3 2.12853E-3 1.63251E-3 3.10437E-3 4.98034E-3 7.91295E-3 1.12807E-2 1.66147E-2 2.42354E-2 2.35312E-2 1.4392E-2 3.4212E-2 4.78665E-2 3.19024E-2 3.08248E-2 5.33013E-2 5.97925E-2 5.28195E-2 8.04566E-2 6.86172E-2 7.63979E-2 8.61707E-2 9.68121E-2 1.01722E-1 1.04739E-1 1.06753E-1 8.12589E-2 1.53228E-1 1.2279E-1 6.42383E-2 3.81198E-2 6.17456E-2 9.49724E-2 1.79039E-1 2.10986E-1 3.52957E-1 2.23197E-1 1.12111E-1 7.85052E-2 2.93462E-1 2.86217E-1 2.60435E-1 2.65899E-1 2.62291E-1 3.13972E-1 3.43781E-1 3.57669E-1 3.13897E-1 -9999 -9999 -9999 -9999 -9999 -9999 -9999 -9999 -9999 -9999 -9999 -9999 -9999 -9999 -9999 -9999 -9999 -9999 -9999 -9999 -9999 -9999 -9999 -9999 -9999 -9999 -9999 -9999 -9999 -9999 -9999 -9999 -9999 -9999 -9999 -9999 -9999 -9999 -9999 -9999 -9999 -9999 -9999
-9999 -9999 -9999 -9999 -9999 -9999 -9999 -9999 -9999 -9999 -9999 -9999 -9999 -9999 -9999 -9999 -9999 -9999 -9999 -9999 -9999 -9999 -9999 -9999 -9999 -9999 -9999 -9999 -9999 -9999 -9999 -9999 -9999 -9999 -9999 -9999 -9999 -9999 -9999 -9999 -9999 -9999 -9999 -9999 -9999 -9999 -9999 -9999 -9999 -9999 -9999 -9999 -9999 -9999 -9999 -9999 -9999 -9999 -9999 -9999 -9999 -9999 9.75137E-2 9.8688E-2 8.84907E-2 8.98764E-2 9.14384E-2 8.30097E-2 8.51975E-2 7.76442E-2 7.95624E-2 8.05374E-2 7.20354E-2 7.31812E-2 7.43434E-2 6.71058E-2 6.42461E-2 6.51603E-2 5.85079E-2 5.9662E-2 6.05146E-2 5.41717E-2 5.41717E-2 5.33083E-2 4.66304E-2 4.68827E-2 4.68827E-2 4.13912E-2 4.14661E-2 4.14661E-2 3.61608E-2 3.56382E-2 3.58334E-2 7.36591E-3 1.00492E-2 1.95501E-2 1.23831E-1 1.62114E-1 1.3998E-1 7.77436E-2 3.8261E-2 3.04901E-2 2.89679E-2 2.93953E-2 2.61805E-2 2.84713E-2 3.06864E-2 3.71239E-2 3.63264E-2 3.4033E-2 3.34719E-2 3.27491E-2 3.26895E-2 2.99872E-2 2.61133E-2 3.13863E-2 3.80313E-2 4.18397E-2 3.72291E-2 3.67618E-2 4.65875E-2 8.14224E-2 1.44503E-1 1.3619E-1 1.29281E-1 8.94753E-2 5.54398E-2 4.34055E-2 5.59611E-2 5.03525E-2 4.43511E-2 6.35704E-2 8.33265E-2 7.88834E-2 5.53084E-2 4.14518E-2 4.31093E-2 4.31093E-2 4.46693E-2 4.52341E-2 4.90975E-2 5.62156E-2 6.8337E-2 6.86618E-2 5.97868E-2 6.12951E-2 6.67734E-2 4.67274E-2 5.14698E-2 3.74214E-2 3.96958E-2 3.92056E-2 4.46019E-2 3.63142E-2 3.96642E-2 2.68604E-2 2.97584E-2 2.88046E-2 2.52723E-2 2.95468E-2 2.78083E-2 1.99499E-2 2.13864E-2 1.98375E-2 9.74887E-3 8.12069E-3 1.07635E-2 6.14848E-3 8.52408E-3 9.60009E-3 9.67048E-3 9.16572E-3 6.00571E-3 2.71227E-3 1.90222E-3 1.62285E-3 3.09485E-3 4.32718E-3 6.64712E-3 8.233E-3 1.17035E-2 1.49425E-2 1.2066E-2 1.89496E-2 3.1665E-2 2.65149E-2 2.45764E-2 2.93127E-2 6.95188E-2 6.27941E-2 5.78791E-2 7.74936E-2 9.05282E-2 7.29829E-2 7.72297E-2 9.29295E-2 8.54155E-2 9.98036E-2 8.39964E-2 1.30916E-1 1.24366E-1 1.4988E-1 1.41999E-1 1.01536E-1 2.16461E-1 1.24608E-1 1.16145E-1 2.25426E-1 3.2435E-1 1.773E-1 1.02818E-1 2.94231E-1 2.8132E-1 2.68009E-1 2.5405E-1 2.60132E-1 2.59066E-1 3.13174E-1 3.38378E-1 3.42926E-1 -9999 -9999 -9999 -9999 -9999 -9999 -9999 -9999 -9999 -9999 -9999 -9999 -9999 -9999 -9999 -9999 -9999 -9999 -9999 -9999 -9999 -9999 -9999 -9999 -9999 -9999 -9999 -9999 -9999 -9999 -9999 -9999 -9999 -9999 -9999 -9999 -9999 -9999 -9999 -9999 -9999 -9999 -9999 -9999
-9999 -9999 -9999 -9999 -9999 -9999 -9999 -9999 -9999 -9999 -9999 -9999 -9999 -9999 -9999 -9999 -9999 -9999 -9999 -9999 -9999 -9999 -9999 -9999 -9999 -9999 -9999 -9999 -9999 -9999 -9999 -9999 -9999 -9999 -9999 -9999 -9999 -9999 -9999 -9999 -9999 -9999 -9999 -9999 -9999 -9999 -9999 -9999 -9999 -9999 -9999 -9999 -9999 -9999 -9999 -9999 -9999 -9999 -9999 -9999 -9999 -9999 2.35706E-2 2.11108E-2 2.13075E-2 9.08108E-2 8.24348E-2 8.41702E-2 8.59381E-2 7.91479E-2 8.13816E-2 8.26626E-2 7.35667E-2 7.38248E-2 7.52588E-2 6.39063E-2 6.50454E-2 5.85079E-2 5.92399E-2 6.01936E-2 5.41717E-2 5.51462E-2 5.495E-2 4.79047E-2 4.73911E-2 4.7306E-2 4.19184E-2 4.23753E-2 4.26055E-2 3.75672E-2 3.72277E-2 3.68242E-2 3.64248E-2 3.27192E-2 7.9824E-3 1.29015E-2 7.48339E-2 1.24527E-1 1.62366E-1 1.14261E-1 4.93467E-2 3.3278E-2 2.88092E-2 2.51435E-2 2.75983E-2 2.86805E-2 3.19999E-2 3.73919E-2 3.95409E-2 4.01107E-2 3.66562E-2 4.05461E-2 4.13931E-2 5.49514E-2 5.42758E-2 4.48665E-2 3.55767E-2 3.58439E-2 4.9757E-2 7.43472E-2 1.25253E-1 1.35081E-1 1.68733E-1 1.14561E-1 9.82825E-2 1.20618E-1 9.25656E-2 6.01117E-2 4.24024E-2 4.23311E-2 4.48213E-2 5.31141E-2 7.21669E-2 6.51351E-2 4.94088E-2 4.16015E-2 4.04745E-2 4.0989E-2 4.35596E-2 4.53967E-2 4.85742E-2 5.30218E-2 5.735E-2 6.01474E-2 5.8276E-2 5.41161E-2 4.12583E-2 3.48902E-2 3.40148E-2 3.10932E-2 3.41097E-2 2.50194E-2 3.32739E-2 2.74583E-2 3.21751E-2 4.24007E-2 3.79402E-2 3.18621E-2 2.74825E-2 2.39556E-2 2.6571E-2 2.33489E-2 1.85167E-2 1.08044E-2 9.25152E-3 2.27129E-2 1.21333E-2 9.37175E-3 7.3283E-3 1.26357E-2 1.10933E-2 1.28318E-2 6.43045E-3 5.9712E-3 2.83348E-3 1.632E-3 2.16036E-3 2.11135E-3 4.32644E-3 5.38355E-3 7.6567E-3 8.1847E-3 6.8309E-3 1.47542E-2 1.62287E-2 1.30324E-2 1.29566E-2 3.2127E-2 5.22341E-2 4.88784E-2 4.08593E-2 6.13249E-2 6.98765E-2 4.34388E-2 5.37818E-2 1.01245E-1 1.40025E-1 1.39006E-1 8.85207E-2 1.13668E-1 5.97471E-2 8.41851E-2 1.40139E-1 2.16219E-1 3.41504E-1 1.78926E-1 1.28895E-1 2.35963E-1 3.56872E-1 3.08072E-1 3.34867E-1 2.88874E-1 2.62585E-1 2.5723E-1 2.46728E-1 2.49543E-1 2.48152E-1 2.67356E-1 -9999 -9999 -9999 -9999 -9999 -9999 -9999 -9999 -9999 -9999 -9999 -9999 -9999 -9999 -9999 -9999 -9999 -9999 -9999 -9999 -9999 -9999 -9999 -9999 -9999 -9999 -9999 -9999 -9999 -9999 -9999 -9999 -9999 -9999 -9999 -9999 -9999 -9999 -9999 -9999 -9999 -9999 -9999 -9999 -9999 -9999
-9999 -9999 -9999 -9999 -9999 -9999 -9999 -9999 -9999 -9999 -9999 -9999 -9999 -9999 -9999 -9999 -9999 -9999 -9999 -9999 -9999 -9999 -9999 -9999 -9999 -9999 -9999 -9999 -9999 -9999 -9999 -9999 -9999 -9999 -9999 -9999 -9999 -9999 -9999 -9999 -9999 -9999 -9999 -9999 -9999 -9999 -9999 -9999 -9999 -9999 -9999 -9999 -9999 -9999 -9999 -9999 -9999 -9999 -9999 -9999 -9999 2.33967E-2 2.39222E-2 2.14264E-2 2.18273E-2 9.30244E-2 8.40244E-2 8.56412E-2 8.69845E-2 7.97011E-2 8.29498E-2 7.46039E-2 7.47344E-2 7.52588E-2 6.75804E-2 6.45875E-2 6.57377E-2 5.93452E-2 6.03004E-2 6.15959E-2 5.54416E-2 5.62368E-2 5.59374E-2 4.85975E-2 4.8077E-2 4.79908E-2 4.24519E-2 4.28368E-2 4.34596E-2 3.87433E-2 3.83938E-2 3.83938E-2 3.33821E-2 3.30792E-2 3.22603E-2 7.6538E-3 5.46257E-2 1.04224E-1 1.79227E-1 1.46502E-1 8.13887E-2 3.93104E-2 2.99927E-2 2.45042E-2 2.50512E-2 2.91566E-2 3.67965E-2 5.62714E-2 6.6585E-2 5.96316E-2 6.90783E-2 7.08084E-2 9.81542E-2 1.37165E-1 1.56671E-1 1.08158E-1 6.25727E-2 7.18247E-2 1.13169E-1 1.47265E-1 1.5708E-1 1.28036E-1 1.2605E-1 7.62167E-2 6.21457E-2 7.80894E-2 1.03278E-1 8.40241E-2 6.02911E-2 4.66449E-2 5.56642E-2 6.5522E-2 7.17238E-2 7.801E-2 7.73904E-2 5.93681E-2 4.69012E-2 4.43496E-2 4.32473E-2 4.41905E-2 4.77136E-2 5.32105E-2 5.13988E-2 5.35356E-2 4.84759E-2 4.53103E-2 4.41092E-2 3.91178E-2 4.52522E-2 2.66745E-2 1.88355E-2 2.2589E-2 3.10357E-2 4.86151E-2 4.29629E-2 3.62142E-2 3.0287E-2 2.83192E-2 2.41707E-2 2.27985E-2 1.53187E-2 1.71357E-2 1.15207E-2 9.56159E-3 1.13104E-2 2.36247E-2 1.43336E-2 1.31419E-2 9.85245E-3 1.47239E-2 1.67748E-2 1.68261E-2 9.06552E-3 7.17124E-3 3.70701E-3 2.83223E-3 1.88778E-3 1.46511E-3 2.41888E-3 4.15227E-3 4.1498E-3 4.58429E-3 4.105E-3 6.2674E-3 8.23732E-3 8.16328E-3 1.11679E-2 2.10423E-2 2.68554E-2 2.3243E-2 2.54381E-2 3.22939E-2 3.47023E-2 5.45377E-2 7.48233E-2 1.04429E-1 1.47862E-1 1.41395E-1 1.34326E-1 1.28799E-1 7.56382E-2 6.52522E-2 9.82758E-2 1.06464E-1 2.35964E-1 2.70562E-1 2.8394E-1 2.51052E-1 3.49102E-1 1.85819E-1 3.26645E-1 2.86217E-1 2.60077E-1 2.52995E-1 2.45693E-1 2.5199E-1 2.43322E-1 2.43322E-1 -9999 -9999 -9999 -9999 -9999 -9999 -9999 -9999 -9999 -9999 -9999 -9999 -9999 -9999 -9999 -9999 -9999 -9999 -9999 -9999 -9999 -9999 -9999 -9999 -9999 -9999 -9999 -9999 -9999 -9999 -9999 -9999 -9999 -9999 -9999 -9999 -9999 -9999 -9999 -9999 -9999 -9999 -9999 -9999 -9999 -9999
-9999 -9999 -9999 -9999 -9999 -9999 -9999 -9999 -9999 -9999 -9999 -9999 -9999 -9999 -9999 -9999 -9999 -9999 -9999 -9999 -9999 -9999 -9999 -9999 -9999 -9999 -9999 -9999 -9999 -9999 -9999 -9999 -9999 -9999 -9999 -9999 -9999 -9999 -9999 -9999 -9999 -9999 -9999 -9999 -9999 -9999 -9999 -9999 -9999 -9999 -9999 -9999 -9999 -9999 -9999 -9999 -9999 -9999 -9999 -9999 -9999 -9999 -9999 2.17063E-2 2.21943E-2 1.99336E-2 2.02693E-2 2.0496E-2 1.84593E-2 8.06775E-2 8.30937E-2 7.52588E-2 7.56542E-2 7.63174E-2 6.47017E-2 6.57377E-2 6.67888E-2 6.00869E-2 6.1053E-2 5.54416E-2 5.69411E-2 5.79615E-2 5.04609E-2 4.94767E-2 4.92114E-2 4.33031E-2 4.31472E-2 4.34596E-2 3.89545E-2 3.95944E-2 3.98819E-2 4.02442E-2 3.53838E-2 3.47464E-2 3.20257E-2 3.07414E-2 4.62205E-2 8.92697E-2 1.61174E-1 2.14377E-1 1.41116E-1 6.02654E-2 2.98134E-2 2.48219E-2 2.4235E-2 2.67633E-2 3.86956E-2 8.14132E-2 8.90623E-2 8.44596E-2 9.56669E-2 1.18391E-1 1.40532E-1 1.73645E-1 1.97987E-1 1.60031E-1 1.04689E-1 9.79431E-2 1.21407E-1 1.53116E-1 1.63224E-1 1.63258E-1 1.14106E-1 7.75571E-2 5.93173E-2 9.41349E-2 1.20762E-1 8.87066E-2 6.31409E-2 6.57119E-2 5.80628E-2 6.51951E-2 8.45561E-2 9.0138E-2 9.09923E-2 7.56509E-2 6.63094E-2 5.32872E-2 4.39701E-2 4.31696E-2 4.3638E-2 4.98923E-2 5.04079E-2 5.22333E-2 5.29804E-2 3.94079E-2 4.37206E-2 4.34812E-2 4.52825E-2 3.71336E-2 2.107E-2 3.27144E-2 5.76443E-2 3.96705E-2 3.49326E-2 2.61435E-2 1.92732E-2 1.8305E-2 2.03497E-2 1.74795E-2 1.36659E-2 1.47109E-2 1.42038E-2 1.2574E-2 1.35861E-2 1.43023E-2 1.76237E-2 1.64478E-2 1.68723E-2 1.73869E-2 1.89993E-2 1.85378E-2 8.09507E-3 7.27935E-3 5.71484E-3 4.88925E-3 2.83807E-3 1.36314E-3 1.61301E-3 2.66394E-3 2.56686E-3 2.37671E-3 3.14921E-3 5.36166E-3 9.37031E-3 1.19418E-2 1.63785E-2 1.88834E-2 1.88597E-2 2.01207E-2 3.46314E-2 4.40523E-2 5.28231E-2 8.2766E-2 1.33828E-1 1.30206E-1 1.52143E-1 1.37774E-1 1.6608E-1 1.45349E-1 1.61903E-1 1.85787E-1 1.3582E-1 6.99366E-2 8.82289E-2 1.90587E-1 3.38558E-1 3.53228E-1 2.66518E-1 1.41691E-1 3.14199E-1 2.91163E-1 2.72777E-1 2.57585E-1 2.48459E-1 2.57997E-1 2.46074E-1 -9999 -9999 -9999 -9999 -9999 -9999 -9999 -9999 -9999 -9999 -9999 -9999 -9999 -9999 -9999 -9999 -9999 -9999 -9999 -9999 -9999 -9999 -9999 -9999 -9999 -9999 -9999 -9999 -9999 -9999 -9999 -9999 -9999 -9999 -9999 -9999 -9999 -9999 -9999 -9999 -9999 -9999 -9999 -9999 -9999 -9999 -9999
-9999 -9999 -9999 -9999 -9999 -9999 -9999 -9999 -9999 -9999 -9999 -9999 -9999 -9999 -9999 -9999 -9999 -9999 -9999 -9999 -9999 -9999 -9999 -9999 -9999 -9999 -9999 -9999 -9999 -9999 -9999 -9999 -9999 -9999 -9999 -9999 -9999 -9999 -9999 -9999 -9999 -9999 -9999 -9999 -9999 -9999 -9999 -9999 -9999 -9999 -9999 -9999 -9999 -9999 -9999 -9999 -9999 -9999 -9999 -9999 -9999 -9999 2.13471E-2 2.18678E-2 2.24422E-2 2.01942E-2 2.03446E-2 2.06486E-2 1.84593E-2 8.02578E-2 8.32378E-2 7.53904E-2 7.61843E-2 6.45875E-2 6.98768E-2 6.67888E-2 6.00869E-2 6.1053E-2 6.1487E-2 5.55405E-2 5.74492E-2 5.85818E-2 5.12797E-2 5.07325E-2 5.06418E-2 4.45699E-2 4.44096E-2 4.45699E-2 3.96661E-2 4.02442E-2 4.08302E-2 3.62948E-2 3.68253E-2 3.61633E-2 3.0842E-2 3.29338E-2 1.02624E-2 8.97578E-2 1.57708E-1 2.43003E-1 2.11537E-1 1.05312E-1 3.89834E-2 2.67633E-2 2.39245E-2 2.20387E-2 2.9545E-2 4.85758E-2 6.02444E-2 8.19095E-2 8.26344E-2 1.00589E-1 1.29731E-1 1.22621E-1 1.328E-1 3.7622E-2 3.37991E-2 3.89254E-2 3.89254E-2 1.11491E-1 1.47197E-1 1.20844E-1 8.21191E-2 5.90507E-2 7.5079E-2 1.22062E-1 1.29232E-1 9.83298E-2 7.0718E-2 6.43965E-2 6.97702E-2 7.43564E-2 7.90688E-2 9.0559E-2 9.76215E-2 8.11372E-2 7.37475E-2 6.37298E-2 5.17937E-2 4.35596E-2 4.18678E-2 4.41112E-2 5.21237E-2 5.08655E-2 6.22343E-2 4.26427E-2 5.2674E-2 3.79167E-2 5.52163E-2 2.89345E-2 2.6108E-2 4.26975E-2 4.74038E-2 3.45597E-2 3.17824E-2 2.49374E-2 2.9781E-2 2.38692E-2 1.5802E-2 1.74497E-2 1.38958E-2 1.55479E-2 1.9843E-2 1.93057E-2 1.74855E-2 1.62171E-2 1.22118E-2 1.06496E-2 1.38141E-2 1.24373E-2 8.67378E-3 1.13108E-2 1.21993E-2 9.15749E-3 6.81583E-3 4.40597E-3 2.7633E-3 1.41365E-3 2.45021E-3 2.62789E-3 2.91477E-3 2.90106E-3 4.92501E-3 6.08784E-3 6.96396E-3 6.48023E-3 1.31409E-2 1.51957E-2 2.01366E-2 3.36485E-2 4.12475E-2 5.24896E-2 7.95524E-2 1.04413E-1 7.51727E-2 8.57968E-2 1.38188E-1 1.47171E-1 1.31791E-1 2.19377E-1 2.29345E-1 1.84837E-1 2.56905E-1 1.57062E-1 7.78376E-2 9.89486E-2 1.97525E-1 1.59752E-1 1.27731E-1 1.09102E-1 3.02825E-1 2.94615E-1 2.80945E-1 2.63304E-1 2.79534E-1 2.62291E-1 2.48152E-1 -9999 -9999 -9999 -9999 -9999 -9999 -9999 -9999 -9999 -9999 -9999 -9999 -9999 -9999 -9999 -9999 -9999 -9999 -9999 -9999 -9999 -9999 -9999 -9999 -9999 -9999 -9999 -9999 -9999 -9999 -9999 -9999 -9999 -9999 -9999 -9999 -9999 -9999 -9999 -9999 -9999 -9999 -9999 -9999 -9999 -9999 -9999
-9999 -9999 -9999 -9999 -9999 -9999 -9999 -9999 -9999 -9999 -9999 -9999 -9999 -9999 -9999 -9999 -9999 -9999 -9999 -9999 -9999 -9999 -9999 -9999 -9999 -9999 -9999 -9999 -9999 -9999 -9999 -9999 -9999 -9999 -9999 -9999 -9999 -9999 -9999 -9999 -9999 -9999 -9999 -9999 -9999 -9999 -9999 -9999 -9999 -9999 -9999 -9999 -9999 -9999 -9999 -9999 -9999 -9999 -9999 -9999 -9999 2.39222E-2 2.14662E-2 2.21532E-2 2.2609E-2 2.03823E-2 2.06103E-2 1.83909E-2 1.86315E-2 1.91218E-2 1.7431E-2 7.60515E-2 7.73894E-2 6.55062E-2 6.66713E-2 6.76169E-2 6.08371E-2 6.18143E-2 6.20334E-2 5.54416E-2 5.70424E-2 5.82709E-2 5.17399E-2 5.17399E-2 5.17399E-2 4.57889E-2 4.56246E-2 4.57067E-2 4.03899E-2 4.07565E-2 4.13495E-2 3.66255E-2 3.70261E-2 3.64267E-2 2.94771E-2 7.26409E-3 1.15071E-2 7.19882E-2 1.42743E-1 2.44696E-1 2.55421E-1 1.37325E-1 5.81045E-2 3.28254E-2 2.47762E-2 2.08896E-2 2.32483E-2 3.08091E-2 4.59625E-2 2.43683E-2 2.44033E-2 2.51673E-2 3.03988E-2 2.86287E-2 2.39123E-2 2.26444E-2 2.07794E-2 2.45384E-2 7.09076E-2 9.2199E-2 1.22063E-1 1.17049E-1 9.00095E-2 6.06387E-2 8.50356E-2 1.13487E-1 1.21228E-1 1.05669E-1 8.41682E-2 7.2523E-2 9.38944E-2 7.39075E-2 9.01309E-2 9.23785E-2 9.61246E-2 8.44284E-2 8.24631E-2 7.06218E-2 6.0514E-2 4.93612E-2 4.48121E-2 4.40139E-2 4.82282E-2 5.35456E-2 5.3153E-2 3.56314E-2 2.92691E-2 3.00785E-2 3.30733E-2 2.34695E-2 2.60072E-2 4.03539E-2 4.33114E-2 3.58257E-2 3.4145E-2 3.22006E-2 3.25458E-2 2.23071E-2 2.02858E-2 1.87821E-2 1.11982E-2 1.02947E-2 1.31042E-2 1.05441E-2 1.19855E-2 1.50948E-2 1.63063E-2 1.29301E-2 1.23478E-2 1.17046E-2 1.1835E-2 1.26597E-2 9.81083E-3 6.82325E-3 5.67477E-3 2.68024E-3 1.67791E-3 1.41365E-3 2.20573E-3 2.62578E-3 2.43599E-3 2.99474E-3 4.10029E-3 3.3059E-3 5.37818E-3 4.82043E-3 9.43248E-3 1.1317E-2 9.88419E-3 1.61175E-2 1.66875E-2 2.20856E-2 4.465E-2 7.71334E-2 5.689E-2 9.92248E-2 6.66743E-2 5.06759E-2 9.82883E-2 2.00408E-1 2.16739E-1 1.1788E-1 2.0899E-1 3.04264E-1 1.01241E-1 6.90302E-2 6.96836E-2 8.83776E-2 9.4684E-2 9.19543E-2 3.18636E-1 2.95771E-1 2.83951E-1 2.65469E-1 2.82535E-1 2.63371E-1 2.49195E-1 -9999 -9999 -9999 -9999 -9999 -9999 -9999 -9999 -9999 -9999 -9999 -9999 -9999 -9999 -9999 -9999 -9999 -9999 -9999 -9999 -9999 -9999 -9999 -9999 -9999 -9999 -9999 -9999 -9999 -9999 -9999 -9999 -9999 -9999 -9999 -9999 -9999 -9999 -9999 -9999 -9999 -9999 -9999 -9999 -9999 -9999 -9999
-9999 -9999 -9999 -9999 -9999 -9999 -9999 -9999 -9999 -9999 -9999 -9999 -9999 -9999 -9999 -9999 -9999 -9999 -9999 -9999 -9999 -9999 -9999 -9999 -9999 -9999 -9999 -9999 -9999 -9999 -9999 -9999 -9999 -9999 -9999 -9999 -9999 -9999 -9999 -9999 -9999 -9999 -9999 -9999 -9999 -9999 -9999 -9999 -9999 -9999 -9999 -9999 -9999 -9999 -9999 -9999 -9999 -9999 -9999 -9999 2.3658E-2 2.40999E-2 2.18678E-2 2.24422E-2 2.02317E-2 2.05722E-2 2.09569E-2 1.87008E-2 1.89805E-2 1.94436E-2 1.75936E-2 7.68517E-2 7.80662E-2 6.65539E-2 6.76169E-2 6.04074E-2 6.1705E-2 6.2695E-2 5.57386E-2 5.61368E-2 5.72455E-2 5.21108E-2 5.32384E-2 5.34285E-2 4.7039E-2 4.64517E-2 4.64517E-2 4.12005E-2 4.1574E-2 4.18751E-2 3.72955E-2 3.75667E-2 3.73631E-2 3.23396E-2 3.17556E-2 7.25054E-3 1.13378E-2 1.92813E-2 1.33708E-1 2.44696E-1 2.38005E-1 1.79227E-1 8.38296E-2 4.14389E-2 2.3811E-2 2.0967E-2 2.1437E-2 2.4342E-2 3.32514E-2 5.11845E-2 5.09941E-2 4.69872E-2 5.90554E-2 1.82855E-2 1.74988E-2 1.62275E-2 1.84198E-2 2.19148E-2 8.32467E-2 1.03663E-1 1.25797E-1 1.45339E-1 8.45737E-2 5.67189E-2 6.88207E-2 7.01851E-2 8.34612E-2 1.01703E-1 9.99685E-2 8.75637E-2 1.13895E-1 1.00604E-1 1.05493E-1 8.68891E-2 9.10938E-2 9.11149E-2 9.19955E-2 8.31954E-2 7.73812E-2 6.33632E-2 5.45787E-2 4.79349E-2 4.77551E-2 5.04079E-2 3.98895E-2 4.34196E-2 5.11611E-2 2.31398E-2 2.79095E-2 2.96446E-2 3.59665E-2 5.56331E-2 4.09871E-2 3.24941E-2 3.57698E-2 2.4276E-2 3.03039E-2 2.30226E-2 1.68842E-2 1.54905E-2 1.4226E-2 1.07203E-2 1.129E-2 1.69086E-2 1.70885E-2 1.48815E-2 1.36627E-2 1.37166E-2 1.04763E-2 7.0477E-3 8.73556E-3 9.12666E-3 7.79805E-3 7.37606E-3 4.61883E-3 2.56551E-3 1.98926E-3 1.90738E-3 2.89561E-3 3.10327E-3 3.81128E-3 4.19032E-3 4.00161E-3 5.6693E-3 8.02176E-3 9.85984E-3 8.52197E-3 1.04935E-2 8.19558E-3 1.11982E-2 1.12001E-2 2.25776E-2 4.69867E-2 5.6092E-2 4.56593E-2 7.2982E-2 4.36546E-2 2.66121E-2 6.636E-2 1.27788E-1 1.39403E-1 8.32434E-2 2.09661E-1 3.01095E-1 1.23833E-1 1.06703E-1 1.2402E-1 1.00376E-1 9.01188E-2 2.89723E-1 3.11848E-1 2.93078E-1 2.80197E-1 2.62945E-1 2.77295E-1 2.60496E-1 2.4312E-1 -9999 -9999 -9999 -9999 -9999 -9999 -9999 -9999 -9999 -9999 -9999 -9999 -9999 -9999 -9999 -9999 -9999 -9999 -9999 -9999 -9999 -9999 -9999 -9999 -9999 -9999 -9999 -9999 -9999 -9999 -9999 -9999 -9999 -9999 -9999 -9999 -9999 -9999 -9999 -9999 -9999 -9999 -9999 -9999 -9999 -9999 -9999
-9999 -9999 -9999 -9999 -9999 -9999 -9999 -9999 -9999 -9999 -9999 -9999 -9999 -9999 -9999 -9999 -9999 -9999 -9999 -9999 -9999 -9999 -9999 -9999 -9999 -9999 -9999 -9999 -9999 -9999 -9999 -9999 -9999 -9999 -9999 -9999 -9999 -9999 -9999 -9999 -9999 -9999 -9999 -9999 -9999 -9999 -9999 -9999 -9999 -9999 -9999 -9999 -9999 -9999 -9999 -9999 -9999 -9999 -9999 -9999 2.37019E-2 2.15459E-2 2.22354E-2 2.26929E-2 2.02693E-2 2.07252E-2 2.14278E-2 1.91218E-2 1.93358E-2 1.95883E-2 1.77247E-2 1.81573E-2 1.63842E-2 6.71426E-2 6.80943E-2 6.1053E-2 6.22532E-2 6.32512E-2 5.684E-2 5.73473E-2 5.82709E-2 5.29544E-2 5.40026E-2 5.53645E-2 4.88428E-2 4.84944E-2 4.82345E-2 4.28678E-2 4.32554E-2 4.34896E-2 3.83915E-2 3.83221E-2 3.81837E-2 3.28739E-2 2.99658E-2 7.16973E-3 8.39429E-3 1.60219E-2 1.16803E-1 2.49978E-1 2.43438E-1 2.12577E-1 1.01993E-1 5.54044E-2 2.92234E-2 2.24075E-2 1.98465E-2 2.24902E-2 2.32857E-2 3.32824E-2 4.16153E-2 3.8314E-2 4.19898E-2 4.04389E-2 4.36795E-2 4.49451E-2 5.23696E-2 2.44939E-2 3.3415E-2 6.95587E-2 1.00398E-1 1.3953E-1 8.8618E-2 8.33782E-2 7.8763E-2 6.03502E-2 7.70901E-2 1.11328E-1 1.04092E-1 9.39063E-2 9.81355E-2 8.88558E-2 9.96371E-2 9.84382E-2 8.72621E-2 8.51164E-2 9.39184E-2 8.98799E-2 7.59639E-2 6.02494E-2 5.05054E-2 4.27123E-2 5.08417E-2 4.68547E-2 4.37211E-2 5.05835E-2 5.08208E-2 3.24315E-2 3.55469E-2 6.13957E-2 4.18053E-2 4.13461E-2 3.96942E-2 2.99561E-2 2.58003E-2 2.33712E-2 3.00024E-2 2.34653E-2 1.20571E-2 1.26862E-2 1.29867E-2 1.09053E-2 7.20039E-3 8.89167E-3 9.62231E-3 1.08089E-2 1.2907E-2 1.51467E-2 1.13848E-2 6.86632E-3 8.01719E-3 6.37768E-3 6.92518E-3 7.13363E-3 5.29069E-3 3.42825E-3 2.51838E-3 3.54175E-3 6.65583E-3 7.57031E-3 8.89194E-3 1.01194E-2 7.79398E-3 1.40633E-2 2.19868E-2 2.26424E-2 1.64276E-2 1.06816E-2 8.23958E-3 6.79671E-3 7.78405E-3 1.62658E-2 3.50017E-2 3.16879E-2 3.27968E-2 5.31956E-2 3.50448E-2 1.60833E-2 3.51204E-2 8.14361E-2 7.14857E-2 1.06027E-1 2.72831E-1 2.81544E-1 1.70292E-1 1.35612E-1 2.57901E-1 1.78905E-1 1.02647E-1 2.89723E-1 2.94615E-1 2.83574E-1 2.63304E-1 2.49501E-1 2.66262E-1 2.64816E-1 2.71377E-1 -9999 -9999 -9999 -9999 -9999 -9999 -9999 -9999 -9999 -9999 -9999 -9999 -9999 -9999 -9999 -9999 -9999 -9999 -9999 -9999 -9999 -9999 -9999 -9999 -9999 -9999 -9999 -9999 -9999 -9999 -9999 -9999 -9999 -9999 -9999 -9999 -9999 -9999 -9999 -9999 -9999 -9999 -9999 -9999 -9999 -9999 -9999
-9999 -9999 -9999 -9999 -9999 -9999 -9999 -9999 -9999 -9999 -9999 -9999 -9999 -9999 -9999 -9999 -9999 -9999 -9999 -9999 -9999 -9999 -9999 -9999 -9999 -9999 -9999 -9999 -9999 -9999 -9999 -9999 -9999 -9999 -9999 -9999 -9999 -9999 -9999 -9999 -9999 -9999 -9999 -9999 -9999 -9999 -9999 -9999 -9999 -9999 -9999 -9999 -9999 -9999 -9999 -9999 -9999 -9999 -9999 -9999 2.3878E-2 2.17466E-2 2.25672E-2 2.29461E-2 2.0496E-2 2.11127E-2 1.91929E-2 1.94436E-2 1.9661E-2 1.75936E-2 1.78899E-2 1.83264E-2 1.64147E-2 1.68781E-2 6.89371E-2 6.18143E-2 6.30282E-2 5.66383E-2 5.76536E-2 5.84779E-2 5.23906E-2 5.33334E-2 5.44854E-2 4.94583E-2 5.01705E-2 4.98132E-2 4.37249E-2 4.41198E-2 4.47587E-2 3.95179E-2 3.91626E-2 3.87402E-2 3.83915E-2 3.32953E-2 3.24576E-2 7.06336E-3 7.99768E-3 1.48856E-2 1.03311E-1 2.06467E-1 2.4292E-1 2.2589E-1 1.29535E-1 6.46428E-2 3.65943E-2 2.47932E-2 2.06321E-2 1.98009E-2 2.36302E-2 3.52647E-2 4.96565E-2 4.83421E-2 5.00912E-2 5.36801E-2 4.86044E-2 4.80896E-2 5.406E-2 2.51693E-2 3.54473E-2 6.98616E-2 8.9764E-2 1.07434E-1 1.32705E-1 1.30276E-1 9.77629E-2 4.78378E-2 7.42153E-2 1.17825E-1 1.10008E-1 8.34506E-2 1.00291E-1 1.00377E-1 1.01921E-1 1.05015E-1 8.88984E-2 8.33764E-2 9.62565E-2 8.89647E-2 7.58988E-2 6.39539E-2 4.60141E-2 4.10405E-2 3.90318E-2 2.80966E-2 3.85406E-2 3.44756E-2 3.11724E-2 3.32379E-2 9.29411E-2 8.53148E-2 4.52516E-2 4.10604E-2 3.17465E-2 2.98455E-2 3.44128E-2 2.10447E-2 1.46288E-2 1.97681E-2 1.9169E-2 8.5364E-3 6.21333E-3 6.55731E-3 5.01893E-3 8.24475E-3 1.29222E-2 1.66507E-2 1.54621E-2 1.32975E-2 1.20753E-2 1.02085E-2 8.76891E-3 7.18262E-3 6.26401E-3 5.11664E-3 3.31689E-3 2.38379E-3 3.22385E-3 2.84472E-3 4.64598E-3 9.48247E-3 1.43169E-2 2.11511E-2 1.97884E-2 3.809E-2 4.31726E-2 2.74626E-2 4.5616E-2 3.55657E-2 1.23069E-2 6.82101E-3 6.97184E-3 1.2575E-2 1.90984E-2 1.65425E-2 2.12745E-2 3.24795E-2 1.98693E-2 1.33366E-2 3.22058E-2 4.99761E-2 6.17057E-2 1.35899E-1 2.39616E-1 2.30888E-1 1.35414E-1 1.88001E-1 3.35498E-1 1.58787E-1 1.02478E-1 7.86392E-2 2.79823E-1 2.66564E-1 2.42948E-1 2.51278E-1 2.5129E-1 2.88204E-1 3.28126E-1 -9999 -9999 -9999 -9999 -9999 -9999 -9999 -9999 -9999 -9999 -9999 -9999 -9999 -9999 -9999 -9999 -9999 -9999 -9999 -9999 -9999 -9999 -9999 -9999 -9999 -9999 -9999 -9999 -9999 -9999 -9999 -9999 -9999 -9999 -9999 -9999 -9999 -9999 -9999 -9999 -9999 -9999 -9999 -9999 -9999 -9999 -9999
-9999 -9999 -9999 -9999 -9999 -9999 -9999 -9999 -9999 -9999 -9999 -9999 -9999 -9999 -9999 -9999 -9999 -9999 -9999 -9999 -9999 -9999 -9999 -9999 -9999 -9999 -9999 -9999 -9999 -9999 -9999 -9999 -9999 -9999 -9999 -9999 -9999 -9999 -9999 -9999 -9999 -9999 -9999 -9999 -9999 -9999 -9999 -9999 -9999 -9999 -9999 -9999 -9999 -9999 -9999 -9999 -9999 -9999 -9999 2.36143E-2 2.41892E-2 2.20713E-2 2.28614E-2 2.06103E-2 2.09569E-2 2.1587E-2 1.95158E-2 1.97706E-2 2.01402E-2 1.79231E-2 1.81573E-2 1.85314E-2 1.66603E-2 1.70669E-2 1.53579E-2 1.56748E-2 6.40376E-2 5.73473E-2 5.85818E-2 5.96291E-2 5.35238E-2 5.38106E-2 5.45824E-2 4.94583E-2 5.08922E-2 5.08015E-2 4.45181E-2 4.50813E-2 4.56512E-2 4.03103E-2 3.98762E-2 3.91626E-2 3.18826E-2 3.36605E-2 3.28739E-2 2.68571E-2 7.71947E-3 1.28229E-2 1.01096E-1 2.20074E-1 2.4248E-1 2.25769E-1 1.50785E-1 7.80791E-2 4.52304E-2 2.99244E-2 2.35497E-2 2.07363E-2 2.80586E-2 5.83341E-2 6.52161E-2 6.45154E-2 7.49255E-2 6.17674E-2 5.51177E-2 4.84322E-2 4.96496E-2 2.0197E-2 3.3214E-2 7.834E-2 5.36843E-2 1.10583E-1 1.40516E-1 1.54078E-1 9.59028E-2 5.12708E-2 8.1445E-2 1.17272E-1 9.59815E-2 7.94545E-2 1.0667E-1 1.10379E-1 9.16426E-2 1.10494E-1 8.73584E-2 8.00953E-2 8.22114E-2 6.7997E-2 5.42709E-2 4.65897E-2 4.17728E-2 4.13295E-2 3.93858E-2 2.59398E-2 3.65886E-2 3.24565E-2 3.33638E-2 3.81982E-2 3.94441E-2 4.81355E-2 4.06952E-2 4.29902E-2 3.05563E-2 2.30721E-2 3.803E-2 2.14368E-2 7.83728E-3 9.20443E-3 1.45512E-2 1.14899E-2 7.89575E-3 4.88567E-3 5.04748E-3 9.1982E-3 1.3286E-2 9.25152E-3 1.0113E-2 7.61775E-3 8.19807E-3 1.00402E-2 7.84862E-3 5.75027E-3 4.72186E-3 4.64424E-3 2.66033E-3 2.93796E-3 2.62889E-3 2.158E-3 3.7746E-3 5.0158E-3 6.88956E-3 1.13146E-2 2.16015E-2 5.23414E-2 4.55297E-2 4.67264E-2 9.02864E-2 4.57736E-2 2.86142E-2 1.44895E-2 2.01612E-2 1.30849E-2 2.14194E-2 3.48494E-2 2.47885E-2 1.93987E-2 1.66146E-2 1.2247E-2 2.77904E-2 5.70345E-2 1.08012E-1 2.19132E-1 3.29793E-1 1.7725E-1 1.43486E-1 2.09766E-1 2.55925E-1 1.1351E-1 8.06746E-2 7.84714E-2 2.58655E-1 2.37518E-1 2.17251E-1 2.24626E-1 2.63732E-1 3.62011E-1 -9999 -9999 -9999 -9999 -9999 -9999 -9999 -9999 -9999 -9999 -9999 -9999 -9999 -9999 -9999 -9999 -9999 -9999 -9999 -9999 -9999 -9999 -9999 -9999 -9999 -9999 -9999 -9999 -9999 -9999 -9999 -9999 -9999 -9999 -9999 -9999 -9999 -9999 -9999 -9999 -9999 -9999 -9999 -9999 -9999 -9999 -9999 -9999
-9999 -9999 -9999 -9999 -9999 -9999 -9999 -9999 -9999 -9999 -9999 -9999 -9999 -9999 -9999 -9999 -9999 -9999 -9999 -9999 -9999 -9999 -9999 -9999 -9999 -9999 -9999 -9999 -9999 -9999 -9999 -9999 -9999 -9999 -9999 -9999 -9999 -9999 -9999 -9999 -9999 -9999 -9999 -9999 -9999 -9999 -9999 -9999 -9999 -9999 -9999 -9999 -9999 -9999 -9999 -9999 -9999 -9999 2.33967E-2 2.38338E-2 2.16661E-2 2.23593E-2 2.31593E-2 2.09958E-2 2.14278E-2 2.18279E-2 1.96975E-2 2.02149E-2 1.82248E-2 1.84628E-2 1.86002E-2 1.66294E-2 1.69723E-2 1.73863E-2 1.56167E-2 1.60276E-2 1.62973E-2 5.87899E-2 6.00529E-2 6.18849E-2 5.5168E-2 5.52662E-2 4.9018E-2 4.98132E-2 5.10742E-2 4.56512E-2 4.58975E-2 4.6477E-2 4.68951E-2 4.09697E-2 4.0529E-2 4.00204E-2 3.27052E-2 3.48423E-2 3.40295E-2 7.09769E-3 7.7483E-3 1.28465E-2 9.50218E-2 2.1594E-1 2.41956E-1 2.24442E-1 1.50765E-1 9.36859E-2 5.46957E-2 3.58742E-2 2.19553E-2 2.10057E-2 2.56141E-2 4.861E-2 6.41146E-2 5.30052E-2 5.48274E-2 4.7834E-2 4.1392E-2 4.0803E-2 4.08431E-2 1.92618E-2 3.17584E-2 6.07958E-2 4.09754E-2 1.21374E-1 1.31742E-1 1.06035E-1 7.89828E-2 5.11686E-2 6.82777E-2 9.56952E-2 1.01796E-1 7.72488E-2 1.07347E-1 1.00505E-1 8.00382E-2 1.06147E-1 9.57758E-2 7.66386E-2 6.91362E-2 6.04972E-2 5.11037E-2 4.4166E-2 4.42428E-2 4.00241E-2 4.06778E-2 3.15545E-2 2.80277E-2 5.29197E-2 2.44756E-2 3.26169E-2 4.68822E-2 4.29927E-2 3.43965E-2 3.87787E-2 3.08495E-2 2.41952E-2 2.25119E-2 1.09259E-2 5.09139E-3 5.68945E-3 6.53455E-3 7.80649E-3 9.45537E-3 6.59296E-3 4.63868E-3 7.45161E-3 6.95381E-3 4.38614E-3 5.61554E-3 8.9852E-3 9.07124E-3 8.98485E-3 7.89249E-3 6.02494E-3 4.63459E-3 3.55641E-3 3.02146E-3 1.97379E-3 2.06154E-3 1.89945E-3 2.17004E-3 3.30479E-3 3.93217E-3 6.26406E-3 1.05604E-2 3.87685E-2 4.48747E-2 4.92302E-2 9.10411E-2 6.25482E-2 4.57002E-2 6.30649E-2 3.33847E-2 2.30841E-2 4.98369E-2 1.04639E-1 5.81059E-2 4.50616E-2 2.99958E-2 2.05018E-2 5.90047E-2 1.26417E-1 1.36762E-1 2.94599E-1 2.39083E-1 2.3151E-1 1.35648E-1 1.60658E-1 1.35125E-1 8.05375E-2 6.35067E-2 6.28762E-2 2.22685E-1 2.06971E-1 1.89187E-1 2.25928E-1 3.25249E-1 4.14111E-1 -9999 -9999 -9999 -9999 -9999 -9999 -9999 -9999 -9999 -9999 -9999 -9999 -9999 -9999 -9999 -9999 -9999 -9999 -9999 -9999 -9999 -9999 -9999 -9999 -9999 -9999 -9999 -9999 -9999 -9999 -9999 -9999 -9999 -9999 -9999 -9999 -9999 -9999 -9999 -9999 -9999 -9999 -9999 -9999 -9999 -9999 -9999 -9999
-9999 -9999 -9999 -9999 -9999 -9999 -9999 -9999 -9999 -9999 -9999 -9999 -9999 -9999 -9999 -9999 -9999 -9999 -9999 -9999 -9999 -9999 -9999 -9999 -9999 -9999 -9999 -9999 -9999 -9999 -9999 -9999 -9999 -9999 -9999 -9999 -9999 -9999 -9999 -9999 -9999 -9999 -9999 -9999 -9999 -9999 -9999 -9999 -9999 -9999 -9999 -9999 -9999 -9999 -9999 -9999 -9999 -9999 2.3527E-2 2.40999E-2 2.19897E-2 2.24838E-2 2.32451E-2 2.11519E-2 2.1587E-2 1.94436E-2 1.99546E-2 2.06305E-2 1.86347E-2 1.87732E-2 1.90182E-2 1.70669E-2 1.73863E-2 1.77114E-2 1.59683E-2 1.63275E-2 1.46526E-2 1.48993E-2 6.17757E-2 5.63566E-2 5.73652E-2 5.74669E-2 5.02602E-2 5.05302E-2 5.15317E-2 4.6477E-2 4.74015E-2 4.81706E-2 4.24715E-2 4.19401E-2 4.17143E-2 3.63913E-2 3.61287E-2 3.60633E-2 3.5096E-2 7.2857E-3 8.01259E-3 1.48856E-2 3.52381E-2 2.07071E-1 2.41846E-1 2.29298E-1 1.7915E-1 1.14046E-1 6.63321E-2 3.9899E-2 2.33714E-2 2.10057E-2 2.28199E-2 3.03432E-2 3.31632E-2 3.2043E-2 3.05677E-2 2.86822E-2 3.05649E-2 3.07706E-2 3.72705E-2 4.35562E-2 2.39829E-2 3.50919E-2 3.04536E-2 7.01594E-2 1.07422E-1 9.37455E-2 9.7106E-2 6.28518E-2 5.15256E-2 9.16555E-2 1.1353E-1 1.00215E-1 1.21243E-1 1.02183E-1 9.75613E-2 8.69427E-2 9.39788E-2 8.29555E-2 7.3382E-2 6.23065E-2 5.22002E-2 4.41679E-2 4.36916E-2 3.43419E-2 3.73838E-2 3.69077E-2 3.44183E-2 2.54429E-2 2.21075E-2 3.10007E-2 6.75699E-2 4.10315E-2 3.51777E-2 3.10706E-2 2.18901E-2 2.44604E-2 2.62976E-2 1.89426E-2 9.87801E-3 4.17891E-3 3.16898E-3 4.78523E-3 5.82056E-3 5.40427E-3 5.44313E-3 3.67074E-3 3.07077E-3 4.69651E-3 6.47131E-3 7.93845E-3 1.00039E-2 1.0379E-2 7.63333E-3 5.84903E-3 4.83808E-3 3.73854E-3 3.03278E-3 1.81194E-3 2.11624E-3 2.89468E-3 4.08803E-3 5.41142E-3 9.93001E-3 2.34325E-2 4.94092E-2 7.02826E-2 7.0598E-2 7.16351E-2 7.08746E-2 5.63763E-2 9.93895E-2 1.39163E-1 6.01431E-2 2.31424E-2 4.39425E-2 1.59442E-1 1.2474E-1 4.07914E-2 2.50327E-2 2.8729E-2 8.84216E-2 2.06803E-1 2.53534E-1 3.00657E-1 3.17995E-1 2.19165E-1 1.20456E-1 1.34933E-1 8.40292E-2 5.85812E-2 4.97309E-2 2.02114E-1 1.90624E-1 1.75258E-1 1.89709E-1 2.57285E-1 3.96527E-1 3.86751E-1 -9999 -9999 -9999 -9999 -9999 -9999 -9999 -9999 -9999 -9999 -9999 -9999 -9999 -9999 -9999 -9999 -9999 -9999 -9999 -9999 -9999 -9999 -9999 -9999 -9999 -9999 -9999 -9999 -9999 -9999 -9999 -9999 -9999 -9999 -9999 -9999 -9999 -9999 -9999 -9999 -9999 -9999 -9999 -9999 -9999 -9999 -9999 -9999
-9999 -9999 -9999 -9999 -9999 -9999 -9999 -9999 -9999 -9999 -9999 -9999 -9999 -9999 -9999 -9999 -9999 -9999 -9999 -9999 -9999 -9999 -9999 -9999 -9999 -9999 -9999 -9999 -9999 -9999 -9999 -9999 -9999 -9999 -9999 -9999 -9999 -9999 -9999 -9999 -9999 -9999 -9999 -9999 -9999 -9999 -9999 -9999 -9999 -9999 -9999 -9999 -9999 -9999 -9999 -9999 -9999 2.3181E-2 2.3527E-2 2.41445E-2 2.19084E-2 2.2609E-2 2.05341E-2 2.11519E-2 2.17071E-2 1.9552E-2 1.99916E-2 2.05924E-2 1.86692E-2 1.88778E-2 1.92306E-2 1.72579E-2 1.75807E-2 1.57623E-2 1.61769E-2 1.65713E-2 1.48166E-2 1.515E-2 1.55482E-2 1.42547E-2 5.89092E-2 5.93273E-2 5.20857E-2 5.1808E-2 5.24581E-2 4.75714E-2 4.87768E-2 4.93021E-2 4.2855E-2 4.23952E-2 4.23952E-2 9.11195E-3 9.06122E-3 8.91069E-3 7.52054E-3 7.43682E-3 8.44127E-3 1.56725E-2 3.84168E-2 2.08548E-1 2.30462E-1 2.01041E-1 1.79449E-1 1.31434E-1 8.24701E-2 4.12402E-2 2.70528E-2 2.1515E-2 2.15945E-2 2.62781E-2 4.30532E-2 5.19089E-2 2.99096E-2 2.68589E-2 2.57525E-2 2.53211E-2 3.22553E-2 3.58223E-2 3.99746E-2 1.87817E-2 5.97121E-2 4.12924E-2 1.01879E-1 1.09414E-1 1.16424E-1 6.13173E-2 4.62389E-2 8.86045E-2 1.08797E-1 9.38692E-2 1.03748E-1 1.13147E-1 7.6996E-2 7.0031E-2 9.04027E-2 8.76262E-2 7.46944E-2 6.56248E-2 5.1007E-2 4.38533E-2 4.74936E-2 3.00396E-2 4.14285E-2 3.47932E-2 2.63621E-2 3.1044E-2 2.39809E-2 5.81677E-2 6.99567E-2 4.08222E-2 4.10264E-2 2.89785E-2 4.17269E-2 3.6498E-2 3.24631E-2 3.26882E-2 2.44846E-2 9.9746E-3 3.40134E-3 2.6499E-3 1.87212E-3 2.18357E-3 2.45872E-3 2.65756E-3 3.52886E-3 5.22297E-3 8.29555E-3 1.1283E-2 8.92854E-3 7.58807E-3 7.61935E-3 5.89245E-3 4.83901E-3 4.15096E-3 3.61961E-3 2.15868E-3 2.26488E-3 4.24853E-3 4.71188E-3 8.62557E-3 1.97123E-2 4.80363E-2 5.16995E-2 3.63047E-2 3.73335E-2 6.22637E-2 7.61171E-2 7.73013E-2 1.38429E-1 1.02005E-1 3.22837E-2 4.93593E-2 6.21245E-2 1.86946E-1 1.42041E-1 4.05467E-2 1.80837E-2 3.29493E-2 1.04454E-1 2.13723E-1 2.89589E-1 2.96868E-1 3.11349E-1 1.41176E-1 1.18216E-1 9.54795E-2 7.27227E-2 5.08886E-2 1.9207E-1 1.73409E-1 1.58638E-1 1.5321E-1 2.15312E-1 3.77289E-1 3.36232E-1 3.92528E-1 -9999 -9999 -9999 -9999 -9999 -9999 -9999 -9999 -9999 -9999 -9999 -9999 -9999 -9999 -9999 -9999 -9999 -9999 -9999 -9999 -9999 -9999 -9999 -9999 -9999 -9999 -9999 -9999 -9999 -9999 -9999 -9999 -9999 -9999 -9999 -9999 -9999 -9999 -9999 -9999 -9999 -9999 -9999 -9999 -9999 -9999 -9999 -9999
-9999 -9999 -9999 -9999 -9999 -9999 -9999 -9999 -9999 -9999 -9999 -9999 -9999 -9999 -9999 -9999 -9999 -9999 -9999 -9999 -9999 -9999 -9999 -9999 -9999 -9999 -9999 -9999 -9999 -9999 -9999 -9999 -9999 -9999 -9999 -9999 -9999 -9999 -9999 -9999 -9999 -9999 -9999 -9999 -9999 -9999 -9999 -9999 -9999 -9999 -9999 -9999 -9999 -9999 -9999 -9999 -9999 2.3224E-2 2.36143E-2 2.4234E-2 2.19897E-2 2.25672E-2 2.04581E-2 2.11519E-2 2.17473E-2 1.96246E-2 2.01029E-2 2.05164E-2 1.85657E-2 1.8983E-2 1.70669E-2 1.73541E-2 1.77114E-2 1.59683E-2 1.63275E-2 1.67565E-2 1.49547E-2 1.52345E-2 1.57219E-2 1.43341E-2 1.48201E-2 5.35902E-2 5.36855E-2 5.35902E-2 4.74015E-2 4.90388E-2 5.04584E-2 4.45012E-2 4.36316E-2 1.04881E-2 9.14592E-3 9.21423E-3 9.18001E-3 9.01077E-3 7.56274E-3 7.61937E-3 1.00096E-2 1.83883E-2 3.98115E-2 1.89497E-1 1.99375E-1 1.57357E-1 1.36903E-1 1.11561E-1 8.07603E-2 4.76602E-2 2.95806E-2 2.2946E-2 2.26527E-2 2.54825E-2 5.38317E-2 9.18387E-2 5.03421E-2 4.13962E-2 2.66506E-2 2.2898E-2 2.32366E-2 2.78398E-2 2.96724E-2 3.55648E-2 1.96295E-2 6.25075E-2 8.33744E-2 1.03596E-1 1.10404E-1 5.39479E-2 5.48542E-2 1.01238E-1 1.05689E-1 9.33712E-2 1.08487E-1 8.07528E-2 5.97932E-2 6.20444E-2 8.33562E-2 8.50756E-2 7.74806E-2 6.93152E-2 4.85916E-2 4.50383E-2 4.73255E-2 3.40389E-2 4.00814E-2 4.71055E-2 2.66136E-2 3.55233E-2 3.96782E-2 4.99989E-2 4.08073E-2 3.38596E-2 2.62603E-2 3.41915E-2 3.8471E-2 2.39503E-2 2.79606E-2 1.67484E-2 9.20228E-3 5.20315E-3 2.5038E-3 1.3009E-3 8.72569E-4 1.08284E-3 1.6868E-3 3.13352E-3 4.33151E-3 4.3392E-3 4.20269E-3 5.61715E-3 6.14901E-3 7.34396E-3 6.247E-3 7.02872E-3 4.75E-3 3.62358E-3 5.80825E-3 3.27476E-3 2.24765E-3 3.17547E-3 5.79945E-3 8.98124E-3 1.85844E-2 4.36452E-2 3.06401E-2 1.23542E-2 2.09312E-2 6.03178E-2 7.18913E-2 8.28098E-2 8.82075E-2 5.50735E-2 3.28386E-2 5.75333E-2 1.14854E-1 2.19121E-1 1.56172E-1 6.73578E-2 4.73509E-2 7.51734E-2 1.68068E-1 2.08993E-1 2.74576E-1 2.15241E-1 1.473E-1 1.49815E-1 1.07953E-1 6.35862E-2 5.17048E-2 1.75222E-1 1.72072E-1 1.57143E-1 1.4465E-1 1.56895E-1 2.97841E-1 3.39756E-1 3.25131E-1 4.41963E-1 -9999 -9999 -9999 -9999 -9999 -9999 -9999 -9999 -9999 -9999 -9999 -9999 -9999 -9999 -9999 -9999 -9999 -9999 -9999 -9999 -9999 -9999 -9999 -9999 -9999 -9999 -9999 -9999 -9999 -9999 -9999 -9999 -9999 -9999 -9999 -9999 -9999 -9999 -9999 -9999 -9999 -9999 -9999 -9999 -9999 -9999 -9999 -9999
-9999 -9999 -9999 -9999 -9999 -9999 -9999 -9999 -9999 -9999 -9999 -9999 -9999 -9999 -9999 -9999 -9999 -9999 -9999 -9999 -9999 -9999 -9999 -9999 -9999 -9999 -9999 -9999 -9999 -9999 -9999 -9999 -9999 -9999 -9999 -9999 -9999 -9999 -9999 -9999 -9999 -9999 -9999 -9999 -9999 -9999 -9999 -9999 -9999 -9999 -9999 -9999 -9999 -9999 -9999 2.60959E-2 2.63867E-2 2.35706E-2 2.3878E-2 2.16661E-2 2.21532E-2 2.27349E-2 2.05341E-2 2.10347E-2 2.1587E-2 1.95158E-2 2.01775E-2 1.81573E-2 1.86002E-2 1.91241E-2 1.72259E-2 1.75807E-2 1.79757E-2 1.6237E-2 1.67255E-2 1.50381E-2 1.53195E-2 1.56059E-2 1.40709E-2 1.44408E-2 1.49856E-2 1.34749E-2 5.51348E-2 5.45508E-2 4.84296E-2 5.00107E-2 5.16398E-2 4.5387E-2 4.44215E-2 1.07445E-2 9.28304E-3 9.28304E-3 9.30032E-3 8.04249E-3 7.79175E-3 7.8647E-3 1.05821E-2 2.24418E-2 4.93893E-2 1.8237E-1 1.55308E-1 1.32492E-1 1.1574E-1 1.01861E-1 7.03815E-2 5.03537E-2 3.4198E-2 2.66115E-2 2.78546E-2 4.43794E-2 7.54842E-2 1.02062E-1 8.06801E-2 7.23909E-2 3.9476E-2 2.96185E-2 2.73863E-2 2.72865E-2 3.07682E-2 4.22684E-2 2.43096E-2 1.14299E-1 1.03849E-1 9.98085E-2 1.00576E-1 5.88652E-2 5.49176E-2 9.8596E-2 1.23792E-1 1.07117E-1 7.78552E-2 8.13903E-2 7.04527E-2 6.87616E-2 8.04767E-2 7.68309E-2 7.7346E-2 6.98136E-2 5.76526E-2 4.16396E-2 4.8497E-2 4.17804E-2 2.2386E-2 2.77552E-2 2.147E-2 1.51697E-2 2.54585E-2 4.79335E-2 4.20034E-2 3.57904E-2 3.37007E-2 2.51565E-2 2.19887E-2 1.96181E-2 2.57921E-2 2.00818E-2 1.26909E-2 6.50619E-3 6.04563E-3 2.3792E-3 1.82631E-3 1.17154E-3 1.25049E-3 1.26006E-3 1.62147E-3 1.56873E-3 1.81586E-3 2.90915E-3 4.36975E-3 5.70337E-3 5.76468E-3 6.17263E-3 4.77657E-3 5.53478E-3 4.33991E-3 2.71817E-3 2.15523E-3 4.03789E-3 7.39942E-3 1.00078E-2 2.62913E-2 3.39319E-2 2.58993E-2 1.20244E-2 2.86398E-2 6.16288E-2 7.022E-2 1.01206E-1 7.82335E-2 4.50243E-2 4.81673E-2 1.09083E-1 2.10704E-1 1.96366E-1 1.11367E-1 7.69142E-2 8.15554E-2 1.58095E-1 2.2074E-1 2.97601E-1 3.09699E-1 2.16082E-1 2.80196E-1 2.09593E-1 8.50308E-2 5.30921E-2 4.40645E-2 1.59348E-1 1.58638E-1 1.46753E-1 1.52194E-1 2.29124E-1 3.44235E-1 3.52186E-1 3.90608E-1 4.50067E-1 -9999 -9999 -9999 -9999 -9999 -9999 -9999 -9999 -9999 -9999 -9999 -9999 -9999 -9999 -9999 -9999 -9999 -9999 -9999 -9999 -9999 -9999 -9999 -9999 -9999 -9999 -9999 -9999 -9999 -9999 -9999 -9999 -9999 -9999 -9999 -9999 -9999 -9999 -9999 -9999 -9999 -9999 -9999 -9999 -9999 -9999 -9999 -9999
-9999 -9999 -9999 -9999 -9999 -9999 -9999 -9999 -9999 -9999 -9999 -9999 -9999 -9999 -9999 -9999 -9999 -9999 -9999 -9999 -9999 -9999 -9999 -9999 -9999 -9999 -9999 -9999 -9999 -9999 -9999 -9999 -9999 -9999 -9999 -9999 -9999 -9999 -9999 -9999 -9999 -9999 -9999 -9999 -9999 -9999 -9999 -9999 -9999 -9999 -9999 -9999 -9999 -9999 -9999 2.64843E-2 2.37898E-2 2.39665E-2 2.44138E-2 2.20713E-2 2.26509E-2 2.31593E-2 2.08794E-2 2.12697E-2 1.91929E-2 1.95883E-2 2.02149E-2 1.82925E-2 1.87385E-2 1.91241E-2 1.72579E-2 1.77771E-2 1.59979E-2 1.64795E-2 1.69751E-2 1.54049E-2 1.58095E-2 1.60751E-2 1.44408E-2 1.47653E-2 1.52937E-2 1.38032E-2 1.40611E-2 5.72246E-2 5.03685E-2 5.07287E-2 1.2609E-2 1.11301E-2 1.09865E-2 1.09255E-2 9.45725E-3 9.38719E-3 9.38719E-3 8.1784E-3 8.04249E-3 8.19364E-3 9.68689E-3 2.39166E-2 5.8983E-2 2.10875E-1 1.74732E-1 1.3463E-1 1.07058E-1 9.36335E-2 7.11139E-2 5.35645E-2 3.96448E-2 2.93127E-2 3.08468E-2 6.44033E-2 1.05669E-1 1.26537E-1 1.42251E-1 9.80891E-2 6.44398E-2 4.33238E-2 3.97654E-2 3.75423E-2 1.47648E-2 2.0743E-2 4.00123E-2 9.28723E-2 9.73961E-2 5.94677E-2 5.80318E-2 5.17447E-2 6.28108E-2 1.12658E-1 6.86336E-2 1.28831E-1 6.47011E-2 6.60471E-2 7.84888E-2 7.99197E-2 8.1684E-2 8.28806E-2 7.99836E-2 6.57232E-2 5.69551E-2 3.31833E-2 4.05096E-2 5.12591E-2 2.11888E-2 1.18136E-2 1.71752E-2 2.24734E-2 3.46344E-2 4.12222E-2 4.53517E-2 3.65133E-2 2.70439E-2 2.54624E-2 1.26405E-2 2.02181E-2 2.37208E-2 1.68807E-2 1.34839E-2 1.03822E-2 7.3838E-3 5.62712E-3 5.22172E-3 2.28341E-3 9.44419E-4 1.037E-3 1.11172E-3 1.47552E-3 1.7059E-3 2.37387E-3 3.58182E-3 5.79836E-3 5.1432E-3 5.9035E-3 4.89323E-3 5.86958E-3 4.63101E-3 4.01844E-3 4.09571E-3 4.83144E-3 7.15527E-3 8.39399E-3 1.65906E-2 1.90556E-2 1.25913E-2 1.03216E-2 2.49017E-2 3.43475E-2 5.59517E-2 1.0292E-1 8.51161E-2 1.29945E-1 7.6432E-2 9.9594E-2 2.06543E-1 1.56449E-1 1.18896E-1 7.72404E-2 9.9515E-2 1.63426E-1 2.33162E-1 2.90269E-1 2.95885E-1 2.30589E-1 1.34822E-1 8.57632E-2 6.08772E-2 4.6403E-2 1.60605E-1 1.65208E-1 1.51711E-1 1.52679E-1 1.95508E-1 3.24269E-1 3.39951E-1 2.4138E-1 4.09281E-1 4.354E-1 -9999 -9999 -9999 -9999 -9999 -9999 -9999 -9999 -9999 -9999 -9999 -9999 -9999 -9999 -9999 -9999 -9999 -9999 -9999 -9999 -9999 -9999 -9999 -9999 -9999 -9999 -9999 -9999 -9999 -9999 -9999 -9999 -9999 -9999 -9999 -9999 -9999 -9999 -9999 -9999 -9999 -9999 -9999 -9999 -9999 -9999 -9999 -9999
-9999 -9999 -9999 -9999 -9999 -9999 -9999 -9999 -9999 -9999 -9999 -9999 -9999 -9999 -9999 -9999 -9999 -9999 -9999 -9999 -9999 -9999 -9999 -9999 -9999 -9999 -9999 -9999 -9999 -9999 -9999 -9999 -9999 -9999 -9999 -9999 -9999 -9999 -9999 -9999 -9999 -9999 -9999 -9999 -9999 -9999 -9999 -9999 -9999 -9999 -9999 -9999 -9999 -9999 -9999 2.66806E-2 2.40999E-2 2.43687E-2 2.48233E-2 2.24838E-2 2.30312E-2 2.08794E-2 2.14674E-2 2.17875E-2 1.9661E-2 2.00286E-2 2.05924E-2 1.85657E-2 1.90182E-2 1.70986E-2 1.75481E-2 1.79425E-2 1.62069E-2 1.66021E-2 1.71646E-2 1.5577E-2 1.60453E-2 1.64055E-2 1.47107E-2 1.51809E-2 1.37522E-2 1.4218E-2 1.4672E-2 1.30846E-2 1.31331E-2 1.30363E-2 1.13174E-2 1.11507E-2 1.10888E-2 9.65257E-3 9.65257E-3 9.56331E-3 9.54555E-3 8.28566E-3 9.15564E-3 8.42558E-3 1.02024E-2 2.59967E-2 6.39312E-2 1.95665E-1 1.88004E-1 1.67269E-1 1.27381E-1 9.55488E-2 7.68306E-2 6.31781E-2 4.79149E-2 3.66258E-2 4.13749E-2 7.69958E-2 1.26378E-1 1.40253E-1 1.24327E-1 1.18751E-1 9.6952E-2 8.46688E-2 2.37663E-2 2.48002E-2 2.54843E-2 2.71477E-2 4.12081E-2 8.73943E-2 1.24713E-1 4.77577E-2 3.63564E-2 4.61957E-2 8.28536E-2 1.33417E-1 5.48637E-2 1.27497E-1 1.20253E-1 7.14951E-2 7.65608E-2 8.04536E-2 8.20087E-2 1.306E-1 7.22597E-2 4.57763E-2 4.3094E-2 1.98956E-2 2.79175E-2 4.16916E-2 2.37936E-2 9.98334E-3 1.3124E-2 1.5176E-2 5.39451E-2 8.49785E-2 4.84347E-2 4.47336E-2 3.49535E-2 2.2327E-2 2.07026E-2 1.37249E-2 6.64505E-3 5.67366E-3 6.22271E-3 5.32078E-3 5.81659E-3 5.8059E-3 4.73783E-3 2.81063E-3 1.44873E-3 1.98184E-3 1.65521E-3 1.06887E-3 1.1806E-3 1.6897E-3 2.45148E-3 4.79941E-3 5.78558E-3 6.13716E-3 6.96061E-3 5.75059E-3 6.5747E-3 6.43716E-3 1.08329E-2 7.52314E-3 9.92187E-3 6.99288E-3 7.82705E-3 1.00094E-2 1.91591E-2 2.79442E-2 6.02603E-2 1.01606E-1 7.67236E-2 1.03087E-1 1.17892E-1 1.15212E-1 1.0748E-1 8.91879E-2 1.61442E-1 1.63494E-1 1.47353E-1 1.82034E-1 1.25684E-1 1.32046E-1 1.79883E-1 2.67241E-1 2.54719E-1 1.0974E-1 6.0341E-2 5.53836E-2 4.76576E-2 1.65971E-1 1.51486E-1 1.51952E-1 3.58274E-2 5.15568E-2 2.53084E-1 3.30246E-1 3.59484E-1 2.40186E-1 4.50848E-1 -9999 -9999 -9999 -9999 -9999 -9999 -9999 -9999 -9999 -9999 -9999 -9999 -9999 -9999 -9999 -9999 -9999 -9999 -9999 -9999 -9999 -9999 -9999 -9999 -9999 -9999 -9999 -9999 -9999 -9999 -9999 -9999 -9999 -9999 -9999 -9999 -9999 -9999 -9999 -9999 -9999 -9999 -9999 -9999 -9999 -9999 -9999 -9999 -9999
[truncated: 572,020 more chars]
