# Supplementary material for: Alien species revises systematic status: integrative species delimitation of two similar taxa of Symbrenthia Hübner, [1819] (Lepidoptera, Nymphalidae)
Source: PeerJ. 2023 Jan 30;11:e14644. doi: 10.7717/peerj.14644 (PMC9893915; doi:10.7717/peerj.14644)
Supplement: Supplemental Information 6 [file peerj-11-14644-s006.zip › SDM/early_stage/MAXENT/past_2012_output/lunica_5.lambdas]

bio_12, 0.0, 1148.0, 4557.0
bio_2, -4.005132933316515, 15.0, 56.0
bio_8, 7.915464198931998, 64.0, 287.0
bio_12^2, -0.5588628618025955, 1317904.0, 2.0766249E7
bio_2^2, -1.1292365735267897, 225.0, 3136.0
`bio_12, -1.3926446568005093, 1148.0, 2463.5
'bio_8, -1.0429278594528097, 254.5, 287.0
`bio_12, -0.4363770713182816, 1148.0, 2464.5
`bio_2, -3.1211115239186067, 15.0, 29.5
`bio_12, -0.3883516820516504, 1148.0, 2486.5
'bio_8, -0.8137734697147903, 248.5, 287.0
'bio_8, -1.961485518406615, 247.5, 287.0
'bio_8, -0.41094611427693006, 278.5, 287.0
`bio_12, -0.40524261332606504, 1148.0, 2487.5
linearPredictorNormalizer, 4.647305136287162
densityNormalizer, 747.67440945281
numBackgroundPoints, 10023
entropy, 8.137674078766226
