# Supplementary material for: Alien species revises systematic status: integrative species delimitation of two similar taxa of Symbrenthia Hübner, [1819] (Lepidoptera, Nymphalidae)
Source: PeerJ. 2023 Jan 30;11:e14644. doi: 10.7717/peerj.14644 (PMC9893915; doi:10.7717/peerj.14644)
Supplement: Supplemental Information 6 [file peerj-11-14644-s006.zip › SDM/early_stage/MAXENT/past_2012_output/lunica_5_omission.csv]

Raw value	Corresponding cumulative value	Corresponding Logistic value	Fractional area	Training omission	Test omission
1.79659E-7	0.000017966	0.000614227	1	0	0
1.86886E-7	0.000036654	0.000638918	0.999900229	0	0
1.95335E-7	0.000056188	0.000667785	0.999800459	0	0
2.10908E-7	0.000118496	0.000720985	0.999501147	0	0
2.51087E-7	0.000258038	0.000858218	0.998902524	0	0
3.26699E-7	0.000517629	0.001116372	0.998004589	0	0
3.68014E-7	0.001009201	0.001257376	0.996607802	0	0
4.70543E-7	0.002543987	0.001607118	0.993016063	0	0
5.86059E-7	0.005025079	0.002000867	0.988326848	0	0
7.44194E-7	0.010042944	0.002539386	0.980844059	0	0
1.09659E-6	0.025014805	0.003737364	0.964581463	0	0
1.64374E-6	0.050057084	0.005591698	0.946223686	0	0
2.45692E-6	0.100167333	0.008334941	0.921480595	0	0
3.69862E-6	0.200030902	0.012494703	0.888855632	0	0
4.50488E-6	0.300271062	0.015177092	0.864511623	0	0
5.18975E-6	0.400223777	0.017444181	0.843859124	0	0
5.83985E-6	0.500262907	0.019586547	0.825800658	0	0
6.39693E-6	0.601229688	0.021414938	0.809338521	0	0
6.917E-6	0.700302054	0.023115735	0.794472713	0	0
7.14E-6	0.750248973	0.023843205	0.787389005	0	0
7.36122E-6	0.800300881	0.024563806	0.780504839	0	0
7.85575E-6	0.900189886	0.026170828	0.7674349	0	0
8.40659E-6	1.000316769	0.027954606	0.755163125	0	0
8.8284E-6	1.100227807	0.029316147	0.743589744	0	0
9.21944E-6	1.200336062	0.030574952	0.732515215	0	0
9.56022E-6	1.300772261	0.031669306	0.721839769	0	0
9.87126E-6	1.400710975	0.032666005	0.711563404	0	0
1.02124E-5	1.500041733	0.033756763	0.701686122	0	0
1.10362E-5	1.750907038	0.036380667	0.678140277	0	0
1.2074E-5	2.000001508	0.039666071	0.656589843	0	0
1.2884E-5	2.250870606	0.042214937	0.636535967	0	0
1.37495E-5	2.500290089	0.044923199	0.617878879	0	0
1.4579E-5	2.750767798	0.047504701	0.600219495	0	0
1.54304E-5	3.00113511	0.050139821	0.583557817	0	0
1.63456E-5	3.250631102	0.052956189	0.567893844	0	0
1.73404E-5	3.501431186	0.055998887	0.553028036	0	0
1.83296E-5	3.7511001	0.059004709	0.539060162	0	0
1.94752E-5	4.00041533	0.062462143	0.525890452	0	0
2.05985E-5	4.250808019	0.065827734	0.513419136	0	0
2.20168E-5	4.501603838	0.070042846	0.501646214	0	0
2.32359E-5	4.750907945	0.073635669	0.490671456	0	0
2.43377E-5	5.00278126	0.076858994	0.48009578	0	0
2.53969E-5	5.251633848	0.079936562	0.470118727	0.027027027	0.25
2.65086E-5	5.500450225	0.08314464	0.460540756	0.054054054	0.25
2.77226E-5	5.752248541	0.086622697	0.451262097	0.054054054	0.25
2.87592E-5	6.000639544	0.089571478	0.442482291	0.054054054	0.25
3.00349E-5	6.250544256	0.09317439	0.434001796	0.054054054	0.25
3.13601E-5	6.502119812	0.096887117	0.425820613	0.054054054	0.25
3.26234E-5	6.752113948	0.100398189	0.418038511	0.081081081	0.25
3.3684E-5	7.000726734	0.103324923	0.410555722	0.081081081	0.25
3.50467E-5	7.25193127	0.107057526	0.403272473	0.081081081	0.25
3.61862E-5	7.501007948	0.110154969	0.396288536	0.081081081	0.25
3.74743E-5	7.751584272	0.113630636	0.38950414	0.081081081	0.25
3.9E-5	8.003744083	0.117712227	0.382919286	0.081081081	0.25
4.05739E-5	8.250558064	0.1218838	0.376733513	0.081081081	0.25
4.18062E-5	8.501964028	0.125122259	0.370647511	0.081081081	0.25
4.35001E-5	8.754210293	0.129535349	0.36476105	0.081081081	0.25
4.47605E-5	9.001239906	0.132790245	0.3591739	0.081081081	0.25
4.63127E-5	9.251641459	0.136765225	0.353686521	0.081081081	0.25
4.74104E-5	9.500412042	0.139554446	0.348398683	0.081081081	0.25
4.89947E-5	9.751036922	0.143548534	0.343210616	0.081081081	0.25
5.02789E-5	10.004299441	0.146759001	0.338122319	0.081081081	0.5
5.20177E-5	10.25005443	0.151067682	0.333333333	0.081081081	0.5
5.3573E-5	10.503404149	0.154884744	0.328544348	0.081081081	0.5
5.51375E-5	10.753610546	0.15869013	0.323954904	0.081081081	0.5
5.6563E-5	11.004979861	0.16212761	0.31946523	0.081081081	0.5
5.79894E-5	11.251388578	0.165539352	0.315175097	0.081081081	0.5
5.97595E-5	11.504565979	0.169734856	0.310884965	0.081081081	0.5
6.11556E-5	11.752288715	0.173014095	0.306794373	0.081081081	0.5
6.26773E-5	12.006262647	0.176558963	0.302703781	0.081081081	0.5
6.39222E-5	12.252952998	0.179436436	0.298812731	0.108108108	0.5
6.53048E-5	12.504926219	0.182608968	0.29492168	0.108108108	0.5
6.68773E-5	12.755856024	0.18618732	0.2911304	0.135135135	0.5
6.85609E-5	13.00663832	0.189984051	0.287438891	0.135135135	0.5
7.00725E-5	13.25580877	0.193362775	0.283847152	0.135135135	0.5
7.21491E-5	13.505016448	0.197958635	0.280355183	0.135135135	0.5
7.35623E-5	13.752367776	0.201056667	0.276962985	0.135135135	0.5
7.50721E-5	14.005246195	0.204339932	0.273570787	0.135135135	0.5
7.63768E-5	14.254989754	0.207155572	0.27027836	0.135135135	0.5
7.81669E-5	14.502129885	0.210986245	0.267085703	0.135135135	0.5
7.96014E-5	14.754104128	0.214029594	0.263893046	0.135135135	0.5
8.12942E-5	15.003241351	0.217590834	0.26080016	0.162162162	0.5
8.28262E-5	15.257757944	0.220785948	0.257707273	0.162162162	0.5
8.45698E-5	15.500702327	0.224390763	0.254813928	0.162162162	0.5
8.60103E-5	15.756382493	0.227344004	0.251820812	0.162162162	0.5
8.75941E-5	16.008456539	0.230565161	0.248927467	0.162162162	0.5
8.85972E-5	16.254962999	0.232591459	0.246133892	0.162162162	0.5
8.98696E-5	16.504853922	0.235146193	0.243340317	0.162162162	0.5
9.17452E-5	16.750403646	0.238881429	0.240646513	0.162162162	0.5
9.32169E-5	17.000450784	0.24178696	0.237952709	0.189189189	0.5
9.43854E-5	17.253773996	0.244078015	0.235258905	0.189189189	0.5
9.61155E-5	17.501569918	0.247445011	0.232664871	0.189189189	0.5
9.74279E-5	17.753354609	0.249979015	0.230070837	0.189189189	0.5
9.90284E-5	18.008730371	0.253046556	0.227476803	0.189189189	0.5
1.00448E-4	18.257931284	0.255746083	0.22498254	0.189189189	0.5
1.01852E-4	18.500838501	0.258397752	0.222588047	0.189189189	0.5
1.04304E-4	18.758599859	0.26298188	0.220093784	0.189189189	0.5
1.05668E-4	19.000431509	0.265507164	0.217799062	0.189189189	0.5
1.06984E-4	19.255753635	0.267928967	0.215404569	0.189189189	0.5
1.09471E-4	19.505416987	0.272460418	0.213109847	0.189189189	0.5
1.11102E-4	19.75892939	0.27540186	0.210815125	0.189189189	0.5
1.12429E-4	20.004881033	0.277776648	0.208620174	0.189189189	0.5
1.14438E-4	20.254912538	0.281345033	0.206425222	0.189189189	0.5
1.17111E-4	20.510129043	0.286035724	0.20423027	0.189189189	0.5
1.18899E-4	20.75823322	0.289140379	0.202135089	0.189189189	0.5
1.20091E-4	21.009220089	0.29119431	0.200039908	0.189189189	0.5
1.21899E-4	21.251721426	0.294288351	0.198044498	0.189189189	0.5
1.23042E-4	21.509121198	0.296231341	0.195949317	0.189189189	0.5
1.25343E-4	21.757814028	0.300107686	0.193953906	0.189189189	0.5
1.27063E-4	22.010352986	0.302977921	0.191958495	0.189189189	0.5
1.2876E-4	22.253417038	0.305787199	0.190062855	0.189189189	0.5
1.3123E-4	22.500275939	0.309836854	0.188167215	0.189189189	0.5
1.33153E-4	22.751297222	0.312955107	0.186271575	0.189189189	0.5
1.35615E-4	23.006588098	0.316908351	0.184375935	0.189189189	0.5
1.38091E-4	23.252611012	0.320838561	0.182580066	0.189189189	0.5
1.40219E-4	23.503604143	0.324179963	0.180784196	0.189189189	0.5
1.41643E-4	23.75731694	0.326397615	0.178988327	0.216216216	0.5
1.44128E-4	24.000189802	0.330232971	0.177292228	0.216216216	0.5
1.45759E-4	24.261230538	0.332725512	0.175496358	0.216216216	0.5
1.47798E-4	24.510955677	0.335817666	0.173800259	0.216216216	0.5
1.50658E-4	24.750079492	0.340105504	0.172203931	0.216216216	0.5
1.53843E-4	25.009065422	0.34481608	0.170507832	0.216216216	0.5
1.5585E-4	25.257217469	0.347749729	0.168911504	0.216216216	0.5
1.57769E-4	25.508032246	0.350531108	0.167315175	0.216216216	0.5
1.59095E-4	25.761266164	0.352439525	0.165718847	0.216216216	0.5
1.61541E-4	26.00161427	0.355929341	0.164222289	0.216216216	0.5
1.63076E-4	26.261275211	0.358100234	0.16262596	0.216216216	0.5
1.64882E-4	26.507008492	0.360635179	0.161129402	0.216216216	0.5
1.68294E-4	26.756882506	0.365371747	0.159632844	0.216216216	0.5
1.71558E-4	27.012117199	0.369837888	0.158136287	0.216216216	0.75
1.73738E-4	27.254174369	0.372784252	0.156739499	0.216216216	0.75
1.75787E-4	27.516702912	0.375530778	0.155242941	0.216216216	0.75
1.78213E-4	27.764359192	0.37874949	0.153846154	0.216216216	0.75
1.80999E-4	28.015323435	0.382407315	0.152449366	0.243243243	0.75
1.82162E-4	28.251416492	0.383920597	0.15115235	0.243243243	0.75
1.84475E-4	28.508194828	0.386909621	0.149755562	0.243243243	0.75
1.86462E-4	28.768313826	0.389453668	0.148358775	0.243243243	0.75
1.88246E-4	29.012081295	0.391720264	0.147061758	0.243243243	0.75
1.89758E-4	29.257794985	0.393628203	0.145764741	0.243243243	0.75
1.91456E-4	29.505763548	0.395756658	0.144467724	0.243243243	0.75
1.94084E-4	29.756772509	0.399020763	0.143170707	0.243243243	0.75
1.96048E-4	30.010635826	0.40143769	0.141873691	0.243243243	0.75
1.98997E-4	30.267505482	0.40503049	0.140576674	0.243243243	0.75
2.00661E-4	30.507237197	0.407038881	0.139379427	0.243243243	0.75
2.02167E-4	30.769193908	0.408845119	0.13808241	0.243243243	0.75
2.0387E-4	31.012889166	0.410874245	0.136885164	0.243243243	0.75
2.05726E-4	31.258749084	0.41306893	0.135687918	0.27027027	0.75
2.07149E-4	31.506711083	0.414741245	0.134490671	0.324324324	0.75
2.0912E-4	31.756736501	0.417041677	0.133293425	0.324324324	0.75
2.11796E-4	32.009586523	0.420136717	0.132096179	0.324324324	0.75
2.13011E-4	32.264563382	0.421530687	0.130898932	0.324324324	0.75
2.14313E-4	32.521095702	0.42301706	0.129701686	0.324324324	0.75
2.16956E-4	32.758480371	0.426011221	0.12860421	0.324324324	0.75
2.19025E-4	33.020209693	0.428333899	0.127406964	0.324324324	0.75
2.21108E-4	33.262565079	0.430654053	0.126309488	0.351351351	0.75
2.22748E-4	33.506732947	0.432466484	0.125212012	0.351351351	0.75
2.25511E-4	33.753318933	0.435494722	0.124114537	0.351351351	0.75
2.26446E-4	34.00192551	0.436512513	0.123017061	0.351351351	0.75
2.29305E-4	34.252484549	0.439600208	0.121919585	0.351351351	0.75
2.30516E-4	34.505432167	0.440898228	0.120822109	0.351351351	0.75
2.33274E-4	34.760635485	0.443832559	0.119724633	0.351351351	0.75
2.35599E-4	35.018754804	0.446281448	0.118627158	0.351351351	0.75
2.38876E-4	35.256279886	0.449698045	0.117629452	0.351351351	0.75
2.4251E-4	35.521146965	0.453436426	0.116531976	0.351351351	0.75
2.45243E-4	35.765521141	0.456215568	0.115534271	0.351351351	0.75
2.48106E-4	36.012295414	0.459097004	0.114536566	0.351351351	0.75
2.49716E-4	36.261199499	0.460702838	0.113538861	0.351351351	0.75
2.52061E-4	36.51196048	0.463025994	0.112541155	0.351351351	0.75
2.55124E-4	36.765663061	0.466030766	0.11154345	0.351351351	0.75
2.58358E-4	37.022700202	0.469166621	0.110545745	0.351351351	0.75
2.60403E-4	37.256107678	0.471130387	0.10964781	0.351351351	0.75
2.62378E-4	37.517404798	0.473013646	0.108650105	0.351351351	0.75
2.64665E-4	37.755001228	0.475177822	0.10775217	0.351351351	0.75
2.66919E-4	38.020730551	0.477293127	0.106754465	0.351351351	0.75
2.69347E-4	38.262161179	0.479552024	0.10585653	0.351351351	0.75
2.71907E-4	38.505590074	0.481913522	0.104958595	0.351351351	0.75
2.75998E-4	38.751396241	0.485643518	0.10406066	0.351351351	0.75
2.78083E-4	39.000772866	0.487523568	0.103162726	0.351351351	0.75
2.80338E-4	39.252349164	0.48954132	0.102264791	0.351351351	0.75
2.8227E-4	39.505557396	0.491257693	0.101366856	0.351351351	0.75
2.84541E-4	39.761000712	0.493260529	0.100468921	0.351351351	0.75
2.86433E-4	40.017846118	0.494917271	0.099570987	0.351351351	0.75
2.9142E-4	40.278297754	0.499232332	0.098673052	0.351351351	0.75
2.93437E-4	40.512274871	0.500956559	0.097874888	0.351351351	0.75
2.94748E-4	40.776879004	0.502070642	0.096976953	0.351351351	0.75
2.9797E-4	41.014488744	0.504788556	0.096178789	0.351351351	0.75
3.01155E-4	41.254180594	0.507446791	0.095380625	0.351351351	0.75
3.03024E-4	41.526360057	0.508992665	0.09448269	0.351351351	0.75
3.0537E-4	41.770077732	0.510920263	0.093684526	0.351351351	0.75
3.07147E-4	42.015269254	0.512370366	0.092886361	0.378378378	0.75
3.09608E-4	42.262057013	0.514363797	0.092088197	0.378378378	0.75
3.12482E-4	42.510873839	0.516671077	0.091290033	0.378378378	0.75
3.16108E-4	42.762578267	0.51955164	0.090491869	0.378378378	0.75
3.20732E-4	43.017522702	0.523175935	0.089693704	0.378378378	0.75
3.23566E-4	43.275469101	0.525369697	0.08889554	0.378378378	0.75
3.27358E-4	43.503427696	0.528274408	0.088197147	0.378378378	0.75
3.30904E-4	43.766370739	0.530958574	0.087398982	0.405405405	0.75
3.33192E-4	44.031968345	0.53267372	0.086600818	0.405405405	0.75
3.37028E-4	44.266588294	0.535522585	0.085902424	0.405405405	0.75
3.42585E-4	44.504721322	0.539587448	0.085204031	0.405405405	0.75
3.50981E-4	44.78162763	0.545596651	0.084405867	0.405405405	0.75
3.53325E-4	45.028245597	0.547246384	0.083707473	0.405405405	0.75
3.54822E-4	45.276213124	0.548293985	0.083009079	0.405405405	0.75
3.58762E-4	45.526776216	0.551027271	0.082310685	0.405405405	0.75
3.62818E-4	45.779335354	0.553806908	0.081612292	0.405405405	0.75
3.6683E-4	46.034838113	0.556523186	0.080913898	0.405405405	0.75
3.69212E-4	46.255679912	0.55811949	0.080315275	0.405405405	0.75
3.71561E-4	46.514856786	0.559683448	0.079616881	0.405405405	0.75
3.73707E-4	46.775601505	0.561102081	0.078918487	0.405405405	0.75
3.74334E-4	47.000027444	0.561514975	0.078319864	0.405405405	0.75
3.77807E-4	47.263681153	0.563787588	0.077621471	0.405405405	0.75
3.83149E-4	47.530542119	0.56723709	0.076923077	0.432432432	0.75
3.87444E-4	47.761948913	0.569971255	0.076324454	0.432432432	0.75
3.90765E-4	48.034525085	0.572062245	0.07562606	0.432432432	0.75
3.94479E-4	48.270029356	0.57437637	0.075027437	0.432432432	0.75
3.9683E-4	48.507683206	0.575828362	0.074428814	0.432432432	0.75
4.02897E-4	48.787536801	0.579530235	0.07373042	0.432432432	0.75
4.04627E-4	49.029752414	0.580573565	0.073131797	0.432432432	0.75
4.10768E-4	49.275086388	0.584237362	0.072533174	0.432432432	0.75
4.12814E-4	49.522314846	0.585443849	0.071934551	0.432432432	0.75
4.14713E-4	49.770593669	0.586557213	0.071335927	0.432432432	0.75
4.17336E-4	50.020670188	0.588084895	0.070737304	0.432432432	0.75
4.21284E-4	50.272367612	0.590364177	0.070138681	0.432432432	0.75
4.23202E-4	50.525901214	0.591462333	0.069540058	0.432432432	0.75
4.26159E-4	50.780534795	0.59314365	0.068941435	0.432432432	0.75
4.29656E-4	51.037667932	0.595114242	0.068342812	0.432432432	0.75
4.33865E-4	51.253922171	0.597461155	0.067843959	0.432432432	0.75
4.37132E-4	51.515015601	0.599263665	0.067245336	0.432432432	0.75
4.43762E-4	51.780460834	0.602873546	0.066646713	0.432432432	0.75
4.44881E-4	52.002614501	0.603476168	0.06614786	0.432432432	0.75
4.4691E-4	52.270387999	0.60456442	0.065549237	0.432432432	0.75
4.5151E-4	52.540497185	0.607010194	0.064950614	0.432432432	0.75
4.53566E-4	52.766997989	0.608093507	0.064451761	0.432432432	0.75
4.56507E-4	53.03969216	0.609632534	0.063853138	0.432432432	0.75
4.57984E-4	53.268342993	0.610400756	0.063354285	0.432432432	0.75
4.63921E-4	53.545152551	0.613459376	0.062755662	0.432432432	0.75
4.65749E-4	53.777837207	0.614391816	0.062256809	0.432432432	0.75
4.67216E-4	54.011107831	0.615136211	0.061757957	0.432432432	0.75
4.69743E-4	54.292032856	0.616412881	0.061159334	0.432432432	0.75
4.71598E-4	54.527449508	0.617344196	0.060660481	0.432432432	0.75
4.75701E-4	54.764513254	0.619388339	0.060161628	0.432432432	0.75
4.79402E-4	55.003222673	0.621213823	0.059662776	0.432432432	0.75
4.8279E-4	55.291727737	0.622869223	0.059064152	0.432432432	0.75
4.88991E-4	55.535028554	0.625862508	0.0585653	0.432432432	0.75
4.90889E-4	55.779968661	0.626769096	0.058066447	0.432432432	0.75
4.92624E-4	56.026069505	0.627594133	0.057567595	0.432432432	0.75
4.93966E-4	56.272708462	0.628229888	0.057068742	0.432432432	0.75
4.999E-4	56.52229363	0.631014703	0.056569889	0.432432432	0.75
5.03021E-4	56.773284484	0.632462453	0.056071037	0.432432432	0.75
5.05325E-4	57.025770564	0.633524182	0.055572184	0.432432432	0.75
5.08836E-4	57.279179669	0.635130151	0.055073331	0.432432432	0.75
5.10062E-4	57.533923822	0.635687711	0.054574479	0.432432432	0.75
5.12784E-4	57.789575062	0.636919613	0.054075626	0.432432432	0.75
5.13766E-4	58.046269125	0.637361862	0.053576773	0.459459459	0.75
5.15693E-4	58.252346103	0.638226356	0.053177691	0.459459459	0.75
5.17119E-4	58.510560508	0.63886397	0.052678839	0.486486486	0.75
5.19911E-4	58.76964492	0.64010512	0.052179986	0.486486486	0.75
5.24381E-4	59.030844456	0.642075001	0.051681133	0.486486486	0.75
5.28492E-4	59.294179418	0.643867675	0.051182281	0.486486486	0.75
5.30295E-4	59.505781702	0.64464822	0.050783199	0.486486486	0.75
5.36079E-4	59.773254168	0.647129348	0.050284346	0.486486486	0.75
5.41476E-4	60.042288816	0.649413557	0.049785493	0.486486486	0.75
5.43733E-4	60.25926703	0.650359967	0.049386411	0.486486486	0.75
5.51241E-4	60.532963553	0.653471757	0.048887559	0.486486486	0.75
5.54745E-4	60.754372168	0.654905414	0.048488477	0.486486486	0.75
5.56671E-4	61.032493294	0.655688321	0.047989624	0.486486486	1
5.58474E-4	61.255556428	0.656417918	0.047590542	0.486486486	1
5.6126E-4	61.535412658	0.657539213	0.047091689	0.486486486	1
5.63728E-4	61.76033757	0.658526536	0.046692607	0.486486486	1
5.65571E-4	62.042776421	0.659260179	0.046193754	0.486486486	1
5.68153E-4	62.269682243	0.660282884	0.045794672	0.486486486	1
5.72096E-4	62.554646517	0.661832177	0.04529582	0.540540541	1
5.74469E-4	62.784116627	0.66275805	0.044896738	0.540540541	1
5.78149E-4	63.014990645	0.664183782	0.044497655	0.540540541	1
5.80014E-4	63.304587472	0.664901755	0.043998803	0.540540541	1
5.82918E-4	63.537406063	0.666013681	0.043599721	0.540540541	1
5.84301E-4	63.770883795	0.666540714	0.043200639	0.540540541	1
5.88199E-4	64.005599581	0.668016962	0.042801556	0.540540541	1
5.92843E-4	64.301280704	0.669758428	0.042302704	0.540540541	1
5.98065E-4	64.539406535	0.671695404	0.041903622	0.540540541	1
6.00959E-4	64.779406489	0.672759012	0.04150454	0.540540541	1
6.04524E-4	65.020782464	0.674059786	0.041105457	0.540540541	1
6.05811E-4	65.262989866	0.674526835	0.040706375	0.540540541	1
6.12586E-4	65.506649334	0.676963662	0.040307293	0.540540541	1
6.17629E-4	65.753179335	0.678753819	0.039908211	0.540540541	1
6.23017E-4	66.001433364	0.680644993	0.039509129	0.540540541	1
6.25101E-4	66.251207855	0.681370359	0.039110047	0.540540541	1
6.26521E-4	66.501587235	0.681862787	0.038710965	0.540540541	1
6.27912E-4	66.752451948	0.682343659	0.038311883	0.540540541	1
6.29322E-4	67.003928582	0.682829732	0.037912801	0.540540541	1
6.31044E-4	67.255951665	0.683421154	0.037513718	0.540540541	1
6.35369E-4	67.509696103	0.684897141	0.037114636	0.540540541	1
6.46584E-4	67.766232617	0.688660952	0.036715554	0.540540541	1
6.49619E-4	68.02549883	0.68966429	0.036316472	0.540540541	1
6.53514E-4	68.286555603	0.690942088	0.03591739	0.540540541	1
6.54849E-4	68.548232553	0.691377758	0.035518308	0.540540541	1
6.56534E-4	68.810436141	0.691925631	0.035119226	0.540540541	1
6.58607E-4	69.007930412	0.692597286	0.034819914	0.540540541	1
6.59741E-4	69.271738097	0.692963568	0.034420832	0.540540541	1
6.64093E-4	69.536333025	0.694360576	0.03402175	0.540540541	1
6.69158E-4	69.80276952	0.695970661	0.033622668	0.540540541	1
6.75187E-4	70.004782134	0.697865167	0.033323356	0.540540541	1
6.78669E-4	70.275720612	0.698948905	0.032924274	0.540540541	1
6.82742E-4	70.548095161	0.700206262	0.032525192	0.540540541	1
6.83946E-4	70.753148541	0.700575904	0.03222588	0.540540541	1
6.9058E-4	71.028612813	0.702596904	0.031826798	0.540540541	1
6.95088E-4	71.305967391	0.703954654	0.031427716	0.540540541	1
6.98874E-4	71.515174794	0.705085714	0.031128405	0.540540541	1
7.01071E-4	71.795140614	0.70573769	0.030729323	0.540540541	1
7.05451E-4	72.006230003	0.707029543	0.030430011	0.540540541	1
7.10852E-4	72.28998986	0.708606813	0.030030929	0.540540541	1
7.11806E-4	72.503473932	0.70888375	0.029731617	0.540540541	1
7.20845E-4	72.790283948	0.711480867	0.029332535	0.540540541	1
7.28065E-4	73.008269056	0.713522574	0.029033224	0.540540541	1
7.35103E-4	73.301361114	0.715484773	0.028634141	0.540540541	1
7.39549E-4	73.522964805	0.71671081	0.02833483	0.540540541	1
7.43474E-4	73.819623367	0.717784148	0.027935748	0.540540541	1
7.46946E-4	74.043579969	0.718727225	0.027636436	0.540540541	1
7.49983E-4	74.268267805	0.719546631	0.027337125	0.540540541	1
7.54312E-4	74.569328164	0.720706548	0.026938043	0.540540541	1
7.58045E-4	74.796576192	0.721699372	0.026638731	0.540540541	1
7.63551E-4	75.024980175	0.723150498	0.026339419	0.540540541	1
7.69548E-4	75.255029493	0.724714143	0.026040108	0.540540541	1
7.71171E-4	75.563363084	0.725134164	0.025641026	0.540540541	1
7.73514E-4	75.79520457	0.725738452	0.025341714	0.567567568	1
7.76222E-4	76.027871294	0.726433415	0.025042402	0.567567568	1
7.79509E-4	76.261340965	0.72727238	0.024743091	0.567567568	1
7.81246E-4	76.573498979	0.727713587	0.024344009	0.594594595	1
7.85784E-4	76.808728932	0.728859708	0.024044697	0.594594595	1
7.91192E-4	77.045740826	0.730213238	0.023745386	0.621621622	1
7.92136E-4	77.283231908	0.730447986	0.023446074	0.621621622	1
7.97638E-4	77.521730002	0.731808662	0.023146762	0.621621622	1
8.0095E-4	77.761820615	0.732621208	0.022847451	0.621621622	1
8.03761E-4	78.002554894	0.733306849	0.022548139	0.621621622	1
8.11128E-4	78.325519465	0.735087292	0.022149057	0.621621622	1
8.13772E-4	78.569604833	0.735720712	0.021849746	0.621621622	1
8.19865E-4	78.814850778	0.737168574	0.021550434	0.621621622	1
8.21238E-4	79.061108149	0.737492459	0.021251122	0.621621622	1
8.24353E-4	79.308064993	0.738224802	0.020951811	0.621621622	1
8.30309E-4	79.556051487	0.739613609	0.020652499	0.621621622	1
8.32386E-4	79.805511727	0.74009452	0.020353188	0.621621622	1
8.37405E-4	80.056290564	0.741249148	0.020053876	0.621621622	1
8.42934E-4	80.308893771	0.742509362	0.019754565	0.648648649	1
8.47994E-4	80.562959678	0.743652003	0.019455253	0.648648649	1
8.51565E-4	80.818261873	0.74445231	0.019155941	0.648648649	1
8.53627E-4	81.074169684	0.744912055	0.01885663	0.648648649	1
8.56918E-4	81.330904296	0.745642612	0.018557318	0.648648649	1
8.5945E-4	81.502583842	0.746201719	0.018357777	0.648648649	1
8.65271E-4	81.761227584	0.747478054	0.018058466	0.648648649	1
8.68295E-4	82.021165342	0.74813596	0.017759154	0.648648649	1
8.7052E-4	82.282009972	0.748617776	0.017459842	0.648648649	1
8.72E-4	82.543460149	0.748937405	0.017160531	0.648648649	1
8.75347E-4	82.805796739	0.7496571	0.016861219	0.648648649	1
8.77214E-4	83.068851179	0.750056737	0.016561908	0.648648649	1
8.78411E-4	83.419989724	0.750312307	0.016162826	0.648648649	1
8.80751E-4	83.508064843	0.750810322	0.016063055	0.648648649	1
8.87223E-4	83.773419754	0.752177498	0.015763743	0.675675676	1
8.90252E-4	84.039956177	0.752812426	0.015464432	0.702702703	1
8.92782E-4	84.307453275	0.753340068	0.01516512	0.72972973	1
8.95696E-4	84.575689294	0.753944965	0.014865809	0.72972973	1
8.97387E-4	84.755065739	0.754294693	0.014666268	0.756756757	1
8.99779E-4	85.024957302	0.75478772	0.014366956	0.756756757	1
9.01201E-4	85.295184206	0.755080011	0.014067644	0.756756757	1
9.05305E-4	85.566341949	0.755919256	0.013768333	0.756756757	1
9.11479E-4	85.839233081	0.757171015	0.013469021	0.756756757	1
9.12398E-4	86.021624223	0.757356374	0.01326948	0.756756757	1
9.14154E-4	86.295647018	0.757709564	0.012970169	0.783783784	1
9.15476E-4	86.570170671	0.75797476	0.012670857	0.783783784	1
9.18131E-4	86.753681497	0.758505477	0.012471316	0.783783784	1
9.20657E-4	87.029532632	0.759008477	0.012172004	0.810810811	1
9.28309E-4	87.306968394	0.760519215	0.011872693	0.810810811	1
9.31449E-4	87.586151993	0.761133677	0.011573381	0.810810811	1
9.37168E-4	87.773470575	0.762244867	0.01137384	0.810810811	1
9.45539E-4	88.056286292	0.763852686	0.011074529	0.810810811	1
9.6556E-4	88.345130571	0.767611154	0.010775217	0.810810811	1
9.6627E-4	88.53833894	0.767742402	0.010575676	0.810810811	1
9.70267E-4	88.829399991	0.768477689	0.010276364	0.837837838	1
9.72754E-4	89.023703129	0.768932696	0.010076823	0.837837838	1
9.80751E-4	89.317023742	0.770384232	0.009777512	0.864864865	1
9.83014E-4	89.513423695	0.770791754	0.009577971	0.864864865	1
9.88764E-4	89.809184804	0.771820533	0.009278659	0.864864865	1
9.92833E-4	90.007435963	0.772542843	0.009079118	0.864864865	1
9.97505E-4	90.306667865	0.773366769	0.008779806	0.891891892	1
9.97727E-4	90.506203196	0.77340584	0.008580265	0.891891892	1
1.00093E-3	90.806440168	0.773967091	0.008280954	0.891891892	1
1.00372E-3	91.007138906	0.774452818	0.008081413	0.891891892	1
1.01368E-3	91.310341061	0.776174151	0.007782101	0.891891892	1
1.01825E-3	91.513941889	0.776953683	0.00758256	0.891891892	1
1.0241E-3	91.820320836	0.777945172	0.007283249	0.891891892	1
1.02761E-3	92.025589448	0.778536463	0.007083707	0.891891892	1
1.03274E-3	92.33466458	0.779393698	0.006784396	0.918918919	1
1.03546E-3	92.541527467	0.779845029	0.006584855	0.918918919	1
1.04015E-3	92.853274391	0.78061991	0.006285543	0.918918919	1
1.04849E-3	93.06245186	0.781984552	0.006086002	0.918918919	1
1.04901E-3	93.272230344	0.78206873	0.005886461	0.945945946	1
1.06377E-3	93.589946794	0.784440776	0.00558715	0.945945946	1
1.06966E-3	93.803718213	0.785372812	0.005387609	0.945945946	1
1.07375E-3	94.01843052	0.786016737	0.005188067	0.945945946	1
1.08053E-3	94.341857546	0.78707279	0.004888756	0.945945946	1
1.0819E-3	94.558165537	0.787285139	0.004689215	0.945945946	1
1.08593E-3	94.7752364	0.787906589	0.004489674	0.945945946	1
1.09524E-3	95.102501056	0.789329406	0.004190362	0.945945946	1
1.09985E-3	95.32202812	0.790027613	0.003990821	0.945945946	1
1.10212E-3	95.542381547	0.790369585	0.00379128	0.972972973	1
1.10543E-3	95.763293652	0.790866333	0.003591739	0.972972973	1
1.1202E-3	96.098018552	0.79305348	0.003292427	0.972972973	1
1.12256E-3	96.322470986	0.793397595	0.003092886	0.972972973	1
1.13092E-3	96.548486329	0.794611456	0.002893345	0.972972973	1
1.13256E-3	96.774871037	0.794848024	0.002693804	0.972972973	1
1.13901E-3	97.00238893	0.795773048	0.002494263	0.972972973	1
1.17708E-3	97.350454637	0.801063768	0.002194952	0.972972973	1
1.19274E-3	97.588554152	0.803162051	0.001995411	0.972972973	1
1.21538E-3	97.830207513	0.806117311	0.00179587	0.972972973	1
1.23046E-3	98.076031627	0.808037751	0.001596328	0.972972973	1
1.24717E-3	98.323981091	0.810121125	0.001396787	0.972972973	1
1.26039E-3	98.575212467	0.811736951	0.001197246	1	1
1.26996E-3	98.828360943	0.81289027	0.000997705	1	1
1.2868E-3	99.084741879	0.814885771	0.000798164	1	1
1.29449E-3	99.34338406	0.815783514	0.000598623	1	1
1.29667E-3	99.602619385	0.816035898	0.000399082	1	1
1.33582E-3	99.866251942	0.820459554	0.000199541	1	1
1.33748E-3	100	0.820642489	0.000099771	1	1
