# Supplementary material for: Alien species revises systematic status: integrative species delimitation of two similar taxa of Symbrenthia Hübner, [1819] (Lepidoptera, Nymphalidae)
Source: PeerJ. 2023 Jan 30;11:e14644. doi: 10.7717/peerj.14644 (PMC9893915; doi:10.7717/peerj.14644)
Supplement: Supplemental Information 6 [file peerj-11-14644-s006.zip › SDM/early_stage/MAXENT/past_2012_output/lunica_5_samplePredictions.csv]

X	Y	Test or train	Raw prediction	Cumulative prediction	Logistic prediction
121.542805	24.929551	train	5.131006545579681E-4	57.872348325800715	0.6370621371433882
121.490908	25.152731	train	0.0012519286005952437	98.4144129953402	0.8107059894988243
121.537068	24.851766	train	1.4146785816321285E-4	23.726112076739476	0.32612498936490675
121.736319	24.96119	train	5.691174496155912E-4	62.33938391292558	0.6606630415515791
121.780759	24.947384	train	3.8255133257079725E-4	47.500685490863766	0.5668538640992524
121.581327	24.958587	train	5.156925552886947E-4	58.252298544742665	0.6382263556922465
121.527727	25.025812	train	9.97327608048695E-4	90.2953062787439	0.7733356408505135
121.536563	25.008395	train	8.846225700686885E-4	83.66680095718527	0.7516299978667581
121.545886	24.991573	train	9.196784378875696E-4	86.92266902575221	0.758813878786665
121.10786	24.764337	train	1.7956535113961304E-4	27.886179644269625	0.38053046947357183
120.967305	24.468071	train	3.2303541253927933E-5	6.6888171769508995	0.09951190860341437
121.775489	25.148042	train	8.918142184925993E-4	84.20512966048311	0.7531384377617589
121.815558	25.131449	train	9.768682508010781E-4	89.17460903959247	0.7696817931502653
120.821216	24.340492	train	6.344324984606195E-5	12.158043863461899	0.17833181872219717
121.584962	24.759499	train	3.285609232233319E-4	43.59262687615744	0.5291882261514144
121.950175	24.842148	train	9.133599455381874E-4	86.17173527369015	0.7575499137288461
121.389441	24.796901	train	2.069428953602695E-4	31.470796734109804	0.4144999069640211
120.790275	23.72876	train	2.524066052159899E-5	5.214926334265236	0.07948388049056448
120.438169	22.833288	train	6.541564040714861E-5	12.522613444279441	0.18286216763364888
121.570276	25.130083	train	9.70102042166155E-4	88.81738778172064	0.768447352100073
121.619482	24.966918	train	3.0645365138408186E-4	41.919600597605196	0.5118053170359833
121.535148	25.141177	train	7.711709404181111E-4	75.56335176477772	0.7251341640790496
121.53162	25.10371	train	2.0610598400055434E-4	31.324962430707995	0.4135167814456449
121.361969	23.730251	train	9.261614093895918E-5	16.898379652763452	0.24060361765741878
121.537068	25.125921	train	0.0011014140274905342	95.47385138760414	0.7902633641523771
121.558751	25.243016	train	5.698845384066149E-4	62.39482213266374	0.6609649451936618
121.660252	24.987834	train	7.87983260475938E-4	76.9051140819263	0.7294118038379678
121.592534	25.132271	train	0.001048777750646775	93.1785362724048	0.7820314616116661
121.562179	24.990822	train	8.42205743986425E-4	80.27562196695838	0.7423440900953612
121.581077	24.998816	train	8.956956013709592E-4	84.57565259987956	0.7539449652296362
121.539927	25.157018	train	0.0010276134443438683	92.0257969647711	0.7785364628167281
121.530733	25.125393	train	7.801197466268761E-4	76.37109885452381	0.7274277470645307
121.55581	25.011495	train	8.874747625643276E-4	83.7955735649413	0.7522304423615332
121.141139	24.77825	train	2.1922661259859928E-4	33.043667157789244	0.42855956301214826
120.532242	23.125175	train	2.6469778881050405E-5	5.491761432908497	0.0830330417995266
121.44418	24.832823	train	2.051831142384488E-4	31.18683429476598	0.4124288452614015
120.891406	22.198288	train	8.04237009402188E-5	14.875125969160445	0.2157635294349267
121.503062	24.774995	test	1.6833206262923325E-4	26.759858885744826	0.36542419681532534
120.965904	24.671126	test	4.919385484272803E-5	9.790313091709042	0.14404799474328264
120.390457	23.007082	test	2.4621250047288126E-5	5.0693996163965	0.07768485950688234
121.545303	24.940538	test	5.559622304878523E-4	60.93014450127259	0.6554005578055143
