# Supplementary material for: Alien species revises systematic status: integrative species delimitation of two similar taxa of Symbrenthia Hübner, [1819] (Lepidoptera, Nymphalidae)
Source: PeerJ. 2023 Jan 30;11:e14644. doi: 10.7717/peerj.14644 (PMC9893915; doi:10.7717/peerj.14644)
Supplement: Supplemental Information 6 [file peerj-11-14644-s006.zip › SDM/early_stage/MAXENT/past_2012_output/lunica_6.asc]

ncols         264
nrows         468
xllcorner     119.7998599118
yllcorner     21.499860665
cellsize      0.00833333330000001
NODATA_value  -9999
-9999 -9999 -9999 -9999 -9999 -9999 -9999 -9999 -9999 -9999 -9999 -9999 -9999 -9999 -9999 -9999 -9999 -9999 -9999 2.43149E-1 -9999 -9999 -9999 -9999 -9999 -9999 -9999 -9999 -9999 -9999 -9999 -9999 -9999 -9999 -9999 -9999 -9999 -9999 -9999 -9999 -9999 -9999 -9999 -9999 -9999 -9999 -9999 -9999 -9999 -9999 -9999 -9999 -9999 -9999 -9999 -9999 -9999 -9999 -9999 -9999 -9999 -9999 -9999 -9999 -9999 -9999 -9999 -9999 -9999 -9999 -9999 -9999 -9999 -9999 -9999 -9999 -9999 -9999 -9999 -9999 -9999 -9999 -9999 -9999 -9999 -9999 -9999 -9999 -9999 -9999 -9999 -9999 -9999 -9999 -9999 -9999 -9999 -9999 -9999 -9999 -9999 -9999 -9999 -9999 -9999 -9999 -9999 -9999 -9999 -9999 -9999 -9999 -9999 -9999 -9999 -9999 -9999 -9999 -9999 -9999 -9999 -9999 -9999 -9999 -9999 -9999 -9999 -9999 -9999 -9999 -9999 -9999 -9999 -9999 -9999 -9999 -9999 -9999 -9999 -9999 -9999 -9999 -9999 -9999 -9999 -9999 -9999 -9999 -9999 -9999 -9999 -9999 -9999 -9999 -9999 -9999 -9999 -9999 -9999 -9999 -9999 -9999 -9999 -9999 -9999 -9999 -9999 -9999 -9999 -9999 -9999 -9999 -9999 -9999 -9999 -9999 -9999 -9999 -9999 -9999 -9999 -9999 -9999 -9999 -9999 -9999 -9999 -9999 -9999 -9999 -9999 -9999 -9999 -9999 -9999 -9999 -9999 -9999 -9999 -9999 -9999 -9999 -9999 -9999 -9999 -9999 -9999 -9999 -9999 -9999 -9999 -9999 -9999 -9999 -9999 -9999 -9999 -9999 -9999 -9999 -9999 -9999 -9999 -9999 -9999 -9999 -9999 -9999 -9999 -9999 -9999 -9999 -9999 -9999 -9999 -9999 -9999 -9999 -9999 -9999 -9999 -9999 -9999 -9999 -9999 -9999 -9999 -9999 -9999 -9999 -9999 -9999 -9999 -9999 -9999 -9999 -9999 -9999 -9999 -9999 -9999 -9999 -9999 -9999
-9999 -9999 -9999 -9999 -9999 -9999 -9999 -9999 -9999 -9999 -9999 -9999 -9999 -9999 -9999 -9999 -9999 -9999 -9999 -9999 -9999 -9999 -9999 -9999 -9999 -9999 -9999 -9999 -9999 -9999 -9999 -9999 -9999 -9999 -9999 -9999 -9999 -9999 -9999 -9999 -9999 -9999 -9999 -9999 -9999 -9999 -9999 -9999 -9999 -9999 -9999 -9999 -9999 -9999 -9999 -9999 -9999 -9999 -9999 -9999 -9999 -9999 -9999 -9999 -9999 -9999 -9999 -9999 -9999 -9999 -9999 -9999 -9999 -9999 -9999 -9999 -9999 -9999 -9999 -9999 -9999 -9999 -9999 -9999 -9999 -9999 -9999 -9999 -9999 -9999 -9999 -9999 -9999 -9999 -9999 -9999 -9999 -9999 -9999 -9999 -9999 -9999 -9999 -9999 -9999 -9999 -9999 -9999 -9999 -9999 -9999 -9999 -9999 -9999 -9999 -9999 -9999 -9999 -9999 -9999 -9999 -9999 -9999 -9999 -9999 -9999 -9999 -9999 -9999 -9999 -9999 -9999 -9999 -9999 -9999 -9999 -9999 -9999 -9999 -9999 -9999 -9999 -9999 -9999 -9999 -9999 -9999 -9999 -9999 -9999 -9999 -9999 -9999 -9999 -9999 -9999 -9999 -9999 -9999 -9999 -9999 -9999 -9999 -9999 -9999 -9999 -9999 -9999 -9999 -9999 -9999 -9999 -9999 -9999 -9999 -9999 -9999 -9999 -9999 -9999 -9999 -9999 -9999 -9999 -9999 -9999 -9999 -9999 -9999 -9999 -9999 -9999 -9999 -9999 -9999 -9999 -9999 -9999 -9999 -9999 -9999 -9999 -9999 -9999 -9999 -9999 -9999 -9999 -9999 -9999 -9999 -9999 -9999 -9999 -9999 -9999 -9999 -9999 -9999 -9999 -9999 -9999 -9999 -9999 -9999 -9999 -9999 -9999 -9999 -9999 -9999 -9999 -9999 -9999 -9999 -9999 -9999 -9999 -9999 -9999 -9999 -9999 -9999 -9999 -9999 -9999 -9999 -9999 -9999 -9999 -9999 -9999 -9999 -9999 -9999 -9999 -9999 -9999 -9999 -9999 -9999 -9999 -9999 -9999
-9999 2.98735E-1 -9999 -9999 -9999 -9999 -9999 -9999 -9999 -9999 -9999 -9999 -9999 -9999 -9999 -9999 -9999 -9999 -9999 -9999 -9999 -9999 -9999 -9999 -9999 -9999 -9999 -9999 -9999 -9999 -9999 -9999 -9999 -9999 -9999 -9999 -9999 -9999 -9999 -9999 -9999 -9999 -9999 -9999 -9999 -9999 -9999 -9999 -9999 -9999 -9999 -9999 -9999 -9999 -9999 -9999 -9999 -9999 -9999 -9999 -9999 -9999 -9999 -9999 -9999 -9999 -9999 -9999 -9999 -9999 -9999 -9999 -9999 -9999 -9999 -9999 -9999 -9999 -9999 -9999 -9999 -9999 -9999 -9999 -9999 -9999 -9999 -9999 -9999 -9999 -9999 -9999 -9999 -9999 -9999 -9999 -9999 -9999 -9999 -9999 -9999 -9999 -9999 -9999 -9999 -9999 -9999 -9999 -9999 -9999 -9999 -9999 -9999 -9999 -9999 -9999 -9999 -9999 -9999 -9999 -9999 -9999 -9999 -9999 -9999 -9999 -9999 -9999 -9999 -9999 -9999 -9999 -9999 -9999 -9999 -9999 -9999 -9999 -9999 -9999 -9999 -9999 -9999 -9999 -9999 -9999 -9999 -9999 -9999 -9999 -9999 -9999 -9999 -9999 -9999 -9999 -9999 -9999 -9999 -9999 -9999 -9999 -9999 -9999 -9999 -9999 -9999 -9999 -9999 -9999 -9999 -9999 -9999 -9999 -9999 -9999 -9999 -9999 -9999 -9999 -9999 -9999 -9999 -9999 -9999 -9999 -9999 -9999 -9999 -9999 -9999 -9999 -9999 -9999 -9999 -9999 -9999 -9999 -9999 -9999 -9999 -9999 -9999 -9999 -9999 -9999 -9999 -9999 -9999 -9999 -9999 -9999 -9999 -9999 -9999 -9999 -9999 -9999 -9999 -9999 -9999 -9999 -9999 -9999 -9999 -9999 -9999 -9999 -9999 -9999 -9999 -9999 -9999 -9999 -9999 -9999 -9999 -9999 -9999 -9999 -9999 -9999 -9999 -9999 -9999 -9999 -9999 -9999 -9999 -9999 -9999 -9999 -9999 -9999 -9999 -9999 -9999 -9999 -9999 -9999 -9999 -9999 -9999 -9999
-9999 -9999 -9999 -9999 -9999 -9999 -9999 -9999 -9999 -9999 -9999 -9999 -9999 -9999 -9999 -9999 -9999 -9999 -9999 -9999 -9999 -9999 -9999 -9999 -9999 -9999 -9999 -9999 -9999 -9999 -9999 -9999 -9999 -9999 -9999 -9999 -9999 -9999 -9999 -9999 -9999 -9999 -9999 -9999 -9999 -9999 -9999 -9999 -9999 -9999 -9999 -9999 -9999 -9999 -9999 -9999 -9999 -9999 -9999 -9999 -9999 -9999 -9999 -9999 -9999 -9999 -9999 -9999 -9999 -9999 -9999 -9999 -9999 -9999 -9999 -9999 -9999 -9999 -9999 -9999 -9999 -9999 -9999 -9999 -9999 -9999 -9999 -9999 -9999 -9999 -9999 -9999 -9999 -9999 -9999 -9999 -9999 -9999 -9999 -9999 -9999 -9999 -9999 -9999 -9999 -9999 -9999 -9999 -9999 -9999 -9999 -9999 -9999 -9999 -9999 -9999 -9999 -9999 -9999 -9999 -9999 -9999 -9999 -9999 -9999 -9999 -9999 -9999 -9999 -9999 -9999 -9999 -9999 -9999 -9999 -9999 -9999 -9999 -9999 -9999 -9999 -9999 -9999 -9999 -9999 -9999 -9999 -9999 -9999 -9999 -9999 -9999 -9999 -9999 -9999 -9999 -9999 -9999 -9999 -9999 -9999 -9999 -9999 -9999 -9999 -9999 -9999 -9999 -9999 -9999 -9999 -9999 -9999 -9999 -9999 -9999 -9999 -9999 -9999 -9999 -9999 -9999 -9999 -9999 -9999 -9999 -9999 -9999 -9999 -9999 -9999 -9999 -9999 -9999 -9999 -9999 -9999 -9999 -9999 -9999 -9999 -9999 -9999 -9999 -9999 -9999 -9999 -9999 -9999 -9999 -9999 -9999 -9999 -9999 -9999 -9999 -9999 -9999 -9999 -9999 -9999 -9999 -9999 -9999 -9999 -9999 -9999 -9999 -9999 -9999 -9999 -9999 -9999 -9999 -9999 -9999 -9999 -9999 -9999 -9999 -9999 -9999 -9999 -9999 -9999 -9999 -9999 -9999 -9999 -9999 -9999 -9999 -9999 -9999 -9999 -9999 -9999 -9999 -9999 -9999 -9999 -9999 -9999 -9999
-9999 -9999 -9999 -9999 -9999 -9999 -9999 -9999 -9999 -9999 -9999 -9999 -9999 -9999 -9999 -9999 -9999 -9999 -9999 -9999 -9999 -9999 -9999 -9999 -9999 -9999 -9999 -9999 -9999 -9999 -9999 -9999 -9999 -9999 -9999 -9999 -9999 -9999 -9999 -9999 -9999 -9999 -9999 -9999 -9999 -9999 -9999 -9999 -9999 -9999 -9999 -9999 -9999 -9999 -9999 -9999 -9999 -9999 -9999 -9999 -9999 -9999 -9999 -9999 -9999 -9999 -9999 -9999 -9999 -9999 -9999 -9999 -9999 -9999 -9999 -9999 -9999 -9999 -9999 -9999 -9999 -9999 -9999 -9999 -9999 -9999 -9999 -9999 -9999 -9999 -9999 -9999 -9999 -9999 -9999 -9999 -9999 -9999 -9999 -9999 -9999 -9999 -9999 -9999 -9999 -9999 -9999 -9999 -9999 -9999 -9999 -9999 -9999 -9999 -9999 -9999 -9999 -9999 -9999 -9999 -9999 -9999 -9999 -9999 -9999 -9999 -9999 -9999 -9999 -9999 -9999 -9999 -9999 -9999 -9999 -9999 -9999 -9999 -9999 -9999 -9999 -9999 -9999 -9999 -9999 -9999 -9999 -9999 -9999 -9999 -9999 -9999 -9999 -9999 -9999 -9999 -9999 -9999 -9999 -9999 -9999 -9999 -9999 -9999 -9999 -9999 -9999 -9999 -9999 -9999 -9999 -9999 -9999 -9999 -9999 -9999 -9999 -9999 -9999 -9999 -9999 -9999 -9999 -9999 -9999 -9999 -9999 -9999 -9999 -9999 -9999 -9999 -9999 -9999 -9999 -9999 -9999 -9999 -9999 -9999 -9999 -9999 -9999 -9999 -9999 -9999 -9999 -9999 -9999 -9999 -9999 -9999 -9999 -9999 -9999 -9999 -9999 -9999 -9999 -9999 -9999 -9999 -9999 -9999 -9999 -9999 -9999 -9999 -9999 -9999 -9999 -9999 -9999 -9999 -9999 -9999 -9999 -9999 -9999 -9999 -9999 -9999 -9999 -9999 -9999 -9999 -9999 -9999 -9999 -9999 -9999 -9999 -9999 -9999 -9999 -9999 -9999 -9999 -9999 -9999 -9999 -9999 -9999 -9999
-9999 -9999 -9999 -9999 -9999 -9999 -9999 -9999 -9999 -9999 -9999 -9999 -9999 -9999 -9999 -9999 -9999 -9999 -9999 -9999 -9999 -9999 -9999 -9999 -9999 -9999 -9999 -9999 -9999 -9999 -9999 -9999 -9999 -9999 -9999 -9999 -9999 -9999 -9999 -9999 -9999 -9999 -9999 -9999 -9999 -9999 -9999 -9999 -9999 -9999 -9999 -9999 -9999 -9999 -9999 -9999 -9999 -9999 -9999 -9999 -9999 -9999 -9999 -9999 -9999 -9999 -9999 -9999 -9999 -9999 -9999 -9999 -9999 -9999 -9999 -9999 -9999 -9999 -9999 -9999 -9999 -9999 -9999 -9999 -9999 -9999 -9999 -9999 -9999 -9999 -9999 -9999 -9999 -9999 -9999 -9999 -9999 -9999 -9999 -9999 -9999 -9999 -9999 -9999 -9999 -9999 -9999 -9999 -9999 -9999 -9999 -9999 -9999 -9999 -9999 -9999 -9999 -9999 -9999 -9999 -9999 -9999 -9999 -9999 -9999 -9999 -9999 -9999 -9999 -9999 -9999 -9999 -9999 -9999 -9999 -9999 -9999 -9999 -9999 -9999 -9999 -9999 -9999 -9999 -9999 -9999 -9999 -9999 -9999 -9999 -9999 -9999 -9999 -9999 -9999 -9999 -9999 -9999 -9999 -9999 -9999 -9999 -9999 -9999 -9999 -9999 -9999 -9999 -9999 -9999 -9999 -9999 -9999 -9999 -9999 -9999 -9999 -9999 -9999 -9999 -9999 -9999 -9999 -9999 -9999 -9999 -9999 -9999 -9999 -9999 -9999 -9999 -9999 -9999 -9999 -9999 -9999 -9999 -9999 -9999 -9999 -9999 -9999 -9999 -9999 -9999 -9999 -9999 -9999 -9999 -9999 -9999 -9999 -9999 -9999 -9999 -9999 -9999 -9999 -9999 -9999 -9999 -9999 -9999 -9999 -9999 -9999 -9999 -9999 -9999 -9999 -9999 -9999 -9999 -9999 -9999 -9999 -9999 -9999 -9999 -9999 -9999 -9999 -9999 -9999 -9999 -9999 -9999 -9999 -9999 -9999 -9999 -9999 -9999 -9999 -9999 -9999 -9999 -9999 -9999 -9999 -9999 -9999 -9999
-9999 -9999 -9999 -9999 -9999 -9999 -9999 -9999 -9999 -9999 -9999 -9999 -9999 -9999 -9999 -9999 -9999 -9999 -9999 -9999 -9999 -9999 -9999 -9999 -9999 -9999 -9999 -9999 -9999 -9999 -9999 -9999 -9999 -9999 -9999 -9999 -9999 -9999 -9999 -9999 -9999 -9999 -9999 -9999 -9999 -9999 -9999 -9999 -9999 -9999 -9999 -9999 -9999 -9999 -9999 -9999 -9999 -9999 -9999 -9999 -9999 -9999 -9999 -9999 -9999 -9999 -9999 -9999 -9999 -9999 -9999 -9999 -9999 -9999 -9999 -9999 -9999 -9999 -9999 -9999 -9999 -9999 -9999 -9999 -9999 -9999 -9999 -9999 -9999 -9999 -9999 -9999 -9999 -9999 -9999 -9999 -9999 -9999 -9999 -9999 -9999 -9999 -9999 -9999 -9999 -9999 -9999 -9999 -9999 -9999 -9999 -9999 -9999 -9999 -9999 -9999 -9999 -9999 -9999 -9999 -9999 -9999 -9999 -9999 -9999 -9999 -9999 -9999 -9999 -9999 -9999 -9999 -9999 -9999 -9999 -9999 -9999 -9999 -9999 -9999 -9999 -9999 -9999 -9999 -9999 -9999 -9999 -9999 -9999 -9999 -9999 -9999 -9999 -9999 -9999 -9999 -9999 -9999 -9999 -9999 -9999 -9999 -9999 -9999 -9999 -9999 -9999 -9999 -9999 -9999 -9999 -9999 -9999 -9999 -9999 -9999 -9999 -9999 -9999 -9999 -9999 -9999 -9999 -9999 -9999 -9999 -9999 -9999 -9999 -9999 -9999 -9999 -9999 -9999 -9999 -9999 -9999 -9999 -9999 -9999 -9999 -9999 -9999 -9999 -9999 -9999 -9999 -9999 -9999 -9999 -9999 -9999 -9999 -9999 -9999 -9999 -9999 -9999 -9999 -9999 -9999 -9999 -9999 -9999 -9999 -9999 -9999 -9999 -9999 -9999 -9999 -9999 -9999 -9999 -9999 -9999 -9999 -9999 -9999 -9999 -9999 -9999 -9999 -9999 -9999 -9999 -9999 -9999 -9999 -9999 -9999 -9999 -9999 -9999 -9999 -9999 -9999 -9999 -9999 -9999 -9999 -9999 -9999 -9999
-9999 -9999 -9999 -9999 -9999 -9999 -9999 -9999 -9999 -9999 -9999 -9999 -9999 -9999 -9999 -9999 -9999 -9999 -9999 -9999 -9999 -9999 -9999 -9999 -9999 -9999 -9999 -9999 -9999 -9999 -9999 -9999 -9999 -9999 -9999 -9999 -9999 -9999 -9999 -9999 -9999 -9999 -9999 -9999 -9999 -9999 -9999 -9999 -9999 -9999 -9999 -9999 -9999 -9999 -9999 -9999 -9999 -9999 -9999 -9999 -9999 -9999 -9999 -9999 -9999 -9999 -9999 -9999 -9999 -9999 -9999 -9999 -9999 -9999 -9999 -9999 -9999 -9999 -9999 -9999 -9999 -9999 -9999 -9999 -9999 -9999 -9999 -9999 -9999 -9999 -9999 -9999 -9999 -9999 -9999 -9999 -9999 -9999 -9999 -9999 -9999 -9999 -9999 -9999 -9999 -9999 -9999 -9999 -9999 -9999 -9999 -9999 -9999 -9999 -9999 -9999 -9999 -9999 -9999 -9999 -9999 -9999 -9999 -9999 -9999 -9999 -9999 -9999 -9999 -9999 -9999 -9999 -9999 -9999 -9999 -9999 -9999 -9999 -9999 -9999 -9999 -9999 -9999 -9999 -9999 -9999 -9999 -9999 -9999 -9999 -9999 -9999 -9999 -9999 -9999 -9999 -9999 -9999 -9999 -9999 -9999 -9999 -9999 -9999 -9999 -9999 -9999 -9999 -9999 -9999 -9999 -9999 -9999 -9999 -9999 -9999 -9999 -9999 -9999 -9999 -9999 -9999 -9999 -9999 -9999 -9999 -9999 -9999 -9999 -9999 -9999 -9999 -9999 -9999 -9999 -9999 -9999 -9999 -9999 -9999 -9999 -9999 -9999 -9999 -9999 -9999 -9999 -9999 -9999 -9999 -9999 -9999 -9999 -9999 -9999 -9999 -9999 -9999 -9999 -9999 -9999 -9999 -9999 -9999 -9999 -9999 -9999 -9999 -9999 -9999 -9999 -9999 -9999 -9999 -9999 -9999 -9999 -9999 -9999 -9999 -9999 -9999 -9999 -9999 -9999 -9999 -9999 -9999 -9999 -9999 -9999 -9999 -9999 -9999 -9999 -9999 -9999 -9999 -9999 -9999 -9999 -9999 -9999 -9999
-9999 -9999 -9999 -9999 -9999 -9999 -9999 -9999 -9999 -9999 -9999 -9999 -9999 -9999 -9999 -9999 -9999 -9999 -9999 -9999 -9999 -9999 -9999 -9999 -9999 -9999 -9999 -9999 -9999 -9999 -9999 -9999 -9999 -9999 -9999 -9999 -9999 -9999 -9999 -9999 -9999 -9999 -9999 -9999 -9999 -9999 -9999 -9999 -9999 -9999 -9999 -9999 -9999 -9999 -9999 -9999 -9999 -9999 -9999 -9999 -9999 -9999 -9999 -9999 -9999 -9999 -9999 -9999 -9999 -9999 -9999 -9999 -9999 -9999 -9999 -9999 -9999 -9999 -9999 -9999 -9999 -9999 -9999 -9999 -9999 -9999 -9999 -9999 -9999 -9999 -9999 -9999 -9999 -9999 -9999 -9999 -9999 -9999 -9999 -9999 -9999 -9999 -9999 -9999 -9999 -9999 -9999 -9999 -9999 -9999 -9999 -9999 -9999 -9999 -9999 -9999 -9999 -9999 -9999 -9999 -9999 -9999 -9999 -9999 -9999 -9999 -9999 -9999 -9999 -9999 -9999 -9999 -9999 -9999 -9999 -9999 -9999 -9999 -9999 -9999 -9999 -9999 -9999 -9999 -9999 -9999 -9999 -9999 -9999 -9999 -9999 -9999 -9999 -9999 -9999 -9999 -9999 -9999 -9999 -9999 -9999 -9999 -9999 -9999 -9999 -9999 -9999 -9999 -9999 -9999 -9999 -9999 -9999 -9999 -9999 -9999 -9999 -9999 -9999 -9999 -9999 -9999 -9999 -9999 -9999 -9999 -9999 -9999 -9999 -9999 -9999 -9999 -9999 -9999 -9999 -9999 -9999 -9999 -9999 -9999 -9999 -9999 -9999 -9999 -9999 -9999 -9999 -9999 -9999 -9999 -9999 -9999 -9999 -9999 -9999 -9999 -9999 -9999 -9999 -9999 -9999 -9999 -9999 -9999 -9999 -9999 -9999 -9999 -9999 -9999 -9999 -9999 -9999 -9999 -9999 -9999 -9999 -9999 -9999 -9999 -9999 -9999 -9999 -9999 -9999 -9999 -9999 -9999 -9999 -9999 -9999 -9999 -9999 -9999 -9999 -9999 -9999 -9999 -9999 -9999 -9999 -9999 -9999 -9999
-9999 -9999 -9999 -9999 -9999 -9999 -9999 -9999 -9999 -9999 -9999 -9999 -9999 -9999 -9999 -9999 -9999 -9999 -9999 -9999 -9999 -9999 -9999 -9999 -9999 -9999 -9999 -9999 -9999 -9999 -9999 -9999 -9999 -9999 -9999 -9999 -9999 -9999 -9999 -9999 -9999 -9999 -9999 -9999 -9999 -9999 -9999 -9999 -9999 -9999 -9999 -9999 -9999 -9999 -9999 -9999 -9999 -9999 -9999 -9999 -9999 -9999 -9999 -9999 -9999 -9999 -9999 -9999 -9999 -9999 -9999 -9999 -9999 -9999 -9999 -9999 -9999 -9999 -9999 -9999 -9999 -9999 -9999 -9999 -9999 -9999 -9999 -9999 -9999 -9999 -9999 -9999 -9999 -9999 -9999 -9999 -9999 -9999 -9999 -9999 -9999 -9999 -9999 -9999 -9999 -9999 -9999 -9999 -9999 -9999 -9999 -9999 -9999 -9999 -9999 -9999 -9999 -9999 -9999 -9999 -9999 -9999 -9999 -9999 -9999 -9999 -9999 -9999 -9999 -9999 -9999 -9999 -9999 -9999 -9999 -9999 -9999 -9999 -9999 -9999 -9999 -9999 -9999 -9999 -9999 -9999 -9999 -9999 -9999 -9999 -9999 -9999 -9999 -9999 -9999 -9999 -9999 -9999 -9999 -9999 -9999 -9999 -9999 -9999 -9999 -9999 -9999 -9999 -9999 -9999 -9999 -9999 -9999 -9999 -9999 -9999 -9999 -9999 -9999 -9999 -9999 -9999 -9999 -9999 -9999 -9999 -9999 -9999 -9999 -9999 -9999 -9999 -9999 -9999 -9999 -9999 -9999 -9999 -9999 -9999 -9999 -9999 -9999 -9999 -9999 -9999 -9999 -9999 -9999 -9999 -9999 -9999 -9999 -9999 -9999 -9999 -9999 -9999 -9999 -9999 -9999 -9999 -9999 -9999 -9999 -9999 -9999 -9999 -9999 -9999 -9999 -9999 -9999 -9999 -9999 -9999 -9999 -9999 -9999 -9999 -9999 -9999 -9999 -9999 -9999 -9999 -9999 -9999 -9999 -9999 -9999 -9999 -9999 -9999 -9999 -9999 -9999 -9999 -9999 -9999 -9999 -9999 -9999 -9999
-9999 -9999 -9999 -9999 -9999 -9999 -9999 -9999 -9999 -9999 -9999 -9999 -9999 -9999 -9999 -9999 -9999 -9999 -9999 -9999 -9999 -9999 -9999 -9999 -9999 -9999 -9999 -9999 -9999 -9999 -9999 -9999 -9999 -9999 -9999 -9999 -9999 -9999 -9999 -9999 -9999 -9999 -9999 -9999 -9999 -9999 -9999 -9999 -9999 -9999 -9999 -9999 -9999 -9999 -9999 -9999 -9999 -9999 -9999 -9999 -9999 -9999 -9999 -9999 -9999 -9999 -9999 -9999 -9999 -9999 -9999 -9999 -9999 -9999 -9999 -9999 -9999 -9999 -9999 -9999 -9999 -9999 -9999 -9999 -9999 -9999 -9999 -9999 -9999 -9999 -9999 -9999 -9999 -9999 -9999 -9999 -9999 -9999 -9999 -9999 -9999 -9999 -9999 -9999 -9999 -9999 -9999 -9999 -9999 -9999 -9999 -9999 -9999 -9999 -9999 -9999 -9999 -9999 -9999 -9999 -9999 -9999 -9999 -9999 -9999 -9999 -9999 -9999 -9999 -9999 -9999 -9999 -9999 -9999 -9999 -9999 -9999 -9999 -9999 -9999 -9999 -9999 -9999 -9999 -9999 -9999 -9999 -9999 -9999 -9999 -9999 -9999 -9999 -9999 -9999 -9999 -9999 -9999 -9999 -9999 -9999 -9999 -9999 -9999 -9999 -9999 -9999 -9999 -9999 -9999 -9999 -9999 -9999 -9999 -9999 -9999 -9999 -9999 -9999 -9999 -9999 -9999 -9999 -9999 -9999 -9999 -9999 -9999 -9999 -9999 -9999 -9999 -9999 -9999 -9999 -9999 -9999 -9999 -9999 -9999 -9999 -9999 -9999 -9999 -9999 -9999 -9999 -9999 -9999 -9999 -9999 -9999 -9999 -9999 -9999 -9999 -9999 -9999 -9999 -9999 -9999 -9999 -9999 -9999 -9999 -9999 -9999 -9999 -9999 -9999 -9999 -9999 -9999 -9999 -9999 -9999 -9999 -9999 -9999 -9999 -9999 -9999 -9999 -9999 -9999 -9999 -9999 -9999 -9999 -9999 -9999 -9999 -9999 -9999 -9999 -9999 -9999 -9999 -9999 -9999 -9999 -9999 -9999 -9999
-9999 -9999 -9999 -9999 -9999 -9999 -9999 -9999 -9999 -9999 -9999 -9999 -9999 -9999 -9999 -9999 -9999 -9999 -9999 -9999 -9999 -9999 -9999 -9999 -9999 -9999 -9999 -9999 -9999 -9999 -9999 -9999 -9999 -9999 -9999 -9999 -9999 -9999 -9999 -9999 -9999 -9999 -9999 -9999 -9999 -9999 -9999 -9999 -9999 -9999 -9999 -9999 -9999 -9999 -9999 -9999 -9999 -9999 -9999 -9999 -9999 -9999 -9999 -9999 -9999 -9999 -9999 -9999 -9999 -9999 -9999 -9999 -9999 -9999 -9999 -9999 -9999 -9999 -9999 -9999 -9999 -9999 -9999 -9999 -9999 -9999 -9999 -9999 -9999 -9999 -9999 -9999 -9999 -9999 -9999 -9999 -9999 -9999 -9999 -9999 -9999 -9999 -9999 -9999 -9999 -9999 -9999 -9999 -9999 -9999 -9999 -9999 -9999 -9999 -9999 -9999 -9999 -9999 -9999 -9999 -9999 -9999 -9999 -9999 -9999 -9999 -9999 -9999 -9999 -9999 -9999 -9999 -9999 -9999 -9999 -9999 -9999 -9999 -9999 -9999 -9999 -9999 -9999 -9999 -9999 -9999 -9999 -9999 -9999 -9999 -9999 -9999 -9999 -9999 -9999 -9999 -9999 -9999 -9999 -9999 -9999 -9999 -9999 -9999 -9999 -9999 -9999 -9999 -9999 -9999 -9999 -9999 -9999 -9999 -9999 -9999 -9999 -9999 -9999 -9999 -9999 -9999 -9999 -9999 -9999 -9999 -9999 -9999 -9999 -9999 -9999 -9999 -9999 -9999 -9999 -9999 -9999 -9999 -9999 -9999 -9999 -9999 -9999 -9999 -9999 -9999 -9999 7.25463E-1 7.25174E-1 -9999 -9999 7.24806E-1 7.24227E-1 -9999 -9999 -9999 -9999 -9999 -9999 -9999 -9999 -9999 -9999 -9999 -9999 -9999 -9999 -9999 -9999 -9999 -9999 -9999 -9999 -9999 -9999 -9999 -9999 -9999 -9999 -9999 -9999 -9999 -9999 -9999 -9999 -9999 -9999 -9999 -9999 -9999 -9999 -9999 -9999 -9999 -9999 -9999 -9999 -9999 -9999 -9999 -9999 -9999 -9999 -9999
-9999 -9999 -9999 -9999 -9999 -9999 -9999 -9999 -9999 -9999 -9999 -9999 -9999 -9999 -9999 -9999 -9999 -9999 -9999 -9999 -9999 -9999 -9999 -9999 -9999 -9999 -9999 -9999 -9999 -9999 -9999 -9999 -9999 -9999 -9999 -9999 -9999 -9999 -9999 -9999 -9999 -9999 -9999 -9999 -9999 -9999 -9999 -9999 -9999 -9999 -9999 -9999 -9999 -9999 -9999 -9999 -9999 -9999 -9999 -9999 -9999 -9999 -9999 -9999 -9999 -9999 -9999 -9999 -9999 -9999 -9999 -9999 -9999 -9999 -9999 -9999 -9999 -9999 -9999 -9999 -9999 -9999 -9999 -9999 -9999 -9999 -9999 -9999 -9999 -9999 -9999 -9999 -9999 -9999 -9999 -9999 -9999 -9999 -9999 -9999 -9999 -9999 -9999 -9999 -9999 -9999 -9999 -9999 -9999 -9999 -9999 -9999 -9999 -9999 -9999 -9999 -9999 -9999 -9999 -9999 -9999 -9999 -9999 -9999 -9999 -9999 -9999 -9999 -9999 -9999 -9999 -9999 -9999 -9999 -9999 -9999 -9999 -9999 -9999 -9999 -9999 -9999 -9999 -9999 -9999 -9999 -9999 -9999 -9999 -9999 -9999 -9999 -9999 -9999 -9999 -9999 -9999 -9999 -9999 -9999 -9999 -9999 -9999 -9999 -9999 -9999 -9999 -9999 -9999 -9999 -9999 -9999 -9999 -9999 -9999 -9999 -9999 -9999 -9999 -9999 -9999 -9999 -9999 -9999 -9999 -9999 -9999 -9999 -9999 -9999 -9999 -9999 -9999 -9999 -9999 -9999 -9999 -9999 -9999 -9999 -9999 -9999 -9999 -9999 7.25818E-1 -9999 -9999 7.24648E-1 7.24082E-1 7.24042E-1 7.23831E-1 7.23145E-1 7.29847E-1 7.288E-1 7.2025E-1 7.21411E-1 -9999 -9999 -9999 -9999 -9999 -9999 -9999 -9999 -9999 -9999 -9999 -9999 -9999 -9999 -9999 -9999 -9999 -9999 -9999 -9999 -9999 -9999 -9999 -9999 -9999 -9999 -9999 -9999 -9999 -9999 -9999 -9999 -9999 -9999 -9999 -9999 -9999 -9999 -9999 -9999 -9999 -9999 -9999 -9999 -9999 -9999 -9999 -9999
-9999 -9999 -9999 -9999 -9999 -9999 -9999 -9999 -9999 -9999 -9999 -9999 -9999 -9999 -9999 -9999 -9999 -9999 -9999 -9999 -9999 -9999 -9999 -9999 -9999 -9999 -9999 -9999 -9999 -9999 -9999 -9999 -9999 -9999 -9999 -9999 -9999 -9999 -9999 -9999 -9999 -9999 -9999 -9999 -9999 -9999 -9999 -9999 -9999 -9999 -9999 -9999 -9999 -9999 -9999 -9999 -9999 -9999 -9999 -9999 -9999 -9999 -9999 -9999 -9999 -9999 -9999 -9999 -9999 -9999 -9999 -9999 -9999 -9999 -9999 -9999 -9999 -9999 -9999 -9999 -9999 -9999 -9999 -9999 -9999 -9999 -9999 -9999 -9999 -9999 -9999 -9999 -9999 -9999 -9999 -9999 -9999 -9999 -9999 -9999 -9999 -9999 -9999 -9999 -9999 -9999 -9999 -9999 -9999 -9999 -9999 -9999 -9999 -9999 -9999 -9999 -9999 -9999 -9999 -9999 -9999 -9999 -9999 -9999 -9999 -9999 -9999 -9999 -9999 -9999 -9999 -9999 -9999 -9999 -9999 -9999 -9999 -9999 -9999 -9999 -9999 -9999 -9999 -9999 -9999 -9999 -9999 -9999 -9999 -9999 -9999 -9999 -9999 -9999 -9999 -9999 -9999 -9999 -9999 -9999 -9999 -9999 -9999 -9999 -9999 -9999 -9999 -9999 -9999 -9999 -9999 -9999 -9999 -9999 -9999 -9999 -9999 -9999 -9999 -9999 -9999 -9999 -9999 -9999 -9999 -9999 -9999 -9999 -9999 -9999 -9999 -9999 -9999 -9999 -9999 -9999 -9999 -9999 -9999 -9999 -9999 -9999 -9999 7.44848E-1 7.44416E-1 7.43524E-1 7.42693E-1 7.49784E-1 7.49143E-1 7.48054E-1 7.29357E-1 7.21753E-1 7.25336E-1 7.18483E-1 7.23841E-1 7.18798E-1 7.25519E-1 -9999 -9999 -9999 -9999 -9999 -9999 -9999 -9999 -9999 -9999 -9999 -9999 -9999 -9999 -9999 -9999 -9999 -9999 -9999 -9999 -9999 -9999 -9999 -9999 -9999 -9999 -9999 -9999 -9999 -9999 -9999 -9999 -9999 -9999 -9999 -9999 -9999 -9999 -9999 -9999 -9999 -9999 -9999 -9999 -9999 -9999 -9999
-9999 -9999 -9999 -9999 -9999 -9999 -9999 -9999 -9999 -9999 -9999 -9999 -9999 -9999 -9999 -9999 -9999 -9999 -9999 -9999 -9999 -9999 -9999 -9999 -9999 -9999 -9999 -9999 -9999 -9999 -9999 -9999 -9999 -9999 -9999 -9999 -9999 -9999 -9999 -9999 -9999 -9999 -9999 -9999 -9999 -9999 -9999 -9999 -9999 -9999 -9999 -9999 -9999 -9999 -9999 -9999 -9999 -9999 -9999 -9999 -9999 -9999 -9999 -9999 -9999 -9999 -9999 -9999 -9999 -9999 -9999 -9999 -9999 -9999 -9999 -9999 -9999 -9999 -9999 -9999 -9999 -9999 -9999 -9999 -9999 -9999 -9999 -9999 -9999 -9999 -9999 -9999 -9999 -9999 -9999 -9999 -9999 -9999 -9999 -9999 -9999 -9999 -9999 -9999 -9999 -9999 -9999 -9999 -9999 -9999 -9999 -9999 -9999 -9999 -9999 -9999 -9999 -9999 -9999 -9999 -9999 -9999 -9999 -9999 -9999 -9999 -9999 -9999 -9999 -9999 -9999 -9999 -9999 -9999 -9999 -9999 -9999 -9999 -9999 -9999 -9999 -9999 -9999 -9999 -9999 -9999 -9999 -9999 -9999 -9999 -9999 -9999 -9999 -9999 -9999 -9999 -9999 -9999 -9999 -9999 -9999 -9999 -9999 -9999 -9999 -9999 -9999 -9999 -9999 -9999 -9999 -9999 -9999 -9999 -9999 -9999 -9999 -9999 -9999 -9999 -9999 -9999 -9999 -9999 -9999 -9999 -9999 -9999 -9999 -9999 -9999 -9999 -9999 -9999 -9999 -9999 -9999 -9999 -9999 -9999 -9999 7.44848E-1 7.44817E-1 7.44604E-1 7.43838E-1 7.51793E-1 7.43477E-1 7.35064E-1 7.33633E-1 7.3935E-1 7.32993E-1 7.25576E-1 7.29529E-1 7.23053E-1 7.27863E-1 7.01767E-1 7.08153E-1 7.21716E-1 7.15479E-1 -9999 -9999 -9999 -9999 -9999 -9999 -9999 -9999 -9999 -9999 -9999 -9999 -9999 -9999 -9999 -9999 -9999 -9999 -9999 -9999 -9999 -9999 -9999 -9999 -9999 -9999 -9999 -9999 -9999 -9999 -9999 -9999 -9999 -9999 -9999 -9999 -9999 -9999 -9999 -9999 -9999 -9999 -9999 -9999 -9999
-9999 -9999 -9999 -9999 -9999 -9999 -9999 -9999 -9999 -9999 -9999 -9999 -9999 -9999 -9999 -9999 -9999 -9999 -9999 -9999 -9999 -9999 -9999 -9999 -9999 -9999 -9999 -9999 -9999 -9999 -9999 -9999 -9999 -9999 -9999 -9999 -9999 -9999 -9999 -9999 -9999 -9999 -9999 -9999 -9999 -9999 -9999 -9999 -9999 -9999 -9999 -9999 -9999 -9999 -9999 -9999 -9999 -9999 -9999 -9999 -9999 -9999 -9999 -9999 -9999 -9999 -9999 -9999 -9999 -9999 -9999 -9999 -9999 -9999 -9999 -9999 -9999 -9999 -9999 -9999 -9999 -9999 -9999 -9999 -9999 -9999 -9999 -9999 -9999 -9999 -9999 -9999 -9999 -9999 -9999 -9999 -9999 -9999 -9999 -9999 -9999 -9999 -9999 -9999 -9999 -9999 -9999 -9999 -9999 -9999 -9999 -9999 -9999 -9999 -9999 -9999 -9999 -9999 -9999 -9999 -9999 -9999 -9999 -9999 -9999 -9999 -9999 -9999 -9999 -9999 -9999 -9999 -9999 -9999 -9999 -9999 -9999 -9999 -9999 -9999 -9999 -9999 -9999 -9999 -9999 -9999 -9999 -9999 -9999 -9999 -9999 -9999 -9999 -9999 -9999 -9999 -9999 -9999 -9999 -9999 -9999 -9999 -9999 -9999 -9999 -9999 -9999 -9999 -9999 -9999 -9999 -9999 -9999 -9999 -9999 -9999 -9999 -9999 -9999 -9999 -9999 -9999 -9999 -9999 -9999 -9999 -9999 -9999 -9999 -9999 -9999 -9999 -9999 -9999 -9999 -9999 -9999 -9999 -9999 -9999 7.44848E-1 7.44848E-1 7.44315E-1 7.52244E-1 7.51691E-1 7.45969E-1 7.36217E-1 7.20929E-1 7.18664E-1 7.18884E-1 7.24768E-1 7.1187E-1 7.10171E-1 7.09432E-1 7.14418E-1 7.07047E-1 7.05461E-1 6.99205E-1 7.19383E-1 7.1357E-1 -9999 -9999 -9999 -9999 -9999 -9999 -9999 -9999 -9999 -9999 -9999 -9999 -9999 -9999 -9999 -9999 -9999 -9999 -9999 -9999 -9999 -9999 -9999 -9999 -9999 -9999 -9999 -9999 -9999 -9999 -9999 -9999 -9999 -9999 -9999 -9999 -9999 -9999 -9999 -9999 -9999 -9999 -9999 -9999
-9999 -9999 -9999 -9999 -9999 -9999 -9999 -9999 -9999 -9999 -9999 -9999 -9999 -9999 -9999 -9999 -9999 -9999 -9999 -9999 -9999 -9999 -9999 -9999 -9999 -9999 -9999 -9999 -9999 -9999 -9999 -9999 -9999 -9999 -9999 -9999 -9999 -9999 -9999 -9999 -9999 -9999 -9999 -9999 -9999 -9999 -9999 -9999 -9999 -9999 -9999 -9999 -9999 -9999 -9999 -9999 -9999 -9999 -9999 -9999 -9999 -9999 -9999 -9999 -9999 -9999 -9999 -9999 -9999 -9999 -9999 -9999 -9999 -9999 -9999 -9999 -9999 -9999 -9999 -9999 -9999 -9999 -9999 -9999 -9999 -9999 -9999 -9999 -9999 -9999 -9999 -9999 -9999 -9999 -9999 -9999 -9999 -9999 -9999 -9999 -9999 -9999 -9999 -9999 -9999 -9999 -9999 -9999 -9999 -9999 -9999 -9999 -9999 -9999 -9999 -9999 -9999 -9999 -9999 -9999 -9999 -9999 -9999 -9999 -9999 -9999 -9999 -9999 -9999 -9999 -9999 -9999 -9999 -9999 -9999 -9999 -9999 -9999 -9999 -9999 -9999 -9999 -9999 -9999 -9999 -9999 -9999 -9999 -9999 -9999 -9999 -9999 -9999 -9999 -9999 -9999 -9999 -9999 -9999 -9999 -9999 -9999 -9999 -9999 -9999 -9999 -9999 -9999 -9999 -9999 -9999 -9999 -9999 -9999 -9999 -9999 -9999 -9999 -9999 -9999 -9999 -9999 -9999 -9999 -9999 -9999 -9999 -9999 -9999 -9999 -9999 -9999 -9999 -9999 -9999 -9999 -9999 -9999 -9999 -9999 7.44848E-1 7.52944E-1 7.519E-1 7.52285E-1 7.46771E-1 7.45762E-1 7.25209E-1 7.08279E-1 6.86308E-1 6.86005E-1 7.10845E-1 6.98127E-1 6.89817E-1 6.89183E-1 6.9473E-1 6.86235E-1 6.7693E-1 6.81208E-1 6.76828E-1 7.36206E-1 -9999 -9999 -9999 -9999 -9999 -9999 -9999 -9999 -9999 -9999 -9999 -9999 -9999 -9999 -9999 -9999 -9999 -9999 -9999 -9999 -9999 -9999 -9999 -9999 -9999 -9999 -9999 -9999 -9999 -9999 -9999 -9999 -9999 -9999 -9999 -9999 -9999 -9999 -9999 -9999 -9999 -9999 -9999 -9999
-9999 -9999 -9999 -9999 -9999 -9999 -9999 -9999 -9999 -9999 -9999 -9999 -9999 -9999 -9999 -9999 -9999 -9999 -9999 -9999 -9999 -9999 -9999 -9999 -9999 -9999 -9999 -9999 -9999 -9999 -9999 -9999 -9999 -9999 -9999 -9999 -9999 -9999 -9999 -9999 -9999 -9999 -9999 -9999 -9999 -9999 -9999 -9999 -9999 -9999 -9999 -9999 -9999 -9999 -9999 -9999 -9999 -9999 -9999 -9999 -9999 -9999 -9999 -9999 -9999 -9999 -9999 -9999 -9999 -9999 -9999 -9999 -9999 -9999 -9999 -9999 -9999 -9999 -9999 -9999 -9999 -9999 -9999 -9999 -9999 -9999 -9999 -9999 -9999 -9999 -9999 -9999 -9999 -9999 -9999 -9999 -9999 -9999 -9999 -9999 -9999 -9999 -9999 -9999 -9999 -9999 -9999 -9999 -9999 -9999 -9999 -9999 -9999 -9999 -9999 -9999 -9999 -9999 -9999 -9999 -9999 -9999 -9999 -9999 -9999 -9999 -9999 -9999 -9999 -9999 -9999 -9999 -9999 -9999 -9999 -9999 -9999 -9999 -9999 -9999 -9999 -9999 -9999 -9999 -9999 -9999 -9999 -9999 -9999 -9999 -9999 -9999 -9999 -9999 -9999 -9999 -9999 -9999 -9999 -9999 -9999 -9999 -9999 -9999 -9999 -9999 -9999 -9999 -9999 -9999 -9999 -9999 -9999 -9999 -9999 -9999 -9999 -9999 -9999 -9999 -9999 -9999 -9999 -9999 -9999 -9999 -9999 -9999 -9999 -9999 -9999 -9999 -9999 -9999 -9999 -9999 -9999 7.44848E-1 7.44848E-1 7.44848E-1 7.44641E-1 7.52911E-1 7.46559E-1 7.40826E-1 7.40847E-1 7.28738E-1 7.13633E-1 6.95728E-1 6.52881E-1 6.64234E-1 6.96613E-1 6.71494E-1 6.56015E-1 6.55804E-1 6.86537E-1 6.58574E-1 6.35549E-1 6.4037E-1 6.60984E-1 7.1023E-1 -9999 -9999 -9999 -9999 -9999 -9999 -9999 -9999 -9999 -9999 -9999 -9999 -9999 -9999 -9999 -9999 -9999 -9999 -9999 -9999 -9999 -9999 -9999 -9999 -9999 -9999 -9999 -9999 -9999 -9999 -9999 -9999 -9999 -9999 -9999 -9999 -9999 -9999 -9999 -9999 -9999 -9999 -9999 -9999
-9999 -9999 -9999 -9999 -9999 -9999 -9999 -9999 -9999 -9999 -9999 -9999 -9999 -9999 -9999 -9999 -9999 -9999 -9999 -9999 -9999 -9999 -9999 -9999 -9999 -9999 -9999 -9999 -9999 -9999 -9999 -9999 -9999 -9999 -9999 -9999 -9999 -9999 -9999 -9999 -9999 -9999 -9999 -9999 -9999 -9999 -9999 -9999 -9999 -9999 -9999 -9999 -9999 -9999 -9999 -9999 -9999 -9999 -9999 -9999 -9999 -9999 -9999 -9999 -9999 -9999 -9999 -9999 -9999 -9999 -9999 -9999 -9999 -9999 -9999 -9999 -9999 -9999 -9999 -9999 -9999 -9999 -9999 -9999 -9999 -9999 -9999 -9999 -9999 -9999 -9999 -9999 -9999 -9999 -9999 -9999 -9999 -9999 -9999 -9999 -9999 -9999 -9999 -9999 -9999 -9999 -9999 -9999 -9999 -9999 -9999 -9999 -9999 -9999 -9999 -9999 -9999 -9999 -9999 -9999 -9999 -9999 -9999 -9999 -9999 -9999 -9999 -9999 -9999 -9999 -9999 -9999 -9999 -9999 -9999 -9999 -9999 -9999 -9999 -9999 -9999 -9999 -9999 -9999 -9999 -9999 -9999 -9999 -9999 -9999 -9999 -9999 -9999 -9999 -9999 -9999 -9999 -9999 -9999 -9999 -9999 -9999 -9999 -9999 -9999 -9999 -9999 -9999 -9999 -9999 -9999 -9999 -9999 -9999 -9999 -9999 -9999 -9999 -9999 -9999 -9999 -9999 -9999 -9999 -9999 -9999 -9999 -9999 -9999 -9999 -9999 -9999 -9999 -9999 -9999 -9999 7.62109E-1 7.62109E-1 7.70147E-1 7.69978E-1 7.64964E-1 7.58665E-1 7.52132E-1 7.51871E-1 7.47249E-1 7.35839E-1 7.09456E-1 6.96829E-1 6.40361E-1 6.3813E-1 6.77188E-1 6.68044E-1 6.27101E-1 6.46811E-1 6.78464E-1 6.38002E-1 6.54952E-1 6.80123E-1 6.88341E-1 7.18058E-1 -9999 -9999 -9999 -9999 -9999 -9999 -9999 -9999 -9999 -9999 -9999 -9999 -9999 -9999 -9999 -9999 -9999 -9999 -9999 -9999 -9999 -9999 -9999 -9999 -9999 -9999 -9999 -9999 -9999 -9999 -9999 -9999 -9999 -9999 -9999 -9999 -9999 -9999 -9999 -9999 -9999 -9999 -9999 -9999
-9999 -9999 -9999 -9999 -9999 -9999 -9999 -9999 -9999 -9999 -9999 -9999 -9999 -9999 -9999 -9999 -9999 -9999 -9999 -9999 -9999 -9999 -9999 -9999 -9999 -9999 -9999 -9999 -9999 -9999 -9999 -9999 -9999 -9999 -9999 -9999 -9999 -9999 -9999 -9999 -9999 -9999 -9999 -9999 -9999 -9999 -9999 -9999 -9999 -9999 -9999 -9999 -9999 -9999 -9999 -9999 -9999 -9999 -9999 -9999 -9999 -9999 -9999 -9999 -9999 -9999 -9999 -9999 -9999 -9999 -9999 -9999 -9999 -9999 -9999 -9999 -9999 -9999 -9999 -9999 -9999 -9999 -9999 -9999 -9999 -9999 -9999 -9999 -9999 -9999 -9999 -9999 -9999 -9999 -9999 -9999 -9999 -9999 -9999 -9999 -9999 -9999 -9999 -9999 -9999 -9999 -9999 -9999 -9999 -9999 -9999 -9999 -9999 -9999 -9999 -9999 -9999 -9999 -9999 -9999 -9999 -9999 -9999 -9999 -9999 -9999 -9999 -9999 -9999 -9999 -9999 -9999 -9999 -9999 -9999 -9999 -9999 -9999 -9999 -9999 -9999 -9999 -9999 -9999 -9999 -9999 -9999 -9999 -9999 -9999 -9999 -9999 -9999 -9999 -9999 -9999 -9999 -9999 -9999 -9999 -9999 -9999 -9999 -9999 -9999 -9999 -9999 -9999 -9999 -9999 -9999 -9999 -9999 -9999 -9999 -9999 -9999 -9999 -9999 -9999 -9999 -9999 -9999 -9999 -9999 -9999 -9999 -9999 -9999 -9999 -9999 -9999 -9999 -9999 -9999 -9999 7.62109E-1 7.62109E-1 7.70147E-1 7.70763E-1 7.64786E-1 7.53394E-1 7.41466E-1 7.41286E-1 7.31516E-1 7.31855E-1 7.00251E-1 6.68484E-1 6.41366E-1 6.10504E-1 6.41467E-1 6.06118E-1 6.03881E-1 6.50481E-1 6.6504E-1 6.57697E-1 6.5924E-1 6.98943E-1 7.25539E-1 7.40423E-1 7.27175E-1 7.30443E-1 -9999 -9999 -9999 -9999 -9999 -9999 -9999 -9999 -9999 -9999 -9999 -9999 -9999 -9999 -9999 -9999 -9999 -9999 -9999 -9999 -9999 -9999 -9999 -9999 -9999 -9999 -9999 -9999 -9999 -9999 -9999 -9999 -9999 -9999 -9999 -9999 -9999 -9999 -9999 -9999 -9999 -9999
-9999 -9999 -9999 -9999 -9999 -9999 -9999 -9999 -9999 -9999 -9999 -9999 -9999 -9999 -9999 -9999 -9999 -9999 -9999 -9999 -9999 -9999 -9999 -9999 -9999 -9999 -9999 -9999 -9999 -9999 -9999 -9999 -9999 -9999 -9999 -9999 -9999 -9999 -9999 -9999 -9999 -9999 -9999 -9999 -9999 -9999 -9999 -9999 -9999 -9999 -9999 -9999 -9999 -9999 -9999 -9999 -9999 -9999 -9999 -9999 -9999 -9999 -9999 -9999 -9999 -9999 -9999 -9999 -9999 -9999 -9999 -9999 -9999 -9999 -9999 -9999 -9999 -9999 -9999 -9999 -9999 -9999 -9999 -9999 -9999 -9999 -9999 -9999 -9999 -9999 -9999 -9999 -9999 -9999 -9999 -9999 -9999 -9999 -9999 -9999 -9999 -9999 -9999 -9999 -9999 -9999 -9999 -9999 -9999 -9999 -9999 -9999 -9999 -9999 -9999 -9999 -9999 -9999 -9999 -9999 -9999 -9999 -9999 -9999 -9999 -9999 -9999 -9999 -9999 -9999 -9999 -9999 -9999 -9999 -9999 -9999 -9999 -9999 -9999 -9999 -9999 -9999 -9999 -9999 -9999 -9999 -9999 -9999 -9999 -9999 -9999 -9999 -9999 -9999 -9999 -9999 -9999 -9999 -9999 -9999 -9999 -9999 -9999 -9999 -9999 -9999 -9999 -9999 -9999 -9999 -9999 -9999 -9999 -9999 -9999 -9999 -9999 -9999 -9999 -9999 -9999 -9999 -9999 -9999 -9999 -9999 -9999 -9999 -9999 -9999 -9999 -9999 -9999 -9999 -9999 -9999 7.62109E-1 7.70147E-1 7.7106E-1 7.65947E-1 7.548E-1 7.48703E-1 7.48194E-1 7.31816E-1 7.26471E-1 7.2114E-1 7.14846E-1 6.73958E-1 6.33809E-1 6.05193E-1 5.49382E-1 5.15207E-1 5.12869E-1 5.70608E-1 6.36068E-1 6.98035E-1 7.26575E-1 7.52587E-1 7.51835E-1 7.36881E-1 7.38481E-1 7.39353E-1 -9999 -9999 -9999 -9999 -9999 -9999 -9999 -9999 -9999 -9999 -9999 -9999 -9999 -9999 -9999 -9999 -9999 -9999 -9999 -9999 -9999 -9999 -9999 -9999 -9999 -9999 -9999 -9999 -9999 -9999 -9999 -9999 -9999 -9999 -9999 -9999 -9999 -9999 -9999 -9999 -9999 -9999
-9999 -9999 -9999 -9999 -9999 -9999 -9999 -9999 -9999 -9999 -9999 -9999 -9999 -9999 -9999 -9999 -9999 -9999 -9999 -9999 -9999 -9999 -9999 -9999 -9999 -9999 -9999 -9999 -9999 -9999 -9999 -9999 -9999 -9999 -9999 -9999 -9999 -9999 -9999 -9999 -9999 -9999 -9999 -9999 -9999 -9999 -9999 -9999 -9999 -9999 -9999 -9999 -9999 -9999 -9999 -9999 -9999 -9999 -9999 -9999 -9999 -9999 -9999 -9999 -9999 -9999 -9999 -9999 -9999 -9999 -9999 -9999 -9999 -9999 -9999 -9999 -9999 -9999 -9999 -9999 -9999 -9999 -9999 -9999 -9999 -9999 -9999 -9999 -9999 -9999 -9999 -9999 -9999 -9999 -9999 -9999 -9999 -9999 -9999 -9999 -9999 -9999 -9999 -9999 -9999 -9999 -9999 -9999 -9999 -9999 -9999 -9999 -9999 -9999 -9999 -9999 -9999 -9999 -9999 -9999 -9999 -9999 -9999 -9999 -9999 -9999 -9999 -9999 -9999 -9999 -9999 -9999 -9999 -9999 -9999 -9999 -9999 -9999 -9999 -9999 -9999 -9999 -9999 -9999 -9999 -9999 -9999 -9999 -9999 -9999 -9999 -9999 -9999 -9999 -9999 -9999 -9999 -9999 -9999 -9999 -9999 -9999 -9999 -9999 -9999 -9999 -9999 -9999 -9999 -9999 -9999 -9999 -9999 -9999 -9999 -9999 -9999 -9999 -9999 -9999 -9999 -9999 -9999 -9999 -9999 -9999 -9999 -9999 -9999 -9999 -9999 -9999 -9999 -9999 -9999 7.62109E-1 7.62109E-1 7.7106E-1 7.66071E-1 7.61006E-1 7.50165E-1 7.44017E-1 7.38409E-1 7.3298E-1 7.1584E-1 6.91644E-1 6.78671E-1 6.95058E-1 6.45381E-1 5.7341E-1 5.03174E-1 4.37645E-1 4.29223E-1 5.24694E-1 6.21884E-1 7.05409E-1 7.50256E-1 7.57685E-1 7.51048E-1 7.52736E-1 7.53953E-1 7.5508E-1 7.29398E-1 -9999 -9999 -9999 -9999 7.30812E-1 -9999 -9999 -9999 -9999 -9999 -9999 -9999 -9999 -9999 -9999 -9999 -9999 -9999 -9999 -9999 -9999 -9999 -9999 -9999 -9999 -9999 -9999 -9999 -9999 -9999 -9999 -9999 -9999 -9999 -9999 -9999 -9999 -9999 -9999 -9999 -9999
-9999 -9999 -9999 -9999 -9999 -9999 -9999 -9999 -9999 -9999 -9999 -9999 -9999 -9999 -9999 -9999 -9999 -9999 -9999 -9999 -9999 -9999 -9999 -9999 -9999 -9999 -9999 -9999 -9999 -9999 -9999 -9999 -9999 -9999 -9999 -9999 -9999 -9999 -9999 -9999 -9999 -9999 -9999 -9999 -9999 -9999 -9999 -9999 -9999 -9999 -9999 -9999 -9999 -9999 -9999 -9999 -9999 -9999 -9999 -9999 -9999 -9999 -9999 -9999 -9999 -9999 -9999 -9999 -9999 -9999 -9999 -9999 -9999 -9999 -9999 -9999 -9999 -9999 -9999 -9999 -9999 -9999 -9999 -9999 -9999 -9999 -9999 -9999 -9999 -9999 -9999 -9999 -9999 -9999 -9999 -9999 -9999 -9999 -9999 -9999 -9999 -9999 -9999 -9999 -9999 -9999 -9999 -9999 -9999 -9999 -9999 -9999 -9999 -9999 -9999 -9999 -9999 -9999 -9999 -9999 -9999 -9999 -9999 -9999 -9999 -9999 -9999 -9999 -9999 -9999 -9999 -9999 -9999 -9999 -9999 -9999 -9999 -9999 -9999 -9999 -9999 -9999 -9999 -9999 -9999 -9999 -9999 -9999 -9999 -9999 -9999 -9999 -9999 -9999 -9999 -9999 -9999 -9999 -9999 -9999 -9999 -9999 -9999 -9999 -9999 -9999 -9999 -9999 -9999 -9999 -9999 -9999 -9999 -9999 -9999 -9999 -9999 -9999 -9999 -9999 -9999 -9999 -9999 -9999 -9999 -9999 -9999 -9999 -9999 -9999 -9999 -9999 -9999 -9999 7.62109E-1 7.7792E-1 7.85575E-1 7.86443E-1 7.81694E-1 7.76869E-1 7.66993E-1 7.56591E-1 7.45886E-1 7.40532E-1 7.34257E-1 6.85061E-1 6.56504E-1 6.47912E-1 6.09812E-1 5.56786E-1 4.50732E-1 3.87827E-1 4.56673E-1 5.88301E-1 6.74893E-1 7.28086E-1 7.36308E-1 7.36914E-1 7.37579E-1 7.55591E-1 7.57255E-1 7.51281E-1 7.53171E-1 7.45755E-1 -9999 7.28905E-1 7.28504E-1 7.29151E-1 -9999 -9999 -9999 -9999 -9999 -9999 -9999 -9999 -9999 -9999 -9999 -9999 -9999 -9999 -9999 -9999 -9999 -9999 -9999 -9999 -9999 -9999 -9999 -9999 -9999 -9999 -9999 -9999 -9999 -9999 -9999 -9999 -9999 -9999 -9999 -9999
-9999 -9999 -9999 -9999 -9999 -9999 -9999 -9999 -9999 -9999 -9999 -9999 -9999 -9999 -9999 -9999 -9999 -9999 -9999 -9999 -9999 -9999 -9999 -9999 -9999 -9999 -9999 -9999 -9999 -9999 -9999 -9999 -9999 -9999 -9999 -9999 -9999 -9999 -9999 -9999 -9999 -9999 -9999 -9999 -9999 -9999 -9999 -9999 -9999 -9999 -9999 -9999 -9999 -9999 -9999 -9999 -9999 -9999 -9999 -9999 -9999 -9999 -9999 -9999 -9999 -9999 -9999 -9999 -9999 -9999 -9999 -9999 -9999 -9999 -9999 -9999 -9999 -9999 -9999 -9999 -9999 -9999 -9999 -9999 -9999 -9999 -9999 -9999 -9999 -9999 -9999 -9999 -9999 -9999 -9999 -9999 -9999 -9999 -9999 -9999 -9999 -9999 -9999 -9999 -9999 -9999 -9999 -9999 -9999 -9999 -9999 -9999 -9999 -9999 -9999 -9999 -9999 -9999 -9999 -9999 -9999 -9999 -9999 -9999 -9999 -9999 -9999 -9999 -9999 -9999 -9999 -9999 -9999 -9999 -9999 -9999 -9999 -9999 -9999 -9999 -9999 -9999 -9999 -9999 -9999 -9999 -9999 -9999 -9999 -9999 -9999 -9999 -9999 -9999 -9999 -9999 -9999 -9999 -9999 -9999 -9999 -9999 -9999 -9999 -9999 -9999 -9999 -9999 -9999 -9999 -9999 -9999 -9999 -9999 -9999 -9999 -9999 -9999 -9999 -9999 -9999 -9999 -9999 -9999 -9999 -9999 -9999 -9999 -9999 -9999 -9999 -9999 -9999 7.7792E-1 7.7792E-1 7.85575E-1 7.86443E-1 7.81694E-1 7.76869E-1 7.71968E-1 7.61942E-1 7.56816E-1 7.46342E-1 7.35574E-1 7.11104E-1 6.94198E-1 6.63773E-1 6.06057E-1 5.43791E-1 5.2031E-1 4.56835E-1 5.25551E-1 5.55116E-1 6.14933E-1 6.71777E-1 6.98035E-1 6.66533E-1 6.77591E-1 6.90425E-1 7.22058E-1 7.42018E-1 7.55216E-1 7.50957E-1 7.4809E-1 7.39403E-1 7.49616E-1 7.59997E-1 -9999 -9999 -9999 -9999 -9999 -9999 -9999 -9999 -9999 -9999 -9999 -9999 -9999 -9999 -9999 -9999 -9999 -9999 -9999 -9999 -9999 -9999 -9999 -9999 -9999 -9999 -9999 -9999 -9999 -9999 -9999 -9999 -9999 -9999 -9999 -9999 -9999
-9999 -9999 -9999 -9999 -9999 -9999 -9999 -9999 -9999 -9999 -9999 -9999 -9999 -9999 -9999 -9999 -9999 -9999 -9999 -9999 -9999 -9999 -9999 -9999 -9999 -9999 -9999 -9999 -9999 -9999 -9999 -9999 -9999 -9999 -9999 -9999 -9999 -9999 -9999 -9999 -9999 -9999 -9999 -9999 -9999 -9999 -9999 -9999 -9999 -9999 -9999 -9999 -9999 -9999 -9999 -9999 -9999 -9999 -9999 -9999 -9999 -9999 -9999 -9999 -9999 -9999 -9999 -9999 -9999 -9999 -9999 -9999 -9999 -9999 -9999 -9999 -9999 -9999 -9999 -9999 -9999 -9999 -9999 -9999 -9999 -9999 -9999 -9999 -9999 -9999 -9999 -9999 -9999 -9999 -9999 -9999 -9999 -9999 -9999 -9999 -9999 -9999 -9999 -9999 -9999 -9999 -9999 -9999 -9999 -9999 -9999 -9999 -9999 -9999 -9999 -9999 -9999 -9999 -9999 -9999 -9999 -9999 -9999 -9999 -9999 -9999 -9999 -9999 -9999 -9999 -9999 -9999 -9999 -9999 -9999 -9999 -9999 -9999 -9999 -9999 -9999 -9999 -9999 -9999 -9999 -9999 -9999 -9999 -9999 -9999 -9999 -9999 -9999 -9999 -9999 -9999 -9999 -9999 -9999 -9999 -9999 -9999 -9999 -9999 -9999 -9999 -9999 -9999 -9999 -9999 -9999 -9999 -9999 -9999 -9999 -9999 -9999 -9999 -9999 -9999 -9999 -9999 -9999 -9999 -9999 -9999 -9999 -9999 -9999 -9999 -9999 -9999 7.7792E-1 7.7792E-1 7.7792E-1 7.85575E-1 7.86443E-1 4.79316E-1 4.93547E-1 7.71968E-1 7.66993E-1 7.61942E-1 7.51616E-1 7.24432E-1 6.77991E-1 6.09256E-1 5.72762E-1 5.22841E-1 4.79728E-1 4.40335E-1 5.12168E-1 6.00518E-1 6.63789E-1 6.8571E-1 7.105E-1 6.78375E-1 6.28895E-1 6.0693E-1 6.53448E-1 6.87215E-1 7.14679E-1 7.44928E-1 7.33634E-1 7.32597E-1 7.27498E-1 7.35945E-1 7.5671E-1 -9999 -9999 -9999 -9999 -9999 -9999 -9999 -9999 -9999 -9999 7.30597E-1 7.29952E-1 -9999 -9999 -9999 -9999 -9999 -9999 -9999 -9999 -9999 -9999 -9999 -9999 -9999 -9999 -9999 -9999 -9999 -9999 -9999 -9999 -9999 -9999 -9999 -9999 -9999
-9999 -9999 -9999 -9999 -9999 -9999 -9999 -9999 -9999 -9999 -9999 -9999 -9999 -9999 -9999 -9999 -9999 -9999 -9999 -9999 -9999 -9999 -9999 -9999 -9999 -9999 -9999 -9999 -9999 -9999 -9999 -9999 -9999 -9999 -9999 -9999 -9999 -9999 -9999 -9999 -9999 -9999 -9999 -9999 -9999 -9999 -9999 -9999 -9999 -9999 -9999 -9999 -9999 -9999 -9999 -9999 -9999 -9999 -9999 -9999 -9999 -9999 -9999 -9999 -9999 -9999 -9999 -9999 -9999 -9999 -9999 -9999 -9999 -9999 -9999 -9999 -9999 -9999 -9999 -9999 -9999 -9999 -9999 -9999 -9999 -9999 -9999 -9999 -9999 -9999 -9999 -9999 -9999 -9999 -9999 -9999 -9999 -9999 -9999 -9999 -9999 -9999 -9999 -9999 -9999 -9999 -9999 -9999 -9999 -9999 -9999 -9999 -9999 -9999 -9999 -9999 -9999 -9999 -9999 -9999 -9999 -9999 -9999 -9999 -9999 -9999 -9999 -9999 -9999 -9999 -9999 -9999 -9999 -9999 -9999 -9999 -9999 -9999 -9999 -9999 -9999 -9999 -9999 -9999 -9999 -9999 -9999 -9999 -9999 -9999 -9999 -9999 -9999 -9999 -9999 -9999 -9999 -9999 -9999 -9999 -9999 -9999 -9999 -9999 -9999 -9999 -9999 -9999 -9999 -9999 -9999 -9999 -9999 -9999 -9999 -9999 -9999 -9999 -9999 -9999 -9999 -9999 -9999 -9999 -9999 -9999 -9999 -9999 -9999 -9999 -9999 -9999 7.7792E-1 7.74391E-1 7.69209E-1 4.40145E-1 4.57731E-1 4.63871E-1 5.07788E-1 5.3621E-1 5.50344E-1 7.56816E-1 7.40994E-1 7.04731E-1 6.44489E-1 5.64043E-1 4.76466E-1 4.57029E-1 4.1785E-1 4.43521E-1 5.59306E-1 6.00107E-1 6.45006E-1 6.61109E-1 6.65805E-1 6.0108E-1 5.68506E-1 6.01372E-1 6.29435E-1 6.18209E-1 6.92482E-1 7.0686E-1 6.87282E-1 6.72046E-1 6.90519E-1 7.41415E-1 7.45346E-1 -9999 -9999 -9999 -9999 -9999 -9999 -9999 -9999 -9999 -9999 -9999 -9999 -9999 -9999 -9999 -9999 -9999 -9999 -9999 -9999 -9999 -9999 -9999 -9999 -9999 -9999 -9999 -9999 -9999 -9999 -9999 -9999 -9999 -9999 -9999 -9999 -9999
-9999 -9999 -9999 -9999 -9999 -9999 -9999 -9999 -9999 -9999 -9999 -9999 -9999 -9999 -9999 -9999 -9999 -9999 -9999 -9999 -9999 -9999 -9999 -9999 -9999 -9999 -9999 -9999 -9999 -9999 -9999 -9999 -9999 -9999 -9999 -9999 -9999 -9999 -9999 -9999 -9999 -9999 -9999 -9999 -9999 -9999 -9999 -9999 -9999 -9999 -9999 -9999 -9999 -9999 -9999 -9999 -9999 -9999 -9999 -9999 -9999 -9999 -9999 -9999 -9999 -9999 -9999 -9999 -9999 -9999 -9999 -9999 -9999 -9999 -9999 -9999 -9999 -9999 -9999 -9999 -9999 -9999 -9999 -9999 -9999 -9999 -9999 -9999 -9999 -9999 -9999 -9999 -9999 -9999 -9999 -9999 -9999 -9999 -9999 -9999 -9999 -9999 -9999 -9999 -9999 -9999 -9999 -9999 -9999 -9999 -9999 -9999 -9999 -9999 -9999 -9999 -9999 -9999 -9999 -9999 -9999 -9999 -9999 -9999 -9999 -9999 -9999 -9999 -9999 -9999 -9999 -9999 -9999 -9999 -9999 -9999 -9999 -9999 -9999 -9999 -9999 -9999 -9999 -9999 -9999 -9999 -9999 -9999 -9999 -9999 -9999 -9999 -9999 -9999 -9999 -9999 -9999 -9999 -9999 -9999 -9999 -9999 -9999 -9999 -9999 -9999 -9999 -9999 -9999 -9999 -9999 -9999 -9999 -9999 -9999 -9999 -9999 -9999 -9999 -9999 -9999 -9999 -9999 -9999 -9999 -9999 -9999 -9999 -9999 -9999 -9999 -9999 -9999 7.6458E-1 4.10409E-1 4.25411E-1 4.58141E-1 4.64282E-1 4.87293E-1 5.07788E-1 5.78349E-1 6.19377E-1 6.82579E-1 5.88789E-1 5.47929E-1 4.86078E-1 4.16415E-1 6.57283E-1 4.99275E-1 4.7941E-1 4.85558E-1 5.5265E-1 5.79143E-1 6.30132E-1 5.80397E-1 5.02856E-1 4.56054E-1 5.33698E-1 6.0536E-1 6.41743E-1 6.95459E-1 6.98326E-1 6.91152E-1 6.57493E-1 6.38009E-1 6.99343E-1 7.50631E-1 7.45761E-1 7.49762E-1 -9999 -9999 -9999 -9999 -9999 -9999 -9999 -9999 -9999 -9999 -9999 -9999 -9999 -9999 -9999 -9999 -9999 -9999 -9999 -9999 -9999 -9999 -9999 -9999 -9999 -9999 -9999 -9999 -9999 -9999 -9999 -9999 -9999 -9999 -9999
-9999 -9999 -9999 -9999 -9999 -9999 -9999 -9999 -9999 -9999 -9999 -9999 -9999 -9999 -9999 -9999 -9999 -9999 -9999 -9999 -9999 -9999 -9999 -9999 -9999 -9999 -9999 -9999 -9999 -9999 -9999 -9999 -9999 -9999 -9999 -9999 -9999 -9999 -9999 -9999 -9999 -9999 -9999 -9999 -9999 -9999 -9999 -9999 -9999 -9999 -9999 -9999 -9999 -9999 -9999 -9999 -9999 -9999 -9999 -9999 -9999 -9999 -9999 -9999 -9999 -9999 -9999 -9999 -9999 -9999 -9999 -9999 -9999 -9999 -9999 -9999 -9999 -9999 -9999 -9999 -9999 -9999 -9999 -9999 -9999 -9999 -9999 -9999 -9999 -9999 -9999 -9999 -9999 -9999 -9999 -9999 -9999 -9999 -9999 -9999 -9999 -9999 -9999 -9999 -9999 -9999 -9999 -9999 -9999 -9999 -9999 -9999 -9999 -9999 -9999 -9999 -9999 -9999 -9999 -9999 -9999 -9999 -9999 -9999 -9999 -9999 -9999 -9999 -9999 -9999 -9999 -9999 -9999 -9999 -9999 -9999 -9999 -9999 -9999 -9999 -9999 -9999 -9999 -9999 -9999 -9999 -9999 -9999 -9999 -9999 -9999 -9999 -9999 -9999 -9999 -9999 -9999 -9999 -9999 -9999 -9999 -9999 -9999 -9999 -9999 -9999 -9999 -9999 -9999 -9999 -9999 -9999 -9999 -9999 -9999 -9999 -9999 -9999 -9999 -9999 -9999 -9999 -9999 -9999 -9999 -9999 -9999 -9999 -9999 -9999 -9999 -9999 7.82667E-1 7.74553E-1 -9999 4.20351E-1 4.35449E-1 4.38924E-1 4.63224E-1 5.2872E-1 7.56546E-1 7.83791E-1 7.80774E-1 7.60025E-1 6.89792E-1 6.68841E-1 6.46208E-1 7.22643E-1 7.09021E-1 4.65512E-1 3.95664E-1 4.77542E-1 5.09322E-1 5.61535E-1 5.38509E-1 4.83882E-1 5.09354E-1 5.46007E-1 6.11227E-1 6.40989E-1 6.63435E-1 6.80137E-1 7.19862E-1 7.13565E-1 7.17497E-1 7.45456E-1 7.25639E-1 7.2691E-1 7.40941E-1 7.36961E-1 7.41083E-1 -9999 -9999 -9999 -9999 7.30965E-1 -9999 -9999 -9999 -9999 -9999 -9999 -9999 -9999 -9999 -9999 -9999 -9999 -9999 -9999 -9999 -9999 -9999 -9999 -9999 -9999 -9999 -9999 -9999 -9999 -9999 -9999 -9999 -9999
-9999 -9999 -9999 -9999 -9999 -9999 -9999 -9999 -9999 -9999 -9999 -9999 -9999 -9999 -9999 -9999 -9999 -9999 -9999 -9999 -9999 -9999 -9999 -9999 -9999 -9999 -9999 -9999 -9999 -9999 -9999 -9999 -9999 -9999 -9999 -9999 -9999 -9999 -9999 -9999 -9999 -9999 -9999 -9999 -9999 -9999 -9999 -9999 -9999 -9999 -9999 -9999 -9999 -9999 -9999 -9999 -9999 -9999 -9999 -9999 -9999 -9999 -9999 -9999 -9999 -9999 -9999 -9999 -9999 -9999 -9999 -9999 -9999 -9999 -9999 -9999 -9999 -9999 -9999 -9999 -9999 -9999 -9999 -9999 -9999 -9999 -9999 -9999 -9999 -9999 -9999 -9999 -9999 -9999 -9999 -9999 -9999 -9999 -9999 -9999 -9999 -9999 -9999 -9999 -9999 -9999 -9999 -9999 -9999 -9999 -9999 -9999 -9999 -9999 -9999 -9999 -9999 -9999 -9999 -9999 -9999 -9999 -9999 -9999 -9999 -9999 -9999 -9999 -9999 -9999 -9999 -9999 -9999 -9999 -9999 -9999 -9999 -9999 -9999 -9999 -9999 -9999 -9999 -9999 -9999 -9999 -9999 -9999 -9999 -9999 -9999 -9999 -9999 -9999 -9999 -9999 -9999 -9999 -9999 -9999 -9999 -9999 -9999 -9999 -9999 -9999 -9999 -9999 -9999 -9999 -9999 -9999 -9999 -9999 -9999 -9999 -9999 -9999 -9999 -9999 -9999 -9999 -9999 -9999 -9999 -9999 -9999 -9999 -9999 -9999 -9999 7.86447E-1 7.82467E-1 7.83666E-1 7.86842E-1 7.84861E-1 4.29266E-1 4.16914E-1 4.37475E-1 5.09295E-1 7.3659E-1 7.74962E-1 7.8647E-1 7.60327E-1 7.81759E-1 7.62543E-1 7.33697E-1 7.81302E-1 7.8882E-1 7.40152E-1 5.19285E-1 5.20797E-1 5.32605E-1 5.02544E-1 4.8548E-1 5.04175E-1 5.18427E-1 5.698E-1 6.21475E-1 6.70153E-1 6.78267E-1 6.99475E-1 7.37906E-1 7.48699E-1 7.40727E-1 7.34117E-1 7.34756E-1 7.23709E-1 7.30605E-1 7.38448E-1 7.46909E-1 7.55328E-1 7.4204E-1 7.46021E-1 7.48143E-1 7.47673E-1 7.4673E-1 -9999 -9999 -9999 -9999 -9999 -9999 -9999 -9999 -9999 -9999 -9999 -9999 -9999 -9999 -9999 -9999 -9999 -9999 -9999 -9999 -9999 -9999 -9999 -9999 -9999 -9999 -9999
-9999 -9999 -9999 -9999 -9999 -9999 -9999 -9999 -9999 -9999 -9999 -9999 -9999 -9999 -9999 -9999 -9999 -9999 -9999 -9999 -9999 -9999 -9999 -9999 -9999 -9999 -9999 -9999 -9999 -9999 -9999 -9999 -9999 -9999 -9999 -9999 -9999 -9999 -9999 -9999 -9999 -9999 -9999 -9999 -9999 -9999 -9999 -9999 -9999 -9999 -9999 -9999 -9999 -9999 -9999 -9999 -9999 -9999 -9999 -9999 -9999 -9999 -9999 -9999 -9999 -9999 -9999 -9999 -9999 -9999 -9999 -9999 -9999 -9999 -9999 -9999 -9999 -9999 -9999 -9999 -9999 -9999 -9999 -9999 -9999 -9999 -9999 -9999 -9999 -9999 -9999 -9999 -9999 -9999 -9999 -9999 -9999 -9999 -9999 -9999 -9999 -9999 -9999 -9999 -9999 -9999 -9999 -9999 -9999 -9999 -9999 -9999 -9999 -9999 -9999 -9999 -9999 -9999 -9999 -9999 -9999 -9999 -9999 -9999 -9999 -9999 -9999 -9999 -9999 -9999 -9999 -9999 -9999 -9999 -9999 -9999 -9999 -9999 -9999 -9999 -9999 -9999 -9999 -9999 -9999 -9999 -9999 -9999 -9999 -9999 -9999 -9999 -9999 -9999 -9999 -9999 -9999 -9999 -9999 -9999 -9999 -9999 -9999 -9999 -9999 -9999 -9999 -9999 -9999 -9999 -9999 -9999 -9999 -9999 -9999 -9999 -9999 -9999 -9999 -9999 -9999 -9999 -9999 -9999 -9999 -9999 -9999 -9999 -9999 7.92367E-1 7.87433E-1 7.84662E-1 7.92367E-1 7.99652E-1 8.0022E-1 7.91023E-1 7.99652E-1 4.38227E-1 4.22647E-1 4.93289E-1 7.6588E-1 7.83791E-1 7.83791E-1 7.83791E-1 7.99935E-1 7.65615E-1 7.54041E-1 7.33707E-1 7.41708E-1 7.90295E-1 7.86026E-1 7.57043E-1 7.25753E-1 7.1425E-1 5.24643E-1 5.48816E-1 6.11955E-1 6.21621E-1 6.69463E-1 6.95591E-1 7.01792E-1 7.08049E-1 6.8557E-1 6.85637E-1 6.84021E-1 6.83414E-1 7.16167E-1 7.53071E-1 7.48934E-1 7.25825E-1 7.37905E-1 7.51739E-1 7.55386E-1 7.52271E-1 7.46376E-1 7.454E-1 7.52184E-1 7.42249E-1 7.26494E-1 7.28658E-1 -9999 -9999 -9999 -9999 -9999 -9999 -9999 -9999 -9999 -9999 -9999 -9999 -9999 -9999 -9999 -9999 -9999 -9999 -9999 -9999 -9999 -9999 -9999 -9999
-9999 -9999 -9999 -9999 -9999 -9999 -9999 -9999 -9999 -9999 -9999 -9999 -9999 -9999 -9999 -9999 -9999 -9999 -9999 -9999 -9999 -9999 -9999 -9999 -9999 -9999 -9999 -9999 -9999 -9999 -9999 -9999 -9999 -9999 -9999 -9999 -9999 -9999 -9999 -9999 -9999 -9999 -9999 -9999 -9999 -9999 -9999 -9999 -9999 -9999 -9999 -9999 -9999 -9999 -9999 -9999 -9999 -9999 -9999 -9999 -9999 -9999 -9999 -9999 -9999 -9999 -9999 -9999 -9999 -9999 -9999 -9999 -9999 -9999 -9999 -9999 -9999 -9999 -9999 -9999 -9999 -9999 -9999 -9999 -9999 -9999 -9999 -9999 -9999 -9999 -9999 -9999 -9999 -9999 -9999 -9999 -9999 -9999 -9999 -9999 -9999 -9999 -9999 -9999 -9999 -9999 -9999 -9999 -9999 -9999 -9999 -9999 -9999 -9999 -9999 -9999 -9999 -9999 -9999 -9999 -9999 -9999 -9999 -9999 -9999 -9999 -9999 -9999 -9999 -9999 -9999 -9999 -9999 -9999 -9999 -9999 -9999 -9999 -9999 -9999 -9999 -9999 -9999 -9999 -9999 -9999 -9999 -9999 -9999 -9999 -9999 -9999 -9999 -9999 -9999 -9999 -9999 -9999 -9999 -9999 -9999 -9999 -9999 -9999 -9999 -9999 -9999 -9999 -9999 -9999 -9999 -9999 -9999 -9999 -9999 -9999 -9999 -9999 -9999 -9999 -9999 -9999 -9999 -9999 -9999 -9999 -9999 7.92367E-1 7.92367E-1 7.92367E-1 7.92367E-1 7.86842E-1 7.99652E-1 7.69935E-1 7.52729E-1 7.36401E-1 5.68295E-1 4.72265E-1 4.33019E-1 4.79646E-1 7.13896E-1 7.56546E-1 7.0212E-1 6.6519E-1 7.0212E-1 7.3659E-1 7.56151E-1 7.82902E-1 7.23143E-1 7.79262E-1 7.92048E-1 7.90349E-1 7.87648E-1 7.629E-1 7.32673E-1 5.46272E-1 6.39432E-1 6.72579E-1 6.66718E-1 6.41192E-1 6.28124E-1 6.48806E-1 6.69497E-1 7.01498E-1 7.07339E-1 7.07146E-1 7.33508E-1 7.60133E-1 7.62288E-1 7.56622E-1 7.61382E-1 7.46289E-1 7.54549E-1 7.59513E-1 7.44333E-1 7.51805E-1 7.56684E-1 7.44577E-1 7.48208E-1 7.41622E-1 7.26183E-1 -9999 -9999 -9999 -9999 -9999 -9999 -9999 -9999 -9999 -9999 -9999 -9999 -9999 -9999 -9999 -9999 -9999 -9999 -9999 -9999 -9999 -9999 -9999
-9999 -9999 -9999 -9999 -9999 -9999 -9999 -9999 -9999 -9999 -9999 -9999 -9999 -9999 -9999 -9999 -9999 -9999 -9999 -9999 -9999 -9999 -9999 -9999 -9999 -9999 -9999 -9999 -9999 -9999 -9999 -9999 -9999 -9999 -9999 -9999 -9999 -9999 -9999 -9999 -9999 -9999 -9999 -9999 -9999 -9999 -9999 -9999 -9999 -9999 -9999 -9999 -9999 -9999 -9999 -9999 -9999 -9999 -9999 -9999 -9999 -9999 -9999 -9999 -9999 -9999 -9999 -9999 -9999 -9999 -9999 -9999 -9999 -9999 -9999 -9999 -9999 -9999 -9999 -9999 -9999 -9999 -9999 -9999 -9999 -9999 -9999 -9999 -9999 -9999 -9999 -9999 -9999 -9999 -9999 -9999 -9999 -9999 -9999 -9999 -9999 -9999 -9999 -9999 -9999 -9999 -9999 -9999 -9999 -9999 -9999 -9999 -9999 -9999 -9999 -9999 -9999 -9999 -9999 -9999 -9999 -9999 -9999 -9999 -9999 -9999 -9999 -9999 -9999 -9999 -9999 -9999 -9999 -9999 -9999 -9999 -9999 -9999 -9999 -9999 -9999 -9999 -9999 -9999 -9999 -9999 -9999 -9999 -9999 -9999 -9999 -9999 -9999 -9999 -9999 -9999 -9999 -9999 -9999 -9999 -9999 -9999 -9999 -9999 -9999 -9999 -9999 -9999 -9999 -9999 -9999 -9999 -9999 -9999 -9999 -9999 -9999 -9999 -9999 -9999 -9999 -9999 -9999 -9999 -9999 7.92367E-1 7.92367E-1 7.92367E-1 7.99181E-1 8.00462E-1 7.99652E-1 7.98658E-1 7.9596E-1 7.38786E-1 6.72404E-1 7.25659E-1 5.56916E-1 4.97538E-1 4.47572E-1 4.64623E-1 5.25999E-1 4.97538E-1 4.69093E-1 4.69093E-1 6.52385E-1 7.0212E-1 7.6588E-1 7.46832E-1 6.88679E-1 7.44243E-1 7.78214E-1 7.88773E-1 7.47027E-1 7.88844E-1 7.55664E-1 6.14995E-1 5.92847E-1 5.84051E-1 5.84696E-1 6.19221E-1 6.72476E-1 7.05744E-1 7.08436E-1 7.10205E-1 7.27617E-1 7.16071E-1 7.34634E-1 7.43712E-1 7.51827E-1 7.68363E-1 7.63417E-1 7.69721E-1 7.7291E-1 7.43471E-1 7.62153E-1 7.60114E-1 7.50022E-1 7.46997E-1 7.47793E-1 7.45908E-1 7.38832E-1 7.14106E-1 7.28596E-1 -9999 -9999 -9999 -9999 -9999 -9999 -9999 -9999 -9999 -9999 -9999 -9999 -9999 -9999 -9999 -9999 -9999 -9999 -9999 -9999 -9999
-9999 -9999 -9999 -9999 -9999 -9999 -9999 -9999 -9999 -9999 -9999 -9999 -9999 -9999 -9999 -9999 -9999 -9999 -9999 -9999 -9999 -9999 -9999 -9999 -9999 -9999 -9999 -9999 -9999 -9999 -9999 -9999 -9999 -9999 -9999 -9999 -9999 -9999 -9999 -9999 -9999 -9999 -9999 -9999 -9999 -9999 -9999 -9999 -9999 -9999 -9999 -9999 -9999 -9999 -9999 -9999 -9999 -9999 -9999 -9999 -9999 -9999 -9999 -9999 -9999 -9999 -9999 -9999 -9999 -9999 -9999 -9999 -9999 -9999 -9999 -9999 -9999 -9999 -9999 -9999 -9999 -9999 -9999 -9999 -9999 -9999 -9999 -9999 -9999 -9999 -9999 -9999 -9999 -9999 -9999 -9999 -9999 -9999 -9999 -9999 -9999 -9999 -9999 -9999 -9999 -9999 -9999 -9999 -9999 -9999 -9999 -9999 -9999 -9999 -9999 -9999 -9999 -9999 -9999 -9999 -9999 -9999 -9999 -9999 -9999 -9999 -9999 -9999 -9999 -9999 -9999 -9999 -9999 -9999 -9999 -9999 -9999 -9999 -9999 -9999 -9999 -9999 -9999 -9999 -9999 -9999 -9999 -9999 -9999 -9999 -9999 -9999 -9999 -9999 -9999 -9999 -9999 -9999 -9999 -9999 -9999 -9999 -9999 -9999 -9999 -9999 -9999 -9999 -9999 -9999 -9999 -9999 -9999 -9999 4.362E-1 -9999 -9999 -9999 4.51596E-1 4.58093E-1 4.58093E-1 7.92367E-1 7.92367E-1 7.92367E-1 7.92367E-1 7.92367E-1 8.00325E-1 7.82668E-1 7.71222E-1 7.82365E-1 7.98437E-1 7.89256E-1 5.25999E-1 6.79814E-1 7.16967E-1 7.03707E-1 5.95881E-1 4.95931E-1 4.54934E-1 4.83302E-1 4.69093E-1 4.54934E-1 4.53691E-1 4.51358E-1 4.69093E-1 5.25999E-1 7.34113E-1 6.8734E-1 7.54041E-1 7.21052E-1 7.30165E-1 7.69611E-1 7.3006E-1 7.5907E-1 6.88303E-1 7.61186E-1 5.82769E-1 5.93788E-1 6.63493E-1 6.85525E-1 6.92239E-1 7.22481E-1 7.41375E-1 7.19348E-1 7.41076E-1 7.35303E-1 7.30545E-1 7.48376E-1 7.50252E-1 7.57626E-1 7.64458E-1 7.66307E-1 7.6603E-1 7.69064E-1 7.52649E-1 7.58429E-1 7.54956E-1 7.46201E-1 7.40522E-1 7.46762E-1 7.42644E-1 7.55588E-1 7.24692E-1 7.26896E-1 7.23352E-1 7.19495E-1 7.09273E-1 7.12159E-1 7.13979E-1 7.1506E-1 -9999 6.95209E-1 6.93852E-1 6.92923E-1 7.05137E-1 -9999 -9999 -9999 -9999 -9999 -9999 -9999 -9999 -9999
-9999 -9999 -9999 -9999 -9999 -9999 -9999 -9999 -9999 -9999 -9999 -9999 -9999 -9999 -9999 -9999 -9999 -9999 -9999 -9999 -9999 -9999 -9999 -9999 -9999 -9999 -9999 -9999 -9999 -9999 -9999 -9999 -9999 -9999 -9999 -9999 -9999 -9999 -9999 -9999 -9999 -9999 -9999 -9999 -9999 -9999 -9999 -9999 -9999 -9999 -9999 -9999 -9999 -9999 -9999 -9999 -9999 -9999 -9999 -9999 -9999 -9999 -9999 -9999 -9999 -9999 -9999 -9999 -9999 -9999 -9999 -9999 -9999 -9999 -9999 -9999 -9999 -9999 -9999 -9999 -9999 -9999 -9999 -9999 -9999 -9999 -9999 -9999 -9999 -9999 -9999 -9999 -9999 -9999 -9999 -9999 -9999 -9999 -9999 -9999 -9999 -9999 -9999 -9999 -9999 -9999 -9999 -9999 -9999 -9999 -9999 -9999 -9999 -9999 -9999 -9999 -9999 -9999 -9999 -9999 -9999 -9999 -9999 -9999 -9999 -9999 -9999 -9999 -9999 -9999 -9999 -9999 -9999 -9999 -9999 -9999 -9999 -9999 -9999 -9999 -9999 -9999 -9999 -9999 -9999 -9999 -9999 -9999 -9999 -9999 -9999 -9999 -9999 -9999 -9999 -9999 -9999 -9999 -9999 -9999 -9999 -9999 -9999 -9999 -9999 -9999 -9999 -9999 -9999 -9999 -9999 4.21212E-1 4.26673E-1 4.33308E-1 4.43449E-1 4.52471E-1 4.58093E-1 4.58093E-1 4.58093E-1 7.99652E-1 7.99652E-1 8.00478E-1 7.97605E-1 7.9823E-1 7.98102E-1 7.93242E-1 7.83038E-1 7.71277E-1 7.52914E-1 7.64554E-1 7.83698E-1 5.11778E-1 5.96026E-1 6.33595E-1 6.0053E-1 5.83115E-1 5.70657E-1 5.36941E-1 4.83302E-1 4.54934E-1 4.54934E-1 4.54934E-1 4.52524E-1 4.50775E-1 4.54934E-1 4.83302E-1 4.83302E-1 4.83302E-1 5.11778E-1 6.09123E-1 6.7286E-1 7.08552E-1 6.7177E-1 6.44538E-1 6.63538E-1 7.64684E-1 7.74746E-1 7.17815E-1 6.77698E-1 5.91275E-1 5.89464E-1 7.1866E-1 7.47254E-1 7.62448E-1 7.38529E-1 7.64247E-1 7.50359E-1 7.55788E-1 7.50398E-1 7.52554E-1 7.71375E-1 7.73733E-1 7.70085E-1 7.70002E-1 7.64182E-1 7.63281E-1 7.33029E-1 7.30365E-1 7.36308E-1 7.4794E-1 7.42227E-1 7.43627E-1 7.49499E-1 7.50989E-1 7.20547E-1 6.53299E-1 6.64888E-1 7.32034E-1 7.28074E-1 7.3484E-1 7.25972E-1 7.0563E-1 7.14898E-1 7.15181E-1 7.00412E-1 -9999 -9999 -9999 -9999 -9999 -9999 -9999 -9999 -9999
-9999 -9999 -9999 -9999 -9999 -9999 -9999 -9999 -9999 -9999 -9999 -9999 -9999 -9999 -9999 -9999 -9999 -9999 -9999 -9999 -9999 -9999 -9999 -9999 -9999 -9999 -9999 -9999 -9999 -9999 -9999 -9999 -9999 -9999 -9999 -9999 -9999 -9999 -9999 -9999 -9999 -9999 -9999 -9999 -9999 -9999 -9999 -9999 -9999 -9999 -9999 -9999 -9999 -9999 -9999 -9999 -9999 -9999 -9999 -9999 -9999 -9999 -9999 -9999 -9999 -9999 -9999 -9999 -9999 -9999 -9999 -9999 -9999 -9999 -9999 -9999 -9999 -9999 -9999 -9999 -9999 -9999 -9999 -9999 -9999 -9999 -9999 -9999 -9999 -9999 -9999 -9999 -9999 -9999 -9999 -9999 -9999 -9999 -9999 -9999 -9999 -9999 -9999 -9999 -9999 -9999 -9999 -9999 -9999 -9999 -9999 -9999 -9999 -9999 -9999 -9999 -9999 -9999 -9999 -9999 -9999 -9999 -9999 -9999 -9999 -9999 -9999 -9999 -9999 -9999 -9999 -9999 -9999 -9999 -9999 -9999 -9999 -9999 -9999 -9999 -9999 -9999 -9999 -9999 -9999 -9999 -9999 -9999 -9999 -9999 -9999 -9999 -9999 -9999 -9999 -9999 -9999 -9999 -9999 -9999 -9999 -9999 -9999 -9999 -9999 -9999 -9999 -9999 4.05233E-1 4.1377E-1 4.2236E-1 4.2869E-1 4.33597E-1 4.39676E-1 4.63106E-1 4.72265E-1 4.72265E-1 4.86482E-1 7.9596E-1 7.88515E-1 7.93209E-1 7.9322E-1 7.83407E-1 7.77915E-1 7.72603E-1 7.77459E-1 7.67542E-1 7.70864E-1 7.5758E-1 7.46391E-1 7.62276E-1 5.40178E-1 5.82237E-1 6.08337E-1 5.5179E-1 5.078E-1 5.7619E-1 5.0882E-1 4.97538E-1 4.54934E-1 4.54934E-1 4.54934E-1 4.54934E-1 4.54934E-1 4.54934E-1 4.54934E-1 4.54934E-1 4.69093E-1 4.69093E-1 5.68319E-1 6.08997E-1 5.66579E-1 6.06796E-1 6.56531E-1 7.43603E-1 7.64611E-1 7.10626E-1 6.27568E-1 5.57979E-1 5.35547E-1 5.32169E-1 5.67391E-1 7.63553E-1 7.78732E-1 7.49105E-1 7.57445E-1 7.80523E-1 7.76141E-1 7.64645E-1 7.61501E-1 7.70995E-1 7.77585E-1 7.78288E-1 7.66004E-1 7.54442E-1 7.70609E-1 7.59517E-1 7.46265E-1 7.46088E-1 7.56511E-1 7.49817E-1 7.39266E-1 7.4821E-1 7.48709E-1 7.25116E-1 6.48229E-1 6.70414E-1 6.57725E-1 6.51666E-1 6.84007E-1 6.84681E-1 6.90139E-1 6.8155E-1 7.08947E-1 6.96272E-1 -9999 -9999 -9999 -9999 -9999 -9999 -9999 -9999 -9999
-9999 -9999 -9999 -9999 -9999 -9999 -9999 -9999 -9999 -9999 -9999 -9999 -9999 -9999 -9999 -9999 -9999 -9999 -9999 -9999 -9999 -9999 -9999 -9999 -9999 -9999 -9999 -9999 -9999 -9999 -9999 -9999 -9999 -9999 -9999 -9999 -9999 -9999 -9999 -9999 -9999 -9999 -9999 -9999 -9999 -9999 -9999 -9999 -9999 -9999 -9999 -9999 -9999 -9999 -9999 -9999 -9999 -9999 -9999 -9999 -9999 -9999 -9999 -9999 -9999 -9999 -9999 -9999 -9999 -9999 -9999 -9999 -9999 -9999 -9999 -9999 -9999 -9999 -9999 -9999 -9999 -9999 -9999 -9999 -9999 -9999 -9999 -9999 -9999 -9999 -9999 -9999 -9999 -9999 -9999 -9999 -9999 -9999 -9999 -9999 -9999 -9999 -9999 -9999 -9999 -9999 -9999 -9999 -9999 -9999 -9999 -9999 -9999 -9999 -9999 -9999 -9999 -9999 -9999 -9999 -9999 -9999 -9999 -9999 -9999 -9999 -9999 -9999 -9999 -9999 -9999 -9999 -9999 -9999 -9999 -9999 -9999 -9999 -9999 -9999 -9999 -9999 -9999 -9999 -9999 -9999 -9999 -9999 -9999 -9999 -9999 -9999 -9999 -9999 -9999 -9999 -9999 -9999 -9999 -9999 -9999 -9999 -9999 -9999 -9999 5.83833E-1 5.88686E-1 5.95508E-1 4.0921E-1 4.36606E-1 4.47637E-1 4.52006E-1 4.55798E-1 4.5609E-1 4.57551E-1 4.58188E-1 4.69093E-1 4.97538E-1 5.25284E-1 7.78052E-1 7.82903E-1 7.87953E-1 7.8306E-1 7.7763E-1 7.56754E-1 7.61399E-1 7.6171E-1 7.552E-1 7.46568E-1 7.38852E-1 6.13265E-1 5.78648E-1 5.93252E-1 5.37416E-1 5.66012E-1 5.37662E-1 4.9476E-1 4.81861E-1 4.54934E-1 4.54934E-1 4.54934E-1 4.54934E-1 4.54934E-1 4.54934E-1 4.54934E-1 4.54934E-1 4.53399E-1 4.54934E-1 4.97538E-1 5.54292E-1 5.25999E-1 5.9462E-1 7.08525E-1 7.05325E-1 6.7733E-1 6.60047E-1 6.5882E-1 5.56069E-1 5.21561E-1 5.091E-1 5.67192E-1 5.33179E-1 7.62938E-1 7.88903E-1 7.76876E-1 7.68442E-1 7.80634E-1 7.92205E-1 7.82711E-1 7.93639E-1 7.80164E-1 7.81795E-1 7.81928E-1 7.7491E-1 7.73164E-1 7.77857E-1 7.76506E-1 7.7496E-1 7.7376E-1 7.45407E-1 7.43359E-1 7.43924E-1 7.53892E-1 7.50203E-1 6.72745E-1 6.21701E-1 6.06314E-1 5.83518E-1 5.62319E-1 6.31159E-1 6.32429E-1 6.39537E-1 6.60173E-1 6.68732E-1 7.04949E-1 -9999 -9999 -9999 -9999 -9999 -9999 -9999 -9999 -9999
-9999 -9999 -9999 -9999 -9999 -9999 -9999 -9999 -9999 -9999 -9999 -9999 -9999 -9999 -9999 -9999 -9999 -9999 -9999 -9999 -9999 -9999 -9999 -9999 -9999 -9999 -9999 -9999 -9999 -9999 -9999 -9999 -9999 -9999 -9999 -9999 -9999 -9999 -9999 -9999 -9999 -9999 -9999 -9999 -9999 -9999 -9999 -9999 -9999 -9999 -9999 -9999 -9999 -9999 -9999 -9999 -9999 -9999 -9999 -9999 -9999 -9999 -9999 -9999 -9999 -9999 -9999 -9999 -9999 -9999 -9999 -9999 -9999 -9999 -9999 -9999 -9999 -9999 -9999 -9999 -9999 -9999 -9999 -9999 -9999 -9999 -9999 -9999 -9999 -9999 -9999 -9999 -9999 -9999 -9999 -9999 -9999 -9999 -9999 -9999 -9999 -9999 -9999 -9999 -9999 -9999 -9999 -9999 -9999 -9999 -9999 -9999 -9999 -9999 -9999 -9999 -9999 -9999 -9999 -9999 -9999 -9999 -9999 -9999 -9999 -9999 -9999 -9999 -9999 -9999 -9999 -9999 -9999 -9999 -9999 -9999 -9999 -9999 -9999 -9999 -9999 -9999 -9999 -9999 -9999 -9999 -9999 -9999 -9999 -9999 -9999 -9999 -9999 -9999 -9999 -9999 -9999 -9999 -9999 -9999 -9999 -9999 -9999 -9999 5.78103E-1 5.84119E-1 5.9011E-1 4.14171E-1 4.25638E-1 4.39793E-1 4.51131E-1 4.56382E-1 4.59011E-1 4.52642E-1 4.43038E-1 4.35501E-1 4.51885E-1 4.77937E-1 5.11778E-1 5.40104E-1 7.74128E-1 7.73829E-1 7.6343E-1 7.67942E-1 7.67294E-1 7.61314E-1 7.61059E-1 7.49156E-1 6.25334E-1 5.95279E-1 5.94903E-1 5.69242E-1 5.84328E-1 5.45023E-1 4.78238E-1 4.80784E-1 4.67748E-1 4.55263E-1 4.27543E-1 4.27543E-1 4.27543E-1 4.27543E-1 4.27543E-1 4.27543E-1 4.27543E-1 4.27543E-1 4.27543E-1 4.27543E-1 4.97538E-1 4.83302E-1 5.40178E-1 5.67518E-1 6.07583E-1 5.79243E-1 5.78728E-1 5.49275E-1 5.4885E-1 5.08457E-1 5.09858E-1 5.24396E-1 5.09858E-1 7.91788E-1 7.80356E-1 7.93413E-1 7.98024E-1 7.85983E-1 7.86612E-1 7.98209E-1 7.90489E-1 7.9015E-1 7.95089E-1 7.84589E-1 7.79792E-1 7.73792E-1 7.76127E-1 7.63563E-1 7.45526E-1 7.54813E-1 7.4844E-1 7.35672E-1 6.9179E-1 7.04175E-1 7.18265E-1 7.30407E-1 7.06612E-1 6.16999E-1 5.59612E-1 5.18295E-1 5.30148E-1 5.44444E-1 6.14758E-1 6.56313E-1 6.84574E-1 7.03311E-1 -9999 -9999 -9999 -9999 -9999 -9999 -9999 -9999 -9999 -9999
-9999 -9999 -9999 -9999 -9999 -9999 -9999 -9999 -9999 -9999 -9999 -9999 -9999 -9999 -9999 -9999 -9999 -9999 -9999 -9999 -9999 -9999 -9999 -9999 -9999 -9999 -9999 -9999 -9999 -9999 -9999 -9999 -9999 -9999 -9999 -9999 -9999 -9999 -9999 -9999 -9999 -9999 -9999 -9999 -9999 -9999 -9999 -9999 -9999 -9999 -9999 -9999 -9999 -9999 -9999 -9999 -9999 -9999 -9999 -9999 -9999 -9999 -9999 -9999 -9999 -9999 -9999 -9999 -9999 -9999 -9999 -9999 -9999 -9999 -9999 -9999 -9999 -9999 -9999 -9999 -9999 -9999 -9999 -9999 -9999 -9999 -9999 -9999 -9999 -9999 -9999 -9999 -9999 -9999 -9999 -9999 -9999 -9999 -9999 -9999 -9999 -9999 -9999 -9999 -9999 -9999 -9999 -9999 -9999 -9999 -9999 -9999 -9999 -9999 -9999 -9999 -9999 -9999 -9999 -9999 -9999 -9999 -9999 -9999 -9999 -9999 -9999 -9999 -9999 -9999 -9999 -9999 -9999 -9999 -9999 -9999 -9999 -9999 -9999 -9999 -9999 -9999 -9999 -9999 -9999 -9999 -9999 -9999 -9999 -9999 -9999 -9999 -9999 -9999 -9999 -9999 -9999 -9999 -9999 -9999 -9999 -9999 5.69757E-1 5.74655E-1 5.80684E-1 5.88686E-1 4.12174E-1 4.17888E-1 4.23913E-1 4.3487E-1 4.43038E-1 4.50893E-1 4.54976E-1 4.65912E-1 4.36949E-1 4.19946E-1 4.25519E-1 4.34751E-1 6.40097E-1 6.74969E-1 5.25999E-1 7.74917E-1 7.69987E-1 7.58785E-1 7.31004E-1 7.22889E-1 7.27175E-1 5.8728E-1 6.11376E-1 6.07774E-1 6.05392E-1 5.76692E-1 5.90573E-1 5.36888E-1 5.12602E-1 4.75903E-1 4.39305E-1 4.27543E-1 4.27543E-1 4.27543E-1 4.27543E-1 4.27543E-1 4.27543E-1 4.27543E-1 4.27543E-1 4.27543E-1 4.27543E-1 4.69793E-1 4.9824E-1 4.84003E-1 4.69793E-1 4.4154E-1 4.97538E-1 4.97538E-1 4.83302E-1 4.83278E-1 4.82833E-1 4.96854E-1 4.96788E-1 5.10913E-1 7.9824E-1 7.9728E-1 7.92613E-1 7.97411E-1 7.97024E-1 7.98641E-1 7.98503E-1 7.9134E-1 7.98195E-1 7.95648E-1 7.81781E-1 7.69135E-1 7.79E-1 7.68497E-1 7.34493E-1 7.19522E-1 6.9797E-1 7.0699E-1 6.93645E-1 7.04268E-1 6.84392E-1 6.34695E-1 6.85379E-1 7.36137E-1 6.9808E-1 6.24784E-1 6.18252E-1 6.19717E-1 5.83404E-1 5.51123E-1 5.99741E-1 6.49532E-1 6.92364E-1 7.20068E-1 -9999 -9999 -9999 -9999 -9999 -9999 -9999 -9999 -9999 -9999
-9999 -9999 -9999 -9999 -9999 -9999 -9999 -9999 -9999 -9999 -9999 -9999 -9999 -9999 -9999 -9999 -9999 -9999 -9999 -9999 -9999 -9999 -9999 -9999 -9999 -9999 -9999 -9999 -9999 -9999 -9999 -9999 -9999 -9999 -9999 -9999 -9999 -9999 -9999 -9999 -9999 -9999 -9999 -9999 -9999 -9999 -9999 -9999 -9999 -9999 -9999 -9999 -9999 -9999 -9999 -9999 -9999 -9999 -9999 -9999 -9999 -9999 -9999 -9999 -9999 -9999 -9999 -9999 -9999 -9999 -9999 -9999 -9999 -9999 -9999 -9999 -9999 -9999 -9999 -9999 -9999 -9999 -9999 -9999 -9999 -9999 -9999 -9999 -9999 -9999 -9999 -9999 -9999 -9999 -9999 -9999 -9999 -9999 -9999 -9999 -9999 -9999 -9999 -9999 -9999 -9999 -9999 -9999 -9999 -9999 -9999 -9999 -9999 -9999 -9999 -9999 -9999 -9999 -9999 -9999 -9999 -9999 -9999 -9999 -9999 -9999 -9999 -9999 -9999 -9999 -9999 -9999 -9999 -9999 -9999 -9999 -9999 -9999 -9999 -9999 -9999 -9999 -9999 -9999 -9999 -9999 -9999 -9999 -9999 -9999 -9999 -9999 -9999 -9999 -9999 -9999 -9999 5.28465E-1 5.33155E-1 5.59632E-1 5.66581E-1 5.73216E-1 5.79538E-1 5.83261E-1 5.87546E-1 4.10179E-1 4.16744E-1 4.20754E-1 4.2138E-1 4.2857E-1 4.37818E-1 4.59768E-1 4.65034E-1 4.63277E-1 4.5072E-1 4.30417E-1 4.01151E-1 4.15196E-1 6.14515E-1 6.53113E-1 6.60008E-1 6.75584E-1 5.26699E-1 5.54985E-1 5.67284E-1 6.04192E-1 6.13523E-1 5.97945E-1 6.09372E-1 6.06658E-1 6.04012E-1 6.01958E-1 5.87665E-1 5.47427E-1 5.5044E-1 5.00624E-1 4.25067E-1 4.27543E-1 4.27543E-1 4.27543E-1 4.27543E-1 4.27543E-1 4.27543E-1 4.27543E-1 4.27543E-1 4.27543E-1 4.27543E-1 4.4154E-1 4.27543E-1 4.27543E-1 4.27543E-1 4.27543E-1 4.27543E-1 4.27543E-1 4.4154E-1 4.55631E-1 4.83302E-1 4.97538E-1 7.98437E-1 7.98437E-1 7.97605E-1 7.90265E-1 7.93847E-1 7.97461E-1 7.9015E-1 7.97013E-1 7.89065E-1 7.9015E-1 7.95015E-1 7.80741E-1 7.45161E-1 7.48195E-1 7.48372E-1 7.3763E-1 7.47754E-1 6.8608E-1 6.46605E-1 6.28051E-1 6.06701E-1 6.33965E-1 6.41276E-1 6.59844E-1 7.14875E-1 7.17829E-1 6.54808E-1 6.71066E-1 7.07194E-1 6.71989E-1 6.2813E-1 5.6182E-1 5.94005E-1 6.56524E-1 6.99358E-1 7.20728E-1 7.0908E-1 -9999 -9999 -9999 -9999 -9999 -9999 -9999 -9999 -9999
-9999 -9999 -9999 -9999 -9999 -9999 -9999 -9999 -9999 -9999 -9999 -9999 -9999 -9999 -9999 -9999 -9999 -9999 -9999 -9999 -9999 -9999 -9999 -9999 -9999 -9999 -9999 -9999 -9999 -9999 -9999 -9999 -9999 -9999 -9999 -9999 -9999 -9999 -9999 -9999 -9999 -9999 -9999 -9999 -9999 -9999 -9999 -9999 -9999 -9999 -9999 -9999 -9999 -9999 -9999 -9999 -9999 -9999 -9999 -9999 -9999 -9999 -9999 -9999 -9999 -9999 -9999 -9999 -9999 -9999 -9999 -9999 -9999 -9999 -9999 -9999 -9999 -9999 -9999 -9999 -9999 -9999 -9999 -9999 -9999 -9999 -9999 -9999 -9999 -9999 -9999 -9999 -9999 -9999 -9999 -9999 -9999 -9999 -9999 -9999 -9999 -9999 -9999 -9999 -9999 -9999 -9999 -9999 -9999 -9999 -9999 -9999 -9999 -9999 -9999 -9999 -9999 -9999 -9999 -9999 -9999 -9999 -9999 -9999 -9999 -9999 -9999 -9999 -9999 -9999 -9999 -9999 -9999 -9999 -9999 -9999 -9999 -9999 -9999 -9999 -9999 -9999 -9999 -9999 -9999 -9999 -9999 -9999 -9999 -9999 -9999 -9999 -9999 -9999 5.16721E-1 5.21128E-1 5.27879E-1 5.576E-1 5.65424E-1 5.73216E-1 5.82689E-1 5.92102E-1 5.98057E-1 6.00036E-1 4.15314E-1 4.15314E-1 4.1651E-1 4.23103E-1 4.27418E-1 4.29435E-1 4.48099E-1 4.53927E-1 4.58598E-1 4.58891E-1 4.50137E-1 4.32438E-1 4.14339E-1 3.80415E-1 5.79585E-1 6.55346E-1 7.0004E-1 7.11865E-1 7.0004E-1 7.11865E-1 5.9663E-1 5.92978E-1 6.13264E-1 6.09521E-1 6.07216E-1 6.05578E-1 5.90686E-1 5.89176E-1 5.74596E-1 5.06091E-1 4.81321E-1 4.46012E-1 4.25647E-1 4.27543E-1 4.27543E-1 4.27543E-1 4.27543E-1 4.27543E-1 4.27543E-1 4.27543E-1 4.27543E-1 4.27543E-1 4.27543E-1 4.27543E-1 4.27543E-1 4.27543E-1 4.27543E-1 4.27543E-1 4.27543E-1 7.71252E-1 7.71252E-1 7.79071E-1 7.79071E-1 7.71252E-1 7.90265E-1 7.90265E-1 7.90265E-1 7.90265E-1 7.90265E-1 7.89734E-1 7.95923E-1 7.94157E-1 7.93419E-1 7.77265E-1 7.55932E-1 7.39918E-1 7.28755E-1 7.03157E-1 7.26188E-1 6.85531E-1 7.15368E-1 6.93998E-1 5.81871E-1 5.49331E-1 5.99089E-1 6.42352E-1 6.64653E-1 6.73392E-1 7.26333E-1 6.99426E-1 6.72373E-1 7.05582E-1 7.31756E-1 7.10863E-1 6.63411E-1 6.25941E-1 6.38638E-1 6.78282E-1 7.18363E-1 7.29117E-1 7.25537E-1 7.11967E-1 -9999 -9999 -9999 -9999 -9999 -9999 -9999 -9999
-9999 -9999 -9999 -9999 -9999 -9999 -9999 -9999 -9999 -9999 -9999 -9999 -9999 -9999 -9999 -9999 -9999 -9999 -9999 -9999 -9999 -9999 -9999 -9999 -9999 -9999 -9999 -9999 -9999 -9999 -9999 -9999 -9999 -9999 -9999 -9999 -9999 -9999 -9999 -9999 -9999 -9999 -9999 -9999 -9999 -9999 -9999 -9999 -9999 -9999 -9999 -9999 -9999 -9999 -9999 -9999 -9999 -9999 -9999 -9999 -9999 -9999 -9999 -9999 -9999 -9999 -9999 -9999 -9999 -9999 -9999 -9999 -9999 -9999 -9999 -9999 -9999 -9999 -9999 -9999 -9999 -9999 -9999 -9999 -9999 -9999 -9999 -9999 -9999 -9999 -9999 -9999 -9999 -9999 -9999 -9999 -9999 -9999 -9999 -9999 -9999 -9999 -9999 -9999 -9999 -9999 -9999 -9999 -9999 -9999 -9999 -9999 -9999 -9999 -9999 -9999 -9999 -9999 -9999 -9999 -9999 -9999 -9999 -9999 -9999 -9999 -9999 -9999 -9999 -9999 -9999 -9999 -9999 -9999 -9999 -9999 -9999 -9999 -9999 -9999 -9999 -9999 -9999 -9999 -9999 -9999 -9999 -9999 -9999 -9999 -9999 -9999 -9999 5.11429E-1 5.15839E-1 5.45666E-1 5.58181E-1 5.72352E-1 5.95623E-1 6.04098E-1 6.15021E-1 6.26656E-1 6.3242E-1 4.52124E-1 4.43446E-1 4.22529E-1 4.35908E-1 4.40834E-1 4.44899E-1 4.4519E-1 4.45481E-1 4.4839E-1 4.51302E-1 4.53343E-1 4.21088E-1 4.08234E-1 3.89611E-1 3.75987E-1 5.64604E-1 6.24332E-1 6.87943E-1 7.11865E-1 7.33015E-1 7.33015E-1 7.33015E-1 6.0756E-1 6.13893E-1 6.08964E-1 6.06062E-1 6.04348E-1 5.76883E-1 5.0596E-1 5.33536E-1 4.63416E-1 4.25245E-1 4.20023E-1 3.98615E-1 3.99714E-1 3.99714E-1 3.99714E-1 3.99714E-1 3.99714E-1 3.99714E-1 3.99714E-1 3.99714E-1 4.27543E-1 4.27543E-1 4.27543E-1 4.27543E-1 4.27543E-1 4.27543E-1 7.71252E-1 7.62066E-1 7.62066E-1 7.71252E-1 7.62066E-1 7.71252E-1 7.71252E-1 7.62066E-1 7.71252E-1 7.71252E-1 7.97226E-1 7.88802E-1 7.93314E-1 7.8441E-1 7.71267E-1 7.60736E-1 7.72393E-1 7.56715E-1 7.29322E-1 6.56996E-1 6.38034E-1 6.69175E-1 6.63702E-1 6.4695E-1 6.54778E-1 6.35226E-1 6.62767E-1 6.79565E-1 6.95603E-1 6.9837E-1 7.27355E-1 7.47863E-1 7.17165E-1 7.08872E-1 7.3013E-1 7.45921E-1 7.39036E-1 7.09225E-1 7.05506E-1 7.04299E-1 7.01257E-1 7.26986E-1 7.28713E-1 7.33867E-1 7.10172E-1 -9999 -9999 -9999 -9999 -9999 -9999 -9999 -9999
-9999 -9999 -9999 -9999 -9999 -9999 -9999 -9999 -9999 -9999 -9999 -9999 -9999 -9999 -9999 -9999 -9999 -9999 -9999 -9999 -9999 -9999 -9999 -9999 -9999 -9999 -9999 -9999 -9999 -9999 -9999 -9999 -9999 -9999 -9999 -9999 -9999 -9999 -9999 -9999 -9999 -9999 -9999 -9999 -9999 -9999 -9999 -9999 -9999 -9999 -9999 -9999 -9999 -9999 -9999 -9999 -9999 -9999 -9999 -9999 -9999 -9999 -9999 -9999 -9999 -9999 -9999 -9999 -9999 -9999 -9999 -9999 -9999 -9999 -9999 -9999 -9999 -9999 -9999 -9999 -9999 -9999 -9999 -9999 -9999 -9999 -9999 -9999 -9999 -9999 -9999 -9999 -9999 -9999 -9999 -9999 -9999 -9999 -9999 -9999 -9999 -9999 -9999 -9999 -9999 -9999 -9999 -9999 -9999 -9999 -9999 -9999 -9999 -9999 -9999 -9999 -9999 -9999 -9999 -9999 -9999 -9999 -9999 -9999 -9999 -9999 -9999 -9999 -9999 -9999 -9999 -9999 -9999 -9999 -9999 -9999 -9999 -9999 -9999 -9999 -9999 -9999 -9999 -9999 -9999 -9999 -9999 -9999 -9999 -9999 -9999 -9999 5.09076E-1 5.34558E-1 5.42747E-1 5.52077E-1 5.66003E-1 5.94205E-1 6.04379E-1 6.14185E-1 6.40699E-1 6.5173E-1 6.54977E-1 4.77175E-1 4.58306E-1 4.47517E-1 4.40544E-1 4.43156E-1 4.46353E-1 4.46644E-1 4.45481E-1 4.17363E-1 4.17935E-1 4.33589E-1 4.30412E-1 4.1977E-1 4.02958E-1 3.85534E-1 5.50087E-1 5.81706E-1 6.43287E-1 7.11865E-1 7.33015E-1 7.11865E-1 7.42945E-1 5.93855E-1 5.86813E-1 5.81508E-1 5.77973E-1 5.75269E-1 5.60563E-1 5.32643E-1 4.75118E-1 5.17037E-1 4.92967E-1 4.06099E-1 3.9882E-1 3.99714E-1 3.99714E-1 3.99714E-1 3.99714E-1 3.99714E-1 3.99714E-1 3.99714E-1 3.86126E-1 3.99714E-1 3.99714E-1 3.99714E-1 3.99714E-1 7.50376E-1 7.71252E-1 7.71252E-1 7.62066E-1 7.62066E-1 7.62066E-1 7.71252E-1 7.71252E-1 7.71252E-1 7.71252E-1 7.71252E-1 7.777E-1 7.75453E-1 7.66507E-1 7.6102E-1 7.16333E-1 7.1165E-1 6.88356E-1 7.22655E-1 7.36735E-1 6.7281E-1 6.42211E-1 5.75064E-1 5.98701E-1 6.16355E-1 6.49334E-1 6.6239E-1 7.11104E-1 7.38841E-1 7.41002E-1 7.3465E-1 7.39362E-1 7.35076E-1 7.34103E-1 7.07389E-1 7.29603E-1 7.45561E-1 7.55659E-1 7.63454E-1 7.55572E-1 7.52384E-1 7.31985E-1 7.39045E-1 7.27388E-1 7.19659E-1 7.14208E-1 7.10878E-1 -9999 -9999 -9999 -9999 -9999 -9999 -9999 -9999
-9999 -9999 -9999 -9999 -9999 -9999 -9999 -9999 -9999 -9999 -9999 -9999 -9999 -9999 -9999 -9999 -9999 -9999 -9999 -9999 -9999 -9999 -9999 -9999 -9999 -9999 -9999 -9999 -9999 -9999 -9999 -9999 -9999 -9999 -9999 -9999 -9999 -9999 -9999 -9999 -9999 -9999 -9999 -9999 -9999 -9999 -9999 -9999 -9999 -9999 -9999 -9999 -9999 -9999 -9999 -9999 -9999 -9999 -9999 -9999 -9999 -9999 -9999 -9999 -9999 -9999 -9999 -9999 -9999 -9999 -9999 -9999 -9999 -9999 -9999 -9999 -9999 -9999 -9999 -9999 -9999 -9999 -9999 -9999 -9999 -9999 -9999 -9999 -9999 -9999 -9999 -9999 -9999 -9999 -9999 -9999 -9999 -9999 -9999 -9999 -9999 -9999 -9999 -9999 -9999 -9999 -9999 -9999 -9999 -9999 -9999 -9999 -9999 -9999 -9999 -9999 -9999 -9999 -9999 -9999 -9999 -9999 -9999 -9999 -9999 -9999 -9999 -9999 -9999 -9999 -9999 -9999 -9999 -9999 -9999 -9999 -9999 -9999 -9999 -9999 -9999 -9999 -9999 -9999 -9999 -9999 -9999 -9999 -9999 5.01721E-1 5.06134E-1 5.10546E-1 5.36899E-1 5.43915E-1 5.66698E-1 5.74771E-1 5.81946E-1 5.91932E-1 6.0015E-1 6.11951E-1 6.37491E-1 6.52313E-1 6.5922E-1 4.82169E-1 4.78937E-1 4.5451E-1 4.46062E-1 4.46353E-1 4.49846E-1 4.24247E-1 4.21375E-1 4.17077E-1 4.27529E-1 4.27241E-1 4.24651E-1 4.15191E-1 4.00412E-1 3.84419E-1 5.44254E-1 5.63853E-1 5.99463E-1 6.13195E-1 6.48907E-1 6.99275E-1 7.20422E-1 5.93409E-1 5.86737E-1 5.82305E-1 5.7881E-1 5.61293E-1 5.58949E-1 5.44513E-1 5.15946E-1 5.44551E-1 4.65356E-1 3.94148E-1 3.98915E-1 3.9969E-1 3.99714E-1 3.99714E-1 3.99714E-1 3.86126E-1 3.86126E-1 3.86126E-1 3.99714E-1 3.99714E-1 3.99714E-1 3.99714E-1 7.50376E-1 7.50376E-1 7.50376E-1 7.50376E-1 7.50376E-1 7.50376E-1 7.70815E-1 7.69648E-1 7.69414E-1 7.70255E-1 7.71001E-1 7.7811E-1 7.70641E-1 7.43097E-1 7.10312E-1 7.11461E-1 6.22288E-1 6.2122E-1 6.33895E-1 6.4593E-1 6.82408E-1 6.61629E-1 6.10197E-1 6.29692E-1 6.60231E-1 6.76017E-1 7.07346E-1 7.24184E-1 7.28432E-1 7.55765E-1 7.39442E-1 7.21459E-1 7.00856E-1 6.96362E-1 7.05058E-1 7.1281E-1 7.26364E-1 7.40563E-1 7.45389E-1 7.69186E-1 7.68729E-1 7.48885E-1 7.1452E-1 7.20296E-1 7.25571E-1 7.09196E-1 7.2292E-1 7.10558E-1 -9999 -9999 -9999 -9999 -9999 -9999 -9999 -9999
-9999 -9999 -9999 -9999 -9999 -9999 -9999 -9999 -9999 -9999 -9999 -9999 -9999 -9999 -9999 -9999 -9999 -9999 -9999 -9999 -9999 -9999 -9999 -9999 -9999 -9999 -9999 -9999 -9999 -9999 -9999 -9999 -9999 -9999 -9999 -9999 -9999 -9999 -9999 -9999 -9999 -9999 -9999 -9999 -9999 -9999 -9999 -9999 -9999 -9999 -9999 -9999 -9999 -9999 -9999 -9999 -9999 -9999 -9999 -9999 -9999 -9999 -9999 -9999 -9999 -9999 -9999 -9999 -9999 -9999 -9999 -9999 -9999 -9999 -9999 -9999 -9999 -9999 -9999 -9999 -9999 -9999 -9999 -9999 -9999 -9999 -9999 -9999 -9999 -9999 -9999 -9999 -9999 -9999 -9999 -9999 -9999 -9999 -9999 -9999 -9999 -9999 -9999 -9999 -9999 -9999 -9999 -9999 -9999 -9999 -9999 -9999 -9999 -9999 -9999 -9999 -9999 -9999 -9999 -9999 -9999 -9999 -9999 -9999 -9999 -9999 -9999 -9999 -9999 -9999 -9999 -9999 -9999 -9999 -9999 -9999 -9999 -9999 -9999 -9999 -9999 -9999 -9999 -9999 -9999 -9999 -9999 -9999 4.97602E-1 5.02309E-1 5.31628E-1 5.39532E-1 5.60909E-1 5.66987E-1 5.74771E-1 5.81946E-1 5.83663E-1 5.86235E-1 5.90562E-1 6.1602E-1 6.32581E-1 6.48567E-1 6.5922E-1 4.97874E-1 4.79818E-1 4.72479E-1 4.65152E-1 4.35324E-1 4.39088E-1 4.41989E-1 4.40828E-1 4.35324E-1 4.27529E-1 4.21491E-1 4.19483E-1 4.10911E-1 3.99E-1 3.8637E-1 3.50109E-1 5.15378E-1 5.43345E-1 5.99431E-1 6.76212E-1 7.09962E-1 7.2994E-1 5.92964E-1 5.88098E-1 5.84617E-1 5.67277E-1 5.48843E-1 5.59525E-1 5.30856E-1 4.89731E-1 4.64735E-1 4.02342E-1 3.96861E-1 3.99042E-1 3.99421E-1 3.99548E-1 3.99714E-1 3.86126E-1 3.86126E-1 3.86126E-1 3.99714E-1 3.99714E-1 3.99714E-1 7.50376E-1 7.50376E-1 7.50376E-1 7.50376E-1 7.50376E-1 7.50376E-1 7.50172E-1 7.48363E-1 7.52258E-1 7.39048E-1 7.34303E-1 7.73789E-1 7.76264E-1 7.71605E-1 7.52883E-1 7.09451E-1 6.75179E-1 6.7168E-1 6.51828E-1 5.91095E-1 6.09638E-1 6.32162E-1 6.53592E-1 6.41284E-1 6.51051E-1 6.89733E-1 7.08777E-1 7.31054E-1 7.4777E-1 7.48681E-1 7.57918E-1 7.41989E-1 6.90354E-1 6.62279E-1 6.61091E-1 6.79803E-1 7.30648E-1 7.59066E-1 7.6668E-1 7.76484E-1 7.81715E-1 7.83081E-1 7.68377E-1 7.44968E-1 7.17185E-1 7.10204E-1 7.13399E-1 7.2061E-1 7.29945E-1 7.08854E-1 -9999 -9999 -9999 -9999 -9999 -9999 -9999 -9999
-9999 -9999 -9999 -9999 -9999 -9999 -9999 -9999 -9999 -9999 -9999 -9999 -9999 -9999 -9999 -9999 -9999 -9999 -9999 -9999 -9999 -9999 -9999 -9999 -9999 -9999 -9999 -9999 -9999 -9999 -9999 -9999 -9999 -9999 -9999 -9999 -9999 -9999 -9999 -9999 -9999 -9999 -9999 -9999 -9999 -9999 -9999 -9999 -9999 -9999 -9999 -9999 -9999 -9999 -9999 -9999 -9999 -9999 -9999 -9999 -9999 -9999 -9999 -9999 -9999 -9999 -9999 -9999 -9999 -9999 -9999 -9999 -9999 -9999 -9999 -9999 -9999 -9999 -9999 -9999 -9999 -9999 -9999 -9999 -9999 -9999 -9999 -9999 -9999 -9999 -9999 -9999 -9999 -9999 -9999 -9999 -9999 -9999 -9999 -9999 -9999 -9999 -9999 -9999 -9999 -9999 -9999 -9999 -9999 -9999 -9999 -9999 -9999 -9999 -9999 -9999 -9999 -9999 -9999 -9999 -9999 -9999 -9999 -9999 -9999 -9999 -9999 -9999 -9999 -9999 -9999 -9999 -9999 -9999 -9999 -9999 -9999 -9999 -9999 -9999 -9999 -9999 -9999 -9999 -9999 -9999 -9999 4.91718E-1 4.9466E-1 5.22534E-1 5.32507E-1 5.56556E-1 5.62937E-1 5.68431E-1 5.76783E-1 5.85092E-1 5.99468E-1 5.84287E-1 6.02291E-1 6.12674E-1 6.28743E-1 6.44802E-1 6.719E-1 6.77068E-1 4.81287E-1 4.4722E-1 4.4286E-1 4.39958E-1 4.40828E-1 4.44312E-1 4.45766E-1 4.57835E-1 4.333E-1 4.22065E-1 4.29086E-1 3.9643E-1 3.87734E-1 3.77172E-1 3.68093E-1 3.63179E-1 5.37206E-1 5.96035E-1 6.84148E-1 7.20422E-1 7.29601E-1 5.80012E-1 5.64587E-1 5.61286E-1 5.42377E-1 5.51314E-1 5.48688E-1 5.06701E-1 4.81151E-1 4.16645E-1 3.67884E-1 7.26203E-1 7.27081E-1 7.27316E-1 7.16933E-1 7.27172E-1 7.27329E-1 7.50376E-1 7.40634E-1 7.50376E-1 7.50376E-1 7.50376E-1 7.50376E-1 7.50376E-1 7.50376E-1 7.50358E-1 7.50283E-1 7.50246E-1 7.57276E-1 7.41149E-1 6.9898E-1 7.08723E-1 7.278E-1 7.35816E-1 7.26599E-1 7.39452E-1 7.30591E-1 7.42923E-1 7.19249E-1 6.87736E-1 6.84409E-1 6.55225E-1 6.60591E-1 6.73054E-1 6.51376E-1 6.50525E-1 6.86659E-1 7.22197E-1 7.42269E-1 7.49713E-1 7.45568E-1 7.43134E-1 7.13316E-1 7.24116E-1 6.93009E-1 6.84184E-1 6.99863E-1 7.35486E-1 7.59379E-1 7.83625E-1 7.823E-1 7.73191E-1 7.64856E-1 7.54991E-1 7.77828E-1 7.57807E-1 7.58203E-1 7.47704E-1 7.32535E-1 7.42579E-1 7.50423E-1 7.18991E-1 7.13692E-1 7.1671E-1 7.16584E-1 7.13373E-1 6.88658E-1 6.87519E-1 -9999 -9999
-9999 -9999 -9999 -9999 -9999 -9999 -9999 -9999 -9999 -9999 -9999 -9999 -9999 -9999 -9999 -9999 -9999 -9999 -9999 -9999 -9999 -9999 -9999 -9999 -9999 -9999 -9999 -9999 -9999 -9999 -9999 -9999 -9999 -9999 -9999 -9999 -9999 -9999 -9999 -9999 -9999 -9999 -9999 -9999 -9999 -9999 -9999 -9999 -9999 -9999 -9999 -9999 -9999 -9999 -9999 -9999 -9999 -9999 -9999 -9999 -9999 -9999 -9999 -9999 -9999 -9999 -9999 -9999 -9999 -9999 -9999 -9999 -9999 -9999 -9999 -9999 -9999 -9999 -9999 -9999 -9999 -9999 -9999 -9999 -9999 -9999 -9999 -9999 -9999 -9999 -9999 -9999 -9999 -9999 -9999 -9999 -9999 -9999 -9999 -9999 -9999 -9999 -9999 -9999 -9999 -9999 -9999 -9999 -9999 -9999 -9999 -9999 -9999 -9999 -9999 -9999 -9999 -9999 -9999 -9999 -9999 -9999 -9999 -9999 -9999 -9999 -9999 -9999 -9999 -9999 -9999 -9999 -9999 -9999 -9999 -9999 -9999 -9999 -9999 -9999 -9999 -9999 -9999 -9999 -9999 -9999 4.876E-1 5.10484E-1 5.14895E-1 5.21947E-1 5.44617E-1 5.53068E-1 5.60329E-1 5.67275E-1 5.86973E-1 5.97489E-1 6.037E-1 6.03981E-1 6.05388E-1 6.12953E-1 6.26267E-1 6.55351E-1 6.71381E-1 6.54706E-1 4.70128E-1 4.64854E-1 4.62512E-1 4.59003E-1 4.58711E-1 4.60757E-1 4.64268E-1 4.65732E-1 4.28937E-1 4.13159E-1 4.0038E-1 3.94742E-1 3.90532E-1 3.8383E-1 3.74687E-1 3.67819E-1 5.34865E-1 5.73634E-1 6.64403E-1 7.20422E-1 6.98977E-1 6.98477E-1 5.23605E-1 4.93523E-1 5.16963E-1 5.2709E-1 4.69173E-1 4.40696E-1 4.14685E-1 3.66217E-1 7.2577E-1 7.26648E-1 7.27211E-1 7.17133E-1 7.27107E-1 7.26753E-1 7.26753E-1 7.2729E-1 7.17247E-1 7.27545E-1 7.17247E-1 7.17247E-1 7.17247E-1 7.27545E-1 7.50376E-1 7.50098E-1 7.49764E-1 7.58924E-1 7.57498E-1 7.2796E-1 6.91716E-1 7.20671E-1 7.05207E-1 6.82268E-1 6.90956E-1 6.95699E-1 6.95342E-1 7.32105E-1 7.20866E-1 7.03181E-1 7.31626E-1 7.14501E-1 7.02851E-1 7.13895E-1 6.85358E-1 6.97159E-1 7.22692E-1 7.22192E-1 7.11052E-1 7.13387E-1 7.20786E-1 7.11693E-1 6.94844E-1 6.93938E-1 6.82739E-1 7.29531E-1 7.66051E-1 7.77228E-1 7.83056E-1 7.62496E-1 7.46944E-1 7.29505E-1 7.20334E-1 7.27314E-1 7.54379E-1 7.55991E-1 7.57054E-1 7.57197E-1 7.47237E-1 7.35962E-1 7.36144E-1 7.18361E-1 7.20062E-1 7.12095E-1 7.22164E-1 7.26375E-1 7.11443E-1 6.89314E-1 6.91234E-1 6.8658E-1
-9999 -9999 -9999 -9999 -9999 -9999 -9999 -9999 -9999 -9999 -9999 -9999 -9999 -9999 -9999 -9999 -9999 -9999 -9999 -9999 -9999 -9999 -9999 -9999 -9999 -9999 -9999 -9999 -9999 -9999 -9999 -9999 -9999 -9999 -9999 -9999 -9999 -9999 -9999 -9999 -9999 -9999 -9999 -9999 -9999 -9999 -9999 -9999 -9999 -9999 -9999 -9999 -9999 -9999 -9999 -9999 -9999 -9999 -9999 -9999 -9999 -9999 -9999 -9999 -9999 -9999 -9999 -9999 -9999 -9999 -9999 -9999 -9999 -9999 -9999 -9999 -9999 -9999 -9999 -9999 -9999 -9999 -9999 -9999 -9999 -9999 -9999 -9999 -9999 -9999 -9999 -9999 -9999 -9999 -9999 -9999 -9999 -9999 -9999 -9999 -9999 -9999 -9999 -9999 -9999 -9999 -9999 -9999 -9999 -9999 -9999 -9999 -9999 -9999 -9999 -9999 -9999 -9999 -9999 -9999 -9999 -9999 -9999 -9999 -9999 -9999 -9999 -9999 -9999 -9999 -9999 -9999 -9999 -9999 -9999 -9999 -9999 -9999 -9999 -9999 -9999 -9999 -9999 -9999 -9999 -9999 5.05778E-1 5.09896E-1 5.17834E-1 5.24883E-1 5.44617E-1 5.50448E-1 5.57718E-1 5.627E-1 5.86117E-1 5.96073E-1 6.04544E-1 6.07635E-1 6.08757E-1 6.14348E-1 6.38416E-1 6.28738E-1 6.45605E-1 6.6773E-1 4.71594E-1 4.67197E-1 4.65732E-1 4.63098E-1 4.61635E-1 4.63683E-1 4.38765E-1 4.56633E-1 4.52839E-1 4.22319E-1 4.03208E-1 3.93899E-1 3.90252E-1 3.86338E-1 3.80773E-1 3.87289E-1 3.81718E-1 5.48888E-1 5.92739E-1 6.73802E-1 6.73802E-1 6.48921E-1 4.82124E-1 5.08391E-1 4.90319E-1 4.5842E-1 4.14534E-1 4.12642E-1 7.15796E-1 7.31349E-1 7.2594E-1 7.2695E-1 7.27408E-1 7.27486E-1 7.27067E-1 7.26727E-1 7.26583E-1 7.26963E-1 7.17247E-1 7.17247E-1 7.17247E-1 7.27545E-1 7.27545E-1 7.17247E-1 7.27545E-1 7.36162E-1 7.3678E-1 7.36754E-1 7.42551E-1 7.28984E-1 7.25829E-1 7.26697E-1 7.27966E-1 7.28799E-1 7.30734E-1 7.43143E-1 7.49237E-1 7.49237E-1 7.27571E-1 7.44417E-1 7.54944E-1 7.44417E-1 7.39043E-1 7.28078E-1 7.14366E-1 6.66268E-1 6.4283E-1 6.5873E-1 6.67506E-1 7.02589E-1 7.2031E-1 6.79499E-1 6.87854E-1 6.63826E-1 7.03228E-1 7.64397E-1 7.64846E-1 7.40098E-1 7.3302E-1 7.48107E-1 6.91125E-1 6.66007E-1 6.89017E-1 7.21113E-1 7.46639E-1 7.26725E-1 7.28364E-1 7.53018E-1 7.44635E-1 7.52492E-1 7.33438E-1 7.50365E-1 7.32463E-1 7.24698E-1 7.26158E-1 7.24757E-1 6.73675E-1 6.77055E-1 6.92969E-1 7.09458E-1
-9999 -9999 -9999 -9999 -9999 -9999 -9999 -9999 -9999 -9999 -9999 -9999 -9999 -9999 -9999 -9999 -9999 -9999 -9999 -9999 -9999 -9999 -9999 -9999 -9999 -9999 -9999 -9999 -9999 -9999 -9999 -9999 -9999 -9999 -9999 -9999 -9999 -9999 -9999 -9999 -9999 -9999 -9999 -9999 -9999 -9999 -9999 -9999 -9999 -9999 -9999 -9999 -9999 -9999 -9999 -9999 -9999 -9999 -9999 -9999 -9999 -9999 -9999 -9999 -9999 -9999 -9999 -9999 -9999 -9999 -9999 -9999 -9999 -9999 -9999 -9999 -9999 -9999 -9999 -9999 -9999 -9999 -9999 -9999 -9999 -9999 -9999 -9999 -9999 -9999 -9999 -9999 -9999 -9999 -9999 -9999 -9999 -9999 -9999 -9999 -9999 -9999 -9999 -9999 -9999 -9999 -9999 -9999 -9999 -9999 -9999 -9999 -9999 -9999 -9999 -9999 -9999 -9999 -9999 -9999 -9999 -9999 -9999 -9999 -9999 -9999 -9999 -9999 -9999 -9999 -9999 -9999 -9999 -9999 -9999 -9999 -9999 -9999 -9999 -9999 -9999 -9999 -9999 -9999 -9999 5.01659E-1 5.03718E-1 5.10484E-1 5.32919E-1 5.4082E-1 5.46368E-1 5.49336E-1 5.55447E-1 5.77239E-1 5.84117E-1 5.93236E-1 6.02291E-1 6.21684E-1 6.24449E-1 6.01722E-1 6.11831E-1 6.26537E-1 6.43448E-1 6.66423E-1 4.86103E-1 4.81988E-1 4.814E-1 4.79638E-1 4.49051E-1 4.49633E-1 4.54006E-1 4.60139E-1 4.61601E-1 4.48469E-1 4.1373E-1 4.11278E-1 4.0474E-1 4.01908E-1 3.99082E-1 3.66941E-1 3.61219E-1 5.16492E-1 5.59875E-1 6.46703E-1 6.48921E-1 6.22545E-1 4.96276E-1 5.07451E-1 4.72632E-1 4.95239E-1 4.91379E-1 4.89625E-1 6.81261E-1 7.27964E-1 7.25389E-1 7.26989E-1 7.17247E-1 7.27545E-1 7.27133E-1 7.26727E-1 7.26517E-1 7.26596E-1 7.26989E-1 7.27224E-1 7.27224E-1 7.27159E-1 7.27512E-1 7.27545E-1 7.27545E-1 7.36347E-1 7.36347E-1 7.37349E-1 7.37349E-1 7.36347E-1 7.37349E-1 7.5963E-1 7.5963E-1 7.49237E-1 7.5963E-1 7.5963E-1 7.32676E-1 7.2169E-1 7.33096E-1 7.10574E-1 7.26936E-1 7.31717E-1 7.31173E-1 7.26502E-1 7.19963E-1 6.54385E-1 6.36075E-1 6.66152E-1 7.06415E-1 7.21502E-1 6.94944E-1 6.43506E-1 6.60336E-1 6.94739E-1 7.34581E-1 7.38866E-1 7.06661E-1 6.96048E-1 6.97466E-1 7.39161E-1 7.00185E-1 6.36748E-1 6.73963E-1 7.0127E-1 7.31919E-1 7.21928E-1 7.56531E-1 7.24083E-1 7.29622E-1 7.23491E-1 7.17938E-1 7.38714E-1 7.02118E-1 6.95413E-1 7.21947E-1 7.13897E-1 6.51518E-1 6.49567E-1 6.89742E-1 7.08267E-1
-9999 -9999 -9999 -9999 -9999 -9999 -9999 -9999 -9999 -9999 -9999 -9999 -9999 -9999 -9999 -9999 -9999 -9999 -9999 -9999 -9999 -9999 -9999 -9999 -9999 -9999 -9999 -9999 -9999 -9999 -9999 -9999 -9999 -9999 -9999 -9999 -9999 -9999 -9999 -9999 -9999 -9999 -9999 -9999 -9999 -9999 -9999 -9999 -9999 -9999 -9999 -9999 -9999 -9999 -9999 -9999 -9999 -9999 -9999 -9999 -9999 -9999 -9999 -9999 -9999 -9999 -9999 -9999 -9999 -9999 -9999 -9999 -9999 -9999 -9999 -9999 -9999 -9999 -9999 -9999 -9999 -9999 -9999 -9999 -9999 -9999 -9999 -9999 -9999 -9999 -9999 -9999 -9999 -9999 -9999 -9999 -9999 -9999 -9999 -9999 -9999 -9999 -9999 -9999 -9999 -9999 -9999 -9999 -9999 -9999 -9999 -9999 -9999 -9999 -9999 -9999 -9999 -9999 -9999 -9999 -9999 -9999 -9999 -9999 -9999 -9999 -9999 -9999 -9999 -9999 -9999 -9999 -9999 -9999 -9999 -9999 -9999 -9999 -9999 -9999 -9999 -9999 -9999 -9999 -9999 4.94303E-1 4.97834E-1 5.05189E-1 5.28229E-1 5.34969E-1 5.39119E-1 5.47879E-1 5.68889E-1 5.75227E-1 5.82114E-1 5.89823E-1 6.13066E-1 5.96351E-1 6.00875E-1 6.04257E-1 6.11271E-1 6.24056E-1 6.52949E-1 6.64327E-1 4.86691E-1 4.54589E-1 4.54881E-1 4.53131E-1 4.50507E-1 4.50216E-1 4.53714E-1 4.61016E-1 4.80779E-1 4.60724E-1 4.42363E-1 4.20713E-1 3.81547E-1 3.78774E-1 3.7822E-1 3.76837E-1 3.73251E-1 3.70777E-1 3.82659E-1 5.82929E-1 6.09067E-1 6.35835E-1 5.10764E-1 4.93127E-1 5.26273E-1 5.74479E-1 5.98024E-1 5.42162E-1 4.75245E-1 7.21907E-1 7.24876E-1 7.26858E-1 7.27545E-1 7.27545E-1 7.27198E-1 7.26766E-1 7.26386E-1 7.26059E-1 7.25691E-1 7.25573E-1 7.25954E-1 7.2657E-1 7.27434E-1 7.17247E-1 7.27545E-1 7.36347E-1 7.37349E-1 7.36347E-1 7.36347E-1 7.36347E-1 7.37349E-1 7.31342E-1 7.30837E-1 7.59069E-1 7.48995E-1 7.31071E-1 6.73018E-1 6.87426E-1 7.32159E-1 6.92298E-1 6.71443E-1 6.44045E-1 6.39721E-1 6.62727E-1 7.02011E-1 6.9498E-1 6.73769E-1 6.66013E-1 6.68991E-1 6.58243E-1 6.8588E-1 6.47641E-1 6.82571E-1 6.97341E-1 7.06442E-1 6.93812E-1 6.7358E-1 6.52022E-1 6.98611E-1 7.24914E-1 6.97921E-1 6.48403E-1 6.72453E-1 7.10424E-1 6.94467E-1 7.03227E-1 7.28544E-1 7.03748E-1 6.69565E-1 7.1007E-1 6.86471E-1 7.08913E-1 6.7018E-1 6.58189E-1 6.79744E-1 6.87866E-1 6.54664E-1 6.93493E-1 7.08925E-1 -9999
-9999 -9999 -9999 -9999 -9999 -9999 -9999 -9999 -9999 -9999 -9999 -9999 -9999 -9999 -9999 -9999 -9999 -9999 -9999 -9999 -9999 -9999 -9999 -9999 -9999 -9999 -9999 -9999 -9999 -9999 -9999 -9999 -9999 -9999 -9999 -9999 -9999 -9999 -9999 -9999 -9999 -9999 -9999 -9999 -9999 -9999 -9999 -9999 -9999 -9999 -9999 -9999 -9999 -9999 -9999 -9999 -9999 -9999 -9999 -9999 -9999 -9999 -9999 -9999 -9999 -9999 -9999 -9999 -9999 -9999 -9999 -9999 -9999 -9999 -9999 -9999 -9999 -9999 -9999 -9999 -9999 -9999 -9999 -9999 -9999 -9999 -9999 -9999 -9999 -9999 -9999 -9999 -9999 -9999 -9999 -9999 -9999 -9999 -9999 -9999 -9999 -9999 -9999 -9999 -9999 -9999 -9999 -9999 -9999 -9999 -9999 -9999 -9999 -9999 -9999 -9999 -9999 -9999 -9999 -9999 -9999 -9999 -9999 -9999 -9999 -9999 -9999 -9999 -9999 -9999 -9999 -9999 -9999 -9999 -9999 -9999 -9999 4.68221E-1 -9999 -9999 -9999 -9999 -9999 -9999 -9999 4.8695E-1 4.89891E-1 4.96363E-1 5.14185E-1 5.19769E-1 5.26522E-1 5.36193E-1 5.60789E-1 5.70331E-1 5.78388E-1 5.72344E-1 5.83539E-1 5.955E-1 6.03413E-1 6.07068E-1 6.1211E-1 6.35145E-1 6.4867E-1 6.35003E-1 4.73145E-1 4.57217E-1 4.71679E-1 4.56925E-1 4.68161E-1 4.54006E-1 4.69919E-1 4.76374E-1 4.8373E-1 4.54312E-1 4.43754E-1 4.07688E-1 3.91594E-1 3.86838E-1 4.00152E-1 4.00152E-1 4.00152E-1 3.83215E-1 3.85443E-1 4.23236E-1 6.35835E-1 6.35835E-1 4.68469E-1 4.79375E-1 4.6684E-1 5.0203E-1 5.13772E-1 4.30377E-1 3.94349E-1 7.04887E-1 7.00529E-1 7.02284E-1 6.91851E-1 7.0269E-1 7.02421E-1 7.01594E-1 7.00529E-1 6.99026E-1 7.05763E-1 7.06058E-1 7.07283E-1 7.00488E-1 7.27251E-1 7.17247E-1 7.27545E-1 7.27545E-1 7.27545E-1 7.27545E-1 7.27545E-1 7.36347E-1 7.18885E-1 6.88967E-1 6.84874E-1 6.67232E-1 6.93125E-1 6.78441E-1 6.61904E-1 6.86413E-1 7.02812E-1 7.21968E-1 6.85238E-1 6.72296E-1 6.23458E-1 6.31939E-1 6.62715E-1 6.11165E-1 5.9797E-1 6.04472E-1 6.46534E-1 6.15598E-1 6.48136E-1 6.4282E-1 6.19272E-1 6.13747E-1 6.54786E-1 6.34655E-1 6.19419E-1 6.35509E-1 6.38611E-1 6.60112E-1 6.50818E-1 6.39468E-1 6.50563E-1 6.57768E-1 6.73483E-1 7.09112E-1 7.34634E-1 6.89819E-1 6.77546E-1 6.54918E-1 6.49083E-1 6.56924E-1 6.44885E-1 6.35737E-1 6.85254E-1 6.96244E-1 7.32585E-1 -9999 -9999 -9999
-9999 -9999 -9999 -9999 -9999 -9999 -9999 -9999 -9999 -9999 -9999 -9999 -9999 -9999 -9999 -9999 -9999 -9999 -9999 -9999 -9999 -9999 -9999 -9999 -9999 -9999 -9999 -9999 -9999 -9999 -9999 -9999 -9999 -9999 -9999 -9999 -9999 -9999 -9999 -9999 -9999 -9999 -9999 -9999 -9999 -9999 -9999 -9999 -9999 -9999 -9999 -9999 -9999 -9999 -9999 -9999 -9999 -9999 -9999 -9999 -9999 -9999 -9999 -9999 -9999 -9999 -9999 -9999 -9999 -9999 -9999 -9999 -9999 -9999 -9999 -9999 -9999 -9999 -9999 -9999 -9999 -9999 -9999 -9999 -9999 -9999 -9999 -9999 -9999 -9999 -9999 -9999 -9999 -9999 -9999 -9999 -9999 -9999 -9999 -9999 -9999 -9999 -9999 -9999 -9999 -9999 -9999 -9999 -9999 -9999 -9999 -9999 -9999 -9999 -9999 -9999 -9999 -9999 -9999 -9999 -9999 -9999 -9999 -9999 -9999 -9999 -9999 -9999 -9999 -9999 -9999 -9999 -9999 -9999 -9999 -9999 -9999 -9999 -9999 -9999 -9999 -9999 -9999 -9999 4.83716E-1 4.81659E-1 4.86068E-1 4.89356E-1 4.95534E-1 5.13303E-1 5.17125E-1 5.23293E-1 5.4683E-1 5.57598E-1 5.40575E-1 5.64259E-1 5.76659E-1 5.90387E-1 6.15013E-1 6.21402E-1 6.25822E-1 6.05631E-1 6.17096E-1 6.30902E-1 4.85894E-1 4.74026E-1 4.76667E-1 4.7608E-1 4.72559E-1 4.71092E-1 4.44626E-1 4.49863E-1 4.54312E-1 4.54312E-1 4.54312E-1 4.38532E-1 4.18074E-1 4.08087E-1 4.06666E-1 4.09225E-1 4.12073E-1 4.10648E-1 3.95527E-1 3.81905E-1 4.32367E-1 5.79649E-1 5.93463E-1 5.05849E-1 5.52518E-1 5.06748E-1 4.37274E-1 4.26321E-1 3.63503E-1 7.00571E-1 7.02063E-1 7.0269E-1 7.0269E-1 7.0269E-1 7.02325E-1 7.00598E-1 7.06963E-1 6.90526E-1 6.81764E-1 6.93413E-1 7.01207E-1 7.07348E-1 7.02104E-1 7.0269E-1 7.0269E-1 7.0269E-1 7.27545E-1 7.36347E-1 7.37036E-1 7.19072E-1 6.90803E-1 6.24015E-1 5.95799E-1 5.93166E-1 6.26999E-1 5.99993E-1 5.96212E-1 6.54582E-1 7.02715E-1 7.10574E-1 6.92536E-1 6.96348E-1 6.33975E-1 5.91538E-1 5.39694E-1 5.54378E-1 5.09783E-1 5.75443E-1 5.80504E-1 5.90567E-1 6.05292E-1 5.75335E-1 6.07113E-1 6.2155E-1 6.21146E-1 6.1297E-1 6.33678E-1 6.55737E-1 6.60952E-1 6.61021E-1 6.5692E-1 6.37812E-1 6.27267E-1 6.27777E-1 6.76727E-1 7.12634E-1 7.14642E-1 6.86236E-1 6.36273E-1 6.08666E-1 6.19895E-1 6.78743E-1 7.02287E-1 7.52175E-1 -9999 -9999 -9999 -9999 -9999 -9999
-9999 -9999 -9999 -9999 -9999 -9999 -9999 -9999 -9999 -9999 -9999 -9999 -9999 -9999 -9999 -9999 -9999 -9999 -9999 -9999 -9999 -9999 -9999 -9999 -9999 -9999 -9999 -9999 -9999 -9999 -9999 -9999 -9999 -9999 -9999 -9999 -9999 -9999 -9999 -9999 -9999 -9999 -9999 -9999 -9999 -9999 -9999 -9999 -9999 -9999 -9999 -9999 -9999 -9999 -9999 -9999 -9999 -9999 -9999 -9999 -9999 -9999 -9999 -9999 -9999 -9999 -9999 -9999 -9999 -9999 -9999 -9999 -9999 -9999 -9999 -9999 -9999 -9999 -9999 -9999 -9999 -9999 -9999 -9999 -9999 -9999 -9999 -9999 -9999 -9999 -9999 -9999 -9999 -9999 -9999 -9999 -9999 -9999 -9999 -9999 -9999 -9999 -9999 -9999 -9999 -9999 -9999 -9999 -9999 -9999 -9999 -9999 -9999 -9999 -9999 -9999 -9999 -9999 -9999 -9999 -9999 -9999 -9999 -9999 -9999 -9999 -9999 -9999 -9999 -9999 -9999 -9999 -9999 -9999 -9999 -9999 -9999 -9999 -9999 -9999 -9999 -9999 -9999 -9999 4.6599E-1 4.78481E-1 4.85534E-1 5.08892E-1 5.15361E-1 5.18594E-1 5.20063E-1 5.36019E-1 5.11828E-1 5.17707E-1 5.26223E-1 5.51196E-1 5.64548E-1 5.78382E-1 6.04653E-1 6.15292E-1 5.95751E-1 6.02253E-1 6.12637E-1 6.38923E-1 4.83249E-1 4.90893E-1 4.96483E-1 4.95895E-1 4.4899E-1 4.4899E-1 4.52778E-1 4.68469E-1 4.68469E-1 4.68469E-1 4.68469E-1 4.68469E-1 4.31589E-1 4.18074E-1 4.17215E-1 3.94878E-1 3.98822E-1 3.97412E-1 3.83852E-1 3.86918E-1 3.90554E-1 5.43132E-1 5.79649E-1 4.64453E-1 4.87822E-1 4.18322E-1 3.80334E-1 3.54866E-1 7.01994E-1 7.0269E-1 7.0269E-1 7.0269E-1 7.0269E-1 7.0269E-1 7.1082E-1 7.0275E-1 6.64729E-1 6.53131E-1 6.64479E-1 6.52848E-1 6.69331E-1 7.0706E-1 7.02063E-1 7.0269E-1 7.0269E-1 7.11978E-1 6.99794E-1 6.92872E-1 6.67441E-1 6.67203E-1 6.69203E-1 6.48675E-1 5.92112E-1 5.63945E-1 5.4848E-1 5.87356E-1 6.36717E-1 6.735E-1 6.8134E-1 6.87995E-1 6.3579E-1 6.73086E-1 6.25689E-1 5.4156E-1 4.945E-1 4.74179E-1 4.73128E-1 5.92332E-1 6.23936E-1 6.30829E-1 6.25406E-1 6.31338E-1 6.44619E-1 6.82042E-1 6.65807E-1 6.35095E-1 6.589E-1 6.72667E-1 6.73902E-1 6.68732E-1 6.49612E-1 6.22226E-1 6.11504E-1 6.12134E-1 6.86051E-1 6.58295E-1 6.59172E-1 6.39156E-1 6.51886E-1 6.6333E-1 7.26167E-1 7.37807E-1 -9999 -9999 -9999 -9999 -9999 -9999 -9999 -9999
-9999 -9999 -9999 -9999 -9999 -9999 -9999 -9999 -9999 -9999 -9999 -9999 -9999 -9999 -9999 -9999 -9999 -9999 -9999 -9999 -9999 -9999 -9999 -9999 -9999 -9999 -9999 -9999 -9999 -9999 -9999 -9999 -9999 -9999 -9999 -9999 -9999 -9999 -9999 -9999 -9999 -9999 -9999 -9999 -9999 -9999 -9999 -9999 -9999 -9999 -9999 -9999 -9999 -9999 -9999 -9999 -9999 -9999 -9999 -9999 -9999 -9999 -9999 -9999 -9999 -9999 -9999 -9999 -9999 -9999 -9999 -9999 -9999 -9999 -9999 -9999 -9999 -9999 -9999 -9999 -9999 -9999 -9999 -9999 -9999 -9999 -9999 -9999 -9999 -9999 -9999 -9999 -9999 -9999 -9999 -9999 -9999 -9999 -9999 -9999 -9999 -9999 -9999 -9999 -9999 -9999 -9999 -9999 -9999 -9999 -9999 -9999 -9999 -9999 -9999 -9999 -9999 -9999 -9999 -9999 -9999 -9999 -9999 -9999 -9999 -9999 -9999 -9999 -9999 -9999 -9999 -9999 -9999 -9999 -9999 -9999 -9999 -9999 -9999 -9999 -9999 -9999 -9999 4.66283E-1 4.776E-1 4.83476E-1 4.91415E-1 5.12421E-1 5.183E-1 5.22706E-1 5.38945E-1 5.1271E-1 5.14474E-1 5.15944E-1 5.20351E-1 5.40986E-1 5.51778E-1 5.64548E-1 5.62778E-1 5.74901E-1 5.85507E-1 5.96035E-1 6.08719E-1 6.38108E-1 4.856E-1 4.97071E-1 4.68469E-1 4.68469E-1 4.68469E-1 4.68469E-1 4.68469E-1 4.68469E-1 4.68469E-1 4.68469E-1 4.68469E-1 4.68469E-1 4.15582E-1 4.0193E-1 4.05329E-1 4.16725E-1 4.21597E-1 4.22171E-1 4.2394E-1 4.16153E-1 3.72944E-1 3.87756E-1 4.38229E-1 4.52299E-1 4.09966E-1 3.69772E-1 3.43636E-1 7.0269E-1 7.0269E-1 7.0269E-1 7.02463E-1 7.0209E-1 7.01897E-1 7.10182E-1 6.97318E-1 6.85274E-1 6.47959E-1 6.32523E-1 6.53484E-1 6.75407E-1 6.97312E-1 6.97777E-1 7.01469E-1 7.0269E-1 7.0269E-1 7.0142E-1 6.69572E-1 6.63086E-1 6.63012E-1 6.42586E-1 5.90468E-1 5.91899E-1 5.74617E-1 5.64328E-1 5.4647E-1 5.92482E-1 6.21076E-1 6.33905E-1 6.08647E-1 6.0444E-1 5.67899E-1 6.25756E-1 5.80432E-1 5.77009E-1 5.51412E-1 5.74563E-1 5.37724E-1 5.93535E-1 6.73026E-1 6.98382E-1 6.85795E-1 6.82728E-1 6.86159E-1 6.65887E-1 6.81845E-1 6.69891E-1 6.61315E-1 6.23896E-1 6.49306E-1 6.27506E-1 6.11066E-1 5.79192E-1 6.00268E-1 6.36946E-1 6.46587E-1 6.53678E-1 6.33676E-1 6.7434E-1 6.97767E-1 7.34609E-1 7.56931E-1 -9999 -9999 -9999 -9999 -9999 -9999 -9999 -9999 -9999
-9999 -9999 -9999 -9999 -9999 -9999 -9999 -9999 -9999 -9999 -9999 -9999 -9999 -9999 -9999 -9999 -9999 -9999 -9999 -9999 -9999 -9999 -9999 -9999 -9999 -9999 -9999 -9999 -9999 -9999 -9999 -9999 -9999 -9999 -9999 -9999 -9999 -9999 -9999 -9999 -9999 -9999 -9999 -9999 -9999 -9999 -9999 -9999 -9999 -9999 -9999 -9999 -9999 -9999 -9999 -9999 -9999 -9999 -9999 -9999 -9999 -9999 -9999 -9999 -9999 -9999 -9999 -9999 -9999 -9999 -9999 -9999 -9999 -9999 -9999 -9999 -9999 -9999 -9999 -9999 -9999 -9999 -9999 -9999 -9999 -9999 -9999 -9999 -9999 -9999 -9999 -9999 -9999 -9999 -9999 -9999 -9999 -9999 -9999 -9999 -9999 -9999 -9999 -9999 -9999 -9999 -9999 -9999 -9999 -9999 -9999 -9999 -9999 -9999 -9999 -9999 -9999 -9999 -9999 -9999 -9999 -9999 -9999 -9999 -9999 -9999 -9999 -9999 -9999 -9999 -9999 -9999 -9999 -9999 -9999 -9999 -9999 -9999 -9999 -9999 -9999 4.69213E-1 4.63116E-1 4.61653E-1 4.78775E-1 4.84064E-1 5.04479E-1 5.08598E-1 5.13009E-1 4.89057E-1 5.08004E-1 5.13886E-1 5.20057E-1 5.37769E-1 5.39524E-1 5.43031E-1 5.20611E-1 5.27656E-1 5.50871E-1 5.6046E-1 5.7375E-1 5.89216E-1 6.21647E-1 6.55954E-1 4.80542E-1 4.96911E-1 4.82676E-1 4.68469E-1 4.82676E-1 4.82676E-1 4.82676E-1 4.68469E-1 4.68469E-1 4.68469E-1 4.52299E-1 4.38229E-1 4.38229E-1 4.1787E-1 4.23607E-1 4.38229E-1 4.24257E-1 4.24257E-1 4.24257E-1 4.24257E-1 3.73495E-1 3.33501E-1 3.46174E-1 3.56597E-1 3.56597E-1 3.56597E-1 6.8553E-1 6.8553E-1 6.75778E-1 6.75352E-1 6.78298E-1 6.76456E-1 6.68283E-1 6.52483E-1 6.16024E-1 6.12882E-1 5.9919E-1 6.41445E-1 6.57413E-1 7.04826E-1 7.03685E-1 6.99547E-1 7.09639E-1 7.07227E-1 7.11978E-1 7.0142E-1 7.07261E-1 7.07261E-1 6.89538E-1 6.52087E-1 6.23308E-1 6.07347E-1 5.83844E-1 5.54802E-1 5.67356E-1 5.76325E-1 5.65485E-1 5.64719E-1 5.34247E-1 5.25355E-1 5.2516E-1 5.21353E-1 5.86605E-1 6.47286E-1 6.31226E-1 6.31662E-1 6.50307E-1 6.39927E-1 6.7103E-1 7.08431E-1 6.91575E-1 6.58214E-1 6.38491E-1 6.10022E-1 6.58629E-1 6.82516E-1 6.20639E-1 5.75712E-1 6.06994E-1 6.06473E-1 5.83605E-1 6.01877E-1 6.73471E-1 7.15077E-1 7.29119E-1 7.35262E-1 6.8217E-1 6.90225E-1 7.46762E-1 7.72964E-1 -9999 -9999 -9999 -9999 -9999 -9999 -9999 -9999 -9999 -9999
-9999 -9999 -9999 -9999 -9999 -9999 -9999 -9999 -9999 -9999 -9999 -9999 -9999 -9999 -9999 -9999 -9999 -9999 -9999 -9999 -9999 -9999 -9999 -9999 -9999 -9999 -9999 -9999 -9999 -9999 -9999 -9999 -9999 -9999 -9999 -9999 -9999 -9999 -9999 -9999 -9999 -9999 -9999 -9999 -9999 -9999 -9999 -9999 -9999 -9999 -9999 -9999 -9999 -9999 -9999 -9999 -9999 -9999 -9999 -9999 -9999 -9999 -9999 -9999 -9999 -9999 -9999 -9999 -9999 -9999 -9999 -9999 -9999 -9999 -9999 -9999 -9999 -9999 -9999 -9999 -9999 -9999 -9999 -9999 -9999 -9999 -9999 -9999 -9999 -9999 -9999 -9999 -9999 -9999 -9999 -9999 -9999 -9999 -9999 -9999 -9999 -9999 -9999 -9999 -9999 -9999 -9999 -9999 -9999 -9999 -9999 -9999 -9999 -9999 -9999 -9999 -9999 -9999 -9999 -9999 -9999 -9999 -9999 -9999 -9999 -9999 -9999 -9999 -9999 -9999 -9999 -9999 -9999 -9999 -9999 -9999 -9999 -9999 -9999 -9999 -9999 4.61068E-1 4.60483E-1 4.76426E-1 4.80244E-1 4.823E-1 4.84946E-1 5.02126E-1 4.78769E-1 4.83764E-1 5.07122E-1 5.20939E-1 5.35309E-1 5.5585E-1 5.57302E-1 5.29709E-1 5.2795E-1 5.27363E-1 5.45624E-1 5.52327E-1 5.65672E-1 5.99827E-1 6.07652E-1 6.3205E-1 6.61787E-1 4.96911E-1 4.82676E-1 4.82676E-1 4.82676E-1 4.82676E-1 4.82676E-1 4.52299E-1 4.52299E-1 4.52299E-1 4.52299E-1 4.52299E-1 4.38229E-1 4.38229E-1 4.38229E-1 4.38229E-1 4.38229E-1 4.24257E-1 4.24257E-1 4.10405E-1 3.34967E-1 3.1448E-1 3.14378E-1 3.28303E-1 3.28303E-1 6.8553E-1 6.8553E-1 6.75778E-1 6.8553E-1 6.79736E-1 6.51888E-1 6.2677E-1 6.0907E-1 5.9266E-1 5.84924E-1 6.00126E-1 6.43559E-1 6.71898E-1 6.65789E-1 6.56956E-1 6.4026E-1 6.25997E-1 6.52023E-1 6.85968E-1 7.11978E-1 7.13035E-1 6.83501E-1 6.51159E-1 6.69047E-1 6.50244E-1 6.2705E-1 5.54084E-1 5.46865E-1 5.69501E-1 5.81688E-1 5.92422E-1 6.28033E-1 5.9073E-1 5.67484E-1 5.88617E-1 5.90051E-1 5.91673E-1 5.82611E-1 6.03079E-1 6.72969E-1 6.92368E-1 6.92016E-1 6.90947E-1 6.6519E-1 6.65357E-1 6.36045E-1 5.97077E-1 5.82668E-1 6.01409E-1 5.85018E-1 6.24668E-1 6.33213E-1 5.54226E-1 5.56454E-1 6.17757E-1 5.9082E-1 6.53085E-1 7.03601E-1 7.00441E-1 6.91008E-1 7.2004E-1 7.57989E-1 7.50987E-1 7.57131E-1 -9999 -9999 -9999 -9999 -9999 -9999 -9999 -9999 -9999 -9999 -9999
-9999 -9999 -9999 -9999 -9999 -9999 -9999 -9999 -9999 -9999 -9999 -9999 -9999 -9999 -9999 -9999 -9999 -9999 -9999 -9999 -9999 -9999 -9999 -9999 -9999 -9999 -9999 -9999 -9999 -9999 -9999 -9999 -9999 -9999 -9999 -9999 -9999 -9999 -9999 -9999 -9999 -9999 -9999 -9999 -9999 -9999 -9999 -9999 -9999 -9999 -9999 -9999 -9999 -9999 -9999 -9999 -9999 -9999 -9999 -9999 -9999 -9999 -9999 -9999 -9999 -9999 -9999 -9999 -9999 -9999 -9999 -9999 -9999 -9999 -9999 -9999 -9999 -9999 -9999 -9999 -9999 -9999 -9999 -9999 -9999 -9999 -9999 -9999 -9999 -9999 -9999 -9999 -9999 -9999 -9999 -9999 -9999 -9999 -9999 -9999 -9999 -9999 -9999 -9999 -9999 -9999 -9999 -9999 -9999 -9999 -9999 -9999 -9999 -9999 -9999 -9999 -9999 -9999 -9999 -9999 -9999 -9999 -9999 -9999 -9999 -9999 -9999 -9999 -9999 -9999 -9999 -9999 -9999 -9999 -9999 -9999 -9999 -9999 -9999 -9999 4.61068E-1 4.59314E-1 4.74665E-1 4.79069E-1 4.83182E-1 4.99478E-1 4.72019E-1 4.75833E-1 4.82001E-1 5.0418E-1 5.19176E-1 5.54978E-1 5.91071E-1 5.73463E-1 5.7375E-1 5.69716E-1 5.6104E-1 5.52327E-1 5.48249E-1 5.52036E-1 5.49936E-1 5.70809E-1 6.09054E-1 6.48959E-1 6.61787E-1 5.11151E-1 4.96911E-1 4.82676E-1 4.82676E-1 4.52299E-1 4.52299E-1 4.52299E-1 4.52299E-1 4.66446E-1 4.66446E-1 4.52299E-1 4.38229E-1 4.38229E-1 4.38229E-1 4.38229E-1 4.07561E-1 3.93881E-1 3.67034E-1 3.45535E-1 3.53902E-1 3.40986E-1 3.40986E-1 6.80575E-1 6.8553E-1 6.8553E-1 6.75778E-1 6.8553E-1 6.80575E-1 6.68256E-1 6.42073E-1 6.32373E-1 5.92704E-1 5.90669E-1 6.31568E-1 6.52306E-1 6.59167E-1 6.44846E-1 6.28186E-1 5.96752E-1 5.58133E-1 5.44642E-1 6.28805E-1 6.84598E-1 6.86642E-1 6.80575E-1 6.55703E-1 6.12025E-1 5.67518E-1 5.58274E-1 6.03129E-1 5.42803E-1 5.44777E-1 6.04554E-1 6.55868E-1 6.58498E-1 6.52102E-1 6.33759E-1 6.59007E-1 6.53049E-1 6.46982E-1 6.72271E-1 6.66266E-1 6.73374E-1 6.7955E-1 7.10574E-1 6.84341E-1 6.52751E-1 6.54017E-1 5.8634E-1 5.87915E-1 5.35444E-1 5.08106E-1 5.41827E-1 5.16168E-1 5.6728E-1 6.21774E-1 6.04586E-1 5.84483E-1 6.0785E-1 6.2498E-1 6.23517E-1 6.29752E-1 5.92502E-1 6.23069E-1 7.03509E-1 7.85106E-1 -9999 -9999 -9999 -9999 -9999 -9999 -9999 -9999 -9999 -9999 -9999 -9999 -9999
-9999 -9999 -9999 -9999 -9999 -9999 -9999 -9999 -9999 -9999 -9999 -9999 -9999 -9999 -9999 -9999 -9999 -9999 -9999 -9999 -9999 -9999 -9999 -9999 -9999 -9999 -9999 -9999 -9999 -9999 -9999 -9999 -9999 -9999 -9999 -9999 -9999 -9999 -9999 -9999 -9999 -9999 -9999 -9999 -9999 -9999 -9999 -9999 -9999 -9999 -9999 -9999 -9999 -9999 -9999 -9999 -9999 -9999 -9999 -9999 -9999 -9999 -9999 -9999 -9999 -9999 -9999 -9999 -9999 -9999 -9999 -9999 -9999 -9999 -9999 -9999 -9999 -9999 -9999 -9999 -9999 -9999 -9999 -9999 -9999 -9999 -9999 -9999 -9999 -9999 -9999 -9999 -9999 -9999 -9999 -9999 -9999 -9999 -9999 -9999 -9999 -9999 -9999 -9999 -9999 -9999 -9999 -9999 -9999 -9999 -9999 -9999 -9999 -9999 -9999 -9999 -9999 -9999 -9999 -9999 -9999 -9999 -9999 -9999 -9999 -9999 -9999 -9999 -9999 -9999 -9999 -9999 -9999 -9999 -9999 -9999 -9999 -9999 -9999 4.60483E-1 4.58145E-1 4.74078E-1 4.77894E-1 4.81713E-1 4.84652E-1 4.73485E-1 4.77007E-1 4.82295E-1 5.04474E-1 5.1418E-1 5.44199E-1 5.53491E-1 5.91608E-1 6.07991E-1 6.1247E-1 6.09393E-1 5.9898E-1 5.7375E-1 5.6625E-1 5.47896E-1 5.67751E-1 5.8699E-1 6.28596E-1 6.56164E-1 6.73802E-1 5.25374E-1 5.25374E-1 4.66446E-1 4.47563E-1 4.5185E-1 4.66446E-1 4.66446E-1 4.66446E-1 4.66446E-1 4.66446E-1 4.52299E-1 4.38229E-1 4.07561E-1 4.21385E-1 4.07561E-1 3.93881E-1 3.65596E-1 3.34705E-1 3.40986E-1 3.53902E-1 4.19272E-1 6.33505E-1 6.66756E-1 6.8553E-1 6.86642E-1 6.74308E-1 6.74446E-1 6.86642E-1 6.86642E-1 6.80575E-1 6.55703E-1 6.42133E-1 6.59769E-1 6.52457E-1 6.30558E-1 6.26807E-1 5.66809E-1 5.46343E-1 5.35038E-1 5.19577E-1 5.84955E-1 6.34244E-1 6.78874E-1 6.68256E-1 6.67666E-1 6.23385E-1 5.75629E-1 5.10544E-1 4.50508E-1 5.11304E-1 5.24073E-1 6.23498E-1 6.08209E-1 6.52409E-1 6.77401E-1 6.71241E-1 6.4602E-1 6.71241E-1 6.91643E-1 6.97593E-1 6.85628E-1 6.91643E-1 6.85628E-1 6.91643E-1 6.52466E-1 6.26602E-1 5.74379E-1 5.8353E-1 5.56602E-1 4.77174E-1 4.69941E-1 4.60339E-1 4.95517E-1 4.98364E-1 5.34202E-1 5.93882E-1 6.30459E-1 6.43965E-1 6.3063E-1 6.05132E-1 5.67154E-1 5.58486E-1 5.89787E-1 6.66955E-1 7.53114E-1 -9999 -9999 -9999 -9999 -9999 -9999 -9999 -9999 -9999 -9999 -9999 -9999 -9999 -9999
-9999 -9999 -9999 -9999 -9999 -9999 -9999 -9999 -9999 -9999 -9999 -9999 -9999 -9999 -9999 -9999 -9999 -9999 -9999 -9999 -9999 -9999 -9999 -9999 -9999 -9999 -9999 -9999 -9999 -9999 -9999 -9999 -9999 -9999 -9999 -9999 -9999 -9999 -9999 -9999 -9999 -9999 -9999 -9999 -9999 -9999 -9999 -9999 -9999 -9999 -9999 -9999 -9999 -9999 -9999 -9999 -9999 -9999 -9999 -9999 -9999 -9999 -9999 -9999 -9999 -9999 -9999 -9999 -9999 -9999 -9999 -9999 -9999 -9999 -9999 -9999 -9999 -9999 -9999 -9999 -9999 -9999 -9999 -9999 -9999 -9999 -9999 -9999 -9999 -9999 -9999 -9999 -9999 -9999 -9999 -9999 -9999 -9999 -9999 -9999 -9999 -9999 -9999 -9999 -9999 -9999 -9999 -9999 -9999 -9999 -9999 -9999 -9999 -9999 -9999 -9999 -9999 -9999 -9999 -9999 -9999 -9999 -9999 -9999 -9999 -9999 -9999 -9999 -9999 -9999 -9999 -9999 -9999 -9999 -9999 -9999 -9999 -9999 -9999 4.54058E-1 4.53182E-1 4.70558E-1 4.73197E-1 4.48224E-1 4.50553E-1 4.54636E-1 4.74659E-1 4.81413E-1 5.03591E-1 5.28395E-1 5.12676E-1 5.45333E-1 5.81619E-1 6.00957E-1 6.27279E-1 6.30575E-1 6.27279E-1 5.96939E-1 5.96656E-1 5.9041E-1 5.65611E-1 5.8442E-1 6.35989E-1 6.72344E-1 6.73802E-1 4.9488E-1 4.80648E-1 4.49018E-1 4.4175E-1 4.62272E-1 4.66446E-1 4.66446E-1 4.66446E-1 4.66446E-1 4.35334E-1 4.21385E-1 4.21385E-1 4.21385E-1 4.21385E-1 4.07561E-1 3.5907E-1 3.31568E-1 3.39332E-1 3.67034E-1 4.61642E-1 6.39629E-1 6.71987E-1 6.86366E-1 6.86642E-1 6.74446E-1 6.61189E-1 6.41148E-1 6.54518E-1 6.19353E-1 6.32489E-1 6.45431E-1 6.32489E-1 6.17462E-1 6.14596E-1 6.30412E-1 5.94962E-1 5.59448E-1 4.79586E-1 4.75305E-1 5.46762E-1 6.05193E-1 5.99265E-1 6.52607E-1 6.74446E-1 6.81489E-1 6.16776E-1 5.1504E-1 4.61691E-1 5.33609E-1 5.52407E-1 5.80537E-1 6.62953E-1 6.71241E-1 6.77401E-1 6.58743E-1 6.65021E-1 6.58743E-1 6.71241E-1 6.24608E-1 6.31567E-1 6.51173E-1 6.57236E-1 6.65239E-1 6.85407E-1 6.11332E-1 5.15058E-1 4.93571E-1 4.80445E-1 4.70492E-1 4.32721E-1 4.8145E-1 4.74373E-1 5.16791E-1 5.66967E-1 5.89995E-1 5.93048E-1 5.86601E-1 5.83154E-1 6.00058E-1 6.13444E-1 6.01255E-1 6.15107E-1 6.67661E-1 7.15484E-1 7.56377E-1 -9999 -9999 -9999 -9999 -9999 -9999 -9999 -9999 -9999 -9999 -9999 -9999 -9999 -9999
-9999 -9999 -9999 -9999 -9999 -9999 -9999 -9999 -9999 -9999 -9999 -9999 -9999 -9999 -9999 -9999 -9999 -9999 -9999 -9999 -9999 -9999 -9999 -9999 -9999 -9999 -9999 -9999 -9999 -9999 -9999 -9999 -9999 -9999 -9999 -9999 -9999 -9999 -9999 -9999 -9999 -9999 -9999 -9999 -9999 -9999 -9999 -9999 -9999 -9999 -9999 -9999 -9999 -9999 -9999 -9999 -9999 -9999 -9999 -9999 -9999 -9999 -9999 -9999 -9999 -9999 -9999 -9999 -9999 -9999 -9999 -9999 -9999 -9999 -9999 -9999 -9999 -9999 -9999 -9999 -9999 -9999 -9999 -9999 -9999 -9999 -9999 -9999 -9999 -9999 -9999 -9999 -9999 -9999 -9999 -9999 -9999 -9999 -9999 -9999 -9999 -9999 -9999 -9999 -9999 -9999 -9999 -9999 -9999 -9999 -9999 -9999 -9999 -9999 -9999 -9999 -9999 -9999 -9999 -9999 -9999 -9999 -9999 -9999 -9999 -9999 -9999 -9999 -9999 -9999 -9999 -9999 -9999 -9999 -9999 -9999 -9999 -9999 -9999 4.47938E-1 4.4532E-1 4.59432E-1 4.33429E-1 4.35164E-1 4.39798E-1 4.59427E-1 4.66156E-1 4.87411E-1 4.66709E-1 4.90024E-1 5.00027E-1 5.26015E-1 5.56515E-1 5.76168E-1 6.07544E-1 5.92116E-1 6.02026E-1 6.25844E-1 6.50036E-1 6.57928E-1 6.264E-1 5.87846E-1 6.15035E-1 6.12046E-1 6.33952E-1 4.80648E-1 4.80648E-1 4.66446E-1 4.66446E-1 4.66446E-1 4.66446E-1 4.66446E-1 4.35334E-1 4.35334E-1 4.35334E-1 4.21385E-1 4.21385E-1 4.21385E-1 4.21385E-1 3.67034E-1 3.29484E-1 3.53487E-1 4.21385E-1 4.48317E-1 6.60139E-1 6.4361E-1 6.3849E-1 6.51824E-1 6.51824E-1 6.38985E-1 6.38795E-1 6.23292E-1 6.07484E-1 6.13523E-1 6.09732E-1 6.18599E-1 6.18256E-1 5.52574E-1 5.18467E-1 5.61644E-1 5.63065E-1 5.13052E-1 4.31002E-1 4.40001E-1 5.04312E-1 5.00107E-1 5.81018E-1 6.35733E-1 6.80575E-1 6.61896E-1 6.36463E-1 5.47059E-1 5.99727E-1 6.33459E-1 6.41163E-1 6.49005E-1 6.29948E-1 6.36463E-1 6.71241E-1 6.4602E-1 6.51473E-1 6.31285E-1 6.42407E-1 5.81088E-1 5.93551E-1 6.28174E-1 6.13097E-1 5.96263E-1 6.52092E-1 6.6518E-1 5.81662E-1 5.02862E-1 4.82243E-1 5.18113E-1 4.99655E-1 5.5203E-1 5.43419E-1 5.48123E-1 5.47669E-1 5.57259E-1 5.19121E-1 5.02881E-1 5.30623E-1 5.41169E-1 6.17616E-1 6.89721E-1 7.22806E-1 7.45577E-1 7.62172E-1 7.65553E-1 -9999 -9999 -9999 -9999 -9999 -9999 -9999 -9999 -9999 -9999 -9999 -9999 -9999 -9999
-9999 -9999 -9999 -9999 -9999 -9999 -9999 -9999 -9999 -9999 -9999 -9999 -9999 -9999 -9999 -9999 -9999 -9999 -9999 -9999 -9999 -9999 -9999 -9999 -9999 -9999 -9999 -9999 -9999 -9999 -9999 -9999 -9999 -9999 -9999 -9999 -9999 -9999 -9999 -9999 -9999 -9999 -9999 -9999 -9999 -9999 -9999 -9999 -9999 -9999 -9999 -9999 -9999 -9999 -9999 -9999 -9999 -9999 -9999 -9999 -9999 -9999 -9999 -9999 -9999 -9999 -9999 -9999 -9999 -9999 -9999 -9999 -9999 -9999 -9999 -9999 -9999 -9999 -9999 -9999 -9999 -9999 -9999 -9999 -9999 -9999 -9999 -9999 -9999 -9999 -9999 -9999 -9999 -9999 -9999 -9999 -9999 -9999 -9999 -9999 -9999 -9999 -9999 -9999 -9999 -9999 -9999 -9999 -9999 -9999 -9999 -9999 -9999 -9999 -9999 -9999 -9999 -9999 -9999 -9999 -9999 -9999 -9999 -9999 -9999 -9999 -9999 -9999 -9999 -9999 -9999 -9999 -9999 -9999 -9999 -9999 -9999 -9999 4.5085E-1 4.49976E-1 4.47356E-1 4.15775E-1 4.14061E-1 4.29387E-1 4.32562E-1 4.3748E-1 4.57089E-1 4.35709E-1 4.58224E-1 4.80911E-1 4.87083E-1 5.08089E-1 5.19261E-1 5.21843E-1 5.47313E-1 5.86419E-1 6.20039E-1 6.49768E-1 6.71306E-1 6.56434E-1 6.32161E-1 6.11772E-1 6.2648E-1 6.58074E-1 6.58074E-1 5.09121E-1 5.09121E-1 4.80648E-1 4.9488E-1 4.63519E-1 4.49386E-1 4.49386E-1 4.49386E-1 4.49386E-1 4.35334E-1 4.35334E-1 4.35334E-1 4.35334E-1 4.07561E-1 3.39175E-1 3.48576E-1 4.03845E-1 4.0344E-1 6.31085E-1 6.313E-1 6.38353E-1 6.45431E-1 6.51824E-1 6.53578E-1 6.38985E-1 6.11551E-1 5.85618E-1 5.51795E-1 5.06938E-1 5.16364E-1 5.78718E-1 6.02942E-1 5.66286E-1 4.81663E-1 4.65072E-1 5.07523E-1 4.5164E-1 3.86994E-1 3.83521E-1 4.25197E-1 4.13738E-1 4.76478E-1 5.67313E-1 6.12115E-1 6.16776E-1 6.72307E-1 6.62008E-1 6.55115E-1 5.92899E-1 5.86327E-1 6.4089E-1 6.21393E-1 6.2934E-1 6.42929E-1 6.15754E-1 6.0687E-1 6.06863E-1 5.88385E-1 5.5862E-1 5.91366E-1 6.12648E-1 5.56311E-1 5.45369E-1 6.34713E-1 6.66691E-1 6.33483E-1 5.58178E-1 5.38373E-1 5.96067E-1 6.11058E-1 6.22475E-1 5.94482E-1 5.2845E-1 4.49853E-1 4.58518E-1 4.72438E-1 4.80253E-1 5.314E-1 5.86064E-1 6.43176E-1 7.47407E-1 7.7332E-1 7.68075E-1 7.69157E-1 -9999 -9999 -9999 -9999 -9999 -9999 -9999 -9999 -9999 -9999 -9999 -9999 -9999 -9999 -9999
-9999 -9999 -9999 -9999 -9999 -9999 -9999 -9999 -9999 -9999 -9999 -9999 -9999 -9999 -9999 -9999 -9999 -9999 -9999 -9999 -9999 -9999 -9999 -9999 -9999 -9999 -9999 -9999 -9999 -9999 -9999 -9999 -9999 -9999 -9999 -9999 -9999 -9999 -9999 -9999 -9999 -9999 -9999 -9999 -9999 -9999 -9999 -9999 -9999 -9999 -9999 -9999 -9999 -9999 -9999 -9999 -9999 -9999 -9999 -9999 -9999 -9999 -9999 -9999 -9999 -9999 -9999 -9999 -9999 -9999 -9999 -9999 -9999 -9999 -9999 -9999 -9999 -9999 -9999 -9999 -9999 -9999 -9999 -9999 -9999 -9999 -9999 -9999 -9999 -9999 -9999 -9999 -9999 -9999 -9999 -9999 -9999 -9999 -9999 -9999 -9999 -9999 -9999 -9999 -9999 -9999 -9999 -9999 -9999 -9999 -9999 -9999 -9999 -9999 -9999 -9999 -9999 -9999 -9999 -9999 -9999 -9999 -9999 -9999 -9999 -9999 -9999 -9999 -9999 -9999 -9999 -9999 -9999 -9999 -9999 -9999 -9999 4.52308E-1 4.61653E-1 4.65745E-1 4.69261E-1 4.57263E-1 4.45605E-1 4.40958E-1 4.41248E-1 4.28489E-1 4.31374E-1 4.33107E-1 4.5297E-1 4.74451E-1 4.79736E-1 4.99851E-1 4.78205E-1 5.1038E-1 5.54419E-1 6.20599E-1 6.65044E-1 6.70622E-1 6.73745E-1 6.43932E-1 6.43392E-1 6.58074E-1 6.69534E-1 6.91851E-1 7.0269E-1 5.37536E-1 5.09121E-1 4.63519E-1 4.77711E-1 4.63519E-1 4.49386E-1 4.49386E-1 4.49386E-1 4.63519E-1 4.49386E-1 4.35196E-1 4.34921E-1 4.21385E-1 3.50386E-1 2.96383E-1 3.49889E-1 3.76741E-1 3.76741E-1 6.18427E-1 6.24793E-1 6.31561E-1 6.38323E-1 6.32489E-1 6.45431E-1 6.25944E-1 5.41287E-1 4.95057E-1 4.66385E-1 4.29097E-1 5.02297E-1 5.43261E-1 5.42533E-1 5.66592E-1 5.1948E-1 4.21066E-1 4.58016E-1 4.11816E-1 4.01472E-1 4.44349E-1 4.68009E-1 4.83246E-1 5.50708E-1 6.00955E-1 5.63121E-1 6.25944E-1 6.19353E-1 5.70592E-1 6.06771E-1 5.29731E-1 5.87875E-1 6.26442E-1 5.72049E-1 5.90638E-1 6.3586E-1 5.75333E-1 5.6176E-1 5.31304E-1 5.2454E-1 5.62994E-1 5.91103E-1 5.74542E-1 5.28616E-1 5.21115E-1 6.14539E-1 6.53019E-1 6.60813E-1 6.40154E-1 6.3909E-1 6.32349E-1 6.28978E-1 5.83013E-1 5.2768E-1 5.0642E-1 4.19795E-1 4.26719E-1 5.25193E-1 5.84064E-1 5.69914E-1 6.52558E-1 6.96185E-1 7.53537E-1 7.8459E-1 -9999 -9999 -9999 -9999 -9999 -9999 -9999 -9999 -9999 -9999 -9999 -9999 -9999 -9999 -9999 -9999 -9999
-9999 -9999 -9999 -9999 -9999 -9999 -9999 -9999 -9999 -9999 -9999 -9999 -9999 -9999 -9999 -9999 -9999 -9999 -9999 -9999 -9999 -9999 -9999 -9999 -9999 -9999 -9999 -9999 -9999 -9999 -9999 -9999 -9999 -9999 -9999 -9999 -9999 -9999 -9999 -9999 -9999 -9999 -9999 -9999 -9999 -9999 -9999 -9999 -9999 -9999 -9999 -9999 -9999 -9999 -9999 -9999 -9999 -9999 -9999 -9999 -9999 -9999 -9999 -9999 -9999 -9999 -9999 -9999 -9999 -9999 -9999 -9999 -9999 -9999 -9999 -9999 -9999 -9999 -9999 -9999 -9999 -9999 -9999 -9999 -9999 -9999 -9999 -9999 -9999 -9999 -9999 -9999 -9999 -9999 -9999 -9999 -9999 -9999 -9999 -9999 -9999 -9999 -9999 -9999 -9999 -9999 -9999 -9999 -9999 -9999 -9999 -9999 -9999 -9999 -9999 -9999 -9999 -9999 -9999 -9999 -9999 -9999 -9999 -9999 -9999 -9999 -9999 -9999 -9999 -9999 -9999 -9999 -9999 -9999 -9999 -9999 -9999 4.49103E-1 4.48106E-1 5.35309E-1 5.53988E-1 5.23756E-1 4.97882E-1 4.84058E-1 4.50811E-1 4.53727E-1 4.71105E-1 4.66123E-1 4.62903E-1 4.80323E-1 4.54075E-1 4.77912E-1 4.94669E-1 5.27126E-1 5.67462E-1 6.23637E-1 7.06717E-1 6.91851E-1 6.80796E-1 6.80796E-1 6.80796E-1 6.91851E-1 7.11978E-1 6.91366E-1 7.06133E-1 6.75265E-1 4.91939E-1 4.77711E-1 4.77711E-1 4.77711E-1 4.63519E-1 4.63519E-1 4.63519E-1 4.63519E-1 4.49247E-1 4.16871E-1 4.174E-1 3.63461E-1 3.18785E-1 3.26089E-1 3.76741E-1 3.76741E-1 6.19353E-1 6.18708E-1 6.11144E-1 6.23741E-1 6.09465E-1 5.75825E-1 5.92568E-1 6.0604E-1 5.15269E-1 4.64963E-1 4.35683E-1 4.18635E-1 4.61387E-1 4.48173E-1 4.49716E-1 4.76103E-1 5.17455E-1 4.18521E-1 4.04963E-1 3.96205E-1 4.47163E-1 5.10128E-1 5.62904E-1 5.68532E-1 5.47548E-1 5.04137E-1 5.90536E-1 6.19353E-1 6.0411E-1 4.78275E-1 4.94498E-1 4.63312E-1 5.30035E-1 5.97765E-1 5.62476E-1 5.53525E-1 6.13567E-1 6.09002E-1 5.91618E-1 5.35161E-1 4.91613E-1 5.70036E-1 5.89405E-1 5.41028E-1 4.67362E-1 4.96578E-1 5.24508E-1 6.15506E-1 6.37962E-1 6.01921E-1 5.95255E-1 6.24467E-1 5.42015E-1 4.97985E-1 4.56393E-1 4.57122E-1 4.69792E-1 5.31358E-1 6.23006E-1 6.77694E-1 6.48777E-1 6.77483E-1 7.10397E-1 7.60616E-1 -9999 -9999 -9999 -9999 -9999 -9999 -9999 -9999 -9999 -9999 -9999 -9999 -9999 -9999 -9999 -9999 -9999 -9999
-9999 -9999 -9999 -9999 -9999 -9999 -9999 -9999 -9999 -9999 -9999 -9999 -9999 -9999 -9999 -9999 -9999 -9999 -9999 -9999 -9999 -9999 -9999 -9999 -9999 -9999 -9999 -9999 -9999 -9999 -9999 -9999 -9999 -9999 -9999 -9999 -9999 -9999 -9999 -9999 -9999 -9999 -9999 -9999 -9999 -9999 -9999 -9999 -9999 -9999 -9999 -9999 -9999 -9999 -9999 -9999 -9999 -9999 -9999 -9999 -9999 -9999 -9999 -9999 -9999 -9999 -9999 -9999 -9999 -9999 -9999 -9999 -9999 -9999 -9999 -9999 -9999 -9999 -9999 -9999 -9999 -9999 -9999 -9999 -9999 -9999 -9999 -9999 -9999 -9999 -9999 -9999 -9999 -9999 -9999 -9999 -9999 -9999 -9999 -9999 -9999 -9999 -9999 -9999 -9999 -9999 -9999 -9999 -9999 -9999 -9999 -9999 -9999 -9999 -9999 -9999 -9999 -9999 -9999 -9999 -9999 -9999 -9999 -9999 -9999 -9999 -9999 -9999 -9999 -9999 -9999 -9999 -9999 -9999 -9999 -9999 -9999 4.13775E-1 4.54344E-1 5.50031E-1 5.99577E-1 5.83825E-1 5.29917E-1 4.93141E-1 4.86082E-1 4.93141E-1 5.30121E-1 5.11794E-1 5.06794E-1 4.80436E-1 4.98493E-1 5.14672E-1 5.87105E-1 6.23366E-1 6.5421E-1 6.98786E-1 6.58074E-1 6.80796E-1 7.11978E-1 6.80796E-1 6.59495E-1 6.80796E-1 7.11978E-1 6.8484E-1 6.84716E-1 6.8493E-1 6.52694E-1 4.91939E-1 4.77711E-1 4.77711E-1 4.63519E-1 4.77711E-1 4.45576E-1 4.31461E-1 4.17095E-1 4.17031E-1 4.17633E-1 3.32482E-1 3.28161E-1 3.76741E-1 4.03845E-1 6.25944E-1 6.25944E-1 6.11457E-1 5.82614E-1 5.65404E-1 5.12864E-1 4.60456E-1 5.03313E-1 5.73882E-1 5.32302E-1 5.25312E-1 4.95987E-1 4.73587E-1 4.86408E-1 4.45588E-1 3.85003E-1 3.89661E-1 3.99935E-1 3.53713E-1 3.11911E-1 3.62991E-1 4.35393E-1 5.30313E-1 4.9739E-1 4.7489E-1 5.09427E-1 5.56722E-1 5.89755E-1 5.99323E-1 5.31881E-1 3.92076E-1 3.73729E-1 3.92807E-1 4.54217E-1 5.29529E-1 4.90755E-1 4.87176E-1 5.74752E-1 5.66855E-1 5.40513E-1 5.07783E-1 4.53328E-1 5.14286E-1 5.34288E-1 5.01336E-1 4.96968E-1 5.36648E-1 5.7355E-1 5.69087E-1 5.13883E-1 5.30603E-1 5.20465E-1 5.87263E-1 5.81472E-1 5.51119E-1 5.49984E-1 5.38034E-1 5.72923E-1 7.32942E-1 6.64402E-1 5.45248E-1 7.05409E-1 7.19579E-1 7.59706E-1 -9999 -9999 -9999 -9999 -9999 -9999 -9999 -9999 -9999 -9999 -9999 -9999 -9999 -9999 -9999 -9999 -9999 -9999 -9999
-9999 -9999 -9999 -9999 -9999 -9999 -9999 -9999 -9999 -9999 -9999 -9999 -9999 -9999 -9999 -9999 -9999 -9999 -9999 -9999 -9999 -9999 -9999 -9999 -9999 -9999 -9999 -9999 -9999 -9999 -9999 -9999 -9999 -9999 -9999 -9999 -9999 -9999 -9999 -9999 -9999 -9999 -9999 -9999 -9999 -9999 -9999 -9999 -9999 -9999 -9999 -9999 -9999 -9999 -9999 -9999 -9999 -9999 -9999 -9999 -9999 -9999 -9999 -9999 -9999 -9999 -9999 -9999 -9999 -9999 -9999 -9999 -9999 -9999 -9999 -9999 -9999 -9999 -9999 -9999 -9999 -9999 -9999 -9999 -9999 -9999 -9999 -9999 -9999 -9999 -9999 -9999 -9999 -9999 -9999 -9999 -9999 -9999 -9999 -9999 -9999 -9999 -9999 -9999 -9999 -9999 -9999 -9999 -9999 -9999 -9999 -9999 -9999 -9999 -9999 -9999 -9999 -9999 -9999 -9999 -9999 -9999 -9999 -9999 -9999 -9999 -9999 -9999 -9999 -9999 -9999 -9999 -9999 -9999 -9999 -9999 4.09215E-1 4.03537E-1 4.14346E-1 4.45779E-1 5.11415E-1 5.46208E-1 5.08734E-1 4.91376E-1 4.83437E-1 4.91082E-1 5.17085E-1 4.93961E-1 5.18493E-1 5.60806E-1 5.68906E-1 5.99317E-1 6.50741E-1 6.92557E-1 6.85223E-1 6.88261E-1 6.81913E-1 6.47235E-1 6.20023E-1 5.86052E-1 5.63035E-1 5.86002E-1 6.75778E-1 6.86642E-1 6.79319E-1 6.72132E-1 6.83914E-1 5.06123E-1 4.91939E-1 4.77711E-1 4.45576E-1 4.45576E-1 4.45576E-1 4.45128E-1 4.30911E-1 4.17633E-1 3.50386E-1 3.01663E-1 3.5753E-1 4.17633E-1 6.12718E-1 6.19353E-1 5.66498E-1 5.14664E-1 4.73488E-1 4.63823E-1 4.44317E-1 5.00275E-1 5.60108E-1 5.67008E-1 5.6433E-1 5.67008E-1 5.67008E-1 5.73882E-1 5.39279E-1 4.83261E-1 4.53073E-1 4.01965E-1 3.26001E-1 3.01442E-1 3.23122E-1 3.36348E-1 3.97946E-1 4.00753E-1 4.22111E-1 4.62296E-1 4.33821E-1 4.92009E-1 5.26323E-1 6.12084E-1 5.4204E-1 4.0655E-1 3.78781E-1 3.75373E-1 3.98327E-1 4.5383E-1 4.16572E-1 4.38618E-1 4.97806E-1 5.14208E-1 4.52826E-1 4.2603E-1 4.40149E-1 4.86117E-1 4.45075E-1 4.9689E-1 5.32495E-1 5.23489E-1 5.49801E-1 4.88988E-1 4.47246E-1 4.03986E-1 4.80142E-1 5.49838E-1 5.50193E-1 5.63997E-1 7.13845E-1 5.63866E-1 7.14042E-1 5.9655E-1 5.74659E-1 4.93084E-1 7.50052E-1 7.64401E-1 7.37761E-1 -9999 -9999 -9999 -9999 -9999 -9999 -9999 -9999 -9999 -9999 -9999 -9999 -9999 -9999 -9999 -9999 -9999 -9999 -9999
-9999 -9999 -9999 -9999 -9999 -9999 -9999 -9999 -9999 -9999 -9999 -9999 -9999 -9999 -9999 -9999 -9999 -9999 -9999 -9999 -9999 -9999 -9999 -9999 -9999 -9999 -9999 -9999 -9999 -9999 -9999 -9999 -9999 -9999 -9999 -9999 -9999 -9999 -9999 -9999 -9999 -9999 -9999 -9999 -9999 -9999 -9999 -9999 -9999 -9999 -9999 -9999 -9999 -9999 -9999 -9999 -9999 -9999 -9999 -9999 -9999 -9999 -9999 -9999 -9999 -9999 -9999 -9999 -9999 -9999 -9999 -9999 -9999 -9999 -9999 -9999 -9999 -9999 -9999 -9999 -9999 -9999 -9999 -9999 -9999 -9999 -9999 -9999 -9999 -9999 -9999 -9999 -9999 -9999 -9999 -9999 -9999 -9999 -9999 -9999 -9999 -9999 -9999 -9999 -9999 -9999 -9999 -9999 -9999 -9999 -9999 -9999 -9999 -9999 -9999 -9999 -9999 -9999 -9999 -9999 -9999 -9999 -9999 -9999 -9999 -9999 -9999 -9999 -9999 -9999 -9999 -9999 -9999 -9999 -9999 -9999 4.05237E-1 3.99012E-1 3.98166E-1 4.05237E-1 3.95203E-1 4.29814E-1 4.64073E-1 4.45863E-1 4.6027E-1 4.69932E-1 4.67819E-1 4.9614E-1 5.2918E-1 5.61096E-1 5.97908E-1 6.19665E-1 6.1436E-1 6.31671E-1 6.19089E-1 6.0156E-1 5.76887E-1 5.44716E-1 5.27742E-1 4.61463E-1 5.2623E-1 5.62885E-1 6.06756E-1 6.32645E-1 6.75778E-1 6.85939E-1 6.85101E-1 6.75149E-1 4.59689E-1 4.45576E-1 4.45576E-1 4.45576E-1 4.45576E-1 4.45063E-1 4.31364E-1 4.03845E-1 2.96482E-1 2.934E-1 3.84105E-1 5.73882E-1 5.80727E-1 5.53014E-1 5.15126E-1 5.81928E-1 6.15794E-1 5.83256E-1 4.95908E-1 5.60108E-1 5.46241E-1 4.97141E-1 4.88893E-1 4.75363E-1 5.04294E-1 5.46241E-1 5.46241E-1 5.3247E-1 5.11805E-1 4.19273E-1 3.30306E-1 3.55219E-1 3.63719E-1 3.03384E-1 3.07316E-1 3.63243E-1 4.0931E-1 3.6011E-1 3.25989E-1 3.66635E-1 4.19038E-1 5.36386E-1 6.12718E-1 5.27492E-1 4.75636E-1 4.5018E-1 4.75629E-1 4.12988E-1 3.52972E-1 3.85589E-1 3.95347E-1 4.17977E-1 3.89984E-1 3.64864E-1 4.32859E-1 4.56061E-1 4.35618E-1 4.49767E-1 4.74111E-1 4.49677E-1 5.10914E-1 4.92873E-1 4.30657E-1 3.55892E-1 4.38387E-1 4.68208E-1 4.73494E-1 5.13641E-1 5.37926E-1 5.73618E-1 6.25786E-1 5.29691E-1 4.51833E-1 4.00019E-1 7.1964E-1 7.41576E-1 -9999 -9999 -9999 -9999 -9999 -9999 -9999 -9999 -9999 -9999 -9999 -9999 -9999 -9999 -9999 -9999 -9999 -9999 -9999 -9999
-9999 -9999 -9999 -9999 -9999 -9999 -9999 -9999 -9999 -9999 -9999 -9999 -9999 -9999 -9999 -9999 -9999 -9999 -9999 -9999 -9999 -9999 -9999 -9999 -9999 -9999 -9999 -9999 -9999 -9999 -9999 -9999 -9999 -9999 -9999 -9999 -9999 -9999 -9999 -9999 -9999 -9999 -9999 -9999 -9999 -9999 -9999 -9999 -9999 -9999 -9999 -9999 -9999 -9999 -9999 -9999 -9999 -9999 -9999 -9999 -9999 -9999 -9999 -9999 -9999 -9999 -9999 -9999 -9999 -9999 -9999 -9999 -9999 -9999 -9999 -9999 -9999 -9999 -9999 -9999 -9999 -9999 -9999 -9999 -9999 -9999 -9999 -9999 -9999 -9999 -9999 -9999 -9999 -9999 -9999 -9999 -9999 -9999 -9999 -9999 -9999 -9999 -9999 -9999 -9999 -9999 -9999 -9999 -9999 -9999 -9999 -9999 -9999 -9999 -9999 -9999 -9999 -9999 -9999 -9999 -9999 -9999 -9999 -9999 -9999 -9999 -9999 -9999 -9999 -9999 -9999 -9999 -9999 -9999 4.16633E-1 4.11208E-1 4.0382E-1 4.00142E-1 3.69638E-1 3.67994E-1 3.69638E-1 3.75139E-1 3.79564E-1 3.82061E-1 3.59926E-1 3.96383E-1 4.22387E-1 4.50285E-1 4.80555E-1 5.08321E-1 5.16849E-1 5.04407E-1 5.05878E-1 4.94578E-1 4.96932E-1 5.04995E-1 4.7606E-1 4.64626E-1 4.16739E-1 4.68141E-1 5.08893E-1 5.20652E-1 5.3268E-1 5.84365E-1 6.27607E-1 6.52881E-1 6.34887E-1 6.46164E-1 4.73868E-1 4.45576E-1 4.59689E-1 4.59689E-1 4.59689E-1 4.45576E-1 4.3155E-1 3.4775E-1 2.57501E-1 2.72724E-1 3.7408E-1 5.73882E-1 5.53185E-1 5.64941E-1 6.21054E-1 5.95156E-1 5.47369E-1 4.82102E-1 5.60108E-1 5.46241E-1 5.18312E-1 4.43091E-1 4.02528E-1 4.50944E-1 4.82006E-1 4.28988E-1 4.25361E-1 4.69267E-1 5.30467E-1 4.76259E-1 4.13898E-1 4.5928E-1 4.30281E-1 3.85255E-1 3.3167E-1 2.73924E-1 3.00681E-1 2.65663E-1 2.7722E-1 3.15668E-1 3.69399E-1 4.96726E-1 5.38255E-1 5.23758E-1 5.69638E-1 5.63381E-1 5.69864E-1 4.87118E-1 4.51763E-1 4.64995E-1 4.94355E-1 4.48365E-1 3.82864E-1 3.89279E-1 3.57348E-1 3.36448E-1 3.6104E-1 3.39689E-1 3.25265E-1 3.58346E-1 4.45736E-1 4.09173E-1 3.7713E-1 3.7724E-1 4.0695E-1 4.23074E-1 4.50557E-1 4.97154E-1 5.46779E-1 6.08114E-1 6.53377E-1 7.32925E-1 7.29699E-1 7.32031E-1 7.21274E-1 7.20175E-1 -9999 -9999 -9999 -9999 -9999 -9999 -9999 -9999 -9999 -9999 -9999 -9999 7.52825E-1 7.47445E-1 7.27823E-1 -9999 -9999 -9999 -9999 -9999
-9999 -9999 -9999 -9999 -9999 -9999 -9999 -9999 -9999 -9999 -9999 -9999 -9999 -9999 -9999 -9999 -9999 -9999 -9999 -9999 -9999 -9999 -9999 -9999 -9999 -9999 -9999 -9999 -9999 -9999 -9999 -9999 -9999 -9999 -9999 -9999 -9999 -9999 -9999 -9999 -9999 -9999 -9999 -9999 -9999 -9999 -9999 -9999 -9999 -9999 -9999 -9999 -9999 -9999 -9999 -9999 -9999 -9999 -9999 -9999 -9999 -9999 -9999 -9999 -9999 -9999 -9999 -9999 -9999 -9999 -9999 -9999 -9999 -9999 -9999 -9999 -9999 -9999 -9999 -9999 -9999 -9999 -9999 -9999 -9999 -9999 -9999 -9999 -9999 -9999 -9999 -9999 -9999 -9999 -9999 -9999 -9999 -9999 -9999 -9999 -9999 -9999 -9999 -9999 -9999 -9999 -9999 -9999 -9999 -9999 -9999 -9999 -9999 -9999 -9999 -9999 -9999 -9999 -9999 -9999 -9999 -9999 -9999 -9999 -9999 -9999 -9999 -9999 -9999 -9999 -9999 -9999 -9999 4.16919E-1 4.16061E-1 4.12634E-1 4.06941E-1 3.75967E-1 3.72659E-1 3.69364E-1 3.67447E-1 3.6608E-1 3.65261E-1 3.3906E-1 3.42497E-1 3.46483E-1 3.50491E-1 3.57219E-1 3.95258E-1 3.92081E-1 4.28745E-1 4.20291E-1 4.26612E-1 4.66969E-1 4.90285E-1 4.66383E-1 3.76542E-1 3.72407E-1 4.09889E-1 4.41066E-1 4.59124E-1 4.84167E-1 4.90636E-1 5.33374E-1 5.49074E-1 6.23019E-1 6.4682E-1 6.46104E-1 6.46405E-1 4.73868E-1 4.59689E-1 4.59689E-1 4.59689E-1 3.99266E-1 3.59064E-1 2.68449E-1 2.57142E-1 3.14716E-1 3.86394E-1 4.25771E-1 4.83329E-1 5.66278E-1 5.64973E-1 5.24224E-1 5.24685E-1 5.25312E-1 5.32302E-1 5.11305E-1 4.52305E-1 4.14312E-1 3.35381E-1 3.3552E-1 3.23061E-1 3.22992E-1 3.78047E-1 4.2818E-1 4.46631E-1 4.67513E-1 5.04294E-1 4.48373E-1 3.65611E-1 3.07488E-1 2.91266E-1 2.27283E-1 2.6381E-1 3.40358E-1 4.15738E-1 4.3609E-1 4.52174E-1 5.18375E-1 4.8305E-1 4.114E-1 4.49631E-1 4.93926E-1 5.63592E-1 5.40099E-1 5.20453E-1 5.26323E-1 4.77815E-1 4.99152E-1 4.67635E-1 3.83166E-1 3.84482E-1 3.65557E-1 3.4842E-1 3.34327E-1 2.84832E-1 3.05542E-1 3.11694E-1 3.27608E-1 3.52615E-1 4.66501E-1 5.09355E-1 4.71357E-1 4.81933E-1 5.31172E-1 5.92934E-1 6.59772E-1 7.14297E-1 7.04518E-1 7.21431E-1 7.21462E-1 7.19924E-1 -9999 -9999 -9999 -9999 -9999 -9999 -9999 -9999 -9999 -9999 -9999 -9999 7.5586E-1 7.5137E-1 7.77265E-1 7.52998E-1 7.23725E-1 -9999 -9999 -9999 -9999
-9999 -9999 -9999 -9999 -9999 -9999 -9999 -9999 -9999 -9999 -9999 -9999 -9999 -9999 -9999 -9999 -9999 -9999 -9999 -9999 -9999 -9999 -9999 -9999 -9999 -9999 -9999 -9999 -9999 -9999 -9999 -9999 -9999 -9999 -9999 -9999 -9999 -9999 -9999 -9999 -9999 -9999 -9999 -9999 -9999 -9999 -9999 -9999 -9999 -9999 -9999 -9999 -9999 -9999 -9999 -9999 -9999 -9999 -9999 -9999 -9999 -9999 -9999 -9999 -9999 -9999 -9999 -9999 -9999 -9999 -9999 -9999 -9999 -9999 -9999 -9999 -9999 -9999 -9999 -9999 -9999 -9999 -9999 -9999 -9999 -9999 -9999 -9999 -9999 -9999 -9999 -9999 -9999 -9999 -9999 -9999 -9999 -9999 -9999 -9999 -9999 -9999 -9999 -9999 -9999 -9999 -9999 -9999 -9999 -9999 -9999 -9999 -9999 -9999 -9999 -9999 -9999 -9999 -9999 -9999 -9999 -9999 -9999 -9999 -9999 -9999 -9999 -9999 -9999 -9999 -9999 -9999 4.16347E-1 4.15203E-1 4.15489E-1 4.14632E-1 3.82061E-1 3.78732E-1 3.6134E-1 3.58357E-1 3.55386E-1 3.66626E-1 3.38269E-1 3.38269E-1 3.40115E-1 3.39851E-1 3.37742E-1 3.38796E-1 3.16578E-1 3.23236E-1 3.41886E-1 3.62668E-1 4.02623E-1 4.33652E-1 4.26613E-1 3.81806E-1 3.79863E-1 4.29783E-1 4.8782E-1 5.13706E-1 5.77019E-1 6.18764E-1 5.97196E-1 5.88778E-1 6.2184E-1 6.35002E-1 6.4682E-1 6.46089E-1 6.45832E-1 6.34642E-1 4.40874E-1 4.26882E-1 4.26882E-1 3.85684E-1 3.15273E-1 2.60075E-1 2.76806E-1 3.95194E-1 4.31248E-1 4.73679E-1 4.51037E-1 5.10964E-1 4.97565E-1 4.97565E-1 4.81502E-1 4.6739E-1 4.32413E-1 4.03441E-1 3.49955E-1 2.82002E-1 2.93047E-1 3.36738E-1 3.08646E-1 2.59422E-1 3.05857E-1 2.93856E-1 3.46881E-1 4.53534E-1 3.92047E-1 3.90688E-1 3.03522E-1 2.09572E-1 1.63844E-1 1.77855E-1 2.91551E-1 3.91765E-1 4.86245E-1 5.36107E-1 5.00814E-1 3.92329E-1 3.25823E-1 3.22713E-1 3.66569E-1 4.82427E-1 4.37555E-1 3.35386E-1 3.50915E-1 3.73954E-1 3.7505E-1 4.02266E-1 4.74819E-1 4.83494E-1 4.57171E-1 4.75234E-1 4.48507E-1 3.83663E-1 2.89719E-1 2.6544E-1 2.69746E-1 3.15118E-1 4.57009E-1 6.78157E-1 5.60341E-1 6.13931E-1 6.08333E-1 6.07041E-1 6.74721E-1 7.20769E-1 6.94909E-1 6.97351E-1 7.21901E-1 7.20269E-1 7.18443E-1 -9999 -9999 -9999 -9999 -9999 -9999 -9999 -9999 -9999 -9999 -9999 -9999 7.57038E-1 7.53318E-1 7.79284E-1 7.74528E-1 7.43545E-1 -9999 -9999 -9999 -9999
-9999 -9999 -9999 -9999 -9999 -9999 -9999 -9999 -9999 -9999 -9999 -9999 -9999 -9999 -9999 -9999 -9999 -9999 -9999 -9999 -9999 -9999 -9999 -9999 -9999 -9999 -9999 -9999 -9999 -9999 -9999 -9999 -9999 -9999 -9999 -9999 -9999 -9999 -9999 -9999 -9999 -9999 -9999 -9999 -9999 -9999 -9999 -9999 -9999 -9999 -9999 -9999 -9999 -9999 -9999 -9999 -9999 -9999 -9999 -9999 -9999 -9999 -9999 -9999 -9999 -9999 -9999 -9999 -9999 -9999 -9999 -9999 -9999 -9999 -9999 -9999 -9999 -9999 -9999 -9999 -9999 -9999 -9999 -9999 -9999 -9999 -9999 -9999 -9999 -9999 -9999 -9999 -9999 -9999 -9999 -9999 -9999 -9999 -9999 -9999 -9999 -9999 -9999 -9999 -9999 -9999 -9999 -9999 -9999 -9999 -9999 -9999 -9999 -9999 -9999 -9999 -9999 -9999 -9999 -9999 -9999 -9999 -9999 -9999 -9999 -9999 -9999 -9999 -9999 -9999 -9999 -9999 4.14632E-1 4.12919E-1 3.85401E-1 3.70899E-1 3.67883E-1 3.65424E-1 3.62699E-1 3.60797E-1 3.31348E-1 3.28226E-1 3.25895E-1 3.38005E-1 3.39587E-1 3.40115E-1 3.12518E-1 3.11508E-1 3.28252E-1 3.22721E-1 3.26851E-1 3.26074E-1 3.40827E-1 3.3179E-1 3.37819E-1 3.76377E-1 4.48858E-1 4.62285E-1 4.60704E-1 5.1694E-1 5.60595E-1 6.3165E-1 6.4682E-1 6.57001E-1 6.57001E-1 6.4682E-1 6.46782E-1 6.34673E-1 6.03117E-1 6.03085E-1 4.69046E-1 4.26882E-1 4.13006E-1 3.70557E-1 2.99489E-1 2.73659E-1 3.51931E-1 5.11805E-1 5.26025E-1 4.79082E-1 3.57821E-1 3.65265E-1 3.88869E-1 4.15175E-1 4.67513E-1 4.19092E-1 4.12278E-1 5.84304E-1 5.16467E-1 4.8507E-1 5.38412E-1 3.73048E-1 3.1289E-1 2.31835E-1 2.24859E-1 2.54246E-1 3.58579E-1 4.29825E-1 3.38623E-1 2.98544E-1 2.79702E-1 1.86946E-1 1.68614E-1 2.11555E-1 2.40995E-1 3.03148E-1 4.31997E-1 5.0178E-1 3.763E-1 2.87844E-1 2.45191E-1 2.47241E-1 3.02653E-1 4.13699E-1 4.41007E-1 3.00594E-1 2.59506E-1 2.6146E-1 2.72005E-1 3.26647E-1 4.23946E-1 4.01366E-1 4.12875E-1 3.34171E-1 3.44369E-1 4.06832E-1 3.60867E-1 3.10035E-1 3.33113E-1 4.10777E-1 6.42893E-1 5.83495E-1 4.92312E-1 4.52111E-1 4.09127E-1 4.21216E-1 3.70179E-1 6.96494E-1 6.98272E-1 6.98074E-1 6.9656E-1 7.18947E-1 7.17463E-1 -9999 -9999 -9999 -9999 -9999 -9999 -9999 -9999 -9999 -9999 -9999 -9999 -9999 -9999 -9999 -9999 -9999 -9999 -9999 -9999 -9999
-9999 -9999 -9999 -9999 -9999 -9999 -9999 -9999 -9999 -9999 -9999 -9999 -9999 -9999 -9999 -9999 -9999 -9999 -9999 -9999 -9999 -9999 -9999 -9999 -9999 -9999 -9999 -9999 -9999 -9999 -9999 -9999 -9999 -9999 -9999 -9999 -9999 -9999 -9999 -9999 -9999 -9999 -9999 -9999 -9999 -9999 -9999 -9999 -9999 -9999 -9999 -9999 -9999 -9999 -9999 -9999 -9999 -9999 -9999 -9999 -9999 -9999 -9999 -9999 -9999 -9999 -9999 -9999 -9999 -9999 -9999 -9999 -9999 -9999 -9999 -9999 -9999 -9999 -9999 -9999 -9999 -9999 -9999 -9999 -9999 -9999 -9999 -9999 -9999 -9999 -9999 -9999 -9999 -9999 -9999 -9999 -9999 -9999 -9999 -9999 -9999 -9999 -9999 -9999 -9999 -9999 -9999 -9999 -9999 -9999 -9999 -9999 -9999 -9999 -9999 -9999 -9999 -9999 -9999 -9999 -9999 -9999 -9999 -9999 -9999 -9999 -9999 -9999 -9999 -9999 -9999 4.01158E-1 4.0031E-1 3.71998E-1 3.70899E-1 3.69253E-1 3.67063E-1 3.65151E-1 3.65151E-1 3.51832E-1 3.50224E-1 3.45152E-1 3.2693E-1 3.24862E-1 3.2512E-1 3.12266E-1 3.12771E-1 3.14291E-1 3.21436E-1 3.75384E-1 4.03755E-1 3.51374E-1 3.30642E-1 3.17495E-1 3.10398E-1 3.28667E-1 3.65666E-1 3.59301E-1 3.63894E-1 4.14139E-1 4.94212E-1 5.60199E-1 5.72445E-1 6.12106E-1 6.4682E-1 6.57001E-1 6.1588E-1 6.03661E-1 5.91311E-1 6.03661E-1 5.90905E-1 4.40703E-1 4.26882E-1 3.4957E-1 3.16647E-1 4.30038E-1 4.80328E-1 4.8877E-1 3.86687E-1 3.80235E-1 3.59664E-1 3.28909E-1 3.4468E-1 4.07596E-1 4.51926E-1 4.90741E-1 5.38409E-1 5.58371E-1 5.23555E-1 5.72158E-1 5.55293E-1 5.44494E-1 2.86291E-1 2.27978E-1 2.332E-1 2.54394E-1 3.05466E-1 3.52907E-1 3.48862E-1 2.56863E-1 1.91082E-1 1.44208E-1 1.41856E-1 1.94102E-1 2.76372E-1 3.70776E-1 4.59597E-1 3.8397E-1 3.62998E-1 3.16748E-1 2.67737E-1 2.20377E-1 2.8579E-1 3.68128E-1 4.36787E-1 4.20945E-1 3.08113E-1 2.27278E-1 2.11972E-1 3.28628E-1 3.59895E-1 2.92848E-1 3.39939E-1 2.93198E-1 2.53945E-1 3.18642E-1 5.66904E-1 5.81915E-1 6.16705E-1 6.55984E-1 6.57355E-1 5.49729E-1 4.7357E-1 4.09014E-1 3.58573E-1 6.82054E-1 6.71159E-1 6.98239E-1 6.98107E-1 6.96889E-1 6.9514E-1 6.9312E-1 7.16577E-1 -9999 -9999 -9999 -9999 -9999 -9999 -9999 -9999 -9999 -9999 -9999 -9999 -9999 -9999 -9999 -9999 -9999 -9999 -9999 -9999 -9999
-9999 -9999 -9999 -9999 -9999 -9999 -9999 -9999 -9999 -9999 -9999 -9999 -9999 -9999 -9999 -9999 -9999 -9999 -9999 -9999 -9999 -9999 -9999 -9999 -9999 -9999 -9999 -9999 -9999 -9999 -9999 -9999 -9999 -9999 -9999 -9999 -9999 -9999 -9999 -9999 -9999 -9999 -9999 -9999 -9999 -9999 -9999 -9999 -9999 -9999 -9999 -9999 -9999 -9999 -9999 -9999 -9999 -9999 -9999 -9999 -9999 -9999 -9999 -9999 -9999 -9999 -9999 -9999 -9999 -9999 -9999 -9999 -9999 -9999 -9999 -9999 -9999 -9999 -9999 -9999 -9999 -9999 -9999 -9999 -9999 -9999 -9999 -9999 -9999 -9999 -9999 -9999 -9999 -9999 -9999 -9999 -9999 -9999 -9999 -9999 -9999 -9999 -9999 -9999 -9999 -9999 -9999 -9999 -9999 -9999 -9999 -9999 -9999 -9999 -9999 -9999 -9999 -9999 -9999 -9999 -9999 -9999 -9999 -9999 -9999 -9999 -9999 -9999 -9999 -9999 -9999 3.9777E-1 3.70899E-1 3.71174E-1 3.71448E-1 3.69527E-1 3.6761E-1 3.66243E-1 3.53713E-1 3.55869E-1 3.54521E-1 3.50759E-1 3.47016E-1 3.15815E-1 3.12518E-1 3.1176E-1 3.12266E-1 3.13278E-1 3.17853E-1 3.30486E-1 3.51106E-1 4.22184E-1 4.51244E-1 3.89894E-1 3.66922E-1 3.44166E-1 2.98707E-1 3.07258E-1 3.06257E-1 3.11785E-1 3.53497E-1 4.29755E-1 4.49469E-1 5.06274E-1 5.4507E-1 5.80099E-1 5.88389E-1 5.88959E-1 5.91311E-1 6.03661E-1 6.14873E-1 5.64649E-1 5.11805E-1 3.85684E-1 3.93407E-1 4.03961E-1 3.97064E-1 3.86967E-1 3.31562E-1 3.12804E-1 3.01038E-1 3.25283E-1 4.52817E-1 5.0914E-1 4.9796E-1 3.52807E-1 4.46808E-1 5.53408E-1 5.57038E-1 4.72813E-1 5.23942E-1 5.44494E-1 3.6565E-1 3.36882E-1 3.22282E-1 2.47455E-1 2.26745E-1 3.08319E-1 2.67657E-1 1.8962E-1 1.36337E-1 1.51371E-1 1.96948E-1 2.29174E-1 2.87391E-1 4.23489E-1 3.93341E-1 2.7072E-1 2.15758E-1 2.59207E-1 2.70458E-1 2.12415E-1 2.03488E-1 2.62606E-1 3.94302E-1 4.01253E-1 3.85773E-1 2.81075E-1 1.98478E-1 2.31348E-1 2.94914E-1 2.57389E-1 2.67463E-1 2.64691E-1 2.8032E-1 3.23055E-1 5.72448E-1 6.62784E-1 5.94814E-1 4.96553E-1 5.49305E-1 4.76167E-1 6.52771E-1 6.94401E-1 6.78219E-1 6.7047E-1 6.70953E-1 6.7047E-1 6.96263E-1 6.95405E-1 6.93916E-1 6.92123E-1 -9999 -9999 -9999 -9999 -9999 -9999 -9999 -9999 -9999 -9999 -9999 -9999 -9999 -9999 -9999 -9999 -9999 -9999 -9999 -9999 -9999 -9999
-9999 -9999 -9999 -9999 -9999 -9999 -9999 -9999 -9999 -9999 -9999 -9999 -9999 -9999 -9999 -9999 -9999 -9999 -9999 -9999 -9999 -9999 -9999 -9999 -9999 -9999 -9999 -9999 -9999 -9999 -9999 -9999 -9999 -9999 -9999 -9999 -9999 -9999 -9999 -9999 -9999 -9999 -9999 -9999 -9999 -9999 -9999 -9999 -9999 -9999 -9999 -9999 -9999 -9999 -9999 -9999 -9999 -9999 -9999 -9999 -9999 -9999 -9999 -9999 -9999 -9999 -9999 -9999 -9999 -9999 -9999 -9999 -9999 -9999 -9999 -9999 -9999 -9999 -9999 -9999 -9999 -9999 -9999 -9999 -9999 -9999 -9999 -9999 -9999 -9999 -9999 -9999 -9999 -9999 -9999 -9999 -9999 -9999 -9999 -9999 -9999 -9999 -9999 -9999 -9999 -9999 -9999 -9999 -9999 -9999 -9999 -9999 -9999 -9999 -9999 -9999 -9999 -9999 -9999 -9999 -9999 -9999 -9999 -9999 -9999 -9999 -9999 -9999 -9999 -9999 -9999 -9999 -9999 3.67883E-1 3.69801E-1 3.7035E-1 3.44247E-1 3.58842E-1 3.61011E-1 3.61554E-1 3.62098E-1 3.65639E-1 3.40192E-1 3.3624E-1 3.29186E-1 3.2195E-1 3.16069E-1 3.13278E-1 2.86167E-1 3.01154E-1 3.15967E-1 3.62449E-1 4.73301E-1 4.6849E-1 4.47923E-1 4.25777E-1 4.18313E-1 3.96044E-1 3.91101E-1 3.43079E-1 3.23366E-1 3.26205E-1 3.05109E-1 3.46111E-1 4.17973E-1 5.03706E-1 4.61144E-1 4.84321E-1 5.30365E-1 5.91311E-1 6.0695E-1 5.49231E-1 4.60023E-1 4.32665E-1 4.32665E-1 4.18738E-1 4.60753E-1 4.80328E-1 3.96783E-1 4.01696E-1 3.75032E-1 3.68709E-1 3.86242E-1 3.90829E-1 3.89822E-1 3.85631E-1 3.30175E-1 3.11862E-1 3.42364E-1 4.80424E-1 4.61899E-1 5.06355E-1 3.1458E-1 2.90902E-1 2.64922E-1 2.24078E-1 1.7855E-1 1.94064E-1 1.51196E-1 1.24229E-1 1.32688E-1 2.16705E-1 3.04997E-1 3.37994E-1 4.14805E-1 4.67078E-1 3.62603E-1 2.71208E-1 1.60646E-1 1.90737E-1 1.97933E-1 1.50169E-1 1.64371E-1 2.31793E-1 3.25852E-1 2.77444E-1 3.11075E-1 2.8991E-1 2.26917E-1 2.3906E-1 3.38435E-1 3.77944E-1 5.71042E-1 5.02596E-1 5.11199E-1 5.54429E-1 6.26819E-1 5.31058E-1 5.09468E-1 4.2593E-1 4.66675E-1 6.10133E-1 6.34701E-1 6.6423E-1 6.84019E-1 6.67742E-1 6.69228E-1 6.68503E-1 6.94247E-1 6.93916E-1 6.92887E-1 6.91525E-1 -9999 -9999 -9999 -9999 -9999 -9999 -9999 -9999 -9999 -9999 -9999 -9999 -9999 -9999 -9999 -9999 -9999 -9999 -9999 -9999 -9999 -9999
-9999 -9999 -9999 -9999 -9999 -9999 -9999 -9999 -9999 -9999 -9999 -9999 -9999 -9999 -9999 -9999 -9999 -9999 -9999 -9999 -9999 -9999 -9999 -9999 -9999 -9999 -9999 -9999 -9999 -9999 -9999 -9999 -9999 -9999 -9999 -9999 -9999 -9999 -9999 -9999 -9999 -9999 -9999 -9999 -9999 -9999 -9999 -9999 -9999 -9999 -9999 -9999 -9999 -9999 -9999 -9999 -9999 -9999 -9999 -9999 -9999 -9999 -9999 -9999 -9999 -9999 -9999 -9999 -9999 -9999 -9999 -9999 -9999 -9999 -9999 -9999 -9999 -9999 -9999 -9999 -9999 -9999 -9999 -9999 -9999 -9999 -9999 -9999 -9999 -9999 -9999 -9999 -9999 -9999 -9999 -9999 -9999 -9999 -9999 -9999 -9999 -9999 -9999 -9999 -9999 -9999 -9999 -9999 -9999 -9999 -9999 -9999 -9999 -9999 -9999 -9999 -9999 -9999 -9999 -9999 -9999 -9999 -9999 -9999 -9999 -9999 -9999 -9999 -9999 -9999 -9999 -9999 -9999 3.64605E-1 3.68431E-1 3.49045E-1 3.74969E-1 3.86624E-1 3.89699E-1 3.84115E-1 3.85508E-1 3.84587E-1 4.09204E-1 3.91294E-1 3.782E-1 3.60656E-1 3.3179E-1 2.9441E-1 2.89302E-1 2.87129E-1 3.00659E-1 3.14189E-1 3.5865E-1 3.99427E-1 4.37615E-1 4.79907E-1 5.00498E-1 4.99909E-1 4.87153E-1 3.84283E-1 3.74367E-1 3.30308E-1 3.5706E-1 3.20131E-1 3.26569E-1 3.66187E-1 3.77457E-1 4.07304E-1 4.84213E-1 5.70676E-1 5.85833E-1 5.91628E-1 5.84833E-1 5.29421E-1 5.91336E-1 5.55293E-1 4.89223E-1 4.60818E-1 4.89223E-1 4.46631E-1 5.29807E-1 5.25396E-1 5.38182E-1 4.99417E-1 4.05057E-1 5.38182E-1 5.36093E-1 3.52772E-1 2.93873E-1 4.70869E-1 4.63851E-1 4.82284E-1 3.07621E-1 2.90902E-1 2.40204E-1 1.73047E-1 1.43218E-1 1.28061E-1 9.48358E-2 1.27727E-1 2.13359E-1 2.74326E-1 3.48464E-1 4.04183E-1 4.04668E-1 3.98753E-1 3.36402E-1 2.32753E-1 1.52376E-1 1.53504E-1 1.60054E-1 1.46429E-1 1.4534E-1 1.85896E-1 2.09455E-1 2.05335E-1 2.0964E-1 2.08119E-1 2.20394E-1 2.78273E-1 3.88536E-1 5.73059E-1 5.39163E-1 6.42412E-1 6.24388E-1 6.27413E-1 6.32788E-1 5.82812E-1 5.69166E-1 5.34855E-1 3.84098E-1 6.60381E-1 6.63373E-1 6.6261E-1 6.71957E-1 6.65905E-1 6.6743E-1 6.6691E-1 6.66182E-1 6.92389E-1 6.91758E-1 6.90825E-1 -9999 -9999 -9999 -9999 -9999 -9999 -9999 -9999 -9999 -9999 -9999 -9999 -9999 -9999 -9999 -9999 -9999 -9999 -9999 -9999 -9999 -9999
-9999 -9999 -9999 -9999 -9999 -9999 -9999 -9999 -9999 -9999 -9999 -9999 -9999 -9999 -9999 -9999 -9999 -9999 -9999 -9999 -9999 -9999 -9999 -9999 -9999 -9999 -9999 -9999 -9999 -9999 -9999 -9999 -9999 -9999 -9999 -9999 -9999 -9999 -9999 -9999 -9999 -9999 -9999 -9999 -9999 -9999 -9999 -9999 -9999 -9999 -9999 -9999 -9999 -9999 -9999 -9999 -9999 -9999 -9999 -9999 -9999 -9999 -9999 -9999 -9999 -9999 -9999 -9999 -9999 -9999 -9999 -9999 -9999 -9999 -9999 -9999 -9999 -9999 -9999 -9999 -9999 -9999 -9999 -9999 -9999 -9999 -9999 -9999 -9999 -9999 -9999 -9999 -9999 -9999 -9999 -9999 -9999 -9999 -9999 -9999 -9999 -9999 -9999 -9999 -9999 -9999 -9999 -9999 -9999 -9999 -9999 -9999 -9999 -9999 -9999 -9999 -9999 -9999 -9999 -9999 -9999 -9999 -9999 -9999 -9999 -9999 -9999 -9999 -9999 -9999 -9999 -9999 3.61883E-1 3.64878E-1 3.49847E-1 3.81057E-1 4.17568E-1 4.55298E-1 4.75032E-1 4.01713E-1 4.13479E-1 4.52583E-1 4.86987E-1 4.68371E-1 4.35615E-1 3.8364E-1 3.4672E-1 3.28302E-1 3.19027E-1 3.13936E-1 3.05632E-1 2.75589E-1 2.98068E-1 3.48938E-1 4.01802E-1 4.02253E-1 4.28657E-1 4.5635E-1 4.04067E-1 3.73758E-1 3.77181E-1 3.75799E-1 3.95427E-1 4.03163E-1 3.43187E-1 3.22441E-1 3.0953E-1 3.35336E-1 4.00576E-1 4.5924E-1 5.62944E-1 5.58371E-1 5.58371E-1 5.79011E-1 5.03464E-1 5.16998E-1 5.03464E-1 4.18253E-1 3.84199E-1 3.43576E-1 5.12077E-1 4.48394E-1 3.30641E-1 3.97367E-1 3.97146E-1 5.06319E-1 5.01672E-1 4.56337E-1 3.9777E-1 4.79051E-1 3.41927E-1 3.46531E-1 3.33003E-1 2.79466E-1 2.36155E-1 2.01694E-1 1.46812E-1 1.03405E-1 9.8495E-2 1.18657E-1 1.70969E-1 2.12636E-1 3.18718E-1 3.97928E-1 3.45579E-1 2.90902E-1 2.22816E-1 1.89528E-1 1.834E-1 2.14021E-1 2.08412E-1 2.03691E-1 1.82925E-1 2.12859E-1 1.5928E-1 1.38416E-1 1.47835E-1 2.36177E-1 2.42563E-1 2.44459E-1 2.90521E-1 3.30529E-1 5.9745E-1 4.63534E-1 4.55203E-1 4.53656E-1 4.10484E-1 3.95354E-1 4.20911E-1 6.02475E-1 6.55436E-1 6.59474E-1 6.58633E-1 6.45318E-1 6.35034E-1 6.65627E-1 6.66078E-1 6.65696E-1 6.65002E-1 6.64689E-1 6.90592E-1 6.89992E-1 -9999 -9999 -9999 -9999 -9999 -9999 -9999 -9999 -9999 -9999 -9999 -9999 -9999 -9999 -9999 -9999 -9999 -9999 -9999 -9999 -9999 -9999
-9999 -9999 -9999 -9999 -9999 -9999 -9999 -9999 -9999 -9999 -9999 -9999 -9999 -9999 -9999 -9999 -9999 -9999 -9999 -9999 -9999 -9999 -9999 -9999 -9999 -9999 -9999 -9999 -9999 -9999 -9999 -9999 -9999 -9999 -9999 -9999 -9999 -9999 -9999 -9999 -9999 -9999 -9999 -9999 -9999 -9999 -9999 -9999 -9999 -9999 -9999 -9999 -9999 -9999 -9999 -9999 -9999 -9999 -9999 -9999 -9999 -9999 -9999 -9999 -9999 -9999 -9999 -9999 -9999 -9999 -9999 -9999 -9999 -9999 -9999 -9999 -9999 -9999 -9999 -9999 -9999 -9999 -9999 -9999 -9999 -9999 -9999 -9999 -9999 -9999 -9999 -9999 -9999 -9999 -9999 -9999 -9999 -9999 -9999 -9999 -9999 -9999 -9999 -9999 -9999 -9999 -9999 -9999 -9999 -9999 -9999 -9999 -9999 -9999 -9999 -9999 -9999 -9999 -9999 -9999 -9999 -9999 -9999 -9999 -9999 -9999 -9999 -9999 -9999 -9999 -9999 -9999 3.32653E-1 3.40801E-1 3.7967E-1 4.19573E-1 4.37441E-1 4.71686E-1 4.78759E-1 4.4327E-1 4.01713E-1 4.79171E-1 5.06228E-1 5.10052E-1 4.53632E-1 4.26263E-1 4.10229E-1 3.80028E-1 3.7257E-1 3.79309E-1 3.17368E-1 2.8341E-1 2.77237E-1 3.13658E-1 3.56031E-1 3.56462E-1 3.93232E-1 4.11172E-1 4.4906E-1 4.67584E-1 4.66119E-1 4.51391E-1 4.67291E-1 4.50343E-1 3.57556E-1 2.95035E-1 3.46657E-1 3.39917E-1 3.66363E-1 4.47652E-1 5.03738E-1 5.40869E-1 5.15795E-1 4.90419E-1 3.8844E-1 4.74087E-1 3.91227E-1 3.51657E-1 5.13115E-1 4.81568E-1 4.02481E-1 4.30311E-1 3.53082E-1 3.28512E-1 4.51399E-1 4.02707E-1 4.93678E-1 4.23276E-1 4.96891E-1 3.33003E-1 2.68044E-1 2.60792E-1 2.54719E-1 2.39014E-1 2.22303E-1 1.64178E-1 1.2238E-1 1.85619E-1 1.234E-1 1.71501E-1 2.44641E-1 2.8822E-1 3.29746E-1 3.64851E-1 4.09945E-1 3.39263E-1 2.73099E-1 3.99154E-1 4.02594E-1 4.36433E-1 4.48159E-1 4.204E-1 3.68195E-1 4.17773E-1 3.51174E-1 2.05769E-1 2.0356E-1 2.45066E-1 3.22093E-1 2.83155E-1 2.93288E-1 3.25263E-1 3.29213E-1 3.80089E-1 4.53552E-1 5.29957E-1 5.5182E-1 6.08728E-1 6.30835E-1 6.38241E-1 6.59509E-1 6.49449E-1 6.49307E-1 6.36768E-1 6.36876E-1 6.36876E-1 6.65175E-1 6.64793E-1 6.64376E-1 6.63958E-1 6.89825E-1 6.89524E-1 -9999 -9999 -9999 -9999 -9999 -9999 -9999 -9999 -9999 -9999 -9999 -9999 -9999 -9999 -9999 -9999 -9999 -9999 -9999 -9999 -9999 -9999
-9999 -9999 -9999 -9999 -9999 -9999 -9999 -9999 -9999 -9999 -9999 -9999 -9999 -9999 -9999 -9999 -9999 -9999 -9999 -9999 -9999 -9999 -9999 -9999 -9999 -9999 -9999 -9999 -9999 -9999 -9999 -9999 -9999 -9999 -9999 -9999 -9999 -9999 -9999 -9999 -9999 -9999 -9999 -9999 -9999 -9999 -9999 -9999 -9999 -9999 -9999 -9999 -9999 -9999 -9999 -9999 -9999 -9999 -9999 -9999 -9999 -9999 -9999 -9999 -9999 -9999 -9999 -9999 -9999 -9999 -9999 -9999 -9999 -9999 -9999 -9999 -9999 -9999 -9999 -9999 -9999 -9999 -9999 -9999 -9999 -9999 -9999 -9999 -9999 -9999 -9999 -9999 -9999 -9999 -9999 -9999 -9999 -9999 -9999 -9999 -9999 -9999 -9999 -9999 -9999 -9999 -9999 -9999 -9999 -9999 -9999 -9999 -9999 -9999 -9999 -9999 -9999 -9999 -9999 -9999 -9999 -9999 -9999 -9999 -9999 -9999 -9999 -9999 -9999 -9999 -9999 3.34484E-1 3.27189E-1 3.36846E-1 3.95707E-1 4.39297E-1 4.24078E-1 4.37062E-1 4.44605E-1 4.26379E-1 3.87097E-1 3.85423E-1 3.82805E-1 4.06248E-1 4.11653E-1 4.23675E-1 4.48387E-1 4.33185E-1 4.14364E-1 4.2451E-1 3.84727E-1 3.19667E-1 2.82932E-1 2.90733E-1 3.13152E-1 3.33178E-1 4.12998E-1 5.34067E-1 6.00768E-1 6.03661E-1 5.91311E-1 6.1588E-1 5.3519E-1 4.77995E-1 3.55827E-1 2.97734E-1 3.35442E-1 3.25959E-1 3.69928E-1 4.07169E-1 4.18581E-1 4.07273E-1 3.94084E-1 3.5127E-1 4.77024E-1 5.38182E-1 5.36672E-1 4.78642E-1 3.91516E-1 3.66139E-1 3.20035E-1 4.19567E-1 4.49468E-1 4.00907E-1 3.801E-1 4.54104E-1 5.2969E-1 4.08127E-1 3.51344E-1 2.67049E-1 2.44426E-1 1.45561E-1 1.08707E-1 1.30239E-1 1.29605E-1 1.04687E-1 1.05757E-1 1.396E-1 2.0138E-1 2.37968E-1 2.94301E-1 3.01506E-1 3.0825E-1 3.56792E-1 3.71376E-1 3.77948E-1 3.64851E-1 3.64752E-1 3.71376E-1 3.51913E-1 4.44387E-1 5.13135E-1 4.73832E-1 4.76432E-1 4.42456E-1 4.21496E-1 4.38066E-1 4.46564E-1 5.10919E-1 5.21547E-1 5.3649E-1 3.53558E-1 3.70689E-1 4.21222E-1 4.90311E-1 4.84783E-1 5.08945E-1 5.6415E-1 5.95092E-1 6.33943E-1 6.28984E-1 6.49378E-1 6.37922E-1 6.37309E-1 6.36479E-1 6.3601E-1 6.6455E-1 6.64306E-1 6.64132E-1 6.6368E-1 6.62809E-1 6.89124E-1 -9999 -9999 -9999 -9999 -9999 -9999 -9999 -9999 -9999 -9999 -9999 -9999 -9999 -9999 -9999 -9999 -9999 -9999 -9999 -9999 -9999 -9999
-9999 -9999 -9999 -9999 -9999 -9999 -9999 -9999 -9999 -9999 -9999 -9999 -9999 -9999 -9999 -9999 -9999 -9999 -9999 -9999 -9999 -9999 -9999 -9999 -9999 -9999 -9999 -9999 -9999 -9999 -9999 -9999 -9999 -9999 -9999 -9999 -9999 -9999 -9999 -9999 -9999 -9999 -9999 -9999 -9999 -9999 -9999 -9999 -9999 -9999 -9999 -9999 -9999 -9999 -9999 -9999 -9999 -9999 -9999 -9999 -9999 -9999 -9999 -9999 -9999 -9999 -9999 -9999 -9999 -9999 -9999 -9999 -9999 -9999 -9999 -9999 -9999 -9999 -9999 -9999 -9999 -9999 -9999 -9999 -9999 -9999 -9999 -9999 -9999 -9999 -9999 -9999 -9999 -9999 -9999 -9999 -9999 -9999 -9999 -9999 -9999 -9999 -9999 -9999 -9999 -9999 -9999 -9999 -9999 -9999 -9999 -9999 -9999 -9999 -9999 -9999 -9999 -9999 -9999 -9999 -9999 -9999 -9999 -9999 -9999 -9999 -9999 -9999 -9999 3.67336E-1 3.35271E-1 3.2693E-1 3.21002E-1 3.29525E-1 3.67552E-1 3.76541E-1 4.05227E-1 4.33419E-1 4.47922E-1 4.45886E-1 4.23907E-1 3.45654E-1 3.37976E-1 3.34561E-1 3.39821E-1 3.92136E-1 4.54334E-1 4.41267E-1 4.37381E-1 4.69984E-1 4.38947E-1 3.864E-1 3.18644E-1 2.66844E-1 2.65924E-1 3.1503E-1 4.34955E-1 6.02783E-1 6.21066E-1 6.21066E-1 6.14442E-1 5.79011E-1 5.91376E-1 4.90634E-1 3.41554E-1 3.21322E-1 3.61465E-1 3.54697E-1 3.97829E-1 3.6373E-1 3.90997E-1 4.1135E-1 3.43425E-1 4.2368E-1 5.2969E-1 4.87648E-1 4.51847E-1 4.1592E-1 3.44514E-1 2.83201E-1 2.74673E-1 3.35482E-1 3.50621E-1 3.48549E-1 4.32469E-1 4.89884E-1 3.72397E-1 4.44265E-1 3.80498E-1 1.67732E-1 1.30607E-1 1.26259E-1 8.5592E-2 5.98192E-2 6.09506E-2 6.75018E-2 1.11465E-1 1.53948E-1 2.11401E-1 2.16036E-1 2.09379E-1 1.93455E-1 2.40666E-1 2.7428E-1 3.5195E-1 3.45579E-1 2.49615E-1 2.74839E-1 3.43323E-1 3.19461E-1 3.45035E-1 5.15421E-1 4.79152E-1 5.13119E-1 5.22301E-1 4.96401E-1 4.93399E-1 5.13927E-1 5.48107E-1 5.29632E-1 5.81382E-1 4.15996E-1 4.25297E-1 4.55517E-1 5.3371E-1 5.58355E-1 5.61539E-1 5.7367E-1 5.7911E-1 6.31333E-1 6.16333E-1 6.07397E-1 6.3803E-1 6.36912E-1 6.35432E-1 6.35107E-1 6.3554E-1 6.64306E-1 6.64098E-1 6.6361E-1 6.62913E-1 6.62355E-1 -9999 -9999 -9999 -9999 -9999 -9999 -9999 -9999 -9999 -9999 -9999 -9999 -9999 -9999 -9999 -9999 -9999 -9999 -9999 -9999 -9999 -9999
-9999 -9999 -9999 -9999 -9999 -9999 -9999 -9999 -9999 -9999 -9999 -9999 -9999 -9999 -9999 -9999 -9999 -9999 -9999 -9999 -9999 -9999 -9999 -9999 -9999 -9999 -9999 -9999 -9999 -9999 -9999 -9999 -9999 -9999 -9999 -9999 -9999 -9999 -9999 -9999 -9999 -9999 -9999 -9999 -9999 -9999 -9999 -9999 -9999 -9999 -9999 -9999 -9999 -9999 -9999 -9999 -9999 -9999 -9999 -9999 -9999 -9999 -9999 -9999 -9999 -9999 -9999 -9999 -9999 -9999 -9999 -9999 -9999 -9999 -9999 -9999 -9999 -9999 -9999 -9999 -9999 -9999 -9999 -9999 -9999 -9999 -9999 -9999 -9999 -9999 -9999 -9999 -9999 -9999 -9999 -9999 -9999 -9999 -9999 -9999 -9999 -9999 -9999 -9999 -9999 -9999 -9999 -9999 -9999 -9999 -9999 -9999 -9999 -9999 -9999 -9999 -9999 -9999 -9999 -9999 -9999 -9999 -9999 -9999 -9999 -9999 -9999 -9999 -9999 3.34222E-1 3.27708E-1 3.19209E-1 3.15385E-1 3.3669E-1 3.37661E-1 3.51213E-1 3.61471E-1 3.75989E-1 4.0892E-1 4.05397E-1 3.84753E-1 3.70921E-1 3.57838E-1 3.44166E-1 3.2339E-1 3.18389E-1 3.72545E-1 4.17625E-1 4.43299E-1 4.91253E-1 4.93606E-1 4.57692E-1 3.65258E-1 2.82075E-1 2.6272E-1 2.88411E-1 4.14832E-1 5.24469E-1 5.40212E-1 5.70352E-1 5.80491E-1 5.67936E-1 5.80491E-1 4.43895E-1 3.32351E-1 3.35967E-1 3.26994E-1 3.50589E-1 3.98486E-1 3.93625E-1 3.58706E-1 4.97202E-1 5.49313E-1 4.52721E-1 4.3886E-1 3.58375E-1 3.64851E-1 3.45035E-1 3.67015E-1 2.62778E-1 1.94274E-1 2.23467E-1 2.57678E-1 3.18631E-1 3.49158E-1 4.27743E-1 3.89517E-1 4.33494E-1 3.41694E-1 2.23081E-1 2.06673E-1 1.95748E-1 1.28825E-1 1.34923E-1 1.53032E-1 7.14404E-2 1.08944E-1 1.57099E-1 1.94881E-1 1.38882E-1 1.27949E-1 1.49375E-1 1.868E-1 2.66731E-1 3.71376E-1 2.82622E-1 1.99588E-1 2.00257E-1 2.74269E-1 2.55998E-1 3.06695E-1 3.43055E-1 5.07209E-1 4.91271E-1 4.75962E-1 5.34526E-1 5.69123E-1 5.71111E-1 5.77089E-1 5.72285E-1 5.4139E-1 4.35495E-1 4.96855E-1 5.34479E-1 5.65031E-1 6.14612E-1 6.15015E-1 6.18138E-1 6.36947E-1 6.14893E-1 6.06876E-1 6.08104E-1 6.07323E-1 6.36407E-1 6.35251E-1 6.35034E-1 6.35649E-1 6.3601E-1 6.64306E-1 6.63784E-1 6.63088E-1 6.6232E-1 -9999 -9999 -9999 -9999 -9999 -9999 -9999 -9999 -9999 -9999 -9999 -9999 -9999 -9999 -9999 -9999 -9999 -9999 -9999 -9999 -9999 -9999
-9999 -9999 -9999 -9999 -9999 -9999 -9999 -9999 -9999 -9999 -9999 -9999 -9999 -9999 -9999 -9999 -9999 -9999 -9999 -9999 -9999 -9999 -9999 -9999 -9999 -9999 -9999 -9999 -9999 -9999 -9999 -9999 -9999 -9999 -9999 -9999 -9999 -9999 -9999 -9999 -9999 -9999 -9999 -9999 -9999 -9999 -9999 -9999 -9999 -9999 -9999 -9999 -9999 -9999 -9999 -9999 -9999 -9999 -9999 -9999 -9999 -9999 -9999 -9999 -9999 -9999 -9999 -9999 -9999 -9999 -9999 -9999 -9999 -9999 -9999 -9999 -9999 -9999 -9999 -9999 -9999 -9999 -9999 -9999 -9999 -9999 -9999 -9999 -9999 -9999 -9999 -9999 -9999 -9999 -9999 -9999 -9999 -9999 -9999 -9999 -9999 -9999 -9999 -9999 -9999 -9999 -9999 -9999 -9999 -9999 -9999 -9999 -9999 -9999 -9999 -9999 -9999 -9999 -9999 -9999 -9999 -9999 -9999 -9999 -9999 -9999 -9999 -9999 -9999 3.32131E-1 3.15282E-1 3.06958E-1 2.87949E-1 2.928E-1 3.03637E-1 3.24009E-1 3.27887E-1 3.48269E-1 3.33513E-1 3.43793E-1 3.56487E-1 3.45654E-1 3.62993E-1 3.56757E-1 3.28537E-1 3.10272E-1 3.19412E-1 3.70072E-1 4.28081E-1 4.55356E-1 4.43707E-1 4.72861E-1 4.23019E-1 3.27086E-1 2.67997E-1 2.63633E-1 3.08967E-1 3.713E-1 4.24895E-1 4.63999E-1 4.86223E-1 5.67936E-1 5.20232E-1 3.92571E-1 3.34812E-1 3.28781E-1 3.35831E-1 4.15994E-1 4.16776E-1 4.93607E-1 4.98653E-1 4.4578E-1 4.18253E-1 4.04668E-1 4.06156E-1 3.83855E-1 3.60869E-1 2.81652E-1 2.55754E-1 2.19865E-1 1.72518E-1 2.76836E-1 3.54732E-1 3.98496E-1 2.73285E-1 4.55405E-1 4.10492E-1 4.06691E-1 4.05175E-1 3.92801E-1 3.93809E-1 3.23023E-1 2.20437E-1 2.09337E-1 2.15034E-1 8.08948E-2 1.06191E-1 1.37138E-1 1.21568E-1 1.06949E-1 1.45535E-1 1.94812E-1 2.5843E-1 3.0946E-1 2.57271E-1 2.07458E-1 1.55802E-1 1.54543E-1 2.01651E-1 2.18429E-1 2.36528E-1 2.70379E-1 3.19735E-1 3.10717E-1 2.5882E-1 2.46978E-1 3.41896E-1 5.6088E-1 5.37662E-1 5.47658E-1 3.79826E-1 3.77581E-1 3.95276E-1 4.47482E-1 5.61225E-1 6.04957E-1 6.01836E-1 5.91844E-1 6.10184E-1 6.09107E-1 6.08698E-1 6.08141E-1 6.0736E-1 6.36912E-1 6.36371E-1 6.36371E-1 6.3684E-1 6.36876E-1 6.65002E-1 6.64272E-1 6.63436E-1 6.6246E-1 -9999 -9999 -9999 -9999 -9999 -9999 -9999 -9999 -9999 -9999 -9999 -9999 -9999 -9999 -9999 -9999 -9999 -9999 -9999 -9999 -9999 -9999
-9999 -9999 -9999 -9999 -9999 -9999 -9999 -9999 -9999 -9999 -9999 -9999 -9999 -9999 -9999 -9999 -9999 -9999 -9999 -9999 -9999 -9999 -9999 -9999 -9999 -9999 -9999 -9999 -9999 -9999 -9999 -9999 -9999 -9999 -9999 -9999 -9999 -9999 -9999 -9999 -9999 -9999 -9999 -9999 -9999 -9999 -9999 -9999 -9999 -9999 -9999 -9999 -9999 -9999 -9999 -9999 -9999 -9999 -9999 -9999 -9999 -9999 -9999 -9999 -9999 -9999 -9999 -9999 -9999 -9999 -9999 -9999 -9999 -9999 -9999 -9999 -9999 -9999 -9999 -9999 -9999 -9999 -9999 -9999 -9999 -9999 -9999 -9999 -9999 -9999 -9999 -9999 -9999 -9999 -9999 -9999 -9999 -9999 -9999 -9999 -9999 -9999 -9999 -9999 -9999 -9999 -9999 -9999 -9999 -9999 -9999 -9999 -9999 -9999 -9999 -9999 -9999 -9999 -9999 -9999 -9999 -9999 -9999 -9999 -9999 -9999 -9999 -9999 3.37109E-1 3.33855E-1 3.54143E-1 3.1826E-1 3.00411E-1 2.93043E-1 3.09744E-1 3.14799E-1 3.15815E-1 2.90271E-1 2.95144E-1 2.99077E-1 3.01054E-1 3.21847E-1 3.35847E-1 3.33906E-1 3.47228E-1 3.42177E-1 3.38214E-1 3.55922E-1 3.4149E-1 3.75688E-1 4.16883E-1 4.39354E-1 4.28946E-1 3.6936E-1 3.08464E-1 2.45164E-1 2.46255E-1 2.70927E-1 3.09632E-1 3.4442E-1 4.48049E-1 5.47762E-1 4.45644E-1 3.09395E-1 3.14906E-1 3.58571E-1 3.75797E-1 4.46293E-1 4.99491E-1 4.59167E-1 4.34105E-1 4.2718E-1 3.64883E-1 3.50465E-1 3.45793E-1 3.15079E-1 2.93569E-1 2.59514E-1 1.91397E-1 1.61761E-1 1.96575E-1 2.8135E-1 3.09196E-1 3.49648E-1 3.49193E-1 4.55405E-1 4.41071E-1 3.31774E-1 3.70081E-1 3.93809E-1 3.87132E-1 3.54424E-1 3.54424E-1 3.08334E-1 1.22796E-1 7.73863E-2 7.00882E-2 8.20015E-2 1.01295E-1 1.38008E-1 1.92837E-1 2.61185E-1 2.80153E-1 2.37827E-1 1.77385E-1 1.379E-1 1.06634E-1 1.01788E-1 1.3561E-1 2.16698E-1 1.82043E-1 2.18376E-1 2.9716E-1 2.89502E-1 2.43916E-1 2.02649E-1 2.5752E-1 3.06177E-1 4.24008E-1 4.67801E-1 3.77514E-1 3.09122E-1 3.49421E-1 3.83525E-1 4.72521E-1 5.42878E-1 5.79254E-1 5.83945E-1 5.89393E-1 6.09627E-1 6.0829E-1 6.07695E-1 6.07695E-1 6.07695E-1 6.37778E-1 6.37634E-1 6.37922E-1 6.37994E-1 6.37453E-1 6.53572E-1 6.63924E-1 6.5106E-1 6.62111E-1 -9999 -9999 -9999 -9999 -9999 -9999 -9999 -9999 -9999 -9999 -9999 -9999 -9999 -9999 -9999 -9999 -9999 -9999 -9999 -9999 -9999
-9999 -9999 -9999 -9999 -9999 -9999 -9999 -9999 -9999 -9999 -9999 -9999 -9999 -9999 -9999 -9999 -9999 -9999 -9999 -9999 -9999 -9999 -9999 -9999 -9999 -9999 -9999 -9999 -9999 -9999 -9999 -9999 -9999 -9999 -9999 -9999 -9999 -9999 -9999 -9999 -9999 -9999 -9999 -9999 -9999 -9999 -9999 -9999 -9999 -9999 -9999 -9999 -9999 -9999 -9999 -9999 -9999 -9999 -9999 -9999 -9999 -9999 -9999 -9999 -9999 -9999 -9999 -9999 -9999 -9999 -9999 -9999 -9999 -9999 -9999 -9999 -9999 -9999 -9999 -9999 -9999 -9999 -9999 -9999 -9999 -9999 -9999 -9999 -9999 -9999 -9999 -9999 -9999 -9999 -9999 -9999 -9999 -9999 -9999 -9999 -9999 -9999 -9999 -9999 -9999 -9999 -9999 -9999 -9999 -9999 -9999 -9999 -9999 -9999 -9999 -9999 -9999 -9999 -9999 -9999 -9999 -9999 -9999 -9999 -9999 -9999 3.3187E-1 3.32392E-1 3.46109E-1 3.87183E-1 4.08067E-1 3.87376E-1 3.43634E-1 3.07382E-1 3.00659E-1 2.75142E-1 2.74672E-1 2.72101E-1 2.73735E-1 2.88094E-1 2.89786E-1 2.8341E-1 3.18644E-1 3.71994E-1 3.72433E-1 3.82223E-1 3.8178E-1 3.28383E-1 3.28643E-1 3.50921E-1 3.72656E-1 4.3426E-1 4.82263E-1 4.0794E-1 3.18402E-1 2.58015E-1 2.44511E-1 2.45164E-1 2.62184E-1 2.99413E-1 3.73776E-1 3.79217E-1 3.40568E-1 2.99034E-1 3.32854E-1 3.66185E-1 4.41934E-1 4.84341E-1 4.5717E-1 4.14797E-1 3.91264E-1 3.82796E-1 3.71277E-1 3.61803E-1 3.40708E-1 2.86465E-1 2.71587E-1 2.93037E-1 2.08128E-1 1.57665E-1 1.76106E-1 1.80606E-1 2.00347E-1 2.21905E-1 2.58131E-1 3.35412E-1 3.6646E-1 3.66689E-1 2.77449E-1 2.04485E-1 2.22132E-1 1.92027E-1 1.94773E-1 2.16232E-1 8.9964E-2 4.69067E-2 5.22306E-2 8.38501E-2 1.26563E-1 1.56193E-1 1.9739E-1 2.13231E-1 2.26152E-1 2.43168E-1 1.80041E-1 1.61677E-1 1.01747E-1 9.85978E-2 1.27908E-1 1.57009E-1 1.61454E-1 2.33355E-1 2.81736E-1 2.46949E-1 2.18846E-1 1.95319E-1 2.22972E-1 2.71343E-1 4.53313E-1 4.68306E-1 3.90942E-1 3.86635E-1 3.94419E-1 4.47392E-1 5.20716E-1 5.39663E-1 5.88376E-1 5.9155E-1 5.85536E-1 5.7531E-1 6.0736E-1 6.0736E-1 6.07769E-1 6.07992E-1 6.07732E-1 6.37706E-1 6.37814E-1 6.26088E-1 6.25723E-1 6.6528E-1 6.64167E-1 6.62948E-1 6.62041E-1 -9999 -9999 -9999 -9999 -9999 -9999 -9999 -9999 -9999 -9999 -9999 -9999 -9999 -9999 -9999 -9999 -9999 -9999 -9999 -9999 -9999
-9999 -9999 -9999 -9999 -9999 -9999 -9999 -9999 -9999 -9999 -9999 -9999 -9999 -9999 -9999 -9999 -9999 -9999 -9999 -9999 -9999 -9999 -9999 -9999 -9999 -9999 -9999 -9999 -9999 -9999 -9999 -9999 -9999 -9999 -9999 -9999 -9999 -9999 -9999 -9999 -9999 -9999 -9999 -9999 -9999 -9999 -9999 -9999 -9999 -9999 -9999 -9999 -9999 -9999 -9999 -9999 -9999 -9999 -9999 -9999 -9999 -9999 -9999 -9999 -9999 -9999 -9999 -9999 -9999 -9999 -9999 -9999 -9999 -9999 -9999 -9999 -9999 -9999 -9999 -9999 -9999 -9999 -9999 -9999 -9999 -9999 -9999 -9999 -9999 -9999 -9999 -9999 -9999 -9999 -9999 -9999 -9999 -9999 -9999 -9999 -9999 -9999 -9999 -9999 -9999 -9999 -9999 -9999 -9999 -9999 -9999 -9999 -9999 -9999 -9999 -9999 -9999 -9999 -9999 -9999 -9999 -9999 -9999 -9999 -9999 -9999 3.13759E-1 3.15282E-1 3.30747E-1 3.73782E-1 4.12623E-1 4.15479E-1 3.82917E-1 3.47094E-1 3.09541E-1 3.08284E-1 3.08787E-1 3.04034E-1 3.00065E-1 2.72451E-1 2.88456E-1 2.97722E-1 3.35741E-1 4.04519E-1 4.12767E-1 3.6717E-1 3.23881E-1 3.27345E-1 3.22955E-1 3.2347E-1 3.45046E-1 3.72656E-1 4.29426E-1 4.23375E-1 3.75314E-1 2.9308E-1 2.67223E-1 2.61501E-1 2.64696E-1 2.47101E-1 2.69272E-1 2.95836E-1 3.06338E-1 3.07845E-1 3.35377E-1 4.10607E-1 4.29011E-1 4.35119E-1 3.64338E-1 3.93135E-1 3.91079E-1 3.51673E-1 3.87296E-1 3.82232E-1 3.85993E-1 3.80756E-1 3.04801E-1 2.79377E-1 3.48032E-1 2.961E-1 2.11509E-1 1.66943E-1 2.11667E-1 2.66118E-1 3.25171E-1 3.69036E-1 3.96052E-1 3.32628E-1 2.60898E-1 1.91084E-1 2.05424E-1 1.50457E-1 1.03709E-1 1.20844E-1 1.1447E-1 5.55454E-2 5.72947E-2 5.84843E-2 6.51299E-2 8.55318E-2 1.33459E-1 1.52655E-1 1.95772E-1 2.42198E-1 2.32556E-1 1.87255E-1 1.27064E-1 1.16177E-1 1.55365E-1 1.71108E-1 1.83727E-1 1.98193E-1 2.40451E-1 2.19942E-1 2.2349E-1 2.22247E-1 2.52222E-1 3.05704E-1 3.64528E-1 4.70786E-1 5.08899E-1 4.70281E-1 4.78552E-1 4.87771E-1 4.9369E-1 5.95299E-1 5.89853E-1 5.81556E-1 5.84627E-1 5.86255E-1 5.74433E-1 6.07174E-1 6.07806E-1 6.08067E-1 6.07881E-1 6.37562E-1 6.37237E-1 6.37237E-1 6.37021E-1 6.36588E-1 6.6448E-1 6.52016E-1 6.51131E-1 6.62495E-1 -9999 -9999 -9999 -9999 -9999 -9999 -9999 -9999 -9999 -9999 -9999 -9999 -9999 -9999 -9999 -9999 -9999 -9999 -9999 -9999
-9999 -9999 -9999 -9999 -9999 -9999 -9999 -9999 -9999 -9999 -9999 -9999 -9999 -9999 -9999 -9999 -9999 -9999 -9999 -9999 -9999 -9999 -9999 -9999 -9999 -9999 -9999 -9999 -9999 -9999 -9999 -9999 -9999 -9999 -9999 -9999 -9999 -9999 -9999 -9999 -9999 -9999 -9999 -9999 -9999 -9999 -9999 -9999 -9999 -9999 -9999 -9999 -9999 -9999 -9999 -9999 -9999 -9999 -9999 -9999 -9999 -9999 -9999 -9999 -9999 -9999 -9999 -9999 -9999 -9999 -9999 -9999 -9999 -9999 -9999 -9999 -9999 -9999 -9999 -9999 -9999 -9999 -9999 -9999 -9999 -9999 -9999 -9999 -9999 -9999 -9999 -9999 -9999 -9999 -9999 -9999 -9999 -9999 -9999 -9999 -9999 -9999 -9999 -9999 -9999 -9999 -9999 -9999 -9999 -9999 -9999 -9999 -9999 -9999 -9999 -9999 -9999 -9999 -9999 -9999 -9999 -9999 -9999 -9999 -9999 -9999 3.05708E-1 2.80906E-1 3.04384E-1 3.3388E-1 3.49498E-1 3.59191E-1 3.72956E-1 3.39821E-1 3.37712E-1 3.4459E-1 3.5476E-1 3.56648E-1 3.19564E-1 3.13454E-1 3.32077E-1 3.69798E-1 3.83335E-1 4.04236E-1 3.48404E-1 3.17472E-1 3.07861E-1 3.05609E-1 3.27191E-1 3.07461E-1 2.87842E-1 3.02035E-1 3.6135E-1 4.17931E-1 4.02268E-1 3.51362E-1 2.84619E-1 2.74866E-1 2.91344E-1 3.1126E-1 2.83055E-1 3.0985E-1 3.2506E-1 2.86125E-1 3.18383E-1 3.33306E-1 3.52482E-1 3.27527E-1 3.61713E-1 3.68309E-1 3.23178E-1 3.1881E-1 3.41694E-1 3.16142E-1 3.29188E-1 3.54424E-1 3.63386E-1 2.78967E-1 2.77449E-1 2.27876E-1 1.70819E-1 2.01727E-1 2.57441E-1 2.49336E-1 2.65514E-1 3.43313E-1 3.50669E-1 3.72816E-1 3.10086E-1 2.50225E-1 2.39847E-1 2.05271E-1 1.23302E-1 1.46029E-1 1.68468E-1 1.45812E-1 5.94888E-2 4.01271E-2 4.44137E-2 6.82724E-2 1.04125E-1 9.74337E-2 1.1417E-1 1.58397E-1 2.2673E-1 1.58954E-1 1.06815E-1 1.34698E-1 1.3316E-1 1.0844E-1 1.32603E-1 1.74673E-1 1.67383E-1 2.08813E-1 2.84479E-1 3.24132E-1 3.38601E-1 3.4382E-1 3.43468E-1 3.62045E-1 5.02628E-1 5.5751E-1 5.63498E-1 5.66022E-1 5.69614E-1 5.68653E-1 5.95351E-1 5.96403E-1 5.8512E-1 5.86142E-1 5.74357E-1 6.07211E-1 6.07732E-1 6.08178E-1 6.08029E-1 6.07285E-1 6.36804E-1 6.36479E-1 6.36335E-1 6.2437E-1 6.53219E-1 6.52653E-1 6.5191E-1 6.51485E-1 -9999 -9999 -9999 -9999 -9999 -9999 -9999 -9999 -9999 -9999 -9999 -9999 -9999 -9999 -9999 -9999 -9999 -9999 -9999 -9999
-9999 -9999 -9999 -9999 -9999 -9999 -9999 -9999 -9999 -9999 -9999 -9999 -9999 -9999 -9999 -9999 -9999 -9999 -9999 -9999 -9999 -9999 -9999 -9999 -9999 -9999 -9999 -9999 -9999 -9999 -9999 -9999 -9999 -9999 -9999 -9999 -9999 -9999 -9999 -9999 -9999 -9999 -9999 -9999 -9999 -9999 -9999 -9999 -9999 -9999 -9999 -9999 -9999 -9999 -9999 -9999 -9999 -9999 -9999 -9999 -9999 -9999 -9999 -9999 -9999 -9999 -9999 -9999 -9999 -9999 -9999 -9999 -9999 -9999 -9999 -9999 -9999 -9999 -9999 -9999 -9999 -9999 -9999 -9999 -9999 -9999 -9999 -9999 -9999 -9999 -9999 -9999 -9999 -9999 -9999 -9999 -9999 -9999 -9999 -9999 -9999 -9999 -9999 -9999 -9999 -9999 -9999 -9999 -9999 -9999 -9999 -9999 -9999 -9999 -9999 -9999 -9999 -9999 -9999 -9999 -9999 -9999 -9999 -9999 -9999 3.05458E-1 2.75001E-1 2.74298E-1 2.9134E-1 3.00164E-1 3.05881E-1 2.85349E-1 3.01054E-1 3.03288E-1 3.0578E-1 3.17902E-1 3.70647E-1 3.78505E-1 3.79059E-1 3.67769E-1 3.85006E-1 3.864E-1 3.44673E-1 3.15689E-1 3.01379E-1 2.92534E-1 2.91561E-1 3.04462E-1 2.99747E-1 2.39673E-1 2.4713E-1 2.76873E-1 3.10135E-1 3.44845E-1 3.92965E-1 3.22469E-1 2.81863E-1 3.28931E-1 4.24912E-1 4.96729E-1 4.53973E-1 3.76727E-1 3.33206E-1 3.77006E-1 3.70121E-1 2.96919E-1 3.47754E-1 3.3781E-1 3.42299E-1 3.5016E-1 3.01239E-1 2.83341E-1 2.64942E-1 2.42295E-1 1.82463E-1 2.55525E-1 3.24597E-1 2.77449E-1 2.00234E-1 1.72104E-1 1.34548E-1 1.43288E-1 1.69427E-1 1.4421E-1 1.77998E-1 2.63473E-1 3.24597E-1 3.7002E-1 3.64961E-1 3.42586E-1 2.79162E-1 1.79726E-1 1.95032E-1 1.97676E-1 1.85652E-1 1.19642E-1 8.25225E-2 3.42775E-2 3.47287E-2 5.19001E-2 7.92865E-2 5.95746E-2 8.14891E-2 1.39114E-1 1.81587E-1 1.21093E-1 9.65831E-2 1.17446E-1 9.24711E-2 9.18967E-2 1.19841E-1 1.94848E-1 2.20896E-1 2.0101E-1 2.50366E-1 3.27353E-1 4.19554E-1 4.28806E-1 3.84612E-1 4.46445E-1 4.67992E-1 5.67561E-1 5.76033E-1 5.7865E-1 5.74841E-1 5.61537E-1 5.60923E-1 5.96966E-1 5.85385E-1 5.86369E-1 5.74585E-1 5.75119E-1 6.07472E-1 6.07732E-1 6.07806E-1 6.06913E-1 6.05945E-1 6.3601E-1 6.35902E-1 6.35829E-1 6.23857E-1 6.52618E-1 6.52087E-1 6.51627E-1 -9999 -9999 -9999 -9999 -9999 -9999 -9999 -9999 -9999 -9999 -9999 -9999 -9999 -9999 -9999 -9999 -9999 -9999 -9999 -9999
-9999 -9999 -9999 -9999 -9999 -9999 -9999 -9999 -9999 -9999 -9999 -9999 -9999 -9999 -9999 -9999 -9999 -9999 -9999 -9999 -9999 -9999 -9999 -9999 -9999 -9999 -9999 -9999 -9999 -9999 -9999 -9999 -9999 -9999 -9999 -9999 -9999 -9999 -9999 -9999 -9999 -9999 -9999 -9999 -9999 -9999 -9999 -9999 -9999 -9999 -9999 -9999 -9999 -9999 -9999 -9999 -9999 -9999 -9999 -9999 -9999 -9999 -9999 -9999 -9999 -9999 -9999 -9999 -9999 -9999 -9999 -9999 -9999 -9999 -9999 -9999 -9999 -9999 -9999 -9999 -9999 -9999 -9999 -9999 -9999 -9999 -9999 -9999 -9999 -9999 -9999 -9999 -9999 -9999 -9999 -9999 -9999 -9999 -9999 -9999 -9999 -9999 -9999 -9999 -9999 -9999 -9999 -9999 -9999 -9999 -9999 -9999 -9999 -9999 -9999 -9999 -9999 -9999 -9999 -9999 -9999 -9999 -9999 -9999 3.05458E-1 2.75471E-1 2.72661E-1 2.72194E-1 2.86985E-1 2.90126E-1 2.56226E-1 2.68156E-1 2.68156E-1 2.67464E-1 2.67233E-1 2.50549E-1 3.02418E-1 3.81112E-1 4.04803E-1 3.68043E-1 3.87517E-1 3.48671E-1 2.98314E-1 2.78277E-1 2.5742E-1 2.64548E-1 2.75545E-1 2.46473E-1 2.35622E-1 2.45382E-1 2.48007E-1 2.79472E-1 2.85579E-1 3.45909E-1 3.50842E-1 3.40197E-1 3.22879E-1 4.55432E-1 5.23452E-1 4.5968E-1 4.85122E-1 4.30748E-1 4.19244E-1 4.5138E-1 4.38799E-1 3.74119E-1 3.79696E-1 3.87396E-1 3.11327E-1 2.68653E-1 3.33392E-1 2.80078E-1 2.69712E-1 2.29767E-1 2.44999E-1 2.10513E-1 2.2484E-1 2.09468E-1 1.69853E-1 1.19216E-1 1.00607E-1 1.10948E-1 1.2271E-1 1.32276E-1 1.74196E-1 2.24612E-1 2.74872E-1 3.06425E-1 3.34413E-1 3.80785E-1 3.49466E-1 3.0979E-1 3.00496E-1 2.60307E-1 1.64775E-1 1.38335E-1 1.06732E-1 9.14909E-2 5.21399E-2 5.41625E-2 5.34556E-2 5.92173E-2 9.14627E-2 1.41175E-1 1.25676E-1 8.88546E-2 7.28998E-2 9.07863E-2 1.07538E-1 1.31708E-1 1.70401E-1 2.48124E-1 4.56344E-1 4.14267E-1 3.02467E-1 2.9131E-1 3.81853E-1 3.35852E-1 4.8619E-1 4.85801E-1 5.30218E-1 5.39487E-1 5.8063E-1 5.77854E-1 5.73888E-1 5.72285E-1 5.60884E-1 5.61115E-1 5.85271E-1 5.86104E-1 5.86861E-1 5.747E-1 5.74852E-1 6.07248E-1 6.07248E-1 6.06653E-1 6.0602E-1 6.36191E-1 6.35902E-1 6.35613E-1 6.23418E-1 6.52193E-1 6.5191E-1 6.51485E-1 -9999 -9999 -9999 -9999 -9999 -9999 -9999 -9999 -9999 -9999 -9999 -9999 -9999 -9999 -9999 -9999 -9999 -9999 -9999 -9999
-9999 -9999 -9999 -9999 -9999 -9999 -9999 -9999 -9999 -9999 -9999 -9999 -9999 -9999 -9999 -9999 -9999 -9999 -9999 -9999 -9999 -9999 -9999 -9999 -9999 -9999 -9999 -9999 -9999 -9999 -9999 -9999 -9999 -9999 -9999 -9999 -9999 -9999 -9999 -9999 -9999 -9999 -9999 -9999 -9999 -9999 -9999 -9999 -9999 -9999 -9999 -9999 -9999 -9999 -9999 -9999 -9999 -9999 -9999 -9999 -9999 -9999 -9999 -9999 -9999 -9999 -9999 -9999 -9999 -9999 -9999 -9999 -9999 -9999 -9999 -9999 -9999 -9999 -9999 -9999 -9999 -9999 -9999 -9999 -9999 -9999 -9999 -9999 -9999 -9999 -9999 -9999 -9999 -9999 -9999 -9999 -9999 -9999 -9999 -9999 -9999 -9999 -9999 -9999 -9999 -9999 -9999 -9999 -9999 -9999 -9999 -9999 -9999 -9999 -9999 -9999 -9999 -9999 -9999 -9999 -9999 -9999 -9999 2.79008E-1 2.75941E-1 2.73128E-1 2.71496E-1 2.71728E-1 2.49556E-1 2.50438E-1 2.51323E-1 2.51102E-1 2.60603E-1 2.5744E-1 2.30562E-1 2.32867E-1 2.61625E-1 3.38848E-1 3.34274E-1 3.05109E-1 3.35167E-1 3.31505E-1 2.83746E-1 2.7194E-1 2.69385E-1 2.24901E-1 2.20824E-1 2.24696E-1 2.45512E-1 2.88566E-1 2.94644E-1 3.32301E-1 3.21955E-1 4.02753E-1 4.94195E-1 4.60781E-1 3.79042E-1 4.53476E-1 4.5968E-1 4.41529E-1 4.74458E-1 4.65907E-1 4.29302E-1 4.62371E-1 4.69352E-1 4.48457E-1 4.49693E-1 4.05268E-1 2.9584E-1 2.6081E-1 2.76497E-1 2.50473E-1 1.89007E-1 2.01801E-1 2.45455E-1 2.08837E-1 1.56233E-1 1.47733E-1 1.23795E-1 1.20417E-1 1.08048E-1 1.32369E-1 1.61957E-1 1.74469E-1 1.63225E-1 1.3597E-1 1.72302E-1 1.88108E-1 2.5089E-1 3.08917E-1 2.42599E-1 2.14769E-1 2.16525E-1 1.88688E-1 1.60058E-1 2.22327E-1 1.43256E-1 1.47573E-1 1.05491E-1 8.51078E-2 5.54132E-2 6.07372E-2 9.24373E-2 9.54625E-2 6.56526E-2 5.03562E-2 6.63125E-2 8.63586E-2 1.04967E-1 1.72952E-1 1.96394E-1 2.1916E-1 4.76933E-1 4.20221E-1 4.21475E-1 3.55664E-1 3.96285E-1 4.53169E-1 5.13502E-1 5.27932E-1 5.33248E-1 5.30646E-1 5.34561E-1 5.74693E-1 5.72399E-1 5.72018E-1 5.61192E-1 5.61422E-1 5.85536E-1 5.8618E-1 5.8652E-1 5.7409E-1 5.74128E-1 6.06467E-1 6.06541E-1 6.06057E-1 6.05945E-1 6.06132E-1 6.36588E-1 6.36227E-1 6.3554E-1 6.23308E-1 6.52052E-1 6.51237E-1 -9999 -9999 -9999 -9999 -9999 -9999 -9999 -9999 -9999 -9999 -9999 -9999 -9999 -9999 -9999 -9999 -9999 -9999 -9999 -9999
-9999 -9999 -9999 -9999 -9999 -9999 -9999 -9999 -9999 -9999 -9999 -9999 -9999 -9999 -9999 -9999 -9999 -9999 -9999 -9999 -9999 -9999 -9999 -9999 -9999 -9999 -9999 -9999 -9999 -9999 -9999 -9999 -9999 -9999 -9999 -9999 -9999 -9999 -9999 -9999 -9999 -9999 -9999 -9999 -9999 -9999 -9999 -9999 -9999 -9999 -9999 -9999 -9999 -9999 -9999 -9999 -9999 -9999 -9999 -9999 -9999 -9999 -9999 -9999 -9999 -9999 -9999 -9999 -9999 -9999 -9999 -9999 -9999 -9999 -9999 -9999 -9999 -9999 -9999 -9999 -9999 -9999 -9999 -9999 -9999 -9999 -9999 -9999 -9999 -9999 -9999 -9999 -9999 -9999 -9999 -9999 -9999 -9999 -9999 -9999 -9999 -9999 -9999 -9999 -9999 -9999 -9999 -9999 -9999 -9999 -9999 -9999 -9999 -9999 -9999 -9999 -9999 -9999 -9999 -9999 -9999 -9999 2.78772E-1 2.75941E-1 2.72428E-1 2.69869E-1 2.68943E-1 2.45174E-1 2.46483E-1 2.47577E-1 2.48236E-1 2.49556E-1 2.26742E-1 2.25506E-1 2.25506E-1 2.37311E-1 2.41382E-1 2.69522E-1 2.33795E-1 2.38465E-1 2.92291E-1 2.83029E-1 2.60129E-1 2.73808E-1 2.63688E-1 2.60275E-1 2.47479E-1 2.83661E-1 3.39917E-1 3.58206E-1 3.15414E-1 3.34258E-1 4.28915E-1 4.8199E-1 4.52792E-1 4.79201E-1 3.96616E-1 3.54542E-1 4.00316E-1 4.37109E-1 4.4073E-1 4.14069E-1 3.67364E-1 3.60869E-1 3.23023E-1 3.87132E-1 3.37016E-1 3.2552E-1 3.28202E-1 3.00441E-1 2.38052E-1 2.04854E-1 2.54098E-1 2.50582E-1 2.33281E-1 1.74228E-1 2.10757E-1 1.67651E-1 1.17467E-1 1.19742E-1 1.56346E-1 1.25852E-1 1.86822E-1 1.56357E-1 2.30202E-1 2.01724E-1 2.72563E-1 3.01241E-1 2.9437E-1 3.23808E-1 2.79999E-1 2.28991E-1 2.79246E-1 2.6621E-1 2.40493E-1 2.30395E-1 1.71417E-1 2.03417E-1 1.38422E-1 5.36854E-2 4.9817E-2 4.39394E-2 4.99192E-2 5.22839E-2 4.52935E-2 5.88258E-2 8.49193E-2 1.1031E-1 1.41661E-1 3.40899E-1 3.77322E-1 2.48478E-1 2.75209E-1 3.33101E-1 3.45571E-1 4.08319E-1 4.37178E-1 4.59649E-1 5.2152E-1 5.27465E-1 5.31345E-1 5.28197E-1 5.32892E-1 5.31804E-1 5.72705E-1 5.72858E-1 5.61768E-1 5.6196E-1 5.49706E-1 5.85991E-1 5.85839E-1 5.85385E-1 5.85158E-1 5.73021E-1 6.05536E-1 6.05424E-1 6.05573E-1 6.06318E-1 6.25467E-1 6.25357E-1 6.24662E-1 6.24187E-1 6.52441E-1 6.50847E-1 -9999 -9999 -9999 -9999 -9999 -9999 -9999 -9999 -9999 -9999 -9999 -9999 -9999 -9999 -9999 -9999 -9999 -9999 -9999 -9999
-9999 -9999 -9999 -9999 -9999 -9999 -9999 -9999 -9999 -9999 -9999 -9999 -9999 -9999 -9999 -9999 -9999 -9999 -9999 -9999 -9999 -9999 -9999 -9999 -9999 -9999 -9999 -9999 -9999 -9999 -9999 -9999 -9999 -9999 -9999 -9999 -9999 -9999 -9999 -9999 -9999 -9999 -9999 -9999 -9999 -9999 -9999 -9999 -9999 -9999 -9999 -9999 -9999 -9999 -9999 -9999 -9999 -9999 -9999 -9999 -9999 -9999 -9999 -9999 -9999 -9999 -9999 -9999 -9999 -9999 -9999 -9999 -9999 -9999 -9999 -9999 -9999 -9999 -9999 -9999 -9999 -9999 -9999 -9999 -9999 -9999 -9999 -9999 -9999 -9999 -9999 -9999 -9999 -9999 -9999 -9999 -9999 -9999 -9999 -9999 -9999 -9999 -9999 -9999 -9999 -9999 -9999 -9999 -9999 -9999 -9999 -9999 -9999 -9999 -9999 -9999 -9999 -9999 3.08713E-1 3.10223E-1 3.10979E-1 2.85205E-1 2.84965E-1 2.82335E-1 2.76411E-1 2.69637E-1 2.43652E-1 2.43002E-1 2.44521E-1 2.4692E-1 2.5399E-1 2.40005E-1 2.58363E-1 2.59266E-1 2.71286E-1 3.02519E-1 2.9185E-1 2.47557E-1 2.46332E-1 2.33163E-1 2.65236E-1 2.66844E-1 2.25928E-1 2.5689E-1 2.75741E-1 2.78334E-1 2.9956E-1 3.6555E-1 3.96523E-1 3.33468E-1 3.26443E-1 3.50054E-1 3.80502E-1 4.61558E-1 4.50508E-1 3.99705E-1 3.19402E-1 2.98798E-1 3.06248E-1 3.79096E-1 3.68346E-1 3.35412E-1 3.04418E-1 2.74308E-1 2.28562E-1 3.37016E-1 3.62528E-1 3.74877E-1 3.46664E-1 2.761E-1 2.5956E-1 2.91809E-1 2.9588E-1 2.48228E-1 2.74768E-1 1.92062E-1 2.19604E-1 1.64259E-1 1.25803E-1 1.76141E-1 1.84431E-1 1.35431E-1 2.20597E-1 2.63004E-1 2.88577E-1 3.06949E-1 3.17479E-1 3.33587E-1 3.40866E-1 2.90029E-1 2.55358E-1 2.89504E-1 2.98421E-1 2.29889E-1 2.25458E-1 1.32104E-1 2.24016E-1 1.71924E-1 9.66986E-2 7.95495E-2 3.5638E-2 3.05642E-2 4.66273E-2 5.4249E-2 6.3339E-2 1.78165E-1 2.33787E-1 1.12425E-1 1.85023E-1 2.50496E-1 4.13882E-1 3.65447E-1 3.09724E-1 3.47304E-1 4.06135E-1 4.3224E-1 4.61432E-1 4.74234E-1 4.72718E-1 5.23887E-1 5.21474E-1 5.26759E-1 5.32348E-1 5.31571E-1 5.72858E-1 5.72934E-1 5.605E-1 5.59616E-1 5.47658E-1 5.48277E-1 5.84059E-1 5.8349E-1 5.83377E-1 5.83945E-1 6.04492E-1 6.05275E-1 6.05983E-1 6.06876E-1 5.95386E-1 6.26343E-1 6.25942E-1 6.2554E-1 6.23967E-1 6.62076E-1 -9999 -9999 -9999 -9999 -9999 -9999 -9999 -9999 -9999 -9999 -9999 -9999 -9999 -9999 -9999 -9999 -9999 -9999 -9999 -9999
-9999 -9999 -9999 -9999 -9999 -9999 -9999 -9999 -9999 -9999 -9999 -9999 -9999 -9999 -9999 -9999 -9999 -9999 -9999 -9999 -9999 -9999 -9999 -9999 -9999 -9999 -9999 -9999 -9999 -9999 -9999 -9999 -9999 -9999 -9999 -9999 -9999 -9999 -9999 -9999 -9999 -9999 -9999 -9999 -9999 -9999 -9999 -9999 -9999 -9999 -9999 -9999 -9999 -9999 -9999 -9999 -9999 -9999 -9999 -9999 -9999 -9999 -9999 -9999 -9999 -9999 -9999 -9999 -9999 -9999 -9999 -9999 -9999 -9999 -9999 -9999 -9999 -9999 -9999 -9999 -9999 -9999 -9999 -9999 -9999 -9999 -9999 -9999 -9999 -9999 -9999 -9999 -9999 -9999 -9999 -9999 -9999 -9999 -9999 -9999 -9999 -9999 -9999 -9999 -9999 -9999 -9999 -9999 -9999 -9999 -9999 -9999 -9999 -9999 -9999 -9999 3.04959E-1 3.0796E-1 3.26154E-1 3.05132E-1 3.07382E-1 3.08636E-1 3.13175E-1 3.26074E-1 2.67832E-1 2.58701E-1 2.53322E-1 2.49115E-1 2.45391E-1 2.48895E-1 2.48346E-1 2.79506E-1 3.21975E-1 3.22747E-1 3.06656E-1 3.0426E-1 3.43876E-1 3.35167E-1 2.99401E-1 2.64914E-1 2.75685E-1 2.43772E-1 2.39459E-1 2.52999E-1 3.03674E-1 3.47616E-1 2.97243E-1 2.86508E-1 3.17348E-1 3.79947E-1 4.03678E-1 4.14042E-1 4.17138E-1 4.5066E-1 3.8103E-1 4.224E-1 3.60094E-1 3.16408E-1 2.6715E-1 3.27836E-1 2.98808E-1 2.73475E-1 2.66343E-1 2.44542E-1 2.49082E-1 2.66041E-1 3.37016E-1 3.02621E-1 3.27381E-1 2.94167E-1 2.60898E-1 2.71861E-1 2.20597E-1 2.0191E-1 2.30395E-1 2.15812E-1 1.60444E-1 1.71942E-1 2.11102E-1 2.52904E-1 2.39652E-1 2.1893E-1 2.59822E-1 2.92825E-1 3.00024E-1 2.71337E-1 3.25374E-1 1.64259E-1 1.49429E-1 1.45607E-1 1.75591E-1 2.30395E-1 2.95144E-1 2.0191E-1 1.34269E-1 1.31762E-1 1.37664E-1 1.08694E-1 1.04289E-1 1.28509E-1 9.33451E-2 9.91998E-2 1.2373E-1 1.42381E-1 1.67827E-1 2.48568E-1 2.78704E-1 1.25825E-1 1.63985E-1 1.9247E-1 2.30964E-1 3.27079E-1 3.5552E-1 3.95359E-1 4.40444E-1 4.70042E-1 4.66896E-1 4.63054E-1 4.67938E-1 4.6619E-1 5.17774E-1 5.23724E-1 5.21934E-1 5.2061E-1 5.28579E-1 5.69572E-1 5.67739E-1 5.58919E-1 5.55152E-1 5.575E-1 5.94374E-1 5.94111E-1 5.81745E-1 5.82846E-1 5.72143E-1 6.05983E-1 6.07062E-1 5.95687E-1 5.96326E-1 6.27146E-1 6.27073E-1 6.26781E-1 6.24845E-1 6.62251E-1 6.49357E-1 -9999 -9999 -9999 -9999 -9999 -9999 -9999 -9999 -9999 -9999 -9999 -9999 -9999 -9999 -9999 -9999 -9999 -9999 -9999
-9999 -9999 -9999 -9999 -9999 -9999 -9999 -9999 -9999 -9999 -9999 -9999 -9999 -9999 -9999 -9999 -9999 -9999 -9999 -9999 -9999 -9999 -9999 -9999 -9999 -9999 -9999 -9999 -9999 -9999 -9999 -9999 -9999 -9999 -9999 -9999 -9999 -9999 -9999 -9999 -9999 -9999 -9999 -9999 -9999 -9999 -9999 -9999 -9999 -9999 -9999 -9999 -9999 -9999 -9999 -9999 -9999 -9999 -9999 -9999 -9999 -9999 -9999 -9999 -9999 -9999 -9999 -9999 -9999 -9999 -9999 -9999 -9999 -9999 -9999 -9999 -9999 -9999 -9999 -9999 -9999 -9999 -9999 -9999 -9999 -9999 -9999 -9999 -9999 -9999 -9999 -9999 -9999 -9999 -9999 -9999 -9999 -9999 -9999 -9999 -9999 -9999 -9999 -9999 -9999 -9999 -9999 -9999 -9999 -9999 -9999 -9999 -9999 -9999 -9999 3.00735E-1 3.02718E-1 3.1972E-1 3.00411E-1 3.09642E-1 3.1673E-1 3.21846E-1 3.38608E-1 3.13326E-1 2.96271E-1 2.91873E-1 2.86069E-1 2.77023E-1 2.29436E-1 2.2489E-1 2.45065E-1 2.77377E-1 3.09415E-1 3.28692E-1 2.98561E-1 3.15078E-1 3.63784E-1 3.56732E-1 3.06257E-1 2.90163E-1 2.74568E-1 2.68746E-1 2.6575E-1 3.04273E-1 3.68715E-1 3.70767E-1 3.23756E-1 3.2283E-1 3.9764E-1 4.40774E-1 4.60293E-1 4.11471E-1 3.88047E-1 4.09725E-1 3.98479E-1 4.37735E-1 4.08443E-1 3.47706E-1 3.23143E-1 2.50785E-1 2.76026E-1 2.75318E-1 2.7165E-1 2.77449E-1 2.50225E-1 2.23756E-1 2.44395E-1 2.88836E-1 3.29283E-1 1.64274E-1 1.64259E-1 1.5303E-1 1.55402E-1 1.4416E-1 1.47714E-1 1.33448E-1 1.26144E-1 1.82943E-1 2.7816E-1 2.68246E-1 3.04075E-1 3.25374E-1 3.22214E-1 2.95369E-1 2.45655E-1 1.08446E-1 1.45312E-1 1.04999E-1 8.40619E-2 8.0403E-2 8.3523E-2 1.42377E-1 3.13285E-1 2.15812E-1 1.60209E-1 1.55074E-1 1.33142E-1 1.25013E-1 1.33752E-1 1.61595E-1 1.71255E-1 1.69096E-1 1.76014E-1 1.96648E-1 2.21522E-1 3.04549E-1 2.95907E-1 1.58528E-1 2.08963E-1 2.41131E-1 2.23599E-1 2.76775E-1 3.39272E-1 4.04384E-1 4.59151E-1 4.64031E-1 4.37025E-1 4.31697E-1 4.49284E-1 4.54029E-1 4.62946E-1 4.89256E-1 4.79873E-1 4.50567E-1 5.00668E-1 5.07329E-1 5.19205E-1 5.1792E-1 5.48557E-1 5.6536E-1 5.67505E-1 5.92002E-1 5.91776E-1 5.8167E-1 5.7264E-1 6.06951E-1 6.08215E-1 6.08958E-1 5.97076E-1 5.96964E-1 6.27511E-1 6.27402E-1 6.25796E-1 6.22539E-1 6.61343E-1 -9999 -9999 -9999 -9999 -9999 -9999 -9999 -9999 -9999 -9999 -9999 -9999 -9999 -9999 -9999 -9999 -9999 -9999 -9999
-9999 -9999 -9999 -9999 -9999 -9999 -9999 -9999 -9999 -9999 -9999 -9999 -9999 -9999 -9999 -9999 -9999 -9999 -9999 -9999 -9999 -9999 -9999 -9999 -9999 -9999 -9999 -9999 -9999 -9999 -9999 -9999 -9999 -9999 -9999 -9999 -9999 -9999 -9999 -9999 -9999 -9999 -9999 -9999 -9999 -9999 -9999 -9999 -9999 -9999 -9999 -9999 -9999 -9999 -9999 -9999 -9999 -9999 -9999 -9999 -9999 -9999 -9999 -9999 -9999 -9999 -9999 -9999 -9999 -9999 -9999 -9999 -9999 -9999 -9999 -9999 -9999 -9999 -9999 -9999 -9999 -9999 -9999 -9999 -9999 -9999 -9999 -9999 -9999 -9999 -9999 -9999 -9999 -9999 -9999 -9999 -9999 -9999 -9999 -9999 -9999 -9999 -9999 -9999 -9999 -9999 -9999 -9999 -9999 -9999 -9999 -9999 -9999 -9999 2.98512E-1 2.98265E-1 2.99252E-1 2.87949E-1 2.93287E-1 3.04384E-1 3.18005E-1 3.40985E-1 3.1561E-1 3.03187E-1 3.16882E-1 3.19436E-1 3.14848E-1 2.75494E-1 2.45719E-1 2.23253E-1 2.37311E-1 2.63676E-1 2.66521E-1 2.87107E-1 2.91706E-1 3.17217E-1 3.57922E-1 3.27241E-1 2.67267E-1 2.71531E-1 2.669E-1 2.87601E-1 3.09482E-1 3.0938E-1 3.83735E-1 4.44744E-1 4.15241E-1 3.85964E-1 4.28051E-1 4.48426E-1 3.79874E-1 3.82282E-1 3.95993E-1 3.88276E-1 4.01962E-1 2.15505E-1 3.60936E-1 3.37673E-1 2.94337E-1 2.73293E-1 2.11224E-1 2.4181E-1 2.6883E-1 2.53423E-1 2.2484E-1 1.6586E-1 1.43635E-1 1.97427E-1 2.75822E-1 1.74597E-1 1.66439E-1 1.88688E-1 1.31651E-1 9.80999E-2 1.10215E-1 1.18547E-1 1.56367E-1 1.79524E-1 2.61581E-1 2.06468E-1 1.95994E-1 2.09257E-1 2.33932E-1 1.13489E-1 9.70391E-2 7.03735E-2 8.83751E-2 6.55373E-2 4.41481E-2 4.12068E-2 1.30485E-1 1.86536E-1 2.30377E-1 2.69327E-1 2.41047E-1 2.40493E-1 2.11102E-1 1.88007E-1 1.78661E-1 2.0266E-1 1.68793E-1 1.90688E-1 2.12912E-1 2.34302E-1 2.87859E-1 3.81953E-1 2.8229E-1 1.35777E-1 2.42762E-1 3.10961E-1 2.90198E-1 3.48339E-1 3.94138E-1 4.11611E-1 4.10592E-1 4.54546E-1 4.52381E-1 4.27232E-1 3.87111E-1 3.74428E-1 3.70454E-1 4.05197E-1 3.82651E-1 3.81693E-1 4.36367E-1 4.29442E-1 4.50251E-1 5.08924E-1 5.34124E-1 5.66322E-1 5.6605E-1 5.99277E-1 5.9943E-1 5.78896E-1 5.71761E-1 5.74852E-1 6.08624E-1 5.97227E-1 5.97189E-1 5.96851E-1 6.27219E-1 6.27219E-1 6.2627E-1 6.23565E-1 6.50422E-1 -9999 -9999 -9999 -9999 -9999 -9999 -9999 -9999 -9999 -9999 -9999 -9999 -9999 -9999 -9999 -9999 -9999 -9999 -9999
-9999 -9999 -9999 -9999 -9999 -9999 -9999 -9999 -9999 -9999 -9999 -9999 -9999 -9999 -9999 -9999 -9999 -9999 -9999 -9999 -9999 -9999 -9999 -9999 -9999 -9999 -9999 -9999 -9999 -9999 -9999 -9999 -9999 -9999 -9999 -9999 -9999 -9999 -9999 -9999 -9999 -9999 -9999 -9999 -9999 -9999 -9999 -9999 -9999 -9999 -9999 -9999 -9999 -9999 -9999 -9999 -9999 -9999 -9999 -9999 -9999 -9999 -9999 -9999 -9999 -9999 -9999 -9999 -9999 -9999 -9999 -9999 -9999 -9999 -9999 -9999 -9999 -9999 -9999 -9999 -9999 -9999 -9999 -9999 -9999 -9999 -9999 -9999 -9999 -9999 -9999 -9999 -9999 -9999 -9999 -9999 -9999 -9999 -9999 -9999 -9999 -9999 -9999 -9999 -9999 -9999 -9999 -9999 -9999 -9999 -9999 -9999 -9999 -9999 2.94583E-1 2.93362E-1 2.68943E-1 2.69869E-1 2.72661E-1 2.96223E-1 3.28926E-1 3.18413E-1 3.22E-1 3.11455E-1 3.30276E-1 3.32362E-1 2.92725E-1 2.65416E-1 2.46811E-1 2.22234E-1 2.31398E-1 2.28358E-1 2.50507E-1 2.56072E-1 2.58998E-1 2.74277E-1 2.40016E-1 2.5456E-1 2.64374E-1 2.49017E-1 2.42689E-1 2.5065E-1 2.29295E-1 2.41883E-1 2.67423E-1 3.36786E-1 3.70741E-1 4.20325E-1 4.46294E-1 3.79643E-1 3.92147E-1 4.14236E-1 3.85297E-1 3.77981E-1 3.38192E-1 1.66651E-1 3.01299E-1 2.77553E-1 2.84455E-1 2.73331E-1 2.12861E-1 2.05814E-1 1.96143E-1 2.10432E-1 1.72107E-1 1.12064E-1 9.05541E-2 1.66378E-1 2.20597E-1 1.79539E-1 1.45838E-1 1.76381E-1 1.64259E-1 9.85702E-2 1.27454E-1 1.70243E-1 2.17899E-1 2.30377E-1 2.40475E-1 1.5992E-1 9.97431E-2 9.09038E-2 1.06041E-1 1.15095E-1 6.72959E-2 4.38147E-2 4.01918E-2 3.66747E-2 5.84465E-2 5.77719E-2 8.41099E-2 1.16854E-1 1.76126E-1 2.31648E-1 2.25441E-1 1.93004E-1 1.83846E-1 1.88113E-1 2.00009E-1 1.76449E-1 1.69685E-1 1.59318E-1 2.36454E-1 2.87374E-1 3.46785E-1 3.99752E-1 1.53524E-1 1.70209E-1 1.89987E-1 3.18633E-1 3.73975E-1 3.73281E-1 3.86645E-1 3.92463E-1 3.69785E-1 3.57345E-1 4.54623E-1 4.48642E-1 3.87303E-1 3.08025E-1 2.77293E-1 2.66643E-1 3.01718E-1 3.44482E-1 3.51129E-1 3.6463E-1 4.27685E-1 5.316E-1 5.5765E-1 5.67126E-1 5.65555E-1 5.40981E-1 5.62684E-1 5.99876E-1 5.68856E-1 5.71456E-1 6.05647E-1 5.94635E-1 5.95386E-1 5.95424E-1 6.25942E-1 6.25869E-1 6.25321E-1 6.23638E-1 6.5106E-1 6.50741E-1 -9999 -9999 -9999 -9999 -9999 -9999 -9999 -9999 -9999 -9999 -9999 -9999 -9999 -9999 -9999 -9999 -9999 -9999
-9999 -9999 -9999 -9999 -9999 -9999 -9999 -9999 -9999 -9999 -9999 -9999 -9999 -9999 -9999 -9999 -9999 -9999 -9999 -9999 -9999 -9999 -9999 -9999 -9999 -9999 -9999 -9999 -9999 -9999 -9999 -9999 -9999 -9999 -9999 -9999 -9999 -9999 -9999 -9999 -9999 -9999 -9999 -9999 -9999 -9999 -9999 -9999 -9999 -9999 -9999 -9999 -9999 -9999 -9999 -9999 -9999 -9999 -9999 -9999 -9999 -9999 -9999 -9999 -9999 -9999 -9999 -9999 -9999 -9999 -9999 -9999 -9999 -9999 -9999 -9999 -9999 -9999 -9999 -9999 -9999 -9999 -9999 -9999 -9999 -9999 -9999 -9999 -9999 -9999 -9999 -9999 -9999 -9999 -9999 -9999 -9999 -9999 -9999 -9999 -9999 -9999 -9999 -9999 -9999 -9999 -9999 -9999 -9999 -9999 -9999 -9999 -9999 2.91657E-1 2.64798E-1 2.63882E-1 2.62969E-1 2.63197E-1 2.64569E-1 2.61284E-1 2.92215E-1 3.25195E-1 3.24316E-1 3.47253E-1 3.41276E-1 3.28327E-1 2.98854E-1 2.66795E-1 2.5077E-1 2.37311E-1 2.07044E-1 2.19765E-1 2.24851E-1 2.25056E-1 2.35995E-1 2.01921E-1 2.03633E-1 2.29531E-1 2.58332E-1 2.61047E-1 2.74288E-1 2.56278E-1 2.66042E-1 3.05751E-1 2.68534E-1 2.59975E-1 3.55941E-1 3.77481E-1 3.67251E-1 3.6775E-1 4.01726E-1 3.9829E-1 3.59579E-1 3.58359E-1 1.59967E-1 1.80521E-1 3.4764E-1 3.0959E-1 2.92589E-1 2.17567E-1 2.27059E-1 2.1783E-1 1.64788E-1 1.56923E-1 1.23088E-1 9.76042E-2 9.41341E-2 8.07054E-2 1.41549E-1 1.9302E-1 1.76141E-1 1.23088E-1 1.41742E-1 8.62761E-2 7.63109E-2 1.01065E-1 1.32501E-1 1.88672E-1 2.36146E-1 1.68132E-1 1.3781E-1 8.78361E-2 6.82701E-2 5.62734E-2 6.40158E-2 6.91568E-2 6.04067E-2 4.73228E-2 5.98776E-2 8.17512E-2 1.1303E-1 1.74111E-1 2.25441E-1 2.15795E-1 1.34564E-1 1.11416E-1 9.69899E-2 1.54409E-1 1.42151E-1 1.13856E-1 1.20916E-1 7.02997E-2 9.74571E-2 1.50687E-1 3.80408E-1 3.82214E-1 1.88965E-1 2.02147E-1 2.72272E-1 3.19239E-1 3.68229E-1 3.50929E-1 3.48056E-1 3.58593E-1 3.37589E-1 3.58988E-1 3.86017E-1 4.37761E-1 4.36763E-1 3.82434E-1 3.32963E-1 2.97553E-1 2.70007E-1 3.65896E-1 3.8103E-1 3.95243E-1 4.31546E-1 4.7851E-1 5.59958E-1 5.45316E-1 5.3556E-1 5.33075E-1 5.95675E-1 5.75241E-1 5.89589E-1 5.89664E-1 5.65601E-1 6.11933E-1 6.01541E-1 6.02812E-1 6.03372E-1 6.34456E-1 6.34637E-1 6.22355E-1 6.21915E-1 6.50918E-1 -9999 -9999 -9999 -9999 -9999 -9999 -9999 -9999 -9999 -9999 -9999 -9999 -9999 -9999 -9999 -9999 -9999 -9999
-9999 -9999 -9999 -9999 -9999 -9999 -9999 -9999 -9999 -9999 -9999 -9999 -9999 -9999 -9999 -9999 -9999 -9999 -9999 -9999 -9999 -9999 -9999 -9999 -9999 -9999 -9999 -9999 -9999 -9999 -9999 -9999 -9999 -9999 -9999 -9999 -9999 -9999 -9999 -9999 -9999 -9999 -9999 -9999 -9999 -9999 -9999 -9999 -9999 -9999 -9999 -9999 -9999 -9999 -9999 -9999 -9999 -9999 -9999 -9999 -9999 -9999 -9999 -9999 -9999 -9999 -9999 -9999 -9999 -9999 -9999 -9999 -9999 -9999 -9999 -9999 -9999 -9999 -9999 -9999 -9999 -9999 -9999 -9999 -9999 -9999 -9999 -9999 -9999 -9999 -9999 -9999 -9999 -9999 -9999 -9999 -9999 -9999 -9999 -9999 -9999 -9999 -9999 -9999 -9999 -9999 -9999 -9999 -9999 -9999 -9999 -9999 -9999 2.64798E-1 2.6434E-1 2.62741E-1 2.59335E-1 2.56856E-1 2.33814E-1 2.37631E-1 2.59019E-1 2.73502E-1 2.99323E-1 3.01426E-1 3.1701E-1 3.2522E-1 3.14721E-1 2.83075E-1 2.46244E-1 2.36759E-1 2.16672E-1 2.12703E-1 2.1916E-1 2.04926E-1 1.8214E-1 1.92421E-1 2.02757E-1 2.06011E-1 2.09108E-1 2.0445E-1 2.45878E-1 2.83727E-1 3.47915E-1 3.92228E-1 2.61109E-1 2.50007E-1 3.39832E-1 3.19841E-1 3.35261E-1 3.72463E-1 3.5149E-1 3.40303E-1 2.71861E-1 2.39847E-1 2.44999E-1 1.67883E-1 3.38534E-1 2.6013E-1 2.42674E-1 2.44987E-1 1.72403E-1 1.6099E-1 1.77845E-1 1.53733E-1 1.31374E-1 1.60444E-1 1.45898E-1 9.29062E-2 9.9925E-2 1.25498E-1 1.11048E-1 8.5796E-2 8.02707E-2 6.8958E-2 8.831E-2 1.03223E-1 1.14385E-1 1.64245E-1 2.26108E-1 1.99486E-1 1.88672E-1 1.39033E-1 1.12567E-1 5.71497E-2 3.85008E-2 4.37287E-2 4.461E-2 3.99687E-2 5.53935E-2 8.47733E-2 7.86843E-2 1.07775E-1 8.39502E-2 8.76311E-2 6.11906E-2 3.91273E-2 7.11355E-2 1.2457E-1 1.39655E-1 9.45936E-2 4.95009E-2 6.46477E-2 7.45428E-2 1.33183E-1 1.64097E-1 2.43602E-1 2.67793E-1 2.69541E-1 3.36327E-1 3.23112E-1 2.7015E-1 3.08765E-1 3.04817E-1 2.85338E-1 2.62805E-1 2.99593E-1 3.47419E-1 3.51248E-1 3.92275E-1 4.15386E-1 3.76087E-1 2.81818E-1 2.85897E-1 3.98005E-1 4.56437E-1 4.72486E-1 4.80574E-1 5.03047E-1 5.46399E-1 5.22981E-1 5.12783E-1 5.45928E-1 5.17959E-1 5.83841E-1 5.97031E-1 5.80806E-1 5.80084E-1 6.26275E-1 6.16266E-1 6.05654E-1 6.07107E-1 6.27481E-1 6.29157E-1 6.3043E-1 6.19197E-1 6.48397E-1 6.48824E-1 -9999 -9999 -9999 -9999 -9999 -9999 -9999 -9999 -9999 -9999 -9999 -9999 -9999 -9999 -9999 -9999 -9999
-9999 -9999 -9999 -9999 -9999 -9999 -9999 -9999 -9999 -9999 -9999 -9999 -9999 -9999 -9999 -9999 -9999 -9999 -9999 -9999 -9999 -9999 -9999 -9999 -9999 -9999 -9999 -9999 -9999 -9999 -9999 -9999 -9999 -9999 -9999 -9999 -9999 -9999 -9999 -9999 -9999 -9999 -9999 -9999 -9999 -9999 -9999 -9999 -9999 -9999 -9999 -9999 -9999 -9999 -9999 -9999 -9999 -9999 -9999 -9999 -9999 -9999 -9999 -9999 -9999 -9999 -9999 -9999 -9999 -9999 -9999 -9999 -9999 -9999 -9999 -9999 -9999 -9999 -9999 -9999 -9999 -9999 -9999 -9999 -9999 -9999 -9999 -9999 -9999 -9999 -9999 -9999 -9999 -9999 -9999 -9999 -9999 -9999 -9999 -9999 -9999 -9999 -9999 -9999 -9999 -9999 -9999 -9999 -9999 2.95808E-1 2.98758E-1 3.0123E-1 2.71496E-1 2.68943E-1 2.75236E-1 2.78299E-1 2.69174E-1 2.36566E-1 2.32341E-1 2.31922E-1 2.32131E-1 2.35929E-1 2.21016E-1 2.43761E-1 2.7479E-1 2.98115E-1 3.18286E-1 2.6758E-1 2.62764E-1 2.69986E-1 2.50197E-1 2.52501E-1 2.04206E-1 1.84253E-1 1.8214E-1 1.96477E-1 2.02871E-1 2.1461E-1 1.89488E-1 1.88766E-1 2.29087E-1 3.32166E-1 4.16567E-1 3.85715E-1 2.23027E-1 2.70218E-1 2.87313E-1 2.82037E-1 3.23697E-1 2.99427E-1 2.70411E-1 2.65097E-1 1.75627E-1 1.51826E-1 2.19989E-1 2.87807E-1 2.82774E-1 2.51394E-1 1.51251E-1 1.68439E-1 1.34383E-1 1.70094E-1 1.61841E-1 1.35826E-1 1.5778E-1 1.59927E-1 1.5303E-1 1.64259E-1 9.32205E-2 6.79411E-2 8.33335E-2 7.07418E-2 6.10579E-2 6.52512E-2 8.94216E-2 1.30138E-1 1.71956E-1 2.2058E-1 2.01894E-1 1.34984E-1 1.6442E-1 1.79957E-1 1.11469E-1 6.26775E-2 5.99774E-2 5.47308E-2 5.07451E-2 4.13302E-2 6.50405E-2 4.17589E-2 6.20112E-2 8.88917E-2 5.46905E-2 4.51651E-2 4.62239E-2 3.53471E-2 8.62674E-2 1.30798E-1 1.09009E-1 9.87154E-2 1.39854E-1 1.00422E-1 1.12323E-1 1.19608E-1 1.71273E-1 2.17124E-1 2.87784E-1 3.31562E-1 3.44112E-1 3.05518E-1 2.80283E-1 2.05815E-1 1.87795E-1 1.91072E-1 2.65955E-1 2.97176E-1 3.16835E-1 2.69964E-1 2.50999E-1 3.51602E-1 4.14287E-1 3.30479E-1 3.26241E-1 3.75848E-1 4.23008E-1 4.61589E-1 4.981E-1 4.61163E-1 4.59767E-1 5.21852E-1 4.69419E-1 5.01249E-1 4.72833E-1 5.6701E-1 5.44116E-1 4.97511E-1 5.23479E-1 5.51406E-1 5.78076E-1 6.13084E-1 6.0205E-1 6.13051E-1 6.45325E-1 6.35439E-1 6.24047E-1 6.22472E-1 6.40103E-1 6.42901E-1 6.44868E-1 -9999 -9999 -9999 -9999 -9999 -9999 -9999 -9999 -9999 -9999 -9999 -9999 -9999 -9999 -9999
-9999 -9999 -9999 -9999 -9999 -9999 -9999 -9999 -9999 -9999 -9999 -9999 -9999 -9999 -9999 -9999 -9999 -9999 -9999 -9999 -9999 -9999 -9999 -9999 -9999 -9999 -9999 -9999 -9999 -9999 -9999 -9999 -9999 -9999 -9999 -9999 -9999 -9999 -9999 -9999 -9999 -9999 -9999 -9999 -9999 -9999 -9999 -9999 -9999 -9999 -9999 -9999 -9999 -9999 -9999 -9999 -9999 -9999 -9999 -9999 -9999 -9999 -9999 -9999 -9999 -9999 -9999 -9999 -9999 -9999 -9999 -9999 -9999 -9999 -9999 -9999 -9999 -9999 -9999 -9999 -9999 -9999 -9999 -9999 -9999 -9999 -9999 -9999 -9999 -9999 -9999 -9999 -9999 -9999 -9999 -9999 -9999 -9999 -9999 -9999 -9999 -9999 -9999 -9999 -9999 -9999 -9999 -9999 -9999 2.97527E-1 3.12241E-1 3.2195E-1 3.00164E-1 2.76411E-1 3.12518E-1 3.1267E-1 2.91242E-1 2.50881E-1 2.55197E-1 2.46264E-1 2.20409E-1 2.13412E-1 2.09293E-1 2.1282E-1 2.38164E-1 2.64684E-1 3.01527E-1 2.92094E-1 2.93312E-1 3.06507E-1 2.88215E-1 2.59278E-1 2.2054E-1 2.05356E-1 1.95659E-1 2.38816E-1 2.32345E-1 2.62381E-1 2.29587E-1 2.14664E-1 3.22998E-1 4.17473E-1 3.59587E-1 2.82392E-1 2.39564E-1 2.83397E-1 2.75065E-1 2.99268E-1 2.9289E-1 2.49152E-1 2.35854E-1 2.25099E-1 1.83899E-1 1.34286E-1 1.83429E-1 2.60898E-1 2.37199E-1 2.12601E-1 1.98448E-1 2.03201E-1 1.87781E-1 1.67673E-1 1.4506E-1 1.37839E-1 1.06042E-1 8.42398E-2 8.65621E-2 1.17148E-1 9.8315E-2 5.95054E-2 5.4242E-2 6.50629E-2 9.84226E-2 1.04008E-1 1.38053E-1 1.93004E-1 2.11085E-1 1.84416E-1 1.42425E-1 1.11469E-1 1.76395E-1 1.3968E-1 8.46635E-2 7.58328E-2 8.85036E-2 8.38398E-2 5.99773E-2 3.65207E-2 3.79388E-2 4.71964E-2 5.20289E-2 5.83193E-2 4.14355E-2 2.7562E-2 5.74486E-2 6.81062E-2 1.02366E-1 1.19769E-1 9.75031E-2 1.1246E-1 9.0511E-2 1.1566E-1 1.53487E-1 1.87729E-1 2.24261E-1 2.31479E-1 3.13181E-1 3.31562E-1 3.13181E-1 2.53712E-1 2.35452E-1 1.58279E-1 1.24408E-1 1.93929E-1 2.23382E-1 2.56513E-1 2.62412E-1 2.29305E-1 2.8356E-1 3.62902E-1 4.03811E-1 3.77986E-1 2.86445E-1 2.8156E-1 3.49736E-1 4.59884E-1 4.55051E-1 4.44749E-1 4.01337E-1 5.07137E-1 4.49412E-1 3.96701E-1 4.14733E-1 4.97856E-1 4.82166E-1 4.15528E-1 4.4155E-1 4.55736E-1 5.10919E-1 5.54384E-1 5.64028E-1 6.1861E-1 6.43211E-1 6.50258E-1 6.41639E-1 6.32123E-1 6.73985E-1 6.61803E-1 6.64765E-1 6.55765E-1 -9999 -9999 -9999 -9999 -9999 -9999 -9999 -9999 -9999 -9999 -9999 -9999 -9999 -9999
-9999 -9999 -9999 -9999 -9999 -9999 -9999 -9999 -9999 -9999 -9999 -9999 -9999 -9999 -9999 -9999 -9999 -9999 -9999 -9999 -9999 -9999 -9999 -9999 -9999 -9999 -9999 -9999 -9999 -9999 -9999 -9999 -9999 -9999 -9999 -9999 -9999 -9999 -9999 -9999 -9999 -9999 -9999 -9999 -9999 -9999 -9999 -9999 -9999 -9999 -9999 -9999 -9999 -9999 -9999 -9999 -9999 -9999 -9999 -9999 -9999 -9999 -9999 -9999 -9999 -9999 -9999 -9999 -9999 -9999 -9999 -9999 -9999 -9999 -9999 -9999 -9999 -9999 -9999 -9999 -9999 -9999 -9999 -9999 -9999 -9999 -9999 -9999 -9999 -9999 -9999 -9999 -9999 -9999 -9999 -9999 -9999 -9999 -9999 -9999 -9999 -9999 -9999 -9999 -9999 -9999 -9999 -9999 2.902E-1 2.74767E-1 3.14189E-1 3.74721E-1 3.46402E-1 2.81382E-1 2.73034E-1 3.21333E-1 3.2339E-1 2.82239E-1 2.74907E-1 2.77945E-1 2.78891E-1 2.42678E-1 2.15196E-1 2.07933E-1 1.91938E-1 2.23132E-1 2.72079E-1 2.84607E-1 3.00536E-1 2.70971E-1 2.66807E-1 2.56799E-1 2.33003E-1 2.34564E-1 2.51314E-1 2.73695E-1 3.28521E-1 3.14657E-1 2.25573E-1 2.57267E-1 4.13458E-1 3.44816E-1 3.61125E-1 2.65081E-1 2.36151E-1 2.61036E-1 3.00998E-1 2.71232E-1 2.51767E-1 2.53027E-1 2.18471E-1 2.29616E-1 2.44999E-1 1.6715E-1 1.38662E-1 1.88688E-1 1.96206E-1 2.07911E-1 1.67154E-1 1.48774E-1 1.54734E-1 1.47957E-1 1.07889E-1 9.11025E-2 5.97273E-2 4.54509E-2 5.21596E-2 7.60956E-2 7.59497E-2 5.46758E-2 4.70308E-2 7.57867E-2 1.15733E-1 1.52628E-1 1.80234E-1 2.01894E-1 1.32022E-1 9.0763E-2 8.10592E-2 7.32405E-2 1.11099E-1 1.36157E-1 1.20609E-1 1.19613E-1 9.5532E-2 7.98596E-2 6.7327E-2 4.43724E-2 2.58102E-2 3.55935E-2 3.98372E-2 5.63797E-2 3.92801E-2 4.43238E-2 5.14826E-2 6.99389E-2 8.121E-2 1.08858E-1 1.30922E-1 1.44284E-1 8.81174E-2 1.06302E-1 1.24706E-1 1.53836E-1 1.95681E-1 2.71152E-1 2.89544E-1 3.01241E-1 2.95369E-1 2.04417E-1 1.56672E-1 1.50209E-1 1.17677E-1 1.49728E-1 2.07938E-1 2.24983E-1 2.6196E-1 2.13591E-1 2.21844E-1 2.35001E-1 3.36541E-1 3.61784E-1 3.03093E-1 2.4181E-1 2.81465E-1 4.17428E-1 4.25638E-1 3.93573E-1 3.20187E-1 4.08208E-1 4.88167E-1 3.93911E-1 3.94053E-1 3.62035E-1 3.59594E-1 4.18859E-1 4.55233E-1 4.84808E-1 5.67816E-1 5.76439E-1 5.92338E-1 6.04135E-1 5.77576E-1 6.26154E-1 6.27379E-1 6.30437E-1 6.48688E-1 -9999 -9999 -9999 -9999 -9999 -9999 -9999 -9999 -9999 -9999 -9999 -9999 -9999 -9999 -9999 -9999 -9999
-9999 -9999 -9999 -9999 -9999 -9999 -9999 -9999 -9999 -9999 -9999 -9999 -9999 -9999 -9999 -9999 -9999 -9999 -9999 -9999 -9999 -9999 -9999 -9999 -9999 -9999 -9999 -9999 -9999 -9999 -9999 -9999 -9999 -9999 -9999 -9999 -9999 -9999 -9999 -9999 -9999 -9999 -9999 -9999 -9999 -9999 -9999 -9999 -9999 -9999 -9999 -9999 -9999 -9999 -9999 -9999 -9999 -9999 -9999 -9999 -9999 -9999 -9999 -9999 -9999 -9999 -9999 -9999 -9999 -9999 -9999 -9999 -9999 -9999 -9999 -9999 -9999 -9999 -9999 -9999 -9999 -9999 -9999 -9999 -9999 -9999 -9999 -9999 -9999 -9999 -9999 -9999 -9999 -9999 -9999 -9999 -9999 -9999 -9999 -9999 -9999 -9999 -9999 -9999 -9999 -9999 -9999 -9999 2.60694E-1 2.71496E-1 3.41356E-1 3.84421E-1 3.86485E-1 2.70472E-1 2.62421E-1 3.12923E-1 3.3299E-1 3.28042E-1 2.80455E-1 2.70495E-1 3.1002E-1 2.85326E-1 2.37524E-1 1.89757E-1 1.867E-1 1.96914E-1 2.44154E-1 2.42982E-1 2.30488E-1 2.22163E-1 2.21147E-1 2.18724E-1 2.28615E-1 2.04295E-1 2.42877E-1 2.74866E-1 3.34852E-1 2.72854E-1 2.65769E-1 2.82066E-1 3.70133E-1 3.49841E-1 3.56929E-1 2.63853E-1 2.95539E-1 2.49738E-1 2.75945E-1 2.4867E-1 2.04408E-1 2.46556E-1 1.87153E-1 1.53656E-1 1.78126E-1 1.32463E-1 1.49429E-1 2.06193E-1 2.11091E-1 2.07943E-1 1.64924E-1 1.27375E-1 1.25051E-1 1.313E-1 8.65722E-2 8.31274E-2 6.33884E-2 4.4486E-2 4.19592E-2 4.94049E-2 4.43489E-2 5.1633E-2 6.16147E-2 7.81677E-2 9.2422E-2 1.4542E-1 1.25724E-1 1.13899E-1 1.13899E-1 7.95041E-2 5.03659E-2 6.22582E-2 1.05678E-1 1.40694E-1 9.02367E-2 7.85076E-2 5.53574E-2 4.9654E-2 4.63998E-2 3.24081E-2 3.33237E-2 3.28297E-2 2.69424E-2 3.61374E-2 3.89984E-2 6.14568E-2 8.01265E-2 7.75792E-2 7.88028E-2 1.18919E-1 2.03741E-1 2.26052E-1 2.50391E-1 1.69876E-1 1.90918E-1 1.97085E-1 2.54331E-1 2.71543E-1 2.38283E-1 1.90841E-1 2.60875E-1 2.1526E-1 1.76E-1 1.22121E-1 9.60552E-2 1.08113E-1 1.29943E-1 1.9245E-1 2.40994E-1 1.8604E-1 1.56235E-1 1.89726E-1 2.56394E-1 3.12091E-1 2.49699E-1 2.06804E-1 2.93629E-1 3.80581E-1 3.69784E-1 3.12568E-1 3.03859E-1 3.77364E-1 4.51922E-1 4.51381E-1 3.7539E-1 2.62862E-1 2.64523E-1 3.77874E-1 4.70733E-1 5.14101E-1 4.92987E-1 5.62839E-1 5.84903E-1 5.67739E-1 5.07177E-1 6.023E-1 6.42065E-1 6.19204E-1 6.31709E-1 6.60825E-1 6.4265E-1 -9999 -9999 -9999 -9999 -9999 -9999 -9999 -9999 -9999 -9999 -9999 -9999 -9999 -9999 -9999
-9999 -9999 -9999 -9999 -9999 -9999 -9999 -9999 -9999 -9999 -9999 -9999 -9999 -9999 -9999 -9999 -9999 -9999 -9999 -9999 -9999 -9999 -9999 -9999 -9999 -9999 -9999 -9999 -9999 -9999 -9999 -9999 -9999 -9999 -9999 -9999 -9999 -9999 -9999 -9999 -9999 -9999 -9999 -9999 -9999 -9999 -9999 -9999 -9999 -9999 -9999 -9999 -9999 -9999 -9999 -9999 -9999 -9999 -9999 -9999 -9999 -9999 -9999 -9999 -9999 -9999 -9999 -9999 -9999 -9999 -9999 -9999 -9999 -9999 -9999 -9999 -9999 -9999 -9999 -9999 -9999 -9999 -9999 -9999 -9999 -9999 -9999 -9999 -9999 -9999 -9999 -9999 -9999 -9999 -9999 -9999 -9999 -9999 -9999 -9999 -9999 -9999 -9999 -9999 -9999 -9999 -9999 2.58658E-1 2.55735E-1 2.65027E-1 3.19898E-1 3.65828E-1 3.59843E-1 2.83529E-1 2.43219E-1 2.89544E-1 3.2249E-1 3.499E-1 3.29992E-1 3.20949E-1 3.02667E-1 2.61945E-1 2.19885E-1 2.03396E-1 1.87057E-1 1.89214E-1 2.07624E-1 1.91252E-1 1.97145E-1 2.21432E-1 2.23672E-1 2.36046E-1 2.29211E-1 2.92416E-1 3.33639E-1 2.81341E-1 2.25162E-1 2.12996E-1 2.61119E-1 3.49134E-1 3.26534E-1 3.47348E-1 3.27101E-1 2.89731E-1 2.54324E-1 2.50948E-1 2.56479E-1 2.48959E-1 1.94663E-1 2.39553E-1 1.70402E-1 1.55838E-1 1.45898E-1 1.3572E-1 1.80249E-1 1.88735E-1 2.06299E-1 1.73586E-1 1.30872E-1 1.0083E-1 1.1877E-1 1.25159E-1 9.57484E-2 7.90943E-2 8.55665E-2 6.17431E-2 5.38759E-2 3.77259E-2 4.67121E-2 6.07825E-2 7.89604E-2 8.78593E-2 1.3527E-1 1.38585E-1 8.83999E-2 5.80853E-2 7.96152E-2 7.33929E-2 4.28342E-2 4.74944E-2 7.34332E-2 1.16761E-1 1.16934E-1 9.82702E-2 7.389E-2 7.78223E-2 5.08034E-2 4.38485E-2 5.45535E-2 3.57931E-2 3.92517E-2 4.92266E-2 5.69118E-2 6.64166E-2 9.8526E-2 1.25099E-1 1.45602E-1 1.21776E-1 1.30907E-1 1.13327E-1 1.99465E-1 2.44483E-1 2.39386E-1 2.61562E-1 2.67016E-1 2.24584E-1 1.55266E-1 1.36013E-1 1.85964E-1 2.40102E-1 2.09716E-1 1.22476E-1 9.96888E-2 8.82362E-2 1.29925E-1 1.80139E-1 2.10571E-1 1.57142E-1 1.7511E-1 2.15927E-1 2.37134E-1 2.24135E-1 2.25898E-1 2.02165E-1 2.95217E-1 3.47581E-1 3.09365E-1 2.368E-1 2.5029E-1 2.84162E-1 2.98774E-1 3.64134E-1 3.60062E-1 2.67324E-1 3.04742E-1 4.12538E-1 4.4205E-1 4.40627E-1 4.25665E-1 4.95842E-1 5.59996E-1 5.14732E-1 5.33037E-1 6.01477E-1 6.27577E-1 6.40382E-1 6.38872E-1 6.77057E-1 6.49044E-1 -9999 -9999 -9999 -9999 -9999 -9999 -9999 -9999 -9999 -9999 -9999 -9999 -9999 -9999 -9999
-9999 -9999 -9999 -9999 -9999 -9999 -9999 -9999 -9999 -9999 -9999 -9999 -9999 -9999 -9999 -9999 -9999 -9999 -9999 -9999 -9999 -9999 -9999 -9999 -9999 -9999 -9999 -9999 -9999 -9999 -9999 -9999 -9999 -9999 -9999 -9999 -9999 -9999 -9999 -9999 -9999 -9999 -9999 -9999 -9999 -9999 -9999 -9999 -9999 -9999 -9999 -9999 -9999 -9999 -9999 -9999 -9999 -9999 -9999 -9999 -9999 -9999 -9999 -9999 -9999 -9999 -9999 -9999 -9999 -9999 -9999 -9999 -9999 -9999 -9999 -9999 -9999 -9999 -9999 -9999 -9999 -9999 -9999 -9999 -9999 -9999 -9999 -9999 -9999 -9999 -9999 -9999 -9999 -9999 -9999 -9999 -9999 -9999 -9999 -9999 -9999 -9999 -9999 -9999 -9999 -9999 -9999 2.54393E-1 2.51945E-1 2.65486E-1 2.98337E-1 3.70209E-1 3.64192E-1 2.84726E-1 2.3934E-1 2.55309E-1 3.19412E-1 3.73921E-1 3.76128E-1 3.59979E-1 2.76766E-1 2.49756E-1 2.21301E-1 2.06465E-1 1.98858E-1 1.69125E-1 1.93337E-1 2.04206E-1 2.32247E-1 2.25722E-1 2.05908E-1 2.31382E-1 2.78635E-1 3.95105E-1 3.81511E-1 3.25483E-1 1.81865E-1 2.24954E-1 3.19153E-1 3.54409E-1 3.1686E-1 3.51141E-1 2.72435E-1 2.4045E-1 2.50179E-1 2.19336E-1 2.10138E-1 1.89846E-1 2.40444E-1 1.92493E-1 1.48997E-1 1.82975E-1 1.42437E-1 1.60444E-1 1.97504E-1 1.98007E-1 1.57383E-1 1.22691E-1 1.11869E-1 8.88061E-2 7.80915E-2 9.77162E-2 7.10118E-2 7.59246E-2 6.1161E-2 6.08903E-2 4.71864E-2 3.57712E-2 5.33412E-2 6.96076E-2 9.28767E-2 1.22673E-1 1.22673E-1 9.31354E-2 5.99265E-2 3.8827E-2 5.2017E-2 4.30668E-2 4.65251E-2 6.23421E-2 8.35616E-2 9.5532E-2 1.25928E-1 1.10316E-1 1.2434E-1 1.05964E-1 7.01413E-2 7.58328E-2 5.65975E-2 5.60716E-2 6.5499E-2 5.85667E-2 4.98939E-2 5.32067E-2 6.38444E-2 9.84291E-2 1.68469E-1 2.07615E-1 9.86671E-2 1.06738E-1 1.90782E-1 1.62458E-1 1.87168E-1 2.45636E-1 2.40475E-1 1.97411E-1 1.32448E-1 1.04878E-1 1.31836E-1 1.39085E-1 1.95579E-1 1.66988E-1 1.07174E-1 8.03046E-2 1.2395E-1 1.59548E-1 1.24357E-1 1.24529E-1 1.53621E-1 1.50726E-1 1.85729E-1 1.34557E-1 1.68647E-1 2.34205E-1 2.94147E-1 2.66679E-1 1.93656E-1 2.7531E-1 2.98578E-1 2.46306E-1 2.39541E-1 2.78524E-1 2.93703E-1 2.49703E-1 2.93116E-1 3.98786E-1 3.71047E-1 3.04582E-1 3.34313E-1 4.28612E-1 5.26904E-1 4.18981E-1 4.74233E-1 6.14181E-1 6.3277E-1 6.36926E-1 6.32044E-1 6.52469E-1 -9999 -9999 -9999 -9999 -9999 -9999 -9999 -9999 -9999 -9999 -9999 -9999 -9999 -9999 -9999 -9999
-9999 -9999 -9999 -9999 -9999 -9999 -9999 -9999 -9999 -9999 -9999 -9999 -9999 -9999 -9999 -9999 -9999 -9999 -9999 -9999 -9999 -9999 -9999 -9999 -9999 -9999 -9999 -9999 -9999 -9999 -9999 -9999 -9999 -9999 -9999 -9999 -9999 -9999 -9999 -9999 -9999 -9999 -9999 -9999 -9999 -9999 -9999 -9999 -9999 -9999 -9999 -9999 -9999 -9999 -9999 -9999 -9999 -9999 -9999 -9999 -9999 -9999 -9999 -9999 -9999 -9999 -9999 -9999 -9999 -9999 -9999 -9999 -9999 -9999 -9999 -9999 -9999 -9999 -9999 -9999 -9999 -9999 -9999 -9999 -9999 -9999 -9999 -9999 -9999 -9999 -9999 -9999 -9999 -9999 -9999 -9999 -9999 -9999 -9999 -9999 -9999 -9999 -9999 -9999 -9999 -9999 -9999 2.51502E-1 2.53056E-1 2.71496E-1 3.53362E-1 4.15595E-1 3.74885E-1 2.8906E-1 2.25384E-1 2.56296E-1 3.03264E-1 3.65966E-1 3.94075E-1 3.26723E-1 2.94632E-1 2.63541E-1 2.34005E-1 2.08594E-1 1.79525E-1 1.8337E-1 1.99091E-1 2.15803E-1 2.30782E-1 2.02086E-1 2.03799E-1 2.48857E-1 3.42594E-1 4.35417E-1 3.60222E-1 2.44606E-1 2.0598E-1 2.71148E-1 3.39699E-1 3.19115E-1 2.90113E-1 2.90481E-1 2.50697E-1 2.05401E-1 2.33985E-1 2.3391E-1 1.98375E-1 1.64436E-1 2.11551E-1 1.48501E-1 1.26787E-1 1.32463E-1 1.23088E-1 1.72107E-1 1.85139E-1 1.43426E-1 1.35221E-1 1.0925E-1 8.03326E-2 8.26653E-2 8.97064E-2 7.40725E-2 5.98341E-2 4.74479E-2 4.11308E-2 4.59883E-2 4.5941E-2 2.96371E-2 5.06922E-2 6.97616E-2 9.07929E-2 1.19686E-1 9.42758E-2 7.87202E-2 6.65691E-2 4.22871E-2 3.47253E-2 3.65674E-2 5.76717E-2 8.34253E-2 1.02572E-1 9.529E-2 7.98596E-2 6.65691E-2 9.5532E-2 1.1881E-1 1.07574E-1 9.03797E-2 7.389E-2 7.54661E-2 5.04841E-2 4.72174E-2 5.40619E-2 7.72227E-2 8.98348E-2 8.8293E-2 1.27888E-1 9.69216E-2 1.30364E-1 1.58668E-1 1.96563E-1 1.50881E-1 1.42859E-1 2.05596E-1 2.06452E-1 2.25396E-1 1.76126E-1 1.21732E-1 8.91149E-2 9.1639E-2 1.20785E-1 1.57706E-1 1.10362E-1 8.06394E-2 1.11929E-1 1.03847E-1 1.04383E-1 8.06387E-2 8.40287E-2 1.11495E-1 1.14146E-1 8.78097E-2 1.0282E-1 1.78003E-1 2.1327E-1 2.1868E-1 2.2598E-1 2.83787E-1 3.30073E-1 2.83824E-1 2.88567E-1 2.58426E-1 2.75312E-1 2.35307E-1 2.17434E-1 3.16386E-1 3.0313E-1 2.4871E-1 3.17061E-1 4.17903E-1 4.57053E-1 3.85637E-1 4.54847E-1 5.4353E-1 5.6712E-1 6.29828E-1 5.78939E-1 6.27625E-1 -9999 -9999 -9999 -9999 -9999 -9999 -9999 -9999 -9999 -9999 -9999 -9999 -9999 -9999 -9999 -9999
-9999 -9999 -9999 -9999 -9999 -9999 -9999 -9999 -9999 -9999 -9999 -9999 -9999 -9999 -9999 -9999 -9999 -9999 -9999 -9999 -9999 -9999 -9999 -9999 -9999 -9999 -9999 -9999 -9999 -9999 -9999 -9999 -9999 -9999 -9999 -9999 -9999 -9999 -9999 -9999 -9999 -9999 -9999 -9999 -9999 -9999 -9999 -9999 -9999 -9999 -9999 -9999 -9999 -9999 -9999 -9999 -9999 -9999 -9999 -9999 -9999 -9999 -9999 -9999 -9999 -9999 -9999 -9999 -9999 -9999 -9999 -9999 -9999 -9999 -9999 -9999 -9999 -9999 -9999 -9999 -9999 -9999 -9999 -9999 -9999 -9999 -9999 -9999 -9999 -9999 -9999 -9999 -9999 -9999 -9999 -9999 -9999 -9999 -9999 -9999 -9999 -9999 -9999 -9999 -9999 -9999 2.53278E-1 2.52389E-1 2.48544E-1 2.83768E-1 3.61471E-1 4.34114E-1 3.91688E-1 2.66658E-1 2.39106E-1 2.39964E-1 2.83985E-1 3.04361E-1 3.45737E-1 3.60903E-1 3.19004E-1 2.83507E-1 2.10786E-1 1.85672E-1 1.83547E-1 2.08331E-1 2.00785E-1 2.19088E-1 1.81242E-1 1.93496E-1 2.48946E-1 3.28946E-1 4.26758E-1 3.87117E-1 3.23579E-1 2.09193E-1 2.57052E-1 3.47264E-1 3.27094E-1 2.74884E-1 2.98919E-1 2.59606E-1 2.38199E-1 2.03262E-1 1.90544E-1 1.80699E-1 1.33674E-1 1.73526E-1 1.82484E-1 1.18314E-1 1.16642E-1 1.11479E-1 1.06032E-1 1.45886E-1 1.34961E-1 1.03559E-1 1.33487E-1 1.0129E-1 1.01343E-1 1.02907E-1 9.14715E-2 7.6076E-2 7.00603E-2 7.06762E-2 5.93613E-2 5.22379E-2 4.23901E-2 3.2174E-2 5.49912E-2 7.36444E-2 8.85036E-2 9.89494E-2 5.42144E-2 4.6594E-2 5.39086E-2 3.77216E-2 2.28837E-2 2.2838E-2 3.94653E-2 6.57236E-2 5.17833E-2 3.7395E-2 3.73191E-2 3.94853E-2 7.72938E-2 9.77723E-2 7.26493E-2 6.75359E-2 5.49723E-2 4.83518E-2 4.1663E-2 3.54153E-2 7.02151E-2 1.02627E-1 1.35786E-1 1.62782E-1 1.01432E-1 1.0169E-1 1.62251E-1 1.881E-1 1.96818E-1 1.5782E-1 1.10649E-1 1.74512E-1 1.75583E-1 1.77167E-1 2.04289E-1 1.35504E-1 9.26331E-2 8.386E-2 8.18587E-2 8.521E-2 9.10495E-2 6.18039E-2 9.09053E-2 7.30905E-2 5.46724E-2 4.41926E-2 5.85157E-2 7.88188E-2 9.06728E-2 1.08958E-1 1.3721E-1 2.05375E-1 2.28143E-1 2.54606E-1 2.30454E-1 2.19904E-1 2.8582E-1 3.31149E-1 3.51616E-1 3.49875E-1 3.3861E-1 2.81254E-1 1.92347E-1 2.4789E-1 2.41413E-1 2.00312E-1 2.82663E-1 3.02992E-1 3.38563E-1 3.24676E-1 3.69774E-1 4.33419E-1 5.18576E-1 5.89157E-1 4.88623E-1 5.44221E-1 -9999 -9999 -9999 -9999 -9999 -9999 -9999 -9999 -9999 -9999 -9999 -9999 -9999 -9999 -9999 -9999
-9999 -9999 -9999 -9999 -9999 -9999 -9999 -9999 -9999 -9999 -9999 -9999 -9999 -9999 -9999 -9999 -9999 -9999 -9999 -9999 -9999 -9999 -9999 -9999 -9999 -9999 -9999 -9999 -9999 -9999 -9999 -9999 -9999 -9999 -9999 -9999 -9999 -9999 -9999 -9999 -9999 -9999 -9999 -9999 -9999 -9999 -9999 -9999 -9999 -9999 -9999 -9999 -9999 -9999 -9999 -9999 -9999 -9999 -9999 -9999 -9999 -9999 -9999 -9999 -9999 -9999 -9999 -9999 -9999 -9999 -9999 -9999 -9999 -9999 -9999 -9999 -9999 -9999 -9999 -9999 -9999 -9999 -9999 -9999 -9999 -9999 -9999 -9999 -9999 -9999 -9999 -9999 -9999 -9999 -9999 -9999 -9999 -9999 -9999 -9999 -9999 -9999 -9999 -9999 -9999 -9999 2.50396E-1 2.35717E-1 2.78299E-1 3.3661E-1 3.44166E-1 3.45629E-1 3.34798E-1 2.65968E-1 2.72873E-1 2.61035E-1 2.43503E-1 2.83268E-1 3.57922E-1 3.83561E-1 3.57111E-1 2.6109E-1 2.11374E-1 1.84784E-1 1.85317E-1 2.20501E-1 1.72269E-1 1.83418E-1 1.73853E-1 2.08578E-1 3.12192E-1 4.04512E-1 3.64435E-1 3.63711E-1 2.39853E-1 2.36788E-1 3.08187E-1 2.80117E-1 2.75743E-1 2.84487E-1 2.84294E-1 2.22246E-1 1.85072E-1 1.79226E-1 1.72709E-1 1.49042E-1 1.70256E-1 1.88527E-1 1.55738E-1 1.40028E-1 1.28526E-1 1.37385E-1 1.03402E-1 8.22276E-2 9.8315E-2 1.3421E-1 1.27608E-1 1.10999E-1 1.10999E-1 8.6526E-2 8.75393E-2 7.28465E-2 6.98442E-2 6.36758E-2 4.6396E-2 4.77234E-2 4.4727E-2 3.13439E-2 3.58509E-2 4.96726E-2 7.01413E-2 6.90593E-2 4.64065E-2 3.67053E-2 2.80393E-2 2.31238E-2 2.22892E-2 2.35028E-2 4.17007E-2 5.17995E-2 3.5472E-2 2.61377E-2 3.05082E-2 4.33518E-2 5.89732E-2 7.93184E-2 7.847E-2 6.78647E-2 3.85864E-2 2.81142E-2 2.7935E-2 3.14651E-2 4.5322E-2 4.87864E-2 7.72743E-2 9.55242E-2 1.25941E-1 1.5105E-1 1.92422E-1 1.38337E-1 1.47463E-1 1.10128E-1 9.39768E-2 1.33563E-1 1.67609E-1 1.52532E-1 1.87547E-1 1.76126E-1 1.29261E-1 1.25364E-1 1.06443E-1 8.30486E-2 4.68039E-2 5.84147E-2 7.95246E-2 5.40803E-2 3.93102E-2 5.48568E-2 6.78324E-2 1.14225E-1 1.41434E-1 1.61713E-1 1.82128E-1 1.50467E-1 1.99266E-1 2.32452E-1 1.50921E-1 1.484E-1 2.30299E-1 2.63208E-1 3.54502E-1 3.6102E-1 2.76632E-1 2.29528E-1 1.62091E-1 1.78299E-1 2.00087E-1 1.86625E-1 2.1353E-1 2.92566E-1 3.97523E-1 3.90675E-1 4.09826E-1 4.66467E-1 4.7734E-1 5.15654E-1 4.97733E-1 4.63512E-1 -9999 -9999 -9999 -9999 -9999 -9999 -9999 -9999 -9999 -9999 -9999 -9999 -9999 -9999 -9999 -9999
-9999 -9999 -9999 -9999 -9999 -9999 -9999 -9999 -9999 -9999 -9999 -9999 -9999 -9999 -9999 -9999 -9999 -9999 -9999 -9999 -9999 -9999 -9999 -9999 -9999 -9999 -9999 -9999 -9999 -9999 -9999 -9999 -9999 -9999 -9999 -9999 -9999 -9999 -9999 -9999 -9999 -9999 -9999 -9999 -9999 -9999 -9999 -9999 -9999 -9999 -9999 -9999 -9999 -9999 -9999 -9999 -9999 -9999 -9999 -9999 -9999 -9999 -9999 -9999 -9999 -9999 -9999 -9999 -9999 -9999 -9999 -9999 -9999 -9999 -9999 -9999 -9999 -9999 -9999 -9999 -9999 -9999 -9999 -9999 -9999 -9999 -9999 -9999 -9999 -9999 -9999 -9999 -9999 -9999 -9999 -9999 -9999 -9999 -9999 -9999 -9999 -9999 -9999 -9999 -9999 2.49073E-1 2.25898E-1 2.40628E-1 3.12772E-1 3.42416E-1 2.90635E-1 2.96984E-1 3.05757E-1 2.62536E-1 2.7875E-1 2.74466E-1 2.65328E-1 2.93509E-1 3.85344E-1 3.73482E-1 3.37701E-1 2.57924E-1 2.08252E-1 1.84253E-1 1.84784E-1 1.89669E-1 1.67128E-1 1.71666E-1 1.94307E-1 2.61428E-1 2.78118E-1 3.70822E-1 3.59542E-1 3.35181E-1 2.20468E-1 2.48744E-1 2.77323E-1 3.00933E-1 2.85884E-1 2.93518E-1 2.48453E-1 1.94759E-1 1.52616E-1 1.48995E-1 1.42279E-1 1.56701E-1 1.68846E-1 1.74597E-1 1.41975E-1 9.97447E-2 9.64458E-2 1.25521E-1 9.5856E-2 6.17431E-2 1.03402E-1 1.46437E-1 1.16532E-1 7.32559E-2 6.68571E-2 6.66622E-2 7.77898E-2 6.77823E-2 5.03211E-2 5.71451E-2 5.8936E-2 4.20932E-2 3.56021E-2 2.74816E-2 2.79415E-2 3.98446E-2 3.67853E-2 5.21627E-2 5.42588E-2 3.77535E-2 2.77864E-2 3.21258E-2 2.88113E-2 2.30035E-2 2.78396E-2 3.36596E-2 2.28719E-2 2.38817E-2 3.10191E-2 2.62405E-2 3.13158E-2 5.79608E-2 8.10759E-2 5.3533E-2 5.06477E-2 3.83959E-2 2.65679E-2 3.05381E-2 5.02983E-2 7.27547E-2 5.10411E-2 5.65014E-2 7.42457E-2 1.59825E-1 1.71559E-1 1.15728E-1 9.20837E-2 9.0492E-2 8.41721E-2 1.38488E-1 1.30724E-1 1.1587E-1 1.00143E-1 1.53016E-1 1.68132E-1 1.45886E-1 9.78163E-2 6.79335E-2 3.87537E-2 5.24496E-2 5.19529E-2 4.11829E-2 4.38851E-2 6.49831E-2 8.67272E-2 9.89483E-2 1.25859E-1 1.25074E-1 1.6661E-1 1.08869E-1 1.52749E-1 1.9278E-1 1.45373E-1 1.14142E-1 1.66796E-1 3.19141E-1 3.4818E-1 2.82922E-1 2.68537E-1 2.35878E-1 1.74391E-1 1.36088E-1 2.21513E-1 2.56831E-1 2.50165E-1 3.77134E-1 4.79479E-1 5.39174E-1 4.84051E-1 5.75989E-1 5.67472E-1 4.43976E-1 4.23342E-1 4.65801E-1 6.49492E-1 -9999 -9999 -9999 -9999 -9999 -9999 -9999 -9999 -9999 -9999 -9999 -9999 -9999 -9999 -9999
-9999 -9999 -9999 -9999 -9999 -9999 -9999 -9999 -9999 -9999 -9999 -9999 -9999 -9999 -9999 -9999 -9999 -9999 -9999 -9999 -9999 -9999 -9999 -9999 -9999 -9999 -9999 -9999 -9999 -9999 -9999 -9999 -9999 -9999 -9999 -9999 -9999 -9999 -9999 -9999 -9999 -9999 -9999 -9999 -9999 -9999 -9999 -9999 -9999 -9999 -9999 -9999 -9999 -9999 -9999 -9999 -9999 -9999 -9999 -9999 -9999 -9999 -9999 -9999 -9999 -9999 -9999 -9999 -9999 -9999 -9999 -9999 -9999 -9999 -9999 -9999 -9999 -9999 -9999 -9999 -9999 -9999 -9999 -9999 -9999 -9999 -9999 -9999 -9999 -9999 -9999 -9999 -9999 -9999 -9999 -9999 -9999 -9999 -9999 -9999 -9999 -9999 -9999 -9999 -9999 2.12721E-1 2.14501E-1 2.50086E-1 2.93288E-1 2.7512E-1 2.60263E-1 2.77945E-1 2.98807E-1 2.81978E-1 2.4677E-1 2.36208E-1 2.44894E-1 2.9581E-1 3.27772E-1 3.2508E-1 2.93812E-1 2.22773E-1 2.01731E-1 1.66474E-1 1.68278E-1 1.88766E-1 1.74191E-1 1.91194E-1 2.62566E-1 3.06656E-1 3.46373E-1 3.92201E-1 3.41107E-1 2.89666E-1 1.99383E-1 2.26351E-1 2.60776E-1 2.49035E-1 2.74258E-1 2.73325E-1 1.75535E-1 1.64143E-1 1.47659E-1 1.481E-1 1.0873E-1 1.26148E-1 1.39045E-1 1.37733E-1 1.15065E-1 1.19225E-1 8.18656E-2 7.41467E-2 6.50745E-2 5.70439E-2 8.88061E-2 1.07517E-1 7.88629E-2 5.68428E-2 5.53574E-2 7.61701E-2 7.03149E-2 6.29644E-2 5.59921E-2 4.40906E-2 5.5026E-2 4.07256E-2 3.64429E-2 2.72848E-2 2.72848E-2 3.21258E-2 2.58346E-2 4.09745E-2 3.53697E-2 4.22859E-2 3.85235E-2 3.63671E-2 3.12649E-2 2.3799E-2 2.24464E-2 1.89236E-2 2.15157E-2 2.00874E-2 2.35279E-2 3.47841E-2 3.94154E-2 5.79608E-2 8.10171E-2 4.44124E-2 4.78004E-2 5.18278E-2 4.47207E-2 4.1222E-2 5.62841E-2 1.03314E-1 7.73987E-2 9.01541E-2 1.09374E-1 1.48007E-1 1.18909E-1 9.18385E-2 6.28496E-2 6.72746E-2 8.39559E-2 1.1578E-1 8.78736E-2 7.80758E-2 6.50232E-2 9.92372E-2 1.45886E-1 1.03402E-1 9.75198E-2 5.90416E-2 3.0177E-2 3.87004E-2 3.24813E-2 3.57229E-2 4.27166E-2 5.69547E-2 5.99386E-2 5.87385E-2 9.77472E-2 1.40662E-1 1.33077E-1 1.05028E-1 1.3143E-1 1.47009E-1 1.43446E-1 1.05066E-1 1.70445E-1 2.71972E-1 3.87398E-1 3.72972E-1 3.30091E-1 3.15843E-1 2.79942E-1 1.86704E-1 2.86226E-1 2.8763E-1 2.17513E-1 3.18583E-1 4.59027E-1 5.89787E-1 5.71278E-1 6.41623E-1 6.02138E-1 5.31498E-1 5.72321E-1 6.18865E-1 -9999 -9999 -9999 -9999 -9999 -9999 -9999 -9999 -9999 -9999 -9999 -9999 -9999 -9999 -9999 -9999
-9999 -9999 -9999 -9999 -9999 -9999 -9999 -9999 -9999 -9999 -9999 -9999 -9999 -9999 -9999 -9999 -9999 -9999 -9999 -9999 -9999 -9999 -9999 -9999 -9999 -9999 -9999 -9999 -9999 -9999 -9999 -9999 -9999 -9999 -9999 -9999 -9999 -9999 -9999 -9999 -9999 -9999 -9999 -9999 -9999 -9999 -9999 -9999 -9999 -9999 -9999 -9999 -9999 -9999 -9999 -9999 -9999 -9999 -9999 -9999 -9999 -9999 -9999 -9999 -9999 -9999 -9999 -9999 -9999 -9999 -9999 -9999 -9999 -9999 -9999 -9999 -9999 -9999 -9999 -9999 -9999 -9999 -9999 -9999 -9999 -9999 -9999 -9999 -9999 -9999 -9999 -9999 -9999 -9999 -9999 -9999 -9999 -9999 -9999 -9999 -9999 -9999 -9999 -9999 -9999 2.0939E-1 2.13511E-1 2.57082E-1 2.43632E-1 2.45589E-1 2.33709E-1 2.52633E-1 2.65924E-1 2.92047E-1 3.02472E-1 2.58412E-1 2.31987E-1 2.42776E-1 2.95379E-1 2.85338E-1 2.24613E-1 2.08252E-1 1.70597E-1 1.64685E-1 1.67949E-1 2.09356E-1 1.86613E-1 1.98685E-1 2.97722E-1 3.6498E-1 3.72602E-1 3.68166E-1 3.54815E-1 2.18836E-1 2.3845E-1 2.31572E-1 2.63317E-1 2.71653E-1 2.4368E-1 2.1693E-1 1.77758E-1 1.49843E-1 1.49816E-1 1.3572E-1 9.58505E-2 6.49041E-2 8.21604E-2 8.01352E-2 8.65621E-2 1.10684E-1 9.41936E-2 6.01379E-2 4.99513E-2 5.68428E-2 7.01413E-2 7.01413E-2 7.98596E-2 5.24956E-2 4.35436E-2 5.68428E-2 7.58146E-2 5.64489E-2 4.94256E-2 3.88257E-2 4.04343E-2 3.47593E-2 3.3157E-2 2.65501E-2 2.01866E-2 2.25297E-2 2.25297E-2 2.51379E-2 2.58346E-2 3.81325E-2 2.99926E-2 2.58025E-2 3.37913E-2 2.72848E-2 2.24811E-2 1.64515E-2 1.53757E-2 2.01212E-2 2.98877E-2 5.93071E-2 7.53166E-2 6.78647E-2 6.11013E-2 3.65697E-2 3.1113E-2 3.76711E-2 3.47299E-2 5.52098E-2 7.94466E-2 5.8959E-2 6.03946E-2 8.83202E-2 1.37705E-1 1.30408E-1 9.98252E-2 5.84292E-2 4.15386E-2 5.42791E-2 8.39199E-2 8.54191E-2 7.69068E-2 5.17449E-2 3.88769E-2 5.94677E-2 8.96803E-2 9.78395E-2 5.97316E-2 3.27358E-2 2.19886E-2 2.28141E-2 2.13504E-2 2.85529E-2 3.51841E-2 3.68834E-2 5.34598E-2 7.39901E-2 1.18929E-1 1.22788E-1 9.39644E-2 9.03902E-2 1.16467E-1 1.17769E-1 1.01971E-1 9.70011E-2 1.91227E-1 2.72615E-1 3.19859E-1 3.93927E-1 4.0511E-1 4.32227E-1 4.10412E-1 2.70253E-1 3.56524E-1 3.84313E-1 2.60691E-1 2.58681E-1 3.98001E-1 5.87445E-1 6.40219E-1 6.24744E-1 6.11778E-1 6.48703E-1 -9999 -9999 -9999 -9999 -9999 -9999 -9999 -9999 -9999 -9999 -9999 -9999 -9999 -9999 -9999 -9999 -9999 -9999
-9999 -9999 -9999 -9999 -9999 -9999 -9999 -9999 -9999 -9999 -9999 -9999 -9999 -9999 -9999 -9999 -9999 -9999 -9999 -9999 -9999 -9999 -9999 -9999 -9999 -9999 -9999 -9999 -9999 -9999 -9999 -9999 -9999 -9999 -9999 -9999 -9999 -9999 -9999 -9999 -9999 -9999 -9999 -9999 -9999 -9999 -9999 -9999 -9999 -9999 -9999 -9999 -9999 -9999 -9999 -9999 -9999 -9999 -9999 -9999 -9999 -9999 -9999 -9999 -9999 -9999 -9999 -9999 -9999 -9999 -9999 -9999 -9999 -9999 -9999 -9999 -9999 -9999 -9999 -9999 -9999 -9999 -9999 -9999 -9999 -9999 -9999 -9999 -9999 -9999 -9999 -9999 -9999 -9999 -9999 -9999 -9999 -9999 -9999 -9999 -9999 -9999 -9999 -9999 2.11541E-1 2.08029E-1 2.22215E-1 2.18877E-1 2.24358E-1 2.25384E-1 2.37184E-1 2.30523E-1 2.44806E-1 2.78987E-1 3.34749E-1 3.22288E-1 2.41912E-1 2.32247E-1 2.8161E-1 2.44858E-1 2.20622E-1 1.83876E-1 1.76061E-1 1.69667E-1 1.73684E-1 2.29463E-1 1.91223E-1 2.6431E-1 3.56164E-1 3.84462E-1 3.66839E-1 3.22303E-1 2.98098E-1 2.4609E-1 2.618E-1 2.58851E-1 2.29722E-1 2.32126E-1 2.10665E-1 1.79917E-1 1.72065E-1 1.51168E-1 1.29273E-1 8.22276E-2 5.10482E-2 4.11259E-2 5.66813E-2 6.31324E-2 5.55535E-2 8.43696E-2 7.03859E-2 3.606E-2 2.53196E-2 3.606E-2 3.50975E-2 4.5941E-2 6.15266E-2 4.5941E-2 2.98226E-2 3.50975E-2 3.58041E-2 2.72848E-2 2.44524E-2 2.72848E-2 2.80393E-2 2.0749E-2 2.51379E-2 1.91062E-2 1.53243E-2 1.36964E-2 1.61676E-2 1.49067E-2 2.0749E-2 3.42816E-2 3.02791E-2 1.82724E-2 1.60195E-2 1.51587E-2 1.11276E-2 1.26889E-2 1.80884E-2 2.81646E-2 4.27734E-2 5.58632E-2 4.16486E-2 2.92895E-2 3.92527E-2 2.93776E-2 2.5782E-2 2.89165E-2 2.764E-2 4.81117E-2 7.13381E-2 4.26944E-2 6.60114E-2 1.07226E-1 1.31501E-1 9.12606E-2 8.35135E-2 5.79419E-2 3.82167E-2 4.84211E-2 6.60918E-2 6.74429E-2 7.74847E-2 5.80457E-2 3.4737E-2 4.31968E-2 5.39372E-2 5.96702E-2 3.96953E-2 1.95272E-2 2.51663E-2 2.36488E-2 2.14549E-2 2.3605E-2 3.4239E-2 3.21342E-2 3.85746E-2 5.93437E-2 7.19033E-2 8.78097E-2 5.55002E-2 6.61775E-2 6.96594E-2 9.11186E-2 7.15178E-2 1.14693E-1 1.65069E-1 1.67927E-1 1.94764E-1 2.77093E-1 3.11112E-1 4.33181E-1 4.49786E-1 4.03611E-1 4.5746E-1 3.0153E-1 2.47347E-1 2.74834E-1 4.06239E-1 5.23869E-1 6.22184E-1 6.29817E-1 -9999 -9999 -9999 -9999 -9999 -9999 -9999 -9999 -9999 -9999 -9999 -9999 -9999 -9999 -9999 -9999 -9999 -9999 -9999 -9999
-9999 -9999 -9999 -9999 -9999 -9999 -9999 -9999 -9999 -9999 -9999 -9999 -9999 -9999 -9999 -9999 -9999 -9999 -9999 -9999 -9999 -9999 -9999 -9999 -9999 -9999 -9999 -9999 -9999 -9999 -9999 -9999 -9999 -9999 -9999 -9999 -9999 -9999 -9999 -9999 -9999 -9999 -9999 -9999 -9999 -9999 -9999 -9999 -9999 -9999 -9999 -9999 -9999 -9999 -9999 -9999 -9999 -9999 -9999 -9999 -9999 -9999 -9999 -9999 -9999 -9999 -9999 -9999 -9999 -9999 -9999 -9999 -9999 -9999 -9999 -9999 -9999 -9999 -9999 -9999 -9999 -9999 -9999 -9999 -9999 -9999 -9999 -9999 -9999 -9999 -9999 -9999 -9999 -9999 -9999 -9999 -9999 -9999 -9999 -9999 -9999 -9999 -9999 -9999 2.09975E-1 1.8806E-1 1.99533E-1 2.03892E-1 2.16272E-1 2.17672E-1 2.08672E-1 2.24934E-1 2.44677E-1 2.76485E-1 3.32916E-1 3.21322E-1 2.75836E-1 2.44641E-1 2.81134E-1 2.00684E-1 1.89957E-1 1.81591E-1 1.73009E-1 1.66214E-1 1.59028E-1 2.02917E-1 2.43445E-1 3.28169E-1 3.6448E-1 3.54671E-1 3.45905E-1 3.31327E-1 2.78306E-1 2.76107E-1 2.53579E-1 2.26716E-1 2.1454E-1 1.77414E-1 1.8436E-1 1.63333E-1 1.41183E-1 1.0873E-1 7.60956E-2 5.55535E-2 4.7355E-2 6.33669E-2 5.396E-2 6.31558E-2 5.6957E-2 4.01701E-2 3.606E-2 2.46103E-2 1.76386E-2 2.38473E-2 2.19676E-2 3.31415E-2 3.50975E-2 2.72848E-2 2.65501E-2 2.58346E-2 2.44571E-2 1.80329E-2 1.8047E-2 1.91062E-2 1.71129E-2 1.71129E-2 1.91062E-2 1.91062E-2 1.61943E-2 1.33347E-2 7.54411E-3 1.11676E-2 1.74016E-2 2.43484E-2 1.99831E-2 1.57936E-2 1.05754E-2 9.42556E-3 1.17186E-2 1.97456E-2 2.67083E-2 3.63259E-2 5.15869E-2 3.73931E-2 3.16619E-2 1.86521E-2 2.55808E-2 1.70445E-2 1.71489E-2 3.00635E-2 4.01411E-2 4.92466E-2 5.51366E-2 5.0696E-2 7.52382E-2 1.2188E-1 9.7825E-2 8.84368E-2 4.92262E-2 4.03222E-2 3.24544E-2 3.60495E-2 4.37524E-2 4.60204E-2 5.94605E-2 4.3541E-2 3.47475E-2 2.46786E-2 3.3926E-2 3.8657E-2 2.74709E-2 2.07414E-2 2.79358E-2 3.3645E-2 2.50175E-2 2.81768E-2 3.67295E-2 3.9446E-2 3.58673E-2 4.17824E-2 4.04671E-2 4.70987E-2 5.67299E-2 6.33003E-2 5.66131E-2 5.13779E-2 6.39657E-2 1.00213E-1 1.10153E-1 1.21893E-1 1.23613E-1 1.76239E-1 2.35735E-1 4.48535E-1 5.29334E-1 5.47E-1 5.00886E-1 3.47958E-1 2.82301E-1 2.66866E-1 3.75816E-1 4.00876E-1 5.14966E-1 5.20847E-1 6.25285E-1 -9999 -9999 -9999 -9999 -9999 -9999 -9999 -9999 -9999 -9999 -9999 -9999 -9999 -9999 -9999 -9999 -9999 -9999 -9999
-9999 -9999 -9999 -9999 -9999 -9999 -9999 -9999 -9999 -9999 -9999 -9999 -9999 -9999 -9999 -9999 -9999 -9999 -9999 -9999 -9999 -9999 -9999 -9999 -9999 -9999 -9999 -9999 -9999 -9999 -9999 -9999 -9999 -9999 -9999 -9999 -9999 -9999 -9999 -9999 -9999 -9999 -9999 -9999 -9999 -9999 -9999 -9999 -9999 -9999 -9999 -9999 -9999 -9999 -9999 -9999 -9999 -9999 -9999 -9999 -9999 -9999 -9999 -9999 -9999 -9999 -9999 -9999 -9999 -9999 -9999 -9999 -9999 -9999 -9999 -9999 -9999 -9999 -9999 -9999 -9999 -9999 -9999 -9999 -9999 -9999 -9999 -9999 -9999 -9999 -9999 -9999 -9999 -9999 -9999 -9999 -9999 -9999 -9999 -9999 -9999 -9999 -9999 2.11934E-1 1.8878E-1 1.8806E-1 1.97287E-1 1.9766E-1 1.98782E-1 1.81048E-1 1.94765E-1 2.20655E-1 2.39494E-1 2.29531E-1 2.82945E-1 3.40181E-1 3.15956E-1 2.669E-1 2.39645E-1 2.09783E-1 1.97196E-1 1.86077E-1 1.7596E-1 1.46042E-1 1.64842E-1 2.0102E-1 2.72546E-1 3.3781E-1 3.21276E-1 3.33584E-1 3.29415E-1 2.96652E-1 2.56414E-1 2.55405E-1 2.01837E-1 1.90516E-1 1.96702E-1 2.0588E-1 1.79082E-1 1.39599E-1 9.83763E-2 1.01356E-1 9.78371E-2 7.22437E-2 7.80915E-2 1.08721E-1 7.03859E-2 4.35436E-2 3.70479E-2 2.98226E-2 2.67417E-2 2.03333E-2 1.6702E-2 2.52375E-2 2.89408E-2 1.79898E-2 2.11929E-2 2.6459E-2 3.48482E-2 3.88257E-2 2.96095E-2 2.51379E-2 2.9725E-2 2.60701E-2 2.22145E-2 2.17758E-2 2.19942E-2 1.41194E-2 1.12212E-2 9.73013E-3 7.78938E-3 1.11789E-2 1.32011E-2 1.9041E-2 1.7273E-2 1.1674E-2 8.95179E-3 7.74643E-3 9.37398E-3 1.26947E-2 2.09423E-2 3.84161E-2 4.05432E-2 2.41976E-2 1.92136E-2 1.39282E-2 1.85588E-2 1.50441E-2 2.06311E-2 3.43723E-2 6.35569E-2 8.26071E-2 3.46478E-2 5.08272E-2 9.98252E-2 1.10361E-1 7.51191E-2 6.27306E-2 4.64636E-2 2.99005E-2 3.01404E-2 3.33772E-2 2.98951E-2 2.64238E-2 4.77407E-2 3.49162E-2 1.99192E-2 1.84701E-2 2.54208E-2 2.22225E-2 2.63731E-2 3.4162E-2 2.96714E-2 4.04856E-2 2.67582E-2 3.74783E-2 4.33366E-2 6.48822E-2 5.3132E-2 5.05647E-2 4.34033E-2 4.94897E-2 7.4745E-2 9.39534E-2 8.63999E-2 6.94693E-2 7.44497E-2 9.64423E-2 1.12793E-1 1.03247E-1 8.86503E-2 1.23949E-1 2.0064E-1 3.09625E-1 3.37179E-1 4.27441E-1 5.5536E-1 4.6742E-1 4.46069E-1 3.48122E-1 3.0178E-1 3.12189E-1 4.01633E-1 4.32009E-1 5.84555E-1 6.20966E-1 -9999 -9999 -9999 -9999 -9999 -9999 -9999 -9999 -9999 -9999 -9999 -9999 -9999 -9999 -9999 -9999 -9999 -9999
-9999 -9999 -9999 -9999 -9999 -9999 -9999 -9999 -9999 -9999 -9999 -9999 -9999 -9999 -9999 -9999 -9999 -9999 -9999 -9999 -9999 -9999 -9999 -9999 -9999 -9999 -9999 -9999 -9999 -9999 -9999 -9999 -9999 -9999 -9999 -9999 -9999 -9999 -9999 -9999 -9999 -9999 -9999 -9999 -9999 -9999 -9999 -9999 -9999 -9999 -9999 -9999 -9999 -9999 -9999 -9999 -9999 -9999 -9999 -9999 -9999 -9999 -9999 -9999 -9999 -9999 -9999 -9999 -9999 -9999 -9999 -9999 -9999 -9999 -9999 -9999 -9999 -9999 -9999 -9999 -9999 -9999 -9999 -9999 -9999 -9999 -9999 -9999 -9999 -9999 -9999 -9999 -9999 -9999 -9999 -9999 -9999 -9999 -9999 -9999 -9999 -9999 2.12919E-1 1.89322E-1 1.8806E-1 1.87881E-1 1.96728E-1 1.96356E-1 1.85346E-1 1.96693E-1 2.01383E-1 2.09451E-1 2.17081E-1 2.58783E-1 3.02035E-1 3.58477E-1 3.35442E-1 2.49869E-1 2.42228E-1 2.21405E-1 1.95895E-1 1.80267E-1 1.45309E-1 1.4458E-1 2.04139E-1 2.41068E-1 3.26197E-1 2.88058E-1 2.98544E-1 3.27942E-1 3.21111E-1 2.3499E-1 2.12603E-1 2.24084E-1 2.08784E-1 2.16068E-1 2.08815E-1 1.80472E-1 1.20676E-1 9.97085E-2 9.4096E-2 1.24901E-1 1.18568E-1 7.81843E-2 8.71156E-2 9.45128E-2 6.02652E-2 5.66175E-2 5.31781E-2 4.89042E-2 3.70387E-2 2.39712E-2 2.53196E-2 3.21258E-2 3.77923E-2 2.96095E-2 2.57575E-2 1.95296E-2 2.72848E-2 3.90719E-2 3.76541E-2 2.92933E-2 3.07091E-2 2.60959E-2 2.08027E-2 1.85892E-2 1.78764E-2 1.48275E-2 1.20165E-2 1.23396E-2 1.24137E-2 1.21485E-2 1.14933E-2 1.32011E-2 1.57846E-2 1.0278E-2 9.46351E-3 1.18152E-2 1.38848E-2 1.72931E-2 2.77402E-2 4.05432E-2 2.85069E-2 1.69201E-2 1.12703E-2 1.01467E-2 1.32003E-2 1.62659E-2 2.49463E-2 3.71548E-2 5.70788E-2 6.9658E-2 5.80877E-2 7.62896E-2 9.26821E-2 6.82047E-2 5.64745E-2 5.16509E-2 3.98446E-2 3.22754E-2 2.66656E-2 1.88524E-2 1.87316E-2 2.48777E-2 3.03739E-2 2.6114E-2 1.6672E-2 1.79271E-2 2.94878E-2 3.52383E-2 6.62478E-2 7.64319E-2 5.81055E-2 4.70563E-2 3.25772E-2 3.54367E-2 6.20518E-2 9.2519E-2 7.14228E-2 6.74638E-2 6.01603E-2 7.19155E-2 9.60457E-2 1.3453E-1 1.41311E-1 9.87031E-2 8.87157E-2 1.33994E-1 1.08081E-1 9.16626E-2 7.06115E-2 9.28413E-2 1.43892E-1 1.76893E-1 1.80372E-1 3.30967E-1 4.82492E-1 5.76567E-1 4.93867E-1 4.36614E-1 3.29862E-1 3.4964E-1 4.46172E-1 4.30402E-1 4.94821E-1 5.30519E-1 6.08065E-1 -9999 -9999 -9999 -9999 -9999 -9999 -9999 -9999 -9999 -9999 -9999 -9999 -9999 -9999 -9999 -9999 -9999
-9999 -9999 -9999 -9999 -9999 -9999 -9999 -9999 -9999 -9999 -9999 -9999 -9999 -9999 -9999 -9999 -9999 -9999 -9999 -9999 -9999 -9999 -9999 -9999 -9999 -9999 -9999 -9999 -9999 -9999 -9999 -9999 -9999 -9999 -9999 -9999 -9999 -9999 -9999 -9999 -9999 -9999 -9999 -9999 -9999 -9999 -9999 -9999 -9999 -9999 -9999 -9999 -9999 -9999 -9999 -9999 -9999 -9999 -9999 -9999 -9999 -9999 -9999 -9999 -9999 -9999 -9999 -9999 -9999 -9999 -9999 -9999 -9999 -9999 -9999 -9999 -9999 -9999 -9999 -9999 -9999 -9999 -9999 -9999 -9999 -9999 -9999 -9999 -9999 -9999 -9999 -9999 -9999 -9999 -9999 -9999 -9999 -9999 -9999 -9999 -9999 -9999 1.90953E-1 1.91135E-1 1.92594E-1 2.02367E-1 1.81223E-1 1.87847E-1 1.8588E-1 1.86951E-1 2.01573E-1 1.97483E-1 2.36557E-1 2.90261E-1 3.48417E-1 3.94273E-1 3.13891E-1 2.62289E-1 2.56861E-1 2.49297E-1 1.70291E-1 1.58243E-1 1.47575E-1 1.48764E-1 2.14266E-1 2.5937E-1 2.54064E-1 2.61153E-1 3.07832E-1 2.78462E-1 2.49461E-1 1.99652E-1 2.09728E-1 2.10183E-1 1.96026E-1 1.99543E-1 1.76363E-1 1.5263E-1 1.282E-1 9.58685E-2 1.20803E-1 1.19538E-1 9.75657E-2 7.41286E-2 8.15882E-2 9.41299E-2 7.8284E-2 7.02138E-2 5.73879E-2 3.70306E-2 3.92388E-2 2.95221E-2 3.34727E-2 4.57081E-2 4.24049E-2 3.80746E-2 2.13267E-2 2.07376E-2 2.96095E-2 3.73283E-2 3.36458E-2 2.03363E-2 1.77287E-2 1.98418E-2 1.52369E-2 1.4199E-2 1.52224E-2 1.30277E-2 1.30654E-2 1.17196E-2 1.40674E-2 1.05754E-2 8.00921E-3 7.78938E-3 1.14933E-2 8.95179E-3 1.24898E-2 1.83873E-2 2.16688E-2 2.69935E-2 3.54252E-2 2.51006E-2 2.41072E-2 1.43039E-2 1.02823E-2 1.09718E-2 2.05656E-2 2.84362E-2 4.71467E-2 5.06681E-2 5.63376E-2 3.74302E-2 5.82589E-2 8.2673E-2 7.58965E-2 5.05276E-2 5.29427E-2 5.41652E-2 4.44124E-2 2.94008E-2 1.94085E-2 1.27761E-2 1.44924E-2 1.96254E-2 1.75251E-2 1.37968E-2 1.65623E-2 2.25078E-2 2.75627E-2 4.32636E-2 9.67288E-2 9.12418E-2 8.12764E-2 5.47132E-2 3.86318E-2 3.42366E-2 4.86228E-2 8.51249E-2 1.00989E-1 8.82783E-2 6.46932E-2 7.09036E-2 1.02867E-1 1.59854E-1 1.95483E-1 1.31568E-1 1.35679E-1 1.61085E-1 1.37471E-1 9.17819E-2 9.60488E-2 1.4472E-1 1.57055E-1 1.79313E-1 2.33462E-1 3.30794E-1 3.9705E-1 5.58055E-1 5.72379E-1 4.65484E-1 4.82258E-1 4.62289E-1 5.72098E-1 4.38374E-1 4.78747E-1 5.96731E-1 6.22766E-1 -9999 -9999 -9999 -9999 -9999 -9999 -9999 -9999 -9999 -9999 -9999 -9999 -9999 -9999 -9999 -9999 -9999
-9999 -9999 -9999 -9999 -9999 -9999 -9999 -9999 -9999 -9999 -9999 -9999 -9999 -9999 -9999 -9999 -9999 -9999 -9999 -9999 -9999 -9999 -9999 -9999 -9999 -9999 -9999 -9999 -9999 -9999 -9999 -9999 -9999 -9999 -9999 -9999 -9999 -9999 -9999 -9999 -9999 -9999 -9999 -9999 -9999 -9999 -9999 -9999 -9999 -9999 -9999 -9999 -9999 -9999 -9999 -9999 -9999 -9999 -9999 -9999 -9999 -9999 -9999 -9999 -9999 -9999 -9999 -9999 -9999 -9999 -9999 -9999 -9999 -9999 -9999 -9999 -9999 -9999 -9999 -9999 -9999 -9999 -9999 -9999 -9999 -9999 -9999 -9999 -9999 -9999 -9999 -9999 -9999 -9999 -9999 -9999 -9999 -9999 -9999 -9999 -9999 1.92229E-1 1.91317E-1 1.99269E-1 2.18997E-1 2.10543E-1 2.10739E-1 1.96171E-1 1.94212E-1 1.96693E-1 1.85283E-1 2.0532E-1 2.48975E-1 3.29175E-1 3.90997E-1 3.77455E-1 3.16432E-1 2.62745E-1 2.73227E-1 2.77882E-1 1.93526E-1 1.58557E-1 1.45661E-1 1.53047E-1 1.75798E-1 2.39975E-1 2.514E-1 2.53758E-1 2.38956E-1 2.19001E-1 1.78163E-1 2.33113E-1 2.01082E-1 2.07686E-1 2.18977E-1 1.71363E-1 1.71502E-1 1.66597E-1 1.4733E-1 1.27676E-1 1.41656E-1 1.28817E-1 1.06661E-1 1.00275E-1 8.87861E-2 6.64569E-2 4.59558E-2 4.95114E-2 4.44056E-2 2.88605E-2 4.13499E-2 4.68336E-2 4.28133E-2 4.93113E-2 3.51099E-2 2.65501E-2 2.80393E-2 4.09643E-2 2.58113E-2 3.21221E-2 1.9671E-2 2.14474E-2 1.6136E-2 1.53695E-2 1.37978E-2 1.26934E-2 1.4713E-2 1.1663E-2 8.58951E-3 8.37327E-3 7.57554E-3 5.57535E-3 4.84923E-3 4.71572E-3 6.4095E-3 6.59065E-3 1.0873E-2 8.70631E-3 1.24813E-2 2.0526E-2 2.89473E-2 2.2626E-2 1.60195E-2 1.13944E-2 1.11338E-2 1.86043E-2 2.88397E-2 4.82951E-2 5.83186E-2 8.21278E-2 9.38828E-2 5.98989E-2 7.26394E-2 7.88506E-2 5.35057E-2 4.54666E-2 5.18802E-2 4.6058E-2 3.35572E-2 2.44595E-2 1.52533E-2 1.2041E-2 1.36158E-2 1.39397E-2 1.38563E-2 1.44986E-2 1.79151E-2 2.96706E-2 3.46586E-2 4.28767E-2 4.35735E-2 4.9273E-2 1.05984E-1 1.27096E-1 4.24487E-2 4.03081E-2 5.86412E-2 8.18235E-2 1.25766E-1 8.99625E-2 7.44549E-2 9.44554E-2 1.05617E-1 1.69303E-1 2.32862E-1 1.66015E-1 1.94117E-1 2.11358E-1 1.63499E-1 1.04355E-1 1.43695E-1 2.07732E-1 2.45525E-1 3.38007E-1 4.25371E-1 5.22754E-1 5.59279E-1 5.77605E-1 5.66114E-1 5.96419E-1 6.10769E-1 6.05713E-1 5.6342E-1 5.53395E-1 -9999 -9999 -9999 -9999 -9999 -9999 -9999 -9999 -9999 -9999 -9999 -9999 -9999 -9999 -9999 -9999 -9999 -9999 -9999 -9999
-9999 -9999 -9999 -9999 -9999 -9999 -9999 -9999 -9999 -9999 -9999 -9999 -9999 -9999 -9999 -9999 -9999 -9999 -9999 -9999 -9999 -9999 -9999 -9999 -9999 -9999 -9999 -9999 -9999 -9999 -9999 -9999 -9999 -9999 -9999 -9999 -9999 -9999 -9999 -9999 -9999 -9999 -9999 -9999 -9999 -9999 -9999 -9999 -9999 -9999 -9999 -9999 -9999 -9999 -9999 -9999 -9999 -9999 -9999 -9999 -9999 -9999 -9999 -9999 -9999 -9999 -9999 -9999 -9999 -9999 -9999 -9999 -9999 -9999 -9999 -9999 -9999 -9999 -9999 -9999 -9999 -9999 -9999 -9999 -9999 -9999 -9999 -9999 -9999 -9999 -9999 -9999 -9999 -9999 -9999 -9999 -9999 -9999 -9999 -9999 1.94616E-1 1.91681E-1 1.92594E-1 2.1679E-1 2.43937E-1 2.43199E-1 2.71242E-1 2.79083E-1 2.12633E-1 1.84502E-1 1.76324E-1 1.99243E-1 2.30031E-1 2.87328E-1 4.06978E-1 4.10391E-1 3.42064E-1 2.7604E-1 2.6723E-1 3.33871E-1 2.28582E-1 1.68603E-1 1.63615E-1 1.4809E-1 1.71405E-1 1.85553E-1 1.83604E-1 1.63787E-1 1.49429E-1 1.43252E-1 1.8717E-1 2.36744E-1 1.96458E-1 2.36496E-1 1.65673E-1 1.64052E-1 1.5788E-1 1.49412E-1 1.41917E-1 1.24627E-1 1.07882E-1 7.97127E-2 6.85679E-2 7.26344E-2 8.21931E-2 6.33842E-2 5.02834E-2 3.40168E-2 2.8814E-2 3.21258E-2 4.35829E-2 5.86672E-2 5.07945E-2 4.02452E-2 2.75803E-2 2.44595E-2 3.34267E-2 3.88502E-2 3.55908E-2 2.84725E-2 1.93705E-2 1.68E-2 1.79966E-2 1.39523E-2 9.73013E-3 1.18164E-2 1.15412E-2 1.17604E-2 7.7553E-3 6.06191E-3 4.1561E-3 4.64734E-3 5.80982E-3 4.39489E-3 3.61415E-3 4.27384E-3 4.91422E-3 5.04819E-3 9.32692E-3 1.53597E-2 1.9337E-2 1.16463E-2 8.56067E-3 8.22461E-3 1.26399E-2 2.00814E-2 3.37171E-2 6.48993E-2 7.81423E-2 9.70049E-2 5.55112E-2 7.45519E-2 7.40727E-2 6.08462E-2 5.12565E-2 3.54252E-2 4.16486E-2 3.62552E-2 2.55752E-2 1.83873E-2 1.45445E-2 1.04849E-2 1.44035E-2 1.85688E-2 1.91719E-2 2.01078E-2 2.0944E-2 2.1383E-2 2.52705E-2 2.51364E-2 2.58723E-2 3.68671E-2 6.58916E-2 1.25583E-1 5.66876E-2 4.20876E-2 6.78313E-2 1.12518E-1 2.08739E-1 1.06658E-1 8.19208E-2 9.52053E-2 1.21801E-1 1.86853E-1 2.47764E-1 2.66311E-1 2.71861E-1 2.22316E-1 1.554E-1 1.40153E-1 1.60969E-1 2.06646E-1 2.79369E-1 3.20594E-1 4.47448E-1 5.11316E-1 5.46606E-1 5.76122E-1 5.54682E-1 5.90442E-1 5.88974E-1 5.85491E-1 6.04711E-1 -9999 -9999 -9999 -9999 -9999 -9999 -9999 -9999 -9999 -9999 -9999 -9999 -9999 -9999 -9999 -9999 -9999 -9999 -9999 -9999 -9999
-9999 -9999 -9999 -9999 -9999 -9999 -9999 -9999 -9999 -9999 -9999 -9999 -9999 -9999 -9999 -9999 -9999 -9999 -9999 -9999 -9999 -9999 -9999 -9999 -9999 -9999 -9999 -9999 -9999 -9999 -9999 -9999 -9999 -9999 -9999 -9999 -9999 -9999 -9999 -9999 -9999 -9999 -9999 -9999 -9999 -9999 -9999 -9999 -9999 -9999 -9999 -9999 -9999 -9999 -9999 -9999 -9999 -9999 -9999 -9999 -9999 -9999 -9999 -9999 -9999 -9999 -9999 -9999 -9999 -9999 -9999 -9999 -9999 -9999 -9999 -9999 -9999 -9999 -9999 -9999 -9999 -9999 -9999 -9999 -9999 -9999 -9999 -9999 -9999 -9999 -9999 -9999 -9999 -9999 -9999 -9999 -9999 -9999 -9999 1.96839E-1 1.94616E-1 1.92412E-1 1.93695E-1 1.94322E-1 2.30438E-1 2.42333E-1 2.63541E-1 2.52777E-1 2.55769E-1 2.20501E-1 1.9049E-1 2.06167E-1 1.9486E-1 2.66272E-1 4.01876E-1 4.22585E-1 3.23673E-1 2.55999E-1 3.37905E-1 3.62577E-1 2.55198E-1 1.51779E-1 1.58694E-1 1.98445E-1 2.69337E-1 2.65531E-1 2.76447E-1 2.25385E-1 1.95226E-1 1.42819E-1 2.09297E-1 2.06302E-1 1.69807E-1 1.95517E-1 1.58219E-1 1.37672E-1 1.44371E-1 1.33599E-1 9.6496E-2 8.48036E-2 1.09248E-1 7.99709E-2 6.59088E-2 6.01539E-2 7.16738E-2 5.14893E-2 4.3087E-2 3.39169E-2 3.98862E-2 5.12489E-2 5.64745E-2 6.32587E-2 4.54528E-2 3.01012E-2 2.59296E-2 2.4869E-2 2.85641E-2 3.82906E-2 2.91478E-2 1.90747E-2 1.53549E-2 1.33461E-2 1.21485E-2 1.02859E-2 1.05754E-2 9.39467E-3 6.7989E-3 6.26952E-3 6.17372E-3 5.15847E-3 4.63423E-3 6.98025E-3 6.1521E-3 4.1589E-3 3.61415E-3 3.82192E-3 4.77893E-3 7.466E-3 1.01375E-2 1.53597E-2 1.49412E-2 9.32692E-3 5.28292E-3 9.38009E-3 1.91555E-2 2.65332E-2 4.18454E-2 3.93627E-2 4.26077E-2 2.66746E-2 5.15659E-2 7.64557E-2 5.92511E-2 4.34338E-2 4.82252E-2 4.05432E-2 2.62664E-2 3.17845E-2 2.19463E-2 1.60195E-2 1.15872E-2 1.05466E-2 1.33917E-2 3.19207E-2 3.93212E-2 4.37992E-2 4.33442E-2 4.91085E-2 3.50839E-2 2.58252E-2 2.39205E-2 3.17621E-2 4.75696E-2 1.38451E-1 1.49944E-1 5.17819E-2 7.00033E-2 2.02316E-1 1.41689E-1 1.33376E-1 1.12338E-1 9.47919E-2 1.06117E-1 1.05897E-1 1.63572E-1 2.39024E-1 3.06425E-1 2.18268E-1 1.73795E-1 2.0518E-1 1.93217E-1 1.63915E-1 2.48917E-1 2.6347E-1 3.39755E-1 3.92909E-1 4.9967E-1 5.84837E-1 5.52433E-1 5.76649E-1 5.7644E-1 6.11996E-1 -9999 -9999 -9999 -9999 -9999 -9999 -9999 -9999 -9999 -9999 -9999 -9999 -9999 -9999 -9999 -9999 -9999 -9999 -9999 -9999 -9999 -9999
-9999 -9999 -9999 -9999 -9999 -9999 -9999 -9999 -9999 -9999 -9999 -9999 -9999 -9999 -9999 -9999 -9999 -9999 -9999 -9999 -9999 -9999 -9999 -9999 -9999 -9999 -9999 -9999 -9999 -9999 -9999 -9999 -9999 -9999 -9999 -9999 -9999 -9999 -9999 -9999 -9999 -9999 -9999 -9999 -9999 -9999 -9999 -9999 -9999 -9999 -9999 -9999 -9999 -9999 -9999 -9999 -9999 -9999 -9999 -9999 -9999 -9999 -9999 -9999 -9999 -9999 -9999 -9999 -9999 -9999 -9999 -9999 -9999 -9999 -9999 -9999 -9999 -9999 -9999 -9999 -9999 -9999 -9999 -9999 -9999 -9999 -9999 -9999 -9999 -9999 -9999 -9999 -9999 -9999 -9999 -9999 -9999 -9999 1.98706E-1 1.96839E-1 1.9591E-1 1.94431E-1 1.82098E-1 1.867E-1 2.0416E-1 2.22399E-1 2.172E-1 2.29655E-1 2.58918E-1 2.57881E-1 2.02377E-1 1.82785E-1 2.0491E-1 2.79678E-1 4.13994E-1 3.85335E-1 3.18286E-1 2.8559E-1 3.74444E-1 3.67577E-1 2.31566E-1 1.5769E-1 1.78026E-1 2.54847E-1 3.02094E-1 2.58022E-1 2.75047E-1 2.23368E-1 2.00525E-1 1.54126E-1 1.88247E-1 1.95793E-1 2.05825E-1 1.91871E-1 1.61327E-1 1.52251E-1 1.5026E-1 1.27976E-1 9.62545E-2 1.10741E-1 1.08522E-1 8.87196E-2 8.39528E-2 4.8898E-2 4.34849E-2 3.91967E-2 2.8814E-2 2.80393E-2 4.94256E-2 6.52988E-2 6.75379E-2 4.29084E-2 3.2085E-2 2.24188E-2 3.30362E-2 3.68708E-2 3.76171E-2 3.86903E-2 2.91368E-2 1.78041E-2 1.33412E-2 1.09907E-2 1.05805E-2 9.0159E-3 1.05442E-2 9.79991E-3 7.02531E-3 8.25902E-3 8.91164E-3 6.77012E-3 6.24776E-3 7.37455E-3 4.80013E-3 4.36543E-3 5.19634E-3 4.39489E-3 7.06152E-3 1.01375E-2 1.16463E-2 1.07163E-2 8.82253E-3 6.62325E-3 5.23339E-3 9.30789E-3 1.29429E-2 2.00722E-2 3.00958E-2 3.92214E-2 2.92699E-2 3.74771E-2 5.50942E-2 5.08493E-2 4.05432E-2 3.63964E-2 4.51403E-2 3.54252E-2 2.0526E-2 2.4869E-2 1.74016E-2 1.74016E-2 1.0257E-2 1.3099E-2 1.75309E-2 4.67493E-2 6.04931E-2 6.73968E-2 6.73098E-2 7.64909E-2 7.30133E-2 3.06655E-2 3.46421E-2 3.40471E-2 5.23425E-2 1.25975E-1 1.84763E-1 1.79308E-1 1.79538E-1 2.49627E-1 1.68132E-1 1.19806E-1 1.46947E-1 1.36885E-1 9.91301E-2 1.08686E-1 1.6261E-1 2.53117E-1 3.06425E-1 2.14362E-1 2.09341E-1 2.80788E-1 2.42674E-1 1.74677E-1 3.46988E-1 3.41542E-1 4.06746E-1 5.02858E-1 5.65645E-1 5.57493E-1 5.59164E-1 5.78802E-1 5.71525E-1 -9999 -9999 -9999 -9999 -9999 -9999 -9999 -9999 -9999 -9999 -9999 -9999 -9999 -9999 -9999 -9999 -9999 -9999 -9999 -9999 -9999 -9999 -9999
-9999 -9999 -9999 -9999 -9999 -9999 -9999 -9999 -9999 -9999 -9999 -9999 -9999 -9999 -9999 -9999 -9999 -9999 -9999 -9999 -9999 -9999 -9999 -9999 -9999 -9999 -9999 -9999 -9999 -9999 -9999 -9999 -9999 -9999 -9999 -9999 -9999 -9999 -9999 -9999 -9999 -9999 -9999 -9999 -9999 -9999 -9999 -9999 -9999 -9999 -9999 -9999 -9999 -9999 -9999 -9999 -9999 -9999 -9999 -9999 -9999 -9999 -9999 -9999 -9999 -9999 -9999 -9999 -9999 -9999 -9999 -9999 -9999 -9999 -9999 -9999 -9999 -9999 -9999 -9999 -9999 -9999 -9999 -9999 -9999 -9999 -9999 -9999 -9999 -9999 -9999 -9999 -9999 -9999 -9999 -9999 -9999 1.99645E-1 1.98706E-1 1.97584E-1 1.96281E-1 1.82976E-1 1.81048E-1 1.80874E-1 1.82624E-1 1.74552E-1 1.81614E-1 2.11453E-1 2.36684E-1 2.44265E-1 2.17455E-1 1.9174E-1 2.30297E-1 3.22227E-1 3.79373E-1 3.7922E-1 3.21008E-1 3.13547E-1 3.72101E-1 3.35163E-1 2.24932E-1 1.55514E-1 1.8871E-1 2.75977E-1 2.72821E-1 2.74144E-1 2.64077E-1 2.47067E-1 1.63559E-1 1.51531E-1 1.85032E-1 1.77576E-1 1.6475E-1 1.67796E-1 1.71975E-1 1.40394E-1 1.20739E-1 1.06508E-1 8.85036E-2 8.40807E-2 1.00446E-1 6.79536E-2 5.08599E-2 5.21149E-2 5.16612E-2 4.20912E-2 3.04263E-2 4.20912E-2 5.95117E-2 4.87421E-2 5.71776E-2 3.31249E-2 2.34161E-2 2.50864E-2 3.29179E-2 4.47334E-2 3.57939E-2 3.2068E-2 3.18192E-2 1.91521E-2 8.20453E-3 8.31533E-3 1.0676E-2 1.00799E-2 1.3306E-2 1.17022E-2 8.74182E-3 1.07512E-2 1.10645E-2 8.1888E-3 8.58851E-3 7.52692E-3 5.90889E-3 5.06476E-3 4.1561E-3 4.1561E-3 5.49457E-3 6.13238E-3 6.11833E-3 5.93411E-3 4.72884E-3 4.56789E-3 6.14188E-3 9.53032E-3 1.32837E-2 1.95337E-2 2.63285E-2 3.546E-2 2.47057E-2 4.4512E-2 5.16987E-2 3.68684E-2 2.9677E-2 2.81033E-2 3.01025E-2 1.99695E-2 1.64678E-2 1.94279E-2 1.17899E-2 1.1006E-2 8.51295E-3 1.30708E-2 1.95071E-2 6.68159E-2 8.7764E-2 9.98252E-2 8.79093E-2 1.13156E-1 8.98634E-2 6.60516E-2 5.42391E-2 4.06606E-2 3.50293E-2 5.32553E-2 1.62895E-1 2.70774E-1 2.45056E-1 2.83807E-1 1.97411E-1 1.49416E-1 1.84431E-1 1.8029E-1 1.03777E-1 1.20621E-1 1.86305E-1 2.68017E-1 3.1242E-1 2.77449E-1 3.16641E-1 3.39036E-1 2.51819E-1 2.20981E-1 3.6982E-1 5.05198E-1 5.31617E-1 5.15561E-1 5.69659E-1 5.61192E-1 5.40407E-1 5.47443E-1 5.6452E-1 -9999 -9999 -9999 -9999 -9999 -9999 -9999 -9999 -9999 -9999 -9999 -9999 -9999 -9999 -9999 -9999 -9999 -9999 -9999 -9999 -9999 -9999 -9999
-9999 -9999 -9999 -9999 -9999 -9999 -9999 -9999 -9999 -9999 -9999 -9999 -9999 -9999 -9999 -9999 -9999 -9999 -9999 -9999 -9999 -9999 -9999 -9999 -9999 -9999 -9999 -9999 -9999 -9999 -9999 -9999 -9999 -9999 -9999 -9999 -9999 -9999 -9999 -9999 -9999 -9999 -9999 -9999 -9999 -9999 -9999 -9999 -9999 -9999 -9999 -9999 -9999 -9999 -9999 -9999 -9999 -9999 -9999 -9999 -9999 -9999 -9999 -9999 -9999 -9999 -9999 -9999 -9999 -9999 -9999 -9999 -9999 -9999 -9999 -9999 -9999 -9999 -9999 -9999 -9999 -9999 -9999 -9999 -9999 -9999 -9999 -9999 -9999 -9999 -9999 -9999 -9999 -9999 -9999 -9999 2.00021E-1 1.98706E-1 1.98145E-1 1.97584E-1 1.75803E-1 1.74273E-1 1.80699E-1 1.78618E-1 1.57237E-1 1.6738E-1 1.81161E-1 1.89873E-1 1.94601E-1 2.2992E-1 2.50048E-1 2.12687E-1 2.49696E-1 3.03255E-1 3.75823E-1 3.70395E-1 3.02171E-1 2.96467E-1 3.23936E-1 3.29015E-1 2.04383E-1 1.60589E-1 1.89443E-1 2.43617E-1 2.54097E-1 2.83811E-1 2.74578E-1 1.9617E-1 1.31016E-1 1.54736E-1 1.92136E-1 1.95639E-1 1.77517E-1 1.46684E-1 1.17425E-1 1.24924E-1 1.2546E-1 1.05949E-1 7.90341E-2 8.62665E-2 5.3533E-2 5.75921E-2 6.28292E-2 6.42063E-2 4.6528E-2 3.75677E-2 4.68553E-2 5.13899E-2 4.99568E-2 5.62753E-2 4.39607E-2 2.87233E-2 3.262E-2 4.35989E-2 3.73699E-2 4.49946E-2 2.68739E-2 1.85436E-2 2.08157E-2 1.28032E-2 1.02837E-2 1.27511E-2 1.26895E-2 1.45163E-2 1.593E-2 1.23909E-2 1.24342E-2 1.00978E-2 9.83078E-3 5.51151E-3 4.68169E-3 4.13718E-3 4.87941E-3 4.17602E-3 3.61415E-3 3.3234E-3 3.04885E-3 4.02239E-3 4.36512E-3 5.00695E-3 4.46377E-3 7.5506E-3 1.01341E-2 1.03632E-2 2.13294E-2 3.05038E-2 4.45304E-2 3.15582E-2 3.7754E-2 4.57205E-2 4.02137E-2 2.51954E-2 2.38535E-2 2.19705E-2 2.13757E-2 1.60195E-2 1.0821E-2 1.30843E-2 8.80757E-3 8.14621E-3 1.1792E-2 1.16924E-2 1.56039E-2 4.65501E-2 8.53429E-2 9.98252E-2 1.10371E-1 1.16002E-1 1.31178E-1 1.02374E-1 1.29503E-1 4.07958E-2 3.69872E-2 5.93078E-2 7.8671E-2 1.11666E-1 1.88466E-1 1.6043E-1 1.97457E-1 1.82724E-1 2.20597E-1 1.51222E-1 1.02309E-1 1.2774E-1 1.62222E-1 2.57417E-1 3.04781E-1 3.37016E-1 3.5607E-1 3.93809E-1 3.95366E-1 3.20185E-1 3.49642E-1 4.95345E-1 4.95306E-1 4.95455E-1 4.75095E-1 4.9876E-1 5.38578E-1 5.28226E-1 -9999 -9999 -9999 -9999 -9999 -9999 -9999 -9999 -9999 -9999 -9999 -9999 -9999 -9999 -9999 -9999 -9999 -9999 -9999 -9999 -9999 -9999 -9999 -9999
-9999 -9999 -9999 -9999 -9999 -9999 -9999 -9999 -9999 -9999 -9999 -9999 -9999 -9999 -9999 -9999 -9999 -9999 -9999 -9999 -9999 -9999 -9999 -9999 -9999 -9999 -9999 -9999 -9999 -9999 -9999 -9999 -9999 -9999 -9999 -9999 -9999 -9999 -9999 -9999 -9999 -9999 -9999 -9999 -9999 -9999 -9999 -9999 -9999 -9999 -9999 -9999 -9999 -9999 -9999 -9999 -9999 -9999 -9999 -9999 -9999 -9999 -9999 -9999 -9999 -9999 -9999 -9999 -9999 -9999 -9999 -9999 -9999 -9999 -9999 -9999 -9999 -9999 -9999 -9999 -9999 -9999 -9999 -9999 -9999 -9999 -9999 -9999 -9999 -9999 -9999 -9999 -9999 -9999 -9999 2.01532E-1 1.99833E-1 1.98706E-1 1.97958E-1 1.77171E-1 1.76144E-1 1.83328E-1 1.80699E-1 1.57705E-1 1.55993E-1 1.63964E-1 1.67708E-1 1.66867E-1 1.77088E-1 2.1886E-1 2.57943E-1 2.51464E-1 2.47887E-1 3.60028E-1 3.8275E-1 3.68582E-1 2.57028E-1 3.05818E-1 3.11395E-1 2.97851E-1 1.94795E-1 1.50179E-1 2.05405E-1 2.46519E-1 2.60847E-1 2.62894E-1 2.2084E-1 1.524E-1 1.38793E-1 1.86894E-1 1.83175E-1 1.9981E-1 1.65209E-1 1.55309E-1 1.22539E-1 1.17669E-1 1.03413E-1 9.6548E-2 6.64706E-2 7.99587E-2 6.38767E-2 7.92547E-2 7.52424E-2 5.57988E-2 4.53836E-2 3.84161E-2 4.51952E-2 5.8546E-2 5.77627E-2 5.27781E-2 4.54694E-2 4.62938E-2 4.40271E-2 4.75482E-2 4.01766E-2 2.98964E-2 1.74885E-2 1.95173E-2 2.52521E-2 2.30705E-2 1.95213E-2 2.02282E-2 1.89041E-2 1.52467E-2 1.06515E-2 7.9238E-3 8.96376E-3 6.03348E-3 8.19037E-3 6.67591E-3 3.63236E-3 3.27989E-3 3.25935E-3 2.08562E-3 2.75914E-3 4.19658E-3 4.43769E-3 4.08096E-3 5.70496E-3 4.69258E-3 6.84663E-3 1.25504E-2 1.23877E-2 9.53032E-3 1.44888E-2 2.26946E-2 1.98712E-2 2.49383E-2 3.68684E-2 3.74121E-2 2.37692E-2 2.25815E-2 1.49412E-2 1.76318E-2 1.26559E-2 9.32479E-3 5.75956E-3 9.08194E-3 7.3844E-3 7.06026E-3 1.35895E-2 1.94802E-2 2.39549E-2 3.39018E-2 7.02341E-2 9.00145E-2 1.13156E-1 1.45463E-1 1.68399E-1 1.45463E-1 1.34408E-1 5.71833E-2 4.75966E-2 6.21442E-2 7.27622E-2 8.56509E-2 1.49027E-1 2.04289E-1 2.00523E-1 1.77882E-1 1.49416E-1 1.51527E-1 1.26258E-1 1.10222E-1 1.38285E-1 1.90884E-1 2.38275E-1 2.98754E-1 3.31875E-1 3.54666E-1 3.78176E-1 4.2895E-1 4.53727E-1 4.82995E-1 4.29647E-1 4.51958E-1 3.97931E-1 4.14961E-1 4.92325E-1 -9999 -9999 -9999 -9999 -9999 -9999 -9999 -9999 -9999 -9999 -9999 -9999 -9999 -9999 -9999 -9999 -9999 -9999 -9999 -9999 -9999 -9999 -9999 -9999 -9999
-9999 -9999 -9999 -9999 -9999 -9999 -9999 -9999 -9999 -9999 -9999 -9999 -9999 -9999 -9999 -9999 -9999 -9999 -9999 -9999 -9999 -9999 -9999 -9999 -9999 -9999 -9999 -9999 -9999 -9999 -9999 -9999 -9999 -9999 -9999 -9999 -9999 -9999 -9999 -9999 -9999 -9999 -9999 -9999 -9999 -9999 -9999 -9999 -9999 -9999 -9999 -9999 -9999 -9999 -9999 -9999 -9999 -9999 -9999 -9999 -9999 -9999 -9999 -9999 -9999 -9999 -9999 -9999 -9999 -9999 -9999 -9999 -9999 -9999 -9999 -9999 -9999 -9999 -9999 -9999 -9999 -9999 -9999 -9999 -9999 -9999 -9999 -9999 -9999 -9999 -9999 -9999 -9999 -9999 2.01343E-1 2.00587E-1 2.00587E-1 2.00398E-1 1.78721E-1 1.77859E-1 1.78031E-1 1.85808E-1 1.62773E-1 1.5959E-1 1.64287E-1 1.62517E-1 1.42329E-1 1.63459E-1 1.81662E-1 2.00648E-1 1.96371E-1 2.29081E-1 2.70621E-1 3.79605E-1 3.82563E-1 3.17868E-1 2.54787E-1 2.57703E-1 2.97359E-1 2.66036E-1 1.74742E-1 1.74172E-1 2.26036E-1 2.486E-1 2.69987E-1 2.52964E-1 2.26427E-1 1.47599E-1 1.55971E-1 2.00187E-1 1.46809E-1 1.4926E-1 1.55854E-1 1.34122E-1 1.05505E-1 1.1935E-1 1.02046E-1 1.00279E-1 9.01794E-2 9.00182E-2 8.62813E-2 7.90408E-2 5.64642E-2 4.93287E-2 3.84161E-2 5.73614E-2 6.65044E-2 6.74869E-2 4.95778E-2 5.70726E-2 5.18437E-2 5.25721E-2 3.10383E-2 2.81235E-2 2.33549E-2 2.04112E-2 1.37055E-2 1.66589E-2 1.7148E-2 1.96191E-2 1.81619E-2 1.73712E-2 1.06205E-2 1.26552E-2 8.82209E-3 5.69502E-3 6.38382E-3 5.72345E-3 6.64027E-3 5.98856E-3 4.07598E-3 3.44529E-3 2.08562E-3 2.02804E-3 3.3558E-3 5.39537E-3 7.7453E-3 6.19797E-3 9.68262E-3 1.63879E-2 1.59418E-2 1.20893E-2 1.01013E-2 7.69959E-3 9.91052E-3 2.40423E-2 1.9432E-2 2.8676E-2 3.21988E-2 5.55711E-2 4.29095E-2 1.85143E-2 1.43177E-2 1.13331E-2 7.89345E-3 4.77062E-3 4.35596E-3 4.98793E-3 5.1466E-3 5.66568E-3 1.09447E-2 2.19365E-2 3.44415E-2 3.87156E-2 4.31599E-2 5.8754E-2 6.23729E-2 8.35135E-2 7.53166E-2 1.00825E-1 1.74516E-1 1.44786E-1 7.56774E-2 9.31984E-2 1.24587E-1 1.31844E-1 1.64245E-1 1.92592E-1 1.77369E-1 1.55356E-1 1.29261E-1 1.83762E-1 1.35494E-1 8.57992E-2 9.0828E-2 1.31737E-1 1.32703E-1 1.75046E-1 2.26319E-1 2.06327E-1 2.84414E-1 3.27655E-1 3.6499E-1 3.71312E-1 3.60389E-1 3.84015E-1 4.07636E-1 4.12388E-1 4.70928E-1 -9999 -9999 -9999 -9999 -9999 -9999 -9999 -9999 -9999 -9999 -9999 -9999 -9999 -9999 -9999 -9999 -9999 -9999 -9999 -9999 -9999 -9999 -9999 -9999 -9999
-9999 -9999 -9999 -9999 -9999 -9999 -9999 -9999 -9999 -9999 -9999 -9999 -9999 -9999 -9999 -9999 -9999 -9999 -9999 -9999 -9999 -9999 -9999 -9999 -9999 -9999 -9999 -9999 -9999 -9999 -9999 -9999 -9999 -9999 -9999 -9999 -9999 -9999 -9999 -9999 -9999 -9999 -9999 -9999 -9999 -9999 -9999 -9999 -9999 -9999 -9999 -9999 -9999 -9999 -9999 -9999 -9999 -9999 -9999 -9999 -9999 -9999 -9999 -9999 -9999 -9999 -9999 -9999 -9999 -9999 -9999 -9999 -9999 -9999 -9999 -9999 -9999 -9999 -9999 -9999 -9999 -9999 -9999 -9999 -9999 -9999 -9999 -9999 -9999 -9999 -9999 -9999 -9999 -9999 2.00398E-1 1.91425E-1 2.01532E-1 1.81327E-1 1.80455E-1 1.79586E-1 1.88313E-1 1.6715E-1 1.732E-1 1.70021E-1 1.66072E-1 1.40898E-1 1.40329E-1 1.52442E-1 1.78879E-1 1.78389E-1 2.0265E-1 2.3453E-1 3.26419E-1 3.80897E-1 3.41175E-1 3.40547E-1 2.79576E-1 2.87859E-1 2.65787E-1 2.36643E-1 2.41085E-1 2.4629E-1 2.47905E-1 2.3407E-1 2.33577E-1 2.36967E-1 2.09481E-1 1.56437E-1 1.50379E-1 1.72327E-1 1.67274E-1 1.47153E-1 1.5979E-1 1.32829E-1 1.02023E-1 1.00813E-1 9.82113E-2 8.09919E-2 6.70825E-2 6.91745E-2 6.99235E-2 6.83578E-2 4.29806E-2 4.50348E-2 4.14021E-2 4.66216E-2 5.89481E-2 5.54792E-2 3.60586E-2 4.10618E-2 2.77544E-2 3.20558E-2 3.04764E-2 3.18688E-2 1.66238E-2 1.32747E-2 1.37371E-2 1.4799E-2 1.23234E-2 1.69572E-2 1.66367E-2 1.02398E-2 6.45394E-3 6.61056E-3 7.37547E-3 6.00837E-3 3.6327E-3 4.47294E-3 3.58193E-3 3.56872E-3 3.15761E-3 2.09156E-3 1.71441E-3 2.02804E-3 2.75914E-3 4.43769E-3 7.1301E-3 1.11244E-2 1.14373E-2 1.63879E-2 1.78542E-2 1.42738E-2 8.8197E-3 8.61803E-3 1.42558E-2 2.12822E-2 1.5792E-2 1.87066E-2 2.07967E-2 2.60151E-2 3.87784E-2 2.83811E-2 1.31903E-2 1.01425E-2 7.26096E-3 3.71659E-3 3.48726E-3 3.47353E-3 5.2464E-3 8.20567E-3 1.23155E-2 2.44926E-2 2.74213E-2 3.13921E-2 2.3092E-2 3.03109E-2 5.71046E-2 5.03469E-2 4.74683E-2 7.72938E-2 1.1313E-1 1.82747E-1 2.10462E-1 1.38585E-1 1.69684E-1 1.87635E-1 1.87247E-1 1.92562E-1 1.95231E-1 1.87729E-1 2.04863E-1 2.06468E-1 1.50758E-1 9.50489E-2 8.1509E-2 8.54077E-2 7.25335E-2 9.75685E-2 1.65573E-1 1.81523E-1 2.13348E-1 2.19641E-1 2.44451E-1 2.34473E-1 2.58451E-1 2.6898E-1 3.84895E-1 3.98712E-1 5.08027E-1 -9999 -9999 -9999 -9999 -9999 -9999 -9999 -9999 -9999 -9999 -9999 -9999 -9999 -9999 -9999 -9999 -9999 -9999 -9999 -9999 -9999 -9999 -9999 -9999 -9999
-9999 -9999 -9999 -9999 -9999 -9999 -9999 -9999 -9999 -9999 -9999 -9999 -9999 -9999 -9999 -9999 -9999 -9999 -9999 -9999 -9999 -9999 -9999 -9999 -9999 -9999 -9999 -9999 -9999 -9999 -9999 -9999 -9999 -9999 -9999 -9999 -9999 -9999 -9999 -9999 -9999 -9999 -9999 -9999 -9999 -9999 -9999 -9999 -9999 -9999 -9999 -9999 -9999 -9999 -9999 -9999 -9999 -9999 -9999 -9999 -9999 -9999 -9999 -9999 -9999 -9999 -9999 -9999 -9999 -9999 -9999 -9999 -9999 -9999 -9999 -9999 -9999 -9999 -9999 -9999 -9999 -9999 -9999 -9999 -9999 -9999 -9999 -9999 -9999 -9999 -9999 -9999 -9999 1.91425E-1 1.90697E-1 2.00021E-1 1.81152E-1 1.82377E-1 1.82202E-1 1.89938E-1 1.67806E-1 1.67642E-1 1.73875E-1 1.70353E-1 1.44207E-1 1.48531E-1 1.46459E-1 1.50175E-1 1.52315E-1 1.88687E-1 2.30957E-1 2.89755E-1 3.39636E-1 3.38094E-1 3.62282E-1 3.56579E-1 3.23808E-1 2.9556E-1 2.78817E-1 2.83257E-1 2.66985E-1 2.62364E-1 2.44204E-1 2.33926E-1 2.57022E-1 2.4269E-1 1.92912E-1 1.23341E-1 1.26168E-1 1.63727E-1 1.67766E-1 1.41483E-1 1.26518E-1 1.22655E-1 1.08514E-1 1.02354E-1 8.17112E-2 7.90702E-2 6.34213E-2 7.17175E-2 7.00996E-2 6.98572E-2 5.2279E-2 6.34661E-2 5.94942E-2 5.62753E-2 5.4319E-2 5.98924E-2 4.85725E-2 3.13212E-2 2.07967E-2 2.13818E-2 2.54553E-2 2.92716E-2 1.88784E-2 1.53139E-2 1.12848E-2 1.16676E-2 1.28448E-2 1.19926E-2 9.50673E-3 8.15623E-3 4.93655E-3 5.38128E-3 5.48416E-3 4.85253E-3 3.49137E-3 2.58535E-3 2.64005E-3 2.61335E-3 2.5482E-3 1.57625E-3 1.48905E-3 2.67623E-3 3.74579E-3 5.08829E-3 6.17902E-3 5.36273E-3 6.70471E-3 1.17588E-2 1.96845E-2 1.63879E-2 1.07416E-2 8.41541E-3 1.31587E-2 1.85919E-2 1.10524E-2 1.13952E-2 1.17588E-2 1.70702E-2 1.70586E-2 2.12268E-2 7.43201E-3 7.73458E-3 6.12681E-3 3.14265E-3 2.4261E-3 3.19932E-3 4.98531E-3 8.15873E-3 1.63916E-2 1.97382E-2 1.91118E-2 1.9519E-2 1.46791E-2 1.97256E-2 2.64925E-2 3.13757E-2 4.78221E-2 7.6166E-2 1.07646E-1 1.18909E-1 1.63731E-1 1.74858E-1 1.79681E-1 1.52532E-1 1.56193E-1 1.72092E-1 2.02541E-1 2.13333E-1 1.64852E-1 1.82958E-1 1.92912E-1 1.20564E-1 8.32662E-2 5.62895E-2 5.33438E-2 7.1491E-2 1.00967E-1 1.01592E-1 1.211E-1 1.83474E-1 2.05349E-1 1.8808E-1 2.18766E-1 2.88299E-1 3.5017E-1 4.05569E-1 -9999 -9999 -9999 -9999 -9999 -9999 -9999 -9999 -9999 -9999 -9999 -9999 -9999 -9999 -9999 -9999 -9999 -9999 -9999 -9999 -9999 -9999 -9999 -9999 -9999 -9999
-9999 -9999 -9999 -9999 -9999 -9999 -9999 -9999 -9999 -9999 -9999 -9999 -9999 -9999 -9999 -9999 -9999 -9999 -9999 -9999 -9999 -9999 -9999 -9999 -9999 -9999 -9999 -9999 -9999 -9999 -9999 -9999 -9999 -9999 -9999 -9999 -9999 -9999 -9999 -9999 -9999 -9999 -9999 -9999 -9999 -9999 -9999 -9999 -9999 -9999 -9999 -9999 -9999 -9999 -9999 -9999 -9999 -9999 -9999 -9999 -9999 -9999 -9999 -9999 -9999 -9999 -9999 -9999 -9999 -9999 -9999 -9999 -9999 -9999 -9999 -9999 -9999 -9999 -9999 -9999 -9999 -9999 -9999 -9999 -9999 -9999 -9999 -9999 -9999 -9999 -9999 -9999 1.91243E-1 1.89972E-1 1.89429E-1 1.78721E-1 1.80455E-1 1.82027E-1 1.83257E-1 1.69125E-1 1.67642E-1 1.66332E-1 1.72527E-1 1.46694E-1 1.5123E-1 1.48679E-1 1.46753E-1 1.33674E-1 1.584E-1 2.01511E-1 2.58794E-1 3.3172E-1 3.2149E-1 3.58528E-1 3.78845E-1 3.67558E-1 3.14305E-1 3.05288E-1 2.94457E-1 2.98631E-1 2.92218E-1 2.50631E-1 2.45325E-1 2.54965E-1 2.77098E-1 2.52337E-1 1.45719E-1 1.20568E-1 1.30463E-1 1.66594E-1 1.73007E-1 1.61798E-1 1.00491E-1 1.09502E-1 1.11684E-1 9.38358E-2 8.54511E-2 7.56946E-2 6.83298E-2 8.25641E-2 7.93686E-2 7.59961E-2 7.07561E-2 7.75813E-2 6.3514E-2 6.06255E-2 4.69673E-2 3.12455E-2 3.94431E-2 3.5747E-2 2.41636E-2 2.747E-2 3.18683E-2 1.8141E-2 1.16231E-2 9.51103E-3 6.66072E-3 6.24333E-3 8.36972E-3 6.54881E-3 5.41287E-3 7.83116E-3 4.88291E-3 3.37196E-3 3.37657E-3 3.43049E-3 3.46689E-3 3.01333E-3 2.74057E-3 2.03379E-3 1.76309E-3 1.19113E-3 1.28958E-3 1.70793E-3 2.99151E-3 4.17857E-3 4.04906E-3 4.89976E-3 7.85948E-3 1.38254E-2 2.15803E-2 1.68463E-2 1.50338E-2 1.15521E-2 1.37019E-2 1.07654E-2 9.6684E-3 8.18449E-3 9.68262E-3 1.42738E-2 9.32896E-3 9.19467E-3 6.17847E-3 5.28992E-3 3.3234E-3 2.12081E-3 1.73248E-3 2.94378E-3 2.93682E-3 4.20531E-3 6.33611E-3 1.05262E-2 9.88099E-3 1.22229E-2 1.35332E-2 1.76715E-2 2.00535E-2 2.42941E-2 4.42763E-2 5.48233E-2 7.98644E-2 9.93432E-2 1.15937E-1 1.38211E-1 1.27473E-1 9.5018E-2 9.62977E-2 1.41376E-1 1.48818E-1 2.43984E-1 1.97459E-1 2.29943E-1 1.88688E-1 1.23235E-1 9.53714E-2 6.68383E-2 7.19707E-2 7.08021E-2 7.55454E-2 7.12842E-2 1.21479E-1 1.71595E-1 1.63723E-1 1.51218E-1 1.80026E-1 2.36316E-1 2.86861E-1 3.91597E-1 -9999 -9999 -9999 -9999 -9999 -9999 -9999 -9999 -9999 -9999 -9999 -9999 -9999 -9999 -9999 -9999 -9999 -9999 -9999 -9999 -9999 -9999 -9999 -9999 -9999 -9999
-9999 -9999 -9999 -9999 -9999 -9999 -9999 -9999 -9999 -9999 -9999 -9999 -9999 -9999 -9999 -9999 -9999 -9999 -9999 -9999 -9999 -9999 -9999 -9999 -9999 -9999 -9999 -9999 -9999 -9999 -9999 -9999 -9999 -9999 -9999 -9999 -9999 -9999 -9999 -9999 -9999 -9999 -9999 -9999 -9999 -9999 -9999 -9999 -9999 -9999 -9999 -9999 -9999 -9999 -9999 -9999 -9999 -9999 -9999 -9999 -9999 -9999 -9999 -9999 -9999 -9999 -9999 -9999 -9999 -9999 -9999 -9999 -9999 -9999 -9999 -9999 -9999 -9999 -9999 -9999 -9999 -9999 -9999 -9999 -9999 -9999 -9999 -9999 -9999 -9999 -9999 1.92155E-1 1.90516E-1 1.88888E-1 1.68358E-1 1.68688E-1 1.78203E-1 1.80629E-1 1.69291E-1 1.6896E-1 1.67642E-1 1.73875E-1 1.47876E-1 1.52747E-1 1.50928E-1 1.49276E-1 1.31642E-1 1.32181E-1 1.48108E-1 2.0265E-1 2.73688E-1 3.13206E-1 3.36166E-1 3.58201E-1 3.46652E-1 3.09758E-1 2.94497E-1 2.91249E-1 2.84733E-1 2.30886E-1 2.41032E-1 2.67803E-1 2.63516E-1 2.80528E-1 2.7276E-1 1.93206E-1 1.47876E-1 1.27031E-1 1.30731E-1 1.57851E-1 1.36401E-1 1.4204E-1 1.19044E-1 1.09365E-1 1.11001E-1 8.50676E-2 8.43825E-2 6.33952E-2 8.34896E-2 9.05966E-2 7.88693E-2 7.29941E-2 7.97416E-2 6.18414E-2 3.52969E-2 4.46685E-2 4.6739E-2 2.86096E-2 2.83003E-2 3.13516E-2 2.2036E-2 1.84289E-2 2.34714E-2 1.85401E-2 9.72553E-3 9.91616E-3 7.94776E-3 7.19083E-3 4.76879E-3 3.64972E-3 3.40506E-3 5.69344E-3 4.55684E-3 3.05969E-3 3.07824E-3 2.48955E-3 2.70811E-3 2.91082E-3 2.16444E-3 1.67934E-3 2.27519E-3 1.9176E-3 1.71441E-3 3.16402E-3 5.69879E-3 8.66377E-3 9.41729E-3 8.38023E-3 1.16365E-2 1.30656E-2 2.09958E-2 1.98731E-2 1.17569E-2 1.49821E-2 2.15803E-2 1.02357E-2 8.42612E-3 6.7437E-3 7.1301E-3 8.90806E-3 6.67888E-3 4.43811E-3 5.98358E-3 5.51009E-3 2.6571E-3 2.18303E-3 1.54764E-3 1.77652E-3 2.09929E-3 3.3689E-3 4.30634E-3 6.59042E-3 6.01022E-3 8.08843E-3 8.95816E-3 1.67671E-2 1.56779E-2 2.09673E-2 3.08724E-2 3.57795E-2 6.43591E-2 8.94169E-2 7.48052E-2 9.90727E-2 7.35981E-2 7.99103E-2 6.05735E-2 6.62926E-2 1.11265E-1 1.97411E-1 1.95416E-1 2.07693E-1 1.56701E-1 1.18881E-1 8.71467E-2 1.0224E-1 1.67486E-1 1.27971E-1 9.77197E-2 8.31325E-2 9.80722E-2 1.20583E-1 1.24115E-1 1.39902E-1 1.55516E-1 1.71382E-1 2.42189E-1 3.85489E-1 -9999 -9999 -9999 -9999 -9999 -9999 -9999 -9999 -9999 -9999 -9999 -9999 -9999 -9999 -9999 -9999 -9999 -9999 -9999 -9999 -9999 -9999 -9999 -9999 -9999 -9999
-9999 -9999 -9999 -9999 -9999 -9999 -9999 -9999 -9999 -9999 -9999 -9999 -9999 -9999 -9999 -9999 -9999 -9999 -9999 -9999 -9999 -9999 -9999 -9999 -9999 -9999 -9999 -9999 -9999 -9999 -9999 -9999 -9999 -9999 -9999 -9999 -9999 -9999 -9999 -9999 -9999 -9999 -9999 -9999 -9999 -9999 -9999 -9999 -9999 -9999 -9999 -9999 -9999 -9999 -9999 -9999 -9999 -9999 -9999 -9999 -9999 -9999 -9999 -9999 -9999 -9999 -9999 -9999 -9999 -9999 -9999 -9999 -9999 -9999 -9999 -9999 -9999 -9999 -9999 -9999 -9999 -9999 -9999 -9999 -9999 -9999 -9999 -9999 -9999 -9999 -9999 1.91061E-1 1.89249E-1 1.67536E-1 1.66717E-1 1.6688E-1 1.75462E-1 1.5733E-1 1.66822E-1 1.67642E-1 1.71453E-1 1.57778E-1 1.52685E-1 1.52899E-1 1.49725E-1 1.32994E-1 1.31777E-1 1.37732E-1 1.43999E-1 1.60619E-1 2.66036E-1 2.91856E-1 3.33025E-1 2.46642E-1 2.65989E-1 2.83496E-1 2.7061E-1 2.60511E-1 2.3217E-1 2.34565E-1 2.22696E-1 2.37957E-1 2.65158E-1 2.43009E-1 2.27453E-1 1.9544E-1 1.53907E-1 1.33429E-1 1.5036E-1 1.40236E-1 1.36447E-1 1.25681E-1 1.11115E-1 9.47348E-2 1.03706E-1 7.28578E-2 8.87358E-2 7.79872E-2 7.54871E-2 8.66834E-2 7.18085E-2 5.88176E-2 4.8807E-2 4.57205E-2 3.56649E-2 4.62509E-2 4.75049E-2 2.57093E-2 2.1834E-2 2.75437E-2 2.05091E-2 1.11731E-2 1.50578E-2 1.18291E-2 1.21122E-2 8.97892E-3 6.96225E-3 6.11825E-3 5.08517E-3 3.37125E-3 2.71814E-3 3.84752E-3 4.38909E-3 3.94963E-3 3.18043E-3 3.25787E-3 3.07349E-3 2.63547E-3 1.7362E-3 1.78447E-3 2.73633E-3 3.61284E-3 1.98407E-3 1.9253E-3 2.92575E-3 6.78461E-3 1.18298E-2 1.46739E-2 1.72954E-2 1.59268E-2 1.50851E-2 2.07969E-2 1.17588E-2 1.55076E-2 2.24738E-2 9.2657E-3 8.64093E-3 5.86632E-3 4.55693E-3 4.56337E-3 7.53847E-3 9.50097E-3 7.42711E-3 6.709E-3 5.17554E-3 4.1561E-3 3.116E-3 1.45506E-3 1.97963E-3 3.2716E-3 4.42625E-3 4.52272E-3 7.11075E-3 8.32951E-3 1.00237E-2 1.23722E-2 1.064E-2 1.4699E-2 2.85508E-2 3.98052E-2 4.62777E-2 5.88049E-2 4.45279E-2 5.79505E-2 6.04671E-2 5.20262E-2 4.04845E-2 7.09211E-2 1.84833E-1 2.50871E-1 1.79931E-1 2.31198E-1 2.48519E-1 1.80249E-1 1.31568E-1 2.14048E-1 2.12328E-1 1.34642E-1 9.11285E-2 6.46549E-2 7.61441E-2 1.00148E-1 1.24304E-1 1.73466E-1 1.69292E-1 2.02397E-1 2.93474E-1 4.28984E-1 -9999 -9999 -9999 -9999 -9999 -9999 -9999 -9999 -9999 -9999 -9999 -9999 -9999 -9999 -9999 -9999 -9999 -9999 -9999 -9999 -9999 -9999 -9999 -9999 -9999 -9999
-9999 -9999 -9999 -9999 -9999 -9999 -9999 -9999 -9999 -9999 -9999 -9999 -9999 -9999 -9999 -9999 -9999 -9999 -9999 -9999 -9999 -9999 -9999 -9999 -9999 -9999 -9999 -9999 -9999 -9999 -9999 -9999 -9999 -9999 -9999 -9999 -9999 -9999 -9999 -9999 -9999 -9999 -9999 -9999 -9999 -9999 -9999 -9999 -9999 -9999 -9999 -9999 -9999 -9999 -9999 -9999 -9999 -9999 -9999 -9999 -9999 -9999 -9999 -9999 -9999 -9999 -9999 -9999 -9999 -9999 -9999 -9999 -9999 -9999 -9999 -9999 -9999 -9999 -9999 -9999 -9999 -9999 -9999 -9999 -9999 -9999 -9999 -9999 -9999 -9999 -9999 1.90153E-1 1.69019E-1 1.68358E-1 1.67208E-1 1.66064E-1 1.54234E-1 1.55621E-1 1.63899E-1 1.66659E-1 1.62687E-1 2.09667E-1 1.83347E-1 1.57685E-1 1.27082E-1 1.31642E-1 1.3057E-1 1.36341E-1 1.17861E-1 1.36155E-1 2.04958E-1 2.62603E-1 1.95194E-1 2.09292E-1 2.5135E-1 2.58503E-1 2.45827E-1 1.81583E-1 2.20629E-1 2.29047E-1 2.19893E-1 2.52593E-1 2.21782E-1 2.06397E-1 1.78497E-1 1.87315E-1 1.7374E-1 1.30215E-1 1.33699E-1 1.34609E-1 1.26482E-1 1.14336E-1 9.72389E-2 8.12632E-2 7.69342E-2 8.23689E-2 9.16501E-2 9.91127E-2 8.58017E-2 7.75963E-2 4.90741E-2 4.23339E-2 4.58874E-2 3.30845E-2 3.58852E-2 4.46087E-2 4.52326E-2 2.80531E-2 1.97697E-2 1.84274E-2 1.32837E-2 9.10139E-3 1.23487E-2 8.15779E-3 1.01658E-2 6.34182E-3 4.20123E-3 4.70691E-3 3.56168E-3 3.25212E-3 2.33271E-3 2.9179E-3 2.94627E-3 2.32019E-3 2.09607E-3 2.6037E-3 3.28419E-3 2.33299E-3 1.84848E-3 2.0366E-3 5.33007E-3 8.47972E-3 3.67158E-3 2.09799E-3 2.75422E-3 6.54499E-3 8.43099E-3 1.08347E-2 1.39033E-2 1.64805E-2 1.60376E-2 1.54584E-2 1.41159E-2 1.70604E-2 1.75239E-2 1.42174E-2 6.73156E-3 1.05238E-2 8.19494E-3 8.66377E-3 8.17503E-3 9.12469E-3 5.82938E-3 5.67895E-3 4.52652E-3 4.04159E-3 2.29524E-3 2.14796E-3 1.44726E-3 2.07861E-3 2.73324E-3 3.12354E-3 4.46479E-3 5.46469E-3 8.45521E-3 9.35533E-3 1.40652E-2 2.17692E-2 2.77546E-2 4.59414E-2 4.64777E-2 3.40471E-2 2.59615E-2 2.77906E-2 3.83661E-2 3.39805E-2 2.96339E-2 7.68033E-2 2.31673E-1 1.97411E-1 2.44565E-1 1.80395E-1 2.36222E-1 2.43932E-1 2.0191E-1 2.56199E-1 1.71633E-1 1.63405E-1 1.14407E-1 6.76893E-2 1.12129E-1 2.16005E-1 2.35813E-1 2.42502E-1 2.22333E-1 2.43853E-1 3.78055E-1 4.90652E-1 -9999 -9999 -9999 -9999 -9999 -9999 -9999 -9999 -9999 -9999 -9999 -9999 -9999 -9999 -9999 -9999 -9999 -9999 -9999 -9999 -9999 -9999 -9999 -9999 -9999 -9999
-9999 -9999 -9999 -9999 -9999 -9999 -9999 -9999 -9999 -9999 -9999 -9999 -9999 -9999 -9999 -9999 -9999 -9999 -9999 -9999 -9999 -9999 -9999 -9999 -9999 -9999 -9999 -9999 -9999 -9999 -9999 -9999 -9999 -9999 -9999 -9999 -9999 -9999 -9999 -9999 -9999 -9999 -9999 -9999 -9999 -9999 -9999 -9999 -9999 -9999 -9999 -9999 -9999 -9999 -9999 -9999 -9999 -9999 -9999 -9999 -9999 -9999 -9999 -9999 -9999 -9999 -9999 -9999 -9999 -9999 -9999 -9999 -9999 -9999 -9999 -9999 -9999 -9999 -9999 -9999 -9999 -9999 -9999 -9999 -9999 -9999 -9999 -9999 -9999 -9999 1.91061E-1 1.70345E-1 1.71345E-1 1.72015E-1 1.80107E-1 1.57486E-1 1.55931E-1 1.55776E-1 1.63094E-1 1.43279E-1 1.71933E-1 2.15379E-1 2.18659E-1 1.4657E-1 1.28657E-1 1.31642E-1 1.30303E-1 1.14597E-1 1.14716E-1 1.25585E-1 1.34777E-1 1.27087E-1 1.37541E-1 1.49755E-1 1.64136E-1 1.99532E-1 1.70157E-1 1.88733E-1 2.15688E-1 2.1899E-1 2.24917E-1 1.96098E-1 1.58305E-1 1.47338E-1 1.58504E-1 1.61988E-1 1.41043E-1 1.35573E-1 1.39004E-1 1.37351E-1 1.38423E-1 1.29436E-1 9.0191E-2 9.09825E-2 9.00944E-2 9.55617E-2 8.75399E-2 1.00311E-1 6.04263E-2 6.18795E-2 5.72444E-2 5.54908E-2 5.45511E-2 3.68684E-2 2.58937E-2 3.35874E-2 4.34946E-2 2.14222E-2 1.57569E-2 1.24133E-2 1.05238E-2 7.97005E-3 1.04049E-2 7.16292E-3 9.08063E-3 6.29869E-3 3.65911E-3 2.8455E-3 2.82439E-3 2.28215E-3 1.49946E-3 1.92929E-3 2.62489E-3 2.35588E-3 2.80353E-3 3.40248E-3 3.09221E-3 1.92006E-3 1.72486E-3 2.8547E-3 7.32661E-3 1.0694E-2 4.82596E-3 3.67158E-3 3.00182E-3 4.1729E-3 6.69477E-3 7.9066E-3 8.6044E-3 1.21318E-2 1.48408E-2 1.47154E-2 1.22892E-2 1.17057E-2 7.94467E-3 1.13742E-2 9.15917E-3 6.93423E-3 1.09158E-2 1.03086E-2 9.35462E-3 7.28828E-3 5.19356E-3 4.63212E-3 4.19045E-3 3.08578E-3 2.73078E-3 2.86183E-3 2.76973E-3 1.75444E-3 2.11742E-3 2.94353E-3 2.92209E-3 4.11489E-3 5.38641E-3 7.24824E-3 1.15669E-2 1.75124E-2 2.36498E-2 3.4191E-2 5.07649E-2 4.45158E-2 2.75528E-2 3.1718E-2 3.20464E-2 2.52699E-2 3.8234E-2 6.99322E-2 1.49511E-1 2.01894E-1 1.80234E-1 2.52663E-1 2.41968E-1 2.91691E-1 2.5877E-1 2.30306E-1 1.72107E-1 2.18167E-1 1.46653E-1 9.50749E-2 1.08238E-1 3.19065E-1 3.71165E-1 3.01131E-1 2.52174E-1 2.36603E-1 3.56622E-1 -9999 -9999 -9999 -9999 -9999 -9999 -9999 -9999 -9999 -9999 -9999 -9999 -9999 -9999 -9999 -9999 -9999 -9999 -9999 -9999 -9999 -9999 -9999 -9999 -9999 -9999 -9999
-9999 -9999 -9999 -9999 -9999 -9999 -9999 -9999 -9999 -9999 -9999 -9999 -9999 -9999 -9999 -9999 -9999 -9999 -9999 -9999 -9999 -9999 -9999 -9999 -9999 -9999 -9999 -9999 -9999 -9999 -9999 -9999 -9999 -9999 -9999 -9999 -9999 -9999 -9999 -9999 -9999 -9999 -9999 -9999 -9999 -9999 -9999 -9999 -9999 -9999 -9999 -9999 -9999 -9999 -9999 -9999 -9999 -9999 -9999 -9999 -9999 -9999 -9999 -9999 -9999 -9999 -9999 -9999 -9999 -9999 -9999 -9999 -9999 -9999 -9999 -9999 -9999 -9999 -9999 -9999 -9999 -9999 -9999 -9999 -9999 -9999 -9999 -9999 -9999 -9999 1.7168E-1 1.7235E-1 1.75223E-1 1.86449E-1 1.66103E-1 1.64318E-1 1.60952E-1 1.58896E-1 1.43713E-1 1.52533E-1 1.7436E-1 1.83171E-1 1.55626E-1 1.47308E-1 1.48406E-1 1.45748E-1 1.22971E-1 1.21959E-1 1.26102E-1 1.24554E-1 1.12344E-1 1.15672E-1 1.2571E-1 1.39E-1 1.42687E-1 1.25641E-1 1.54387E-1 1.67515E-1 1.85398E-1 1.81211E-1 1.83316E-1 1.39121E-1 1.35033E-1 1.4095E-1 1.11037E-1 1.27311E-1 1.28624E-1 1.3311E-1 1.35658E-1 1.36494E-1 1.1067E-1 1.02743E-1 7.76217E-2 8.61857E-2 1.00506E-1 9.84682E-2 9.76526E-2 7.49306E-2 5.17295E-2 5.99039E-2 5.30639E-2 4.08097E-2 5.14408E-2 4.28764E-2 2.66108E-2 2.44084E-2 2.79766E-2 2.57572E-2 1.64757E-2 1.16332E-2 9.2011E-3 6.7437E-3 8.12576E-3 5.21476E-3 7.55706E-3 5.44159E-3 3.48463E-3 2.38747E-3 1.77385E-3 1.87602E-3 2.1579E-3 2.0404E-3 3.8004E-3 3.95349E-3 4.26988E-3 4.06956E-3 2.6619E-3 1.82422E-3 1.54206E-3 2.93568E-3 4.33028E-3 7.40702E-3 8.42715E-3 7.68296E-3 7.37592E-3 6.5919E-3 9.70975E-3 1.02356E-2 9.15788E-3 1.47623E-2 1.67897E-2 1.37259E-2 1.06816E-2 9.62569E-3 8.28408E-3 7.18655E-3 6.7437E-3 9.68262E-3 1.27326E-2 1.10828E-2 9.20683E-3 8.47989E-3 7.47516E-3 5.90953E-3 3.90586E-3 3.45095E-3 2.60899E-3 5.33971E-3 4.49023E-3 3.56637E-3 5.69646E-3 3.82655E-3 2.70448E-3 3.24415E-3 5.84387E-3 7.22023E-3 9.20616E-3 1.28256E-2 1.88354E-2 1.80064E-2 3.00448E-2 6.40982E-2 5.56853E-2 6.11441E-2 5.09258E-2 4.71262E-2 7.0329E-2 1.17432E-1 1.62216E-1 2.11085E-1 2.06452E-1 1.84416E-1 2.45636E-1 3.0242E-1 3.08456E-1 2.70798E-1 2.73593E-1 2.2484E-1 1.67886E-1 1.19036E-1 1.46454E-1 3.61431E-1 4.30601E-1 3.25163E-1 2.73488E-1 3.32313E-1 5.0768E-1 -9999 -9999 -9999 -9999 -9999 -9999 -9999 -9999 -9999 -9999 -9999 -9999 -9999 -9999 -9999 -9999 -9999 -9999 -9999 -9999 -9999 -9999 -9999 -9999 -9999 -9999 -9999
-9999 -9999 -9999 -9999 -9999 -9999 -9999 -9999 -9999 -9999 -9999 -9999 -9999 -9999 -9999 -9999 -9999 -9999 -9999 -9999 -9999 -9999 -9999 -9999 -9999 -9999 -9999 -9999 -9999 -9999 -9999 -9999 -9999 -9999 -9999 -9999 -9999 -9999 -9999 -9999 -9999 -9999 -9999 -9999 -9999 -9999 -9999 -9999 -9999 -9999 -9999 -9999 -9999 -9999 -9999 -9999 -9999 -9999 -9999 -9999 -9999 -9999 -9999 -9999 -9999 -9999 -9999 -9999 -9999 -9999 -9999 -9999 -9999 -9999 -9999 -9999 -9999 -9999 -9999 -9999 -9999 -9999 -9999 -9999 -9999 -9999 -9999 -9999 -9999 1.71345E-1 1.72015E-1 1.74205E-1 1.86627E-1 1.68893E-1 1.7172E-1 1.79975E-1 1.77041E-1 1.52624E-1 1.62687E-1 1.71598E-1 1.79849E-1 1.54546E-1 1.60862E-1 1.58965E-1 1.67549E-1 1.53851E-1 1.66577E-1 1.76511E-1 1.69938E-1 1.21955E-1 1.17369E-1 1.22638E-1 1.24038E-1 1.1339E-1 1.31013E-1 1.55564E-1 1.52857E-1 1.66859E-1 1.69141E-1 1.75519E-1 1.79471E-1 1.9031E-1 1.94403E-1 1.60237E-1 1.44862E-1 1.44589E-1 1.40781E-1 1.37562E-1 1.34541E-1 1.15872E-1 1.13698E-1 1.14649E-1 9.30311E-2 1.0881E-1 1.01397E-1 7.53957E-2 7.55183E-2 5.97942E-2 4.78159E-2 4.94032E-2 4.69651E-2 3.34917E-2 4.31026E-2 2.9154E-2 2.04269E-2 1.65897E-2 1.95457E-2 2.18543E-2 1.69596E-2 1.36996E-2 9.74418E-3 6.39989E-3 5.39537E-3 2.91704E-3 4.45472E-3 3.06214E-3 2.08752E-3 2.30617E-3 1.72486E-3 1.98407E-3 2.93568E-3 2.34692E-3 3.04947E-3 3.21046E-3 3.67488E-3 4.77827E-3 2.87856E-3 1.87602E-3 1.92929E-3 3.88264E-3 6.41681E-3 8.52593E-3 9.80108E-3 1.19024E-2 1.09606E-2 1.00573E-2 1.43598E-2 1.39681E-2 1.39681E-2 1.83885E-2 1.46106E-2 1.00694E-2 8.28739E-3 7.49993E-3 6.29614E-3 5.2639E-3 7.35081E-3 8.42877E-3 1.25565E-2 7.93087E-3 7.40847E-3 6.82123E-3 5.30009E-3 5.89345E-3 5.90716E-3 3.84894E-3 3.3558E-3 5.80982E-3 7.89345E-3 6.47762E-3 9.01128E-3 9.47794E-3 1.10498E-2 4.57558E-3 7.56101E-3 8.3538E-3 9.51986E-3 1.14816E-2 1.02059E-2 9.59195E-3 2.05799E-2 4.44031E-2 7.65049E-2 8.1241E-2 6.58168E-2 1.18768E-1 1.21489E-1 1.54614E-1 1.59012E-1 2.15795E-1 1.87781E-1 1.36788E-1 1.58152E-1 2.24831E-1 3.07179E-1 3.39545E-1 3.25009E-1 3.42096E-1 3.30777E-1 2.86451E-1 2.33477E-1 3.31044E-1 4.68013E-1 4.6535E-1 4.19789E-1 4.11944E-1 -9999 -9999 -9999 -9999 -9999 -9999 -9999 -9999 -9999 -9999 -9999 -9999 -9999 -9999 -9999 -9999 -9999 -9999 -9999 -9999 -9999 -9999 -9999 -9999 -9999 -9999 -9999 -9999
-9999 -9999 -9999 -9999 -9999 -9999 -9999 -9999 -9999 -9999 -9999 -9999 -9999 -9999 -9999 -9999 -9999 -9999 -9999 -9999 -9999 -9999 -9999 -9999 -9999 -9999 -9999 -9999 -9999 -9999 -9999 -9999 -9999 -9999 -9999 -9999 -9999 -9999 -9999 -9999 -9999 -9999 -9999 -9999 -9999 -9999 -9999 -9999 -9999 -9999 -9999 -9999 -9999 -9999 -9999 -9999 -9999 -9999 -9999 -9999 -9999 -9999 -9999 -9999 -9999 -9999 -9999 -9999 -9999 -9999 -9999 -9999 -9999 -9999 -9999 -9999 -9999 -9999 -9999 -9999 -9999 -9999 -9999 -9999 -9999 -9999 -9999 -9999 -9999 1.70013E-1 1.71345E-1 1.74883E-1 1.58519E-1 1.69721E-1 1.72391E-1 1.81194E-1 1.56157E-1 1.66245E-1 2.0753E-1 2.02086E-1 1.73812E-1 1.8232E-1 1.80572E-1 1.7901E-1 1.63753E-1 1.80758E-1 2.09711E-1 2.34799E-1 1.854E-1 1.55076E-1 1.37401E-1 1.32592E-1 1.15537E-1 1.16019E-1 1.18824E-1 1.39408E-1 1.54792E-1 1.47876E-1 1.52533E-1 1.40433E-1 1.43877E-1 1.6083E-1 1.65533E-1 1.65975E-1 1.63545E-1 1.5956E-1 1.53526E-1 1.24198E-1 1.1495E-1 1.25592E-1 1.16697E-1 1.23153E-1 1.02506E-1 8.10921E-2 8.71373E-2 6.8798E-2 6.08395E-2 7.50122E-2 6.44202E-2 5.25053E-2 4.70713E-2 3.3937E-2 2.43337E-2 2.04269E-2 1.35055E-2 1.63879E-2 1.82827E-2 1.65299E-2 1.13418E-2 1.11476E-2 6.18793E-3 4.89623E-3 4.48341E-3 2.8547E-3 3.61568E-3 2.95271E-3 1.801E-3 1.63682E-3 1.54206E-3 2.09833E-3 3.49748E-3 3.2268E-3 3.85202E-3 3.40308E-3 4.44258E-3 4.55419E-3 3.15142E-3 3.47195E-3 2.55246E-3 2.54751E-3 3.66977E-3 5.42815E-3 6.59817E-3 1.02976E-2 1.57354E-2 1.6339E-2 1.71827E-2 1.6635E-2 1.63613E-2 1.64628E-2 1.37499E-2 9.50867E-3 1.12278E-2 1.42869E-2 1.19073E-2 9.69525E-3 9.27869E-3 1.05458E-2 8.53125E-3 6.44764E-3 5.68004E-3 7.15593E-3 6.18657E-3 4.08063E-3 5.87835E-3 3.96852E-3 4.82544E-3 6.03221E-3 1.04229E-2 1.10178E-2 1.53597E-2 8.27967E-3 1.13816E-2 1.60948E-2 1.68805E-2 1.32777E-2 1.56327E-2 1.68806E-2 1.33696E-2 1.59421E-2 1.63824E-2 2.56797E-2 5.36168E-2 7.6177E-2 1.0998E-1 1.48941E-1 1.52532E-1 1.21637E-1 1.03761E-1 1.5809E-1 1.56848E-1 9.82266E-2 8.95083E-2 1.31991E-1 1.90673E-1 2.95369E-1 2.7816E-1 4.16835E-1 4.50235E-1 4.57188E-1 4.36171E-1 4.68703E-1 5.03088E-1 5.032E-1 4.37831E-1 4.9012E-1 -9999 -9999 -9999 -9999 -9999 -9999 -9999 -9999 -9999 -9999 -9999 -9999 -9999 -9999 -9999 -9999 -9999 -9999 -9999 -9999 -9999 -9999 -9999 -9999 -9999 -9999 -9999 -9999
-9999 -9999 -9999 -9999 -9999 -9999 -9999 -9999 -9999 -9999 -9999 -9999 -9999 -9999 -9999 -9999 -9999 -9999 -9999 -9999 -9999 -9999 -9999 -9999 -9999 -9999 -9999 -9999 -9999 -9999 -9999 -9999 -9999 -9999 -9999 -9999 -9999 -9999 -9999 -9999 -9999 -9999 -9999 -9999 -9999 -9999 -9999 -9999 -9999 -9999 -9999 -9999 -9999 -9999 -9999 -9999 -9999 -9999 -9999 -9999 -9999 -9999 -9999 -9999 -9999 -9999 -9999 -9999 -9999 -9999 -9999 -9999 -9999 -9999 -9999 -9999 -9999 -9999 -9999 -9999 -9999 -9999 -9999 -9999 -9999 -9999 -9999 -9999 -9999 1.68358E-1 1.70845E-1 1.54941E-1 1.66266E-1 1.69555E-1 1.70885E-1 1.53845E-1 1.50957E-1 1.57153E-1 1.6762E-1 1.61977E-1 1.75407E-1 1.91331E-1 1.68645E-1 1.78676E-1 1.90616E-1 2.06222E-1 2.23774E-1 1.84441E-1 1.72469E-1 1.66506E-1 1.69203E-1 1.38644E-1 1.35857E-1 1.5079E-1 1.68008E-1 1.26913E-1 1.15871E-1 1.12773E-1 1.17085E-1 1.20739E-1 1.01365E-1 1.09651E-1 1.16253E-1 1.38195E-1 1.59692E-1 1.5555E-1 1.27064E-1 1.24861E-1 1.21933E-1 1.19827E-1 1.1964E-1 1.20321E-1 8.12508E-2 9.1375E-2 9.77588E-2 7.62884E-2 6.10074E-2 5.23491E-2 5.47452E-2 5.03681E-2 4.39678E-2 3.37136E-2 2.71559E-2 2.44038E-2 2.3343E-2 1.38844E-2 1.6962E-2 1.40536E-2 7.20936E-3 7.47967E-3 4.2367E-3 3.27644E-3 2.85497E-3 2.94688E-3 2.46678E-3 2.39685E-3 3.28673E-3 2.3596E-3 2.29444E-3 2.59955E-3 4.33112E-3 4.21431E-3 4.82789E-3 4.6767E-3 4.87248E-3 6.03304E-3 3.59984E-3 2.6313E-3 1.72908E-3 2.47511E-3 3.75427E-3 4.69657E-3 5.40314E-3 5.86779E-3 8.22708E-3 1.02976E-2 1.28551E-2 1.60391E-2 1.72362E-2 1.36493E-2 1.16629E-2 1.49769E-2 1.40894E-2 1.162E-2 1.09017E-2 9.76532E-3 9.18549E-3 6.25712E-3 6.32333E-3 4.84497E-3 3.71309E-3 4.95862E-3 5.54802E-3 4.43769E-3 4.43769E-3 3.53795E-3 5.36379E-3 9.1481E-3 9.41729E-3 1.57898E-2 2.07967E-2 1.40564E-2 1.07507E-2 1.61269E-2 2.29619E-2 1.75613E-2 1.85872E-2 2.14898E-2 2.33646E-2 2.55996E-2 2.38295E-2 2.0442E-2 2.77618E-2 3.94974E-2 6.59266E-2 8.79121E-2 1.19502E-1 8.09365E-2 5.7074E-2 7.71378E-2 9.40941E-2 7.91453E-2 5.53268E-2 6.54766E-2 1.54642E-1 2.09258E-1 2.1766E-1 3.04306E-1 3.35199E-1 3.40782E-1 3.91466E-1 4.49954E-1 4.94275E-1 4.64318E-1 5.00204E-1 5.16752E-1 4.94864E-1 -9999 -9999 -9999 -9999 -9999 -9999 -9999 -9999 -9999 -9999 -9999 -9999 -9999 -9999 -9999 -9999 -9999 -9999 -9999 -9999 -9999 -9999 -9999 -9999 -9999 -9999 -9999
-9999 -9999 -9999 -9999 -9999 -9999 -9999 -9999 -9999 -9999 -9999 -9999 -9999 -9999 -9999 -9999 -9999 -9999 -9999 -9999 -9999 -9999 -9999 -9999 -9999 -9999 -9999 -9999 -9999 -9999 -9999 -9999 -9999 -9999 -9999 -9999 -9999 -9999 -9999 -9999 -9999 -9999 -9999 -9999 -9999 -9999 -9999 -9999 -9999 -9999 -9999 -9999 -9999 -9999 -9999 -9999 -9999 -9999 -9999 -9999 -9999 -9999 -9999 -9999 -9999 -9999 -9999 -9999 -9999 -9999 -9999 -9999 -9999 -9999 -9999 -9999 -9999 -9999 -9999 -9999 -9999 -9999 -9999 -9999 -9999 -9999 -9999 -9999 1.71178E-1 1.68688E-1 1.49924E-1 1.53865E-1 1.65777E-1 1.68069E-1 1.4584E-1 1.51561E-1 1.50054E-1 1.54214E-1 1.2834E-1 1.31857E-1 1.33755E-1 1.39512E-1 1.65112E-1 1.73722E-1 1.88087E-1 1.91161E-1 1.56872E-1 1.56872E-1 1.64393E-1 1.65854E-1 1.49077E-1 1.55983E-1 1.6373E-1 1.78519E-1 1.8729E-1 2.08914E-1 1.811E-1 1.47836E-1 1.23689E-1 1.03638E-1 1.01794E-1 1.04807E-1 1.04807E-1 1.14766E-1 1.15251E-1 1.2842E-1 1.36511E-1 1.34603E-1 1.27282E-1 1.28332E-1 1.00704E-1 9.86254E-2 8.80741E-2 7.41033E-2 9.47894E-2 7.02319E-2 7.31817E-2 4.77321E-2 4.02273E-2 4.29398E-2 3.95371E-2 3.98814E-2 3.18483E-2 2.79551E-2 2.3037E-2 1.40615E-2 8.7289E-3 6.52721E-3 6.97985E-3 6.6429E-3 3.30027E-3 3.27581E-3 3.66839E-3 4.14087E-3 2.8322E-3 3.97832E-3 5.03192E-3 2.88533E-3 3.49136E-3 3.69786E-3 3.74476E-3 4.78891E-3 6.29551E-3 5.68737E-3 5.01087E-3 3.06898E-3 2.61716E-3 2.35266E-3 3.38447E-3 3.19148E-3 4.56964E-3 7.58695E-3 8.98374E-3 5.88401E-3 6.93283E-3 8.71258E-3 1.3248E-2 1.23164E-2 1.63964E-2 1.44844E-2 1.66838E-2 1.4518E-2 1.04804E-2 8.17526E-3 9.1943E-3 1.02651E-2 5.6681E-3 5.10525E-3 6.56064E-3 5.74264E-3 4.63761E-3 3.31116E-3 3.08578E-3 2.6787E-3 2.38028E-3 3.40823E-3 6.4732E-3 9.32637E-3 1.23801E-2 2.13757E-2 2.73471E-2 2.58937E-2 1.6512E-2 2.35112E-2 2.13848E-2 9.09597E-3 1.20526E-2 1.65681E-2 2.55109E-2 3.45715E-2 2.58184E-2 3.51296E-2 3.11537E-2 5.56769E-2 5.42857E-2 8.11624E-2 1.13899E-1 8.56731E-2 4.2489E-2 2.87346E-2 4.61414E-2 5.47507E-2 3.91908E-2 8.4878E-2 1.32127E-1 1.12663E-1 1.6384E-1 1.65385E-1 2.2657E-1 2.15831E-1 2.34138E-1 2.80688E-1 3.57157E-1 4.93571E-1 4.49856E-1 4.96814E-1 4.84821E-1 -9999 -9999 -9999 -9999 -9999 -9999 -9999 -9999 -9999 -9999 -9999 -9999 -9999 -9999 -9999 -9999 -9999 -9999 -9999 -9999 -9999 -9999 -9999 -9999 -9999 -9999 -9999
-9999 -9999 -9999 -9999 -9999 -9999 -9999 -9999 -9999 -9999 -9999 -9999 -9999 -9999 -9999 -9999 -9999 -9999 -9999 -9999 -9999 -9999 -9999 -9999 -9999 -9999 -9999 -9999 -9999 -9999 -9999 -9999 -9999 -9999 -9999 -9999 -9999 -9999 -9999 -9999 -9999 -9999 -9999 -9999 -9999 -9999 -9999 -9999 -9999 -9999 -9999 -9999 -9999 -9999 -9999 -9999 -9999 -9999 -9999 -9999 -9999 -9999 -9999 -9999 -9999 -9999 -9999 -9999 -9999 -9999 -9999 -9999 -9999 -9999 -9999 -9999 -9999 -9999 -9999 -9999 -9999 -9999 -9999 -9999 -9999 -9999 -9999 -9999 1.76075E-1 1.50826E-1 1.48877E-1 1.50826E-1 1.54019E-1 1.41926E-1 1.42069E-1 1.52471E-1 1.69865E-1 1.73474E-1 1.66664E-1 1.45689E-1 1.29451E-1 1.0844E-1 1.2592E-1 1.4931E-1 1.5929E-1 1.40726E-1 1.49994E-1 1.51349E-1 1.52411E-1 1.37467E-1 1.39856E-1 1.49077E-1 1.68458E-1 1.67182E-1 2.26135E-1 2.42325E-1 2.40995E-1 1.98276E-1 1.4079E-1 1.31653E-1 1.26623E-1 1.22138E-1 1.17179E-1 9.86824E-2 1.07225E-1 1.21327E-1 1.20762E-1 1.16637E-1 1.13659E-1 9.53637E-2 9.53804E-2 8.49002E-2 9.07598E-2 7.82598E-2 8.71848E-2 5.79116E-2 4.74843E-2 4.11155E-2 4.15191E-2 3.45405E-2 2.73431E-2 3.11893E-2 3.15893E-2 1.68716E-2 1.49479E-2 1.30447E-2 8.93852E-3 5.10001E-3 5.45948E-3 5.21382E-3 3.58825E-3 5.04469E-3 6.00363E-3 4.76984E-3 3.41579E-3 5.16323E-3 5.15766E-3 2.83246E-3 4.54118E-3 4.71465E-3 3.73089E-3 5.902E-3 7.78177E-3 5.07584E-3 3.54327E-3 2.35266E-3 2.22458E-3 3.20041E-3 6.2556E-3 5.91631E-3 4.98847E-3 8.49774E-3 1.28862E-2 1.06131E-2 1.00398E-2 1.65261E-2 1.64769E-2 1.41205E-2 1.28207E-2 1.26408E-2 9.83851E-3 9.79936E-3 1.0219E-2 6.61424E-3 7.53204E-3 9.94132E-3 8.12157E-3 8.22495E-3 6.26816E-3 4.51707E-3 5.30943E-3 4.21512E-3 3.64937E-3 3.85916E-3 2.82522E-3 2.72712E-3 4.48744E-3 5.42878E-3 8.07652E-3 1.42354E-2 3.49271E-2 3.68684E-2 2.3209E-2 3.58316E-2 3.55773E-2 1.15297E-2 1.1687E-2 1.49611E-2 1.84539E-2 3.16828E-2 4.17158E-2 5.26373E-2 3.9848E-2 6.18448E-2 7.75253E-2 8.70276E-2 8.37993E-2 8.58593E-2 6.29892E-2 3.24758E-2 2.59866E-2 3.2533E-2 3.57365E-2 5.9315E-2 6.81325E-2 8.21537E-2 1.06576E-1 1.34395E-1 1.78767E-1 1.44091E-1 1.65276E-1 2.15714E-1 2.86668E-1 4.84336E-1 4.4492E-1 4.97243E-1 -9999 -9999 -9999 -9999 -9999 -9999 -9999 -9999 -9999 -9999 -9999 -9999 -9999 -9999 -9999 -9999 -9999 -9999 -9999 -9999 -9999 -9999 -9999 -9999 -9999 -9999 -9999 -9999
-9999 -9999 -9999 -9999 -9999 -9999 -9999 -9999 -9999 -9999 -9999 -9999 -9999 -9999 -9999 -9999 -9999 -9999 -9999 -9999 -9999 -9999 -9999 -9999 -9999 -9999 -9999 -9999 -9999 -9999 -9999 -9999 -9999 -9999 -9999 -9999 -9999 -9999 -9999 -9999 -9999 -9999 -9999 -9999 -9999 -9999 -9999 -9999 -9999 -9999 -9999 -9999 -9999 -9999 -9999 -9999 -9999 -9999 -9999 -9999 -9999 -9999 -9999 -9999 -9999 -9999 -9999 -9999 -9999 -9999 -9999 -9999 -9999 -9999 -9999 -9999 -9999 -9999 -9999 -9999 -9999 -9999 -9999 -9999 -9999 -9999 -9999 1.80211E-1 1.57735E-1 1.52187E-1 1.41229E-1 1.48579E-1 1.29588E-1 1.30653E-1 1.38942E-1 1.49843E-1 1.95295E-1 2.31749E-1 2.24292E-1 1.94262E-1 1.41788E-1 1.17445E-1 1.13953E-1 1.04518E-1 1.18543E-1 1.3376E-1 1.39591E-1 1.48946E-1 1.26757E-1 1.27671E-1 1.36216E-1 1.46851E-1 1.42683E-1 1.66527E-1 2.03567E-1 2.34842E-1 2.43119E-1 1.76864E-1 1.51603E-1 1.50792E-1 1.5004E-1 1.59666E-1 1.30069E-1 1.10463E-1 1.09385E-1 1.14428E-1 1.1921E-1 1.0228E-1 1.00475E-1 9.92059E-2 9.69329E-2 9.55168E-2 9.43201E-2 8.77484E-2 6.44287E-2 5.83521E-2 5.08305E-2 4.92541E-2 4.80637E-2 4.24817E-2 2.80183E-2 1.64722E-2 2.45782E-2 2.13159E-2 1.69891E-2 1.03189E-2 7.63689E-3 5.19446E-3 3.50704E-3 3.54357E-3 3.57559E-3 5.23317E-3 8.25196E-3 6.15232E-3 5.4473E-3 7.53273E-3 7.87304E-3 4.4734E-3 5.17473E-3 7.67777E-3 7.72731E-3 8.49216E-3 7.68392E-3 3.15972E-3 2.0803E-3 2.70596E-3 4.73262E-3 4.86661E-3 6.61422E-3 1.06131E-2 7.60261E-3 6.99028E-3 1.12187E-2 1.60763E-2 1.25354E-2 1.65791E-2 1.41452E-2 1.28034E-2 1.27564E-2 8.02176E-3 6.87799E-3 6.93571E-3 5.21422E-3 6.41681E-3 8.19266E-3 9.27691E-3 8.76679E-3 6.38655E-3 5.86149E-3 4.7356E-3 3.07111E-3 3.98683E-3 3.83474E-3 8.42612E-3 7.53847E-3 6.02687E-3 8.34687E-3 6.59688E-3 9.67631E-3 1.6633E-2 3.78776E-2 4.95359E-2 3.78776E-2 4.82317E-2 3.68684E-2 1.60709E-2 1.53688E-2 1.16744E-2 1.30306E-2 2.23378E-2 3.30988E-2 3.81318E-2 6.01488E-2 6.58977E-2 5.65043E-2 4.65897E-2 5.34235E-2 4.1135E-2 5.96527E-2 4.08702E-2 2.91371E-2 2.28391E-2 3.41345E-2 4.03877E-2 7.72299E-2 8.58359E-2 7.69082E-2 9.18118E-2 1.60746E-1 1.48743E-1 1.44396E-1 1.94265E-1 2.19401E-1 3.75928E-1 4.53303E-1 -9999 -9999 -9999 -9999 -9999 -9999 -9999 -9999 -9999 -9999 -9999 -9999 -9999 -9999 -9999 -9999 -9999 -9999 -9999 -9999 -9999 -9999 -9999 -9999 -9999 -9999 -9999 -9999 -9999
-9999 -9999 -9999 -9999 -9999 -9999 -9999 -9999 -9999 -9999 -9999 -9999 -9999 -9999 -9999 -9999 -9999 -9999 -9999 -9999 -9999 -9999 -9999 -9999 -9999 -9999 -9999 -9999 -9999 -9999 -9999 -9999 -9999 -9999 -9999 -9999 -9999 -9999 -9999 -9999 -9999 -9999 -9999 -9999 -9999 -9999 -9999 -9999 -9999 -9999 -9999 -9999 -9999 -9999 -9999 -9999 -9999 -9999 -9999 -9999 -9999 -9999 -9999 -9999 -9999 -9999 -9999 -9999 -9999 -9999 -9999 -9999 -9999 -9999 -9999 -9999 -9999 -9999 -9999 -9999 -9999 -9999 -9999 -9999 -9999 -9999 1.74713E-1 1.76931E-1 1.55095E-1 1.43818E-1 1.41229E-1 1.20525E-1 1.26825E-1 1.27478E-1 1.33079E-1 1.56338E-1 2.20141E-1 2.59285E-1 2.52117E-1 1.92913E-1 1.77642E-1 1.55235E-1 1.09236E-1 9.99383E-2 1.08096E-1 1.21653E-1 1.3568E-1 1.17376E-1 1.17987E-1 1.24944E-1 1.27018E-1 1.21735E-1 1.46119E-1 1.73378E-1 1.80403E-1 1.49401E-1 1.43083E-1 1.19479E-1 1.12247E-1 1.105E-1 9.88638E-2 1.16379E-1 1.29234E-1 1.2713E-1 1.24963E-1 1.14175E-1 9.66534E-2 9.77261E-2 9.60096E-2 9.21476E-2 9.35353E-2 7.91576E-2 6.88443E-2 6.36056E-2 4.50268E-2 4.74311E-2 5.11723E-2 4.94939E-2 3.77519E-2 3.02428E-2 2.17654E-2 1.56808E-2 2.01757E-2 1.29694E-2 1.46818E-2 8.40602E-3 5.68457E-3 4.21019E-3 5.4851E-3 4.70039E-3 4.61532E-3 4.93113E-3 6.65757E-3 9.98071E-3 9.85171E-3 1.20358E-2 1.17522E-2 5.58823E-3 4.65153E-3 9.20749E-3 1.1876E-2 9.02689E-3 5.68509E-3 3.94535E-3 3.79185E-3 5.29165E-3 4.73262E-3 8.49774E-3 9.55734E-3 1.26549E-2 1.06131E-2 9.49726E-3 1.28862E-2 1.28152E-2 1.56343E-2 1.45249E-2 1.19339E-2 1.31756E-2 1.0288E-2 8.38237E-3 7.04889E-3 5.25822E-3 3.78486E-3 5.00438E-3 8.22298E-3 8.5561E-3 6.0768E-3 4.7227E-3 3.41584E-3 4.32188E-3 3.36075E-3 4.16514E-3 6.60651E-3 8.53588E-3 1.29612E-2 1.02357E-2 1.59418E-2 9.29473E-3 6.15942E-3 1.34016E-2 2.00004E-2 3.65966E-2 5.8089E-2 6.28687E-2 5.36519E-2 4.82317E-2 1.79334E-2 1.48219E-2 1.10088E-2 1.82432E-2 2.70042E-2 2.58291E-2 3.14335E-2 5.16976E-2 3.7514E-2 2.74076E-2 2.86181E-2 2.22972E-2 3.66251E-2 3.42083E-2 2.60657E-2 4.21328E-2 9.02334E-2 9.55267E-2 1.71059E-1 1.71392E-1 1.46436E-1 1.12292E-1 1.39466E-1 1.32488E-1 1.33745E-1 1.61289E-1 1.96793E-1 3.77283E-1 -9999 -9999 -9999 -9999 -9999 -9999 -9999 -9999 -9999 -9999 -9999 -9999 -9999 -9999 -9999 -9999 -9999 -9999 -9999 -9999 -9999 -9999 -9999 -9999 -9999 -9999 -9999 -9999 -9999 -9999
-9999 -9999 -9999 -9999 -9999 -9999 -9999 -9999 -9999 -9999 -9999 -9999 -9999 -9999 -9999 -9999 -9999 -9999 -9999 -9999 -9999 -9999 -9999 -9999 -9999 -9999 -9999 -9999 -9999 -9999 -9999 -9999 -9999 -9999 -9999 -9999 -9999 -9999 -9999 -9999 -9999 -9999 -9999 -9999 -9999 -9999 -9999 -9999 -9999 -9999 -9999 -9999 -9999 -9999 -9999 -9999 -9999 -9999 -9999 -9999 -9999 -9999 -9999 -9999 -9999 -9999 -9999 -9999 -9999 -9999 -9999 -9999 -9999 -9999 -9999 -9999 -9999 -9999 -9999 -9999 -9999 -9999 -9999 -9999 -9999 -9999 1.65185E-1 1.54326E-1 1.46006E-1 1.43818E-1 1.21904E-1 1.204E-1 1.19654E-1 1.21904E-1 1.32153E-1 1.95295E-1 2.53229E-1 2.6269E-1 2.19146E-1 1.98658E-1 1.92364E-1 1.85511E-1 1.40158E-1 1.23552E-1 1.13191E-1 1.21527E-1 1.07019E-1 1.16404E-1 1.1811E-1 1.25202E-1 1.05652E-1 1.13031E-1 1.15413E-1 1.23507E-1 1.05617E-1 1.1112E-1 1.04775E-1 1.02698E-1 9.82317E-2 8.31616E-2 8.30719E-2 9.07866E-2 9.85497E-2 1.22143E-1 1.07152E-1 1.02334E-1 1.03949E-1 1.01794E-1 1.02568E-1 9.68285E-2 7.2792E-2 7.09732E-2 6.79189E-2 6.44044E-2 4.98074E-2 4.14806E-2 4.80195E-2 4.49852E-2 3.07778E-2 2.99626E-2 2.09216E-2 1.28065E-2 1.53898E-2 1.11907E-2 1.07024E-2 8.21194E-3 5.71454E-3 3.86825E-3 6.16663E-3 5.32014E-3 6.42552E-3 5.59532E-3 6.2556E-3 9.48527E-3 1.45753E-2 1.77399E-2 1.19706E-2 6.23918E-3 8.53503E-3 9.15045E-3 1.32343E-2 7.59761E-3 4.30372E-3 3.50534E-3 5.20202E-3 9.06881E-3 7.49018E-3 9.52961E-3 1.24123E-2 1.14463E-2 1.36158E-2 1.19843E-2 1.50881E-2 1.42272E-2 1.51411E-2 1.42386E-2 1.23527E-2 1.09898E-2 8.15238E-3 5.81869E-3 5.48464E-3 5.22234E-3 3.29116E-3 4.00241E-3 5.26641E-3 6.47097E-3 6.44782E-3 4.0222E-3 3.62778E-3 3.2963E-3 4.72111E-3 7.17334E-3 1.0077E-2 1.16919E-2 1.46727E-2 1.87675E-2 2.27973E-2 9.35566E-3 6.16802E-3 9.20544E-3 1.35297E-2 2.62965E-2 4.66233E-2 7.54801E-2 7.22922E-2 6.1236E-2 2.38535E-2 1.8429E-2 1.05129E-2 1.46183E-2 1.94089E-2 1.74005E-2 2.51976E-2 3.73006E-2 3.55721E-2 2.75201E-2 2.0613E-2 1.30428E-2 1.75449E-2 2.04963E-2 2.74202E-2 6.24815E-2 1.12378E-1 1.78733E-1 2.45587E-1 2.56199E-1 2.72504E-1 2.65419E-1 2.42176E-1 1.29581E-1 1.19407E-1 1.88458E-1 3.81353E-1 4.63186E-1 -9999 -9999 -9999 -9999 -9999 -9999 -9999 -9999 -9999 -9999 -9999 -9999 -9999 -9999 -9999 -9999 -9999 -9999 -9999 -9999 -9999 -9999 -9999 -9999 -9999 -9999 -9999 -9999 -9999 -9999
-9999 -9999 -9999 -9999 -9999 -9999 -9999 -9999 -9999 -9999 -9999 -9999 -9999 -9999 -9999 -9999 -9999 -9999 -9999 -9999 -9999 -9999 -9999 -9999 -9999 -9999 -9999 -9999 -9999 -9999 -9999 -9999 -9999 -9999 -9999 -9999 -9999 -9999 -9999 -9999 -9999 -9999 -9999 -9999 -9999 -9999 -9999 -9999 -9999 -9999 -9999 -9999 -9999 -9999 -9999 -9999 -9999 -9999 -9999 -9999 -9999 -9999 -9999 -9999 -9999 -9999 -9999 -9999 -9999 -9999 -9999 -9999 -9999 -9999 -9999 -9999 -9999 -9999 -9999 -9999 -9999 -9999 -9999 -9999 -9999 -9999 1.47036E-1 1.55095E-1 1.46594E-1 1.24062E-1 1.22409E-1 1.20276E-1 1.20525E-1 1.13564E-1 1.63677E-1 2.26552E-1 2.5748E-1 2.22589E-1 2.12966E-1 1.97909E-1 1.98658E-1 1.694E-1 1.56188E-1 1.46369E-1 1.32212E-1 1.08832E-1 1.09864E-1 1.18355E-1 1.2021E-1 1.06994E-1 1.07671E-1 1.13268E-1 1.13741E-1 1.02869E-1 1.28206E-1 1.80339E-1 1.52873E-1 1.34143E-1 1.07873E-1 9.53556E-2 8.94357E-2 8.21798E-2 8.78196E-2 8.1998E-2 1.03761E-1 1.11604E-1 1.06068E-1 1.03129E-1 9.79666E-2 7.9624E-2 8.14397E-2 7.70046E-2 5.8502E-2 6.00774E-2 6.09915E-2 5.24129E-2 3.16731E-2 3.53823E-2 2.13651E-2 1.74806E-2 2.12947E-2 1.46839E-2 9.91961E-3 8.90032E-3 6.74971E-3 4.01457E-3 4.05871E-3 4.23444E-3 5.64957E-3 9.0971E-3 9.65073E-3 6.43675E-3 6.08361E-3 7.81721E-3 1.10064E-2 1.9379E-2 1.33395E-2 8.61852E-3 1.62058E-2 1.50651E-2 1.08413E-2 6.32746E-3 4.40062E-3 5.6728E-3 8.48375E-3 1.13359E-2 1.26749E-2 1.2643E-2 1.30107E-2 1.17523E-2 1.54096E-2 1.57708E-2 1.72113E-2 1.593E-2 1.67142E-2 1.10346E-2 1.25384E-2 7.79099E-3 5.63772E-3 4.91013E-3 4.06105E-3 2.94285E-3 2.85725E-3 4.60231E-3 6.78718E-3 4.63261E-3 4.25953E-3 5.36153E-3 5.73243E-3 3.99267E-3 3.99267E-3 6.97629E-3 9.47428E-3 1.28551E-2 1.58451E-2 2.67693E-2 2.40649E-2 1.63879E-2 1.00934E-2 1.19169E-2 1.46393E-2 2.34435E-2 4.76133E-2 6.28687E-2 6.99219E-2 2.59804E-2 2.19705E-2 2.03866E-2 1.24031E-2 1.15103E-2 1.2466E-2 1.38979E-2 1.9548E-2 2.44655E-2 2.52936E-2 2.15085E-2 2.33684E-2 1.4788E-2 1.37196E-2 1.11299E-2 4.01416E-2 1.0533E-1 1.49845E-1 1.45493E-1 1.69674E-1 2.48857E-1 2.45026E-1 3.19247E-1 3.47725E-1 1.81699E-1 1.12602E-1 2.64041E-1 4.68902E-1 -9999 -9999 -9999 -9999 -9999 -9999 -9999 -9999 -9999 -9999 -9999 -9999 -9999 -9999 -9999 -9999 -9999 -9999 -9999 -9999 -9999 -9999 -9999 -9999 -9999 -9999 -9999 -9999 -9999 -9999 -9999
-9999 -9999 -9999 -9999 -9999 -9999 -9999 -9999 -9999 -9999 -9999 -9999 -9999 -9999 -9999 -9999 -9999 -9999 -9999 -9999 -9999 -9999 -9999 -9999 -9999 -9999 -9999 -9999 -9999 -9999 -9999 -9999 -9999 -9999 -9999 -9999 -9999 -9999 -9999 -9999 -9999 -9999 -9999 -9999 -9999 -9999 -9999 -9999 -9999 -9999 -9999 -9999 -9999 -9999 -9999 -9999 -9999 -9999 -9999 -9999 -9999 -9999 -9999 -9999 -9999 -9999 -9999 -9999 -9999 -9999 -9999 -9999 -9999 -9999 -9999 -9999 -9999 -9999 -9999 -9999 -9999 -9999 -9999 -9999 -9999 1.47036E-1 1.47628E-1 1.48518E-1 1.4748E-1 1.24574E-1 1.21652E-1 1.19654E-1 1.04051E-1 1.31211E-1 1.77218E-1 2.26346E-1 2.16339E-1 2.14946E-1 2.06336E-1 1.94199E-1 1.68079E-1 1.69565E-1 1.58686E-1 1.54335E-1 1.26314E-1 1.23229E-1 1.15993E-1 1.22342E-1 1.03623E-1 1.1053E-1 1.1111E-1 1.16741E-1 1.02436E-1 1.14656E-1 1.74032E-1 2.07315E-1 2.17286E-1 1.74188E-1 1.52983E-1 1.27329E-1 1.18531E-1 9.29467E-2 7.19253E-2 7.73393E-2 9.22134E-2 1.00369E-1 1.05859E-1 8.65093E-2 8.40607E-2 8.14843E-2 7.66433E-2 7.17789E-2 6.0902E-2 5.4467E-2 4.29953E-2 4.06525E-2 3.00645E-2 3.42608E-2 2.27699E-2 1.59655E-2 1.61077E-2 1.2544E-2 8.70856E-3 8.18857E-3 7.34149E-3 4.87755E-3 6.86566E-3 7.02253E-3 5.44138E-3 9.54621E-3 1.30658E-2 1.48681E-2 1.18584E-2 1.21917E-2 1.80222E-2 2.35258E-2 1.53412E-2 1.16479E-2 1.32519E-2 7.01857E-3 5.37966E-3 5.72283E-3 5.91343E-3 8.68236E-3 9.31544E-3 1.35424E-2 1.21788E-2 1.33886E-2 1.35896E-2 1.34016E-2 1.29001E-2 1.21953E-2 1.33058E-2 1.68694E-2 1.47055E-2 1.00042E-2 1.14178E-2 5.74768E-3 4.39215E-3 3.83515E-3 3.20041E-3 2.55777E-3 3.10796E-3 4.60231E-3 4.60231E-3 3.70182E-3 4.43864E-3 3.48288E-3 5.04954E-3 3.77564E-3 2.40315E-3 3.54617E-3 4.81843E-3 6.02977E-3 1.18298E-2 2.29334E-2 3.79568E-2 4.03514E-2 2.54356E-2 1.90836E-2 2.58629E-2 3.04457E-2 6.09768E-2 7.94967E-2 3.85525E-2 3.20984E-2 2.43633E-2 2.16849E-2 2.15628E-2 1.65432E-2 1.29291E-2 1.07854E-2 1.24328E-2 1.63578E-2 1.51711E-2 1.82736E-2 3.41689E-2 3.8687E-2 2.49397E-2 1.43645E-2 2.59156E-2 7.07774E-2 7.77376E-2 7.82649E-2 1.39839E-1 1.51231E-1 1.58515E-1 2.99779E-1 3.88157E-1 2.04027E-1 1.58327E-1 2.25964E-1 4.44317E-1 -9999 -9999 -9999 -9999 -9999 -9999 -9999 -9999 -9999 -9999 -9999 -9999 -9999 -9999 -9999 -9999 -9999 -9999 -9999 -9999 -9999 -9999 -9999 -9999 -9999 -9999 -9999 -9999 -9999 -9999 -9999
-9999 -9999 -9999 -9999 -9999 -9999 -9999 -9999 -9999 -9999 -9999 -9999 -9999 -9999 -9999 -9999 -9999 -9999 -9999 -9999 -9999 -9999 -9999 -9999 -9999 -9999 -9999 -9999 -9999 -9999 -9999 -9999 -9999 -9999 -9999 -9999 -9999 -9999 -9999 -9999 -9999 -9999 -9999 -9999 -9999 -9999 -9999 -9999 -9999 -9999 -9999 -9999 -9999 -9999 -9999 -9999 -9999 -9999 -9999 -9999 -9999 -9999 -9999 -9999 -9999 -9999 -9999 -9999 -9999 -9999 -9999 -9999 -9999 -9999 -9999 -9999 -9999 -9999 -9999 -9999 -9999 -9999 -9999 -9999 -9999 1.47184E-1 1.47924E-1 1.48965E-1 1.27556E-1 1.24703E-1 1.209E-1 1.01554E-1 1.11332E-1 1.39954E-1 1.7619E-1 1.79992E-1 2.10022E-1 2.08465E-1 2.00992E-1 1.61439E-1 1.62879E-1 1.55414E-1 1.46898E-1 1.23051E-1 1.22924E-1 1.28407E-1 1.2775E-1 1.07174E-1 1.07738E-1 1.14526E-1 1.14765E-1 1.00249E-1 1.0153E-1 1.25987E-1 1.69407E-1 1.77857E-1 1.93326E-1 1.8953E-1 1.74299E-1 1.57953E-1 1.1937E-1 1.03651E-1 7.59538E-2 7.65868E-2 8.38446E-2 9.20165E-2 8.18188E-2 8.11771E-2 7.39936E-2 7.56915E-2 7.24359E-2 6.58731E-2 6.32427E-2 4.84776E-2 3.69111E-2 2.35704E-2 2.17093E-2 2.63383E-2 2.50141E-2 2.23286E-2 1.66738E-2 8.9168E-3 8.17745E-3 1.20356E-2 8.97239E-3 7.93601E-3 1.16026E-2 9.20911E-3 1.18584E-2 1.03225E-2 1.22259E-2 2.11456E-2 1.39221E-2 1.12065E-2 1.36924E-2 1.92121E-2 1.46149E-2 9.33913E-3 1.09938E-2 1.37218E-2 1.34276E-2 1.42107E-2 1.28851E-2 1.50039E-2 1.32058E-2 1.18412E-2 1.27138E-2 1.05482E-2 1.39948E-2 1.65147E-2 1.29649E-2 1.51492E-2 1.06118E-2 9.45378E-3 8.38194E-3 7.68979E-3 9.43241E-3 6.54718E-3 3.6767E-3 2.61363E-3 3.1027E-3 3.02632E-3 4.47556E-3 4.73262E-3 2.94285E-3 3.38447E-3 3.89212E-3 3.48043E-3 3.28314E-3 3.28314E-3 2.27084E-3 3.24804E-3 3.61805E-3 5.47109E-3 9.07881E-3 1.46747E-2 2.34307E-2 3.33973E-2 5.27294E-2 3.52567E-2 2.96468E-2 4.70402E-2 7.54801E-2 8.12966E-2 3.39334E-2 2.92203E-2 2.44754E-2 2.19705E-2 2.22881E-2 1.5871E-2 1.20902E-2 9.17374E-3 9.65424E-3 1.58856E-2 2.07446E-2 3.14534E-2 4.9072E-2 4.07948E-2 3.2698E-2 2.085E-2 1.77255E-2 4.83793E-2 5.39265E-2 7.97479E-2 9.74732E-2 8.38516E-2 1.41913E-1 2.89975E-1 4.42691E-1 3.60268E-1 3.58707E-1 3.2308E-1 4.68737E-1 -9999 -9999 -9999 -9999 -9999 -9999 -9999 -9999 -9999 -9999 -9999 -9999 -9999 -9999 -9999 -9999 -9999 -9999 -9999 -9999 -9999 -9999 -9999 -9999 -9999 -9999 -9999 -9999 -9999 -9999 -9999
-9999 -9999 -9999 -9999 -9999 -9999 -9999 -9999 -9999 -9999 -9999 -9999 -9999 -9999 -9999 -9999 -9999 -9999 -9999 -9999 -9999 -9999 -9999 -9999 -9999 -9999 -9999 -9999 -9999 -9999 -9999 -9999 -9999 -9999 -9999 -9999 -9999 -9999 -9999 -9999 -9999 -9999 -9999 -9999 -9999 -9999 -9999 -9999 -9999 -9999 -9999 -9999 -9999 -9999 -9999 -9999 -9999 -9999 -9999 -9999 -9999 -9999 -9999 -9999 -9999 -9999 -9999 -9999 -9999 -9999 -9999 -9999 -9999 -9999 -9999 -9999 -9999 -9999 -9999 -9999 -9999 -9999 -9999 -9999 1.4748E-1 1.48072E-1 1.4837E-1 1.28081E-1 1.26773E-1 1.23806E-1 1.20775E-1 1.02525E-1 1.17949E-1 1.38965E-1 1.41672E-1 1.8191E-1 2.13559E-1 2.09437E-1 1.61439E-1 1.49035E-1 1.48588E-1 1.41954E-1 1.19663E-1 1.20908E-1 1.22291E-1 1.2356E-1 1.09332E-1 1.09791E-1 1.16571E-1 1.17544E-1 9.76876E-2 1.025E-1 1.10493E-1 1.55117E-1 1.42566E-1 1.72437E-1 1.84845E-1 1.87638E-1 1.8179E-1 1.47107E-1 1.33308E-1 1.1315E-1 8.49694E-2 7.81833E-2 8.78746E-2 7.50083E-2 7.65612E-2 7.59117E-2 7.54179E-2 6.77334E-2 6.90326E-2 4.75819E-2 4.39588E-2 4.02346E-2 3.6654E-2 3.09669E-2 2.29334E-2 1.74212E-2 1.7908E-2 1.28426E-2 1.2606E-2 9.65443E-3 1.15621E-2 1.68139E-2 1.17383E-2 1.54299E-2 1.73306E-2 1.39274E-2 2.03993E-2 1.21917E-2 1.20984E-2 1.78939E-2 1.24002E-2 1.43348E-2 1.34537E-2 1.81901E-2 1.76992E-2 1.43934E-2 1.00743E-2 1.47197E-2 8.48046E-3 1.07218E-2 1.05034E-2 1.42516E-2 9.27906E-3 1.0174E-2 1.60574E-2 1.08988E-2 1.69683E-2 1.36037E-2 1.2472E-2 1.40381E-2 1.01031E-2 7.03747E-3 7.94677E-3 9.14691E-3 4.80398E-3 2.97097E-3 2.74363E-3 3.37762E-3 4.31472E-3 5.29121E-3 4.14371E-3 3.94231E-3 3.62235E-3 2.6313E-3 2.35266E-3 2.86167E-3 4.60231E-3 7.17334E-3 4.59111E-3 5.10345E-3 6.33347E-3 5.60844E-3 9.46079E-3 1.40149E-2 2.09023E-2 3.52567E-2 5.37024E-2 5.76404E-2 4.6147E-2 5.41483E-2 7.33609E-2 6.93131E-2 5.63805E-2 2.38055E-2 1.91502E-2 1.30112E-2 1.55565E-2 1.3115E-2 1.41384E-2 1.22946E-2 1.1786E-2 1.8332E-2 3.42641E-2 5.02119E-2 6.78647E-2 7.78223E-2 8.1251E-2 5.16163E-2 2.58848E-2 2.99096E-2 3.39251E-2 4.16631E-2 3.41139E-2 4.72757E-2 1.17211E-1 2.61298E-1 4.33934E-1 4.32158E-1 4.44288E-1 -9999 -9999 -9999 -9999 -9999 -9999 -9999 -9999 -9999 -9999 -9999 -9999 -9999 -9999 -9999 -9999 -9999 -9999 -9999 -9999 -9999 -9999 -9999 -9999 -9999 -9999 -9999 -9999 -9999 -9999 -9999 -9999 -9999
-9999 -9999 -9999 -9999 -9999 -9999 -9999 -9999 -9999 -9999 -9999 -9999 -9999 -9999 -9999 -9999 -9999 -9999 -9999 -9999 -9999 -9999 -9999 -9999 -9999 -9999 -9999 -9999 -9999 -9999 -9999 -9999 -9999 -9999 -9999 -9999 -9999 -9999 -9999 -9999 -9999 -9999 -9999 -9999 -9999 -9999 -9999 -9999 -9999 -9999 -9999 -9999 -9999 -9999 -9999 -9999 -9999 -9999 -9999 -9999 -9999 -9999 -9999 -9999 -9999 -9999 -9999 -9999 -9999 -9999 -9999 -9999 -9999 -9999 -9999 -9999 -9999 -9999 -9999 -9999 -9999 -9999 -9999 1.4837E-1 1.4837E-1 1.4837E-1 1.28344E-1 1.27556E-1 1.25863E-1 1.23169E-1 1.03285E-1 1.09943E-1 1.12737E-1 1.10991E-1 1.51293E-1 2.13757E-1 2.50803E-1 1.86503E-1 1.54028E-1 1.46075E-1 1.37149E-1 1.10047E-1 1.11671E-1 1.13553E-1 1.21661E-1 1.03033E-1 1.04346E-1 1.05229E-1 1.11412E-1 9.29782E-2 9.75839E-2 9.92548E-2 1.20516E-1 1.2115E-1 1.44539E-1 1.61154E-1 1.8869E-1 1.98017E-1 1.56498E-1 1.57278E-1 1.39994E-1 1.22062E-1 9.94508E-2 6.63401E-2 7.79272E-2 7.98558E-2 8.11143E-2 7.95106E-2 6.89197E-2 5.82342E-2 5.26888E-2 5.39856E-2 4.88141E-2 4.28424E-2 3.53471E-2 3.26382E-2 2.5587E-2 1.65261E-2 1.25342E-2 1.09117E-2 8.26461E-3 1.06131E-2 1.66523E-2 2.18679E-2 1.58282E-2 1.8636E-2 2.0875E-2 1.38144E-2 2.25405E-2 1.37853E-2 1.2855E-2 1.82987E-2 1.93866E-2 2.27281E-2 2.14405E-2 1.90171E-2 1.22025E-2 1.32751E-2 1.69968E-2 1.06266E-2 5.59251E-3 5.98168E-3 1.03077E-2 8.72703E-3 5.58866E-3 8.48766E-3 1.2871E-2 8.97309E-3 1.36037E-2 1.08988E-2 7.38507E-3 9.75326E-3 8.25481E-3 6.57869E-3 8.17741E-3 7.43082E-3 4.98552E-3 3.7099E-3 2.90205E-3 3.52537E-3 4.66723E-3 3.9897E-3 3.07145E-3 2.742E-3 3.50331E-3 3.48043E-3 2.70596E-3 4.47556E-3 5.54041E-3 6.9234E-3 1.00156E-2 6.78461E-3 9.67367E-3 1.10484E-2 1.36893E-2 1.35656E-2 1.84441E-2 4.12049E-2 6.34446E-2 6.63189E-2 5.76308E-2 6.16E-2 7.04689E-2 6.29684E-2 5.2163E-2 3.89133E-2 2.88797E-2 2.88797E-2 3.63964E-2 2.84969E-2 3.24608E-2 1.40228E-2 1.39643E-2 1.83911E-2 2.80546E-2 3.87314E-2 6.9084E-2 8.62665E-2 1.25724E-1 9.28045E-2 4.90324E-2 2.89444E-2 1.87149E-2 2.62558E-2 4.7236E-2 7.47349E-2 1.46234E-1 1.85193E-1 3.49125E-1 -9999 -9999 -9999 -9999 -9999 -9999 -9999 -9999 -9999 -9999 -9999 -9999 -9999 -9999 -9999 -9999 -9999 -9999 -9999 -9999 -9999 -9999 -9999 -9999 -9999 -9999 -9999 -9999 -9999 -9999 -9999 -9999 -9999 -9999 -9999
-9999 -9999 -9999 -9999 -9999 -9999 -9999 -9999 -9999 -9999 -9999 -9999 -9999 -9999 -9999 -9999 -9999 -9999 -9999 -9999 -9999 -9999 -9999 -9999 -9999 -9999 -9999 -9999 -9999 -9999 -9999 -9999 -9999 -9999 -9999 -9999 -9999 -9999 -9999 -9999 -9999 -9999 -9999 -9999 -9999 -9999 -9999 -9999 -9999 -9999 -9999 -9999 -9999 -9999 -9999 -9999 -9999 -9999 -9999 -9999 -9999 -9999 -9999 -9999 -9999 -9999 -9999 -9999 -9999 -9999 -9999 -9999 -9999 -9999 -9999 -9999 -9999 -9999 -9999 -9999 -9999 -9999 1.51823E-1 1.51369E-1 1.49563E-1 1.49115E-1 1.28213E-1 1.26773E-1 1.2419E-1 1.04051E-1 1.04601E-1 1.17827E-1 1.00919E-1 1.17346E-1 1.6498E-1 2.51024E-1 2.51869E-1 1.92834E-1 1.54797E-1 1.37568E-1 1.08103E-1 1.09472E-1 1.11788E-1 1.13672E-1 9.64409E-2 9.76786E-2 1.04126E-1 1.05229E-1 8.78115E-2 9.23844E-2 9.27799E-2 1.02348E-1 1.28296E-1 1.27164E-1 1.2874E-1 1.57978E-1 1.83784E-1 1.62653E-1 1.6602E-1 1.6475E-1 1.4549E-1 1.2735E-1 9.13398E-2 7.21499E-2 7.98081E-2 8.19707E-2 8.2682E-2 7.87809E-2 4.97439E-2 5.63586E-2 4.69554E-2 4.391E-2 4.58172E-2 3.91282E-2 3.06242E-2 1.84042E-2 1.36197E-2 1.65261E-2 2.17337E-2 1.43944E-2 1.00398E-2 1.15342E-2 2.05984E-2 2.69461E-2 2.96747E-2 1.48046E-2 2.1642E-2 1.61585E-2 1.92821E-2 2.33504E-2 2.38569E-2 2.30218E-2 2.23006E-2 1.78255E-2 1.39762E-2 1.09616E-2 8.55152E-3 6.36811E-3 1.14351E-2 8.42614E-3 4.77846E-3 3.57483E-3 7.38507E-3 3.88748E-3 3.45725E-3 5.10812E-3 9.44797E-3 8.71477E-3 1.0028E-2 7.80793E-3 6.07637E-3 5.74675E-3 6.07637E-3 6.15801E-3 7.70617E-3 6.05711E-3 3.59146E-3 5.11661E-3 5.26757E-3 4.64532E-3 3.27489E-3 4.48498E-3 3.00726E-3 2.11278E-3 2.536E-3 2.94285E-3 3.78486E-3 5.75359E-3 7.74067E-3 8.00267E-3 1.03154E-2 1.35869E-2 9.2146E-3 1.59727E-2 2.28088E-2 1.86574E-2 1.4291E-2 2.61991E-2 5.4069E-2 7.43257E-2 6.67093E-2 5.02733E-2 6.22622E-2 5.67366E-2 5.38766E-2 4.51457E-2 4.82317E-2 4.82317E-2 4.76213E-2 4.39465E-2 3.17146E-2 3.60613E-2 2.15851E-2 1.85211E-2 2.77458E-2 4.28488E-2 4.10887E-2 7.48564E-2 1.32022E-1 1.56193E-1 9.73761E-2 4.98966E-2 3.37272E-2 3.9866E-2 7.97136E-2 1.91456E-1 1.98602E-1 1.96554E-1 3.95928E-1 -9999 -9999 -9999 -9999 -9999 -9999 -9999 -9999 -9999 -9999 -9999 -9999 -9999 -9999 -9999 -9999 -9999 -9999 -9999 -9999 -9999 -9999 -9999 -9999 -9999 -9999 -9999 -9999 -9999 -9999 -9999 -9999 -9999 -9999 -9999
-9999 -9999 -9999 -9999 -9999 -9999 -9999 -9999 -9999 -9999 -9999 -9999 -9999 -9999 -9999 -9999 -9999 -9999 -9999 -9999 -9999 -9999 -9999 -9999 -9999 -9999 -9999 -9999 -9999 -9999 -9999 -9999 -9999 -9999 -9999 -9999 -9999 -9999 -9999 -9999 -9999 -9999 -9999 -9999 -9999 -9999 -9999 -9999 -9999 -9999 -9999 -9999 -9999 -9999 -9999 -9999 -9999 -9999 -9999 -9999 -9999 -9999 -9999 -9999 -9999 -9999 -9999 -9999 -9999 -9999 -9999 -9999 -9999 -9999 -9999 -9999 -9999 -9999 -9999 -9999 -9999 -9999 1.56115E-1 1.53957E-1 1.50916E-1 1.29401E-1 1.2795E-1 1.25734E-1 1.04491E-1 1.03504E-1 1.05153E-1 1.11916E-1 1.00386E-1 1.18817E-1 1.79992E-1 2.36742E-1 2.57678E-1 1.82887E-1 1.44699E-1 1.0833E-1 1.02083E-1 1.0426E-1 1.06591E-1 9.0518E-2 9.64409E-2 9.76786E-2 9.90355E-2 8.77172E-2 8.80947E-2 8.78115E-2 8.86636E-2 9.16553E-2 1.41562E-1 1.61694E-1 1.60678E-1 1.71831E-1 1.4561E-1 1.54718E-1 1.75632E-1 1.70164E-1 1.5011E-1 1.12179E-1 9.48333E-2 7.41445E-2 7.68247E-2 8.54917E-2 6.90956E-2 6.71773E-2 5.76122E-2 5.57249E-2 4.92999E-2 4.23473E-2 5.12183E-2 3.80042E-2 2.71838E-2 2.3216E-2 1.89674E-2 2.32962E-2 2.65883E-2 1.60763E-2 1.65261E-2 1.56385E-2 2.23665E-2 2.81972E-2 2.35068E-2 1.93227E-2 1.909E-2 2.18306E-2 2.47358E-2 1.98239E-2 1.87587E-2 1.48824E-2 1.01959E-2 1.33185E-2 8.32983E-3 9.52014E-3 4.84135E-3 4.89839E-3 7.82392E-3 7.48428E-3 5.58866E-3 3.02271E-3 4.10133E-3 3.3562E-3 3.63448E-3 4.53791E-3 6.35715E-3 6.9669E-3 8.48766E-3 9.14822E-3 7.80793E-3 5.13989E-3 4.1109E-3 5.01254E-3 4.9437E-3 5.84933E-3 4.08904E-3 2.96801E-3 3.82314E-3 3.26968E-3 3.03497E-3 3.92776E-3 3.29613E-3 3.01427E-3 3.44687E-3 2.48809E-3 3.68054E-3 4.60231E-3 6.2556E-3 8.73739E-3 1.21917E-2 2.29334E-2 1.7908E-2 1.64864E-2 2.93269E-2 2.69951E-2 2.19785E-2 2.55512E-2 3.11393E-2 4.73977E-2 8.41924E-2 7.83526E-2 6.66983E-2 6.18776E-2 5.34386E-2 4.98648E-2 6.29551E-2 5.29829E-2 6.04715E-2 4.27828E-2 3.17652E-2 3.34195E-2 2.38246E-2 1.76496E-2 1.68308E-2 2.51319E-2 2.71461E-2 6.04525E-2 1.05678E-1 1.73673E-1 1.00491E-1 6.48355E-2 7.72044E-2 7.25415E-2 1.0479E-1 1.86188E-1 3.45372E-1 3.9378E-1 -9999 -9999 -9999 -9999 -9999 -9999 -9999 -9999 -9999 -9999 -9999 -9999 -9999 -9999 -9999 -9999 -9999 -9999 -9999 -9999 -9999 -9999 -9999 -9999 -9999 -9999 -9999 -9999 -9999 -9999 -9999 -9999 -9999 -9999 -9999 -9999
-9999 -9999 -9999 -9999 -9999 -9999 -9999 -9999 -9999 -9999 -9999 -9999 -9999 -9999 -9999 -9999 -9999 -9999 -9999 -9999 -9999 -9999 -9999 -9999 -9999 -9999 -9999 -9999 -9999 -9999 -9999 -9999 -9999 -9999 -9999 -9999 -9999 -9999 -9999 -9999 -9999 -9999 -9999 -9999 -9999 -9999 -9999 -9999 -9999 -9999 -9999 -9999 -9999 -9999 -9999 -9999 -9999 -9999 -9999 -9999 -9999 -9999 -9999 -9999 -9999 -9999 -9999 -9999 -9999 -9999 -9999 -9999 -9999 -9999 -9999 -9999 -9999 -9999 -9999 -9999 -9999 1.63285E-1 1.649E-1 1.54571E-1 1.30867E-1 1.30066E-1 1.28213E-1 1.06378E-1 9.88586E-2 1.04491E-1 1.06266E-1 9.44474E-2 9.98559E-2 1.26985E-1 1.68079E-1 2.54316E-1 2.47539E-1 1.70661E-1 1.12962E-1 1.01437E-1 9.65663E-2 9.93744E-2 8.48333E-2 9.08091E-2 9.19819E-2 9.3069E-2 8.23703E-2 8.34441E-2 8.37145E-2 8.32642E-2 7.39957E-2 9.22449E-2 1.28212E-1 1.52576E-1 1.21897E-1 1.3256E-1 1.43212E-1 1.49608E-1 1.63672E-1 1.34821E-1 1.24232E-1 1.11633E-1 9.74063E-2 7.9884E-2 7.68247E-2 7.11294E-2 7.20541E-2 6.36044E-2 6.45218E-2 5.51996E-2 5.68908E-2 4.43309E-2 4.365E-2 4.27016E-2 3.04761E-2 3.12266E-2 2.46029E-2 3.21963E-2 3.07027E-2 2.70881E-2 1.47804E-2 2.00165E-2 2.11472E-2 2.29328E-2 2.82303E-2 2.78193E-2 2.82525E-2 2.61461E-2 2.35617E-2 1.46484E-2 1.1353E-2 1.43038E-2 7.41597E-3 7.83144E-3 6.18689E-3 6.42478E-3 2.93934E-3 2.4049E-3 3.27141E-3 4.70427E-3 2.68971E-3 1.8609E-3 2.52458E-3 3.43564E-3 4.79904E-3 3.61628E-3 6.18927E-3 1.03103E-2 1.18501E-2 1.08178E-2 7.30571E-3 4.80275E-3 5.58866E-3 6.83887E-3 5.64412E-3 5.28814E-3 4.31554E-3 2.66574E-3 2.712E-3 2.736E-3 3.18203E-3 3.62106E-3 3.2877E-3 3.62177E-3 3.67729E-3 2.10346E-3 2.03834E-3 2.54669E-3 3.27271E-3 4.09356E-3 7.36897E-3 1.32269E-2 2.2265E-2 3.09669E-2 3.54645E-2 4.28299E-2 2.85387E-2 4.05096E-2 4.71763E-2 3.51145E-2 4.49278E-2 6.34043E-2 7.64063E-2 5.69118E-2 7.21885E-2 6.96164E-2 6.60322E-2 5.03968E-2 4.21858E-2 4.89099E-2 4.39465E-2 5.01985E-2 2.38751E-2 1.76739E-2 1.0785E-2 1.48095E-2 2.34193E-2 7.23337E-2 1.41968E-1 2.94181E-1 1.79681E-1 6.83811E-2 1.27408E-1 1.72376E-1 2.64847E-1 3.24586E-1 -9999 -9999 -9999 -9999 -9999 -9999 -9999 -9999 -9999 -9999 -9999 -9999 -9999 -9999 -9999 -9999 -9999 -9999 -9999 -9999 -9999 -9999 -9999 -9999 -9999 -9999 -9999 -9999 -9999 -9999 -9999 -9999 -9999 -9999 -9999 -9999 -9999 -9999
-9999 -9999 -9999 -9999 -9999 -9999 -9999 -9999 -9999 -9999 -9999 -9999 -9999 -9999 -9999 -9999 -9999 -9999 -9999 -9999 -9999 -9999 -9999 -9999 -9999 -9999 -9999 -9999 -9999 -9999 -9999 -9999 -9999 -9999 -9999 -9999 -9999 -9999 -9999 -9999 -9999 -9999 -9999 -9999 -9999 -9999 -9999 -9999 -9999 -9999 -9999 -9999 -9999 -9999 -9999 -9999 -9999 -9999 -9999 -9999 -9999 -9999 -9999 -9999 -9999 -9999 -9999 -9999 -9999 -9999 -9999 -9999 -9999 -9999 -9999 -9999 -9999 -9999 -9999 -9999 -9999 1.51217E-1 1.53039E-1 1.31269E-1 1.30332E-1 1.29667E-1 1.28081E-1 1.00655E-1 9.86491E-2 1.05931E-1 9.78218E-2 1.03184E-1 1.08804E-1 1.39539E-1 1.94562E-1 2.58806E-1 2.23316E-1 1.34123E-1 1.05254E-1 9.51384E-2 9.64637E-2 8.29341E-2 8.54751E-2 8.70521E-2 8.80866E-2 7.77425E-2 7.85053E-2 7.9361E-2 8.36243E-2 6.91937E-2 7.08801E-2 8.81501E-2 1.25604E-1 1.05411E-1 9.53975E-2 1.01844E-1 1.1809E-1 1.3723E-1 1.27332E-1 1.27841E-1 1.2539E-1 1.11886E-1 9.82544E-2 8.17196E-2 6.5534E-2 6.90707E-2 6.62E-2 6.09691E-2 6.16119E-2 5.16675E-2 4.02151E-2 3.85311E-2 4.33234E-2 4.8918E-2 3.86112E-2 3.58624E-2 3.02393E-2 3.21782E-2 3.31066E-2 2.63278E-2 1.793E-2 2.29614E-2 3.00835E-2 2.50591E-2 3.0657E-2 2.69781E-2 2.09764E-2 1.92525E-2 1.85251E-2 1.39853E-2 8.72703E-3 9.75326E-3 5.56182E-3 4.32621E-3 3.00815E-3 2.68971E-3 1.62507E-3 1.19218E-3 1.91967E-3 2.46917E-3 2.07964E-3 1.95826E-3 3.72685E-3 5.54052E-3 7.55719E-3 5.39409E-3 6.04305E-3 9.44063E-3 1.18097E-2 8.31105E-3 7.13422E-3 4.89556E-3 4.19322E-3 5.63634E-3 3.32185E-3 3.34666E-3 4.04055E-3 2.82631E-3 2.55338E-3 3.48752E-3 3.42945E-3 3.51502E-3 2.76296E-3 2.87766E-3 3.68089E-3 3.11215E-3 3.28543E-3 4.08738E-3 3.64672E-3 4.55437E-3 4.94318E-3 5.99591E-3 1.1638E-2 1.86876E-2 2.8381E-2 4.05879E-2 5.44611E-2 5.74235E-2 7.46636E-2 7.04478E-2 5.56032E-2 5.31772E-2 8.00266E-2 6.90564E-2 6.65802E-2 5.60989E-2 4.83354E-2 4.86791E-2 5.8126E-2 7.85164E-2 8.2673E-2 6.20717E-2 1.49499E-2 1.31392E-2 1.56272E-2 1.75789E-2 2.34765E-2 8.03954E-2 1.83853E-1 2.93204E-1 1.96818E-1 7.50037E-2 1.17935E-1 2.87533E-1 1.18748E-1 -9999 -9999 -9999 -9999 -9999 -9999 -9999 -9999 -9999 -9999 -9999 -9999 -9999 -9999 -9999 -9999 -9999 -9999 -9999 -9999 -9999 -9999 -9999 -9999 -9999 -9999 -9999 -9999 -9999 -9999 -9999 -9999 -9999 -9999 -9999 -9999 -9999 -9999 -9999
-9999 -9999 -9999 -9999 -9999 -9999 -9999 -9999 -9999 -9999 -9999 -9999 -9999 -9999 -9999 -9999 -9999 -9999 -9999 -9999 -9999 -9999 -9999 -9999 -9999 -9999 -9999 -9999 -9999 -9999 -9999 -9999 -9999 -9999 -9999 -9999 -9999 -9999 -9999 -9999 -9999 -9999 -9999 -9999 -9999 -9999 -9999 -9999 -9999 -9999 -9999 -9999 -9999 -9999 -9999 -9999 -9999 -9999 -9999 -9999 -9999 -9999 -9999 -9999 -9999 -9999 -9999 -9999 -9999 -9999 -9999 -9999 -9999 -9999 -9999 -9999 -9999 -9999 -9999 -9999 1.47924E-1 1.49115E-1 1.50313E-1 1.30066E-1 1.29004E-1 1.28081E-1 1.07954E-1 1.00336E-1 9.87538E-2 9.02645E-2 1.06946E-1 1.22185E-1 1.31085E-1 1.42384E-1 2.05675E-1 2.38016E-1 1.67105E-1 1.23381E-1 9.85349E-2 9.00562E-2 7.64294E-2 7.92165E-2 8.17421E-2 8.77091E-2 7.36745E-2 7.43197E-2 7.90177E-2 7.9275E-2 6.56134E-2 6.58302E-2 7.19729E-2 8.94836E-2 1.03649E-1 7.59951E-2 8.30382E-2 8.82348E-2 9.42862E-2 8.8983E-2 1.17705E-1 1.26599E-1 1.28322E-1 1.1984E-1 8.20432E-2 7.19636E-2 6.60404E-2 6.36294E-2 6.82921E-2 6.81292E-2 6.28947E-2 4.26614E-2 5.04928E-2 4.21911E-2 5.20486E-2 4.9765E-2 4.43266E-2 3.2075E-2 3.2888E-2 3.50038E-2 3.53496E-2 2.05743E-2 2.78049E-2 2.90038E-2 2.93156E-2 3.40308E-2 2.64678E-2 2.40499E-2 1.80224E-2 1.07885E-2 9.18747E-3 6.95145E-3 5.4088E-3 4.20704E-3 4.32286E-3 2.84449E-3 2.09082E-3 1.49365E-3 1.45048E-3 1.62277E-3 2.33461E-3 1.81202E-3 2.13558E-3 2.81259E-3 3.82418E-3 4.95014E-3 7.14781E-3 9.70661E-3 9.18187E-3 1.19547E-2 1.1941E-2 6.7599E-3 4.2972E-3 3.41887E-3 3.14687E-3 5.64294E-3 3.16209E-3 2.83683E-3 3.71557E-3 2.69348E-3 2.55564E-3 3.02416E-3 3.50944E-3 3.77858E-3 2.36163E-3 2.31131E-3 2.76665E-3 4.73262E-3 3.68054E-3 4.84351E-3 6.20639E-3 8.43325E-3 1.02336E-2 1.13851E-2 1.29634E-2 1.47436E-2 2.23635E-2 3.07548E-2 3.64367E-2 4.04543E-2 4.28344E-2 7.22098E-2 8.05468E-2 5.78879E-2 7.24879E-2 8.11615E-2 6.63981E-2 5.61305E-2 6.88456E-2 7.33393E-2 7.86257E-2 1.06208E-1 5.88972E-2 5.15869E-2 4.24988E-2 7.84867E-2 7.60234E-2 4.4842E-2 3.15898E-2 6.04525E-2 2.34715E-1 2.96023E-1 1.25482E-1 9.39769E-2 1.29694E-1 3.17586E-1 -9999 -9999 -9999 -9999 -9999 -9999 -9999 -9999 -9999 -9999 -9999 -9999 -9999 -9999 -9999 -9999 -9999 -9999 -9999 -9999 -9999 -9999 -9999 -9999 -9999 -9999 -9999 -9999 -9999 -9999 -9999 -9999 -9999 -9999 -9999 -9999 -9999 -9999 -9999 -9999
-9999 -9999 -9999 -9999 -9999 -9999 -9999 -9999 -9999 -9999 -9999 -9999 -9999 -9999 -9999 -9999 -9999 -9999 -9999 -9999 -9999 -9999 -9999 -9999 -9999 -9999 -9999 -9999 -9999 -9999 -9999 -9999 -9999 -9999 -9999 -9999 -9999 -9999 -9999 -9999 -9999 -9999 -9999 -9999 -9999 -9999 -9999 -9999 -9999 -9999 -9999 -9999 -9999 -9999 -9999 -9999 -9999 -9999 -9999 -9999 -9999 -9999 -9999 -9999 -9999 -9999 -9999 -9999 -9999 -9999 -9999 -9999 -9999 -9999 -9999 -9999 -9999 -9999 -9999 -9999 1.49115E-1 1.50614E-1 1.31135E-1 1.31001E-1 1.29136E-1 1.02373E-1 1.01726E-1 1.00336E-1 9.89635E-2 8.7275E-2 1.11643E-1 1.4779E-1 1.54951E-1 1.87577E-1 2.18053E-1 2.14581E-1 1.45878E-1 1.14695E-1 9.31905E-2 7.17164E-2 7.34594E-2 8.0166E-2 8.24516E-2 6.95744E-2 7.42388E-2 7.497E-2 7.53792E-2 6.24812E-2 6.24123E-2 6.24812E-2 6.82594E-2 7.33923E-2 8.87093E-2 7.09181E-2 7.80367E-2 8.78568E-2 8.14079E-2 9.97623E-2 1.22557E-1 1.2188E-1 1.23179E-1 1.04285E-1 8.67872E-2 7.32446E-2 6.79819E-2 6.64806E-2 6.7547E-2 5.29079E-2 5.37094E-2 4.65034E-2 5.25544E-2 5.03901E-2 4.56159E-2 5.01568E-2 4.99238E-2 3.4121E-2 4.04202E-2 3.54707E-2 2.55374E-2 2.11472E-2 2.90038E-2 3.41854E-2 3.5836E-2 2.76554E-2 1.90683E-2 2.0077E-2 1.7024E-2 1.3335E-2 1.21088E-2 1.13385E-2 8.57037E-3 6.38341E-3 4.68641E-3 3.41415E-3 1.7675E-3 1.49159E-3 2.76602E-3 3.36417E-3 4.57473E-3 3.65847E-3 4.44874E-3 3.33522E-3 5.20316E-3 7.31774E-3 9.70661E-3 1.24597E-2 1.27687E-2 1.33892E-2 1.1164E-2 6.44598E-3 3.83383E-3 3.54342E-3 2.95885E-3 2.54955E-3 3.54867E-3 2.34924E-3 3.1325E-3 1.98655E-3 1.58784E-3 2.22192E-3 3.53899E-3 3.33222E-3 2.63048E-3 3.67869E-3 3.90236E-3 6.96542E-3 5.59532E-3 3.78486E-3 5.40031E-3 8.19651E-3 1.31539E-2 1.50674E-2 1.81773E-2 2.16853E-2 2.35445E-2 4.62221E-2 6.92939E-2 6.00871E-2 6.19305E-2 6.41668E-2 6.9613E-2 6.79301E-2 7.65464E-2 7.91233E-2 8.16513E-2 7.24004E-2 1.01381E-1 1.0262E-1 6.84066E-2 6.71882E-2 7.65106E-2 1.01365E-1 9.39522E-2 1.95653E-1 1.66581E-1 1.70512E-1 1.2645E-1 7.4861E-2 2.71801E-1 2.25136E-1 1.24781E-1 1.09123E-1 2.13658E-1 -9999 -9999 -9999 -9999 -9999 -9999 -9999 -9999 -9999 -9999 -9999 -9999 -9999 -9999 -9999 -9999 -9999 -9999 -9999 -9999 -9999 -9999 -9999 -9999 -9999 -9999 -9999 -9999 -9999 -9999 -9999 -9999 -9999 -9999 -9999 -9999 -9999 -9999 -9999 -9999 -9999
-9999 -9999 -9999 -9999 -9999 -9999 -9999 -9999 -9999 -9999 -9999 -9999 -9999 -9999 -9999 -9999 -9999 -9999 -9999 -9999 -9999 -9999 -9999 -9999 -9999 -9999 -9999 -9999 -9999 -9999 -9999 -9999 -9999 -9999 -9999 -9999 -9999 -9999 -9999 -9999 -9999 -9999 -9999 -9999 -9999 -9999 -9999 -9999 -9999 -9999 -9999 -9999 -9999 -9999 -9999 -9999 -9999 -9999 -9999 -9999 -9999 -9999 -9999 -9999 -9999 -9999 -9999 -9999 -9999 -9999 -9999 -9999 -9999 -9999 -9999 -9999 -9999 -9999 -9999 1.49563E-1 1.51217E-1 1.32076E-1 1.32752E-1 1.32482E-1 1.31001E-1 1.03241E-1 1.01296E-1 1.00018E-1 8.45942E-2 9.52147E-2 1.30096E-1 1.51227E-1 1.94488E-1 2.21281E-1 2.28253E-1 1.71574E-1 1.33931E-1 1.06322E-1 7.70967E-2 7.20305E-2 7.44265E-2 7.70629E-2 6.5542E-2 7.03402E-2 7.11915E-2 7.18166E-2 6.28962E-2 6.28962E-2 6.25502E-2 6.23435E-2 5.25332E-2 6.11496E-2 6.66668E-2 7.39546E-2 7.7446E-2 7.19488E-2 8.24703E-2 1.02004E-1 1.27688E-1 1.23179E-1 8.93771E-2 1.06701E-1 9.07205E-2 7.54446E-2 6.86685E-2 5.7922E-2 4.78088E-2 4.70288E-2 4.18213E-2 5.01476E-2 4.9701E-2 4.95991E-2 4.20422E-2 4.11347E-2 3.1706E-2 3.82423E-2 2.71326E-2 2.53969E-2 2.28365E-2 3.1405E-2 3.42957E-2 3.51511E-2 2.96644E-2 1.74055E-2 1.55715E-2 1.58444E-2 1.26974E-2 1.02641E-2 1.02961E-2 6.58952E-3 5.01196E-3 4.09553E-3 3.98813E-3 3.32002E-3 1.97697E-3 2.21042E-3 3.65847E-3 5.88091E-3 7.48904E-3 7.21562E-3 7.98983E-3 4.70195E-3 6.91671E-3 1.11519E-2 9.70661E-3 1.35008E-2 1.51122E-2 1.42747E-2 9.18113E-3 5.85409E-3 3.86921E-3 3.20089E-3 2.04969E-3 1.41269E-3 1.37367E-3 1.37367E-3 2.04295E-3 1.41954E-3 1.45986E-3 2.22192E-3 3.78035E-3 4.1826E-3 4.33233E-3 5.28187E-3 6.10564E-3 5.81624E-3 9.01795E-3 7.60261E-3 5.44138E-3 5.87707E-3 8.89289E-3 8.38157E-3 1.03861E-2 1.9973E-2 2.8781E-2 4.05879E-2 5.96226E-2 5.83386E-2 2.94865E-2 4.71196E-2 5.3614E-2 5.12467E-2 4.94189E-2 5.3387E-2 1.19914E-1 1.12129E-1 1.11507E-1 7.12237E-2 6.34562E-2 9.30801E-2 1.09781E-1 1.66209E-1 1.40722E-1 1.91786E-1 1.39128E-1 2.14436E-1 2.31446E-1 2.83047E-1 2.55806E-1 2.29714E-1 1.11744E-1 1.17384E-1 3.01935E-1 -9999 -9999 -9999 -9999 -9999 -9999 -9999 -9999 -9999 -9999 -9999 -9999 -9999 -9999 -9999 -9999 -9999 -9999 -9999 -9999 -9999 -9999 -9999 -9999 -9999 -9999 -9999 -9999 -9999 -9999 -9999 -9999 -9999 -9999 -9999 -9999 -9999 -9999 -9999 -9999 -9999
-9999 -9999 -9999 -9999 -9999 -9999 -9999 -9999 -9999 -9999 -9999 -9999 -9999 -9999 -9999 -9999 -9999 -9999 -9999 -9999 -9999 -9999 -9999 -9999 -9999 -9999 -9999 -9999 -9999 -9999 -9999 -9999 -9999 -9999 -9999 -9999 -9999 -9999 -9999 -9999 -9999 -9999 -9999 -9999 -9999 -9999 -9999 -9999 -9999 -9999 -9999 -9999 -9999 -9999 -9999 -9999 -9999 -9999 -9999 -9999 -9999 -9999 -9999 -9999 -9999 -9999 -9999 -9999 -9999 -9999 -9999 -9999 -9999 -9999 -9999 -9999 -9999 -9999 1.49563E-1 1.50614E-1 1.52582E-1 1.33159E-1 1.33431E-1 1.2659E-1 1.1222E-1 1.09666E-1 1.01404E-1 8.39584E-2 8.58789E-2 1.0314E-1 1.41328E-1 1.67028E-1 2.21078E-1 2.47974E-1 1.91566E-1 1.53976E-1 1.24351E-1 9.83882E-2 7.18733E-2 6.82393E-2 7.4996E-2 6.43272E-2 6.59034E-2 7.08034E-2 7.18166E-2 5.9753E-2 6.0018E-2 5.99516E-2 5.93575E-2 4.84499E-2 4.90503E-2 5.37172E-2 6.5217E-2 7.30728E-2 5.56148E-2 6.23224E-2 7.68104E-2 9.58543E-2 1.22768E-1 9.86346E-2 9.64676E-2 1.06522E-1 8.79596E-2 7.36043E-2 5.4484E-2 5.12243E-2 4.41453E-2 4.73558E-2 5.0712E-2 5.075E-2 5.02983E-2 3.92213E-2 4.03147E-2 4.19149E-2 3.00046E-2 3.709E-2 3.89114E-2 3.68249E-2 3.55657E-2 3.81772E-2 3.53914E-2 2.41157E-2 1.77648E-2 2.09244E-2 1.35389E-2 1.14656E-2 1.14656E-2 6.21818E-3 7.89164E-3 6.04778E-3 4.08797E-3 2.33853E-3 1.97697E-3 2.68971E-3 3.09347E-3 3.45955E-3 2.76157E-3 3.36417E-3 5.56182E-3 1.09727E-2 1.08984E-2 8.93014E-3 8.21527E-3 1.35389E-2 1.55458E-2 1.64553E-2 1.55567E-2 1.08797E-2 7.66176E-3 6.00442E-3 4.03839E-3 2.70215E-3 2.28851E-3 1.68749E-3 1.46237E-3 1.83108E-3 1.7604E-3 2.34985E-3 1.9317E-3 2.62816E-3 3.99764E-3 4.33484E-3 5.87094E-3 6.26972E-3 6.95459E-3 7.50335E-3 9.92634E-3 1.50386E-2 1.60763E-2 1.15342E-2 1.25069E-2 1.10946E-2 1.37245E-2 2.38611E-2 1.98664E-2 2.62958E-2 3.54645E-2 3.35019E-2 2.48968E-2 2.04269E-2 3.62234E-2 3.78281E-2 4.01352E-2 3.70927E-2 5.42277E-2 5.37575E-2 5.29263E-2 1.18349E-1 1.1747E-1 1.54359E-1 1.80648E-1 1.59193E-1 1.35446E-1 1.50337E-1 1.74279E-1 1.11606E-1 1.31446E-1 1.34911E-1 2.73266E-1 1.67609E-1 1.10665E-1 1.69239E-1 3.60423E-1 -9999 -9999 -9999 -9999 -9999 -9999 -9999 -9999 -9999 -9999 -9999 -9999 -9999 -9999 -9999 -9999 -9999 -9999 -9999 -9999 -9999 -9999 -9999 -9999 -9999 -9999 -9999 -9999 -9999 -9999 -9999 -9999 -9999 -9999 -9999 -9999 -9999 -9999 -9999 -9999 -9999
-9999 -9999 -9999 -9999 -9999 -9999 -9999 -9999 -9999 -9999 -9999 -9999 -9999 -9999 -9999 -9999 -9999 -9999 -9999 -9999 -9999 -9999 -9999 -9999 -9999 -9999 -9999 -9999 -9999 -9999 -9999 -9999 -9999 -9999 -9999 -9999 -9999 -9999 -9999 -9999 -9999 -9999 -9999 -9999 -9999 -9999 -9999 -9999 -9999 -9999 -9999 -9999 -9999 -9999 -9999 -9999 -9999 -9999 -9999 -9999 -9999 -9999 -9999 -9999 -9999 -9999 -9999 -9999 -9999 -9999 -9999 -9999 -9999 -9999 -9999 -9999 -9999 -9999 1.50765E-1 1.51974E-1 1.32888E-1 1.33977E-1 1.33977E-1 1.07569E-1 1.07005E-1 1.10358E-1 1.01404E-1 8.39584E-2 8.6342E-2 9.8823E-2 1.20374E-1 1.70162E-1 2.39514E-1 2.21579E-1 1.86264E-1 1.46848E-1 1.17058E-1 7.68121E-2 6.75689E-2 6.86144E-2 5.89915E-2 6.11847E-2 6.6121E-2 6.75153E-2 5.61929E-2 5.66315E-2 5.68835E-2 5.68204E-2 4.62002E-2 4.60966E-2 4.87765E-2 4.99361E-2 5.79596E-2 5.40652E-2 5.61738E-2 6.16381E-2 7.17918E-2 8.93654E-2 9.20239E-2 9.68715E-2 9.23021E-2 1.02757E-1 8.64148E-2 6.05053E-2 5.55443E-2 5.55959E-2 5.20796E-2 5.17804E-2 4.67931E-2 4.73122E-2 3.83873E-2 4.10033E-2 4.24694E-2 3.86392E-2 3.27351E-2 3.72851E-2 3.77462E-2 3.60394E-2 3.56804E-2 2.31472E-2 1.91762E-2 2.30449E-2 1.71719E-2 1.35389E-2 1.0261E-2 6.74961E-3 5.40047E-3 4.44874E-3 5.56182E-3 4.20704E-3 3.45955E-3 2.33853E-3 2.68971E-3 3.97841E-3 6.04721E-3 7.55719E-3 4.82874E-3 2.38214E-3 4.69147E-3 1.08468E-2 1.51223E-2 1.76958E-2 1.76549E-2 1.30689E-2 1.60973E-2 1.70469E-2 1.34935E-2 1.21701E-2 9.2546E-3 7.74123E-3 5.64446E-3 3.57337E-3 1.88053E-3 2.01587E-3 1.86913E-3 1.68058E-3 1.56431E-3 1.67122E-3 2.34985E-3 3.67616E-3 5.50259E-3 5.54688E-3 6.64849E-3 5.61884E-3 4.80845E-3 4.52509E-3 5.4349E-3 8.49774E-3 1.52125E-2 2.17613E-2 2.36268E-2 2.1172E-2 1.88444E-2 1.24752E-2 2.93269E-2 3.09669E-2 2.05491E-2 2.35704E-2 1.89219E-2 1.11686E-2 2.27848E-2 2.15803E-2 1.98506E-2 1.82304E-2 2.15406E-2 3.30845E-2 4.73614E-2 6.82947E-2 4.95776E-2 5.73194E-2 1.03949E-1 8.05703E-2 7.45519E-2 1.10371E-1 1.10371E-1 1.28013E-1 2.03408E-1 1.08962E-1 1.81594E-1 1.79681E-1 1.36677E-1 2.45514E-1 3.16214E-1 -9999 -9999 -9999 -9999 -9999 -9999 -9999 -9999 -9999 -9999 -9999 -9999 -9999 -9999 -9999 -9999 -9999 -9999 -9999 -9999 -9999 -9999 -9999 -9999 -9999 -9999 -9999 -9999 -9999 -9999 -9999 -9999 -9999 -9999 -9999 -9999 -9999 -9999 -9999 -9999 -9999
-9999 -9999 -9999 -9999 -9999 -9999 -9999 -9999 -9999 -9999 -9999 -9999 -9999 -9999 -9999 -9999 -9999 -9999 -9999 -9999 -9999 -9999 -9999 -9999 -9999 -9999 -9999 -9999 -9999 -9999 -9999 -9999 -9999 -9999 -9999 -9999 -9999 -9999 -9999 -9999 -9999 -9999 -9999 -9999 -9999 -9999 -9999 -9999 -9999 -9999 -9999 -9999 -9999 -9999 -9999 -9999 -9999 -9999 -9999 -9999 -9999 -9999 -9999 -9999 -9999 -9999 -9999 -9999 -9999 -9999 -9999 -9999 -9999 -9999 -9999 -9999 -9999 1.53803E-1 1.53803E-1 1.33568E-1 1.27635E-1 1.28555E-1 1.28951E-1 1.0859E-1 1.07118E-1 1.04777E-1 8.53262E-2 8.36872E-2 8.56021E-2 8.17729E-2 1.06785E-1 1.59725E-1 2.38443E-1 2.15668E-1 1.82476E-1 1.41847E-1 9.27903E-2 7.24719E-2 6.41375E-2 6.52771E-2 5.92533E-2 6.11172E-2 6.26199E-2 5.54486E-2 5.61305E-2 5.65686E-2 5.68204E-2 4.65646E-2 4.63561E-2 4.60966E-2 4.61484E-2 4.69317E-2 4.49913E-2 6.35436E-2 7.65588E-2 7.03617E-2 6.30358E-2 7.16959E-2 7.12558E-2 9.35219E-2 9.12402E-2 9.7073E-2 7.24667E-2 7.1536E-2 6.15157E-2 5.12518E-2 5.60292E-2 5.47871E-2 4.02841E-2 3.69853E-2 4.21519E-2 3.85818E-2 3.76175E-2 2.78049E-2 2.55368E-2 2.62005E-2 2.70566E-2 2.76744E-2 2.82426E-2 2.7736E-2 1.97562E-2 2.14286E-2 2.00734E-2 1.35389E-2 8.21527E-3 4.97293E-3 6.57467E-3 5.1152E-3 5.25996E-3 6.39396E-3 4.32621E-3 4.9744E-3 3.45955E-3 4.28982E-3 6.89313E-3 9.36162E-3 4.16931E-3 1.93346E-3 3.47646E-3 5.17197E-3 6.14278E-3 8.61251E-3 1.88553E-2 1.94206E-2 1.42942E-2 1.51624E-2 1.19227E-2 8.47433E-3 6.7533E-3 6.29818E-3 4.00616E-3 2.7437E-3 2.51785E-3 1.38814E-3 1.35694E-3 1.67122E-3 1.86931E-3 1.41269E-3 1.62507E-3 3.38044E-3 3.88046E-3 5.12638E-3 5.67278E-3 4.85185E-3 3.19659E-3 2.41654E-3 3.67616E-3 7.60261E-3 8.49774E-3 1.47979E-2 2.1172E-2 3.02077E-2 1.79511E-2 1.74631E-2 3.01361E-2 1.89219E-2 1.28551E-2 1.7908E-2 1.28551E-2 8.43871E-3 1.54509E-2 1.92647E-2 1.10136E-2 9.22421E-3 1.55835E-2 2.87202E-2 6.28687E-2 6.1236E-2 3.89133E-2 3.69412E-2 4.66263E-2 3.36574E-2 5.45126E-2 6.24175E-2 4.30102E-2 8.70171E-2 1.91276E-1 2.24788E-1 1.2322E-1 1.10022E-1 2.83047E-1 3.36614E-1 3.2878E-1 3.06525E-1 -9999 -9999 -9999 -9999 -9999 -9999 -9999 -9999 -9999 -9999 -9999 -9999 -9999 -9999 -9999 -9999 -9999 -9999 -9999 -9999 -9999 -9999 -9999 -9999 -9999 -9999 -9999 -9999 -9999 -9999 -9999 -9999 -9999 -9999 -9999 -9999 -9999 -9999 -9999 -9999
-9999 -9999 -9999 -9999 -9999 -9999 -9999 -9999 -9999 -9999 -9999 -9999 -9999 -9999 -9999 -9999 -9999 -9999 -9999 -9999 -9999 -9999 -9999 -9999 -9999 -9999 -9999 -9999 -9999 -9999 -9999 -9999 -9999 -9999 -9999 -9999 -9999 -9999 -9999 -9999 -9999 -9999 -9999 -9999 -9999 -9999 -9999 -9999 -9999 -9999 -9999 -9999 -9999 -9999 -9999 -9999 -9999 -9999 -9999 -9999 -9999 -9999 -9999 -9999 -9999 -9999 -9999 -9999 -9999 -9999 -9999 -9999 -9999 -9999 -9999 -9999 1.55033E-1 1.55651E-1 1.56115E-1 1.3521E-1 1.29215E-1 1.30145E-1 1.16511E-1 1.09276E-1 1.07343E-1 8.82171E-2 8.54181E-2 8.31473E-2 7.03457E-2 7.53519E-2 9.29642E-2 1.30305E-1 1.57755E-1 2.06844E-1 1.84238E-1 1.21807E-1 8.86736E-2 7.20773E-2 6.39964E-2 5.38324E-2 5.58453E-2 6.09149E-2 6.24819E-2 5.21889E-2 5.301E-2 5.34847E-2 4.39512E-2 4.40006E-2 4.3803E-2 4.35572E-2 4.35082E-2 3.78661E-2 4.27984E-2 7.01768E-2 1.02259E-1 7.69573E-2 5.53249E-2 6.08464E-2 6.5082E-2 7.06352E-2 8.63251E-2 7.72611E-2 7.1874E-2 6.56537E-2 6.3444E-2 7.38352E-2 5.41486E-2 4.72292E-2 4.77888E-2 4.21988E-2 4.48353E-2 4.00783E-2 4.22849E-2 3.74795E-2 3.45589E-2 2.08855E-2 2.19946E-2 1.93157E-2 3.20877E-2 2.75406E-2 2.29652E-2 1.79776E-2 1.28096E-2 1.17879E-2 7.77052E-3 7.77052E-3 1.05499E-2 6.57467E-3 5.0722E-3 8.85537E-3 6.34028E-3 5.83151E-3 3.33584E-3 4.79679E-3 9.36162E-3 1.2018E-2 4.79159E-3 2.85531E-3 4.69215E-3 8.74406E-3 9.27305E-3 7.01834E-3 8.85045E-3 1.29273E-2 1.3561E-2 1.19895E-2 1.16058E-2 9.53212E-3 7.5463E-3 5.43906E-3 4.0195E-3 3.66246E-3 3.44845E-3 2.46663E-3 1.57353E-3 1.22804E-3 1.09783E-3 1.41116E-3 1.62459E-3 2.68971E-3 4.34711E-3 5.25298E-3 4.22207E-3 3.90462E-3 2.28499E-3 2.04295E-3 3.19459E-3 4.46012E-3 6.78266E-3 1.18434E-2 1.56385E-2 1.28862E-2 1.36197E-2 1.25342E-2 2.17093E-2 1.43598E-2 1.21623E-2 1.02976E-2 9.45912E-3 5.39319E-3 1.01814E-2 1.54338E-2 1.06801E-2 6.69972E-3 9.07711E-3 2.85605E-2 5.08735E-2 3.58475E-2 2.46756E-2 1.74807E-2 1.54204E-2 2.58374E-2 4.2083E-2 4.24285E-2 4.03997E-2 9.79731E-2 1.22177E-1 1.40652E-1 2.29714E-1 3.07653E-1 2.75843E-1 3.17548E-1 3.17548E-1 3.03964E-1 -9999 -9999 -9999 -9999 -9999 -9999 -9999 -9999 -9999 -9999 -9999 -9999 -9999 -9999 -9999 -9999 -9999 -9999 -9999 -9999 -9999 -9999 -9999 -9999 -9999 -9999 -9999 -9999 -9999 -9999 -9999 -9999 -9999 -9999 -9999 -9999 -9999 -9999 -9999 -9999
-9999 -9999 -9999 -9999 -9999 -9999 -9999 -9999 -9999 -9999 -9999 -9999 -9999 -9999 -9999 -9999 -9999 -9999 -9999 -9999 -9999 -9999 -9999 -9999 -9999 -9999 -9999 -9999 -9999 -9999 -9999 -9999 -9999 -9999 -9999 -9999 -9999 -9999 -9999 -9999 -9999 -9999 -9999 -9999 -9999 -9999 -9999 -9999 -9999 -9999 -9999 -9999 -9999 -9999 -9999 -9999 -9999 -9999 -9999 -9999 -9999 -9999 -9999 -9999 -9999 -9999 -9999 -9999 -9999 -9999 -9999 -9999 -9999 -9999 -9999 1.55341E-1 1.55805E-1 1.55496E-1 1.2816E-1 1.359E-1 1.30012E-1 1.11122E-1 1.11238E-1 1.09735E-1 1.07569E-1 8.87867E-2 8.59713E-2 8.33269E-2 6.93517E-2 7.3008E-2 8.43725E-2 9.19641E-2 1.15847E-1 1.47291E-1 1.48891E-1 1.16568E-1 8.89594E-2 6.80596E-2 4.97646E-2 5.03804E-2 5.52279E-2 5.69096E-2 4.78622E-2 4.88369E-2 4.97747E-2 5.31283E-2 4.13378E-2 4.12447E-2 4.11981E-2 4.33127E-2 3.51194E-2 3.53996E-2 4.18444E-2 6.08392E-2 8.50343E-2 6.80058E-2 5.09793E-2 5.94493E-2 6.44404E-2 7.45675E-2 7.65515E-2 6.72054E-2 6.49765E-2 7.10089E-2 6.06761E-2 7.48003E-2 4.90215E-2 4.64712E-2 4.64925E-2 4.52061E-2 4.4894E-2 4.31438E-2 5.08976E-2 4.00577E-2 3.08593E-2 2.92248E-2 2.999E-2 1.98286E-2 2.6204E-2 3.20943E-2 2.30533E-2 2.03493E-2 1.73599E-2 1.21192E-2 7.34967E-3 8.61251E-3 1.2018E-2 5.83151E-3 6.51949E-3 1.23557E-2 1.2018E-2 7.28803E-3 5.36335E-3 8.61251E-3 1.30595E-2 2.03075E-2 5.06538E-3 4.11815E-3 6.97777E-3 1.06781E-2 1.58482E-2 1.16895E-2 1.07561E-2 1.44293E-2 1.47827E-2 9.58382E-3 1.00881E-2 1.0232E-2 1.12424E-2 8.39894E-3 6.58319E-3 4.45016E-3 3.89884E-3 3.24502E-3 3.54342E-3 2.08039E-3 1.12903E-3 1.19085E-3 1.44762E-3 2.09076E-3 3.28723E-3 4.37651E-3 3.66295E-3 2.55839E-3 2.10095E-3 3.02271E-3 3.99764E-3 5.74675E-3 1.09117E-2 1.60763E-2 1.21917E-2 1.18584E-2 9.49726E-3 9.49726E-3 9.76482E-3 1.08854E-2 1.02976E-2 4.72111E-3 4.96395E-3 4.18333E-3 9.32759E-3 1.13108E-2 9.72276E-3 7.85224E-3 1.03895E-2 2.92667E-2 3.67317E-2 2.05862E-2 1.28614E-2 1.38637E-2 1.41107E-2 1.84987E-2 2.65046E-2 3.52143E-2 4.73695E-2 7.08062E-2 6.09012E-2 1.0132E-1 2.0229E-1 2.76629E-1 2.86218E-1 3.17548E-1 3.03466E-1 2.88508E-1 -9999 -9999 -9999 -9999 -9999 -9999 -9999 -9999 -9999 -9999 -9999 -9999 -9999 -9999 -9999 -9999 -9999 -9999 -9999 -9999 -9999 -9999 -9999 -9999 -9999 -9999 -9999 -9999 -9999 -9999 -9999 -9999 -9999 -9999 -9999 -9999 -9999 -9999 -9999 -9999
-9999 -9999 -9999 -9999 -9999 -9999 -9999 -9999 -9999 -9999 -9999 -9999 -9999 -9999 -9999 -9999 -9999 -9999 -9999 -9999 -9999 -9999 -9999 -9999 -9999 -9999 -9999 -9999 -9999 -9999 -9999 -9999 -9999 -9999 -9999 -9999 -9999 -9999 -9999 -9999 -9999 -9999 -9999 -9999 -9999 -9999 -9999 -9999 -9999 -9999 -9999 -9999 -9999 -9999 -9999 -9999 -9999 -9999 -9999 -9999 -9999 -9999 -9999 -9999 -9999 -9999 -9999 -9999 -9999 -9999 -9999 -9999 -9999 -9999 -9999 1.55187E-1 1.55496E-1 1.47864E-1 1.27897E-1 1.29215E-1 1.29879E-1 1.1089E-1 1.11122E-1 1.09965E-1 9.11961E-2 8.95514E-2 8.75566E-2 7.11971E-2 6.6199E-2 7.17438E-2 6.4012E-2 7.33648E-2 8.82586E-2 1.03798E-1 1.08235E-1 1.10412E-1 8.30045E-2 5.26223E-2 4.9211E-2 4.95425E-2 5.10034E-2 4.31428E-2 4.45239E-2 4.8239E-2 4.9221E-2 4.06439E-2 4.07818E-2 4.07357E-2 4.06439E-2 3.30507E-2 3.47622E-2 3.47622E-2 3.7695E-2 3.5873E-2 4.88585E-2 4.30453E-2 4.49967E-2 5.46159E-2 5.09581E-2 5.84491E-2 7.68575E-2 6.9087E-2 7.68838E-2 7.67855E-2 5.45254E-2 5.30972E-2 4.17444E-2 4.52438E-2 5.59012E-2 5.22125E-2 5.57067E-2 3.84896E-2 4.54977E-2 3.74997E-2 3.22222E-2 6.34933E-2 3.8326E-2 2.6204E-2 2.2853E-2 2.69472E-2 2.88348E-2 2.52282E-2 1.45877E-2 9.6254E-3 9.10501E-3 1.38027E-2 1.45877E-2 7.70538E-3 1.13698E-2 1.67475E-2 1.72157E-2 8.37626E-3 9.10501E-3 1.72157E-2 2.96405E-2 1.41898E-2 6.51543E-3 9.8588E-3 1.01477E-2 1.01752E-2 1.49965E-2 1.63909E-2 1.35083E-2 1.63632E-2 1.21062E-2 8.25117E-3 6.16191E-3 7.41781E-3 6.2466E-3 3.57112E-3 4.55655E-3 5.02968E-3 3.84962E-3 3.25646E-3 4.10277E-3 1.91205E-3 1.29882E-3 1.45278E-3 1.81417E-3 1.76535E-3 1.97697E-3 3.53002E-3 3.39737E-3 2.8429E-3 2.28499E-3 4.1109E-3 6.07637E-3 8.02829E-3 9.48601E-3 1.43944E-2 7.60261E-3 8.49774E-3 9.76482E-3 6.61422E-3 4.73262E-3 8.96198E-3 6.24041E-3 3.26732E-3 4.93472E-3 4.79068E-3 8.07547E-3 8.47288E-3 1.20313E-2 8.06758E-3 1.29496E-2 2.32826E-2 2.29067E-2 2.2111E-2 1.20655E-2 2.20971E-2 3.827E-2 7.5435E-2 8.95095E-2 1.45079E-1 6.57443E-2 7.21417E-2 6.9748E-2 1.17594E-1 1.92489E-1 3.10707E-1 2.86218E-1 3.17548E-1 2.95075E-1 -9999 -9999 -9999 -9999 -9999 -9999 -9999 -9999 -9999 -9999 -9999 -9999 -9999 -9999 -9999 -9999 -9999 -9999 -9999 -9999 -9999 -9999 -9999 -9999 -9999 -9999 -9999 -9999 -9999 -9999 -9999 -9999 -9999 -9999 -9999 -9999 -9999 -9999 -9999 -9999 -9999
-9999 -9999 -9999 -9999 -9999 -9999 -9999 -9999 -9999 -9999 -9999 -9999 -9999 -9999 -9999 -9999 -9999 -9999 -9999 -9999 -9999 -9999 -9999 -9999 -9999 -9999 -9999 -9999 -9999 -9999 -9999 -9999 -9999 -9999 -9999 -9999 -9999 -9999 -9999 -9999 -9999 -9999 -9999 -9999 -9999 -9999 -9999 -9999 -9999 -9999 -9999 -9999 -9999 -9999 -9999 -9999 -9999 -9999 -9999 -9999 -9999 -9999 -9999 -9999 -9999 -9999 -9999 -9999 -9999 -9999 -9999 -9999 -9999 -9999 -9999 1.46093E-1 1.47272E-1 1.27766E-1 1.28423E-1 1.29083E-1 1.10311E-1 1.11238E-1 1.11705E-1 9.37642E-2 9.23735E-2 9.06126E-2 7.51062E-2 7.34874E-2 7.18222E-2 6.81906E-2 6.19973E-2 6.49349E-2 7.14675E-2 6.34763E-2 7.77855E-2 8.63245E-2 7.26775E-2 5.0776E-2 4.57832E-2 4.61444E-2 4.08239E-2 4.20391E-2 4.36804E-2 4.49262E-2 3.74906E-2 3.80036E-2 3.81761E-2 3.78747E-2 3.07823E-2 3.25281E-2 3.23435E-2 3.23066E-2 3.04923E-2 3.77677E-2 3.479E-2 3.91078E-2 4.46141E-2 4.02562E-2 4.1222E-2 4.50274E-2 5.60587E-2 6.99657E-2 7.78227E-2 5.12782E-2 5.0491E-2 5.17043E-2 4.1693E-2 5.17043E-2 5.90302E-2 5.38076E-2 4.499E-2 4.47462E-2 4.84027E-2 4.62706E-2 3.71261E-2 6.68027E-2 4.73816E-2 4.50352E-2 3.73053E-2 4.15512E-2 1.96599E-2 1.67475E-2 1.10587E-2 1.30595E-2 1.76968E-2 1.97568E-2 1.41898E-2 8.37626E-3 1.54165E-2 2.18552E-2 2.35927E-2 1.2018E-2 9.36162E-3 2.90595E-2 2.63909E-2 7.92286E-3 1.13698E-2 1.62917E-2 1.85716E-2 1.46315E-2 1.22427E-2 1.21743E-2 1.49147E-2 1.28332E-2 9.95768E-3 8.07482E-3 5.40175E-3 5.29013E-3 5.72618E-3 3.07072E-3 2.37647E-3 3.26663E-3 2.22316E-3 1.95332E-3 1.9974E-3 1.7847E-3 1.58018E-3 1.81769E-3 2.4049E-3 2.47315E-3 2.09082E-3 2.97723E-3 2.66518E-3 1.87836E-3 1.19989E-3 1.72701E-3 2.62816E-3 3.19659E-3 4.47023E-3 8.49774E-3 7.60261E-3 5.44138E-3 6.99326E-3 5.75359E-3 4.00241E-3 7.17334E-3 7.37592E-3 4.68669E-3 5.8199E-3 6.30535E-3 1.00446E-2 1.52688E-2 2.12891E-2 2.36018E-2 1.07929E-2 1.29608E-2 1.06385E-2 1.27962E-2 9.82885E-3 2.19728E-2 8.29171E-2 1.2483E-1 1.8495E-1 2.7488E-1 2.04634E-1 2.47425E-1 1.14142E-1 2.16529E-1 2.86915E-1 2.75843E-1 2.75843E-1 2.99007E-1 -9999 -9999 -9999 -9999 -9999 -9999 -9999 -9999 -9999 -9999 -9999 -9999 -9999 -9999 -9999 -9999 -9999 -9999 -9999 -9999 -9999 -9999 -9999 -9999 -9999 -9999 -9999 -9999 -9999 -9999 -9999 -9999 -9999 -9999 -9999 -9999 -9999 -9999 -9999 -9999 -9999 -9999
-9999 -9999 -9999 -9999 -9999 -9999 -9999 -9999 -9999 -9999 -9999 -9999 -9999 -9999 -9999 -9999 -9999 -9999 -9999 -9999 -9999 -9999 -9999 -9999 -9999 -9999 -9999 -9999 -9999 -9999 -9999 -9999 -9999 -9999 -9999 -9999 -9999 -9999 -9999 -9999 -9999 -9999 -9999 -9999 -9999 -9999 -9999 -9999 -9999 -9999 -9999 -9999 -9999 -9999 -9999 -9999 -9999 -9999 -9999 -9999 -9999 -9999 -9999 -9999 -9999 -9999 -9999 -9999 -9999 -9999 -9999 -9999 -9999 -9999 -9999 1.458E-1 1.47568E-1 1.28687E-1 1.2948E-1 1.29613E-1 1.1008E-1 1.10542E-1 1.11355E-1 9.4165E-2 9.30665E-2 9.19795E-2 7.65911E-2 7.6176E-2 7.48613E-2 6.13164E-2 6.1452E-2 6.22716E-2 5.21387E-2 5.34928E-2 5.60515E-2 6.14773E-2 4.98761E-2 4.54246E-2 4.49675E-2 3.73175E-2 3.79569E-2 3.88698E-2 4.24199E-2 3.57066E-2 3.6692E-2 3.74058E-2 3.77036E-2 3.04331E-2 3.02254E-2 3.00534E-2 3.15069E-2 2.60757E-2 3.44985E-2 6.1427E-2 6.22741E-2 3.87378E-2 3.50047E-2 3.80862E-2 3.9401E-2 5.40166E-2 6.80478E-2 7.28241E-2 5.01267E-2 5.81807E-2 5.09256E-2 5.90302E-2 4.52438E-2 4.90215E-2 4.3844E-2 4.41286E-2 4.85477E-2 4.95174E-2 4.03083E-2 3.90889E-2 4.20107E-2 5.66657E-2 5.31642E-2 5.9707E-2 3.82118E-2 4.56568E-2 3.70018E-2 1.81912E-2 1.01752E-2 1.3426E-2 2.46053E-2 2.46053E-2 1.62917E-2 1.49965E-2 1.80323E-2 2.44391E-2 1.71912E-2 1.317E-2 1.35554E-2 3.00217E-2 2.51406E-2 1.04617E-2 1.61835E-2 1.9725E-2 1.84652E-2 1.76174E-2 1.75903E-2 1.41754E-2 1.34696E-2 1.20477E-2 9.86135E-3 9.52417E-3 7.06926E-3 4.44807E-3 3.77558E-3 2.62894E-3 2.7835E-3 2.26875E-3 3.5782E-3 3.06787E-3 2.58472E-3 2.82426E-3 2.70263E-3 2.10622E-3 2.22141E-3 2.82594E-3 2.39671E-3 2.28763E-3 2.17181E-3 1.26905E-3 1.49961E-3 1.77203E-3 1.53946E-3 1.92503E-3 2.85122E-3 4.46896E-3 4.99699E-3 5.91631E-3 4.60231E-3 5.59532E-3 4.00241E-3 7.58417E-3 6.41681E-3 8.6875E-3 6.89927E-3 5.79937E-3 1.48367E-2 2.73771E-2 4.03514E-2 4.03514E-2 2.52621E-2 3.09252E-2 1.7615E-2 8.41597E-3 1.00512E-2 2.49957E-2 4.02867E-2 9.3843E-2 1.64288E-1 2.56121E-1 1.82917E-1 1.58742E-1 2.37048E-1 2.88774E-1 2.86218E-1 2.64268E-1 2.43759E-1 -9999 -9999 -9999 -9999 -9999 -9999 -9999 -9999 -9999 -9999 -9999 -9999 -9999 -9999 -9999 -9999 -9999 -9999 -9999 -9999 -9999 -9999 -9999 -9999 -9999 -9999 -9999 -9999 -9999 -9999 -9999 -9999 -9999 -9999 -9999 -9999 -9999 -9999 -9999 -9999 -9999 -9999 -9999
-9999 -9999 -9999 -9999 -9999 -9999 -9999 -9999 -9999 -9999 -9999 -9999 -9999 -9999 -9999 -9999 -9999 -9999 -9999 -9999 -9999 -9999 -9999 -9999 -9999 -9999 -9999 -9999 -9999 -9999 -9999 -9999 -9999 -9999 -9999 -9999 -9999 -9999 -9999 -9999 -9999 -9999 -9999 -9999 -9999 -9999 -9999 -9999 -9999 -9999 -9999 -9999 -9999 -9999 -9999 -9999 -9999 -9999 -9999 -9999 -9999 -9999 -9999 -9999 -9999 -9999 -9999 -9999 -9999 -9999 -9999 -9999 -9999 -9999 1.44923E-1 1.46093E-1 1.28028E-1 1.2948E-1 1.30145E-1 1.10542E-1 1.10195E-1 1.10195E-1 9.31659E-2 9.38643E-2 9.32654E-2 7.77646E-2 7.78491E-2 7.79336E-2 6.48635E-2 6.4012E-2 6.30319E-2 6.25471E-2 5.12731E-2 5.11587E-2 4.86261E-2 4.06589E-2 4.09815E-2 4.34753E-2 4.3918E-2 3.66884E-2 3.73175E-2 3.7914E-2 3.16366E-2 3.25506E-2 3.36427E-2 3.46913E-2 3.00534E-2 2.82743E-2 2.98142E-2 2.95768E-2 2.5021E-2 2.61056E-2 3.8397E-2 7.76905E-2 8.27816E-2 4.06303E-2 3.3456E-2 3.65472E-2 3.76401E-2 4.97203E-2 6.60141E-2 6.10406E-2 5.30137E-2 4.71227E-2 5.4117E-2 6.08257E-2 5.0346E-2 4.62571E-2 5.87476E-2 4.69678E-2 5.12153E-2 5.29752E-2 4.60718E-2 3.62318E-2 6.2154E-2 6.2763E-2 5.50255E-2 4.42838E-2 4.73443E-2 5.33795E-2 4.56652E-2 1.81912E-2 1.62917E-2 1.92208E-2 2.5243E-2 3.02966E-2 2.1227E-2 2.59663E-2 2.03881E-2 1.90796E-2 2.14366E-2 2.0412E-2 1.99044E-2 2.01353E-2 1.2463E-2 1.40603E-2 2.05021E-2 1.70363E-2 1.40061E-2 1.31853E-2 1.53233E-2 1.37992E-2 1.13383E-2 9.49471E-3 7.50341E-3 5.72389E-3 4.46632E-3 4.28982E-3 4.5928E-3 4.32723E-3 5.09053E-3 4.28774E-3 5.00881E-3 4.97495E-3 3.86015E-3 3.65817E-3 3.75672E-3 2.78427E-3 2.26405E-3 2.40146E-3 1.98577E-3 2.15971E-3 2.04295E-3 1.50134E-3 2.28499E-3 2.85826E-3 1.87756E-3 1.81792E-3 1.91858E-3 2.84058E-3 2.92077E-3 3.09287E-3 4.10838E-3 4.86661E-3 6.99326E-3 4.84793E-3 8.01834E-3 1.15063E-2 7.96319E-3 4.26879E-3 9.47829E-3 2.25379E-2 4.14518E-2 5.27294E-2 3.62234E-2 4.95359E-2 5.64657E-2 4.14542E-2 2.58724E-2 2.78516E-2 4.71047E-2 8.8737E-2 8.19531E-2 2.33391E-1 1.23868E-1 1.12406E-1 2.56121E-1 2.86218E-1 2.53654E-1 2.31188E-1 -9999 -9999 -9999 -9999 -9999 -9999 -9999 -9999 -9999 -9999 -9999 -9999 -9999 -9999 -9999 -9999 -9999 -9999 -9999 -9999 -9999 -9999 -9999 -9999 -9999 -9999 -9999 -9999 -9999 -9999 -9999 -9999 -9999 -9999 -9999 -9999 -9999 -9999 -9999 -9999 -9999 -9999 -9999 -9999
-9999 -9999 -9999 -9999 -9999 -9999 -9999 -9999 -9999 -9999 -9999 -9999 -9999 -9999 -9999 -9999 -9999 -9999 -9999 -9999 -9999 -9999 -9999 -9999 -9999 -9999 -9999 -9999 -9999 -9999 -9999 -9999 -9999 -9999 -9999 -9999 -9999 -9999 -9999 -9999 -9999 -9999 -9999 -9999 -9999 -9999 -9999 -9999 -9999 -9999 -9999 -9999 -9999 -9999 -9999 -9999 -9999 -9999 -9999 -9999 -9999 -9999 -9999 -9999 -9999 -9999 -9999 -9999 -9999 -9999 -9999 -9999 -9999 -9999 1.45069E-1 1.25941E-1 1.28028E-1 1.29613E-1 1.10774E-1 1.11122E-1 1.11006E-1 9.34646E-2 9.34646E-2 9.33649E-2 9.31659E-2 7.81029E-2 7.81877E-2 7.92976E-2 6.67444E-2 6.68178E-2 6.60877E-2 5.35524E-2 5.2959E-2 5.23135E-2 4.26028E-2 4.25069E-2 4.01116E-2 4.03844E-2 3.36777E-2 3.45306E-2 3.51639E-2 3.76146E-2 3.10294E-2 3.16727E-2 3.24396E-2 2.72578E-2 2.77298E-2 2.79208E-2 2.9543E-2 2.92075E-2 2.4594E-2 2.56017E-2 3.94717E-2 6.75282E-2 7.25935E-2 5.39149E-2 4.84338E-2 4.88371E-2 5.62855E-2 4.90682E-2 5.78817E-2 6.25416E-2 7.04596E-2 5.17043E-2 5.85795E-2 5.21248E-2 4.45275E-2 4.70906E-2 5.73835E-2 4.89387E-2 4.40174E-2 4.79171E-2 4.28075E-2 6.44452E-2 4.99512E-2 5.09453E-2 4.65667E-2 4.52232E-2 4.1787E-2 5.49644E-2 2.80687E-2 2.20512E-2 2.97851E-2 2.46498E-2 2.78452E-2 2.68491E-2 2.35574E-2 2.59969E-2 2.48596E-2 2.39718E-2 2.06963E-2 1.84439E-2 1.43878E-2 1.80366E-2 1.5964E-2 1.75837E-2 1.86296E-2 1.47566E-2 1.49965E-2 9.6254E-3 1.23557E-2 1.45779E-2 1.09065E-2 9.93799E-3 7.18298E-3 5.21575E-3 5.51509E-3 5.0722E-3 7.49741E-3 6.86701E-3 7.18735E-3 7.38465E-3 6.92498E-3 5.65086E-3 6.02563E-3 6.03858E-3 5.32471E-3 4.66285E-3 3.6597E-3 3.29113E-3 2.33473E-3 1.5334E-3 1.16111E-3 1.87836E-3 2.41654E-3 3.38044E-3 3.38044E-3 2.62816E-3 2.33759E-3 3.1764E-3 4.58136E-3 4.99994E-3 4.8623E-3 3.19106E-3 4.21147E-3 4.31315E-3 8.24458E-3 1.28551E-2 8.68409E-3 5.05755E-3 6.73824E-3 1.14457E-2 2.44983E-2 4.99962E-2 6.34446E-2 8.94381E-2 1.13657E-1 8.36932E-2 6.19735E-2 2.35139E-2 3.54604E-2 1.02404E-1 1.57428E-1 1.95653E-1 2.59417E-1 1.91276E-1 2.28409E-1 2.86218E-1 2.4095E-1 -9999 -9999 -9999 -9999 -9999 -9999 -9999 -9999 -9999 -9999 -9999 -9999 -9999 -9999 -9999 -9999 -9999 -9999 -9999 -9999 -9999 -9999 -9999 -9999 -9999 -9999 -9999 -9999 -9999 -9999 -9999 -9999 -9999 -9999 -9999 -9999 -9999 -9999 -9999 -9999 -9999 -9999 -9999 -9999 -9999
-9999 -9999 -9999 -9999 -9999 -9999 -9999 -9999 -9999 -9999 -9999 -9999 -9999 -9999 -9999 -9999 -9999 -9999 -9999 -9999 -9999 -9999 -9999 -9999 -9999 -9999 -9999 -9999 -9999 -9999 -9999 -9999 -9999 -9999 -9999 -9999 -9999 -9999 -9999 -9999 -9999 -9999 -9999 -9999 -9999 -9999 -9999 -9999 -9999 -9999 -9999 -9999 -9999 -9999 -9999 -9999 -9999 -9999 -9999 -9999 -9999 -9999 -9999 -9999 -9999 -9999 -9999 -9999 -9999 -9999 -9999 -9999 -9999 1.47272E-1 1.46534E-1 1.26981E-1 1.28555E-1 1.30278E-1 1.11821E-1 1.11938E-1 1.11938E-1 9.48701E-2 9.46681E-2 9.4165E-2 7.87836E-2 7.86982E-2 7.91259E-2 6.70383E-2 6.89777E-2 7.08914E-2 5.95765E-2 5.96425E-2 5.95765E-2 5.85951E-2 4.70859E-2 4.59893E-2 4.47155E-2 3.38698E-2 3.38313E-2 3.65639E-2 3.56058E-2 2.92611E-2 2.9496E-2 2.97667E-2 3.18537E-2 2.63672E-2 2.70402E-2 2.76348E-2 2.91408E-2 2.31038E-2 2.42853E-2 2.72485E-2 3.48135E-2 4.05201E-2 4.75835E-2 4.9342E-2 6.00474E-2 5.94523E-2 4.4761E-2 5.23532E-2 6.23811E-2 5.9815E-2 6.23906E-2 4.64712E-2 5.06922E-2 4.71268E-2 4.87111E-2 4.59176E-2 4.72951E-2 3.93667E-2 4.39004E-2 5.06085E-2 4.1993E-2 3.85307E-2 3.72085E-2 4.00778E-2 3.88451E-2 5.13838E-2 3.26221E-2 5.43797E-2 2.32516E-2 2.83649E-2 3.75123E-2 3.28575E-2 2.51461E-2 2.76452E-2 2.88569E-2 1.58602E-2 1.68184E-2 1.05163E-2 9.92099E-3 1.12343E-2 1.09073E-2 1.32242E-2 1.39662E-2 1.23819E-2 9.81764E-3 1.09185E-2 8.7287E-3 9.28153E-3 1.2009E-2 1.27028E-2 1.09381E-2 8.61251E-3 5.21575E-3 6.16597E-3 9.36162E-3 1.00641E-2 8.93409E-3 9.40281E-3 8.11106E-3 6.46716E-3 5.3317E-3 5.23788E-3 5.76671E-3 6.13357E-3 5.80653E-3 3.57067E-3 2.03179E-3 2.04857E-3 2.33608E-3 1.89566E-3 1.06749E-3 1.37701E-3 1.92782E-3 3.10844E-3 4.34711E-3 3.28723E-3 3.10844E-3 3.01606E-3 5.59532E-3 8.26461E-3 5.59532E-3 3.37503E-3 3.08597E-3 6.7251E-3 1.1814E-2 1.56009E-2 1.32156E-2 9.9105E-3 1.38968E-2 1.33974E-2 2.10433E-2 3.9E-2 7.61622E-2 1.14509E-1 1.23729E-1 1.56577E-1 1.25171E-1 8.63734E-2 6.29504E-2 1.17427E-1 1.72933E-1 2.43579E-1 1.99974E-1 1.6133E-1 2.37353E-1 2.65704E-1 -9999 -9999 -9999 -9999 -9999 -9999 -9999 -9999 -9999 -9999 -9999 -9999 -9999 -9999 -9999 -9999 -9999 -9999 -9999 -9999 -9999 -9999 -9999 -9999 -9999 -9999 -9999 -9999 -9999 -9999 -9999 -9999 -9999 -9999 -9999 -9999 -9999 -9999 -9999 -9999 -9999 -9999 -9999 -9999 -9999 -9999
-9999 -9999 -9999 -9999 -9999 -9999 -9999 -9999 -9999 -9999 -9999 -9999 -9999 -9999 -9999 -9999 -9999 -9999 -9999 -9999 -9999 -9999 -9999 -9999 -9999 -9999 -9999 -9999 -9999 -9999 -9999 -9999 -9999 -9999 -9999 -9999 -9999 -9999 -9999 -9999 -9999 -9999 -9999 -9999 -9999 -9999 -9999 -9999 -9999 -9999 -9999 -9999 -9999 -9999 -9999 -9999 -9999 -9999 -9999 -9999 -9999 -9999 -9999 -9999 -9999 -9999 -9999 -9999 -9999 -9999 -9999 -9999 1.58612E-1 1.50704E-1 1.28819E-1 1.28819E-1 1.30145E-1 1.11821E-1 1.13114E-1 1.13824E-1 9.59876E-2 9.57836E-2 9.53766E-2 7.9642E-2 7.9642E-2 7.97283E-2 8.0509E-2 6.84505E-2 7.05048E-2 7.52752E-2 7.10756E-2 7.52239E-2 8.52717E-2 6.5268E-2 6.23851E-2 5.65064E-2 4.15956E-2 3.65471E-2 3.48855E-2 3.5124E-2 2.95635E-2 3.18174E-2 3.01085E-2 3.00399E-2 2.43774E-2 2.45459E-2 2.6458E-2 2.71954E-2 2.22585E-2 2.35868E-2 2.51939E-2 3.37769E-2 3.81376E-2 4.64448E-2 4.1324E-2 3.82498E-2 4.57205E-2 4.64844E-2 5.42918E-2 5.61959E-2 6.62643E-2 6.88331E-2 6.22249E-2 3.43978E-2 5.28543E-2 5.59154E-2 5.49305E-2 4.61589E-2 3.61611E-2 3.31218E-2 4.73569E-2 3.93683E-2 3.78321E-2 3.73213E-2 2.85975E-2 3.08646E-2 3.28012E-2 4.36413E-2 2.2809E-2 2.98905E-2 3.30198E-2 3.8539E-2 3.42901E-2 2.60774E-2 2.41938E-2 2.33605E-2 2.02171E-2 1.22598E-2 1.60075E-2 1.49495E-2 1.25516E-2 6.7637E-3 7.14328E-3 1.29041E-2 1.45251E-2 1.25047E-2 1.13164E-2 9.7784E-3 6.15741E-3 4.73687E-3 6.54815E-3 7.6132E-3 1.30595E-2 8.61251E-3 5.06937E-3 6.34028E-3 8.85537E-3 1.27459E-2 1.04995E-2 9.04786E-3 5.66737E-3 4.05638E-3 3.63659E-3 4.8105E-3 4.1608E-3 3.25081E-3 3.63544E-3 3.2597E-3 1.90799E-3 1.91097E-3 1.82323E-3 1.41269E-3 1.33572E-3 2.62816E-3 2.34985E-3 3.19659E-3 5.90927E-3 8.02829E-3 3.99764E-3 4.1109E-3 8.49774E-3 1.21386E-2 5.00438E-3 2.55525E-3 2.26503E-3 5.21562E-3 1.02062E-2 1.64549E-2 2.11214E-2 1.73879E-2 2.18787E-2 1.58169E-2 2.51884E-2 3.61515E-2 4.42365E-2 6.59328E-2 1.00036E-1 1.11715E-1 1.87331E-1 2.31423E-1 1.43145E-1 1.65055E-1 1.43145E-1 2.18193E-1 1.53693E-1 1.68511E-1 2.65236E-1 2.65704E-1 -9999 -9999 -9999 -9999 -9999 -9999 -9999 -9999 -9999 -9999 -9999 -9999 -9999 -9999 -9999 -9999 -9999 -9999 -9999 -9999 -9999 -9999 -9999 -9999 -9999 -9999 -9999 -9999 -9999 -9999 -9999 -9999 -9999 -9999 -9999 -9999 -9999 -9999 -9999 -9999 -9999 -9999 -9999 -9999 -9999 -9999
-9999 -9999 -9999 -9999 -9999 -9999 -9999 -9999 -9999 -9999 -9999 -9999 -9999 -9999 -9999 -9999 -9999 -9999 -9999 -9999 -9999 -9999 -9999 -9999 -9999 -9999 -9999 -9999 -9999 -9999 -9999 -9999 -9999 -9999 -9999 -9999 -9999 -9999 -9999 -9999 -9999 -9999 -9999 -9999 -9999 -9999 -9999 -9999 -9999 -9999 -9999 -9999 -9999 -9999 -9999 -9999 -9999 -9999 -9999 -9999 -9999 -9999 -9999 -9999 -9999 -9999 -9999 -9999 -9999 -9999 -9999 1.59084E-1 1.52216E-1 1.5161E-1 1.30412E-1 1.31349E-1 1.32562E-1 1.1335E-1 1.143E-1 1.15136E-1 9.71169E-2 9.61921E-2 9.56817E-2 8.03349E-2 7.63082E-2 7.66407E-2 6.47633E-2 6.95087E-2 7.12021E-2 6.40804E-2 7.67943E-2 9.09042E-2 8.87567E-2 8.70581E-2 8.37491E-2 7.52797E-2 5.74287E-2 4.35134E-2 3.70057E-2 2.9328E-2 3.00742E-2 3.09092E-2 3.09444E-2 2.49435E-2 2.47156E-2 2.45178E-2 2.60967E-2 2.18272E-2 2.47524E-2 2.96207E-2 3.43031E-2 2.9709E-2 3.2193E-2 3.98125E-2 4.04015E-2 4.45038E-2 3.36892E-2 3.78156E-2 4.2984E-2 5.56986E-2 6.65682E-2 6.45602E-2 5.28543E-2 3.52329E-2 4.25658E-2 5.01151E-2 5.72154E-2 5.22155E-2 3.3884E-2 2.74909E-2 3.47739E-2 3.41792E-2 3.48064E-2 3.951E-2 3.54049E-2 3.484E-2 3.34873E-2 3.52648E-2 3.52893E-2 3.08384E-2 3.46096E-2 2.77306E-2 2.17606E-2 2.43749E-2 1.95217E-2 1.69969E-2 1.56601E-2 1.09269E-2 1.41425E-2 1.40797E-2 1.03369E-2 4.90817E-3 5.91885E-3 1.06143E-2 1.44912E-2 1.30767E-2 1.10323E-2 7.77882E-3 5.41676E-3 5.58038E-3 7.5618E-3 1.25516E-2 1.15502E-2 6.62345E-3 6.49327E-3 1.01752E-2 1.16805E-2 1.35265E-2 7.19011E-3 5.89503E-3 6.42431E-3 4.66515E-3 3.25686E-3 3.81195E-3 3.48083E-3 2.22964E-3 2.14244E-3 2.46374E-3 1.70977E-3 1.97697E-3 1.4941E-3 1.7675E-3 2.47315E-3 3.36417E-3 5.28535E-3 1.15176E-2 8.37524E-3 8.43409E-3 9.75326E-3 8.48766E-3 1.41036E-2 1.23785E-2 5.29165E-3 3.19757E-3 3.64265E-3 4.64546E-3 6.83926E-3 1.30557E-2 2.11207E-2 2.62958E-2 2.26647E-2 1.46059E-2 1.56502E-2 1.94128E-2 2.40724E-2 2.11252E-2 4.17206E-2 6.10448E-2 6.27076E-2 8.25006E-2 1.23631E-1 1.17174E-1 8.60253E-2 1.35332E-1 1.28655E-1 2.11878E-1 2.4646E-1 2.61077E-1 -9999 -9999 -9999 -9999 -9999 -9999 -9999 -9999 -9999 -9999 -9999 -9999 -9999 -9999 -9999 -9999 -9999 -9999 -9999 -9999 -9999 -9999 -9999 -9999 -9999 -9999 -9999 -9999 -9999 -9999 -9999 -9999 -9999 -9999 -9999 -9999 -9999 -9999 -9999 -9999 -9999 -9999 -9999 -9999 -9999 -9999
-9999 -9999 -9999 -9999 -9999 -9999 -9999 -9999 -9999 -9999 -9999 -9999 -9999 -9999 -9999 -9999 -9999 -9999 -9999 -9999 -9999 -9999 -9999 -9999 -9999 -9999 -9999 -9999 -9999 -9999 -9999 -9999 -9999 -9999 -9999 -9999 -9999 -9999 -9999 -9999 -9999 -9999 -9999 -9999 -9999 -9999 -9999 -9999 -9999 -9999 -9999 -9999 -9999 -9999 -9999 -9999 -9999 -9999 -9999 -9999 -9999 -9999 -9999 -9999 -9999 -9999 -9999 -9999 -9999 -9999 -9999 1.49802E-1 1.50253E-1 1.29746E-1 1.31215E-1 1.34058E-1 1.15256E-1 1.15617E-1 1.15497E-1 9.78417E-2 9.79456E-2 9.72202E-2 8.1121E-2 8.1121E-2 7.69745E-2 6.44787E-2 6.53359E-2 6.6131E-2 7.14359E-2 6.42217E-2 8.27001E-2 1.06676E-1 1.02194E-1 1.04815E-1 1.08904E-1 8.5351E-2 6.90712E-2 5.3879E-2 4.22574E-2 3.03154E-2 3.04889E-2 3.33E-2 2.74142E-2 2.7289E-2 2.68858E-2 2.63371E-2 2.10617E-2 2.20545E-2 2.77393E-2 4.19057E-2 5.01427E-2 4.15578E-2 2.93916E-2 3.25246E-2 4.19063E-2 3.66178E-2 4.34707E-2 4.49443E-2 4.65175E-2 5.45948E-2 6.26107E-2 5.4433E-2 5.87619E-2 4.14764E-2 5.87054E-2 6.03329E-2 5.87619E-2 5.25853E-2 2.80747E-2 2.60202E-2 2.74594E-2 2.86793E-2 3.2363E-2 2.79551E-2 2.58122E-2 2.84269E-2 2.60202E-2 3.00638E-2 2.79216E-2 3.0316E-2 2.74619E-2 2.77567E-2 2.13791E-2 2.36298E-2 2.45283E-2 1.32663E-2 9.19167E-3 1.06278E-2 1.52335E-2 1.22086E-2 7.33781E-3 5.54414E-3 6.88231E-3 1.1097E-2 1.65489E-2 1.39576E-2 1.00538E-2 6.18012E-3 5.39746E-3 9.09381E-3 1.22086E-2 1.54184E-2 1.09269E-2 6.62345E-3 5.89068E-3 1.13698E-2 1.46881E-2 1.2945E-2 8.83387E-3 5.54256E-3 4.62431E-3 4.05671E-3 2.90054E-3 3.44887E-3 3.03729E-3 2.36074E-3 1.99621E-3 1.16111E-3 1.29882E-3 1.22804E-3 1.45125E-3 2.47315E-3 3.45955E-3 4.9744E-3 1.06005E-2 1.70124E-2 1.53553E-2 9.2844E-3 1.04381E-2 1.29521E-2 1.4432E-2 7.19561E-3 4.35229E-3 5.14602E-3 6.20233E-3 6.84987E-3 1.02956E-2 1.49077E-2 2.05445E-2 2.93269E-2 2.53336E-2 1.67607E-2 2.17144E-2 3.1717E-2 3.35923E-2 3.19603E-2 4.96814E-2 3.98553E-2 3.18688E-2 5.57956E-2 9.72374E-2 7.86834E-2 5.99927E-2 1.01971E-1 1.84543E-1 2.69464E-1 2.27886E-1 2.49444E-1 -9999 -9999 -9999 -9999 -9999 -9999 -9999 -9999 -9999 -9999 -9999 -9999 -9999 -9999 -9999 -9999 -9999 -9999 -9999 -9999 -9999 -9999 -9999 -9999 -9999 -9999 -9999 -9999 -9999 -9999 -9999 -9999 -9999 -9999 -9999 -9999 -9999 -9999 -9999 -9999 -9999 -9999 -9999 -9999 -9999 -9999
-9999 -9999 -9999 -9999 -9999 -9999 -9999 -9999 -9999 -9999 -9999 -9999 -9999 -9999 -9999 -9999 -9999 -9999 -9999 -9999 -9999 -9999 -9999 -9999 -9999 -9999 -9999 -9999 -9999 -9999 -9999 -9999 -9999 -9999 -9999 -9999 -9999 -9999 -9999 -9999 -9999 -9999 -9999 -9999 -9999 -9999 -9999 -9999 -9999 -9999 -9999 -9999 -9999 -9999 -9999 -9999 -9999 -9999 -9999 -9999 -9999 -9999 -9999 -9999 -9999 -9999 -9999 -9999 -9999 1.63987E-1 1.46387E-1 1.47864E-1 1.49204E-1 1.29613E-1 1.31483E-1 1.35292E-1 1.16826E-1 1.17191E-1 1.16826E-1 9.94111E-2 9.93058E-2 9.89904E-2 7.83232E-2 7.78994E-2 7.77305E-2 6.49775E-2 6.51206E-2 6.55518E-2 5.57779E-2 6.36582E-2 8.13707E-2 8.7433E-2 1.03716E-1 1.17648E-1 1.41654E-1 1.01182E-1 7.54586E-2 5.8043E-2 3.70093E-2 3.35663E-2 3.11214E-2 3.37193E-2 2.79528E-2 2.79848E-2 2.74771E-2 2.68243E-2 2.14534E-2 2.2672E-2 3.0513E-2 3.86409E-2 3.96863E-2 4.20099E-2 4.0065E-2 4.11379E-2 3.1364E-2 3.5902E-2 4.58298E-2 4.72732E-2 5.01783E-2 5.59861E-2 5.13683E-2 6.03243E-2 6.03329E-2 4.1521E-2 6.35932E-2 7.08327E-2 5.5134E-2 3.34009E-2 2.26632E-2 2.55951E-2 2.44674E-2 3.19542E-2 2.94308E-2 3.28456E-2 3.49921E-2 3.7577E-2 2.85185E-2 2.92277E-2 3.29143E-2 3.00794E-2 2.51176E-2 3.15142E-2 2.53054E-2 1.84778E-2 1.79758E-2 1.39262E-2 1.04682E-2 1.20919E-2 8.45494E-3 7.10317E-3 3.84927E-3 3.78286E-3 6.79964E-3 7.79036E-3 1.1474E-2 1.15502E-2 8.24559E-3 7.30712E-3 7.43722E-3 7.99104E-3 1.40212E-2 1.47055E-2 9.51047E-3 6.42265E-3 9.24468E-3 1.00538E-2 1.4561E-2 1.1484E-2 6.44678E-3 5.00575E-3 3.73049E-3 2.90054E-3 2.59346E-3 2.66705E-3 1.72247E-3 1.45917E-3 1.18403E-3 1.19411E-3 1.37109E-3 1.76059E-3 2.02796E-3 3.45955E-3 4.09113E-3 3.97841E-3 8.25481E-3 1.96144E-2 2.15137E-2 1.13684E-2 8.97309E-3 1.49108E-2 1.73941E-2 1.03225E-2 8.03783E-3 7.19079E-3 7.98776E-3 1.23345E-2 1.2996E-2 1.87701E-2 2.93269E-2 2.77712E-2 1.76536E-2 1.29996E-2 1.83984E-2 3.02849E-2 3.16222E-2 4.59988E-2 3.64157E-2 2.24154E-2 2.55753E-2 4.88055E-2 6.76173E-2 6.25098E-2 6.97508E-2 1.83372E-1 2.63414E-1 2.37048E-1 2.65704E-1 2.45499E-1 -9999 -9999 -9999 -9999 -9999 -9999 -9999 -9999 -9999 -9999 -9999 -9999 -9999 -9999 -9999 -9999 -9999 -9999 -9999 -9999 -9999 -9999 -9999 -9999 -9999 -9999 -9999 -9999 -9999 -9999 -9999 -9999 -9999 -9999 -9999 -9999 -9999 -9999 -9999 -9999 -9999 -9999 -9999 -9999 -9999 -9999
-9999 -9999 -9999 -9999 -9999 -9999 -9999 -9999 -9999 -9999 -9999 -9999 -9999 -9999 -9999 -9999 -9999 -9999 -9999 -9999 -9999 -9999 -9999 -9999 -9999 -9999 -9999 -9999 -9999 -9999 -9999 -9999 -9999 -9999 -9999 -9999 -9999 -9999 -9999 -9999 -9999 -9999 -9999 -9999 -9999 -9999 -9999 -9999 -9999 -9999 -9999 -9999 -9999 -9999 -9999 -9999 -9999 -9999 -9999 -9999 -9999 -9999 -9999 -9999 -9999 -9999 -9999 -9999 1.63503E-1 1.64957E-1 1.46977E-1 1.48756E-1 1.2948E-1 1.30545E-1 1.32833E-1 1.15256E-1 1.17069E-1 1.17191E-1 9.92006E-2 1.00151E-1 1.00683E-1 8.44267E-2 7.98662E-2 7.97798E-2 6.62037E-2 6.57685E-2 6.52641E-2 5.40675E-2 5.53456E-2 6.30297E-2 7.44903E-2 7.81979E-2 9.81631E-2 1.14867E-1 1.21362E-1 1.13864E-1 8.5682E-2 5.38242E-2 4.17406E-2 3.52873E-2 3.37577E-2 2.77615E-2 2.83715E-2 2.8665E-2 2.81775E-2 2.21053E-2 2.20799E-2 2.65582E-2 3.33642E-2 3.22883E-2 3.3486E-2 3.68126E-2 4.4214E-2 4.68423E-2 3.97723E-2 4.48608E-2 5.06138E-2 5.8421E-2 5.8421E-2 4.95174E-2 4.80068E-2 4.99657E-2 5.86903E-2 4.87964E-2 5.57345E-2 4.4484E-2 2.14993E-2 1.82002E-2 2.00491E-2 2.4939E-2 2.84714E-2 3.22402E-2 4.03824E-2 4.04506E-2 3.18207E-2 3.31522E-2 3.30078E-2 3.63822E-2 3.10826E-2 3.37197E-2 3.48198E-2 3.00681E-2 3.09029E-2 2.28809E-2 1.32663E-2 8.91225E-3 6.65718E-3 8.82125E-3 7.01688E-3 3.51555E-3 3.1858E-3 5.91044E-3 9.16695E-3 1.10703E-2 7.95713E-3 6.73893E-3 8.45051E-3 1.1498E-2 1.18135E-2 1.06278E-2 1.81968E-2 1.40212E-2 8.27612E-3 9.24981E-3 1.06278E-2 1.30007E-2 1.01117E-2 1.01585E-2 6.7122E-3 6.20272E-3 5.31488E-3 4.37739E-3 3.77558E-3 3.80969E-3 2.02487E-3 1.90339E-3 1.33107E-3 1.92239E-3 1.45211E-3 2.53073E-3 3.54723E-3 5.25996E-3 7.34967E-3 5.4088E-3 9.22602E-3 2.49915E-2 2.72405E-2 1.46707E-2 1.15205E-2 1.60574E-2 2.42827E-2 1.94965E-2 1.84523E-2 1.06131E-2 8.96409E-3 1.55045E-2 2.41415E-2 3.18199E-2 3.45173E-2 2.62958E-2 2.01822E-2 1.61725E-2 1.94128E-2 2.17675E-2 2.66236E-2 3.17535E-2 2.17955E-2 3.08314E-2 5.34117E-2 7.10147E-2 4.39504E-2 4.63416E-2 9.2774E-2 2.20725E-1 2.75574E-1 2.37048E-1 2.57461E-1 2.45717E-1 2.2239E-1 -9999 -9999 -9999 -9999 -9999 -9999 -9999 -9999 -9999 -9999 -9999 -9999 -9999 -9999 -9999 -9999 -9999 -9999 -9999 -9999 -9999 -9999 -9999 -9999 -9999 -9999 -9999 -9999 -9999 -9999 -9999 -9999 -9999 -9999 -9999 -9999 -9999 -9999 -9999 -9999 -9999 -9999 -9999 -9999 -9999
-9999 -9999 -9999 -9999 -9999 -9999 -9999 -9999 -9999 -9999 -9999 -9999 -9999 -9999 -9999 -9999 -9999 -9999 -9999 -9999 -9999 -9999 -9999 -9999 -9999 -9999 -9999 -9999 -9999 -9999 -9999 -9999 -9999 -9999 -9999 -9999 -9999 -9999 -9999 -9999 -9999 -9999 -9999 -9999 -9999 -9999 -9999 -9999 -9999 -9999 -9999 -9999 -9999 -9999 -9999 -9999 -9999 -9999 -9999 -9999 -9999 -9999 -9999 -9999 -9999 -9999 -9999 1.63987E-1 1.65932E-1 1.48458E-1 1.50102E-1 1.51761E-1 1.31483E-1 1.32427E-1 1.33921E-1 1.15737E-1 1.16826E-1 1.16947E-1 9.92006E-2 1.00151E-1 1.0111E-1 8.10855E-2 8.14369E-2 8.18782E-2 6.8046E-2 6.72296E-2 6.6131E-2 5.44298E-2 5.52841E-2 5.88289E-2 5.95289E-2 1.42693E-2 8.50221E-2 7.84682E-2 1.00074E-1 1.23639E-1 9.67327E-2 6.07712E-2 4.39112E-2 3.67584E-2 2.83067E-2 2.8242E-2 2.86322E-2 2.88622E-2 2.43858E-2 2.36955E-2 2.36683E-2 2.71736E-2 2.95262E-2 3.18352E-2 3.41785E-2 3.70219E-2 4.03191E-2 3.50241E-2 3.96644E-2 4.73978E-2 5.33389E-2 6.28687E-2 6.32961E-2 5.51544E-2 5.15688E-2 4.22082E-2 5.47366E-2 6.67535E-2 4.95324E-2 2.65537E-2 1.91358E-2 2.52268E-2 3.12172E-2 3.59585E-2 3.79883E-2 4.42681E-2 4.14593E-2 3.75734E-2 3.75734E-2 3.75734E-2 3.60602E-2 3.86484E-2 3.62175E-2 4.43031E-2 3.22154E-2 2.65537E-2 3.03207E-2 2.73562E-2 1.89935E-2 1.35691E-2 9.87673E-3 6.46218E-3 5.71514E-3 3.28584E-3 5.38644E-3 1.07908E-2 1.43335E-2 2.71251E-2 2.12011E-2 1.06074E-2 1.22086E-2 1.65489E-2 1.15502E-2 1.44143E-2 1.73311E-2 1.15502E-2 8.50957E-3 1.1268E-2 1.27861E-2 1.00336E-2 7.72311E-3 7.35043E-3 9.62461E-3 7.8761E-3 7.79376E-3 5.67065E-3 5.06585E-3 4.59922E-3 2.81314E-3 2.54201E-3 2.31725E-3 2.21122E-3 1.53654E-3 2.26316E-3 3.3495E-3 5.25996E-3 9.18187E-3 1.05499E-2 1.32323E-2 1.96486E-2 3.29815E-2 1.7154E-2 1.39853E-2 2.78049E-2 2.42827E-2 3.02077E-2 3.3674E-2 2.1172E-2 3.10404E-2 2.5587E-2 4.64158E-2 5.30344E-2 2.62958E-2 1.83908E-2 2.07418E-2 2.52805E-2 1.78821E-2 2.27751E-2 4.20072E-2 3.85914E-2 3.55552E-2 6.1529E-2 1.23101E-1 1.48469E-1 1.19974E-1 5.92754E-2 1.29952E-1 1.80546E-1 2.7488E-1 2.27886E-1 2.47467E-1 2.41596E-1 2.34552E-1 -9999 -9999 -9999 -9999 -9999 -9999 -9999 -9999 -9999 -9999 -9999 -9999 -9999 -9999 -9999 -9999 -9999 -9999 -9999 -9999 -9999 -9999 -9999 -9999 -9999 -9999 -9999 -9999 -9999 -9999 -9999 -9999 -9999 -9999 -9999 -9999 -9999 -9999 -9999 -9999 -9999 -9999 -9999 -9999 -9999
-9999 -9999 -9999 -9999 -9999 -9999 -9999 -9999 -9999 -9999 -9999 -9999 -9999 -9999 -9999 -9999 -9999 -9999 -9999 -9999 -9999 -9999 -9999 -9999 -9999 -9999 -9999 -9999 -9999 -9999 -9999 -9999 -9999 -9999 -9999 -9999 -9999 -9999 -9999 -9999 -9999 -9999 -9999 -9999 -9999 -9999 -9999 -9999 -9999 -9999 -9999 -9999 -9999 -9999 -9999 -9999 -9999 -9999 -9999 -9999 -9999 -9999 -9999 -9999 -9999 -9999 1.63503E-1 1.65769E-1 1.67896E-1 1.50253E-1 1.51761E-1 1.32427E-1 1.3324E-1 1.33921E-1 1.14419E-1 1.1622E-1 1.17434E-1 9.9622E-2 9.99392E-2 9.56405E-2 8.11732E-2 8.18782E-2 8.28567E-2 6.9554E-2 6.90984E-2 6.83452E-2 5.57779E-2 5.52227E-2 5.52841E-2 4.74354E-2 7.4442E-3 1.03543E-2 1.43523E-2 6.79145E-2 8.95386E-2 1.18578E-1 9.01632E-2 6.53591E-2 4.87103E-2 3.79003E-2 2.88953E-2 2.87963E-2 2.88293E-2 2.32529E-2 2.43578E-2 2.3832E-2 2.38046E-2 2.08395E-2 2.90775E-2 4.30644E-2 4.38965E-2 4.16606E-2 3.82369E-2 4.14035E-2 4.97358E-2 5.33606E-2 6.26172E-2 7.15633E-2 6.03329E-2 6.30862E-2 5.14748E-2 2.96726E-2 3.0462E-2 2.54566E-2 2.50626E-2 1.82338E-2 2.59606E-2 2.73767E-2 3.90289E-2 3.95167E-2 4.40687E-2 3.96742E-2 3.55964E-2 3.96558E-2 3.75734E-2 3.86011E-2 3.64857E-2 3.57216E-2 1.85481E-2 2.70511E-2 4.57584E-2 2.94223E-2 2.38112E-2 2.56832E-2 2.06267E-2 1.05866E-2 6.71206E-3 5.9483E-3 7.7976E-3 5.94906E-3 6.05593E-3 1.15231E-2 1.56601E-2 3.46458E-2 2.43159E-2 2.12011E-2 1.65489E-2 1.77023E-2 1.2643E-2 1.67691E-2 1.31476E-2 1.19662E-2 1.13076E-2 1.20362E-2 1.1427E-2 8.30952E-3 8.71507E-3 9.31236E-3 7.95813E-3 8.90132E-3 8.65555E-3 7.42506E-3 7.46712E-3 6.07963E-3 4.32403E-3 3.84497E-3 2.69463E-3 2.36961E-3 2.92518E-3 4.09113E-3 4.44874E-3 6.39396E-3 8.68525E-3 1.21192E-2 1.85392E-2 2.25409E-2 2.35387E-2 1.38226E-2 1.32079E-2 3.46014E-2 3.59573E-2 3.18132E-2 4.06833E-2 3.65226E-2 5.91343E-2 5.981E-2 8.0969E-2 7.24854E-2 2.85387E-2 1.78553E-2 3.13622E-2 3.36844E-2 2.06421E-2 1.54141E-2 3.10184E-2 4.60798E-2 7.96815E-2 8.28198E-2 1.81105E-1 2.18637E-1 1.71162E-1 6.8468E-2 1.44249E-1 2.0281E-1 2.4646E-1 2.17044E-1 2.34129E-1 2.33918E-1 2.35186E-1 2.24842E-1 -9999 -9999 -9999 -9999 -9999 -9999 -9999 -9999 -9999 -9999 -9999 -9999 -9999 -9999 -9999 -9999 -9999 -9999 -9999 -9999 -9999 -9999 -9999 -9999 -9999 -9999 -9999 -9999 -9999 -9999 -9999 -9999 -9999 -9999 -9999 -9999 -9999 -9999 -9999 -9999 -9999 -9999 -9999 -9999
-9999 -9999 -9999 -9999 -9999 -9999 -9999 -9999 -9999 -9999 -9999 -9999 -9999 -9999 -9999 -9999 -9999 -9999 -9999 -9999 -9999 -9999 -9999 -9999 -9999 -9999 -9999 -9999 -9999 -9999 -9999 -9999 -9999 -9999 -9999 -9999 -9999 -9999 -9999 -9999 -9999 -9999 -9999 -9999 -9999 -9999 -9999 -9999 -9999 -9999 -9999 -9999 -9999 -9999 -9999 -9999 -9999 -9999 -9999 -9999 -9999 -9999 -9999 -9999 -9999 1.63342E-1 1.64795E-1 1.67896E-1 1.50403E-1 1.5161E-1 1.53283E-1 1.3324E-1 1.33921E-1 1.34332E-1 1.15136E-1 1.16826E-1 1.18414E-1 1.0047E-1 1.01324E-1 9.69721E-2 8.19668E-2 8.28567E-2 8.38459E-2 7.03965E-2 6.97065E-2 6.89471E-2 5.6401E-2 5.58399E-2 5.54688E-2 4.63311E-2 4.82395E-2 7.46161E-3 6.56744E-3 1.21813E-2 8.44909E-2 9.75057E-2 1.0638E-1 7.88512E-2 5.18568E-2 3.19477E-2 2.93948E-2 2.89614E-2 2.88293E-2 2.31462E-2 2.41905E-2 2.38594E-2 2.3832E-2 2.18574E-2 3.16689E-2 4.14452E-2 3.77418E-2 3.28111E-2 3.85847E-2 1.87254E-2 2.15744E-2 2.50177E-2 6.5015E-2 6.1943E-2 6.52843E-2 7.43835E-2 4.58728E-2 2.26338E-2 1.72414E-2 2.30361E-2 3.51245E-2 2.21119E-2 3.36399E-2 4.10492E-2 5.1212E-2 4.97127E-2 3.46458E-2 3.55964E-2 3.86011E-2 4.17419E-2 3.84589E-2 3.81915E-2 3.64721E-2 3.35195E-2 1.65994E-2 2.10387E-2 2.07066E-2 3.70527E-2 2.62961E-2 2.06267E-2 1.44143E-2 1.02934E-2 9.15211E-3 9.66064E-3 1.27691E-2 1.17276E-2 1.01643E-2 1.1142E-2 1.48184E-2 2.55142E-2 3.21732E-2 1.48572E-2 1.73883E-2 1.42331E-2 1.36507E-2 1.38156E-2 1.38799E-2 1.35717E-2 1.36507E-2 1.19897E-2 1.02882E-2 1.00376E-2 9.91941E-3 7.35772E-3 5.24004E-3 4.72573E-3 4.62713E-3 5.34625E-3 5.8107E-3 3.96786E-3 3.66162E-3 2.62185E-3 2.60085E-3 2.37506E-3 5.4088E-3 8.92785E-3 8.68525E-3 1.28096E-2 1.64551E-2 1.62438E-2 2.27579E-2 2.8279E-2 2.75761E-2 1.93303E-2 2.029E-2 3.18379E-2 3.56938E-2 3.02624E-2 2.59809E-2 3.64778E-2 5.41593E-2 8.17329E-2 9.36098E-2 7.33212E-2 4.89633E-2 2.35704E-2 3.91808E-2 4.21568E-2 2.80998E-2 1.86618E-2 4.67553E-2 1.11553E-1 1.70844E-1 1.51881E-1 2.3645E-1 1.93459E-1 1.60891E-1 1.63132E-1 2.07188E-1 2.74584E-1 2.27886E-1 1.90597E-1 2.21502E-1 2.16344E-1 2.26899E-1 2.48344E-1 2.85378E-1 -9999 -9999 -9999 -9999 -9999 -9999 -9999 -9999 -9999 -9999 -9999 -9999 -9999 -9999 -9999 -9999 -9999 -9999 -9999 -9999 -9999 -9999 -9999 -9999 -9999 -9999 -9999 -9999 -9999 -9999 -9999 -9999 -9999 -9999 -9999 -9999 -9999 -9999 -9999 -9999 -9999 -9999 -9999
-9999 -9999 -9999 -9999 -9999 -9999 -9999 -9999 -9999 -9999 -9999 -9999 -9999 -9999 -9999 -9999 -9999 -9999 -9999 -9999 -9999 -9999 -9999 -9999 -9999 -9999 -9999 -9999 -9999 -9999 -9999 -9999 -9999 -9999 -9999 -9999 -9999 -9999 -9999 -9999 -9999 -9999 -9999 -9999 -9999 -9999 -9999 -9999 -9999 -9999 -9999 -9999 -9999 -9999 -9999 -9999 -9999 -9999 -9999 -9999 -9999 -9999 -9999 -9999 -9999 1.63825E-1 1.66258E-1 1.69547E-1 1.52065E-1 1.52673E-1 1.53895E-1 1.33649E-1 1.34468E-1 1.14777E-1 1.15858E-1 1.17312E-1 1.00363E-1 1.01431E-1 1.02293E-1 8.18782E-2 8.24997E-2 8.33949E-2 7.03195E-2 7.07052E-2 7.01658E-2 5.77309E-2 5.6778E-2 5.62759E-2 4.59684E-2 4.59168E-2 4.66441E-2 4.81316E-2 4.76654E-3 8.8961E-3 7.14228E-2 8.51382E-2 1.15476E-1 8.56899E-2 4.81133E-2 3.50473E-2 2.96985E-2 2.87963E-2 2.33064E-2 2.44418E-2 2.41628E-2 2.38046E-2 1.92898E-2 2.14832E-2 2.60818E-2 2.52459E-2 2.01801E-2 2.23434E-2 2.90612E-2 4.01151E-2 1.86822E-2 1.68284E-2 6.59512E-2 6.70172E-2 6.03329E-2 7.06117E-2 4.93197E-2 1.69565E-2 1.81832E-2 4.05575E-2 3.91615E-2 2.36371E-2 3.38458E-2 4.20644E-2 3.68039E-2 3.6572E-2 3.86011E-2 3.55964E-2 3.55964E-2 4.2988E-2 3.78401E-2 3.85102E-2 3.54858E-2 3.34371E-2 3.18196E-2 3.03619E-2 3.48516E-2 3.75559E-2 2.92025E-2 2.14575E-2 1.27047E-2 1.38048E-2 1.23403E-2 1.27047E-2 1.30615E-2 1.92237E-2 1.57695E-2 1.5003E-2 1.72699E-2 1.08428E-2 1.403E-2 1.51944E-2 1.74828E-2 1.35903E-2 1.4283E-2 1.1052E-2 1.41866E-2 1.05345E-2 1.23525E-2 1.07784E-2 9.77557E-3 7.73807E-3 9.07113E-3 7.72768E-3 5.55375E-3 4.23131E-3 3.95768E-3 5.41866E-3 4.0398E-3 2.31047E-3 2.25594E-3 2.91789E-3 1.75259E-3 2.5219E-3 5.71915E-3 8.21527E-3 1.17879E-2 1.45671E-2 2.00196E-2 1.87521E-2 2.45182E-2 3.05981E-2 3.14654E-2 3.46089E-2 3.67689E-2 3.92134E-2 4.71612E-2 3.33351E-2 3.92354E-2 3.81341E-2 5.84749E-2 7.43166E-2 5.05084E-2 5.69427E-2 5.72161E-2 5.44611E-2 5.41483E-2 4.48444E-2 2.75896E-2 2.58858E-2 5.61466E-2 9.08889E-2 1.78939E-1 1.14588E-1 1.1346E-1 1.00945E-1 1.77525E-1 1.26531E-1 1.18216E-1 2.37048E-1 2.09931E-1 1.8081E-1 2.06919E-1 2.12971E-1 2.37097E-1 2.92389E-1 2.91659E-1 -9999 -9999 -9999 -9999 -9999 -9999 -9999 -9999 -9999 -9999 -9999 -9999 -9999 -9999 -9999 -9999 -9999 -9999 -9999 -9999 -9999 -9999 -9999 -9999 -9999 -9999 -9999 -9999 -9999 -9999 -9999 -9999 -9999 -9999 -9999 -9999 -9999 -9999 -9999 -9999 -9999 -9999 -9999
-9999 -9999 -9999 -9999 -9999 -9999 -9999 -9999 -9999 -9999 -9999 -9999 -9999 -9999 -9999 -9999 -9999 -9999 -9999 -9999 -9999 -9999 -9999 -9999 -9999 -9999 -9999 -9999 -9999 -9999 -9999 -9999 -9999 -9999 -9999 -9999 -9999 -9999 -9999 -9999 -9999 -9999 -9999 -9999 -9999 -9999 -9999 -9999 -9999 -9999 -9999 -9999 -9999 -9999 -9999 -9999 -9999 -9999 -9999 -9999 -9999 -9999 -9999 -9999 -9999 1.6431E-1 1.67075E-1 1.50403E-1 1.52216E-1 1.53435E-1 1.33105E-1 1.34058E-1 1.35017E-1 1.15497E-1 1.16462E-1 1.17923E-1 1.00896E-1 1.01969E-1 9.76959E-2 8.24997E-2 8.29462E-2 8.35751E-2 7.03195E-2 7.03965E-2 7.03965E-2 5.79875E-2 5.72844E-2 5.6778E-2 4.65395E-2 4.65395E-2 4.64352E-2 3.83715E-2 4.02376E-2 6.53679E-3 1.34073E-2 7.57124E-2 1.09668E-1 9.66387E-2 5.54034E-2 3.70928E-2 3.00395E-2 2.31728E-2 2.45262E-2 2.45825E-2 2.43578E-2 1.93791E-2 1.98315E-2 2.38649E-2 2.62918E-2 1.90268E-2 1.80839E-2 1.83576E-2 1.96517E-2 2.56991E-2 2.97947E-2 1.2991E-2 2.35678E-2 6.52825E-2 7.43835E-2 7.11336E-2 2.56793E-2 1.70272E-2 3.03549E-2 4.99868E-2 4.70362E-2 2.41864E-2 3.35253E-2 3.18212E-2 3.52378E-2 3.85246E-2 4.30968E-2 4.2988E-2 3.55964E-2 4.18485E-2 3.75984E-2 3.58774E-2 3.4986E-2 3.19285E-2 2.78682E-2 2.00927E-2 2.30606E-2 2.69249E-2 2.41956E-2 1.81939E-2 1.49987E-2 2.03105E-2 1.62942E-2 1.66259E-2 1.59689E-2 1.69699E-2 1.71345E-2 1.61742E-2 1.45637E-2 1.29024E-2 1.45975E-2 1.35079E-2 1.02077E-2 1.73248E-2 1.24223E-2 1.17458E-2 1.47601E-2 1.11831E-2 8.27612E-3 7.40416E-3 7.20081E-3 7.00301E-3 6.91155E-3 6.73748E-3 6.21036E-3 6.67466E-3 6.52899E-3 7.48147E-3 4.43773E-3 2.83352E-3 1.90618E-3 2.13205E-3 1.56598E-3 2.25482E-3 3.55762E-3 5.25996E-3 7.14781E-3 1.28096E-2 1.83433E-2 1.08468E-2 2.11472E-2 2.92981E-2 2.36784E-2 2.40578E-2 2.74915E-2 3.8069E-2 4.93134E-2 5.31841E-2 5.94761E-2 6.1732E-2 6.31531E-2 6.33774E-2 6.64556E-2 5.52197E-2 6.1793E-2 7.34539E-2 1.00232E-1 8.66369E-2 4.42299E-2 2.81118E-2 4.26256E-2 6.17818E-2 1.50556E-1 1.96022E-1 1.77525E-1 8.14091E-2 7.29658E-2 6.81404E-2 7.83356E-2 2.1885E-1 2.00337E-1 1.87464E-1 2.09442E-1 2.20159E-1 2.46154E-1 2.92633E-1 2.73382E-1 -9999 -9999 -9999 -9999 -9999 -9999 -9999 -9999 -9999 -9999 -9999 -9999 -9999 -9999 -9999 -9999 -9999 -9999 -9999 -9999 -9999 -9999 -9999 -9999 -9999 -9999 -9999 -9999 -9999 -9999 -9999 -9999 -9999 -9999 -9999 -9999 -9999 -9999 -9999 -9999 -9999 -9999 -9999
-9999 -9999 -9999 -9999 -9999 -9999 -9999 -9999 -9999 -9999 -9999 -9999 -9999 -9999 -9999 -9999 -9999 -9999 -9999 -9999 -9999 -9999 -9999 -9999 -9999 -9999 -9999 -9999 -9999 -9999 -9999 -9999 -9999 -9999 -9999 -9999 -9999 -9999 -9999 -9999 -9999 -9999 -9999 -9999 -9999 -9999 -9999 -9999 -9999 -9999 -9999 -9999 -9999 -9999 -9999 -9999 -9999 -9999 -9999 -9999 -9999 -9999 -9999 -9999 1.63987E-1 1.65444E-1 1.67567E-1 1.50253E-1 1.51761E-1 1.53435E-1 1.33785E-1 1.34605E-1 1.35568E-1 1.16099E-1 1.17434E-1 1.00257E-1 1.01324E-1 9.72817E-2 8.23217E-2 8.32152E-2 8.37555E-2 7.06279E-2 7.05507E-2 7.03195E-2 5.81807E-2 5.80518E-2 5.77949E-2 4.73823E-2 4.72232E-2 4.73292E-2 3.87204E-2 3.8502E-2 3.92495E-2 4.84535E-3 7.56974E-3 6.64458E-2 9.61262E-2 9.30417E-2 6.80995E-2 4.26918E-2 3.11921E-2 2.31462E-2 2.43298E-2 2.45543E-2 2.4498E-2 2.08973E-2 2.18826E-2 2.69012E-2 3.30471E-2 2.22E-2 1.95704E-2 2.02689E-2 2.02923E-2 1.56234E-2 1.65739E-2 2.33635E-2 3.60658E-2 5.18998E-2 4.34307E-2 2.90192E-2 1.72054E-2 2.29461E-2 4.6242E-2 4.58843E-2 5.06145E-2 3.24405E-2 1.75559E-2 2.51876E-2 3.05763E-2 3.45908E-2 3.09341E-2 4.01331E-2 3.46458E-2 3.8127E-2 3.21796E-2 3.02969E-2 3.01034E-2 2.17463E-2 1.9499E-2 1.9076E-2 2.13002E-2 2.57811E-2 2.9838E-2 2.17163E-2 2.0871E-2 2.46725E-2 2.19933E-2 2.20274E-2 2.02974E-2 1.78249E-2 1.55254E-2 1.39624E-2 1.53792E-2 1.61647E-2 1.46933E-2 1.29517E-2 1.20199E-2 1.4192E-2 1.32663E-2 1.38689E-2 1.5404E-2 1.13076E-2 1.03369E-2 6.62345E-3 4.47109E-3 4.23832E-3 5.01137E-3 5.04418E-3 7.73795E-3 6.08077E-3 5.67111E-3 5.63413E-3 2.72373E-3 2.66705E-3 1.65713E-3 1.35389E-3 2.2463E-3 3.24386E-3 5.25996E-3 6.95145E-3 9.44063E-3 1.28096E-2 1.24597E-2 8.44702E-3 1.89451E-2 2.49272E-2 1.793E-2 1.74426E-2 3.20613E-2 3.66293E-2 3.80331E-2 5.40892E-2 4.72482E-2 5.14709E-2 5.83986E-2 7.38587E-2 7.33798E-2 7.0839E-2 7.70318E-2 6.02649E-2 1.10219E-1 8.74388E-2 4.46752E-2 2.95165E-2 4.8093E-2 6.81082E-2 1.15504E-1 1.3317E-1 2.18214E-1 1.26531E-1 7.96933E-2 5.99219E-2 2.20794E-1 2.16971E-1 1.98645E-1 2.21502E-1 2.14553E-1 2.53573E-1 2.70176E-1 2.9581E-1 2.64817E-1 -9999 -9999 -9999 -9999 -9999 -9999 -9999 -9999 -9999 -9999 -9999 -9999 -9999 -9999 -9999 -9999 -9999 -9999 -9999 -9999 -9999 -9999 -9999 -9999 -9999 -9999 -9999 -9999 -9999 -9999 -9999 -9999 -9999 -9999 -9999 -9999 -9999 -9999 -9999 -9999 -9999 -9999 -9999
-9999 -9999 -9999 -9999 -9999 -9999 -9999 -9999 -9999 -9999 -9999 -9999 -9999 -9999 -9999 -9999 -9999 -9999 -9999 -9999 -9999 -9999 -9999 -9999 -9999 -9999 -9999 -9999 -9999 -9999 -9999 -9999 -9999 -9999 -9999 -9999 -9999 -9999 -9999 -9999 -9999 -9999 -9999 -9999 -9999 -9999 -9999 -9999 -9999 -9999 -9999 -9999 -9999 -9999 -9999 -9999 -9999 -9999 -9999 -9999 -9999 -9999 1.82164E-1 1.83395E-1 1.64795E-1 1.66258E-1 1.67896E-1 1.49952E-1 1.52216E-1 1.3324E-1 1.35155E-1 1.36121E-1 1.1622E-1 1.17312E-1 1.18414E-1 1.0111E-1 9.71784E-2 9.80076E-2 8.29462E-2 8.39363E-2 8.46631E-2 7.11706E-2 7.11706E-2 7.04736E-2 5.81162E-2 5.83098E-2 5.83098E-2 4.81316E-2 4.81855E-2 4.81855E-2 3.92939E-2 3.894E-2 3.90724E-2 3.74716E-3 5.43157E-3 1.39795E-2 8.41352E-2 9.32405E-2 8.32682E-2 5.35247E-2 2.86943E-2 2.48663E-2 2.40796E-2 2.43019E-2 1.9763E-2 2.11395E-2 2.21614E-2 2.5362E-2 2.21387E-2 2.12398E-2 2.13232E-2 2.10305E-2 2.10063E-2 1.75367E-2 1.56053E-2 1.80509E-2 2.06942E-2 2.19968E-2 1.76896E-2 1.7547E-2 2.13313E-2 3.32151E-2 5.80197E-2 4.71282E-2 4.71282E-2 3.6095E-2 2.29693E-2 1.86519E-2 2.58985E-2 2.22063E-2 1.89122E-2 2.65821E-2 3.47943E-2 3.37364E-2 2.42793E-2 1.68712E-2 1.78061E-2 1.78061E-2 1.87485E-2 1.89006E-2 2.05054E-2 2.30373E-2 2.64816E-2 2.57036E-2 2.27049E-2 2.34614E-2 2.50966E-2 1.82941E-2 1.93851E-2 1.47528E-2 1.53992E-2 1.52896E-2 1.69955E-2 1.34281E-2 1.30615E-2 9.62686E-3 1.04633E-2 1.01768E-2 9.10639E-3 1.44577E-2 1.45364E-2 1.09366E-2 1.09406E-2 8.74955E-3 4.87341E-3 4.23234E-3 5.29261E-3 3.38921E-3 4.35838E-3 4.87341E-3 5.44897E-3 6.1918E-3 4.42984E-3 2.0732E-3 1.52172E-3 1.35051E-3 2.24335E-3 2.90054E-3 4.57473E-3 5.4088E-3 7.14781E-3 8.68525E-3 7.34967E-3 1.05499E-2 1.793E-2 1.56201E-2 1.47531E-2 1.69633E-2 3.36351E-2 3.36351E-2 3.65226E-2 4.85168E-2 5.45872E-2 4.29303E-2 4.84083E-2 6.57509E-2 6.45928E-2 7.53209E-2 5.53864E-2 9.76681E-2 8.49404E-2 1.08614E-1 8.66369E-2 6.48135E-2 1.36302E-1 8.52568E-2 8.03801E-2 1.40991E-1 1.91639E-1 1.03392E-1 6.81404E-2 2.21199E-1 2.14383E-1 2.02609E-1 1.95294E-1 2.18272E-1 2.12774E-1 2.53128E-1 2.6717E-1 2.87302E-1 -9999 -9999 -9999 -9999 -9999 -9999 -9999 -9999 -9999 -9999 -9999 -9999 -9999 -9999 -9999 -9999 -9999 -9999 -9999 -9999 -9999 -9999 -9999 -9999 -9999 -9999 -9999 -9999 -9999 -9999 -9999 -9999 -9999 -9999 -9999 -9999 -9999 -9999 -9999 -9999 -9999 -9999 -9999 -9999
-9999 -9999 -9999 -9999 -9999 -9999 -9999 -9999 -9999 -9999 -9999 -9999 -9999 -9999 -9999 -9999 -9999 -9999 -9999 -9999 -9999 -9999 -9999 -9999 -9999 -9999 -9999 -9999 -9999 -9999 -9999 -9999 -9999 -9999 -9999 -9999 -9999 -9999 -9999 -9999 -9999 -9999 -9999 -9999 -9999 -9999 -9999 -9999 -9999 -9999 -9999 -9999 -9999 -9999 -9999 -9999 -9999 -9999 -9999 -9999 -9999 -9999 2.86816E-2 2.54032E-2 2.55493E-2 1.67239E-1 1.49353E-1 1.51156E-1 1.52977E-1 1.34743E-1 1.36953E-1 1.3821E-1 1.17678E-1 1.17923E-1 1.19276E-1 9.68691E-2 9.79036E-2 8.29462E-2 8.35751E-2 8.43899E-2 7.11706E-2 7.19526E-2 7.17956E-2 5.90901E-2 5.86988E-2 5.86338E-2 4.85104E-2 4.88374E-2 4.90017E-2 4.02376E-2 4.0011E-2 3.97406E-2 3.9472E-2 3.26469E-2 3.94091E-3 7.57859E-3 5.15101E-2 7.49736E-2 9.33401E-2 7.17266E-2 3.42169E-2 2.62736E-2 2.39968E-2 1.92676E-2 2.07294E-2 2.12372E-2 2.27557E-2 2.255E-2 2.33684E-2 2.39228E-2 2.22664E-2 2.40882E-2 2.15356E-2 2.6979E-2 2.67636E-2 2.33367E-2 1.95481E-2 1.72652E-2 2.19441E-2 2.9778E-2 5.10593E-2 5.4784E-2 5.67734E-2 4.10624E-2 3.18623E-2 3.96558E-2 3.71259E-2 2.49107E-2 1.83739E-2 1.93016E-2 2.06045E-2 2.2986E-2 3.05704E-2 2.46496E-2 1.88948E-2 1.69103E-2 1.70998E-2 1.72388E-2 1.84477E-2 1.89443E-2 2.03641E-2 2.21792E-2 2.36107E-2 2.42196E-2 2.34617E-2 2.18633E-2 1.67776E-2 1.27047E-2 1.16825E-2 1.09509E-2 1.18492E-2 9.23032E-3 1.15711E-2 9.85708E-3 1.10604E-2 1.58506E-2 1.52102E-2 1.32897E-2 1.20141E-2 1.12478E-2 1.42803E-2 1.25726E-2 9.86714E-3 5.92457E-3 4.73924E-3 9.51047E-3 5.76162E-3 4.73784E-3 3.89718E-3 5.92457E-3 6.26433E-3 8.10445E-3 4.65237E-3 3.94493E-3 2.0732E-3 1.35371E-3 1.69162E-3 1.65369E-3 3.27141E-3 3.86878E-3 5.1152E-3 5.4088E-3 4.70427E-3 8.68525E-3 1.05919E-2 8.92892E-3 8.90677E-3 1.83325E-2 2.7028E-2 2.56025E-2 2.48882E-2 3.45296E-2 3.84356E-2 2.62091E-2 3.10136E-2 6.2152E-2 9.21212E-2 9.5491E-2 6.75216E-2 8.67788E-2 4.71321E-2 6.03431E-2 1.02341E-1 1.54847E-1 1.99655E-1 1.1526E-1 8.77071E-2 1.60399E-1 2.33336E-1 2.02168E-1 2.0999E-1 2.18374E-1 1.99772E-1 1.96964E-1 1.91439E-1 2.07499E-1 2.06726E-1 2.17343E-1 -9999 -9999 -9999 -9999 -9999 -9999 -9999 -9999 -9999 -9999 -9999 -9999 -9999 -9999 -9999 -9999 -9999 -9999 -9999 -9999 -9999 -9999 -9999 -9999 -9999 -9999 -9999 -9999 -9999 -9999 -9999 -9999 -9999 -9999 -9999 -9999 -9999 -9999 -9999 -9999 -9999 -9999 -9999 -9999 -9999 -9999
-9999 -9999 -9999 -9999 -9999 -9999 -9999 -9999 -9999 -9999 -9999 -9999 -9999 -9999 -9999 -9999 -9999 -9999 -9999 -9999 -9999 -9999 -9999 -9999 -9999 -9999 -9999 -9999 -9999 -9999 -9999 -9999 -9999 -9999 -9999 -9999 -9999 -9999 -9999 -9999 -9999 -9999 -9999 -9999 -9999 -9999 -9999 -9999 -9999 -9999 -9999 -9999 -9999 -9999 -9999 -9999 -9999 -9999 -9999 -9999 -9999 2.85508E-2 2.89451E-2 2.56373E-2 2.5933E-2 1.69547E-1 1.51005E-1 1.52673E-1 1.54048E-1 1.35292E-1 1.38491E-1 1.1866E-1 1.18783E-1 1.19276E-1 1.01538E-1 9.74886E-2 9.8529E-2 8.36652E-2 8.44809E-2 8.55797E-2 7.21887E-2 7.28219E-2 7.25838E-2 5.96158E-2 5.92212E-2 5.91556E-2 4.88921E-2 4.91665E-2 4.96085E-2 4.10175E-2 4.07866E-2 4.07866E-2 3.30583E-2 3.28707E-2 3.1897E-2 3.37018E-3 4.09285E-2 6.57187E-2 1.00941E-1 7.80592E-2 4.99629E-2 2.91904E-2 2.46108E-2 1.89587E-2 1.92232E-2 2.14585E-2 2.48606E-2 3.01635E-2 3.41281E-2 3.13206E-2 3.5448E-2 3.18395E-2 4.12452E-2 5.43926E-2 6.47815E-2 4.46494E-2 2.58446E-2 2.91054E-2 4.3843E-2 5.82944E-2 5.38426E-2 4.46717E-2 4.45466E-2 2.60083E-2 2.19406E-2 2.62905E-2 3.6572E-2 3.46102E-2 2.64192E-2 2.05421E-2 2.58096E-2 2.96993E-2 2.68941E-2 2.81323E-2 2.85975E-2 2.25457E-2 1.87998E-2 1.8662E-2 1.83627E-2 1.8619E-2 2.01306E-2 2.22303E-2 2.16216E-2 2.23256E-2 2.05843E-2 1.92669E-2 1.821E-2 1.56E-2 1.45899E-2 9.71618E-3 7.3181E-3 8.47084E-3 1.09424E-2 1.54189E-2 1.70383E-2 1.55913E-2 1.38226E-2 1.32414E-2 1.17679E-2 1.12742E-2 8.13607E-3 9.81764E-3 6.82325E-3 5.70399E-3 6.48986E-3 1.16637E-2 7.6132E-3 6.26433E-3 4.87341E-3 7.40416E-3 8.86679E-3 1.0121E-2 6.1485E-3 4.93258E-3 2.59346E-3 2.0732E-3 1.51672E-3 1.24377E-3 2.08457E-3 3.1812E-3 3.1812E-3 3.45308E-3 3.1692E-3 4.43081E-3 6.21162E-3 6.18805E-3 7.94131E-3 1.31144E-2 1.5924E-2 1.42217E-2 1.72131E-2 2.08224E-2 2.20536E-2 3.15963E-2 4.061E-2 5.89609E-2 9.3192E-2 9.31934E-2 8.34663E-2 9.66358E-2 5.71171E-2 4.91596E-2 6.76244E-2 7.71923E-2 1.58513E-1 1.63042E-1 1.73191E-1 1.69522E-1 2.28603E-1 1.08372E-1 2.01598E-1 2.16971E-1 1.98458E-1 1.9474E-1 1.90894E-1 2.08858E-1 2.04037E-1 2.04037E-1 -9999 -9999 -9999 -9999 -9999 -9999 -9999 -9999 -9999 -9999 -9999 -9999 -9999 -9999 -9999 -9999 -9999 -9999 -9999 -9999 -9999 -9999 -9999 -9999 -9999 -9999 -9999 -9999 -9999 -9999 -9999 -9999 -9999 -9999 -9999 -9999 -9999 -9999 -9999 -9999 -9999 -9999 -9999 -9999 -9999 -9999
-9999 -9999 -9999 -9999 -9999 -9999 -9999 -9999 -9999 -9999 -9999 -9999 -9999 -9999 -9999 -9999 -9999 -9999 -9999 -9999 -9999 -9999 -9999 -9999 -9999 -9999 -9999 -9999 -9999 -9999 -9999 -9999 -9999 -9999 -9999 -9999 -9999 -9999 -9999 -9999 -9999 -9999 -9999 -9999 -9999 -9999 -9999 -9999 -9999 -9999 -9999 -9999 -9999 -9999 -9999 -9999 -9999 -9999 -9999 -9999 -9999 -9999 -9999 2.58439E-2 2.62019E-2 2.29305E-2 2.3169E-2 2.33294E-2 1.9972E-2 1.36259E-1 1.38631E-1 1.19276E-1 1.19648E-1 1.20269E-1 9.75922E-2 9.8529E-2 9.94739E-2 8.4299E-2 8.51203E-2 7.21887E-2 7.33801E-2 7.41844E-2 6.10166E-2 6.0279E-2 6.00794E-2 4.94977E-2 4.93871E-2 4.96085E-2 4.11566E-2 4.15766E-2 4.17646E-2 4.20008E-2 3.42835E-2 3.3896E-2 3.17519E-2 2.72637E-2 3.62857E-2 5.85649E-2 8.27807E-2 1.0181E-1 7.70827E-2 4.0001E-2 2.14485E-2 1.91125E-2 1.88278E-2 2.00385E-2 2.30482E-2 4.05981E-2 4.25004E-2 4.04695E-2 3.99885E-2 4.74934E-2 5.42101E-2 6.01646E-2 6.94894E-2 5.73255E-2 3.80005E-2 3.63165E-2 4.47581E-2 5.86145E-2 5.82944E-2 5.52897E-2 3.63277E-2 2.63256E-2 2.10745E-2 3.0852E-2 3.86011E-2 3.56944E-2 2.57239E-2 2.95791E-2 2.38014E-2 2.56745E-2 3.00145E-2 2.97896E-2 3.0871E-2 2.77118E-2 2.56631E-2 2.16215E-2 1.80339E-2 1.83415E-2 1.8469E-2 2.07193E-2 2.12308E-2 2.16049E-2 2.15633E-2 1.67423E-2 1.82065E-2 1.79419E-2 1.74437E-2 1.2612E-2 8.01112E-3 1.14486E-2 1.81939E-2 1.63558E-2 1.5149E-2 1.20283E-2 9.57396E-3 9.42454E-3 1.04303E-2 9.20555E-3 7.4407E-3 8.81212E-3 8.37916E-3 7.4993E-3 7.96577E-3 8.23045E-3 9.50772E-3 8.80325E-3 8.9482E-3 9.27228E-3 1.00861E-2 1.12481E-2 5.78338E-3 5.25917E-3 4.29188E-3 3.52767E-3 2.0732E-3 1.17537E-3 1.52189E-3 2.25781E-3 2.1939E-3 2.06913E-3 2.5865E-3 3.93746E-3 6.90965E-3 8.38477E-3 1.07712E-2 1.20491E-2 1.20428E-2 1.27032E-2 2.20244E-2 2.67092E-2 3.07708E-2 4.40742E-2 7.27168E-2 7.08477E-2 8.93771E-2 8.75337E-2 1.05445E-1 9.2351E-2 1.09499E-1 1.30445E-1 8.5968E-2 5.42568E-2 6.47574E-2 1.18515E-1 1.99655E-1 2.30024E-1 1.52965E-1 8.41125E-2 2.01598E-1 2.19582E-1 2.09859E-1 1.97151E-1 1.92352E-1 2.12183E-1 2.05571E-1 -9999 -9999 -9999 -9999 -9999 -9999 -9999 -9999 -9999 -9999 -9999 -9999 -9999 -9999 -9999 -9999 -9999 -9999 -9999 -9999 -9999 -9999 -9999 -9999 -9999 -9999 -9999 -9999 -9999 -9999 -9999 -9999 -9999 -9999 -9999 -9999 -9999 -9999 -9999 -9999 -9999 -9999 -9999 -9999 -9999 -9999 -9999
-9999 -9999 -9999 -9999 -9999 -9999 -9999 -9999 -9999 -9999 -9999 -9999 -9999 -9999 -9999 -9999 -9999 -9999 -9999 -9999 -9999 -9999 -9999 -9999 -9999 -9999 -9999 -9999 -9999 -9999 -9999 -9999 -9999 -9999 -9999 -9999 -9999 -9999 -9999 -9999 -9999 -9999 -9999 -9999 -9999 -9999 -9999 -9999 -9999 -9999 -9999 -9999 -9999 -9999 -9999 -9999 -9999 -9999 -9999 -9999 -9999 -9999 2.55786E-2 2.59627E-2 2.63827E-2 2.31158E-2 2.32224E-2 2.34369E-2 1.9972E-2 1.35844E-1 1.38772E-1 1.194E-1 1.20145E-1 9.74886E-2 1.03597E-1 9.94739E-2 8.4299E-2 8.51203E-2 8.54876E-2 7.22676E-2 7.37812E-2 7.46708E-2 6.16263E-2 6.12192E-2 6.11516E-2 5.03912E-2 5.02787E-2 5.03912E-2 4.16235E-2 4.20008E-2 4.23812E-2 3.48333E-2 3.51512E-2 3.47542E-2 2.7717E-2 2.88819E-2 4.83472E-3 5.95725E-2 8.21341E-2 1.0687E-1 1.0687E-1 6.16569E-2 2.57901E-2 2.00385E-2 1.86762E-2 1.54539E-2 1.88648E-2 2.70465E-2 3.10928E-2 3.96548E-2 3.52717E-2 4.13662E-2 5.12709E-2 4.80069E-2 5.14197E-2 1.52455E-2 1.42209E-2 1.62525E-2 1.62525E-2 4.10564E-2 5.5594E-2 3.75734E-2 2.75811E-2 2.09846E-2 2.56238E-2 3.8429E-2 4.2988E-2 3.86392E-2 2.77123E-2 2.49103E-2 2.65523E-2 2.76787E-2 2.82343E-2 2.89894E-2 3.23125E-2 2.8882E-2 2.76962E-2 2.52946E-2 2.12267E-2 1.84477E-2 1.79847E-2 1.85975E-2 2.20659E-2 2.08829E-2 2.33133E-2 1.629E-2 1.87018E-2 1.50407E-2 1.87018E-2 1.03461E-2 9.5215E-3 1.41087E-2 1.85674E-2 1.52136E-2 1.36364E-2 1.09207E-2 1.30048E-2 1.14127E-2 8.44084E-3 9.14311E-3 7.47698E-3 8.02905E-3 1.10219E-2 1.08311E-2 1.01138E-2 9.53387E-3 7.48623E-3 6.59972E-3 8.09548E-3 7.48911E-3 5.66644E-3 7.94696E-3 8.38375E-3 6.57379E-3 5.09952E-3 3.50051E-3 2.01596E-3 1.20924E-3 2.12353E-3 2.24507E-3 2.43914E-3 2.43154E-3 3.69491E-3 4.36996E-3 5.47789E-3 5.17333E-3 9.0634E-3 1.01683E-2 1.27074E-2 2.14871E-2 2.53115E-2 3.06883E-2 4.2772E-2 5.31574E-2 4.51899E-2 5.02863E-2 7.46312E-2 7.85996E-2 7.46312E-2 1.42767E-1 1.46004E-1 1.06122E-1 1.49536E-1 1.02527E-1 5.81253E-2 6.97766E-2 1.21498E-1 9.33162E-2 7.57408E-2 6.81404E-2 2.0969E-1 2.21402E-1 2.14185E-1 2.00148E-1 2.29102E-1 2.14553E-1 2.06726E-1 -9999 -9999 -9999 -9999 -9999 -9999 -9999 -9999 -9999 -9999 -9999 -9999 -9999 -9999 -9999 -9999 -9999 -9999 -9999 -9999 -9999 -9999 -9999 -9999 -9999 -9999 -9999 -9999 -9999 -9999 -9999 -9999 -9999 -9999 -9999 -9999 -9999 -9999 -9999 -9999 -9999 -9999 -9999 -9999 -9999 -9999 -9999
-9999 -9999 -9999 -9999 -9999 -9999 -9999 -9999 -9999 -9999 -9999 -9999 -9999 -9999 -9999 -9999 -9999 -9999 -9999 -9999 -9999 -9999 -9999 -9999 -9999 -9999 -9999 -9999 -9999 -9999 -9999 -9999 -9999 -9999 -9999 -9999 -9999 -9999 -9999 -9999 -9999 -9999 -9999 -9999 -9999 -9999 -9999 -9999 -9999 -9999 -9999 -9999 -9999 -9999 -9999 -9999 -9999 -9999 -9999 -9999 -9999 2.89451E-2 2.56667E-2 2.61719E-2 2.65039E-2 2.32491E-2 2.341E-2 1.9926E-2 2.00875E-2 2.04144E-2 1.73741E-2 1.2002E-1 1.21269E-1 9.83202E-2 9.93685E-2 1.00214E-1 8.49372E-2 8.57641E-2 8.59488E-2 7.21887E-2 7.34602E-2 7.44272E-2 6.19675E-2 6.19675E-2 6.19675E-2 5.12427E-2 5.11284E-2 5.11855E-2 4.20956E-2 4.23335E-2 4.27169E-2 3.50316E-2 3.52711E-2 3.49125E-2 2.6555E-2 3.26128E-3 6.19535E-3 4.48742E-2 7.56871E-2 1.0687E-1 1.17077E-1 6.76015E-2 3.47501E-2 2.3125E-2 1.90905E-2 1.49431E-2 1.59819E-2 1.93724E-2 2.57342E-2 1.27458E-2 1.2578E-2 1.28289E-2 1.48976E-2 1.41334E-2 1.09078E-2 1.05333E-2 9.82905E-3 1.12482E-2 2.8066E-2 3.48624E-2 4.48279E-2 3.6572E-2 2.98575E-2 2.14309E-2 2.84112E-2 3.62377E-2 3.75734E-2 4.08187E-2 3.04113E-2 2.62243E-2 3.22133E-2 2.65569E-2 3.10005E-2 3.11894E-2 3.2731E-2 3.01462E-2 2.99976E-2 2.67661E-2 2.34886E-2 2.05765E-2 1.93339E-2 1.9112E-2 2.02704E-2 2.1834E-2 2.0014E-2 1.20199E-2 1.03969E-2 1.06568E-2 1.15417E-2 8.73806E-3 9.48772E-3 1.3418E-2 1.76028E-2 1.54833E-2 1.375E-2 1.13715E-2 1.34007E-2 1.05093E-2 1.0117E-2 9.57962E-3 6.12809E-3 5.49395E-3 7.48899E-3 6.37835E-3 7.23395E-3 8.90683E-3 9.62135E-3 8.02972E-3 7.71113E-3 7.32905E-3 7.3806E-3 8.87717E-3 7.26345E-3 5.36609E-3 4.49004E-3 2.36347E-3 1.36208E-3 1.20924E-3 1.95337E-3 2.24433E-3 2.11851E-3 2.49199E-3 3.19299E-3 2.69171E-3 4.4576E-3 4.08593E-3 6.95232E-3 8.0392E-3 7.22663E-3 1.19701E-2 1.23045E-2 1.53788E-2 2.68605E-2 4.16723E-2 3.63199E-2 5.7215E-2 4.14199E-2 3.32716E-2 6.31181E-2 1.14374E-1 1.2299E-1 7.35685E-2 1.19509E-1 1.62637E-1 6.98986E-2 5.16478E-2 5.05743E-2 6.64519E-2 6.95088E-2 6.73035E-2 2.39262E-1 2.22012E-1 2.15774E-1 2.01281E-1 2.3077E-1 2.15149E-1 2.07306E-1 -9999 -9999 -9999 -9999 -9999 -9999 -9999 -9999 -9999 -9999 -9999 -9999 -9999 -9999 -9999 -9999 -9999 -9999 -9999 -9999 -9999 -9999 -9999 -9999 -9999 -9999 -9999 -9999 -9999 -9999 -9999 -9999 -9999 -9999 -9999 -9999 -9999 -9999 -9999 -9999 -9999 -9999 -9999 -9999 -9999 -9999 -9999
-9999 -9999 -9999 -9999 -9999 -9999 -9999 -9999 -9999 -9999 -9999 -9999 -9999 -9999 -9999 -9999 -9999 -9999 -9999 -9999 -9999 -9999 -9999 -9999 -9999 -9999 -9999 -9999 -9999 -9999 -9999 -9999 -9999 -9999 -9999 -9999 -9999 -9999 -9999 -9999 -9999 -9999 -9999 -9999 -9999 -9999 -9999 -9999 -9999 -9999 -9999 -9999 -9999 -9999 -9999 -9999 -9999 -9999 -9999 -9999 2.87473E-2 2.90777E-2 2.59627E-2 2.63827E-2 2.31424E-2 2.33831E-2 2.36534E-2 2.01339E-2 2.03205E-2 2.06273E-2 1.74749E-2 1.20768E-1 1.21897E-1 9.92632E-2 1.00214E-1 8.4572E-2 8.56718E-2 8.65052E-2 7.24255E-2 7.27424E-2 7.36205E-2 6.22417E-2 6.30711E-2 6.32104E-2 5.21078E-2 5.17024E-2 5.17024E-2 4.26207E-2 4.28615E-2 4.3055E-2 3.54317E-2 3.55929E-2 3.54719E-2 2.85536E-2 2.8229E-2 3.25746E-3 6.13765E-3 1.27235E-2 7.23796E-2 1.0687E-1 1.00559E-1 8.32297E-2 4.59977E-2 2.71984E-2 1.62243E-2 1.49778E-2 1.51876E-2 1.64513E-2 2.03341E-2 2.50473E-2 2.46367E-2 2.30378E-2 2.78767E-2 9.05878E-3 8.80871E-3 8.27653E-3 9.10114E-3 1.03148E-2 3.21061E-2 3.58133E-2 4.20839E-2 4.4157E-2 2.83054E-2 2.02853E-2 2.3777E-2 2.42228E-2 2.77816E-2 3.38353E-2 3.41577E-2 2.89894E-2 3.14546E-2 2.82101E-2 3.14546E-2 2.96055E-2 3.15594E-2 3.17338E-2 3.16013E-2 2.90584E-2 2.84399E-2 2.4909E-2 2.28628E-2 2.09033E-2 2.09717E-2 2.12308E-2 1.65048E-2 1.66098E-2 1.62831E-2 8.66295E-3 1.00437E-2 1.05339E-2 1.23458E-2 1.72183E-2 1.70781E-2 1.41415E-2 1.27047E-2 8.85671E-3 1.13715E-2 1.0317E-2 8.36708E-3 7.96523E-3 7.21508E-3 5.45541E-3 5.21655E-3 8.50957E-3 9.02156E-3 8.30275E-3 8.03897E-3 8.33533E-3 6.75596E-3 4.80408E-3 5.59719E-3 6.67062E-3 6.03943E-3 5.79823E-3 3.89788E-3 2.32404E-3 1.56685E-3 1.52353E-3 2.40071E-3 2.53723E-3 2.99227E-3 3.23878E-3 3.13562E-3 4.12995E-3 6.12725E-3 7.20986E-3 6.41859E-3 7.56633E-3 6.21992E-3 8.95016E-3 8.95154E-3 1.56212E-2 2.81334E-2 3.23915E-2 3.06312E-2 4.47269E-2 2.96338E-2 1.99151E-2 4.61249E-2 7.90384E-2 8.49358E-2 5.54051E-2 1.32585E-1 1.62516E-1 7.69273E-2 7.14129E-2 8.7448E-2 7.18479E-2 6.64224E-2 2.03189E-1 2.3564E-1 2.20592E-1 2.13789E-1 1.9996E-1 2.27858E-1 2.13563E-1 2.00426E-1 -9999 -9999 -9999 -9999 -9999 -9999 -9999 -9999 -9999 -9999 -9999 -9999 -9999 -9999 -9999 -9999 -9999 -9999 -9999 -9999 -9999 -9999 -9999 -9999 -9999 -9999 -9999 -9999 -9999 -9999 -9999 -9999 -9999 -9999 -9999 -9999 -9999 -9999 -9999 -9999 -9999 -9999 -9999 -9999 -9999 -9999 -9999
-9999 -9999 -9999 -9999 -9999 -9999 -9999 -9999 -9999 -9999 -9999 -9999 -9999 -9999 -9999 -9999 -9999 -9999 -9999 -9999 -9999 -9999 -9999 -9999 -9999 -9999 -9999 -9999 -9999 -9999 -9999 -9999 -9999 -9999 -9999 -9999 -9999 -9999 -9999 -9999 -9999 -9999 -9999 -9999 -9999 -9999 -9999 -9999 -9999 -9999 -9999 -9999 -9999 -9999 -9999 -9999 -9999 -9999 -9999 -9999 2.87802E-2 2.57257E-2 2.62319E-2 2.65647E-2 2.3169E-2 2.34908E-2 2.39817E-2 2.04144E-2 2.05561E-2 2.07226E-2 1.75559E-2 1.78218E-2 1.502E-2 9.97906E-2 1.0064E-1 8.51203E-2 8.61339E-2 8.69713E-2 7.33001E-2 7.37008E-2 7.44272E-2 6.28628E-2 6.36298E-2 6.46186E-2 5.33422E-2 5.3105E-2 5.29277E-2 4.36898E-2 4.39364E-2 4.40849E-2 3.60809E-2 3.604E-2 3.59583E-2 2.88489E-2 2.68301E-2 3.23461E-3 3.72934E-3 9.50168E-3 6.51934E-2 1.11872E-1 1.053E-1 9.1643E-2 5.31032E-2 3.36998E-2 1.87346E-2 1.56159E-2 1.4259E-2 1.56521E-2 1.38933E-2 1.79424E-2 2.13036E-2 1.99166E-2 2.14267E-2 1.83899E-2 1.96048E-2 1.997E-2 2.23672E-2 1.12351E-2 1.25421E-2 2.30093E-2 2.94691E-2 3.66348E-2 2.92722E-2 2.79972E-2 2.66103E-2 2.13362E-2 2.30535E-2 3.41221E-2 3.43781E-2 2.6712E-2 2.80991E-2 2.58565E-2 2.82101E-2 3.23206E-2 3.01688E-2 2.90416E-2 2.82101E-2 2.74511E-2 2.70481E-2 2.35832E-2 2.0903E-2 1.85465E-2 2.17132E-2 2.02509E-2 1.87222E-2 2.02388E-2 1.76995E-2 1.12965E-2 1.22179E-2 1.90522E-2 1.38026E-2 1.62611E-2 1.70092E-2 1.33467E-2 1.04633E-2 8.61382E-3 1.04633E-2 9.62686E-3 6.11005E-3 6.52371E-3 6.54915E-3 5.21655E-3 3.33635E-3 4.48182E-3 5.01137E-3 6.0921E-3 7.33597E-3 8.72845E-3 7.12079E-3 4.6727E-3 5.12665E-3 4.88901E-3 5.41658E-3 5.67738E-3 4.44301E-3 3.01836E-3 2.22258E-3 2.45231E-3 4.57473E-3 5.25996E-3 5.88091E-3 6.39396E-3 5.25358E-3 8.41202E-3 1.35353E-2 1.38833E-2 1.07846E-2 7.69356E-3 6.25086E-3 6.02333E-3 6.70151E-3 1.2016E-2 2.21384E-2 2.04534E-2 2.35302E-2 3.4709E-2 2.48015E-2 1.33255E-2 2.76139E-2 5.42891E-2 4.88441E-2 6.7424E-2 1.67206E-1 1.48219E-1 8.9975E-2 7.29783E-2 1.46655E-1 1.03413E-1 6.81404E-2 2.03189E-1 2.21402E-1 2.15575E-1 2.00148E-1 1.92901E-1 2.21705E-1 2.15945E-1 2.19553E-1 -9999 -9999 -9999 -9999 -9999 -9999 -9999 -9999 -9999 -9999 -9999 -9999 -9999 -9999 -9999 -9999 -9999 -9999 -9999 -9999 -9999 -9999 -9999 -9999 -9999 -9999 -9999 -9999 -9999 -9999 -9999 -9999 -9999 -9999 -9999 -9999 -9999 -9999 -9999 -9999 -9999 -9999 -9999 -9999 -9999 -9999 -9999
-9999 -9999 -9999 -9999 -9999 -9999 -9999 -9999 -9999 -9999 -9999 -9999 -9999 -9999 -9999 -9999 -9999 -9999 -9999 -9999 -9999 -9999 -9999 -9999 -9999 -9999 -9999 -9999 -9999 -9999 -9999 -9999 -9999 -9999 -9999 -9999 -9999 -9999 -9999 -9999 -9999 -9999 -9999 -9999 -9999 -9999 -9999 -9999 -9999 -9999 -9999 -9999 -9999 -9999 -9999 -9999 -9999 -9999 -9999 -9999 2.89121E-2 2.58736E-2 2.64735E-2 2.67479E-2 2.33294E-2 2.37623E-2 2.04615E-2 2.06273E-2 2.07704E-2 1.74749E-2 1.76577E-2 1.79251E-2 1.50374E-2 1.53012E-2 1.01388E-1 8.57641E-2 8.67846E-2 7.31404E-2 7.39422E-2 7.45896E-2 6.24481E-2 6.31407E-2 6.39813E-2 5.37597E-2 5.42407E-2 5.39997E-2 4.4234E-2 4.44834E-2 4.48853E-2 3.67416E-2 3.65339E-2 3.62861E-2 3.60809E-2 2.90806E-2 2.8619E-2 3.2044E-3 3.61736E-3 9.06869E-3 5.92632E-2 8.32297E-2 1.053E-1 9.1643E-2 6.40979E-2 3.34747E-2 2.19255E-2 1.66428E-2 1.46106E-2 1.25435E-2 1.40229E-2 1.86182E-2 2.4216E-2 2.34654E-2 2.14246E-2 2.27304E-2 2.10091E-2 2.08643E-2 2.28352E-2 1.14329E-2 1.30323E-2 2.23277E-2 2.63794E-2 2.94691E-2 4.0738E-2 4.06158E-2 3.20052E-2 1.55296E-2 2.23795E-2 3.32096E-2 3.06111E-2 2.4504E-2 2.87407E-2 2.87518E-2 2.8955E-2 3.23206E-2 3.05499E-2 2.8488E-2 3.06111E-2 3.00826E-2 2.7622E-2 2.52124E-2 1.71842E-2 1.56913E-2 1.5021E-2 1.15598E-2 1.49834E-2 1.32567E-2 1.11888E-2 1.13715E-2 2.74511E-2 2.93978E-2 1.78176E-2 1.70978E-2 1.41663E-2 1.32412E-2 1.39699E-2 7.92407E-3 5.96264E-3 7.49496E-3 8.59112E-3 4.69147E-3 3.60736E-3 3.24436E-3 2.52229E-3 4.23832E-3 6.0921E-3 8.04902E-3 8.23505E-3 7.5593E-3 7.30902E-3 6.49766E-3 5.64215E-3 5.39015E-3 4.94279E-3 4.3257E-3 3.05762E-3 2.2555E-3 2.59346E-3 2.0732E-3 3.45955E-3 6.04721E-3 8.44702E-3 1.14656E-2 1.08468E-2 1.83433E-2 2.29614E-2 1.60574E-2 2.42239E-2 1.98998E-2 8.60381E-3 6.04297E-3 6.13913E-3 9.78536E-3 1.36315E-2 1.36175E-2 1.66378E-2 2.33196E-2 1.57613E-2 1.14755E-2 2.57406E-2 3.65485E-2 4.33211E-2 8.28616E-2 1.4893E-1 1.21832E-1 7.29783E-2 9.97502E-2 2.00734E-1 9.33162E-2 6.81404E-2 5.99882E-2 2.13591E-1 2.06561E-1 1.89444E-1 2.13293E-1 2.08469E-1 2.28763E-1 2.67085E-1 -9999 -9999 -9999 -9999 -9999 -9999 -9999 -9999 -9999 -9999 -9999 -9999 -9999 -9999 -9999 -9999 -9999 -9999 -9999 -9999 -9999 -9999 -9999 -9999 -9999 -9999 -9999 -9999 -9999 -9999 -9999 -9999 -9999 -9999 -9999 -9999 -9999 -9999 -9999 -9999 -9999 -9999 -9999 -9999 -9999 -9999 -9999
-9999 -9999 -9999 -9999 -9999 -9999 -9999 -9999 -9999 -9999 -9999 -9999 -9999 -9999 -9999 -9999 -9999 -9999 -9999 -9999 -9999 -9999 -9999 -9999 -9999 -9999 -9999 -9999 -9999 -9999 -9999 -9999 -9999 -9999 -9999 -9999 -9999 -9999 -9999 -9999 -9999 -9999 -9999 -9999 -9999 -9999 -9999 -9999 -9999 -9999 -9999 -9999 -9999 -9999 -9999 -9999 -9999 -9999 -9999 2.87144E-2 2.91443E-2 2.61119E-2 2.66867E-2 2.341E-2 2.36534E-2 2.40922E-2 2.06749E-2 2.08424E-2 2.10839E-2 1.76781E-2 1.78218E-2 1.80498E-2 1.51775E-2 1.54079E-2 1.2919E-2 1.30852E-2 8.76278E-2 7.37008E-2 7.46708E-2 7.54881E-2 6.32801E-2 6.34897E-2 6.40519E-2 5.37597E-2 5.47257E-2 5.46649E-2 4.47342E-2 4.50876E-2 4.54436E-2 3.72025E-2 3.69504E-2 3.65339E-2 2.7895E-2 2.92807E-2 2.88489E-2 2.19833E-2 3.53765E-3 6.926E-3 5.8416E-2 9.1643E-2 1.053E-1 9.1643E-2 7.2112E-2 3.84187E-2 2.54699E-2 1.90179E-2 1.6112E-2 1.29132E-2 1.5864E-2 2.76543E-2 2.93349E-2 2.56436E-2 2.91118E-2 2.49186E-2 2.31259E-2 2.09607E-2 2.13015E-2 8.45046E-3 1.23195E-2 2.4955E-2 1.78591E-2 3.46813E-2 4.46162E-2 4.65865E-2 2.78105E-2 1.64388E-2 2.42261E-2 3.23206E-2 2.74511E-2 2.36679E-2 3.03218E-2 3.11935E-2 2.65556E-2 3.06111E-2 2.98716E-2 2.8025E-2 2.88268E-2 2.2078E-2 1.90273E-2 1.7421E-2 1.61431E-2 1.59418E-2 1.50239E-2 1.06181E-2 1.40084E-2 1.21289E-2 9.98305E-3 1.11553E-2 1.37662E-2 1.95955E-2 1.69992E-2 1.73267E-2 1.27948E-2 1.00539E-2 1.34281E-2 8.09587E-3 3.65641E-3 4.13531E-3 5.8324E-3 5.86032E-3 4.39094E-3 2.74314E-3 2.52229E-3 4.60874E-3 6.26433E-3 4.73924E-3 5.1532E-3 4.60874E-3 5.22871E-3 6.42964E-3 5.28935E-3 4.5786E-3 3.90854E-3 3.8895E-3 2.4449E-3 2.45231E-3 1.9603E-3 1.69084E-3 2.9801E-3 3.72955E-3 4.79526E-3 7.09628E-3 1.17879E-2 2.78049E-2 2.63278E-2 2.56182E-2 4.17444E-2 2.42543E-2 1.88054E-2 1.09976E-2 1.42596E-2 1.0103E-2 1.49478E-2 2.46735E-2 1.88173E-2 1.54834E-2 1.367E-2 1.19681E-2 2.28823E-2 4.06328E-2 6.83799E-2 1.25072E-1 1.9731E-1 9.46791E-2 7.69273E-2 1.10459E-1 1.46395E-1 6.81404E-2 6.09915E-2 6.72163E-2 2.02349E-1 1.86569E-1 1.75747E-1 1.93542E-1 2.15348E-1 2.92114E-1 -9999 -9999 -9999 -9999 -9999 -9999 -9999 -9999 -9999 -9999 -9999 -9999 -9999 -9999 -9999 -9999 -9999 -9999 -9999 -9999 -9999 -9999 -9999 -9999 -9999 -9999 -9999 -9999 -9999 -9999 -9999 -9999 -9999 -9999 -9999 -9999 -9999 -9999 -9999 -9999 -9999 -9999 -9999 -9999 -9999 -9999 -9999 -9999
-9999 -9999 -9999 -9999 -9999 -9999 -9999 -9999 -9999 -9999 -9999 -9999 -9999 -9999 -9999 -9999 -9999 -9999 -9999 -9999 -9999 -9999 -9999 -9999 -9999 -9999 -9999 -9999 -9999 -9999 -9999 -9999 -9999 -9999 -9999 -9999 -9999 -9999 -9999 -9999 -9999 -9999 -9999 -9999 -9999 -9999 -9999 -9999 -9999 -9999 -9999 -9999 -9999 -9999 -9999 -9999 -9999 -9999 2.85508E-2 2.8879E-2 2.58143E-2 2.63223E-2 2.69015E-2 2.36806E-2 2.39817E-2 2.42588E-2 2.07944E-2 2.11326E-2 1.7863E-2 1.80081E-2 1.80916E-2 1.516E-2 1.53545E-2 1.55875E-2 1.30548E-2 1.32688E-2 1.34082E-2 7.48336E-2 7.58173E-2 7.72312E-2 6.44765E-2 6.45475E-2 5.34612E-2 5.39997E-2 5.48476E-2 4.54436E-2 4.5597E-2 4.59569E-2 4.62156E-2 3.75838E-2 3.73292E-2 3.70343E-2 2.83453E-2 2.9923E-2 2.94821E-2 3.35577E-3 3.54595E-3 6.9341E-3 4.99742E-2 8.74567E-2 1.05222E-1 9.1643E-2 6.07217E-2 4.39607E-2 2.92007E-2 2.16496E-2 1.33866E-2 1.30187E-2 1.47572E-2 2.38845E-2 2.94155E-2 2.22286E-2 2.30462E-2 2.07923E-2 1.86682E-2 1.84965E-2 1.62195E-2 8.19788E-3 1.19666E-2 2.04642E-2 1.45247E-2 3.99261E-2 4.2988E-2 2.97896E-2 2.3607E-2 1.64086E-2 2.08692E-2 2.74309E-2 2.89384E-2 2.30743E-2 3.04092E-2 2.87683E-2 2.37442E-2 2.97896E-2 3.06111E-2 2.35331E-2 2.19638E-2 2.02115E-2 1.81926E-2 1.65467E-2 1.66588E-2 1.53526E-2 1.54269E-2 1.23137E-2 1.07924E-2 1.47146E-2 7.91654E-3 9.93655E-3 1.56664E-2 1.56366E-2 1.43507E-2 1.34281E-2 1.07577E-2 8.85671E-3 8.37616E-3 4.74662E-3 2.59417E-3 2.83494E-3 3.13968E-3 3.73107E-3 4.95307E-3 3.62823E-3 2.385E-3 3.89756E-3 3.68569E-3 2.56228E-3 3.1165E-3 4.73924E-3 5.57641E-3 5.85978E-3 5.3684E-3 4.82271E-3 3.84115E-3 3.05516E-3 2.5219E-3 1.56598E-3 1.63712E-3 1.53735E-3 1.93072E-3 2.69088E-3 3.08616E-3 4.4652E-3 6.71521E-3 2.35992E-2 2.89875E-2 3.12738E-2 5.00883E-2 3.10044E-2 2.70881E-2 3.53937E-2 2.13792E-2 1.58746E-2 2.94624E-2 6.00342E-2 3.71161E-2 3.03868E-2 2.18609E-2 1.79833E-2 4.17593E-2 7.79195E-2 8.33609E-2 1.79347E-1 1.27039E-1 1.21994E-1 7.29783E-2 9.33162E-2 7.98265E-2 6.09241E-2 5.22682E-2 5.75676E-2 1.78664E-1 1.70192E-1 1.6045E-1 1.94278E-1 2.59861E-1 3.06361E-1 -9999 -9999 -9999 -9999 -9999 -9999 -9999 -9999 -9999 -9999 -9999 -9999 -9999 -9999 -9999 -9999 -9999 -9999 -9999 -9999 -9999 -9999 -9999 -9999 -9999 -9999 -9999 -9999 -9999 -9999 -9999 -9999 -9999 -9999 -9999 -9999 -9999 -9999 -9999 -9999 -9999 -9999 -9999 -9999 -9999 -9999 -9999 -9999
-9999 -9999 -9999 -9999 -9999 -9999 -9999 -9999 -9999 -9999 -9999 -9999 -9999 -9999 -9999 -9999 -9999 -9999 -9999 -9999 -9999 -9999 -9999 -9999 -9999 -9999 -9999 -9999 -9999 -9999 -9999 -9999 -9999 -9999 -9999 -9999 -9999 -9999 -9999 -9999 -9999 -9999 -9999 -9999 -9999 -9999 -9999 -9999 -9999 -9999 -9999 -9999 -9999 -9999 -9999 -9999 -9999 -9999 2.86489E-2 2.90777E-2 2.60521E-2 2.64129E-2 2.69632E-2 2.37896E-2 2.40922E-2 2.06273E-2 2.09628E-2 2.1402E-2 1.81125E-2 1.81964E-2 1.83442E-2 1.54079E-2 1.55875E-2 1.57691E-2 1.3238E-2 1.34238E-2 1.11983E-2 1.13161E-2 7.71474E-2 6.53337E-2 6.6056E-2 6.61287E-2 5.43011E-2 5.44827E-2 5.51535E-2 4.59569E-2 4.65279E-2 4.70001E-2 3.84446E-2 3.81412E-2 3.80118E-2 3.07539E-2 3.06139E-2 3.0579E-2 3.006E-2 3.41133E-3 3.6216E-3 9.06869E-3 2.09928E-2 8.32297E-2 1.05198E-1 9.59485E-2 6.40534E-2 5.08819E-2 3.35736E-2 2.31703E-2 1.39256E-2 1.30187E-2 1.3717E-2 1.66738E-2 1.55098E-2 1.51721E-2 1.49348E-2 1.43407E-2 1.51511E-2 1.33268E-2 1.5289E-2 1.69096E-2 9.70638E-3 1.31296E-2 1.14838E-2 2.3142E-2 3.14546E-2 2.6712E-2 2.79643E-2 1.94443E-2 1.65147E-2 2.65573E-2 3.14546E-2 2.82101E-2 3.32096E-2 2.89894E-2 2.80235E-2 2.22222E-2 2.3495E-2 2.3495E-2 2.26134E-2 2.0497E-2 1.84466E-2 1.63625E-2 1.58893E-2 1.29321E-2 1.40463E-2 1.37E-2 1.2063E-2 8.15432E-3 7.30966E-3 9.59639E-3 2.04831E-2 1.49195E-2 1.27085E-2 1.07577E-2 8.14767E-3 8.85671E-3 9.36305E-3 7.28914E-3 4.37349E-3 2.22253E-3 1.78111E-3 2.44728E-3 2.82096E-3 2.66746E-3 2.66746E-3 2.2277E-3 1.93672E-3 2.70975E-3 3.4853E-3 4.35838E-3 6.00072E-3 6.52938E-3 5.25645E-3 4.78709E-3 4.01381E-3 3.15349E-3 2.25482E-3 1.47133E-3 1.67497E-3 2.14396E-3 3.18406E-3 3.97395E-3 6.4355E-3 1.26913E-2 2.2853E-2 3.95569E-2 4.21428E-2 4.39368E-2 4.2934E-2 3.43272E-2 5.95944E-2 6.73957E-2 3.42383E-2 1.59112E-2 2.66596E-2 8.49147E-2 6.90231E-2 2.80666E-2 1.89149E-2 2.3493E-2 5.79866E-2 1.18815E-1 1.42746E-1 1.67129E-1 1.82887E-1 1.15874E-1 6.56353E-2 8.41125E-2 6.26294E-2 4.89661E-2 4.41134E-2 1.67549E-1 1.61244E-1 1.5268E-1 1.73456E-1 2.1179E-1 2.94569E-1 2.88774E-1 -9999 -9999 -9999 -9999 -9999 -9999 -9999 -9999 -9999 -9999 -9999 -9999 -9999 -9999 -9999 -9999 -9999 -9999 -9999 -9999 -9999 -9999 -9999 -9999 -9999 -9999 -9999 -9999 -9999 -9999 -9999 -9999 -9999 -9999 -9999 -9999 -9999 -9999 -9999 -9999 -9999 -9999 -9999 -9999 -9999 -9999 -9999 -9999
-9999 -9999 -9999 -9999 -9999 -9999 -9999 -9999 -9999 -9999 -9999 -9999 -9999 -9999 -9999 -9999 -9999 -9999 -9999 -9999 -9999 -9999 -9999 -9999 -9999 -9999 -9999 -9999 -9999 -9999 -9999 -9999 -9999 -9999 -9999 -9999 -9999 -9999 -9999 -9999 -9999 -9999 -9999 -9999 -9999 -9999 -9999 -9999 -9999 -9999 -9999 -9999 -9999 -9999 -9999 -9999 -9999 2.8388E-2 2.86489E-2 2.9111E-2 2.59925E-2 2.65039E-2 2.33562E-2 2.37896E-2 2.41753E-2 2.06987E-2 2.0987E-2 2.13774E-2 1.81334E-2 1.82596E-2 1.84717E-2 1.55154E-2 1.56962E-2 1.31309E-2 1.33461E-2 1.35491E-2 1.12767E-2 1.14353E-2 1.1623E-2 9.79422E-3 6.71535E-2 6.7449E-2 5.55226E-2 5.53378E-2 5.577E-2 4.66324E-2 4.73704E-2 4.76901E-2 3.86627E-2 3.84011E-2 3.84011E-2 4.48551E-3 4.46977E-3 4.42288E-3 3.48004E-3 3.45563E-3 3.74248E-3 9.36967E-3 2.25048E-2 8.74567E-2 9.60085E-2 7.45122E-2 6.40534E-2 5.6838E-2 3.98345E-2 2.08807E-2 1.55007E-2 1.32167E-2 1.32475E-2 1.49987E-2 1.91485E-2 2.22389E-2 1.45181E-2 1.3754E-2 1.33916E-2 1.15998E-2 1.39344E-2 1.49041E-2 1.59957E-2 8.18262E-3 2.16783E-2 1.34841E-2 3.23369E-2 3.57654E-2 3.23206E-2 1.90707E-2 1.51042E-2 2.58233E-2 3.41221E-2 3.20363E-2 3.43E-2 3.14546E-2 2.02469E-2 1.86746E-2 2.28599E-2 2.22416E-2 2.16396E-2 2.11001E-2 1.79697E-2 1.61959E-2 1.66842E-2 1.10422E-2 1.45266E-2 1.25495E-2 8.21777E-3 9.60204E-3 7.81605E-3 1.59243E-2 2.20186E-2 1.51199E-2 1.48361E-2 1.07881E-2 1.64473E-2 1.49944E-2 1.36733E-2 1.32229E-2 8.85671E-3 4.39162E-3 1.8837E-3 1.54715E-3 1.17238E-3 1.31817E-3 1.44079E-3 1.52381E-3 2.1662E-3 2.94697E-3 4.23832E-3 5.76162E-3 5.40077E-3 5.00605E-3 5.22066E-3 4.86436E-3 4.08264E-3 3.46448E-3 2.59346E-3 1.69106E-3 1.76651E-3 3.28404E-3 3.56304E-3 5.75544E-3 1.10524E-2 2.22349E-2 2.34879E-2 2.00165E-2 2.05743E-2 3.80106E-2 4.69572E-2 4.69218E-2 8.11657E-2 5.1763E-2 2.0816E-2 2.9196E-2 3.91767E-2 9.64676E-2 7.65918E-2 2.79054E-2 1.45966E-2 2.61977E-2 6.65077E-2 1.22385E-1 1.61417E-1 1.80867E-1 1.75604E-1 7.68408E-2 6.56353E-2 6.98903E-2 5.7797E-2 4.47631E-2 1.62042E-1 1.47926E-1 1.39668E-1 1.36586E-1 1.92741E-1 3.13161E-1 2.55147E-1 2.93768E-1 -9999 -9999 -9999 -9999 -9999 -9999 -9999 -9999 -9999 -9999 -9999 -9999 -9999 -9999 -9999 -9999 -9999 -9999 -9999 -9999 -9999 -9999 -9999 -9999 -9999 -9999 -9999 -9999 -9999 -9999 -9999 -9999 -9999 -9999 -9999 -9999 -9999 -9999 -9999 -9999 -9999 -9999 -9999 -9999 -9999 -9999 -9999 -9999
-9999 -9999 -9999 -9999 -9999 -9999 -9999 -9999 -9999 -9999 -9999 -9999 -9999 -9999 -9999 -9999 -9999 -9999 -9999 -9999 -9999 -9999 -9999 -9999 -9999 -9999 -9999 -9999 -9999 -9999 -9999 -9999 -9999 -9999 -9999 -9999 -9999 -9999 -9999 -9999 -9999 -9999 -9999 -9999 -9999 -9999 -9999 -9999 -9999 -9999 -9999 -9999 -9999 -9999 -9999 -9999 -9999 2.84205E-2 2.87144E-2 2.91776E-2 2.60521E-2 2.64735E-2 2.33026E-2 2.37896E-2 2.42031E-2 2.07465E-2 2.10596E-2 2.13282E-2 1.80707E-2 1.8323E-2 1.54079E-2 1.55695E-2 1.57691E-2 1.3238E-2 1.34238E-2 1.36438E-2 1.13425E-2 1.14753E-2 1.17044E-2 9.82853E-3 1.00368E-2 5.65184E-2 5.65812E-2 5.65184E-2 4.65279E-2 4.753E-2 4.83898E-2 3.95919E-2 3.91025E-2 5.57978E-3 4.49603E-3 4.51715E-3 4.50658E-3 4.45408E-3 3.4923E-3 3.50872E-3 4.96875E-3 1.28461E-2 2.30284E-2 8.32297E-2 7.89848E-2 5.75527E-2 5.45394E-2 4.94572E-2 3.87504E-2 2.32506E-2 1.64058E-2 1.37649E-2 1.36535E-2 1.2736E-2 2.21417E-2 3.42965E-2 2.11937E-2 1.89375E-2 1.19838E-2 1.07247E-2 1.0825E-2 1.25019E-2 1.30208E-2 1.48351E-2 8.53777E-3 1.98082E-2 2.59395E-2 3.3637E-2 3.06111E-2 1.71755E-2 1.73764E-2 2.88643E-2 3.49227E-2 3.17516E-2 3.14546E-2 2.09499E-2 1.64125E-2 1.69312E-2 2.15247E-2 2.16396E-2 2.04831E-2 2.16498E-2 1.68425E-2 1.62962E-2 1.66456E-2 1.17915E-2 1.17915E-2 1.31733E-2 8.42229E-3 1.07188E-2 1.16893E-2 1.39229E-2 1.47846E-2 1.31036E-2 1.03493E-2 1.25447E-2 1.58583E-2 1.10595E-2 1.26277E-2 8.09636E-3 4.66542E-3 2.59386E-3 1.47146E-3 8.82352E-4 6.43275E-4 7.63363E-4 1.07877E-3 1.74969E-3 2.56228E-3 2.56228E-3 2.49157E-3 3.1165E-3 3.68569E-3 4.71662E-3 4.37681E-3 5.59273E-3 4.05801E-3 3.10881E-3 3.62767E-3 2.35834E-3 1.7539E-3 2.60566E-3 4.1971E-3 5.94766E-3 1.05035E-2 2.0477E-2 1.55458E-2 8.61732E-3 1.30855E-2 3.27351E-2 4.45174E-2 5.04177E-2 5.47846E-2 3.17298E-2 2.10488E-2 3.31398E-2 6.38074E-2 1.26914E-1 8.27601E-2 4.20247E-2 3.50324E-2 5.08133E-2 9.92129E-2 1.20095E-1 1.6836E-1 1.14884E-1 8.04179E-2 8.10493E-2 7.18479E-2 5.16073E-2 4.52182E-2 1.37339E-1 1.47186E-1 1.38822E-1 1.31666E-1 1.38681E-1 2.60972E-1 2.55467E-1 2.4868E-1 3.49675E-1 -9999 -9999 -9999 -9999 -9999 -9999 -9999 -9999 -9999 -9999 -9999 -9999 -9999 -9999 -9999 -9999 -9999 -9999 -9999 -9999 -9999 -9999 -9999 -9999 -9999 -9999 -9999 -9999 -9999 -9999 -9999 -9999 -9999 -9999 -9999 -9999 -9999 -9999 -9999 -9999 -9999 -9999 -9999 -9999 -9999 -9999 -9999 -9999
-9999 -9999 -9999 -9999 -9999 -9999 -9999 -9999 -9999 -9999 -9999 -9999 -9999 -9999 -9999 -9999 -9999 -9999 -9999 -9999 -9999 -9999 -9999 -9999 -9999 -9999 -9999 -9999 -9999 -9999 -9999 -9999 -9999 -9999 -9999 -9999 -9999 -9999 -9999 -9999 -9999 -9999 -9999 -9999 -9999 -9999 -9999 -9999 -9999 -9999 -9999 -9999 -9999 -9999 -9999 3.21086E-2 3.23288E-2 2.86816E-2 2.89121E-2 2.58143E-2 2.61719E-2 2.65951E-2 2.33562E-2 2.37078E-2 2.40922E-2 2.06749E-2 2.11082E-2 1.78218E-2 1.80916E-2 1.84078E-2 1.54975E-2 1.56962E-2 1.59159E-2 1.33771E-2 1.3628E-2 1.13822E-2 1.15154E-2 1.16501E-2 9.71465E-3 9.87445E-3 1.01073E-2 8.38574E-3 5.7531E-2 5.71493E-2 4.71585E-2 4.81196E-2 4.90993E-2 4.00871E-2 3.95471E-2 5.66532E-3 4.53837E-3 4.53837E-3 4.54369E-3 3.6301E-3 3.55845E-3 3.57938E-3 5.1464E-3 1.57768E-2 2.72223E-2 7.89848E-2 6.07217E-2 5.71542E-2 5.13959E-2 4.65014E-2 3.08459E-2 2.40938E-2 1.82562E-2 1.53398E-2 1.57907E-2 1.95279E-2 2.846E-2 3.50629E-2 2.9757E-2 2.84538E-2 1.58665E-2 1.30056E-2 1.23718E-2 1.2343E-2 1.35201E-2 1.70631E-2 8.79178E-3 3.74463E-2 2.97896E-2 2.82101E-2 2.87776E-2 1.84227E-2 1.7395E-2 2.81604E-2 3.90595E-2 2.97896E-2 2.03466E-2 2.12629E-2 1.88027E-2 1.84496E-2 2.09174E-2 1.99278E-2 1.99278E-2 2.04831E-2 1.84461E-2 1.44957E-2 1.67292E-2 1.39229E-2 7.3286E-3 8.80215E-3 7.14532E-3 5.41278E-3 8.15645E-3 1.55505E-2 1.53168E-2 1.32823E-2 1.19629E-2 8.44959E-3 7.77289E-3 8.91107E-3 1.14702E-2 9.34764E-3 6.31346E-3 3.52821E-3 2.90099E-3 1.40099E-3 1.1451E-3 8.11726E-4 8.55666E-4 8.59209E-4 1.19099E-3 1.15923E-3 1.29918E-3 1.8786E-3 2.56228E-3 3.68569E-3 3.99983E-3 5.00889E-3 4.0723E-3 4.29863E-3 2.90054E-3 2.04243E-3 1.69513E-3 3.14812E-3 5.0881E-3 6.48036E-3 1.38568E-2 1.68877E-2 1.54793E-2 8.42459E-3 1.68046E-2 3.0944E-2 4.17721E-2 6.55528E-2 4.95877E-2 2.69572E-2 2.86621E-2 5.57E-2 1.24937E-1 1.19488E-1 6.2152E-2 4.68234E-2 5.43612E-2 9.41505E-2 1.26013E-1 1.6566E-1 1.75147E-1 1.15092E-1 1.47861E-1 1.10459E-1 6.31148E-2 4.59865E-2 4.08591E-2 1.29052E-1 1.39668E-1 1.32882E-1 1.39475E-1 2.10203E-1 2.91823E-1 2.6593E-1 2.93057E-1 3.40211E-1 -9999 -9999 -9999 -9999 -9999 -9999 -9999 -9999 -9999 -9999 -9999 -9999 -9999 -9999 -9999 -9999 -9999 -9999 -9999 -9999 -9999 -9999 -9999 -9999 -9999 -9999 -9999 -9999 -9999 -9999 -9999 -9999 -9999 -9999 -9999 -9999 -9999 -9999 -9999 -9999 -9999 -9999 -9999 -9999 -9999 -9999 -9999 -9999
-9999 -9999 -9999 -9999 -9999 -9999 -9999 -9999 -9999 -9999 -9999 -9999 -9999 -9999 -9999 -9999 -9999 -9999 -9999 -9999 -9999 -9999 -9999 -9999 -9999 -9999 -9999 -9999 -9999 -9999 -9999 -9999 -9999 -9999 -9999 -9999 -9999 -9999 -9999 -9999 -9999 -9999 -9999 -9999 -9999 -9999 -9999 -9999 -9999 -9999 -9999 -9999 -9999 -9999 -9999 3.24025E-2 2.8846E-2 2.89782E-2 2.93112E-2 2.61119E-2 2.65342E-2 2.69015E-2 2.35991E-2 2.38718E-2 2.04615E-2 2.07226E-2 2.11326E-2 1.79043E-2 1.81754E-2 1.84078E-2 1.55154E-2 1.58057E-2 1.32534E-2 1.3502E-2 1.37551E-2 1.15556E-2 1.17454E-2 1.1869E-2 9.87445E-3 1.00135E-2 1.02376E-2 8.51393E-3 8.61386E-3 5.88859E-2 4.83357E-2 4.85527E-2 7.11075E-3 5.79269E-3 5.74543E-3 5.7253E-3 4.59185E-3 4.57038E-3 4.57038E-3 3.66862E-3 3.6301E-3 3.67292E-3 4.24884E-3 1.64294E-2 3.09888E-2 8.32297E-2 6.40534E-2 5.75527E-2 4.80922E-2 4.33512E-2 3.10577E-2 2.50816E-2 2.03579E-2 1.63111E-2 1.48071E-2 2.56142E-2 3.50629E-2 3.70422E-2 4.13278E-2 2.94691E-2 2.24811E-2 1.6851E-2 1.61708E-2 1.55825E-2 6.92063E-3 7.8287E-3 1.28449E-2 2.20604E-2 2.8002E-2 1.86013E-2 1.81816E-2 1.65294E-2 1.94324E-2 3.14546E-2 1.86594E-2 3.07144E-2 1.75545E-2 1.78224E-2 2.06111E-2 2.08527E-2 2.10536E-2 2.10536E-2 2.04831E-2 1.73651E-2 1.55505E-2 9.98305E-3 1.31733E-2 1.59859E-2 7.06598E-3 4.41609E-3 5.94822E-3 7.39141E-3 1.0465E-2 1.40921E-2 1.61895E-2 1.29494E-2 8.44959E-3 8.15699E-3 4.66404E-3 7.69421E-3 8.61382E-3 7.49496E-3 6.59906E-3 5.43315E-3 4.13858E-3 3.29516E-3 2.82096E-3 1.36107E-3 6.85296E-4 8.3893E-4 8.86196E-4 1.1084E-3 1.24373E-3 1.61518E-3 2.21811E-3 3.20488E-3 3.57886E-3 4.78801E-3 4.11146E-3 4.43766E-3 3.06742E-3 2.78084E-3 2.81868E-3 3.62946E-3 4.95573E-3 5.63705E-3 9.62737E-3 1.07541E-2 8.75106E-3 7.45354E-3 1.50246E-2 1.93549E-2 3.37978E-2 6.66305E-2 5.58104E-2 6.73957E-2 4.15041E-2 5.73112E-2 1.24381E-1 9.97569E-2 6.55038E-2 4.70086E-2 6.39993E-2 9.68839E-2 1.32305E-1 1.6184E-1 1.61085E-1 1.21754E-1 7.29783E-2 5.59005E-2 5.01861E-2 4.22179E-2 1.29715E-1 1.46984E-1 1.39193E-1 1.39758E-1 1.72073E-1 2.83505E-1 2.55467E-1 1.62536E-1 3.0543E-1 3.17548E-1 -9999 -9999 -9999 -9999 -9999 -9999 -9999 -9999 -9999 -9999 -9999 -9999 -9999 -9999 -9999 -9999 -9999 -9999 -9999 -9999 -9999 -9999 -9999 -9999 -9999 -9999 -9999 -9999 -9999 -9999 -9999 -9999 -9999 -9999 -9999 -9999 -9999 -9999 -9999 -9999 -9999 -9999 -9999 -9999 -9999 -9999 -9999 -9999
-9999 -9999 -9999 -9999 -9999 -9999 -9999 -9999 -9999 -9999 -9999 -9999 -9999 -9999 -9999 -9999 -9999 -9999 -9999 -9999 -9999 -9999 -9999 -9999 -9999 -9999 -9999 -9999 -9999 -9999 -9999 -9999 -9999 -9999 -9999 -9999 -9999 -9999 -9999 -9999 -9999 -9999 -9999 -9999 -9999 -9999 -9999 -9999 -9999 -9999 -9999 -9999 -9999 -9999 -9999 3.25504E-2 2.90777E-2 2.92778E-2 2.96141E-2 2.64129E-2 2.68092E-2 2.35991E-2 2.40093E-2 2.42309E-2 2.07704E-2 2.10112E-2 2.13774E-2 1.80707E-2 1.83442E-2 1.54258E-2 1.56781E-2 1.58975E-2 1.33616E-2 1.35648E-2 1.38512E-2 1.16366E-2 1.18552E-2 1.20217E-2 9.99018E-3 1.019E-2 8.49408E-3 8.67437E-3 8.84812E-3 7.27888E-3 7.29591E-3 7.26189E-3 5.85401E-3 5.79947E-3 5.77915E-3 4.65141E-3 4.65141E-3 4.62424E-3 4.61883E-3 3.69886E-3 4.69712E-3 3.7381E-3 4.39057E-3 1.73275E-2 2.98386E-2 7.10473E-2 6.75547E-2 6.07217E-2 5.45394E-2 3.88826E-2 3.26917E-2 2.83329E-2 2.3331E-2 1.90752E-2 1.81407E-2 2.84469E-2 3.70422E-2 4.13239E-2 3.29084E-2 3.11428E-2 2.94691E-2 2.81245E-2 9.64998E-3 1.02028E-2 1.03827E-2 9.44E-3 1.29137E-2 2.08642E-2 3.4718E-2 1.55058E-2 1.23908E-2 1.50551E-2 2.45185E-2 3.60204E-2 1.45579E-2 2.94064E-2 2.77763E-2 1.90781E-2 2.01973E-2 2.09147E-2 2.10536E-2 3.07144E-2 1.8861E-2 1.30993E-2 1.25614E-2 6.71634E-3 8.82347E-3 1.20996E-2 7.7582E-3 3.85701E-3 4.79439E-3 5.39419E-3 1.50128E-2 2.57771E-2 1.69927E-2 1.4948E-2 1.05067E-2 7.37789E-3 6.93827E-3 5.70708E-3 3.20377E-3 2.80717E-3 2.98327E-3 2.90099E-3 3.36548E-3 3.36153E-3 2.52229E-3 1.60689E-3 9.60256E-4 1.40209E-3 1.21541E-3 8.58619E-4 9.27987E-4 1.23273E-3 1.65887E-3 2.78653E-3 3.83595E-3 4.85197E-3 5.28394E-3 4.17164E-3 4.05631E-3 4.01971E-3 6.09105E-3 5.16769E-3 6.43051E-3 4.87499E-3 5.33218E-3 6.48079E-3 1.22164E-2 1.64985E-2 3.06429E-2 4.64712E-2 4.35745E-2 6.63503E-2 7.51722E-2 7.14055E-2 5.60531E-2 5.16431E-2 1.02413E-1 1.03101E-1 9.25144E-2 1.05756E-1 7.77535E-2 8.09052E-2 1.05293E-1 1.64254E-1 1.34303E-1 6.22269E-2 4.42466E-2 4.72418E-2 4.29375E-2 1.32531E-1 1.24878E-1 1.39334E-1 4.04106E-2 5.29151E-2 2.17753E-1 2.50168E-1 2.71129E-1 1.62159E-1 3.56126E-1 -9999 -9999 -9999 -9999 -9999 -9999 -9999 -9999 -9999 -9999 -9999 -9999 -9999 -9999 -9999 -9999 -9999 -9999 -9999 -9999 -9999 -9999 -9999 -9999 -9999 -9999 -9999 -9999 -9999 -9999 -9999 -9999 -9999 -9999 -9999 -9999 -9999 -9999 -9999 -9999 -9999 -9999 -9999 -9999 -9999 -9999 -9999 -9999 -9999
[truncated: 571,805 more chars]
