# Supplementary material for: Alien species revises systematic status: integrative species delimitation of two similar taxa of Symbrenthia Hübner, [1819] (Lepidoptera, Nymphalidae)
Source: PeerJ. 2023 Jan 30;11:e14644. doi: 10.7717/peerj.14644 (PMC9893915; doi:10.7717/peerj.14644)
Supplement: Supplemental Information 6 [file peerj-11-14644-s006.zip › SDM/early_stage/MAXENT/past_2012_output/lunica_6.lambdas]

bio_12, 0.0, 1148.0, 4557.0
bio_2, 0.0, 15.0, 56.0
bio_8, 6.255798486772615, 64.0, 287.0
bio_2^2, -5.303263309032267, 225.0, 3136.0
'bio_2, -0.3949413190813559, 37.5, 56.0
'bio_8, -0.182466797646834, 254.5, 287.0
`bio_12, -0.7926052807324745, 1148.0, 2351.5
`bio_12, -0.6259058835873289, 1148.0, 2355.5
'bio_8, -0.4994840265706305, 248.5, 287.0
'bio_8, -2.6241279806724482, 247.5, 287.0
`bio_2, -2.7478874142351093, 15.0, 29.5
'bio_8, -1.2504367695597993, 280.5, 287.0
'bio_2, -0.35472948893561823, 38.5, 56.0
'bio_12, -0.1547506574985843, 2838.5, 4557.0
'bio_12, -0.12824485083875845, 2612.5, 4557.0
linearPredictorNormalizer, 3.9115339834336025
densityNormalizer, 858.889975601199
numBackgroundPoints, 10023
entropy, 8.139762128902744
