# Supplementary material for: Alien species revises systematic status: integrative species delimitation of two similar taxa of Symbrenthia Hübner, [1819] (Lepidoptera, Nymphalidae)
Source: PeerJ. 2023 Jan 30;11:e14644. doi: 10.7717/peerj.14644 (PMC9893915; doi:10.7717/peerj.14644)
Supplement: Supplemental Information 6 [file peerj-11-14644-s006.zip › SDM/early_stage/MAXENT/past_2012_output/lunica_6_omission.csv]

Raw value	Corresponding cumulative value	Corresponding Logistic value	Fractional area	Training omission	Test omission
1.46233E-7	0.000014623	0.00050105	1	0	0
1.55398E-7	0.000030163	0.000532435	0.999900229	0	0
1.61324E-7	0.000062357	0.00055273	0.999700688	0	0
1.78018E-7	0.000114299	0.000609891	0.999401377	0	0
2.18955E-7	0.000252356	0.000750036	0.998702983	0	0
2.83962E-7	0.000509678	0.000972505	0.997705278	0	0
3.47215E-7	0.001020331	0.001188873	0.996108949	0	0
4.3649E-7	0.002515795	0.001494096	0.99241744	0	0
5.44093E-7	0.005028738	0.001861734	0.987329143	0	0
6.8265E-7	0.01003614	0.002334729	0.97914796	0	0
9.76494E-7	0.025026421	0.003336353	0.961089494	0	0
1.32172E-6	0.05007621	0.004510553	0.93943929	0	0
1.86372E-6	0.100105419	0.006348477	0.908011573	0	0
2.83508E-6	0.200166843	0.009625398	0.865309787	0	0
3.58729E-6	0.300111976	0.01214821	0.834281153	0	0
4.28915E-6	0.400302526	0.01449058	0.808739898	0	0
4.94434E-6	0.500482053	0.016667192	0.787189464	0	0
5.66632E-6	0.600320814	0.019054594	0.768432605	0	0
6.31847E-6	0.700110236	0.021201131	0.751870697	0	0
6.58409E-6	0.75042641	0.022072735	0.744088596	0	0
6.88407E-6	0.800356559	0.023055215	0.736705577	0	0
7.43958E-6	0.90045694	0.024869382	0.722737703	0	0.25
8.01701E-6	1.000081751	0.026748027	0.709867305	0	0.25
8.55308E-6	1.100284017	0.028485617	0.697795071	0	0.25
9.09715E-6	1.200803596	0.030242816	0.686421231	0	0.25
9.74414E-6	1.30059066	0.032324159	0.675845555	0	0.25
1.02411E-5	1.400581666	0.033916853	0.665868502	0	0.25
1.0639E-5	1.500073979	0.035188247	0.656390302	0	0.25
1.18611E-5	1.750192764	0.039072395	0.634241245	0	0.25
1.30475E-5	2.001277127	0.042813287	0.614187369	0	0.25
1.3988E-5	2.252660026	0.045758173	0.595630051	0	0.25
1.49199E-5	2.50076828	0.048658322	0.57846952	0	0.25
1.57667E-5	2.750616611	0.051278218	0.562206924	0	0.25
1.67302E-5	3.000901331	0.054241969	0.546842263	0	0.25
1.74714E-5	3.250464101	0.056509082	0.532275766	0	0.25
1.82997E-5	3.501549	0.05903024	0.518307892	0	0.5
1.91197E-5	3.750177785	0.061512519	0.505038412	0	0.5
1.99324E-5	4.000126566	0.063959896	0.492267784	0	0.5
2.10496E-5	4.251125896	0.067303547	0.479996009	0	0.5
2.20373E-5	4.500959271	0.070239889	0.468422628	0	0.5
2.31006E-5	4.751436965	0.073380089	0.457348099	0	0.5
2.4379E-5	5.000708682	0.07712787	0.446872194	0	0.5
2.56902E-5	5.251327803	0.080940254	0.436895141	0	0.5
2.69295E-5	5.501592571	0.084515038	0.427416941	0	0.5
2.86922E-5	5.752574025	0.08955142	0.418437594	0	0.5
3.04797E-5	6.000764178	0.094602778	0.410056869	0	0.5
3.19455E-5	6.250488565	0.098703113	0.402075227	0	0.5
3.36139E-5	6.500253206	0.103325606	0.394492667	0	0.5
3.55867E-5	6.752843453	0.108730397	0.387209418	0	0.5
3.73963E-5	7.000726986	0.11363094	0.380425022	0.027027027	0.5
3.88695E-5	7.252607708	0.117581225	0.373840168	0.027027027	0.5
4.06318E-5	7.507550018	0.122260406	0.367454854	0.054054054	0.5
4.27583E-5	7.753137681	0.127840877	0.361568393	0.054054054	0.5
4.42589E-5	8.000573851	0.131736503	0.355881473	0.054054054	0.5
4.57136E-5	8.252255635	0.135479715	0.350294323	0.054054054	0.5
4.7351E-5	8.503902474	0.139654711	0.344906715	0.054054054	0.5
4.94948E-5	8.750202402	0.145060302	0.339818418	0.081081081	0.5
5.11775E-5	9.002449999	0.149256026	0.334829891	0.081081081	0.5
5.26521E-5	9.251621945	0.152899055	0.330040906	0.081081081	0.5
5.4263E-5	9.502704024	0.156843233	0.325351691	0.081081081	0.5
5.62236E-5	9.751736756	0.161594599	0.320862017	0.081081081	0.5
5.7538E-5	10.002144419	0.164749855	0.316472114	0.081081081	0.5
5.88585E-5	10.253267355	0.167896011	0.312181981	0.081081081	0.5
6.07074E-5	10.504672196	0.172261616	0.307991619	0.081081081	0.5
6.28302E-5	10.752087439	0.177217714	0.304000798	0.081081081	0.5
6.47212E-5	11.001034465	0.181582948	0.300109748	0.081081081	0.5
6.64828E-5	11.250135407	0.185607959	0.296318468	0.081081081	0.5
6.81778E-5	11.506080296	0.18944354	0.292527187	0.081081081	0.5
6.99995E-5	11.754851483	0.19352598	0.288935448	0.081081081	0.5
7.17897E-5	12.003042536	0.197497759	0.28544348	0.108108108	0.5
7.40224E-5	12.250982414	0.202396822	0.282051282	0.108108108	0.5
7.58486E-5	12.505980639	0.206359686	0.278659084	0.108108108	0.5
7.76393E-5	12.752066314	0.21020749	0.275466427	0.108108108	0.5
8.00616E-5	13.004646652	0.21535348	0.27227377	0.108108108	0.5
8.17864E-5	13.255491261	0.218977063	0.269180884	0.135135135	0.5
8.33661E-5	13.503585041	0.222266435	0.266187768	0.135135135	0.5
8.53526E-5	13.757101202	0.226363938	0.263194652	0.135135135	0.5
8.71448E-5	14.007419546	0.230023717	0.260301307	0.135135135	0.5
8.92131E-5	14.254870196	0.234204575	0.257507732	0.162162162	0.5
9.07647E-5	14.524902904	0.237311226	0.254514616	0.162162162	0.5
9.18979E-5	14.753349587	0.23956428	0.252020353	0.162162162	0.5
9.38951E-5	15.00439636	0.243502918	0.249326549	0.162162162	0.5
9.51007E-5	15.250309842	0.245860646	0.246732515	0.162162162	0.5
9.70053E-5	15.500166024	0.249555748	0.244138481	0.162162162	0.5
9.84775E-5	15.754234761	0.252387326	0.241544448	0.162162162	0.5
1.00591E-4	16.003636789	0.256414185	0.239050185	0.162162162	0.5
1.02754E-4	16.257686526	0.260493039	0.236555921	0.162162162	0.5
1.04571E-4	16.506911008	0.263882303	0.234161429	0.162162162	0.5
1.06151E-4	16.759844007	0.266806585	0.231766936	0.162162162	0.5
1.07895E-4	17.006047721	0.270006817	0.229472214	0.162162162	0.5
1.10342E-4	17.256939657	0.274448654	0.227177492	0.162162162	0.5
1.1163E-4	17.50100108	0.276765941	0.22498254	0.162162162	0.5
1.13528E-4	17.759980497	0.280153254	0.222687818	0.162162162	0.5
1.15549E-4	18.000986922	0.283726673	0.220592637	0.162162162	0.5
1.17883E-4	18.257798364	0.287807031	0.218397685	0.162162162	0.5
1.19907E-4	18.507443454	0.291310167	0.216302504	0.162162162	0.5
1.22082E-4	18.76198675	0.295034689	0.214207323	0.189189189	0.5
1.23721E-4	19.00782239	0.297816842	0.212211913	0.189189189	0.5
1.2593E-4	19.270159139	0.301529692	0.210116732	0.189189189	0.5
1.28166E-4	19.511622333	0.305249202	0.208221091	0.189189189	0.5
1.29096E-4	19.756156633	0.306785486	0.206325451	0.189189189	0.5
1.31093E-4	20.003670634	0.310060181	0.204429811	0.189189189	0.5
1.33404E-4	20.255255168	0.313809713	0.202534171	0.189189189	0.5
1.35006E-4	20.51047062	0.316386366	0.200638531	0.189189189	0.5
1.36413E-4	20.754821188	0.318633127	0.198842662	0.189189189	0.5
1.38507E-4	21.002133947	0.321949928	0.197046792	0.189189189	0.5
1.39689E-4	21.252513486	0.323807873	0.195250923	0.189189189	0.5
1.41639E-4	21.506032036	0.326850757	0.193455053	0.189189189	0.5
1.4291E-4	21.762345244	0.328818684	0.191659184	0.189189189	0.5
1.45295E-4	22.007878573	0.332481805	0.189963085	0.189189189	0.5
1.46866E-4	22.255873244	0.334872921	0.188266986	0.189189189	0.5
1.48654E-4	22.507033418	0.337573116	0.186570887	0.189189189	0.5
1.50174E-4	22.76074581	0.339851276	0.184874788	0.189189189	0.5
1.51515E-4	23.001991229	0.341849486	0.18327846	0.189189189	0.5
1.5437E-4	23.262062399	0.346061403	0.181582361	0.189189189	0.5
1.56726E-4	23.511044296	0.34949784	0.179986032	0.189189189	0.5
1.57884E-4	23.76280844	0.351173513	0.178389704	0.189189189	0.5
1.60299E-4	24.001688708	0.354639247	0.176893146	0.189189189	0.5
1.61974E-4	24.259576676	0.357022381	0.175296817	0.189189189	0.5
1.63756E-4	24.503623044	0.359537535	0.173800259	0.189189189	0.5
1.65308E-4	24.750527426	0.361713247	0.172303701	0.189189189	0.5
1.67494E-4	25.000116205	0.36475161	0.170807144	0.189189189	0.5
1.69171E-4	25.25267479	0.367062631	0.169310586	0.189189189	0.5
1.71791E-4	25.508874601	0.370639922	0.167814028	0.216216216	0.5
1.73197E-4	25.750408398	0.372544561	0.16641724	0.216216216	0.5
1.76658E-4	26.013033954	0.377180862	0.164920682	0.216216216	0.5
1.80357E-4	26.262889396	0.382060474	0.163523895	0.216216216	0.5
1.82165E-4	26.5166763	0.384418886	0.162127108	0.216216216	0.5
1.83573E-4	26.754710753	0.386242101	0.160830091	0.216216216	0.5
1.87366E-4	27.014364833	0.391100995	0.159433303	0.216216216	0.5
1.90615E-4	27.259817526	0.395203098	0.158136287	0.216216216	0.5
1.92798E-4	27.509266646	0.397927928	0.15683927	0.216216216	0.5
1.94239E-4	27.760915701	0.399714071	0.155542253	0.216216216	0.5
1.96304E-4	28.014615051	0.402253263	0.154245236	0.216216216	0.5
1.98155E-4	28.251056552	0.404512011	0.15304799	0.216216216	0.5
2.01236E-4	28.510894195	0.408234028	0.151750973	0.216216216	0.5
2.03924E-4	28.754393595	0.41144369	0.150553726	0.243243243	0.5
2.06313E-4	29.000937752	0.414267333	0.14935648	0.243243243	0.5
2.07445E-4	29.270041229	0.415594738	0.148059463	0.243243243	0.5
2.09136E-4	29.520108209	0.417568449	0.146862217	0.243243243	0.5
2.10354E-4	29.750745464	0.418980798	0.145764741	0.243243243	0.5
2.12431E-4	30.004357284	0.421374919	0.144567495	0.243243243	0.5
2.14533E-4	30.260008449	0.423777236	0.143370248	0.243243243	0.5
2.16343E-4	30.518595811	0.425830774	0.142173002	0.243243243	0.5
2.18315E-4	30.888505673	0.428050834	0.140476903	0.243243243	0.5
2.1951E-4	31.019978762	0.429387402	0.13987828	0.243243243	0.5
2.21829E-4	31.26259029	0.431964204	0.138780804	0.27027027	0.5
2.24225E-4	31.507897208	0.434602021	0.137683328	0.27027027	0.5
2.25154E-4	31.755230313	0.435617988	0.136585853	0.297297297	0.5
2.27556E-4	32.004049382	0.438228781	0.135488377	0.297297297	0.5
2.29844E-4	32.255861554	0.440693305	0.134390901	0.297297297	0.5
2.32985E-4	32.510182117	0.444042275	0.133293425	0.297297297	0.5
2.34617E-4	32.790998352	0.445765831	0.132096179	0.297297297	0.5
2.36219E-4	33.003240205	0.447447564	0.131198244	0.297297297	0.5
2.38625E-4	33.264977327	0.449953948	0.130100768	0.297297297	0.5
2.41063E-4	33.504940036	0.452471077	0.129103063	0.297297297	0.5
2.42748E-4	33.771269569	0.454197939	0.128005587	0.297297297	0.5
2.43828E-4	34.014520035	0.455298158	0.127007882	0.324324324	0.5
2.4659E-4	34.259806956	0.458093109	0.126010177	0.324324324	0.5
2.48209E-4	34.557108045	0.459718114	0.12481293	0.324324324	0.5
2.50085E-4	34.756490507	0.461589043	0.124014766	0.324324324	0.5
2.51946E-4	35.007481027	0.463431923	0.123017061	0.324324324	0.5
2.53613E-4	35.26007848	0.465072154	0.122019355	0.351351351	0.5
2.5472E-4	35.514321553	0.466156432	0.12102165	0.378378378	0.5
2.56186E-4	35.769613182	0.467584067	0.120023945	0.378378378	0.5
2.57694E-4	36.000881113	0.469045675	0.11912601	0.378378378	0.5
2.61046E-4	36.260444099	0.472265235	0.118128305	0.378378378	0.5
2.62995E-4	36.52274795	0.474120116	0.1171306	0.378378378	0.5
2.64591E-4	36.760347574	0.475628901	0.116232665	0.378378378	0.5
2.67895E-4	37.0000795	0.478724148	0.11533473	0.378378378	0.5
2.69739E-4	37.269050384	0.480436255	0.114337025	0.378378378	0.5
2.71898E-4	37.512773099	0.482427156	0.11343909	0.378378378	0.5
2.72853E-4	37.757870822	0.483302237	0.112541155	0.378378378	0.5
2.73985E-4	38.00408965	0.484336296	0.111643221	0.378378378	0.5
2.75375E-4	38.251507619	0.485600242	0.110745286	0.378378378	0.5
2.77053E-4	38.500179345	0.487117606	0.109847351	0.378378378	0.5
2.81696E-4	38.752159798	0.491271186	0.108949416	0.378378378	0.5
2.85495E-4	39.008114365	0.494619595	0.108051482	0.378378378	0.5
2.86895E-4	39.265632195	0.495841804	0.107153547	0.378378378	0.5
2.88125E-4	39.524744069	0.496911158	0.106255612	0.378378378	0.5
2.89245E-4	39.75596735	0.497881783	0.105457448	0.378378378	0.5
2.93648E-4	40.01812817	0.501658692	0.104559513	0.378378378	0.5
2.95061E-4	40.25356534	0.502858415	0.103761349	0.378378378	0.5
2.99702E-4	40.521504214	0.506759528	0.102863414	0.378378378	0.5
3.02492E-4	40.762773955	0.509075835	0.10206525	0.378378378	0.5
3.05201E-4	41.00598277	0.511304014	0.101267086	0.378378378	0.5
3.0676E-4	41.250684297	0.512576761	0.100468921	0.378378378	0.5
3.09708E-4	41.527880765	0.514965888	0.099570987	0.378378378	0.5
3.13858E-4	41.777041438	0.51828962	0.098772823	0.378378378	0.5
3.16842E-4	42.029593067	0.520651821	0.097974658	0.378378378	0.5
3.18474E-4	42.251834548	0.521934011	0.097276265	0.378378378	0.5
3.20809E-4	42.507792505	0.523756376	0.0964781	0.405405405	0.5
3.21776E-4	42.764822275	0.524507494	0.095679936	0.405405405	0.5
3.24206E-4	43.023636444	0.526383433	0.094881772	0.405405405	0.5
3.26359E-4	43.251297067	0.528032707	0.094183378	0.405405405	0.5
3.29744E-4	43.513740247	0.530603399	0.093385214	0.405405405	0.5
3.32456E-4	43.779175328	0.532643119	0.09258705	0.405405405	0.5
3.35291E-4	44.012635372	0.534756702	0.091888656	0.405405405	0.5
3.3906E-4	44.28277628	0.53753605	0.091090492	0.405405405	0.5
3.41783E-4	44.520979438	0.539523967	0.090392098	0.405405405	0.5
3.46012E-4	44.761704098	0.542577965	0.089693704	0.405405405	0.5
3.48695E-4	45.004702953	0.544494331	0.088995311	0.405405405	0.5
3.51113E-4	45.28448729	0.546207952	0.088197147	0.405405405	0.5
3.54348E-4	45.531353032	0.548479668	0.087498753	0.405405405	0.5
3.57382E-4	45.780956048	0.550590718	0.086800359	0.432432432	0.5
3.59548E-4	46.032032542	0.552085	0.086101965	0.432432432	0.5
3.63523E-4	46.285309654	0.554802284	0.085403572	0.432432432	0.5
3.67667E-4	46.504617876	0.557600348	0.084804949	0.432432432	0.5
3.70708E-4	46.763279503	0.55963167	0.084106555	0.432432432	0.5
3.72635E-4	47.023712217	0.560908758	0.083408161	0.432432432	0.5
3.75999E-4	47.285561844	0.563121138	0.082709768	0.432432432	0.5
3.79507E-4	47.512543756	0.565404355	0.082111144	0.432432432	0.5
3.80447E-4	47.778646886	0.566011895	0.081412751	0.432432432	0.5
3.81993E-4	48.007365451	0.567007649	0.080814128	0.432432432	0.5
3.84932E-4	48.275737766	0.568888782	0.080115734	0.432432432	0.5
3.8738E-4	48.507546216	0.570442456	0.079517111	0.432432432	0.5
3.90305E-4	48.779812817	0.572284877	0.078818717	0.432432432	0.5
3.93674E-4	49.015118919	0.57438752	0.078220094	0.432432432	0.5
3.95594E-4	49.251941411	0.575576396	0.077621471	0.432432432	0.5
4.00177E-4	49.530469833	0.578387548	0.076923077	0.432432432	0.5
4.03876E-4	49.772171302	0.58062994	0.076324454	0.432432432	0.5
4.05636E-4	50.01502155	0.58168832	0.075725831	0.432432432	0.5
4.08259E-4	50.259241802	0.583255802	0.075127207	0.432432432	0.5
4.10867E-4	50.505358501	0.584803091	0.074528584	0.432432432	0.5
4.12883E-4	50.752531513	0.585990571	0.073929961	0.432432432	0.5
4.17972E-4	51.00161845	0.588959431	0.073331338	0.432432432	0.5
4.21153E-4	51.253453904	0.590793964	0.072732715	0.432432432	0.5
4.22869E-4	51.50683506	0.591776169	0.072134092	0.432432432	0.5
4.25101E-4	51.761364146	0.593047756	0.071535468	0.432432432	0.5
4.27881E-4	52.01710526	0.594619791	0.070936845	0.432432432	0.5
4.31061E-4	52.275149937	0.596403334	0.070338222	0.432432432	0.5
4.33832E-4	52.53440425	0.597945005	0.069739599	0.432432432	0.5
4.36317E-4	52.752132401	0.599317026	0.069240746	0.432432432	0.5
4.39533E-4	53.014811151	0.601079521	0.068642123	0.432432432	0.5
4.4513E-4	53.280441804	0.604109528	0.0680435	0.459459459	0.5
4.48633E-4	53.503808692	0.605982585	0.067544647	0.459459459	0.5
4.49904E-4	53.77340056	0.606658124	0.066946024	0.459459459	0.5
4.50834E-4	54.043617459	0.607150785	0.066347401	0.459459459	0.5
4.52005E-4	54.314611708	0.607769079	0.065748778	0.459459459	0.5
4.5284E-4	54.540857065	0.608209143	0.065249925	0.459459459	0.5
4.56515E-4	54.768593723	0.61013321	0.064751073	0.459459459	0.5
4.61966E-4	55.044555742	0.612953284	0.064152449	0.459459459	0.5
4.63164E-4	55.275859095	0.613567489	0.063653597	0.459459459	0.5
4.65762E-4	55.508328629	0.614892809	0.063154744	0.459459459	0.5
4.68472E-4	55.788547516	0.616265708	0.062556121	0.459459459	0.5
4.70988E-4	56.070261567	0.617531716	0.061957498	0.459459459	0.5
4.74638E-4	56.259471923	0.619352999	0.061558416	0.459459459	0.5
4.79677E-4	56.545962713	0.621839803	0.060959792	0.459459459	0.5
4.8157E-4	56.786409094	0.622765517	0.06046094	0.459459459	0.5
4.83575E-4	57.027957337	0.623741029	0.059962087	0.459459459	0.5
4.85857E-4	57.270304592	0.624845324	0.059463235	0.459459459	0.5
4.88136E-4	57.514126497	0.625941755	0.058964382	0.459459459	0.5
4.89172E-4	57.75849443	0.626437809	0.058465529	0.459459459	0.5
4.9156E-4	58.003737821	0.627576912	0.057966677	0.459459459	0.5
4.93667E-4	58.250048616	0.628575875	0.057467824	0.459459459	0.5
4.9954E-4	58.548102544	0.631333003	0.056869201	0.459459459	0.5
5.0107E-4	58.798375185	0.632044189	0.056370348	0.459459459	0.5
5.04781E-4	59.050004321	0.633758683	0.055871496	0.459459459	0.5
5.06774E-4	59.252234745	0.634672909	0.055472413	0.459459459	0.5
5.0931E-4	59.506614444	0.635829432	0.054973561	0.459459459	0.5
5.12578E-4	59.762002171	0.63730916	0.054474708	0.459459459	0.5
5.15042E-4	60.018944962	0.63841699	0.053975856	0.459459459	0.5
5.17678E-4	60.277302928	0.639594381	0.053477003	0.459459459	0.5
5.20822E-4	60.536845355	0.640988957	0.05297815	0.459459459	0.5
5.23596E-4	60.7980279	0.642210635	0.052479298	0.459459459	0.5
5.25154E-4	61.00785399	0.642893149	0.052080216	0.486486486	0.5
5.29697E-4	61.271638791	0.644868298	0.051581363	0.486486486	0.5
5.33693E-4	61.537545601	0.64658736	0.05108251	0.486486486	0.5
5.37545E-4	61.751698649	0.648229271	0.050683428	0.486486486	0.5
5.39179E-4	62.021023035	0.648921069	0.050184575	0.486486486	0.5
5.40627E-4	62.290977714	0.649531806	0.049685723	0.486486486	0.5
5.42474E-4	62.507608423	0.650307467	0.049286641	0.486486486	0.5
5.4425E-4	62.779327608	0.651050614	0.048787788	0.486486486	0.5
5.45727E-4	63.051819152	0.651665808	0.048288935	0.486486486	0.5
5.4657E-4	63.270367209	0.652016292	0.047889853	0.486486486	0.5
5.47634E-4	63.544021056	0.6524575	0.047391001	0.486486486	0.5
5.50335E-4	63.763700394	0.653572067	0.046991919	0.486486486	0.5
5.5705E-4	64.041291441	0.656313075	0.046493066	0.486486486	0.5
5.6048E-4	64.265137291	0.657696531	0.046093984	0.486486486	0.5
5.66692E-4	64.546509739	0.660173403	0.045595131	0.486486486	0.5
5.70829E-4	64.774223982	0.661803501	0.045196049	0.486486486	0.5
5.72507E-4	65.002955819	0.662459994	0.044796967	0.486486486	0.5
5.73401E-4	65.2896132	0.662808738	0.044298114	0.486486486	0.5
5.76018E-4	65.519668389	0.663825809	0.043899032	0.486486486	0.5
5.77571E-4	65.750504477	0.66442634	0.04349995	0.486486486	0.5
5.79516E-4	66.039997029	0.665175482	0.043001097	0.486486486	0.5
5.81703E-4	66.272494066	0.666014053	0.042602015	0.486486486	0.5
5.83548E-4	66.505548677	0.666718135	0.042202933	0.486486486	0.5
5.87607E-4	66.798725593	0.6682564	0.041704081	0.540540541	0.5
5.89438E-4	67.034165619	0.668945759	0.041304999	0.540540541	0.5
5.95589E-4	67.271209502	0.671240763	0.040905916	0.540540541	0.5
5.97527E-4	67.509974702	0.671957147	0.040506834	0.540540541	0.5
5.99667E-4	67.809352883	0.67274499	0.040007982	0.540540541	0.5
6.04324E-4	68.050175677	0.674445823	0.0396089	0.567567568	0.5
6.06584E-4	68.292523586	0.675264956	0.039209817	0.567567568	0.5
6.11535E-4	68.536479591	0.677044703	0.038810735	0.567567568	0.5
6.14189E-4	68.78169901	0.677990816	0.038411653	0.567567568	0.5
6.18596E-4	69.028305214	0.679549914	0.038012571	0.567567568	0.5
6.23481E-4	69.277289943	0.681260505	0.037613489	0.594594595	0.5
6.27534E-4	69.527549079	0.682665758	0.037214407	0.594594595	0.5
6.33166E-4	69.77993124	0.684598149	0.036815325	0.594594595	0.5
6.35046E-4	70.033592363	0.685237967	0.036416243	0.594594595	0.5
6.37926E-4	70.288157139	0.686212991	0.036017161	0.594594595	0.5
6.41278E-4	70.544114639	0.687340355	0.035618078	0.594594595	0.5
6.4416E-4	70.801214786	0.688303201	0.035218996	0.621621622	0.5
6.4832E-4	71.059727973	0.689682719	0.034819914	0.648648649	0.5
6.50357E-4	71.254484183	0.690353609	0.034520603	0.648648649	0.5
6.51795E-4	71.51495514	0.690825397	0.034121521	0.648648649	0.5
6.56309E-4	71.97286799	0.692297565	0.033423127	0.648648649	0.5
6.56514E-4	72.038519397	0.692364242	0.033323356	0.648648649	0.5
6.59757E-4	72.301673284	0.69341286	0.032924274	0.648648649	0.5
6.61577E-4	72.566043477	0.693998155	0.032525192	0.648648649	0.5
6.65781E-4	72.765176123	0.695341796	0.03222588	0.648648649	0.5
6.72015E-4	73.033267111	0.697312312	0.031826798	0.648648649	0.5
6.74322E-4	73.302541022	0.698035143	0.031427716	0.648648649	0.5
6.75395E-4	73.505033236	0.698370426	0.031128405	0.648648649	0.5
6.78304E-4	73.776071816	0.69927488	0.030729323	0.648648649	0.5
6.83432E-4	74.048551464	0.70085626	0.03033024	0.648648649	0.5
6.84776E-4	74.253960643	0.701268036	0.030030929	0.648648649	0.5
6.87381E-4	74.528501529	0.702062834	0.029631847	0.648648649	0.5
6.88561E-4	74.803744265	0.702421389	0.029232765	0.648648649	0.5
6.8953E-4	75.079531281	0.702715249	0.028833683	0.648648649	0.5
6.98501E-4	75.288144307	0.705408585	0.028534371	0.648648649	0.5
7.06962E-4	75.570160762	0.707904386	0.028135289	0.648648649	0.5
7.11498E-4	75.78291729	0.709225123	0.027835977	0.648648649	0.5
7.16174E-4	76.06882509	0.710574145	0.027436895	0.648648649	0.5
7.18022E-4	76.284229434	0.711103999	0.027137584	0.648648649	0.5
7.23397E-4	76.500827801	0.712633607	0.026838272	0.648648649	0.5
7.31992E-4	76.791700631	0.715046509	0.02643919	0.648648649	0.5
7.34448E-4	77.011670437	0.715728393	0.026139878	0.648648649	0.5
7.41273E-4	77.381168823	0.717606662	0.025641026	0.648648649	0.5
7.48228E-4	77.530759918	0.719495387	0.025441485	0.648648649	0.5
7.51106E-4	77.755902461	0.720269414	0.025142173	0.648648649	0.5
7.54865E-4	78.057005251	0.721274118	0.024743091	0.648648649	0.5
7.55559E-4	78.283649463	0.721458875	0.024443779	0.648648649	0.5
7.57224E-4	78.51069089	0.721900932	0.024144468	0.648648649	0.5
7.58321E-4	78.813777295	0.722191515	0.023745386	0.675675676	0.5
7.60962E-4	79.041652383	0.722888542	0.023446074	0.675675676	0.5
7.65645E-4	79.270473529	0.724115752	0.023146762	0.675675676	0.5
7.68107E-4	79.500662724	0.724756592	0.022847451	0.675675676	0.5
7.70834E-4	79.808439028	0.725463012	0.022448369	0.675675676	0.5
7.73143E-4	80.040104458	0.726058538	0.022149057	0.675675676	0.5
7.74837E-4	80.272365776	0.726493569	0.021849746	0.675675676	0.5
7.75248E-4	80.504870652	0.726598903	0.021550434	0.675675676	0.5
7.76772E-4	80.81547607	0.726988916	0.021151352	0.675675676	0.5
7.77695E-4	81.048753797	0.727224473	0.02085204	0.675675676	0.5
7.78338E-4	81.282152267	0.727388439	0.020552729	0.675675676	0.5
7.78953E-4	81.671628588	0.727544887	0.019954106	0.675675676	0.5
7.80209E-4	81.827554926	0.727864135	0.019854335	0.702702703	0.75
7.8316E-4	82.062012744	0.728611425	0.019555023	0.702702703	0.75
7.86813E-4	82.297601473	0.729530683	0.019255712	0.702702703	0.75
7.88446E-4	82.533904202	0.729939538	0.0189564	0.702702703	0.75
7.91116E-4	82.770829686	0.730605367	0.018657089	0.72972973	0.75
7.92564E-4	83.008443988	0.730965148	0.018357777	0.72972973	0.75
7.94325E-4	83.32591736	0.731401355	0.017958695	0.72972973	0.75
8.0089E-4	83.565983289	0.733015273	0.017659383	0.72972973	0.75
8.03429E-4	83.806710451	0.733634273	0.017360072	0.72972973	0.75
8.08061E-4	84.048645093	0.734756041	0.01706076	0.72972973	0.75
8.11462E-4	84.291758401	0.735573923	0.016761449	0.72972973	0.75
8.14698E-4	84.617468996	0.736347332	0.016262596	0.72972973	0.75
8.16326E-4	84.780658241	0.736734576	0.016162826	0.783783784	0.75
8.20858E-4	85.026329806	0.737807107	0.015863514	0.783783784	1
8.27496E-4	85.273998554	0.739362151	0.015564202	0.783783784	1
8.32068E-4	85.522725024	0.740422554	0.015264891	0.783783784	1
8.34548E-4	85.772725667	0.740994177	0.014965579	0.783783784	1
8.37659E-4	86.023694354	0.741707573	0.014666268	0.783783784	1
8.41769E-4	86.275908779	0.742644212	0.014366956	0.810810811	1
8.50348E-4	86.615518753	0.744577465	0.013967874	0.810810811	1
8.52964E-4	86.871127371	0.74516121	0.013668562	0.837837838	1
8.5573E-4	87.042129402	0.745775407	0.013469021	0.837837838	1
8.60198E-4	87.30008634	0.746761546	0.01316971	0.837837838	1
8.60521E-4	87.558182537	0.746832511	0.012870398	0.837837838	1
8.62441E-4	87.816654082	0.747253614	0.012571087	0.837837838	1
8.64908E-4	88.075949015	0.747792704	0.012271775	0.837837838	1
8.67884E-4	88.336054703	0.748440114	0.011972463	0.837837838	1
8.69099E-4	88.509771867	0.748703366	0.011772922	0.837837838	1
8.74268E-4	88.771491419	0.749817394	0.011473611	0.837837838	1
8.76295E-4	89.034267603	0.750251624	0.011174299	0.837837838	1
8.79744E-4	89.560680747	0.75098683	0.010575676	0.864864865	1
8.83608E-4	89.82546759	0.751805443	0.010276364	0.864864865	1
8.89284E-4	90.003195502	0.752998339	0.010076823	0.864864865	1
8.91176E-4	90.270260217	0.753393525	0.009777512	0.891891892	1
8.96228E-4	90.538904327	0.754442257	0.0094782	0.918918919	1
9.00812E-4	90.808296374	0.75538606	0.009178889	0.918918919	1
9.06494E-4	91.079628225	0.756546215	0.008879577	0.945945946	1
9.08389E-4	91.261116597	0.756930596	0.008680036	0.945945946	1
9.11832E-4	91.534580065	0.757625991	0.008380724	0.945945946	1
9.22075E-4	91.810878625	0.759671311	0.008081413	0.945945946	1
9.31385E-4	92.089317299	0.761500599	0.007782101	0.972972973	1
9.34512E-4	92.276133608	0.76210892	0.00758256	0.972972973	1
9.3474E-4	92.649961387	0.762153111	0.007183478	0.972972973	1
9.41292E-4	92.837628157	0.763416906	0.006983937	0.972972973	1
9.52528E-4	93.027086155	0.765553334	0.006784396	0.972972973	1
9.56539E-4	93.313683694	0.766306724	0.006485084	0.972972973	1
9.66054E-4	93.506310432	0.768074699	0.006285543	0.972972973	1
9.71444E-4	93.796986213	0.769064275	0.005986232	0.972972973	1
9.76593E-4	94.089479548	0.7700018	0.00568692	0.972972973	1
9.77992E-4	94.285018444	0.770255318	0.005487379	0.972972973	1
9.82093E-4	94.579444599	0.770994896	0.005188067	0.972972973	1
9.83523E-4	94.776009793	0.771251677	0.004988526	0.972972973	1
9.9184E-4	95.071898373	0.772733976	0.004689215	0.972972973	1
9.97828E-4	95.270995465	0.773789232	0.004489674	0.972972973	1
1.00453E-3	95.571230454	0.774959482	0.004190362	0.972972973	1
1.01795E-3	95.774587955	0.777264568	0.003990821	0.972972973	1
1.02144E-3	96.080869126	0.777857201	0.00369151	0.972972973	1
1.02294E-3	96.387525978	0.778110131	0.003392198	0.972972973	1
1.02824E-3	96.592704954	0.779000487	0.003192657	0.972972973	1
1.03298E-3	96.798995817	0.77979201	0.002993116	0.972972973	1
1.04927E-3	97.008517832	0.782466659	0.002793575	0.972972973	1
1.05197E-3	97.323960074	0.782903406	0.002494263	0.972972973	1
1.06871E-3	97.536578986	0.785574762	0.002294722	1	1
1.07426E-3	97.858852463	0.786446586	0.001995411	1	1
1.09247E-3	98.076861158	0.789256208	0.00179587	1	1
1.09837E-3	98.296259566	0.790150434	0.001596328	1	1
1.11105E-3	98.62718991	0.792047802	0.001297017	1	1
1.119E-3	98.850411089	0.793219916	0.001097476	1	1
1.13795E-3	99.076238177	0.795959905	0.000897935	1	1
1.14688E-3	99.305469723	0.797226373	0.000698394	1	1
1.14818E-3	99.53501363	0.797410727	0.000498853	1	1
1.16429E-3	99.767141304	0.799652083	0.000299312	1	1
