# Supplementary material for: Alien species revises systematic status: integrative species delimitation of two similar taxa of Symbrenthia Hübner, [1819] (Lepidoptera, Nymphalidae)
Source: PeerJ. 2023 Jan 30;11:e14644. doi: 10.7717/peerj.14644 (PMC9893915; doi:10.7717/peerj.14644)
Supplement: Supplemental Information 6 [file peerj-11-14644-s006.zip › SDM/early_stage/MAXENT/past_2012_output/lunica_6_samplePredictions.csv]

X	Y	Test or train	Raw prediction	Cumulative prediction	Logistic prediction
121.542805	24.929551	train	5.860447322466371E-4	66.68588478445179	0.6676660291358616
121.490908	25.152731	train	0.0010574841137444104	97.39399620691403	0.7837914386647057
121.503062	24.774995	train	2.0266519563561986E-4	28.640361560980676	0.40994491639524944
121.537068	24.851766	train	1.7087867158738833E-4	25.41966148386983	0.369399308641177
121.736319	24.96119	train	6.004339742719244E-4	67.84901465819668	0.6730262091264213
121.780759	24.947384	train	4.401380955950499E-4	53.04352866717662	0.601409166652476
121.581327	24.958587	train	5.244529449691316E-4	60.913438305788226	0.6425863202691934
121.527727	25.025812	train	8.768775237768029E-4	89.12317690215964	0.7503760508403235
121.536563	25.008395	train	7.789526419610242E-4	81.67140184376741	0.7275448873369244
121.545886	24.991573	train	8.146982244632133E-4	84.61749149598913	0.7363473316876183
121.10786	24.764337	train	2.24547255737987E-4	31.59369323844176	0.4349551341324593
120.967305	24.468071	train	4.8141680365197034E-5	8.594743278654839	0.14165639841509808
121.775489	25.148042	train	8.50348402464576E-4	86.61555807769957	0.7445774648354482
121.815558	25.131449	train	9.017958712624624E-4	90.85527905805309	0.755587784010117
120.965904	24.671126	train	8.869557417478118E-5	14.192953596936913	0.23316265047417717
120.821216	24.340492	train	7.03934045459942E-5	11.809461908679694	0.194403225166245
120.390457	23.007082	train	3.59369333945931E-5	6.80081929916839	0.1096830307476315
121.584962	24.759499	train	3.18943000228003E-4	42.303245400330695	0.5223011876428759
121.950175	24.842148	train	8.892837713334882E-4	90.0031883419539	0.7529983385750751
121.545303	24.940538	train	6.215173319536689E-4	69.17720327844285	0.6805749661248679
121.389441	24.796901	train	2.523709693378063E-4	35.07187585143488	0.46385110048882966
120.438169	22.833288	train	8.159144423965462E-5	13.227138059773115	0.21856918402753744
121.570276	25.130083	train	7.889299328240815E-4	82.57684653105206	0.730060408400262
121.619482	24.966918	train	3.5434755835492726E-4	45.53131932966968	0.5484796677472731
121.535148	25.141177	train	6.452888314254303E-4	70.87136329786868	0.6886787539804033
121.53162	25.10371	train	2.4347034713727278E-4	33.93396519655127	0.45493431321950584
121.361969	23.730251	train	4.008969359209658E-5	7.429126446589514	0.12082623271681751
121.537068	25.125921	train	8.942889913863859E-4	90.43579600489258	0.7540407519703731
121.558751	25.243016	train	5.870438802745284E-4	66.75805210089541	0.6680438961722389
121.660252	24.987834	train	7.574786981773214E-4	78.58106058455279	0.7219684787628604
121.592534	25.132271	train	9.297714541324926E-4	92.04106020213781	0.7611855712972704
121.581077	24.998816	train	8.146982244632133E-4	84.61749149598913	0.7363473316876183
121.539927	25.157018	train	8.376590088744923E-4	86.02369489859245	0.741707572998316
121.530733	25.125393	train	6.412778437812767E-4	70.54410271019515	0.6873403547089231
121.141139	24.77825	train	2.546825612679349E-4	35.50572305409354	0.4661193693454842
121.44418	24.832823	train	2.1990222401730184E-4	31.061012857798147	0.4298249422506783
120.891406	22.198288	train	1.2174074784743357E-4	18.72204953267524	0.29445286031715784
120.790275	23.72876	test	6.9581728041922635E-6	0.8137095480241651	0.02329760299032254
121.562179	24.990822	test	7.789526419610242E-4	81.67140184376741	0.7275448873369244
121.55581	25.011495	test	8.165162209439222E-4	84.79096977608145	0.7367798436548342
120.532242	23.125175	test	1.777832700699555E-5	3.3435037443077986	0.0574448921027333
