# Supplementary material for: Alien species revises systematic status: integrative species delimitation of two similar taxa of Symbrenthia Hübner, [1819] (Lepidoptera, Nymphalidae)
Source: PeerJ. 2023 Jan 30;11:e14644. doi: 10.7717/peerj.14644 (PMC9893915; doi:10.7717/peerj.14644)
Supplement: Supplemental Information 6 [file peerj-11-14644-s006.zip › SDM/early_stage/MAXENT/past_2012_output/lunica_7.asc]

ncols         264
nrows         468
xllcorner     119.7998599118
yllcorner     21.499860665
cellsize      0.00833333330000001
NODATA_value  -9999
-9999 -9999 -9999 -9999 -9999 -9999 -9999 -9999 -9999 -9999 -9999 -9999 -9999 -9999 -9999 -9999 -9999 -9999 -9999 6.28448E-2 -9999 -9999 -9999 -9999 -9999 -9999 -9999 -9999 -9999 -9999 -9999 -9999 -9999 -9999 -9999 -9999 -9999 -9999 -9999 -9999 -9999 -9999 -9999 -9999 -9999 -9999 -9999 -9999 -9999 -9999 -9999 -9999 -9999 -9999 -9999 -9999 -9999 -9999 -9999 -9999 -9999 -9999 -9999 -9999 -9999 -9999 -9999 -9999 -9999 -9999 -9999 -9999 -9999 -9999 -9999 -9999 -9999 -9999 -9999 -9999 -9999 -9999 -9999 -9999 -9999 -9999 -9999 -9999 -9999 -9999 -9999 -9999 -9999 -9999 -9999 -9999 -9999 -9999 -9999 -9999 -9999 -9999 -9999 -9999 -9999 -9999 -9999 -9999 -9999 -9999 -9999 -9999 -9999 -9999 -9999 -9999 -9999 -9999 -9999 -9999 -9999 -9999 -9999 -9999 -9999 -9999 -9999 -9999 -9999 -9999 -9999 -9999 -9999 -9999 -9999 -9999 -9999 -9999 -9999 -9999 -9999 -9999 -9999 -9999 -9999 -9999 -9999 -9999 -9999 -9999 -9999 -9999 -9999 -9999 -9999 -9999 -9999 -9999 -9999 -9999 -9999 -9999 -9999 -9999 -9999 -9999 -9999 -9999 -9999 -9999 -9999 -9999 -9999 -9999 -9999 -9999 -9999 -9999 -9999 -9999 -9999 -9999 -9999 -9999 -9999 -9999 -9999 -9999 -9999 -9999 -9999 -9999 -9999 -9999 -9999 -9999 -9999 -9999 -9999 -9999 -9999 -9999 -9999 -9999 -9999 -9999 -9999 -9999 -9999 -9999 -9999 -9999 -9999 -9999 -9999 -9999 -9999 -9999 -9999 -9999 -9999 -9999 -9999 -9999 -9999 -9999 -9999 -9999 -9999 -9999 -9999 -9999 -9999 -9999 -9999 -9999 -9999 -9999 -9999 -9999 -9999 -9999 -9999 -9999 -9999 -9999 -9999 -9999 -9999 -9999 -9999 -9999 -9999 -9999 -9999 -9999 -9999 -9999 -9999 -9999 -9999 -9999 -9999 -9999
-9999 -9999 -9999 -9999 -9999 -9999 -9999 -9999 -9999 -9999 -9999 -9999 -9999 -9999 -9999 -9999 -9999 -9999 -9999 -9999 -9999 -9999 -9999 -9999 -9999 -9999 -9999 -9999 -9999 -9999 -9999 -9999 -9999 -9999 -9999 -9999 -9999 -9999 -9999 -9999 -9999 -9999 -9999 -9999 -9999 -9999 -9999 -9999 -9999 -9999 -9999 -9999 -9999 -9999 -9999 -9999 -9999 -9999 -9999 -9999 -9999 -9999 -9999 -9999 -9999 -9999 -9999 -9999 -9999 -9999 -9999 -9999 -9999 -9999 -9999 -9999 -9999 -9999 -9999 -9999 -9999 -9999 -9999 -9999 -9999 -9999 -9999 -9999 -9999 -9999 -9999 -9999 -9999 -9999 -9999 -9999 -9999 -9999 -9999 -9999 -9999 -9999 -9999 -9999 -9999 -9999 -9999 -9999 -9999 -9999 -9999 -9999 -9999 -9999 -9999 -9999 -9999 -9999 -9999 -9999 -9999 -9999 -9999 -9999 -9999 -9999 -9999 -9999 -9999 -9999 -9999 -9999 -9999 -9999 -9999 -9999 -9999 -9999 -9999 -9999 -9999 -9999 -9999 -9999 -9999 -9999 -9999 -9999 -9999 -9999 -9999 -9999 -9999 -9999 -9999 -9999 -9999 -9999 -9999 -9999 -9999 -9999 -9999 -9999 -9999 -9999 -9999 -9999 -9999 -9999 -9999 -9999 -9999 -9999 -9999 -9999 -9999 -9999 -9999 -9999 -9999 -9999 -9999 -9999 -9999 -9999 -9999 -9999 -9999 -9999 -9999 -9999 -9999 -9999 -9999 -9999 -9999 -9999 -9999 -9999 -9999 -9999 -9999 -9999 -9999 -9999 -9999 -9999 -9999 -9999 -9999 -9999 -9999 -9999 -9999 -9999 -9999 -9999 -9999 -9999 -9999 -9999 -9999 -9999 -9999 -9999 -9999 -9999 -9999 -9999 -9999 -9999 -9999 -9999 -9999 -9999 -9999 -9999 -9999 -9999 -9999 -9999 -9999 -9999 -9999 -9999 -9999 -9999 -9999 -9999 -9999 -9999 -9999 -9999 -9999 -9999 -9999 -9999 -9999 -9999 -9999 -9999 -9999 -9999
-9999 8.93091E-2 -9999 -9999 -9999 -9999 -9999 -9999 -9999 -9999 -9999 -9999 -9999 -9999 -9999 -9999 -9999 -9999 -9999 -9999 -9999 -9999 -9999 -9999 -9999 -9999 -9999 -9999 -9999 -9999 -9999 -9999 -9999 -9999 -9999 -9999 -9999 -9999 -9999 -9999 -9999 -9999 -9999 -9999 -9999 -9999 -9999 -9999 -9999 -9999 -9999 -9999 -9999 -9999 -9999 -9999 -9999 -9999 -9999 -9999 -9999 -9999 -9999 -9999 -9999 -9999 -9999 -9999 -9999 -9999 -9999 -9999 -9999 -9999 -9999 -9999 -9999 -9999 -9999 -9999 -9999 -9999 -9999 -9999 -9999 -9999 -9999 -9999 -9999 -9999 -9999 -9999 -9999 -9999 -9999 -9999 -9999 -9999 -9999 -9999 -9999 -9999 -9999 -9999 -9999 -9999 -9999 -9999 -9999 -9999 -9999 -9999 -9999 -9999 -9999 -9999 -9999 -9999 -9999 -9999 -9999 -9999 -9999 -9999 -9999 -9999 -9999 -9999 -9999 -9999 -9999 -9999 -9999 -9999 -9999 -9999 -9999 -9999 -9999 -9999 -9999 -9999 -9999 -9999 -9999 -9999 -9999 -9999 -9999 -9999 -9999 -9999 -9999 -9999 -9999 -9999 -9999 -9999 -9999 -9999 -9999 -9999 -9999 -9999 -9999 -9999 -9999 -9999 -9999 -9999 -9999 -9999 -9999 -9999 -9999 -9999 -9999 -9999 -9999 -9999 -9999 -9999 -9999 -9999 -9999 -9999 -9999 -9999 -9999 -9999 -9999 -9999 -9999 -9999 -9999 -9999 -9999 -9999 -9999 -9999 -9999 -9999 -9999 -9999 -9999 -9999 -9999 -9999 -9999 -9999 -9999 -9999 -9999 -9999 -9999 -9999 -9999 -9999 -9999 -9999 -9999 -9999 -9999 -9999 -9999 -9999 -9999 -9999 -9999 -9999 -9999 -9999 -9999 -9999 -9999 -9999 -9999 -9999 -9999 -9999 -9999 -9999 -9999 -9999 -9999 -9999 -9999 -9999 -9999 -9999 -9999 -9999 -9999 -9999 -9999 -9999 -9999 -9999 -9999 -9999 -9999 -9999 -9999 -9999
-9999 -9999 -9999 -9999 -9999 -9999 -9999 -9999 -9999 -9999 -9999 -9999 -9999 -9999 -9999 -9999 -9999 -9999 -9999 -9999 -9999 -9999 -9999 -9999 -9999 -9999 -9999 -9999 -9999 -9999 -9999 -9999 -9999 -9999 -9999 -9999 -9999 -9999 -9999 -9999 -9999 -9999 -9999 -9999 -9999 -9999 -9999 -9999 -9999 -9999 -9999 -9999 -9999 -9999 -9999 -9999 -9999 -9999 -9999 -9999 -9999 -9999 -9999 -9999 -9999 -9999 -9999 -9999 -9999 -9999 -9999 -9999 -9999 -9999 -9999 -9999 -9999 -9999 -9999 -9999 -9999 -9999 -9999 -9999 -9999 -9999 -9999 -9999 -9999 -9999 -9999 -9999 -9999 -9999 -9999 -9999 -9999 -9999 -9999 -9999 -9999 -9999 -9999 -9999 -9999 -9999 -9999 -9999 -9999 -9999 -9999 -9999 -9999 -9999 -9999 -9999 -9999 -9999 -9999 -9999 -9999 -9999 -9999 -9999 -9999 -9999 -9999 -9999 -9999 -9999 -9999 -9999 -9999 -9999 -9999 -9999 -9999 -9999 -9999 -9999 -9999 -9999 -9999 -9999 -9999 -9999 -9999 -9999 -9999 -9999 -9999 -9999 -9999 -9999 -9999 -9999 -9999 -9999 -9999 -9999 -9999 -9999 -9999 -9999 -9999 -9999 -9999 -9999 -9999 -9999 -9999 -9999 -9999 -9999 -9999 -9999 -9999 -9999 -9999 -9999 -9999 -9999 -9999 -9999 -9999 -9999 -9999 -9999 -9999 -9999 -9999 -9999 -9999 -9999 -9999 -9999 -9999 -9999 -9999 -9999 -9999 -9999 -9999 -9999 -9999 -9999 -9999 -9999 -9999 -9999 -9999 -9999 -9999 -9999 -9999 -9999 -9999 -9999 -9999 -9999 -9999 -9999 -9999 -9999 -9999 -9999 -9999 -9999 -9999 -9999 -9999 -9999 -9999 -9999 -9999 -9999 -9999 -9999 -9999 -9999 -9999 -9999 -9999 -9999 -9999 -9999 -9999 -9999 -9999 -9999 -9999 -9999 -9999 -9999 -9999 -9999 -9999 -9999 -9999 -9999 -9999 -9999 -9999 -9999
-9999 -9999 -9999 -9999 -9999 -9999 -9999 -9999 -9999 -9999 -9999 -9999 -9999 -9999 -9999 -9999 -9999 -9999 -9999 -9999 -9999 -9999 -9999 -9999 -9999 -9999 -9999 -9999 -9999 -9999 -9999 -9999 -9999 -9999 -9999 -9999 -9999 -9999 -9999 -9999 -9999 -9999 -9999 -9999 -9999 -9999 -9999 -9999 -9999 -9999 -9999 -9999 -9999 -9999 -9999 -9999 -9999 -9999 -9999 -9999 -9999 -9999 -9999 -9999 -9999 -9999 -9999 -9999 -9999 -9999 -9999 -9999 -9999 -9999 -9999 -9999 -9999 -9999 -9999 -9999 -9999 -9999 -9999 -9999 -9999 -9999 -9999 -9999 -9999 -9999 -9999 -9999 -9999 -9999 -9999 -9999 -9999 -9999 -9999 -9999 -9999 -9999 -9999 -9999 -9999 -9999 -9999 -9999 -9999 -9999 -9999 -9999 -9999 -9999 -9999 -9999 -9999 -9999 -9999 -9999 -9999 -9999 -9999 -9999 -9999 -9999 -9999 -9999 -9999 -9999 -9999 -9999 -9999 -9999 -9999 -9999 -9999 -9999 -9999 -9999 -9999 -9999 -9999 -9999 -9999 -9999 -9999 -9999 -9999 -9999 -9999 -9999 -9999 -9999 -9999 -9999 -9999 -9999 -9999 -9999 -9999 -9999 -9999 -9999 -9999 -9999 -9999 -9999 -9999 -9999 -9999 -9999 -9999 -9999 -9999 -9999 -9999 -9999 -9999 -9999 -9999 -9999 -9999 -9999 -9999 -9999 -9999 -9999 -9999 -9999 -9999 -9999 -9999 -9999 -9999 -9999 -9999 -9999 -9999 -9999 -9999 -9999 -9999 -9999 -9999 -9999 -9999 -9999 -9999 -9999 -9999 -9999 -9999 -9999 -9999 -9999 -9999 -9999 -9999 -9999 -9999 -9999 -9999 -9999 -9999 -9999 -9999 -9999 -9999 -9999 -9999 -9999 -9999 -9999 -9999 -9999 -9999 -9999 -9999 -9999 -9999 -9999 -9999 -9999 -9999 -9999 -9999 -9999 -9999 -9999 -9999 -9999 -9999 -9999 -9999 -9999 -9999 -9999 -9999 -9999 -9999 -9999 -9999 -9999
-9999 -9999 -9999 -9999 -9999 -9999 -9999 -9999 -9999 -9999 -9999 -9999 -9999 -9999 -9999 -9999 -9999 -9999 -9999 -9999 -9999 -9999 -9999 -9999 -9999 -9999 -9999 -9999 -9999 -9999 -9999 -9999 -9999 -9999 -9999 -9999 -9999 -9999 -9999 -9999 -9999 -9999 -9999 -9999 -9999 -9999 -9999 -9999 -9999 -9999 -9999 -9999 -9999 -9999 -9999 -9999 -9999 -9999 -9999 -9999 -9999 -9999 -9999 -9999 -9999 -9999 -9999 -9999 -9999 -9999 -9999 -9999 -9999 -9999 -9999 -9999 -9999 -9999 -9999 -9999 -9999 -9999 -9999 -9999 -9999 -9999 -9999 -9999 -9999 -9999 -9999 -9999 -9999 -9999 -9999 -9999 -9999 -9999 -9999 -9999 -9999 -9999 -9999 -9999 -9999 -9999 -9999 -9999 -9999 -9999 -9999 -9999 -9999 -9999 -9999 -9999 -9999 -9999 -9999 -9999 -9999 -9999 -9999 -9999 -9999 -9999 -9999 -9999 -9999 -9999 -9999 -9999 -9999 -9999 -9999 -9999 -9999 -9999 -9999 -9999 -9999 -9999 -9999 -9999 -9999 -9999 -9999 -9999 -9999 -9999 -9999 -9999 -9999 -9999 -9999 -9999 -9999 -9999 -9999 -9999 -9999 -9999 -9999 -9999 -9999 -9999 -9999 -9999 -9999 -9999 -9999 -9999 -9999 -9999 -9999 -9999 -9999 -9999 -9999 -9999 -9999 -9999 -9999 -9999 -9999 -9999 -9999 -9999 -9999 -9999 -9999 -9999 -9999 -9999 -9999 -9999 -9999 -9999 -9999 -9999 -9999 -9999 -9999 -9999 -9999 -9999 -9999 -9999 -9999 -9999 -9999 -9999 -9999 -9999 -9999 -9999 -9999 -9999 -9999 -9999 -9999 -9999 -9999 -9999 -9999 -9999 -9999 -9999 -9999 -9999 -9999 -9999 -9999 -9999 -9999 -9999 -9999 -9999 -9999 -9999 -9999 -9999 -9999 -9999 -9999 -9999 -9999 -9999 -9999 -9999 -9999 -9999 -9999 -9999 -9999 -9999 -9999 -9999 -9999 -9999 -9999 -9999 -9999 -9999
-9999 -9999 -9999 -9999 -9999 -9999 -9999 -9999 -9999 -9999 -9999 -9999 -9999 -9999 -9999 -9999 -9999 -9999 -9999 -9999 -9999 -9999 -9999 -9999 -9999 -9999 -9999 -9999 -9999 -9999 -9999 -9999 -9999 -9999 -9999 -9999 -9999 -9999 -9999 -9999 -9999 -9999 -9999 -9999 -9999 -9999 -9999 -9999 -9999 -9999 -9999 -9999 -9999 -9999 -9999 -9999 -9999 -9999 -9999 -9999 -9999 -9999 -9999 -9999 -9999 -9999 -9999 -9999 -9999 -9999 -9999 -9999 -9999 -9999 -9999 -9999 -9999 -9999 -9999 -9999 -9999 -9999 -9999 -9999 -9999 -9999 -9999 -9999 -9999 -9999 -9999 -9999 -9999 -9999 -9999 -9999 -9999 -9999 -9999 -9999 -9999 -9999 -9999 -9999 -9999 -9999 -9999 -9999 -9999 -9999 -9999 -9999 -9999 -9999 -9999 -9999 -9999 -9999 -9999 -9999 -9999 -9999 -9999 -9999 -9999 -9999 -9999 -9999 -9999 -9999 -9999 -9999 -9999 -9999 -9999 -9999 -9999 -9999 -9999 -9999 -9999 -9999 -9999 -9999 -9999 -9999 -9999 -9999 -9999 -9999 -9999 -9999 -9999 -9999 -9999 -9999 -9999 -9999 -9999 -9999 -9999 -9999 -9999 -9999 -9999 -9999 -9999 -9999 -9999 -9999 -9999 -9999 -9999 -9999 -9999 -9999 -9999 -9999 -9999 -9999 -9999 -9999 -9999 -9999 -9999 -9999 -9999 -9999 -9999 -9999 -9999 -9999 -9999 -9999 -9999 -9999 -9999 -9999 -9999 -9999 -9999 -9999 -9999 -9999 -9999 -9999 -9999 -9999 -9999 -9999 -9999 -9999 -9999 -9999 -9999 -9999 -9999 -9999 -9999 -9999 -9999 -9999 -9999 -9999 -9999 -9999 -9999 -9999 -9999 -9999 -9999 -9999 -9999 -9999 -9999 -9999 -9999 -9999 -9999 -9999 -9999 -9999 -9999 -9999 -9999 -9999 -9999 -9999 -9999 -9999 -9999 -9999 -9999 -9999 -9999 -9999 -9999 -9999 -9999 -9999 -9999 -9999 -9999 -9999
-9999 -9999 -9999 -9999 -9999 -9999 -9999 -9999 -9999 -9999 -9999 -9999 -9999 -9999 -9999 -9999 -9999 -9999 -9999 -9999 -9999 -9999 -9999 -9999 -9999 -9999 -9999 -9999 -9999 -9999 -9999 -9999 -9999 -9999 -9999 -9999 -9999 -9999 -9999 -9999 -9999 -9999 -9999 -9999 -9999 -9999 -9999 -9999 -9999 -9999 -9999 -9999 -9999 -9999 -9999 -9999 -9999 -9999 -9999 -9999 -9999 -9999 -9999 -9999 -9999 -9999 -9999 -9999 -9999 -9999 -9999 -9999 -9999 -9999 -9999 -9999 -9999 -9999 -9999 -9999 -9999 -9999 -9999 -9999 -9999 -9999 -9999 -9999 -9999 -9999 -9999 -9999 -9999 -9999 -9999 -9999 -9999 -9999 -9999 -9999 -9999 -9999 -9999 -9999 -9999 -9999 -9999 -9999 -9999 -9999 -9999 -9999 -9999 -9999 -9999 -9999 -9999 -9999 -9999 -9999 -9999 -9999 -9999 -9999 -9999 -9999 -9999 -9999 -9999 -9999 -9999 -9999 -9999 -9999 -9999 -9999 -9999 -9999 -9999 -9999 -9999 -9999 -9999 -9999 -9999 -9999 -9999 -9999 -9999 -9999 -9999 -9999 -9999 -9999 -9999 -9999 -9999 -9999 -9999 -9999 -9999 -9999 -9999 -9999 -9999 -9999 -9999 -9999 -9999 -9999 -9999 -9999 -9999 -9999 -9999 -9999 -9999 -9999 -9999 -9999 -9999 -9999 -9999 -9999 -9999 -9999 -9999 -9999 -9999 -9999 -9999 -9999 -9999 -9999 -9999 -9999 -9999 -9999 -9999 -9999 -9999 -9999 -9999 -9999 -9999 -9999 -9999 -9999 -9999 -9999 -9999 -9999 -9999 -9999 -9999 -9999 -9999 -9999 -9999 -9999 -9999 -9999 -9999 -9999 -9999 -9999 -9999 -9999 -9999 -9999 -9999 -9999 -9999 -9999 -9999 -9999 -9999 -9999 -9999 -9999 -9999 -9999 -9999 -9999 -9999 -9999 -9999 -9999 -9999 -9999 -9999 -9999 -9999 -9999 -9999 -9999 -9999 -9999 -9999 -9999 -9999 -9999 -9999 -9999
-9999 -9999 -9999 -9999 -9999 -9999 -9999 -9999 -9999 -9999 -9999 -9999 -9999 -9999 -9999 -9999 -9999 -9999 -9999 -9999 -9999 -9999 -9999 -9999 -9999 -9999 -9999 -9999 -9999 -9999 -9999 -9999 -9999 -9999 -9999 -9999 -9999 -9999 -9999 -9999 -9999 -9999 -9999 -9999 -9999 -9999 -9999 -9999 -9999 -9999 -9999 -9999 -9999 -9999 -9999 -9999 -9999 -9999 -9999 -9999 -9999 -9999 -9999 -9999 -9999 -9999 -9999 -9999 -9999 -9999 -9999 -9999 -9999 -9999 -9999 -9999 -9999 -9999 -9999 -9999 -9999 -9999 -9999 -9999 -9999 -9999 -9999 -9999 -9999 -9999 -9999 -9999 -9999 -9999 -9999 -9999 -9999 -9999 -9999 -9999 -9999 -9999 -9999 -9999 -9999 -9999 -9999 -9999 -9999 -9999 -9999 -9999 -9999 -9999 -9999 -9999 -9999 -9999 -9999 -9999 -9999 -9999 -9999 -9999 -9999 -9999 -9999 -9999 -9999 -9999 -9999 -9999 -9999 -9999 -9999 -9999 -9999 -9999 -9999 -9999 -9999 -9999 -9999 -9999 -9999 -9999 -9999 -9999 -9999 -9999 -9999 -9999 -9999 -9999 -9999 -9999 -9999 -9999 -9999 -9999 -9999 -9999 -9999 -9999 -9999 -9999 -9999 -9999 -9999 -9999 -9999 -9999 -9999 -9999 -9999 -9999 -9999 -9999 -9999 -9999 -9999 -9999 -9999 -9999 -9999 -9999 -9999 -9999 -9999 -9999 -9999 -9999 -9999 -9999 -9999 -9999 -9999 -9999 -9999 -9999 -9999 -9999 -9999 -9999 -9999 -9999 -9999 -9999 -9999 -9999 -9999 -9999 -9999 -9999 -9999 -9999 -9999 -9999 -9999 -9999 -9999 -9999 -9999 -9999 -9999 -9999 -9999 -9999 -9999 -9999 -9999 -9999 -9999 -9999 -9999 -9999 -9999 -9999 -9999 -9999 -9999 -9999 -9999 -9999 -9999 -9999 -9999 -9999 -9999 -9999 -9999 -9999 -9999 -9999 -9999 -9999 -9999 -9999 -9999 -9999 -9999 -9999 -9999 -9999
-9999 -9999 -9999 -9999 -9999 -9999 -9999 -9999 -9999 -9999 -9999 -9999 -9999 -9999 -9999 -9999 -9999 -9999 -9999 -9999 -9999 -9999 -9999 -9999 -9999 -9999 -9999 -9999 -9999 -9999 -9999 -9999 -9999 -9999 -9999 -9999 -9999 -9999 -9999 -9999 -9999 -9999 -9999 -9999 -9999 -9999 -9999 -9999 -9999 -9999 -9999 -9999 -9999 -9999 -9999 -9999 -9999 -9999 -9999 -9999 -9999 -9999 -9999 -9999 -9999 -9999 -9999 -9999 -9999 -9999 -9999 -9999 -9999 -9999 -9999 -9999 -9999 -9999 -9999 -9999 -9999 -9999 -9999 -9999 -9999 -9999 -9999 -9999 -9999 -9999 -9999 -9999 -9999 -9999 -9999 -9999 -9999 -9999 -9999 -9999 -9999 -9999 -9999 -9999 -9999 -9999 -9999 -9999 -9999 -9999 -9999 -9999 -9999 -9999 -9999 -9999 -9999 -9999 -9999 -9999 -9999 -9999 -9999 -9999 -9999 -9999 -9999 -9999 -9999 -9999 -9999 -9999 -9999 -9999 -9999 -9999 -9999 -9999 -9999 -9999 -9999 -9999 -9999 -9999 -9999 -9999 -9999 -9999 -9999 -9999 -9999 -9999 -9999 -9999 -9999 -9999 -9999 -9999 -9999 -9999 -9999 -9999 -9999 -9999 -9999 -9999 -9999 -9999 -9999 -9999 -9999 -9999 -9999 -9999 -9999 -9999 -9999 -9999 -9999 -9999 -9999 -9999 -9999 -9999 -9999 -9999 -9999 -9999 -9999 -9999 -9999 -9999 -9999 -9999 -9999 -9999 -9999 -9999 -9999 -9999 -9999 -9999 -9999 -9999 -9999 -9999 -9999 -9999 -9999 -9999 -9999 -9999 -9999 -9999 -9999 -9999 -9999 -9999 -9999 -9999 -9999 -9999 -9999 -9999 -9999 -9999 -9999 -9999 -9999 -9999 -9999 -9999 -9999 -9999 -9999 -9999 -9999 -9999 -9999 -9999 -9999 -9999 -9999 -9999 -9999 -9999 -9999 -9999 -9999 -9999 -9999 -9999 -9999 -9999 -9999 -9999 -9999 -9999 -9999 -9999 -9999 -9999 -9999 -9999
-9999 -9999 -9999 -9999 -9999 -9999 -9999 -9999 -9999 -9999 -9999 -9999 -9999 -9999 -9999 -9999 -9999 -9999 -9999 -9999 -9999 -9999 -9999 -9999 -9999 -9999 -9999 -9999 -9999 -9999 -9999 -9999 -9999 -9999 -9999 -9999 -9999 -9999 -9999 -9999 -9999 -9999 -9999 -9999 -9999 -9999 -9999 -9999 -9999 -9999 -9999 -9999 -9999 -9999 -9999 -9999 -9999 -9999 -9999 -9999 -9999 -9999 -9999 -9999 -9999 -9999 -9999 -9999 -9999 -9999 -9999 -9999 -9999 -9999 -9999 -9999 -9999 -9999 -9999 -9999 -9999 -9999 -9999 -9999 -9999 -9999 -9999 -9999 -9999 -9999 -9999 -9999 -9999 -9999 -9999 -9999 -9999 -9999 -9999 -9999 -9999 -9999 -9999 -9999 -9999 -9999 -9999 -9999 -9999 -9999 -9999 -9999 -9999 -9999 -9999 -9999 -9999 -9999 -9999 -9999 -9999 -9999 -9999 -9999 -9999 -9999 -9999 -9999 -9999 -9999 -9999 -9999 -9999 -9999 -9999 -9999 -9999 -9999 -9999 -9999 -9999 -9999 -9999 -9999 -9999 -9999 -9999 -9999 -9999 -9999 -9999 -9999 -9999 -9999 -9999 -9999 -9999 -9999 -9999 -9999 -9999 -9999 -9999 -9999 -9999 -9999 -9999 -9999 -9999 -9999 -9999 -9999 -9999 -9999 -9999 -9999 -9999 -9999 -9999 -9999 -9999 -9999 -9999 -9999 -9999 -9999 -9999 -9999 -9999 -9999 -9999 -9999 -9999 -9999 -9999 -9999 -9999 -9999 -9999 -9999 -9999 -9999 -9999 -9999 -9999 -9999 -9999 -9999 -9999 -9999 -9999 -9999 -9999 -9999 -9999 -9999 -9999 -9999 -9999 -9999 -9999 -9999 -9999 -9999 -9999 -9999 -9999 -9999 -9999 -9999 -9999 -9999 -9999 -9999 -9999 -9999 -9999 -9999 -9999 -9999 -9999 -9999 -9999 -9999 -9999 -9999 -9999 -9999 -9999 -9999 -9999 -9999 -9999 -9999 -9999 -9999 -9999 -9999 -9999 -9999 -9999 -9999 -9999 -9999
-9999 -9999 -9999 -9999 -9999 -9999 -9999 -9999 -9999 -9999 -9999 -9999 -9999 -9999 -9999 -9999 -9999 -9999 -9999 -9999 -9999 -9999 -9999 -9999 -9999 -9999 -9999 -9999 -9999 -9999 -9999 -9999 -9999 -9999 -9999 -9999 -9999 -9999 -9999 -9999 -9999 -9999 -9999 -9999 -9999 -9999 -9999 -9999 -9999 -9999 -9999 -9999 -9999 -9999 -9999 -9999 -9999 -9999 -9999 -9999 -9999 -9999 -9999 -9999 -9999 -9999 -9999 -9999 -9999 -9999 -9999 -9999 -9999 -9999 -9999 -9999 -9999 -9999 -9999 -9999 -9999 -9999 -9999 -9999 -9999 -9999 -9999 -9999 -9999 -9999 -9999 -9999 -9999 -9999 -9999 -9999 -9999 -9999 -9999 -9999 -9999 -9999 -9999 -9999 -9999 -9999 -9999 -9999 -9999 -9999 -9999 -9999 -9999 -9999 -9999 -9999 -9999 -9999 -9999 -9999 -9999 -9999 -9999 -9999 -9999 -9999 -9999 -9999 -9999 -9999 -9999 -9999 -9999 -9999 -9999 -9999 -9999 -9999 -9999 -9999 -9999 -9999 -9999 -9999 -9999 -9999 -9999 -9999 -9999 -9999 -9999 -9999 -9999 -9999 -9999 -9999 -9999 -9999 -9999 -9999 -9999 -9999 -9999 -9999 -9999 -9999 -9999 -9999 -9999 -9999 -9999 -9999 -9999 -9999 -9999 -9999 -9999 -9999 -9999 -9999 -9999 -9999 -9999 -9999 -9999 -9999 -9999 -9999 -9999 -9999 -9999 -9999 -9999 -9999 -9999 -9999 -9999 -9999 -9999 -9999 -9999 -9999 -9999 -9999 -9999 -9999 -9999 7.09736E-1 7.09026E-1 -9999 -9999 7.08111E-1 7.06651E-1 -9999 -9999 -9999 -9999 -9999 -9999 -9999 -9999 -9999 -9999 -9999 -9999 -9999 -9999 -9999 -9999 -9999 -9999 -9999 -9999 -9999 -9999 -9999 -9999 -9999 -9999 -9999 -9999 -9999 -9999 -9999 -9999 -9999 -9999 -9999 -9999 -9999 -9999 -9999 -9999 -9999 -9999 -9999 -9999 -9999 -9999 -9999 -9999 -9999 -9999 -9999
-9999 -9999 -9999 -9999 -9999 -9999 -9999 -9999 -9999 -9999 -9999 -9999 -9999 -9999 -9999 -9999 -9999 -9999 -9999 -9999 -9999 -9999 -9999 -9999 -9999 -9999 -9999 -9999 -9999 -9999 -9999 -9999 -9999 -9999 -9999 -9999 -9999 -9999 -9999 -9999 -9999 -9999 -9999 -9999 -9999 -9999 -9999 -9999 -9999 -9999 -9999 -9999 -9999 -9999 -9999 -9999 -9999 -9999 -9999 -9999 -9999 -9999 -9999 -9999 -9999 -9999 -9999 -9999 -9999 -9999 -9999 -9999 -9999 -9999 -9999 -9999 -9999 -9999 -9999 -9999 -9999 -9999 -9999 -9999 -9999 -9999 -9999 -9999 -9999 -9999 -9999 -9999 -9999 -9999 -9999 -9999 -9999 -9999 -9999 -9999 -9999 -9999 -9999 -9999 -9999 -9999 -9999 -9999 -9999 -9999 -9999 -9999 -9999 -9999 -9999 -9999 -9999 -9999 -9999 -9999 -9999 -9999 -9999 -9999 -9999 -9999 -9999 -9999 -9999 -9999 -9999 -9999 -9999 -9999 -9999 -9999 -9999 -9999 -9999 -9999 -9999 -9999 -9999 -9999 -9999 -9999 -9999 -9999 -9999 -9999 -9999 -9999 -9999 -9999 -9999 -9999 -9999 -9999 -9999 -9999 -9999 -9999 -9999 -9999 -9999 -9999 -9999 -9999 -9999 -9999 -9999 -9999 -9999 -9999 -9999 -9999 -9999 -9999 -9999 -9999 -9999 -9999 -9999 -9999 -9999 -9999 -9999 -9999 -9999 -9999 -9999 -9999 -9999 -9999 -9999 -9999 -9999 -9999 -9999 -9999 -9999 -9999 -9999 -9999 7.10599E-1 -9999 -9999 7.07715E-1 7.06281E-1 7.0618E-1 7.05639E-1 7.03855E-1 7.08807E-1 7.076E-1 7.00493E-1 7.01818E-1 -9999 -9999 -9999 -9999 -9999 -9999 -9999 -9999 -9999 -9999 -9999 -9999 -9999 -9999 -9999 -9999 -9999 -9999 -9999 -9999 -9999 -9999 -9999 -9999 -9999 -9999 -9999 -9999 -9999 -9999 -9999 -9999 -9999 -9999 -9999 -9999 -9999 -9999 -9999 -9999 -9999 -9999 -9999 -9999 -9999 -9999 -9999 -9999
-9999 -9999 -9999 -9999 -9999 -9999 -9999 -9999 -9999 -9999 -9999 -9999 -9999 -9999 -9999 -9999 -9999 -9999 -9999 -9999 -9999 -9999 -9999 -9999 -9999 -9999 -9999 -9999 -9999 -9999 -9999 -9999 -9999 -9999 -9999 -9999 -9999 -9999 -9999 -9999 -9999 -9999 -9999 -9999 -9999 -9999 -9999 -9999 -9999 -9999 -9999 -9999 -9999 -9999 -9999 -9999 -9999 -9999 -9999 -9999 -9999 -9999 -9999 -9999 -9999 -9999 -9999 -9999 -9999 -9999 -9999 -9999 -9999 -9999 -9999 -9999 -9999 -9999 -9999 -9999 -9999 -9999 -9999 -9999 -9999 -9999 -9999 -9999 -9999 -9999 -9999 -9999 -9999 -9999 -9999 -9999 -9999 -9999 -9999 -9999 -9999 -9999 -9999 -9999 -9999 -9999 -9999 -9999 -9999 -9999 -9999 -9999 -9999 -9999 -9999 -9999 -9999 -9999 -9999 -9999 -9999 -9999 -9999 -9999 -9999 -9999 -9999 -9999 -9999 -9999 -9999 -9999 -9999 -9999 -9999 -9999 -9999 -9999 -9999 -9999 -9999 -9999 -9999 -9999 -9999 -9999 -9999 -9999 -9999 -9999 -9999 -9999 -9999 -9999 -9999 -9999 -9999 -9999 -9999 -9999 -9999 -9999 -9999 -9999 -9999 -9999 -9999 -9999 -9999 -9999 -9999 -9999 -9999 -9999 -9999 -9999 -9999 -9999 -9999 -9999 -9999 -9999 -9999 -9999 -9999 -9999 -9999 -9999 -9999 -9999 -9999 -9999 -9999 -9999 -9999 -9999 -9999 -9999 -9999 -9999 -9999 -9999 -9999 7.36468E-1 7.35388E-1 7.33206E-1 7.31115E-1 7.35661E-1 7.34024E-1 7.33708E-1 7.07256E-1 6.97665E-1 7.02456E-1 6.9369E-1 7.0062E-1 6.94079E-1 7.03728E-1 -9999 -9999 -9999 -9999 -9999 -9999 -9999 -9999 -9999 -9999 -9999 -9999 -9999 -9999 -9999 -9999 -9999 -9999 -9999 -9999 -9999 -9999 -9999 -9999 -9999 -9999 -9999 -9999 -9999 -9999 -9999 -9999 -9999 -9999 -9999 -9999 -9999 -9999 -9999 -9999 -9999 -9999 -9999 -9999 -9999 -9999 -9999
-9999 -9999 -9999 -9999 -9999 -9999 -9999 -9999 -9999 -9999 -9999 -9999 -9999 -9999 -9999 -9999 -9999 -9999 -9999 -9999 -9999 -9999 -9999 -9999 -9999 -9999 -9999 -9999 -9999 -9999 -9999 -9999 -9999 -9999 -9999 -9999 -9999 -9999 -9999 -9999 -9999 -9999 -9999 -9999 -9999 -9999 -9999 -9999 -9999 -9999 -9999 -9999 -9999 -9999 -9999 -9999 -9999 -9999 -9999 -9999 -9999 -9999 -9999 -9999 -9999 -9999 -9999 -9999 -9999 -9999 -9999 -9999 -9999 -9999 -9999 -9999 -9999 -9999 -9999 -9999 -9999 -9999 -9999 -9999 -9999 -9999 -9999 -9999 -9999 -9999 -9999 -9999 -9999 -9999 -9999 -9999 -9999 -9999 -9999 -9999 -9999 -9999 -9999 -9999 -9999 -9999 -9999 -9999 -9999 -9999 -9999 -9999 -9999 -9999 -9999 -9999 -9999 -9999 -9999 -9999 -9999 -9999 -9999 -9999 -9999 -9999 -9999 -9999 -9999 -9999 -9999 -9999 -9999 -9999 -9999 -9999 -9999 -9999 -9999 -9999 -9999 -9999 -9999 -9999 -9999 -9999 -9999 -9999 -9999 -9999 -9999 -9999 -9999 -9999 -9999 -9999 -9999 -9999 -9999 -9999 -9999 -9999 -9999 -9999 -9999 -9999 -9999 -9999 -9999 -9999 -9999 -9999 -9999 -9999 -9999 -9999 -9999 -9999 -9999 -9999 -9999 -9999 -9999 -9999 -9999 -9999 -9999 -9999 -9999 -9999 -9999 -9999 -9999 -9999 -9999 -9999 -9999 -9999 -9999 -9999 -9999 7.36676E-1 7.36349E-1 7.3584E-1 7.33982E-1 7.37491E-1 7.26829E-1 7.16388E-1 7.14673E-1 7.21978E-1 7.13896E-1 7.04474E-1 7.09601E-1 7.01296E-1 7.07481E-1 6.722E-1 6.80464E-1 6.97959E-1 6.94874E-1 -9999 -9999 -9999 -9999 -9999 -9999 -9999 -9999 -9999 -9999 -9999 -9999 -9999 -9999 -9999 -9999 -9999 -9999 -9999 -9999 -9999 -9999 -9999 -9999 -9999 -9999 -9999 -9999 -9999 -9999 -9999 -9999 -9999 -9999 -9999 -9999 -9999 -9999 -9999 -9999 -9999 -9999 -9999 -9999 -9999
-9999 -9999 -9999 -9999 -9999 -9999 -9999 -9999 -9999 -9999 -9999 -9999 -9999 -9999 -9999 -9999 -9999 -9999 -9999 -9999 -9999 -9999 -9999 -9999 -9999 -9999 -9999 -9999 -9999 -9999 -9999 -9999 -9999 -9999 -9999 -9999 -9999 -9999 -9999 -9999 -9999 -9999 -9999 -9999 -9999 -9999 -9999 -9999 -9999 -9999 -9999 -9999 -9999 -9999 -9999 -9999 -9999 -9999 -9999 -9999 -9999 -9999 -9999 -9999 -9999 -9999 -9999 -9999 -9999 -9999 -9999 -9999 -9999 -9999 -9999 -9999 -9999 -9999 -9999 -9999 -9999 -9999 -9999 -9999 -9999 -9999 -9999 -9999 -9999 -9999 -9999 -9999 -9999 -9999 -9999 -9999 -9999 -9999 -9999 -9999 -9999 -9999 -9999 -9999 -9999 -9999 -9999 -9999 -9999 -9999 -9999 -9999 -9999 -9999 -9999 -9999 -9999 -9999 -9999 -9999 -9999 -9999 -9999 -9999 -9999 -9999 -9999 -9999 -9999 -9999 -9999 -9999 -9999 -9999 -9999 -9999 -9999 -9999 -9999 -9999 -9999 -9999 -9999 -9999 -9999 -9999 -9999 -9999 -9999 -9999 -9999 -9999 -9999 -9999 -9999 -9999 -9999 -9999 -9999 -9999 -9999 -9999 -9999 -9999 -9999 -9999 -9999 -9999 -9999 -9999 -9999 -9999 -9999 -9999 -9999 -9999 -9999 -9999 -9999 -9999 -9999 -9999 -9999 -9999 -9999 -9999 -9999 -9999 -9999 -9999 -9999 -9999 -9999 -9999 -9999 -9999 -9999 -9999 -9999 -9999 7.37443E-1 7.36587E-1 7.35146E-1 7.40897E-1 7.39515E-1 7.29649E-1 7.17751E-1 6.98452E-1 6.95627E-1 6.95905E-1 7.03465E-1 6.86898E-1 6.84711E-1 6.83749E-1 6.90157E-1 6.80595E-1 6.78459E-1 6.70357E-1 6.96527E-1 6.92546E-1 -9999 -9999 -9999 -9999 -9999 -9999 -9999 -9999 -9999 -9999 -9999 -9999 -9999 -9999 -9999 -9999 -9999 -9999 -9999 -9999 -9999 -9999 -9999 -9999 -9999 -9999 -9999 -9999 -9999 -9999 -9999 -9999 -9999 -9999 -9999 -9999 -9999 -9999 -9999 -9999 -9999 -9999 -9999 -9999
-9999 -9999 -9999 -9999 -9999 -9999 -9999 -9999 -9999 -9999 -9999 -9999 -9999 -9999 -9999 -9999 -9999 -9999 -9999 -9999 -9999 -9999 -9999 -9999 -9999 -9999 -9999 -9999 -9999 -9999 -9999 -9999 -9999 -9999 -9999 -9999 -9999 -9999 -9999 -9999 -9999 -9999 -9999 -9999 -9999 -9999 -9999 -9999 -9999 -9999 -9999 -9999 -9999 -9999 -9999 -9999 -9999 -9999 -9999 -9999 -9999 -9999 -9999 -9999 -9999 -9999 -9999 -9999 -9999 -9999 -9999 -9999 -9999 -9999 -9999 -9999 -9999 -9999 -9999 -9999 -9999 -9999 -9999 -9999 -9999 -9999 -9999 -9999 -9999 -9999 -9999 -9999 -9999 -9999 -9999 -9999 -9999 -9999 -9999 -9999 -9999 -9999 -9999 -9999 -9999 -9999 -9999 -9999 -9999 -9999 -9999 -9999 -9999 -9999 -9999 -9999 -9999 -9999 -9999 -9999 -9999 -9999 -9999 -9999 -9999 -9999 -9999 -9999 -9999 -9999 -9999 -9999 -9999 -9999 -9999 -9999 -9999 -9999 -9999 -9999 -9999 -9999 -9999 -9999 -9999 -9999 -9999 -9999 -9999 -9999 -9999 -9999 -9999 -9999 -9999 -9999 -9999 -9999 -9999 -9999 -9999 -9999 -9999 -9999 -9999 -9999 -9999 -9999 -9999 -9999 -9999 -9999 -9999 -9999 -9999 -9999 -9999 -9999 -9999 -9999 -9999 -9999 -9999 -9999 -9999 -9999 -9999 -9999 -9999 -9999 -9999 -9999 -9999 -9999 -9999 -9999 -9999 -9999 -9999 -9999 7.37531E-1 7.42608E-1 7.40041E-1 7.38759E-1 7.31409E-1 7.29418E-1 7.03611E-1 6.82212E-1 6.53902E-1 6.53508E-1 6.85583E-1 6.69168E-1 6.58371E-1 6.57523E-1 6.64667E-1 6.53518E-1 6.4116E-1 6.4645E-1 6.41015E-1 7.18136E-1 -9999 -9999 -9999 -9999 -9999 -9999 -9999 -9999 -9999 -9999 -9999 -9999 -9999 -9999 -9999 -9999 -9999 -9999 -9999 -9999 -9999 -9999 -9999 -9999 -9999 -9999 -9999 -9999 -9999 -9999 -9999 -9999 -9999 -9999 -9999 -9999 -9999 -9999 -9999 -9999 -9999 -9999 -9999 -9999
-9999 -9999 -9999 -9999 -9999 -9999 -9999 -9999 -9999 -9999 -9999 -9999 -9999 -9999 -9999 -9999 -9999 -9999 -9999 -9999 -9999 -9999 -9999 -9999 -9999 -9999 -9999 -9999 -9999 -9999 -9999 -9999 -9999 -9999 -9999 -9999 -9999 -9999 -9999 -9999 -9999 -9999 -9999 -9999 -9999 -9999 -9999 -9999 -9999 -9999 -9999 -9999 -9999 -9999 -9999 -9999 -9999 -9999 -9999 -9999 -9999 -9999 -9999 -9999 -9999 -9999 -9999 -9999 -9999 -9999 -9999 -9999 -9999 -9999 -9999 -9999 -9999 -9999 -9999 -9999 -9999 -9999 -9999 -9999 -9999 -9999 -9999 -9999 -9999 -9999 -9999 -9999 -9999 -9999 -9999 -9999 -9999 -9999 -9999 -9999 -9999 -9999 -9999 -9999 -9999 -9999 -9999 -9999 -9999 -9999 -9999 -9999 -9999 -9999 -9999 -9999 -9999 -9999 -9999 -9999 -9999 -9999 -9999 -9999 -9999 -9999 -9999 -9999 -9999 -9999 -9999 -9999 -9999 -9999 -9999 -9999 -9999 -9999 -9999 -9999 -9999 -9999 -9999 -9999 -9999 -9999 -9999 -9999 -9999 -9999 -9999 -9999 -9999 -9999 -9999 -9999 -9999 -9999 -9999 -9999 -9999 -9999 -9999 -9999 -9999 -9999 -9999 -9999 -9999 -9999 -9999 -9999 -9999 -9999 -9999 -9999 -9999 -9999 -9999 -9999 -9999 -9999 -9999 -9999 -9999 -9999 -9999 -9999 -9999 -9999 -9999 -9999 -9999 -9999 -9999 -9999 -9999 7.37618E-1 7.37589E-1 7.37325E-1 7.3593E-1 7.40343E-1 7.30859E-1 7.23028E-1 7.23061E-1 7.0769E-1 6.88729E-1 6.6604E-1 6.10676E-1 6.25267E-1 6.67179E-1 6.34694E-1 6.14535E-1 6.14246E-1 6.53933E-1 6.17476E-1 5.8727E-1 5.93197E-1 6.20047E-1 6.84537E-1 -9999 -9999 -9999 -9999 -9999 -9999 -9999 -9999 -9999 -9999 -9999 -9999 -9999 -9999 -9999 -9999 -9999 -9999 -9999 -9999 -9999 -9999 -9999 -9999 -9999 -9999 -9999 -9999 -9999 -9999 -9999 -9999 -9999 -9999 -9999 -9999 -9999 -9999 -9999 -9999 -9999 -9999 -9999 -9999
-9999 -9999 -9999 -9999 -9999 -9999 -9999 -9999 -9999 -9999 -9999 -9999 -9999 -9999 -9999 -9999 -9999 -9999 -9999 -9999 -9999 -9999 -9999 -9999 -9999 -9999 -9999 -9999 -9999 -9999 -9999 -9999 -9999 -9999 -9999 -9999 -9999 -9999 -9999 -9999 -9999 -9999 -9999 -9999 -9999 -9999 -9999 -9999 -9999 -9999 -9999 -9999 -9999 -9999 -9999 -9999 -9999 -9999 -9999 -9999 -9999 -9999 -9999 -9999 -9999 -9999 -9999 -9999 -9999 -9999 -9999 -9999 -9999 -9999 -9999 -9999 -9999 -9999 -9999 -9999 -9999 -9999 -9999 -9999 -9999 -9999 -9999 -9999 -9999 -9999 -9999 -9999 -9999 -9999 -9999 -9999 -9999 -9999 -9999 -9999 -9999 -9999 -9999 -9999 -9999 -9999 -9999 -9999 -9999 -9999 -9999 -9999 -9999 -9999 -9999 -9999 -9999 -9999 -9999 -9999 -9999 -9999 -9999 -9999 -9999 -9999 -9999 -9999 -9999 -9999 -9999 -9999 -9999 -9999 -9999 -9999 -9999 -9999 -9999 -9999 -9999 -9999 -9999 -9999 -9999 -9999 -9999 -9999 -9999 -9999 -9999 -9999 -9999 -9999 -9999 -9999 -9999 -9999 -9999 -9999 -9999 -9999 -9999 -9999 -9999 -9999 -9999 -9999 -9999 -9999 -9999 -9999 -9999 -9999 -9999 -9999 -9999 -9999 -9999 -9999 -9999 -9999 -9999 -9999 -9999 -9999 -9999 -9999 -9999 -9999 -9999 -9999 -9999 -9999 -9999 -9999 7.61465E-1 7.6122E-1 7.67037E-1 7.65805E-1 7.5747E-1 7.4801E-1 7.39372E-1 7.39079E-1 7.33102E-1 7.18645E-1 6.85297E-1 6.69463E-1 5.96619E-1 5.93599E-1 6.43971E-1 6.30025E-1 5.77037E-1 6.02409E-1 6.43315E-1 5.90784E-1 6.123E-1 6.44885E-1 6.55823E-1 6.94763E-1 -9999 -9999 -9999 -9999 -9999 -9999 -9999 -9999 -9999 -9999 -9999 -9999 -9999 -9999 -9999 -9999 -9999 -9999 -9999 -9999 -9999 -9999 -9999 -9999 -9999 -9999 -9999 -9999 -9999 -9999 -9999 -9999 -9999 -9999 -9999 -9999 -9999 -9999 -9999 -9999 -9999 -9999 -9999 -9999
-9999 -9999 -9999 -9999 -9999 -9999 -9999 -9999 -9999 -9999 -9999 -9999 -9999 -9999 -9999 -9999 -9999 -9999 -9999 -9999 -9999 -9999 -9999 -9999 -9999 -9999 -9999 -9999 -9999 -9999 -9999 -9999 -9999 -9999 -9999 -9999 -9999 -9999 -9999 -9999 -9999 -9999 -9999 -9999 -9999 -9999 -9999 -9999 -9999 -9999 -9999 -9999 -9999 -9999 -9999 -9999 -9999 -9999 -9999 -9999 -9999 -9999 -9999 -9999 -9999 -9999 -9999 -9999 -9999 -9999 -9999 -9999 -9999 -9999 -9999 -9999 -9999 -9999 -9999 -9999 -9999 -9999 -9999 -9999 -9999 -9999 -9999 -9999 -9999 -9999 -9999 -9999 -9999 -9999 -9999 -9999 -9999 -9999 -9999 -9999 -9999 -9999 -9999 -9999 -9999 -9999 -9999 -9999 -9999 -9999 -9999 -9999 -9999 -9999 -9999 -9999 -9999 -9999 -9999 -9999 -9999 -9999 -9999 -9999 -9999 -9999 -9999 -9999 -9999 -9999 -9999 -9999 -9999 -9999 -9999 -9999 -9999 -9999 -9999 -9999 -9999 -9999 -9999 -9999 -9999 -9999 -9999 -9999 -9999 -9999 -9999 -9999 -9999 -9999 -9999 -9999 -9999 -9999 -9999 -9999 -9999 -9999 -9999 -9999 -9999 -9999 -9999 -9999 -9999 -9999 -9999 -9999 -9999 -9999 -9999 -9999 -9999 -9999 -9999 -9999 -9999 -9999 -9999 -9999 -9999 -9999 -9999 -9999 -9999 -9999 -9999 -9999 -9999 -9999 -9999 -9999 7.62541E-1 7.61978E-1 7.67172E-1 7.65667E-1 7.5703E-1 7.41202E-1 7.25799E-1 7.25597E-1 7.1293E-1 7.1361E-1 6.7316E-1 6.32877E-1 5.97963E-1 5.58126E-1 5.97575E-1 5.52019E-1 5.48829E-1 6.08645E-1 6.27694E-1 6.16236E-1 6.18412E-1 6.69998E-1 7.04462E-1 7.24616E-1 7.16625E-1 7.20332E-1 -9999 -9999 -9999 -9999 -9999 -9999 -9999 -9999 -9999 -9999 -9999 -9999 -9999 -9999 -9999 -9999 -9999 -9999 -9999 -9999 -9999 -9999 -9999 -9999 -9999 -9999 -9999 -9999 -9999 -9999 -9999 -9999 -9999 -9999 -9999 -9999 -9999 -9999 -9999 -9999 -9999 -9999
-9999 -9999 -9999 -9999 -9999 -9999 -9999 -9999 -9999 -9999 -9999 -9999 -9999 -9999 -9999 -9999 -9999 -9999 -9999 -9999 -9999 -9999 -9999 -9999 -9999 -9999 -9999 -9999 -9999 -9999 -9999 -9999 -9999 -9999 -9999 -9999 -9999 -9999 -9999 -9999 -9999 -9999 -9999 -9999 -9999 -9999 -9999 -9999 -9999 -9999 -9999 -9999 -9999 -9999 -9999 -9999 -9999 -9999 -9999 -9999 -9999 -9999 -9999 -9999 -9999 -9999 -9999 -9999 -9999 -9999 -9999 -9999 -9999 -9999 -9999 -9999 -9999 -9999 -9999 -9999 -9999 -9999 -9999 -9999 -9999 -9999 -9999 -9999 -9999 -9999 -9999 -9999 -9999 -9999 -9999 -9999 -9999 -9999 -9999 -9999 -9999 -9999 -9999 -9999 -9999 -9999 -9999 -9999 -9999 -9999 -9999 -9999 -9999 -9999 -9999 -9999 -9999 -9999 -9999 -9999 -9999 -9999 -9999 -9999 -9999 -9999 -9999 -9999 -9999 -9999 -9999 -9999 -9999 -9999 -9999 -9999 -9999 -9999 -9999 -9999 -9999 -9999 -9999 -9999 -9999 -9999 -9999 -9999 -9999 -9999 -9999 -9999 -9999 -9999 -9999 -9999 -9999 -9999 -9999 -9999 -9999 -9999 -9999 -9999 -9999 -9999 -9999 -9999 -9999 -9999 -9999 -9999 -9999 -9999 -9999 -9999 -9999 -9999 -9999 -9999 -9999 -9999 -9999 -9999 -9999 -9999 -9999 -9999 -9999 -9999 -9999 -9999 -9999 -9999 -9999 -9999 7.63727E-1 7.6919E-1 7.6777E-1 7.59848E-1 7.44758E-1 7.3597E-1 7.34662E-1 7.13509E-1 7.06924E-1 7.00455E-1 6.91552E-1 6.39521E-1 5.88356E-1 5.51484E-1 4.80361E-1 4.37309E-1 4.33954E-1 5.05598E-1 5.8985E-1 6.70554E-1 7.07622E-1 7.40809E-1 7.4435E-1 7.23525E-1 7.25378E-1 7.26375E-1 -9999 -9999 -9999 -9999 -9999 -9999 -9999 -9999 -9999 -9999 -9999 -9999 -9999 -9999 -9999 -9999 -9999 -9999 -9999 -9999 -9999 -9999 -9999 -9999 -9999 -9999 -9999 -9999 -9999 -9999 -9999 -9999 -9999 -9999 -9999 -9999 -9999 -9999 -9999 -9999 -9999 -9999
-9999 -9999 -9999 -9999 -9999 -9999 -9999 -9999 -9999 -9999 -9999 -9999 -9999 -9999 -9999 -9999 -9999 -9999 -9999 -9999 -9999 -9999 -9999 -9999 -9999 -9999 -9999 -9999 -9999 -9999 -9999 -9999 -9999 -9999 -9999 -9999 -9999 -9999 -9999 -9999 -9999 -9999 -9999 -9999 -9999 -9999 -9999 -9999 -9999 -9999 -9999 -9999 -9999 -9999 -9999 -9999 -9999 -9999 -9999 -9999 -9999 -9999 -9999 -9999 -9999 -9999 -9999 -9999 -9999 -9999 -9999 -9999 -9999 -9999 -9999 -9999 -9999 -9999 -9999 -9999 -9999 -9999 -9999 -9999 -9999 -9999 -9999 -9999 -9999 -9999 -9999 -9999 -9999 -9999 -9999 -9999 -9999 -9999 -9999 -9999 -9999 -9999 -9999 -9999 -9999 -9999 -9999 -9999 -9999 -9999 -9999 -9999 -9999 -9999 -9999 -9999 -9999 -9999 -9999 -9999 -9999 -9999 -9999 -9999 -9999 -9999 -9999 -9999 -9999 -9999 -9999 -9999 -9999 -9999 -9999 -9999 -9999 -9999 -9999 -9999 -9999 -9999 -9999 -9999 -9999 -9999 -9999 -9999 -9999 -9999 -9999 -9999 -9999 -9999 -9999 -9999 -9999 -9999 -9999 -9999 -9999 -9999 -9999 -9999 -9999 -9999 -9999 -9999 -9999 -9999 -9999 -9999 -9999 -9999 -9999 -9999 -9999 -9999 -9999 -9999 -9999 -9999 -9999 -9999 -9999 -9999 -9999 -9999 -9999 -9999 -9999 -9999 -9999 -9999 -9999 7.64349E-1 7.64658E-1 7.70465E-1 7.62861E-1 7.5483E-1 7.39604E-1 7.30804E-1 7.23391E-1 7.16504E-1 6.9414E-1 6.61941E-1 6.44969E-1 6.66368E-1 6.03011E-1 5.11448E-1 4.23208E-1 3.44578E-1 3.34705E-1 4.47765E-1 5.71462E-1 6.80194E-1 7.37861E-1 7.48262E-1 7.43409E-1 7.45418E-1 7.46842E-1 7.48143E-1 7.19161E-1 -9999 -9999 -9999 -9999 7.20741E-1 -9999 -9999 -9999 -9999 -9999 -9999 -9999 -9999 -9999 -9999 -9999 -9999 -9999 -9999 -9999 -9999 -9999 -9999 -9999 -9999 -9999 -9999 -9999 -9999 -9999 -9999 -9999 -9999 -9999 -9999 -9999 -9999 -9999 -9999 -9999 -9999
-9999 -9999 -9999 -9999 -9999 -9999 -9999 -9999 -9999 -9999 -9999 -9999 -9999 -9999 -9999 -9999 -9999 -9999 -9999 -9999 -9999 -9999 -9999 -9999 -9999 -9999 -9999 -9999 -9999 -9999 -9999 -9999 -9999 -9999 -9999 -9999 -9999 -9999 -9999 -9999 -9999 -9999 -9999 -9999 -9999 -9999 -9999 -9999 -9999 -9999 -9999 -9999 -9999 -9999 -9999 -9999 -9999 -9999 -9999 -9999 -9999 -9999 -9999 -9999 -9999 -9999 -9999 -9999 -9999 -9999 -9999 -9999 -9999 -9999 -9999 -9999 -9999 -9999 -9999 -9999 -9999 -9999 -9999 -9999 -9999 -9999 -9999 -9999 -9999 -9999 -9999 -9999 -9999 -9999 -9999 -9999 -9999 -9999 -9999 -9999 -9999 -9999 -9999 -9999 -9999 -9999 -9999 -9999 -9999 -9999 -9999 -9999 -9999 -9999 -9999 -9999 -9999 -9999 -9999 -9999 -9999 -9999 -9999 -9999 -9999 -9999 -9999 -9999 -9999 -9999 -9999 -9999 -9999 -9999 -9999 -9999 -9999 -9999 -9999 -9999 -9999 -9999 -9999 -9999 -9999 -9999 -9999 -9999 -9999 -9999 -9999 -9999 -9999 -9999 -9999 -9999 -9999 -9999 -9999 -9999 -9999 -9999 -9999 -9999 -9999 -9999 -9999 -9999 -9999 -9999 -9999 -9999 -9999 -9999 -9999 -9999 -9999 -9999 -9999 -9999 -9999 -9999 -9999 -9999 -9999 -9999 -9999 -9999 -9999 -9999 -9999 -9999 -9999 -9999 7.64169E-1 7.85647E-1 7.91752E-1 7.91553E-1 7.85177E-1 7.78148E-1 7.64192E-1 7.49938E-1 7.36243E-1 7.29493E-1 7.20547E-1 6.53166E-1 6.16877E-1 6.06058E-1 5.57612E-1 4.9046E-1 3.60948E-1 2.89325E-1 3.65748E-1 5.27209E-1 6.40016E-1 7.09296E-1 7.20003E-1 7.20806E-1 7.21682E-1 7.44622E-1 7.47731E-1 7.43689E-1 7.45929E-1 7.41568E-1 -9999 7.18604E-1 7.18149E-1 7.18883E-1 -9999 -9999 -9999 -9999 -9999 -9999 -9999 -9999 -9999 -9999 -9999 -9999 -9999 -9999 -9999 -9999 -9999 -9999 -9999 -9999 -9999 -9999 -9999 -9999 -9999 -9999 -9999 -9999 -9999 -9999 -9999 -9999 -9999 -9999 -9999 -9999
-9999 -9999 -9999 -9999 -9999 -9999 -9999 -9999 -9999 -9999 -9999 -9999 -9999 -9999 -9999 -9999 -9999 -9999 -9999 -9999 -9999 -9999 -9999 -9999 -9999 -9999 -9999 -9999 -9999 -9999 -9999 -9999 -9999 -9999 -9999 -9999 -9999 -9999 -9999 -9999 -9999 -9999 -9999 -9999 -9999 -9999 -9999 -9999 -9999 -9999 -9999 -9999 -9999 -9999 -9999 -9999 -9999 -9999 -9999 -9999 -9999 -9999 -9999 -9999 -9999 -9999 -9999 -9999 -9999 -9999 -9999 -9999 -9999 -9999 -9999 -9999 -9999 -9999 -9999 -9999 -9999 -9999 -9999 -9999 -9999 -9999 -9999 -9999 -9999 -9999 -9999 -9999 -9999 -9999 -9999 -9999 -9999 -9999 -9999 -9999 -9999 -9999 -9999 -9999 -9999 -9999 -9999 -9999 -9999 -9999 -9999 -9999 -9999 -9999 -9999 -9999 -9999 -9999 -9999 -9999 -9999 -9999 -9999 -9999 -9999 -9999 -9999 -9999 -9999 -9999 -9999 -9999 -9999 -9999 -9999 -9999 -9999 -9999 -9999 -9999 -9999 -9999 -9999 -9999 -9999 -9999 -9999 -9999 -9999 -9999 -9999 -9999 -9999 -9999 -9999 -9999 -9999 -9999 -9999 -9999 -9999 -9999 -9999 -9999 -9999 -9999 -9999 -9999 -9999 -9999 -9999 -9999 -9999 -9999 -9999 -9999 -9999 -9999 -9999 -9999 -9999 -9999 -9999 -9999 -9999 -9999 -9999 -9999 -9999 -9999 -9999 -9999 -9999 7.85383E-1 7.85934E-1 7.91915E-1 7.91953E-1 7.86167E-1 7.80044E-1 7.73443E-1 7.60367E-1 7.53457E-1 7.39856E-1 7.24085E-1 6.90199E-1 6.67801E-1 6.29194E-1 5.55431E-1 4.7688E-1 4.46796E-1 3.69871E-1 4.51247E-1 4.85862E-1 5.62511E-1 6.36451E-1 6.70554E-1 6.29811E-1 6.43906E-1 6.60551E-1 7.01533E-1 7.27297E-1 7.44143E-1 7.38755E-1 7.39797E-1 7.34103E-1 7.41675E-1 7.51069E-1 -9999 -9999 -9999 -9999 -9999 -9999 -9999 -9999 -9999 -9999 -9999 -9999 -9999 -9999 -9999 -9999 -9999 -9999 -9999 -9999 -9999 -9999 -9999 -9999 -9999 -9999 -9999 -9999 -9999 -9999 -9999 -9999 -9999 -9999 -9999 -9999 -9999
-9999 -9999 -9999 -9999 -9999 -9999 -9999 -9999 -9999 -9999 -9999 -9999 -9999 -9999 -9999 -9999 -9999 -9999 -9999 -9999 -9999 -9999 -9999 -9999 -9999 -9999 -9999 -9999 -9999 -9999 -9999 -9999 -9999 -9999 -9999 -9999 -9999 -9999 -9999 -9999 -9999 -9999 -9999 -9999 -9999 -9999 -9999 -9999 -9999 -9999 -9999 -9999 -9999 -9999 -9999 -9999 -9999 -9999 -9999 -9999 -9999 -9999 -9999 -9999 -9999 -9999 -9999 -9999 -9999 -9999 -9999 -9999 -9999 -9999 -9999 -9999 -9999 -9999 -9999 -9999 -9999 -9999 -9999 -9999 -9999 -9999 -9999 -9999 -9999 -9999 -9999 -9999 -9999 -9999 -9999 -9999 -9999 -9999 -9999 -9999 -9999 -9999 -9999 -9999 -9999 -9999 -9999 -9999 -9999 -9999 -9999 -9999 -9999 -9999 -9999 -9999 -9999 -9999 -9999 -9999 -9999 -9999 -9999 -9999 -9999 -9999 -9999 -9999 -9999 -9999 -9999 -9999 -9999 -9999 -9999 -9999 -9999 -9999 -9999 -9999 -9999 -9999 -9999 -9999 -9999 -9999 -9999 -9999 -9999 -9999 -9999 -9999 -9999 -9999 -9999 -9999 -9999 -9999 -9999 -9999 -9999 -9999 -9999 -9999 -9999 -9999 -9999 -9999 -9999 -9999 -9999 -9999 -9999 -9999 -9999 -9999 -9999 -9999 -9999 -9999 -9999 -9999 -9999 -9999 -9999 -9999 -9999 -9999 -9999 -9999 -9999 -9999 7.85575E-1 7.86549E-1 7.87016E-1 7.92863E-1 7.92833E-1 5.90008E-1 5.98871E-1 7.74146E-1 7.68112E-1 7.62171E-1 7.48397E-1 7.09561E-1 6.4672E-1 5.59493E-1 5.13078E-1 4.50301E-1 3.97033E-1 3.5033E-1 4.3515E-1 5.4624E-1 6.28127E-1 6.56822E-1 6.88777E-1 6.47225E-1 5.80526E-1 5.5204E-1 6.11863E-1 6.55942E-1 6.91879E-1 7.30839E-1 7.16395E-1 7.14969E-1 7.08489E-1 7.19518E-1 7.47055E-1 -9999 -9999 -9999 -9999 -9999 -9999 -9999 -9999 -9999 -9999 7.20503E-1 7.19783E-1 -9999 -9999 -9999 -9999 -9999 -9999 -9999 -9999 -9999 -9999 -9999 -9999 -9999 -9999 -9999 -9999 -9999 -9999 -9999 -9999 -9999 -9999 -9999 -9999 -9999
-9999 -9999 -9999 -9999 -9999 -9999 -9999 -9999 -9999 -9999 -9999 -9999 -9999 -9999 -9999 -9999 -9999 -9999 -9999 -9999 -9999 -9999 -9999 -9999 -9999 -9999 -9999 -9999 -9999 -9999 -9999 -9999 -9999 -9999 -9999 -9999 -9999 -9999 -9999 -9999 -9999 -9999 -9999 -9999 -9999 -9999 -9999 -9999 -9999 -9999 -9999 -9999 -9999 -9999 -9999 -9999 -9999 -9999 -9999 -9999 -9999 -9999 -9999 -9999 -9999 -9999 -9999 -9999 -9999 -9999 -9999 -9999 -9999 -9999 -9999 -9999 -9999 -9999 -9999 -9999 -9999 -9999 -9999 -9999 -9999 -9999 -9999 -9999 -9999 -9999 -9999 -9999 -9999 -9999 -9999 -9999 -9999 -9999 -9999 -9999 -9999 -9999 -9999 -9999 -9999 -9999 -9999 -9999 -9999 -9999 -9999 -9999 -9999 -9999 -9999 -9999 -9999 -9999 -9999 -9999 -9999 -9999 -9999 -9999 -9999 -9999 -9999 -9999 -9999 -9999 -9999 -9999 -9999 -9999 -9999 -9999 -9999 -9999 -9999 -9999 -9999 -9999 -9999 -9999 -9999 -9999 -9999 -9999 -9999 -9999 -9999 -9999 -9999 -9999 -9999 -9999 -9999 -9999 -9999 -9999 -9999 -9999 -9999 -9999 -9999 -9999 -9999 -9999 -9999 -9999 -9999 -9999 -9999 -9999 -9999 -9999 -9999 -9999 -9999 -9999 -9999 -9999 -9999 -9999 -9999 -9999 -9999 -9999 -9999 -9999 -9999 -9999 7.8669E-1 7.80355E-1 7.70192E-1 5.50105E-1 5.66872E-1 5.78858E-1 6.09346E-1 6.27196E-1 6.3604E-1 7.55312E-1 7.32553E-1 6.81288E-1 6.04447E-1 5.02002E-1 3.93963E-1 3.7014E-1 3.2462E-1 3.52927E-1 4.92613E-1 5.45629E-1 6.04024E-1 6.25197E-1 6.31028E-1 5.4707E-1 5.04726E-1 5.45898E-1 5.82132E-1 5.66002E-1 6.62615E-1 6.81556E-1 6.56039E-1 6.35819E-1 6.59716E-1 7.25992E-1 7.36339E-1 -9999 -9999 -9999 -9999 -9999 -9999 -9999 -9999 -9999 -9999 -9999 -9999 -9999 -9999 -9999 -9999 -9999 -9999 -9999 -9999 -9999 -9999 -9999 -9999 -9999 -9999 -9999 -9999 -9999 -9999 -9999 -9999 -9999 -9999 -9999 -9999 -9999
-9999 -9999 -9999 -9999 -9999 -9999 -9999 -9999 -9999 -9999 -9999 -9999 -9999 -9999 -9999 -9999 -9999 -9999 -9999 -9999 -9999 -9999 -9999 -9999 -9999 -9999 -9999 -9999 -9999 -9999 -9999 -9999 -9999 -9999 -9999 -9999 -9999 -9999 -9999 -9999 -9999 -9999 -9999 -9999 -9999 -9999 -9999 -9999 -9999 -9999 -9999 -9999 -9999 -9999 -9999 -9999 -9999 -9999 -9999 -9999 -9999 -9999 -9999 -9999 -9999 -9999 -9999 -9999 -9999 -9999 -9999 -9999 -9999 -9999 -9999 -9999 -9999 -9999 -9999 -9999 -9999 -9999 -9999 -9999 -9999 -9999 -9999 -9999 -9999 -9999 -9999 -9999 -9999 -9999 -9999 -9999 -9999 -9999 -9999 -9999 -9999 -9999 -9999 -9999 -9999 -9999 -9999 -9999 -9999 -9999 -9999 -9999 -9999 -9999 -9999 -9999 -9999 -9999 -9999 -9999 -9999 -9999 -9999 -9999 -9999 -9999 -9999 -9999 -9999 -9999 -9999 -9999 -9999 -9999 -9999 -9999 -9999 -9999 -9999 -9999 -9999 -9999 -9999 -9999 -9999 -9999 -9999 -9999 -9999 -9999 -9999 -9999 -9999 -9999 -9999 -9999 -9999 -9999 -9999 -9999 -9999 -9999 -9999 -9999 -9999 -9999 -9999 -9999 -9999 -9999 -9999 -9999 -9999 -9999 -9999 -9999 -9999 -9999 -9999 -9999 -9999 -9999 -9999 -9999 -9999 -9999 -9999 -9999 -9999 -9999 -9999 -9999 -9999 7.60974E-1 5.08157E-1 5.20484E-1 5.49679E-1 5.61787E-1 5.88662E-1 6.09213E-1 6.53737E-1 6.78221E-1 7.14299E-1 5.33198E-1 4.82284E-1 4.05785E-1 3.24342E-1 6.18445E-1 4.19915E-1 3.94768E-1 4.01765E-1 4.84408E-1 5.18987E-1 5.84623E-1 5.20836E-1 4.23322E-1 3.66862E-1 4.59512E-1 5.50186E-1 5.9775E-1 6.67938E-1 6.72212E-1 6.60656E-1 6.16599E-1 5.91434E-1 6.71619E-1 7.3812E-1 7.36867E-1 7.41854E-1 -9999 -9999 -9999 -9999 -9999 -9999 -9999 -9999 -9999 -9999 -9999 -9999 -9999 -9999 -9999 -9999 -9999 -9999 -9999 -9999 -9999 -9999 -9999 -9999 -9999 -9999 -9999 -9999 -9999 -9999 -9999 -9999 -9999 -9999 -9999
-9999 -9999 -9999 -9999 -9999 -9999 -9999 -9999 -9999 -9999 -9999 -9999 -9999 -9999 -9999 -9999 -9999 -9999 -9999 -9999 -9999 -9999 -9999 -9999 -9999 -9999 -9999 -9999 -9999 -9999 -9999 -9999 -9999 -9999 -9999 -9999 -9999 -9999 -9999 -9999 -9999 -9999 -9999 -9999 -9999 -9999 -9999 -9999 -9999 -9999 -9999 -9999 -9999 -9999 -9999 -9999 -9999 -9999 -9999 -9999 -9999 -9999 -9999 -9999 -9999 -9999 -9999 -9999 -9999 -9999 -9999 -9999 -9999 -9999 -9999 -9999 -9999 -9999 -9999 -9999 -9999 -9999 -9999 -9999 -9999 -9999 -9999 -9999 -9999 -9999 -9999 -9999 -9999 -9999 -9999 -9999 -9999 -9999 -9999 -9999 -9999 -9999 -9999 -9999 -9999 -9999 -9999 -9999 -9999 -9999 -9999 -9999 -9999 -9999 -9999 -9999 -9999 -9999 -9999 -9999 -9999 -9999 -9999 -9999 -9999 -9999 -9999 -9999 -9999 -9999 -9999 -9999 -9999 -9999 -9999 -9999 -9999 -9999 -9999 -9999 -9999 -9999 -9999 -9999 -9999 -9999 -9999 -9999 -9999 -9999 -9999 -9999 -9999 -9999 -9999 -9999 -9999 -9999 -9999 -9999 -9999 -9999 -9999 -9999 -9999 -9999 -9999 -9999 -9999 -9999 -9999 -9999 -9999 -9999 -9999 -9999 -9999 -9999 -9999 -9999 -9999 -9999 -9999 -9999 -9999 -9999 -9999 -9999 -9999 -9999 -9999 -9999 7.87513E-1 7.71458E-1 -9999 5.15175E-1 5.27492E-1 5.34482E-1 5.64627E-1 6.36779E-1 7.80352E-1 7.96204E-1 7.80859E-1 7.5394E-1 6.6532E-1 6.37968E-1 6.08481E-1 7.06778E-1 6.86707E-1 3.80324E-1 2.99845E-1 3.9201E-1 4.3095E-1 4.95991E-1 4.6686E-1 3.99268E-1 4.28795E-1 4.74133E-1 5.57412E-1 5.96576E-1 6.26335E-1 6.48777E-1 7.00506E-1 6.92363E-1 6.97124E-1 7.30964E-1 7.05904E-1 7.07677E-1 7.25864E-1 7.31091E-1 7.36129E-1 -9999 -9999 -9999 -9999 7.20911E-1 -9999 -9999 -9999 -9999 -9999 -9999 -9999 -9999 -9999 -9999 -9999 -9999 -9999 -9999 -9999 -9999 -9999 -9999 -9999 -9999 -9999 -9999 -9999 -9999 -9999 -9999 -9999 -9999
-9999 -9999 -9999 -9999 -9999 -9999 -9999 -9999 -9999 -9999 -9999 -9999 -9999 -9999 -9999 -9999 -9999 -9999 -9999 -9999 -9999 -9999 -9999 -9999 -9999 -9999 -9999 -9999 -9999 -9999 -9999 -9999 -9999 -9999 -9999 -9999 -9999 -9999 -9999 -9999 -9999 -9999 -9999 -9999 -9999 -9999 -9999 -9999 -9999 -9999 -9999 -9999 -9999 -9999 -9999 -9999 -9999 -9999 -9999 -9999 -9999 -9999 -9999 -9999 -9999 -9999 -9999 -9999 -9999 -9999 -9999 -9999 -9999 -9999 -9999 -9999 -9999 -9999 -9999 -9999 -9999 -9999 -9999 -9999 -9999 -9999 -9999 -9999 -9999 -9999 -9999 -9999 -9999 -9999 -9999 -9999 -9999 -9999 -9999 -9999 -9999 -9999 -9999 -9999 -9999 -9999 -9999 -9999 -9999 -9999 -9999 -9999 -9999 -9999 -9999 -9999 -9999 -9999 -9999 -9999 -9999 -9999 -9999 -9999 -9999 -9999 -9999 -9999 -9999 -9999 -9999 -9999 -9999 -9999 -9999 -9999 -9999 -9999 -9999 -9999 -9999 -9999 -9999 -9999 -9999 -9999 -9999 -9999 -9999 -9999 -9999 -9999 -9999 -9999 -9999 -9999 -9999 -9999 -9999 -9999 -9999 -9999 -9999 -9999 -9999 -9999 -9999 -9999 -9999 -9999 -9999 -9999 -9999 -9999 -9999 -9999 -9999 -9999 -9999 -9999 -9999 -9999 -9999 -9999 -9999 -9999 -9999 -9999 -9999 -9999 -9999 7.9484E-1 7.87122E-1 7.8946E-1 7.956E-1 7.91778E-1 5.33255E-1 5.0816E-1 5.31571E-1 6.1776E-1 7.67133E-1 7.90267E-1 7.88908E-1 7.54771E-1 7.80716E-1 7.57302E-1 7.21171E-1 7.80621E-1 7.89929E-1 7.29055E-1 4.48168E-1 4.48809E-1 4.62691E-1 4.22861E-1 4.0165E-1 4.23187E-1 4.40463E-1 5.04751E-1 5.71567E-1 6.35105E-1 6.45995E-1 6.73896E-1 7.2369E-1 7.37386E-1 7.26929E-1 7.18334E-1 7.19251E-1 7.03173E-1 7.12193E-1 7.22483E-1 7.33496E-1 7.45323E-1 7.37266E-1 7.41869E-1 7.44238E-1 7.43718E-1 7.42667E-1 -9999 -9999 -9999 -9999 -9999 -9999 -9999 -9999 -9999 -9999 -9999 -9999 -9999 -9999 -9999 -9999 -9999 -9999 -9999 -9999 -9999 -9999 -9999 -9999 -9999 -9999 -9999
-9999 -9999 -9999 -9999 -9999 -9999 -9999 -9999 -9999 -9999 -9999 -9999 -9999 -9999 -9999 -9999 -9999 -9999 -9999 -9999 -9999 -9999 -9999 -9999 -9999 -9999 -9999 -9999 -9999 -9999 -9999 -9999 -9999 -9999 -9999 -9999 -9999 -9999 -9999 -9999 -9999 -9999 -9999 -9999 -9999 -9999 -9999 -9999 -9999 -9999 -9999 -9999 -9999 -9999 -9999 -9999 -9999 -9999 -9999 -9999 -9999 -9999 -9999 -9999 -9999 -9999 -9999 -9999 -9999 -9999 -9999 -9999 -9999 -9999 -9999 -9999 -9999 -9999 -9999 -9999 -9999 -9999 -9999 -9999 -9999 -9999 -9999 -9999 -9999 -9999 -9999 -9999 -9999 -9999 -9999 -9999 -9999 -9999 -9999 -9999 -9999 -9999 -9999 -9999 -9999 -9999 -9999 -9999 -9999 -9999 -9999 -9999 -9999 -9999 -9999 -9999 -9999 -9999 -9999 -9999 -9999 -9999 -9999 -9999 -9999 -9999 -9999 -9999 -9999 -9999 -9999 -9999 -9999 -9999 -9999 -9999 -9999 -9999 -9999 -9999 -9999 -9999 -9999 -9999 -9999 -9999 -9999 -9999 -9999 -9999 -9999 -9999 -9999 -9999 -9999 -9999 -9999 -9999 -9999 -9999 -9999 -9999 -9999 -9999 -9999 -9999 -9999 -9999 -9999 -9999 -9999 -9999 -9999 -9999 -9999 -9999 -9999 -9999 -9999 -9999 -9999 -9999 -9999 -9999 -9999 -9999 -9999 -9999 -9999 8.06027E-1 7.96736E-1 7.91393E-1 8.05831E-1 8.08436E-1 8.05523E-1 7.94315E-1 8.0907E-1 5.51233E-1 5.19848E-1 6.0493E-1 7.86011E-1 7.96277E-1 7.95572E-1 7.94757E-1 8.04864E-1 7.61627E-1 7.70212E-1 7.56176E-1 7.606E-1 7.9253E-1 7.86516E-1 7.50378E-1 7.10432E-1 6.94774E-1 4.52679E-1 4.81316E-1 5.61329E-1 5.71795E-1 6.34052E-1 6.68137E-1 6.76179E-1 6.84311E-1 6.55648E-1 6.55747E-1 6.53334E-1 6.52419E-1 6.9519E-1 7.42806E-1 7.3771E-1 7.06165E-1 7.21736E-1 7.39603E-1 7.45396E-1 7.44869E-1 7.42269E-1 7.41165E-1 7.44765E-1 7.37513E-1 7.15836E-1 7.18324E-1 -9999 -9999 -9999 -9999 -9999 -9999 -9999 -9999 -9999 -9999 -9999 -9999 -9999 -9999 -9999 -9999 -9999 -9999 -9999 -9999 -9999 -9999 -9999 -9999
-9999 -9999 -9999 -9999 -9999 -9999 -9999 -9999 -9999 -9999 -9999 -9999 -9999 -9999 -9999 -9999 -9999 -9999 -9999 -9999 -9999 -9999 -9999 -9999 -9999 -9999 -9999 -9999 -9999 -9999 -9999 -9999 -9999 -9999 -9999 -9999 -9999 -9999 -9999 -9999 -9999 -9999 -9999 -9999 -9999 -9999 -9999 -9999 -9999 -9999 -9999 -9999 -9999 -9999 -9999 -9999 -9999 -9999 -9999 -9999 -9999 -9999 -9999 -9999 -9999 -9999 -9999 -9999 -9999 -9999 -9999 -9999 -9999 -9999 -9999 -9999 -9999 -9999 -9999 -9999 -9999 -9999 -9999 -9999 -9999 -9999 -9999 -9999 -9999 -9999 -9999 -9999 -9999 -9999 -9999 -9999 -9999 -9999 -9999 -9999 -9999 -9999 -9999 -9999 -9999 -9999 -9999 -9999 -9999 -9999 -9999 -9999 -9999 -9999 -9999 -9999 -9999 -9999 -9999 -9999 -9999 -9999 -9999 -9999 -9999 -9999 -9999 -9999 -9999 -9999 -9999 -9999 -9999 -9999 -9999 -9999 -9999 -9999 -9999 -9999 -9999 -9999 -9999 -9999 -9999 -9999 -9999 -9999 -9999 -9999 -9999 -9999 -9999 -9999 -9999 -9999 -9999 -9999 -9999 -9999 -9999 -9999 -9999 -9999 -9999 -9999 -9999 -9999 -9999 -9999 -9999 -9999 -9999 -9999 -9999 -9999 -9999 -9999 -9999 -9999 -9999 -9999 -9999 -9999 -9999 -9999 -9999 8.04773E-1 8.04121E-1 8.04527E-1 8.06135E-1 7.956E-1 8.09137E-1 7.66138E-1 7.44988E-1 7.24448E-1 6.49483E-1 5.97074E-1 5.40809E-1 5.96454E-1 7.52349E-1 7.78603E-1 7.43798E-1 7.20768E-1 7.43294E-1 7.63579E-1 7.75086E-1 7.92315E-1 7.50398E-1 7.86267E-1 7.94543E-1 7.91747E-1 7.88512E-1 7.57749E-1 7.18548E-1 4.79464E-1 5.96836E-1 6.39868E-1 6.32428E-1 5.99599E-1 5.80102E-1 6.07005E-1 6.34105E-1 6.75737E-1 6.83246E-1 6.82954E-1 7.17454E-1 7.5192E-1 7.54813E-1 7.47648E-1 7.53605E-1 7.32671E-1 7.44334E-1 7.50488E-1 7.39942E-1 7.44316E-1 7.46009E-1 7.30642E-1 7.39943E-1 7.36771E-1 7.15474E-1 -9999 -9999 -9999 -9999 -9999 -9999 -9999 -9999 -9999 -9999 -9999 -9999 -9999 -9999 -9999 -9999 -9999 -9999 -9999 -9999 -9999 -9999 -9999
-9999 -9999 -9999 -9999 -9999 -9999 -9999 -9999 -9999 -9999 -9999 -9999 -9999 -9999 -9999 -9999 -9999 -9999 -9999 -9999 -9999 -9999 -9999 -9999 -9999 -9999 -9999 -9999 -9999 -9999 -9999 -9999 -9999 -9999 -9999 -9999 -9999 -9999 -9999 -9999 -9999 -9999 -9999 -9999 -9999 -9999 -9999 -9999 -9999 -9999 -9999 -9999 -9999 -9999 -9999 -9999 -9999 -9999 -9999 -9999 -9999 -9999 -9999 -9999 -9999 -9999 -9999 -9999 -9999 -9999 -9999 -9999 -9999 -9999 -9999 -9999 -9999 -9999 -9999 -9999 -9999 -9999 -9999 -9999 -9999 -9999 -9999 -9999 -9999 -9999 -9999 -9999 -9999 -9999 -9999 -9999 -9999 -9999 -9999 -9999 -9999 -9999 -9999 -9999 -9999 -9999 -9999 -9999 -9999 -9999 -9999 -9999 -9999 -9999 -9999 -9999 -9999 -9999 -9999 -9999 -9999 -9999 -9999 -9999 -9999 -9999 -9999 -9999 -9999 -9999 -9999 -9999 -9999 -9999 -9999 -9999 -9999 -9999 -9999 -9999 -9999 -9999 -9999 -9999 -9999 -9999 -9999 -9999 -9999 -9999 -9999 -9999 -9999 -9999 -9999 -9999 -9999 -9999 -9999 -9999 -9999 -9999 -9999 -9999 -9999 -9999 -9999 -9999 -9999 -9999 -9999 -9999 -9999 -9999 -9999 -9999 -9999 -9999 -9999 -9999 -9999 -9999 -9999 -9999 -9999 8.05084E-1 8.03506E-1 8.01156E-1 8.04889E-1 8.06078E-1 8.09739E-1 8.09847E-1 8.02625E-1 7.27259E-1 6.49062E-1 7.47381E-1 6.42816E-1 6.13628E-1 5.78564E-1 5.93925E-1 6.37971E-1 6.18555E-1 6.00772E-1 6.01582E-1 7.14146E-1 7.43406E-1 7.83135E-1 7.69291E-1 7.2955E-1 7.63356E-1 7.85136E-1 7.89605E-1 7.62411E-1 7.90828E-1 7.6306E-1 5.67687E-1 5.3737E-1 5.25645E-1 5.26658E-1 5.7079E-1 6.39707E-1 6.8328E-1 6.84889E-1 6.87506E-1 7.09873E-1 6.95051E-1 7.19077E-1 7.31107E-1 7.41633E-1 7.6249E-1 7.56301E-1 7.64252E-1 7.69232E-1 7.38945E-1 7.5362E-1 7.5025E-1 7.37561E-1 7.33614E-1 7.34664E-1 7.37056E-1 7.33405E-1 7.05972E-1 7.18254E-1 -9999 -9999 -9999 -9999 -9999 -9999 -9999 -9999 -9999 -9999 -9999 -9999 -9999 -9999 -9999 -9999 -9999 -9999 -9999 -9999 -9999
-9999 -9999 -9999 -9999 -9999 -9999 -9999 -9999 -9999 -9999 -9999 -9999 -9999 -9999 -9999 -9999 -9999 -9999 -9999 -9999 -9999 -9999 -9999 -9999 -9999 -9999 -9999 -9999 -9999 -9999 -9999 -9999 -9999 -9999 -9999 -9999 -9999 -9999 -9999 -9999 -9999 -9999 -9999 -9999 -9999 -9999 -9999 -9999 -9999 -9999 -9999 -9999 -9999 -9999 -9999 -9999 -9999 -9999 -9999 -9999 -9999 -9999 -9999 -9999 -9999 -9999 -9999 -9999 -9999 -9999 -9999 -9999 -9999 -9999 -9999 -9999 -9999 -9999 -9999 -9999 -9999 -9999 -9999 -9999 -9999 -9999 -9999 -9999 -9999 -9999 -9999 -9999 -9999 -9999 -9999 -9999 -9999 -9999 -9999 -9999 -9999 -9999 -9999 -9999 -9999 -9999 -9999 -9999 -9999 -9999 -9999 -9999 -9999 -9999 -9999 -9999 -9999 -9999 -9999 -9999 -9999 -9999 -9999 -9999 -9999 -9999 -9999 -9999 -9999 -9999 -9999 -9999 -9999 -9999 -9999 -9999 -9999 -9999 -9999 -9999 -9999 -9999 -9999 -9999 -9999 -9999 -9999 -9999 -9999 -9999 -9999 -9999 -9999 -9999 -9999 -9999 -9999 -9999 -9999 -9999 -9999 -9999 -9999 -9999 -9999 -9999 -9999 -9999 -9999 -9999 -9999 -9999 -9999 -9999 5.47185E-1 -9999 -9999 -9999 5.77627E-1 5.89976E-1 5.88893E-1 8.04527E-1 8.04212E-1 8.04054E-1 8.03758E-1 8.02626E-1 8.05765E-1 7.86788E-1 7.72168E-1 7.86044E-1 8.08968E-1 8.02196E-1 6.34197E-1 7.23258E-1 7.4273E-1 7.33186E-1 6.66991E-1 6.09047E-1 5.90488E-1 6.11726E-1 6.0138E-1 5.92024E-1 5.90461E-1 5.85941E-1 6.01414E-1 6.3641E-1 7.67167E-1 7.36568E-1 7.77506E-1 7.5348E-1 7.57092E-1 7.79357E-1 7.52392E-1 7.71637E-1 7.22071E-1 7.64574E-1 5.25609E-1 5.38834E-1 6.29066E-1 6.58143E-1 6.6689E-1 7.05762E-1 7.30109E-1 7.02176E-1 7.29687E-1 7.20032E-1 7.14077E-1 7.3694E-1 7.39512E-1 7.48984E-1 7.57656E-1 7.60025E-1 7.64039E-1 7.67622E-1 7.45315E-1 7.49173E-1 7.4381E-1 7.32552E-1 7.25301E-1 7.333E-1 7.28124E-1 7.4565E-1 7.13719E-1 7.16303E-1 7.12118E-1 7.07384E-1 7.00123E-1 7.03651E-1 7.05822E-1 7.07093E-1 -9999 6.80538E-1 6.7893E-1 6.77817E-1 6.87385E-1 -9999 -9999 -9999 -9999 -9999 -9999 -9999 -9999 -9999
-9999 -9999 -9999 -9999 -9999 -9999 -9999 -9999 -9999 -9999 -9999 -9999 -9999 -9999 -9999 -9999 -9999 -9999 -9999 -9999 -9999 -9999 -9999 -9999 -9999 -9999 -9999 -9999 -9999 -9999 -9999 -9999 -9999 -9999 -9999 -9999 -9999 -9999 -9999 -9999 -9999 -9999 -9999 -9999 -9999 -9999 -9999 -9999 -9999 -9999 -9999 -9999 -9999 -9999 -9999 -9999 -9999 -9999 -9999 -9999 -9999 -9999 -9999 -9999 -9999 -9999 -9999 -9999 -9999 -9999 -9999 -9999 -9999 -9999 -9999 -9999 -9999 -9999 -9999 -9999 -9999 -9999 -9999 -9999 -9999 -9999 -9999 -9999 -9999 -9999 -9999 -9999 -9999 -9999 -9999 -9999 -9999 -9999 -9999 -9999 -9999 -9999 -9999 -9999 -9999 -9999 -9999 -9999 -9999 -9999 -9999 -9999 -9999 -9999 -9999 -9999 -9999 -9999 -9999 -9999 -9999 -9999 -9999 -9999 -9999 -9999 -9999 -9999 -9999 -9999 -9999 -9999 -9999 -9999 -9999 -9999 -9999 -9999 -9999 -9999 -9999 -9999 -9999 -9999 -9999 -9999 -9999 -9999 -9999 -9999 -9999 -9999 -9999 -9999 -9999 -9999 -9999 -9999 -9999 -9999 -9999 -9999 -9999 -9999 -9999 -9999 -9999 -9999 -9999 -9999 -9999 5.16928E-1 5.28014E-1 5.41389E-1 5.61608E-1 5.79334E-1 5.90278E-1 5.89199E-1 5.87379E-1 8.08708E-1 8.07908E-1 8.07169E-1 8.07836E-1 8.07336E-1 8.07047E-1 8.00924E-1 7.87685E-1 7.72228E-1 7.4999E-1 7.64204E-1 7.89256E-1 6.27476E-1 6.79206E-1 6.962E-1 6.71906E-1 6.59152E-1 6.51663E-1 6.33464E-1 6.05435E-1 5.90867E-1 5.92058E-1 5.92663E-1 5.88203E-1 5.84809E-1 5.92529E-1 6.10058E-1 6.0938E-1 6.09141E-1 6.25493E-1 6.84221E-1 7.22247E-1 7.43927E-1 7.1977E-1 7.01635E-1 7.11262E-1 7.69139E-1 7.71508E-1 7.32043E-1 7.09628E-1 6.55942E-1 6.53815E-1 7.01869E-1 7.38142E-1 7.57155E-1 7.2684E-1 7.5909E-1 7.41868E-1 7.46527E-1 7.3971E-1 7.426E-1 7.66362E-1 7.69297E-1 7.64711E-1 7.64611E-1 7.57352E-1 7.56239E-1 7.15905E-1 7.12384E-1 7.20003E-1 7.34857E-1 7.27573E-1 7.2941E-1 7.41532E-1 7.43339E-1 6.98058E-1 6.10786E-1 6.25635E-1 7.12533E-1 7.0757E-1 7.16328E-1 7.10001E-1 6.82376E-1 6.89033E-1 6.90626E-1 6.81601E-1 -9999 -9999 -9999 -9999 -9999 -9999 -9999 -9999 -9999
-9999 -9999 -9999 -9999 -9999 -9999 -9999 -9999 -9999 -9999 -9999 -9999 -9999 -9999 -9999 -9999 -9999 -9999 -9999 -9999 -9999 -9999 -9999 -9999 -9999 -9999 -9999 -9999 -9999 -9999 -9999 -9999 -9999 -9999 -9999 -9999 -9999 -9999 -9999 -9999 -9999 -9999 -9999 -9999 -9999 -9999 -9999 -9999 -9999 -9999 -9999 -9999 -9999 -9999 -9999 -9999 -9999 -9999 -9999 -9999 -9999 -9999 -9999 -9999 -9999 -9999 -9999 -9999 -9999 -9999 -9999 -9999 -9999 -9999 -9999 -9999 -9999 -9999 -9999 -9999 -9999 -9999 -9999 -9999 -9999 -9999 -9999 -9999 -9999 -9999 -9999 -9999 -9999 -9999 -9999 -9999 -9999 -9999 -9999 -9999 -9999 -9999 -9999 -9999 -9999 -9999 -9999 -9999 -9999 -9999 -9999 -9999 -9999 -9999 -9999 -9999 -9999 -9999 -9999 -9999 -9999 -9999 -9999 -9999 -9999 -9999 -9999 -9999 -9999 -9999 -9999 -9999 -9999 -9999 -9999 -9999 -9999 -9999 -9999 -9999 -9999 -9999 -9999 -9999 -9999 -9999 -9999 -9999 -9999 -9999 -9999 -9999 -9999 -9999 -9999 -9999 -9999 -9999 -9999 -9999 -9999 -9999 -9999 -9999 -9999 -9999 -9999 -9999 4.84167E-1 5.01724E-1 5.19264E-1 5.32091E-1 5.41969E-1 5.5412E-1 5.82256E-1 5.9985E-1 5.98067E-1 6.04581E-1 8.00704E-1 7.95165E-1 8.00849E-1 8.00874E-1 7.88569E-1 7.81086E-1 7.74073E-1 7.79961E-1 7.6775E-1 7.7178E-1 7.55816E-1 7.42018E-1 7.61002E-1 6.41595E-1 6.68866E-1 6.82523E-1 6.44354E-1 6.1332E-1 6.5739E-1 6.15399E-1 6.1352E-1 5.89796E-1 5.91685E-1 5.92193E-1 5.92529E-1 5.92897E-1 5.92831E-1 5.92496E-1 5.92563E-1 6.0205E-1 5.99576E-1 6.60591E-1 6.83952E-1 6.55143E-1 6.79089E-1 7.08995E-1 7.63257E-1 7.73834E-1 7.35078E-1 6.83319E-1 6.3808E-1 6.25656E-1 6.22075E-1 6.42175E-1 7.5872E-1 7.7754E-1 7.40573E-1 7.5091E-1 7.79732E-1 7.74334E-1 7.60019E-1 7.54004E-1 7.6581E-1 7.74795E-1 7.74739E-1 7.59569E-1 7.45097E-1 7.65346E-1 7.51486E-1 7.32797E-1 7.32572E-1 7.45791E-1 7.37298E-1 7.2388E-1 7.35233E-1 7.3585E-1 7.05684E-1 6.03569E-1 6.31696E-1 6.1525E-1 6.07478E-1 6.49542E-1 6.50534E-1 6.57498E-1 6.44667E-1 6.80754E-1 6.76309E-1 -9999 -9999 -9999 -9999 -9999 -9999 -9999 -9999 -9999
-9999 -9999 -9999 -9999 -9999 -9999 -9999 -9999 -9999 -9999 -9999 -9999 -9999 -9999 -9999 -9999 -9999 -9999 -9999 -9999 -9999 -9999 -9999 -9999 -9999 -9999 -9999 -9999 -9999 -9999 -9999 -9999 -9999 -9999 -9999 -9999 -9999 -9999 -9999 -9999 -9999 -9999 -9999 -9999 -9999 -9999 -9999 -9999 -9999 -9999 -9999 -9999 -9999 -9999 -9999 -9999 -9999 -9999 -9999 -9999 -9999 -9999 -9999 -9999 -9999 -9999 -9999 -9999 -9999 -9999 -9999 -9999 -9999 -9999 -9999 -9999 -9999 -9999 -9999 -9999 -9999 -9999 -9999 -9999 -9999 -9999 -9999 -9999 -9999 -9999 -9999 -9999 -9999 -9999 -9999 -9999 -9999 -9999 -9999 -9999 -9999 -9999 -9999 -9999 -9999 -9999 -9999 -9999 -9999 -9999 -9999 -9999 -9999 -9999 -9999 -9999 -9999 -9999 -9999 -9999 -9999 -9999 -9999 -9999 -9999 -9999 -9999 -9999 -9999 -9999 -9999 -9999 -9999 -9999 -9999 -9999 -9999 -9999 -9999 -9999 -9999 -9999 -9999 -9999 -9999 -9999 -9999 -9999 -9999 -9999 -9999 -9999 -9999 -9999 -9999 -9999 -9999 -9999 -9999 -9999 -9999 -9999 -9999 -9999 -9999 5.85801E-1 5.95443E-1 6.08923E-1 4.92359E-1 5.29824E-1 5.51882E-1 5.60532E-1 5.67997E-1 5.6857E-1 5.71431E-1 5.81487E-1 6.0225E-1 6.17153E-1 6.29908E-1 7.8142E-1 7.8736E-1 7.93842E-1 7.87739E-1 7.80385E-1 7.54241E-1 7.60056E-1 7.60393E-1 7.52544E-1 7.42222E-1 7.32798E-1 6.79782E-1 6.5989E-1 6.70599E-1 6.34569E-1 6.53871E-1 6.35135E-1 6.06318E-1 5.99863E-1 5.86026E-1 5.89761E-1 5.91072E-1 5.91379E-1 5.91651E-1 5.92058E-1 5.92395E-1 5.92764E-1 5.89897E-1 5.9263E-1 6.18656E-1 6.52483E-1 6.316E-1 6.73653E-1 7.43864E-1 7.40249E-1 7.20674E-1 7.0748E-1 7.06121E-1 6.4191E-1 6.22291E-1 6.16056E-1 6.47702E-1 6.23157E-1 7.57767E-1 7.89753E-1 7.75138E-1 7.64805E-1 7.79831E-1 7.93904E-1 7.82269E-1 7.95536E-1 7.77727E-1 7.78721E-1 7.78868E-1 7.70396E-1 7.68378E-1 7.74237E-1 7.72647E-1 7.70793E-1 7.69331E-1 7.31706E-1 7.29061E-1 7.29797E-1 7.42426E-1 7.37676E-1 6.38346E-1 5.71193E-1 5.47838E-1 5.18222E-1 4.91432E-1 5.79241E-1 5.81219E-1 5.90536E-1 6.17566E-1 6.27952E-1 6.81467E-1 -9999 -9999 -9999 -9999 -9999 -9999 -9999 -9999 -9999
-9999 -9999 -9999 -9999 -9999 -9999 -9999 -9999 -9999 -9999 -9999 -9999 -9999 -9999 -9999 -9999 -9999 -9999 -9999 -9999 -9999 -9999 -9999 -9999 -9999 -9999 -9999 -9999 -9999 -9999 -9999 -9999 -9999 -9999 -9999 -9999 -9999 -9999 -9999 -9999 -9999 -9999 -9999 -9999 -9999 -9999 -9999 -9999 -9999 -9999 -9999 -9999 -9999 -9999 -9999 -9999 -9999 -9999 -9999 -9999 -9999 -9999 -9999 -9999 -9999 -9999 -9999 -9999 -9999 -9999 -9999 -9999 -9999 -9999 -9999 -9999 -9999 -9999 -9999 -9999 -9999 -9999 -9999 -9999 -9999 -9999 -9999 -9999 -9999 -9999 -9999 -9999 -9999 -9999 -9999 -9999 -9999 -9999 -9999 -9999 -9999 -9999 -9999 -9999 -9999 -9999 -9999 -9999 -9999 -9999 -9999 -9999 -9999 -9999 -9999 -9999 -9999 -9999 -9999 -9999 -9999 -9999 -9999 -9999 -9999 -9999 -9999 -9999 -9999 -9999 -9999 -9999 -9999 -9999 -9999 -9999 -9999 -9999 -9999 -9999 -9999 -9999 -9999 -9999 -9999 -9999 -9999 -9999 -9999 -9999 -9999 -9999 -9999 -9999 -9999 -9999 -9999 -9999 -9999 -9999 -9999 -9999 -9999 -9999 5.74368E-1 5.86371E-1 5.98265E-1 4.84209E-1 5.07627E-1 5.36227E-1 5.58805E-1 5.69142E-1 5.74288E-1 5.70655E-1 5.51673E-1 5.36597E-1 5.5116E-1 6.0186E-1 6.26593E-1 6.40575E-1 7.77775E-1 7.77064E-1 7.63852E-1 7.68747E-1 7.67187E-1 7.59963E-1 7.59686E-1 7.45157E-1 6.87012E-1 6.62198E-1 6.61784E-1 6.45924E-1 6.56287E-1 6.31641E-1 5.88624E-1 5.91983E-1 5.85095E-1 5.79278E-1 5.63915E-1 5.66249E-1 5.66744E-1 5.6699E-1 5.67375E-1 5.67758E-1 5.68175E-1 5.68795E-1 5.68932E-1 5.67375E-1 6.16634E-1 6.05292E-1 6.41455E-1 6.57211E-1 6.80859E-1 6.61263E-1 6.60077E-1 6.40284E-1 6.39856E-1 6.14541E-1 6.17813E-1 6.27922E-1 6.17813E-1 7.97466E-1 7.8341E-1 7.9471E-1 8.00331E-1 7.85982E-1 7.86677E-1 8.00703E-1 7.95814E-1 7.94984E-1 7.97926E-1 7.84419E-1 7.76469E-1 7.69109E-1 7.72196E-1 7.56588E-1 7.33864E-1 7.45558E-1 7.3747E-1 7.2116E-1 6.62474E-1 6.78488E-1 6.97033E-1 7.12325E-1 6.82067E-1 5.65521E-1 4.90849E-1 4.36616E-1 4.50371E-1 4.68034E-1 5.57237E-1 6.11552E-1 6.49103E-1 6.74764E-1 -9999 -9999 -9999 -9999 -9999 -9999 -9999 -9999 -9999 -9999
-9999 -9999 -9999 -9999 -9999 -9999 -9999 -9999 -9999 -9999 -9999 -9999 -9999 -9999 -9999 -9999 -9999 -9999 -9999 -9999 -9999 -9999 -9999 -9999 -9999 -9999 -9999 -9999 -9999 -9999 -9999 -9999 -9999 -9999 -9999 -9999 -9999 -9999 -9999 -9999 -9999 -9999 -9999 -9999 -9999 -9999 -9999 -9999 -9999 -9999 -9999 -9999 -9999 -9999 -9999 -9999 -9999 -9999 -9999 -9999 -9999 -9999 -9999 -9999 -9999 -9999 -9999 -9999 -9999 -9999 -9999 -9999 -9999 -9999 -9999 -9999 -9999 -9999 -9999 -9999 -9999 -9999 -9999 -9999 -9999 -9999 -9999 -9999 -9999 -9999 -9999 -9999 -9999 -9999 -9999 -9999 -9999 -9999 -9999 -9999 -9999 -9999 -9999 -9999 -9999 -9999 -9999 -9999 -9999 -9999 -9999 -9999 -9999 -9999 -9999 -9999 -9999 -9999 -9999 -9999 -9999 -9999 -9999 -9999 -9999 -9999 -9999 -9999 -9999 -9999 -9999 -9999 -9999 -9999 -9999 -9999 -9999 -9999 -9999 -9999 -9999 -9999 -9999 -9999 -9999 -9999 -9999 -9999 -9999 -9999 -9999 -9999 -9999 -9999 -9999 -9999 -9999 -9999 -9999 -9999 -9999 -9999 5.57641E-1 5.67466E-1 5.79525E-1 5.95443E-1 4.80113E-1 4.9182E-1 5.04116E-1 5.26326E-1 5.51673E-1 5.67219E-1 5.75226E-1 5.7872E-1 5.39503E-1 5.0507E-1 4.98087E-1 5.1682E-1 6.86001E-1 7.33867E-1 6.37111E-1 7.81996E-1 7.73776E-1 7.58691E-1 7.30719E-1 7.20611E-1 7.26064E-1 6.59413E-1 6.73745E-1 6.69815E-1 6.67143E-1 6.47794E-1 6.56909E-1 6.22685E-1 6.08405E-1 5.8613E-1 5.65036E-1 5.61217E-1 5.64387E-1 5.65395E-1 5.65395E-1 5.6543E-1 5.65965E-1 5.66567E-1 5.67375E-1 5.68036E-1 5.67584E-1 5.94549E-1 6.11792E-1 6.02E-1 5.92809E-1 5.72925E-1 6.14023E-1 6.13231E-1 6.03519E-1 6.03079E-1 6.02081E-1 6.11145E-1 6.10997E-1 6.20203E-1 8.0736E-1 8.06925E-1 7.99454E-1 8.05451E-1 8.06342E-1 8.03624E-1 8.03297E-1 7.9785E-1 8.02559E-1 7.98532E-1 7.81185E-1 7.65656E-1 7.77867E-1 7.64873E-1 7.19866E-1 7.00615E-1 6.7261E-1 6.83816E-1 6.66419E-1 6.79859E-1 6.5389E-1 5.87834E-1 6.54648E-1 7.19629E-1 6.71039E-1 5.76463E-1 5.67324E-1 5.6826E-1 5.18047E-1 4.76205E-1 5.37543E-1 6.02656E-1 6.59617E-1 7.02032E-1 -9999 -9999 -9999 -9999 -9999 -9999 -9999 -9999 -9999 -9999
-9999 -9999 -9999 -9999 -9999 -9999 -9999 -9999 -9999 -9999 -9999 -9999 -9999 -9999 -9999 -9999 -9999 -9999 -9999 -9999 -9999 -9999 -9999 -9999 -9999 -9999 -9999 -9999 -9999 -9999 -9999 -9999 -9999 -9999 -9999 -9999 -9999 -9999 -9999 -9999 -9999 -9999 -9999 -9999 -9999 -9999 -9999 -9999 -9999 -9999 -9999 -9999 -9999 -9999 -9999 -9999 -9999 -9999 -9999 -9999 -9999 -9999 -9999 -9999 -9999 -9999 -9999 -9999 -9999 -9999 -9999 -9999 -9999 -9999 -9999 -9999 -9999 -9999 -9999 -9999 -9999 -9999 -9999 -9999 -9999 -9999 -9999 -9999 -9999 -9999 -9999 -9999 -9999 -9999 -9999 -9999 -9999 -9999 -9999 -9999 -9999 -9999 -9999 -9999 -9999 -9999 -9999 -9999 -9999 -9999 -9999 -9999 -9999 -9999 -9999 -9999 -9999 -9999 -9999 -9999 -9999 -9999 -9999 -9999 -9999 -9999 -9999 -9999 -9999 -9999 -9999 -9999 -9999 -9999 -9999 -9999 -9999 -9999 -9999 -9999 -9999 -9999 -9999 -9999 -9999 -9999 -9999 -9999 -9999 -9999 -9999 -9999 -9999 -9999 -9999 -9999 -9999 4.88105E-1 4.97514E-1 5.37264E-1 5.51256E-1 5.64582E-1 5.77235E-1 5.84662E-1 5.93181E-1 4.76018E-1 4.89478E-1 4.97676E-1 5.07996E-1 5.22611E-1 5.41245E-1 5.66717E-1 5.77011E-1 5.73587E-1 5.48845E-1 5.08043E-1 4.66449E-1 4.77002E-1 6.3736E-1 6.94553E-1 7.17952E-1 7.30575E-1 6.34075E-1 6.48811E-1 6.51724E-1 6.71595E-1 6.76025E-1 6.65092E-1 6.71575E-1 6.6857E-1 6.65568E-1 6.63187E-1 6.53529E-1 6.27889E-1 6.31377E-1 6.01348E-1 5.5454E-1 5.61889E-1 5.64242E-1 5.6464E-1 5.64387E-1 5.64242E-1 5.64495E-1 5.65359E-1 5.66603E-1 5.67515E-1 5.67165E-1 5.75694E-1 5.65323E-1 5.65859E-1 5.66638E-1 5.67025E-1 5.66603E-1 5.66001E-1 5.75197E-1 5.84088E-1 6.05543E-1 6.13952E-1 8.0817E-1 8.08005E-1 8.08823E-1 8.03353E-1 8.02307E-1 8.07335E-1 8.01691E-1 8.06317E-1 7.99209E-1 7.94984E-1 7.97072E-1 7.79958E-1 7.3566E-1 7.39384E-1 7.39616E-1 7.26078E-1 7.38804E-1 6.57343E-1 6.05174E-1 5.79989E-1 5.5229E-1 5.87403E-1 5.97024E-1 6.22314E-1 6.92606E-1 6.96309E-1 6.15304E-1 6.36287E-1 6.82815E-1 6.37331E-1 5.79402E-1 4.90666E-1 5.30576E-1 6.11885E-1 6.68906E-1 7.02945E-1 6.99884E-1 -9999 -9999 -9999 -9999 -9999 -9999 -9999 -9999 -9999
-9999 -9999 -9999 -9999 -9999 -9999 -9999 -9999 -9999 -9999 -9999 -9999 -9999 -9999 -9999 -9999 -9999 -9999 -9999 -9999 -9999 -9999 -9999 -9999 -9999 -9999 -9999 -9999 -9999 -9999 -9999 -9999 -9999 -9999 -9999 -9999 -9999 -9999 -9999 -9999 -9999 -9999 -9999 -9999 -9999 -9999 -9999 -9999 -9999 -9999 -9999 -9999 -9999 -9999 -9999 -9999 -9999 -9999 -9999 -9999 -9999 -9999 -9999 -9999 -9999 -9999 -9999 -9999 -9999 -9999 -9999 -9999 -9999 -9999 -9999 -9999 -9999 -9999 -9999 -9999 -9999 -9999 -9999 -9999 -9999 -9999 -9999 -9999 -9999 -9999 -9999 -9999 -9999 -9999 -9999 -9999 -9999 -9999 -9999 -9999 -9999 -9999 -9999 -9999 -9999 -9999 -9999 -9999 -9999 -9999 -9999 -9999 -9999 -9999 -9999 -9999 -9999 -9999 -9999 -9999 -9999 -9999 -9999 -9999 -9999 -9999 -9999 -9999 -9999 -9999 -9999 -9999 -9999 -9999 -9999 -9999 -9999 -9999 -9999 -9999 -9999 -9999 -9999 -9999 -9999 -9999 -9999 -9999 -9999 -9999 -9999 -9999 -9999 -9999 4.64617E-1 4.73415E-1 4.86929E-1 5.3317E-1 5.4893E-1 5.64582E-1 5.83522E-1 6.02203E-1 6.13934E-1 6.17814E-1 4.8655E-1 4.8655E-1 4.98044E-1 5.11507E-1 5.20275E-1 5.24362E-1 5.43628E-1 5.55205E-1 5.6442E-1 5.64994E-1 5.47687E-1 5.12141E-1 4.75247E-1 4.36503E-1 5.98859E-1 6.94291E-1 7.45551E-1 7.51686E-1 7.442E-1 7.5093E-1 6.73182E-1 6.65199E-1 6.75752E-1 6.71737E-1 6.69195E-1 6.67354E-1 6.57039E-1 6.55297E-1 6.45359E-1 6.0093E-1 5.85969E-1 5.6484E-1 5.55975E-1 5.62113E-1 5.63586E-1 5.64097E-1 5.64024E-1 5.63659E-1 5.63477E-1 5.64314E-1 5.65823E-1 5.66744E-1 5.66814E-1 5.66567E-1 5.66708E-1 5.66884E-1 5.672E-1 5.67515E-1 5.67375E-1 7.90648E-1 7.90124E-1 7.95545E-1 7.949E-1 7.88689E-1 8.03965E-1 8.03872E-1 8.03989E-1 8.03848E-1 8.02733E-1 8.00752E-1 8.03761E-1 8.00894E-1 7.99349E-1 7.80001E-1 7.49124E-1 7.29055E-1 7.1459E-1 6.81673E-1 7.11041E-1 6.59151E-1 6.97337E-1 6.69463E-1 5.21432E-1 4.79322E-1 5.42345E-1 5.98695E-1 6.28187E-1 6.4097E-1 7.09487E-1 6.72714E-1 6.37959E-1 6.80619E-1 7.13931E-1 6.87435E-1 6.26108E-1 5.76153E-1 5.8914E-1 6.40895E-1 6.93808E-1 7.08475E-1 7.0943E-1 7.0342E-1 -9999 -9999 -9999 -9999 -9999 -9999 -9999 -9999
-9999 -9999 -9999 -9999 -9999 -9999 -9999 -9999 -9999 -9999 -9999 -9999 -9999 -9999 -9999 -9999 -9999 -9999 -9999 -9999 -9999 -9999 -9999 -9999 -9999 -9999 -9999 -9999 -9999 -9999 -9999 -9999 -9999 -9999 -9999 -9999 -9999 -9999 -9999 -9999 -9999 -9999 -9999 -9999 -9999 -9999 -9999 -9999 -9999 -9999 -9999 -9999 -9999 -9999 -9999 -9999 -9999 -9999 -9999 -9999 -9999 -9999 -9999 -9999 -9999 -9999 -9999 -9999 -9999 -9999 -9999 -9999 -9999 -9999 -9999 -9999 -9999 -9999 -9999 -9999 -9999 -9999 -9999 -9999 -9999 -9999 -9999 -9999 -9999 -9999 -9999 -9999 -9999 -9999 -9999 -9999 -9999 -9999 -9999 -9999 -9999 -9999 -9999 -9999 -9999 -9999 -9999 -9999 -9999 -9999 -9999 -9999 -9999 -9999 -9999 -9999 -9999 -9999 -9999 -9999 -9999 -9999 -9999 -9999 -9999 -9999 -9999 -9999 -9999 -9999 -9999 -9999 -9999 -9999 -9999 -9999 -9999 -9999 -9999 -9999 -9999 -9999 -9999 -9999 -9999 -9999 -9999 -9999 -9999 -9999 -9999 -9999 -9999 4.54085E-1 4.6286E-1 5.091E-1 5.3434E-1 5.62849E-1 5.9151E-1 6.08399E-1 6.29949E-1 6.52567E-1 6.63621E-1 5.42679E-1 5.34328E-1 5.10337E-1 5.19159E-1 5.29084E-1 5.37238E-1 5.37819E-1 5.38401E-1 5.44209E-1 5.50003E-1 5.5405E-1 5.20497E-1 4.94182E-1 4.55632E-1 4.27286E-1 5.6924E-1 6.51565E-1 7.38753E-1 7.50684E-1 7.64001E-1 7.64789E-1 7.62362E-1 6.7597E-1 6.76413E-1 6.71128E-1 6.67901E-1 6.65953E-1 6.48013E-1 5.96607E-1 6.147E-1 5.67563E-1 5.4278E-1 5.42984E-1 5.33471E-1 5.37916E-1 5.38551E-1 5.38922E-1 5.39403E-1 5.39292E-1 5.39033E-1 5.3977E-1 5.40901E-1 5.65502E-1 5.65359E-1 5.6518E-1 5.6518E-1 5.65144E-1 5.65287E-1 7.89859E-1 7.83959E-1 7.84008E-1 7.89956E-1 7.83491E-1 7.8918E-1 7.89155E-1 7.82994E-1 7.8859E-1 7.87364E-1 8.06804E-1 7.9859E-1 7.99997E-1 7.88863E-1 7.72992E-1 7.60074E-1 7.74348E-1 7.55102E-1 7.20908E-1 6.21991E-1 5.96408E-1 6.3623E-1 6.29385E-1 6.08397E-1 6.18735E-1 5.93625E-1 6.29301E-1 6.48913E-1 6.69925E-1 6.73647E-1 7.10767E-1 7.36569E-1 6.97725E-1 6.87185E-1 7.11994E-1 7.31609E-1 7.23032E-1 6.85393E-1 6.80328E-1 6.77854E-1 6.71744E-1 7.05437E-1 7.09148E-1 7.15023E-1 7.01234E-1 -9999 -9999 -9999 -9999 -9999 -9999 -9999 -9999
-9999 -9999 -9999 -9999 -9999 -9999 -9999 -9999 -9999 -9999 -9999 -9999 -9999 -9999 -9999 -9999 -9999 -9999 -9999 -9999 -9999 -9999 -9999 -9999 -9999 -9999 -9999 -9999 -9999 -9999 -9999 -9999 -9999 -9999 -9999 -9999 -9999 -9999 -9999 -9999 -9999 -9999 -9999 -9999 -9999 -9999 -9999 -9999 -9999 -9999 -9999 -9999 -9999 -9999 -9999 -9999 -9999 -9999 -9999 -9999 -9999 -9999 -9999 -9999 -9999 -9999 -9999 -9999 -9999 -9999 -9999 -9999 -9999 -9999 -9999 -9999 -9999 -9999 -9999 -9999 -9999 -9999 -9999 -9999 -9999 -9999 -9999 -9999 -9999 -9999 -9999 -9999 -9999 -9999 -9999 -9999 -9999 -9999 -9999 -9999 -9999 -9999 -9999 -9999 -9999 -9999 -9999 -9999 -9999 -9999 -9999 -9999 -9999 -9999 -9999 -9999 -9999 -9999 -9999 -9999 -9999 -9999 -9999 -9999 -9999 -9999 -9999 -9999 -9999 -9999 -9999 -9999 -9999 -9999 -9999 -9999 -9999 -9999 -9999 -9999 -9999 -9999 -9999 -9999 -9999 -9999 -9999 -9999 -9999 -9999 -9999 -9999 4.49415E-1 4.8673E-1 5.03215E-1 5.22031E-1 5.50094E-1 5.88672E-1 6.08958E-1 6.28309E-1 6.6315E-1 6.84225E-1 6.98012E-1 5.82773E-1 5.63845E-1 5.42468E-1 5.28501E-1 5.33746E-1 5.40144E-1 5.40725E-1 5.38401E-1 5.12903E-1 5.14072E-1 5.27557E-1 5.21139E-1 4.99499E-1 4.64987E-1 4.2903E-1 5.40245E-1 5.85299E-1 6.71518E-1 7.54127E-1 7.66433E-1 7.52512E-1 7.69523E-1 6.63419E-1 6.54994E-1 6.49269E-1 6.45296E-1 6.4217E-1 6.32067E-1 6.13643E-1 5.74325E-1 6.0243E-1 5.88425E-1 5.32913E-1 5.33979E-1 5.37277E-1 5.37466E-1 5.37916E-1 5.38885E-1 5.39476E-1 5.39697E-1 5.4021E-1 5.30479E-1 5.3988E-1 5.39218E-1 5.38996E-1 5.38848E-1 7.71118E-1 7.88168E-1 7.88565E-1 7.82894E-1 7.83144E-1 7.82969E-1 7.88392E-1 7.87818E-1 7.87993E-1 7.88193E-1 7.86932E-1 7.89295E-1 7.84535E-1 7.74241E-1 7.60422E-1 7.04473E-1 6.98063E-1 6.68602E-1 7.12475E-1 7.30265E-1 6.49174E-1 6.08243E-1 5.21237E-1 5.44519E-1 5.68188E-1 6.11931E-1 6.29676E-1 6.92481E-1 7.27681E-1 7.3031E-1 7.1998E-1 7.25997E-1 7.20498E-1 7.1931E-1 6.85289E-1 7.13656E-1 7.33813E-1 7.44085E-1 7.53655E-1 7.43986E-1 7.40555E-1 7.14122E-1 7.22625E-1 7.06016E-1 7.01463E-1 7.00586E-1 7.02098E-1 -9999 -9999 -9999 -9999 -9999 -9999 -9999 -9999
-9999 -9999 -9999 -9999 -9999 -9999 -9999 -9999 -9999 -9999 -9999 -9999 -9999 -9999 -9999 -9999 -9999 -9999 -9999 -9999 -9999 -9999 -9999 -9999 -9999 -9999 -9999 -9999 -9999 -9999 -9999 -9999 -9999 -9999 -9999 -9999 -9999 -9999 -9999 -9999 -9999 -9999 -9999 -9999 -9999 -9999 -9999 -9999 -9999 -9999 -9999 -9999 -9999 -9999 -9999 -9999 -9999 -9999 -9999 -9999 -9999 -9999 -9999 -9999 -9999 -9999 -9999 -9999 -9999 -9999 -9999 -9999 -9999 -9999 -9999 -9999 -9999 -9999 -9999 -9999 -9999 -9999 -9999 -9999 -9999 -9999 -9999 -9999 -9999 -9999 -9999 -9999 -9999 -9999 -9999 -9999 -9999 -9999 -9999 -9999 -9999 -9999 -9999 -9999 -9999 -9999 -9999 -9999 -9999 -9999 -9999 -9999 -9999 -9999 -9999 -9999 -9999 -9999 -9999 -9999 -9999 -9999 -9999 -9999 -9999 -9999 -9999 -9999 -9999 -9999 -9999 -9999 -9999 -9999 -9999 -9999 -9999 -9999 -9999 -9999 -9999 -9999 -9999 -9999 -9999 -9999 -9999 -9999 -9999 4.34877E-1 4.43589E-1 4.52333E-1 4.9144E-1 5.0557E-1 5.33174E-1 5.49523E-1 5.64022E-1 5.84117E-1 6.00549E-1 6.23921E-1 6.65047E-1 6.93064E-1 7.05831E-1 5.92394E-1 5.86177E-1 5.56359E-1 5.39563E-1 5.40144E-1 5.47108E-1 5.26913E-1 5.21081E-1 5.12319E-1 5.15297E-1 5.14712E-1 5.09449E-1 4.90131E-1 4.59739E-1 4.2673E-1 5.28549E-1 5.49582E-1 6.02863E-1 6.43044E-1 6.94292E-1 7.41563E-1 7.50433E-1 6.62392E-1 6.54915E-1 6.50147E-1 6.46248E-1 6.32927E-1 6.30147E-1 6.20357E-1 6.01104E-1 6.20404E-1 5.69898E-1 5.24908E-1 5.34213E-1 5.36101E-1 5.36368E-1 5.3724E-1 5.38625E-1 5.29855E-1 5.30405E-1 5.30332E-1 5.39513E-1 5.38551E-1 5.37954E-1 5.37804E-1 7.70454E-1 7.70186E-1 7.70347E-1 7.70747E-1 7.71092E-1 7.70481E-1 7.85406E-1 7.82722E-1 7.8217E-1 7.84133E-1 7.85824E-1 7.90248E-1 7.78767E-1 7.46067E-1 7.0579E-1 7.07015E-1 5.94077E-1 5.81177E-1 5.972E-1 6.13772E-1 6.61061E-1 6.34297E-1 5.67708E-1 5.92405E-1 6.32283E-1 6.47268E-1 6.87738E-1 7.09044E-1 7.14087E-1 7.48512E-1 7.28419E-1 7.05612E-1 6.76612E-1 6.70956E-1 6.82254E-1 6.92225E-1 7.09526E-1 7.27461E-1 7.33149E-1 7.61797E-1 7.60635E-1 7.36067E-1 6.91656E-1 6.9822E-1 7.04932E-1 6.82378E-1 7.05939E-1 7.01706E-1 -9999 -9999 -9999 -9999 -9999 -9999 -9999 -9999
-9999 -9999 -9999 -9999 -9999 -9999 -9999 -9999 -9999 -9999 -9999 -9999 -9999 -9999 -9999 -9999 -9999 -9999 -9999 -9999 -9999 -9999 -9999 -9999 -9999 -9999 -9999 -9999 -9999 -9999 -9999 -9999 -9999 -9999 -9999 -9999 -9999 -9999 -9999 -9999 -9999 -9999 -9999 -9999 -9999 -9999 -9999 -9999 -9999 -9999 -9999 -9999 -9999 -9999 -9999 -9999 -9999 -9999 -9999 -9999 -9999 -9999 -9999 -9999 -9999 -9999 -9999 -9999 -9999 -9999 -9999 -9999 -9999 -9999 -9999 -9999 -9999 -9999 -9999 -9999 -9999 -9999 -9999 -9999 -9999 -9999 -9999 -9999 -9999 -9999 -9999 -9999 -9999 -9999 -9999 -9999 -9999 -9999 -9999 -9999 -9999 -9999 -9999 -9999 -9999 -9999 -9999 -9999 -9999 -9999 -9999 -9999 -9999 -9999 -9999 -9999 -9999 -9999 -9999 -9999 -9999 -9999 -9999 -9999 -9999 -9999 -9999 -9999 -9999 -9999 -9999 -9999 -9999 -9999 -9999 -9999 -9999 -9999 -9999 -9999 -9999 -9999 -9999 -9999 -9999 -9999 -9999 -9999 4.26778E-1 4.36037E-1 4.80845E-1 4.96739E-1 5.21443E-1 5.33759E-1 5.49523E-1 5.64022E-1 5.67485E-1 5.72666E-1 5.90159E-1 6.23201E-1 6.55597E-1 6.8606E-1 7.05831E-1 6.0481E-1 5.87875E-1 5.73657E-1 5.59306E-1 5.31054E-1 5.38617E-1 5.44421E-1 5.421E-1 5.31054E-1 5.15297E-1 5.03012E-1 4.98914E-1 4.81351E-1 4.56827E-1 4.30757E-1 3.87129E-1 5.03396E-1 5.40914E-1 6.16303E-1 7.14351E-1 7.46385E-1 7.54677E-1 6.61354E-1 6.56339E-1 6.52659E-1 6.39766E-1 6.25483E-1 6.30836E-1 6.11503E-1 5.84548E-1 5.69155E-1 5.28543E-1 5.29027E-1 5.34523E-1 5.3545E-1 5.35757E-1 5.36596E-1 5.27734E-1 5.29005E-1 5.29855E-1 5.39439E-1 5.38365E-1 5.37428E-1 7.69998E-1 7.69863E-1 7.69917E-1 7.69647E-1 7.69674E-1 7.70025E-1 7.68938E-1 7.64796E-1 7.65542E-1 7.49127E-1 7.43384E-1 7.83562E-1 7.86172E-1 7.79788E-1 7.57645E-1 7.04656E-1 6.61955E-1 6.57466E-1 6.31856E-1 5.53956E-1 5.76931E-1 5.96077E-1 6.2377E-1 6.08181E-1 6.21132E-1 6.71021E-1 6.95152E-1 7.22793E-1 7.38143E-1 7.39151E-1 7.50934E-1 7.3149E-1 6.65814E-1 6.28585E-1 6.26835E-1 6.49248E-1 7.14992E-1 7.50632E-1 7.59914E-1 7.72178E-1 7.78632E-1 7.80968E-1 7.59788E-1 7.31021E-1 6.95352E-1 6.85477E-1 6.8911E-1 6.98683E-1 7.10862E-1 6.99603E-1 -9999 -9999 -9999 -9999 -9999 -9999 -9999 -9999
-9999 -9999 -9999 -9999 -9999 -9999 -9999 -9999 -9999 -9999 -9999 -9999 -9999 -9999 -9999 -9999 -9999 -9999 -9999 -9999 -9999 -9999 -9999 -9999 -9999 -9999 -9999 -9999 -9999 -9999 -9999 -9999 -9999 -9999 -9999 -9999 -9999 -9999 -9999 -9999 -9999 -9999 -9999 -9999 -9999 -9999 -9999 -9999 -9999 -9999 -9999 -9999 -9999 -9999 -9999 -9999 -9999 -9999 -9999 -9999 -9999 -9999 -9999 -9999 -9999 -9999 -9999 -9999 -9999 -9999 -9999 -9999 -9999 -9999 -9999 -9999 -9999 -9999 -9999 -9999 -9999 -9999 -9999 -9999 -9999 -9999 -9999 -9999 -9999 -9999 -9999 -9999 -9999 -9999 -9999 -9999 -9999 -9999 -9999 -9999 -9999 -9999 -9999 -9999 -9999 -9999 -9999 -9999 -9999 -9999 -9999 -9999 -9999 -9999 -9999 -9999 -9999 -9999 -9999 -9999 -9999 -9999 -9999 -9999 -9999 -9999 -9999 -9999 -9999 -9999 -9999 -9999 -9999 -9999 -9999 -9999 -9999 -9999 -9999 -9999 -9999 -9999 -9999 -9999 -9999 -9999 -9999 4.15273E-1 4.21016E-1 4.62632E-1 4.8261E-1 5.12625E-1 5.25553E-1 5.36685E-1 5.53593E-1 5.70365E-1 5.90182E-1 5.77611E-1 5.95848E-1 6.1657E-1 6.48158E-1 6.78967E-1 7.14068E-1 7.23506E-1 5.90701E-1 5.54833E-1 5.46159E-1 5.40359E-1 5.421E-1 5.49054E-1 5.51945E-1 5.57785E-1 5.26974E-1 5.04182E-1 5.0013E-1 4.65628E-1 4.47595E-1 4.25662E-1 4.0683E-1 3.96662E-1 5.28642E-1 6.09633E-1 7.28881E-1 7.51473E-1 7.53919E-1 6.54355E-1 6.42521E-1 6.39155E-1 6.24727E-1 6.28323E-1 6.25304E-1 5.97482E-1 5.81548E-1 5.39117E-1 5.01447E-1 7.47876E-1 7.49861E-1 7.50383E-1 7.43336E-1 7.50064E-1 7.50412E-1 7.70025E-1 7.64666E-1 7.71171E-1 7.70667E-1 7.70213E-1 7.69728E-1 7.69592E-1 7.69647E-1 7.69348E-1 7.69184E-1 7.69102E-1 7.7258E-1 7.51476E-1 7.00739E-1 7.12615E-1 7.35786E-1 7.45401E-1 7.34238E-1 7.4152E-1 7.30493E-1 7.45458E-1 7.16522E-1 6.77497E-1 6.73489E-1 6.36866E-1 6.4359E-1 6.59246E-1 6.22207E-1 6.21068E-1 6.67215E-1 7.11951E-1 7.3677E-1 7.45776E-1 7.40461E-1 7.37751E-1 6.95197E-1 7.09071E-1 6.68903E-1 6.5724E-1 6.77766E-1 7.23476E-1 7.50997E-1 7.80728E-1 7.7928E-1 7.6841E-1 7.58178E-1 7.4577E-1 7.75075E-1 7.47137E-1 7.47907E-1 7.34548E-1 7.14885E-1 7.27618E-1 7.38956E-1 7.06751E-1 7.05482E-1 7.09004E-1 7.08859E-1 7.05103E-1 6.72575E-1 6.7114E-1 -9999 -9999
-9999 -9999 -9999 -9999 -9999 -9999 -9999 -9999 -9999 -9999 -9999 -9999 -9999 -9999 -9999 -9999 -9999 -9999 -9999 -9999 -9999 -9999 -9999 -9999 -9999 -9999 -9999 -9999 -9999 -9999 -9999 -9999 -9999 -9999 -9999 -9999 -9999 -9999 -9999 -9999 -9999 -9999 -9999 -9999 -9999 -9999 -9999 -9999 -9999 -9999 -9999 -9999 -9999 -9999 -9999 -9999 -9999 -9999 -9999 -9999 -9999 -9999 -9999 -9999 -9999 -9999 -9999 -9999 -9999 -9999 -9999 -9999 -9999 -9999 -9999 -9999 -9999 -9999 -9999 -9999 -9999 -9999 -9999 -9999 -9999 -9999 -9999 -9999 -9999 -9999 -9999 -9999 -9999 -9999 -9999 -9999 -9999 -9999 -9999 -9999 -9999 -9999 -9999 -9999 -9999 -9999 -9999 -9999 -9999 -9999 -9999 -9999 -9999 -9999 -9999 -9999 -9999 -9999 -9999 -9999 -9999 -9999 -9999 -9999 -9999 -9999 -9999 -9999 -9999 -9999 -9999 -9999 -9999 -9999 -9999 -9999 -9999 -9999 -9999 -9999 -9999 -9999 -9999 -9999 -9999 -9999 4.0727E-1 4.38683E-1 4.4742E-1 4.61459E-1 4.88481E-1 5.05562E-1 5.20268E-1 5.34345E-1 5.64966E-1 5.862E-1 5.98672E-1 5.99235E-1 6.0205E-1 6.17125E-1 6.43335E-1 6.83084E-1 7.13114E-1 7.08408E-1 5.81828E-1 5.71568E-1 5.66986E-1 5.6009E-1 5.59514E-1 5.63541E-1 5.70424E-1 5.73283E-1 5.32235E-1 5.00121E-1 4.738E-1 4.62131E-1 4.53401E-1 4.39489E-1 4.20504E-1 4.06263E-1 5.23956E-1 5.83083E-1 7.0757E-1 7.51945E-1 7.34935E-1 7.33841E-1 6.14573E-1 5.91612E-1 6.05091E-1 6.10201E-1 5.70391E-1 5.50416E-1 5.32749E-1 4.99508E-1 7.46877E-1 7.48891E-1 7.50152E-1 7.43778E-1 7.49919E-1 7.49127E-1 7.49127E-1 7.50326E-1 7.45256E-1 7.52656E-1 7.45485E-1 7.45027E-1 7.44681E-1 7.51359E-1 7.69592E-1 7.68773E-1 7.68026E-1 7.74355E-1 7.71033E-1 7.35804E-1 6.91809E-1 7.27149E-1 7.08356E-1 6.80193E-1 6.90828E-1 6.96345E-1 6.95214E-1 7.33431E-1 7.19508E-1 6.97076E-1 7.32263E-1 7.108E-1 6.96248E-1 7.09272E-1 6.74209E-1 6.8939E-1 7.12727E-1 7.12096E-1 6.98079E-1 7.00999E-1 7.10253E-1 6.98887E-1 6.77453E-1 6.7019E-1 6.55937E-1 7.15934E-1 7.61759E-1 7.75551E-1 7.82668E-1 7.55079E-1 7.35669E-1 7.13258E-1 7.01172E-1 7.1025E-1 7.44996E-1 7.46157E-1 7.47483E-1 7.4766E-1 7.38732E-1 7.29836E-1 7.30065E-1 7.05955E-1 7.08091E-1 7.03574E-1 7.1068E-1 7.10529E-1 6.85614E-1 6.55027E-1 6.69591E-1 6.69944E-1
-9999 -9999 -9999 -9999 -9999 -9999 -9999 -9999 -9999 -9999 -9999 -9999 -9999 -9999 -9999 -9999 -9999 -9999 -9999 -9999 -9999 -9999 -9999 -9999 -9999 -9999 -9999 -9999 -9999 -9999 -9999 -9999 -9999 -9999 -9999 -9999 -9999 -9999 -9999 -9999 -9999 -9999 -9999 -9999 -9999 -9999 -9999 -9999 -9999 -9999 -9999 -9999 -9999 -9999 -9999 -9999 -9999 -9999 -9999 -9999 -9999 -9999 -9999 -9999 -9999 -9999 -9999 -9999 -9999 -9999 -9999 -9999 -9999 -9999 -9999 -9999 -9999 -9999 -9999 -9999 -9999 -9999 -9999 -9999 -9999 -9999 -9999 -9999 -9999 -9999 -9999 -9999 -9999 -9999 -9999 -9999 -9999 -9999 -9999 -9999 -9999 -9999 -9999 -9999 -9999 -9999 -9999 -9999 -9999 -9999 -9999 -9999 -9999 -9999 -9999 -9999 -9999 -9999 -9999 -9999 -9999 -9999 -9999 -9999 -9999 -9999 -9999 -9999 -9999 -9999 -9999 -9999 -9999 -9999 -9999 -9999 -9999 -9999 -9999 -9999 -9999 -9999 -9999 -9999 -9999 -9999 4.29401E-1 4.3752E-1 4.53262E-1 4.67326E-1 4.88481E-1 5.00262E-1 5.14977E-1 5.34115E-1 5.63232E-1 5.83349E-1 6.00362E-1 6.06539E-1 6.08777E-1 6.19891E-1 6.50333E-1 6.60015E-1 6.91744E-1 7.17075E-1 5.84665E-1 5.76137E-1 5.73283E-1 5.68133E-1 5.65264E-1 5.69278E-1 5.51949E-1 5.69277E-1 5.6182E-1 5.18828E-1 4.79644E-1 4.60383E-1 4.5282E-1 4.44697E-1 4.33139E-1 4.28555E-1 4.17089E-1 5.51969E-1 6.34734E-1 7.20262E-1 7.17386E-1 7.00704E-1 5.88611E-1 6.02737E-1 5.87786E-1 5.64436E-1 5.32571E-1 5.30322E-1 7.29822E-1 7.48753E-1 7.47272E-1 7.49568E-1 7.50586E-1 7.50758E-1 7.49831E-1 7.49068E-1 7.48743E-1 7.49597E-1 7.44362E-1 7.45228E-1 7.4494E-1 7.51188E-1 7.51302E-1 7.4494E-1 7.51672E-1 7.57215E-1 7.5653E-1 7.56473E-1 7.54277E-1 7.36356E-1 7.32937E-1 7.3389E-1 7.35266E-1 7.36159E-1 7.38999E-1 7.55655E-1 7.64367E-1 7.65533E-1 7.39677E-1 7.51569E-1 7.64625E-1 7.51821E-1 7.44875E-1 7.30686E-1 7.10463E-1 6.50731E-1 6.20931E-1 6.31081E-1 6.42515E-1 6.8734E-1 7.09696E-1 6.57731E-1 6.67896E-1 6.37415E-1 6.82336E-1 7.59757E-1 7.60305E-1 7.29287E-1 7.20291E-1 7.39269E-1 6.63705E-1 6.30227E-1 6.59539E-1 7.0139E-1 7.34513E-1 7.09431E-1 7.09676E-1 7.41292E-1 7.35425E-1 7.41683E-1 7.26607E-1 7.38878E-1 7.13119E-1 7.0832E-1 7.10245E-1 7.0301E-1 6.35293E-1 6.38991E-1 6.64533E-1 6.82787E-1
-9999 -9999 -9999 -9999 -9999 -9999 -9999 -9999 -9999 -9999 -9999 -9999 -9999 -9999 -9999 -9999 -9999 -9999 -9999 -9999 -9999 -9999 -9999 -9999 -9999 -9999 -9999 -9999 -9999 -9999 -9999 -9999 -9999 -9999 -9999 -9999 -9999 -9999 -9999 -9999 -9999 -9999 -9999 -9999 -9999 -9999 -9999 -9999 -9999 -9999 -9999 -9999 -9999 -9999 -9999 -9999 -9999 -9999 -9999 -9999 -9999 -9999 -9999 -9999 -9999 -9999 -9999 -9999 -9999 -9999 -9999 -9999 -9999 -9999 -9999 -9999 -9999 -9999 -9999 -9999 -9999 -9999 -9999 -9999 -9999 -9999 -9999 -9999 -9999 -9999 -9999 -9999 -9999 -9999 -9999 -9999 -9999 -9999 -9999 -9999 -9999 -9999 -9999 -9999 -9999 -9999 -9999 -9999 -9999 -9999 -9999 -9999 -9999 -9999 -9999 -9999 -9999 -9999 -9999 -9999 -9999 -9999 -9999 -9999 -9999 -9999 -9999 -9999 -9999 -9999 -9999 -9999 -9999 -9999 -9999 -9999 -9999 -9999 -9999 -9999 -9999 -9999 -9999 -9999 -9999 4.21317E-1 4.25354E-1 4.38683E-1 4.64953E-1 4.80826E-1 4.92015E-1 5.07094E-1 5.19448E-1 5.45221E-1 5.59179E-1 5.77628E-1 5.95848E-1 6.17154E-1 6.22681E-1 6.07347E-1 6.27277E-1 6.55803E-1 6.87745E-1 7.14702E-1 5.94908E-1 5.87007E-1 5.85875E-1 5.82471E-1 5.54332E-1 5.55485E-1 5.64118E-1 5.76131E-1 5.78978E-1 5.53177E-1 5.01291E-1 4.77933E-1 4.64498E-1 4.5867E-1 4.52851E-1 4.19247E-1 4.07293E-1 5.20899E-1 5.88589E-1 7.0296E-1 7.04422E-1 6.85525E-1 5.98075E-1 6.00484E-1 5.74287E-1 5.87169E-1 5.82651E-1 5.80547E-1 6.88468E-1 7.45137E-1 7.45987E-1 7.49656E-1 7.441E-1 7.50959E-1 7.49977E-1 7.49068E-1 7.48594E-1 7.48772E-1 7.49656E-1 7.50181E-1 7.50181E-1 7.50035E-1 7.50816E-1 7.5232E-1 7.52906E-1 7.59141E-1 7.58838E-1 7.59339E-1 7.59476E-1 7.587E-1 7.58287E-1 7.76587E-1 7.77164E-1 7.65801E-1 7.78809E-1 7.7789E-1 7.43593E-1 7.30562E-1 7.45948E-1 7.18204E-1 7.36481E-1 7.32486E-1 7.3114E-1 7.26477E-1 7.17271E-1 6.35764E-1 6.12392E-1 6.50089E-1 6.92077E-1 7.11222E-1 6.77585E-1 6.11366E-1 6.32435E-1 6.76753E-1 7.27474E-1 7.27695E-1 6.86537E-1 6.72414E-1 6.74423E-1 7.27706E-1 6.77427E-1 5.91718E-1 6.3943E-1 6.75392E-1 7.15136E-1 7.02584E-1 7.46933E-1 7.03706E-1 7.10801E-1 7.02861E-1 6.95745E-1 7.22149E-1 6.74634E-1 6.64194E-1 6.99033E-1 6.8827E-1 6.05779E-1 6.02713E-1 6.54513E-1 6.81102E-1
-9999 -9999 -9999 -9999 -9999 -9999 -9999 -9999 -9999 -9999 -9999 -9999 -9999 -9999 -9999 -9999 -9999 -9999 -9999 -9999 -9999 -9999 -9999 -9999 -9999 -9999 -9999 -9999 -9999 -9999 -9999 -9999 -9999 -9999 -9999 -9999 -9999 -9999 -9999 -9999 -9999 -9999 -9999 -9999 -9999 -9999 -9999 -9999 -9999 -9999 -9999 -9999 -9999 -9999 -9999 -9999 -9999 -9999 -9999 -9999 -9999 -9999 -9999 -9999 -9999 -9999 -9999 -9999 -9999 -9999 -9999 -9999 -9999 -9999 -9999 -9999 -9999 -9999 -9999 -9999 -9999 -9999 -9999 -9999 -9999 -9999 -9999 -9999 -9999 -9999 -9999 -9999 -9999 -9999 -9999 -9999 -9999 -9999 -9999 -9999 -9999 -9999 -9999 -9999 -9999 -9999 -9999 -9999 -9999 -9999 -9999 -9999 -9999 -9999 -9999 -9999 -9999 -9999 -9999 -9999 -9999 -9999 -9999 -9999 -9999 -9999 -9999 -9999 -9999 -9999 -9999 -9999 -9999 -9999 -9999 -9999 -9999 -9999 -9999 -9999 -9999 -9999 -9999 -9999 -9999 4.06981E-1 4.13845E-1 4.28244E-1 4.55573E-1 4.69064E-1 4.86478E-1 5.0415E-1 5.28251E-1 5.41134E-1 5.55117E-1 5.70734E-1 5.99821E-1 5.96669E-1 6.05668E-1 6.12367E-1 6.26181E-1 6.51033E-1 6.89809E-1 7.10879E-1 5.96033E-1 5.65266E-1 5.65839E-1 5.62394E-1 5.57215E-1 5.56639E-1 5.63543E-1 5.7784E-1 5.98265E-1 5.77271E-1 5.41019E-1 4.97246E-1 4.49781E-1 4.43987E-1 4.42829E-1 4.39939E-1 4.32441E-1 4.27266E-1 4.52102E-1 6.33045E-1 6.80751E-1 6.94645E-1 6.08207E-1 5.90729E-1 6.09298E-1 6.37572E-1 6.51037E-1 6.13771E-1 5.70586E-1 7.37056E-1 7.44771E-1 7.49363E-1 7.51331E-1 7.51245E-1 7.50122E-1 7.49157E-1 7.48296E-1 7.47545E-1 7.46694E-1 7.46418E-1 7.47303E-1 7.48713E-1 7.50643E-1 7.46082E-1 7.54223E-1 7.61059E-1 7.6144E-1 7.61771E-1 7.62397E-1 7.61902E-1 7.59558E-1 7.50211E-1 7.49062E-1 7.74683E-1 7.63178E-1 7.39817E-1 6.68217E-1 6.85749E-1 7.42398E-1 6.94456E-1 6.65639E-1 6.32554E-1 6.17351E-1 6.46157E-1 6.95125E-1 6.86723E-1 6.598E-1 6.49899E-1 6.53922E-1 6.40531E-1 6.65863E-1 6.16263E-1 6.60279E-1 6.79556E-1 6.91561E-1 6.75453E-1 6.4287E-1 6.14612E-1 6.75133E-1 7.09248E-1 6.74117E-1 6.09067E-1 6.37074E-1 6.86572E-1 6.66434E-1 6.78322E-1 7.11217E-1 6.79093E-1 6.32085E-1 6.84071E-1 6.53589E-1 6.82285E-1 6.31424E-1 6.16068E-1 6.4314E-1 6.54115E-1 6.10632E-1 6.61325E-1 6.93439E-1 -9999
-9999 -9999 -9999 -9999 -9999 -9999 -9999 -9999 -9999 -9999 -9999 -9999 -9999 -9999 -9999 -9999 -9999 -9999 -9999 -9999 -9999 -9999 -9999 -9999 -9999 -9999 -9999 -9999 -9999 -9999 -9999 -9999 -9999 -9999 -9999 -9999 -9999 -9999 -9999 -9999 -9999 -9999 -9999 -9999 -9999 -9999 -9999 -9999 -9999 -9999 -9999 -9999 -9999 -9999 -9999 -9999 -9999 -9999 -9999 -9999 -9999 -9999 -9999 -9999 -9999 -9999 -9999 -9999 -9999 -9999 -9999 -9999 -9999 -9999 -9999 -9999 -9999 -9999 -9999 -9999 -9999 -9999 -9999 -9999 -9999 -9999 -9999 -9999 -9999 -9999 -9999 -9999 -9999 -9999 -9999 -9999 -9999 -9999 -9999 -9999 -9999 -9999 -9999 -9999 -9999 -9999 -9999 -9999 -9999 -9999 -9999 -9999 -9999 -9999 -9999 -9999 -9999 -9999 -9999 -9999 -9999 -9999 -9999 -9999 -9999 -9999 -9999 -9999 -9999 -9999 -9999 -9999 -9999 -9999 -9999 -9999 -9999 3.70227E-1 -9999 -9999 -9999 -9999 -9999 -9999 -9999 3.92792E-1 3.98448E-1 4.10981E-1 4.36664E-1 4.47733E-1 4.61195E-1 4.80589E-1 5.11792E-1 5.31184E-1 5.47554E-1 5.48429E-1 5.7101E-1 5.94974E-1 6.10697E-1 6.17917E-1 6.27825E-1 6.55852E-1 6.8175E-1 6.84225E-1 5.83602E-1 5.70422E-1 5.80764E-1 5.6985E-1 5.73927E-1 5.64118E-1 5.77349E-1 5.89827E-1 6.03926E-1 5.79387E-1 5.58745E-1 5.04044E-1 4.70731E-1 4.60823E-1 4.70193E-1 4.70193E-1 4.70193E-1 4.53264E-1 4.57913E-1 5.17545E-1 6.98205E-1 6.95477E-1 5.81432E-1 5.82114E-1 5.63989E-1 5.84521E-1 5.91188E-1 5.34169E-1 5.10977E-1 7.26649E-1 7.25914E-1 7.2991E-1 7.24616E-1 7.31512E-1 7.30215E-1 7.28364E-1 7.25914E-1 7.23079E-1 7.27577E-1 7.26938E-1 7.29168E-1 7.25817E-1 7.50239E-1 7.46644E-1 7.54951E-1 7.55432E-1 7.55617E-1 7.55776E-1 7.55538E-1 7.59959E-1 7.34073E-1 6.97388E-1 6.92735E-1 6.71219E-1 7.02573E-1 6.7542E-1 6.5499E-1 6.85169E-1 7.05762E-1 7.31198E-1 6.84566E-1 6.674E-1 6.07099E-1 6.17531E-1 6.46031E-1 5.80392E-1 5.62625E-1 5.70761E-1 6.2435E-1 5.85631E-1 6.26656E-1 6.09159E-1 5.78199E-1 5.71468E-1 6.24227E-1 5.98357E-1 5.78425E-1 5.92529E-1 5.97283E-1 6.25378E-1 6.12783E-1 5.96893E-1 6.10606E-1 6.17493E-1 6.38684E-1 6.85894E-1 7.19077E-1 6.6075E-1 6.43344E-1 6.10842E-1 6.03474E-1 6.14062E-1 5.9873E-1 5.87972E-1 6.51372E-1 6.66268E-1 7.13286E-1 -9999 -9999 -9999
-9999 -9999 -9999 -9999 -9999 -9999 -9999 -9999 -9999 -9999 -9999 -9999 -9999 -9999 -9999 -9999 -9999 -9999 -9999 -9999 -9999 -9999 -9999 -9999 -9999 -9999 -9999 -9999 -9999 -9999 -9999 -9999 -9999 -9999 -9999 -9999 -9999 -9999 -9999 -9999 -9999 -9999 -9999 -9999 -9999 -9999 -9999 -9999 -9999 -9999 -9999 -9999 -9999 -9999 -9999 -9999 -9999 -9999 -9999 -9999 -9999 -9999 -9999 -9999 -9999 -9999 -9999 -9999 -9999 -9999 -9999 -9999 -9999 -9999 -9999 -9999 -9999 -9999 -9999 -9999 -9999 -9999 -9999 -9999 -9999 -9999 -9999 -9999 -9999 -9999 -9999 -9999 -9999 -9999 -9999 -9999 -9999 -9999 -9999 -9999 -9999 -9999 -9999 -9999 -9999 -9999 -9999 -9999 -9999 -9999 -9999 -9999 -9999 -9999 -9999 -9999 -9999 -9999 -9999 -9999 -9999 -9999 -9999 -9999 -9999 -9999 -9999 -9999 -9999 -9999 -9999 -9999 -9999 -9999 -9999 -9999 -9999 -9999 -9999 -9999 -9999 -9999 -9999 -9999 3.86602E-1 3.82681E-1 3.91101E-1 4.06173E-1 4.18201E-1 4.34921E-1 4.42483E-1 4.54749E-1 4.83511E-1 5.05314E-1 5.027E-1 5.32074E-1 5.57145E-1 5.84755E-1 6.1629E-1 6.28958E-1 6.37665E-1 6.28411E-1 6.50526E-1 6.76607E-1 5.90471E-1 5.85303E-1 5.90391E-1 5.89262E-1 5.82468E-1 5.79626E-1 5.6047E-1 5.70789E-1 5.79387E-1 5.78641E-1 5.79117E-1 5.4836E-1 5.07028E-1 4.86555E-1 4.83631E-1 4.88895E-1 4.94745E-1 4.9182E-1 4.78905E-1 4.84905E-1 5.52005E-1 6.57278E-1 6.62015E-1 5.956E-1 6.22356E-1 5.90083E-1 5.42635E-1 5.36263E-1 4.92371E-1 7.26011E-1 7.29419E-1 7.31661E-1 7.32549E-1 7.3181E-1 7.30002E-1 7.26076E-1 7.27899E-1 7.08925E-1 6.9865E-1 7.12511E-1 7.22651E-1 7.29235E-1 7.29511E-1 7.33944E-1 7.35195E-1 7.34686E-1 7.5321E-1 7.58533E-1 7.57102E-1 7.34513E-1 6.99412E-1 6.18239E-1 5.8303E-1 5.79537E-1 6.21509E-1 5.88015E-1 5.83571E-1 6.45801E-1 7.05527E-1 7.17617E-1 6.95017E-1 6.97142E-1 6.20183E-1 5.66375E-1 4.99924E-1 5.05637E-1 4.49878E-1 5.32048E-1 5.39786E-1 5.5318E-1 5.71966E-1 5.33715E-1 5.63061E-1 5.81678E-1 5.81065E-1 5.7028E-1 5.96868E-1 6.25659E-1 6.26627E-1 6.26731E-1 6.20556E-1 5.94263E-1 5.79392E-1 5.80227E-1 6.42045E-1 6.89939E-1 6.92944E-1 6.55276E-1 5.89089E-1 5.53313E-1 5.66917E-1 6.44575E-1 6.75838E-1 7.40182E-1 -9999 -9999 -9999 -9999 -9999 -9999
-9999 -9999 -9999 -9999 -9999 -9999 -9999 -9999 -9999 -9999 -9999 -9999 -9999 -9999 -9999 -9999 -9999 -9999 -9999 -9999 -9999 -9999 -9999 -9999 -9999 -9999 -9999 -9999 -9999 -9999 -9999 -9999 -9999 -9999 -9999 -9999 -9999 -9999 -9999 -9999 -9999 -9999 -9999 -9999 -9999 -9999 -9999 -9999 -9999 -9999 -9999 -9999 -9999 -9999 -9999 -9999 -9999 -9999 -9999 -9999 -9999 -9999 -9999 -9999 -9999 -9999 -9999 -9999 -9999 -9999 -9999 -9999 -9999 -9999 -9999 -9999 -9999 -9999 -9999 -9999 -9999 -9999 -9999 -9999 -9999 -9999 -9999 -9999 -9999 -9999 -9999 -9999 -9999 -9999 -9999 -9999 -9999 -9999 -9999 -9999 -9999 -9999 -9999 -9999 -9999 -9999 -9999 -9999 -9999 -9999 -9999 -9999 -9999 -9999 -9999 -9999 -9999 -9999 -9999 -9999 -9999 -9999 -9999 -9999 -9999 -9999 -9999 -9999 -9999 -9999 -9999 -9999 -9999 -9999 -9999 -9999 -9999 -9999 -9999 -9999 -9999 -9999 -9999 -9999 3.70512E-1 3.85245E-1 3.98779E-1 4.2623E-1 4.3899E-1 4.45399E-1 4.48317E-1 4.61749E-1 4.45162E-1 4.56848E-1 4.73862E-1 5.05635E-1 5.3266E-1 5.60622E-1 5.95566E-1 6.16844E-1 6.09075E-1 6.21826E-1 6.41969E-1 6.75645E-1 5.8538E-1 6.00029E-1 6.10617E-1 6.09507E-1 5.69073E-1 5.69073E-1 5.76493E-1 5.89171E-1 5.88835E-1 5.87954E-1 5.87647E-1 5.89204E-1 5.34443E-1 5.07028E-1 5.05274E-1 4.93733E-1 5.01913E-1 4.98992E-1 4.88993E-1 4.95418E-1 5.03011E-1 6.2429E-1 6.547E-1 5.69471E-1 5.81305E-1 5.33051E-1 5.07525E-1 4.902E-1 7.29265E-1 7.30822E-1 7.31631E-1 7.32313E-1 7.32578E-1 7.31183E-1 7.35311E-1 7.2273E-1 6.78164E-1 6.64322E-1 6.78009E-1 6.6398E-1 6.83776E-1 7.28001E-1 7.29419E-1 7.34202E-1 7.34856E-1 7.38649E-1 7.20836E-1 7.11484E-1 6.80495E-1 6.70598E-1 6.73486E-1 6.48653E-1 5.78118E-1 5.4202E-1 5.22536E-1 5.71577E-1 6.33756E-1 6.78862E-1 6.87588E-1 6.86373E-1 6.21814E-1 6.68294E-1 6.0988E-1 5.03923E-1 4.43718E-1 4.17378E-1 4.15783E-1 5.54178E-1 5.96417E-1 6.05887E-1 5.99133E-1 6.06565E-1 6.23323E-1 6.61168E-1 6.40181E-1 6.00352E-1 6.30345E-1 6.48115E-1 6.49895E-1 6.36903E-1 6.10934E-1 5.73475E-1 5.58298E-1 5.5934E-1 6.5571E-1 6.1833E-1 6.19717E-1 5.93695E-1 6.10048E-1 6.26175E-1 7.06642E-1 7.32143E-1 -9999 -9999 -9999 -9999 -9999 -9999 -9999 -9999
-9999 -9999 -9999 -9999 -9999 -9999 -9999 -9999 -9999 -9999 -9999 -9999 -9999 -9999 -9999 -9999 -9999 -9999 -9999 -9999 -9999 -9999 -9999 -9999 -9999 -9999 -9999 -9999 -9999 -9999 -9999 -9999 -9999 -9999 -9999 -9999 -9999 -9999 -9999 -9999 -9999 -9999 -9999 -9999 -9999 -9999 -9999 -9999 -9999 -9999 -9999 -9999 -9999 -9999 -9999 -9999 -9999 -9999 -9999 -9999 -9999 -9999 -9999 -9999 -9999 -9999 -9999 -9999 -9999 -9999 -9999 -9999 -9999 -9999 -9999 -9999 -9999 -9999 -9999 -9999 -9999 -9999 -9999 -9999 -9999 -9999 -9999 -9999 -9999 -9999 -9999 -9999 -9999 -9999 -9999 -9999 -9999 -9999 -9999 -9999 -9999 -9999 -9999 -9999 -9999 -9999 -9999 -9999 -9999 -9999 -9999 -9999 -9999 -9999 -9999 -9999 -9999 -9999 -9999 -9999 -9999 -9999 -9999 -9999 -9999 -9999 -9999 -9999 -9999 -9999 -9999 -9999 -9999 -9999 -9999 -9999 -9999 -9999 -9999 -9999 -9999 -9999 -9999 3.71064E-1 3.83565E-1 3.94816E-1 4.10172E-1 4.3318E-1 4.44815E-1 4.53579E-1 4.67622E-1 4.46912E-1 4.50415E-1 4.53337E-1 4.6212E-1 4.85022E-1 5.06813E-1 5.3266E-1 5.43279E-1 5.67634E-1 5.88805E-1 6.09633E-1 6.34404E-1 6.74107E-1 5.89906E-1 6.11725E-1 5.88969E-1 5.89137E-1 5.89238E-1 5.88767E-1 5.88226E-1 5.8826E-1 5.88362E-1 5.87716E-1 5.86753E-1 5.8775E-1 5.36296E-1 5.08339E-1 5.15343E-1 5.38616E-1 5.48455E-1 5.4961E-1 5.53184E-1 5.37456E-1 4.84254E-1 4.97171E-1 5.62704E-1 5.66624E-1 5.33578E-1 5.05127E-1 4.87282E-1 7.33017E-1 7.32637E-1 7.3181E-1 7.30307E-1 7.29481E-1 7.29048E-1 7.33846E-1 7.16248E-1 7.02624E-1 6.58049E-1 6.3928E-1 6.64748E-1 6.91064E-1 7.16901E-1 7.21793E-1 7.28082E-1 7.33105E-1 7.34686E-1 7.25094E-1 6.84967E-1 6.76883E-1 6.76706E-1 6.50325E-1 5.87197E-1 5.78421E-1 5.56683E-1 5.42566E-1 5.19622E-1 5.77667E-1 6.14243E-1 6.30438E-1 5.99215E-1 5.93867E-1 5.48361E-1 6.09832E-1 5.53295E-1 5.4884E-1 5.16521E-1 5.4469E-1 4.98537E-1 5.69111E-1 6.59198E-1 6.90365E-1 6.74708E-1 6.71157E-1 6.75613E-1 6.50262E-1 6.61115E-1 6.45737E-1 6.33846E-1 5.85203E-1 6.17443E-1 5.89101E-1 5.59918E-1 5.17876E-1 5.44794E-1 5.92876E-1 6.06229E-1 6.15538E-1 5.86949E-1 6.40014E-1 6.71387E-1 7.19721E-1 7.57696E-1 -9999 -9999 -9999 -9999 -9999 -9999 -9999 -9999 -9999
-9999 -9999 -9999 -9999 -9999 -9999 -9999 -9999 -9999 -9999 -9999 -9999 -9999 -9999 -9999 -9999 -9999 -9999 -9999 -9999 -9999 -9999 -9999 -9999 -9999 -9999 -9999 -9999 -9999 -9999 -9999 -9999 -9999 -9999 -9999 -9999 -9999 -9999 -9999 -9999 -9999 -9999 -9999 -9999 -9999 -9999 -9999 -9999 -9999 -9999 -9999 -9999 -9999 -9999 -9999 -9999 -9999 -9999 -9999 -9999 -9999 -9999 -9999 -9999 -9999 -9999 -9999 -9999 -9999 -9999 -9999 -9999 -9999 -9999 -9999 -9999 -9999 -9999 -9999 -9999 -9999 -9999 -9999 -9999 -9999 -9999 -9999 -9999 -9999 -9999 -9999 -9999 -9999 -9999 -9999 -9999 -9999 -9999 -9999 -9999 -9999 -9999 -9999 -9999 -9999 -9999 -9999 -9999 -9999 -9999 -9999 -9999 -9999 -9999 -9999 -9999 -9999 -9999 -9999 -9999 -9999 -9999 -9999 -9999 -9999 -9999 -9999 -9999 -9999 -9999 -9999 -9999 -9999 -9999 -9999 -9999 -9999 -9999 -9999 -9999 -9999 3.76604E-1 3.73598E-1 3.70832E-1 3.85806E-1 3.95947E-1 4.17581E-1 4.25652E-1 4.3434E-1 4.18553E-1 4.37596E-1 4.49247E-1 4.61534E-1 4.78547E-1 4.82078E-1 4.89144E-1 4.76933E-1 4.91048E-1 5.19277E-1 5.3861E-1 5.65328E-1 5.96165E-1 6.42557E-1 6.91871E-1 5.94774E-1 6.07559E-1 5.9788E-1 5.88835E-1 5.98518E-1 5.97847E-1 5.97271E-1 5.87613E-1 5.87681E-1 5.86995E-1 5.7005E-1 5.60751E-1 5.63048E-1 5.40935E-1 5.52495E-1 5.62151E-1 5.51229E-1 5.50555E-1 5.50448E-1 5.52872E-1 4.85422E-1 4.35382E-1 4.63146E-1 5.03903E-1 5.0137E-1 5.00545E-1 7.20653E-1 7.19769E-1 7.10977E-1 7.08149E-1 7.04478E-1 7.01264E-1 6.91894E-1 6.73486E-1 6.29939E-1 6.26248E-1 6.09613E-1 6.60609E-1 6.79473E-1 7.25617E-1 7.25361E-1 7.19337E-1 7.3068E-1 7.31282E-1 7.42459E-1 7.28868E-1 7.33332E-1 7.32686E-1 7.121E-1 6.65498E-1 6.27114E-1 6.08245E-1 5.79503E-1 5.43041E-1 5.4683E-1 5.58259E-1 5.45149E-1 5.44116E-1 5.06062E-1 4.94817E-1 4.94547E-1 4.90308E-1 5.60972E-1 6.36761E-1 6.16555E-1 6.17067E-1 6.40364E-1 6.27229E-1 6.65193E-1 7.02873E-1 6.81964E-1 6.40643E-1 6.15624E-1 5.79593E-1 6.41038E-1 6.618E-1 5.81734E-1 5.22245E-1 5.60931E-1 5.60098E-1 5.30286E-1 5.47401E-1 6.41262E-1 6.95998E-1 7.14381E-1 7.22273E-1 6.51755E-1 6.62426E-1 7.35248E-1 7.69299E-1 -9999 -9999 -9999 -9999 -9999 -9999 -9999 -9999 -9999 -9999
-9999 -9999 -9999 -9999 -9999 -9999 -9999 -9999 -9999 -9999 -9999 -9999 -9999 -9999 -9999 -9999 -9999 -9999 -9999 -9999 -9999 -9999 -9999 -9999 -9999 -9999 -9999 -9999 -9999 -9999 -9999 -9999 -9999 -9999 -9999 -9999 -9999 -9999 -9999 -9999 -9999 -9999 -9999 -9999 -9999 -9999 -9999 -9999 -9999 -9999 -9999 -9999 -9999 -9999 -9999 -9999 -9999 -9999 -9999 -9999 -9999 -9999 -9999 -9999 -9999 -9999 -9999 -9999 -9999 -9999 -9999 -9999 -9999 -9999 -9999 -9999 -9999 -9999 -9999 -9999 -9999 -9999 -9999 -9999 -9999 -9999 -9999 -9999 -9999 -9999 -9999 -9999 -9999 -9999 -9999 -9999 -9999 -9999 -9999 -9999 -9999 -9999 -9999 -9999 -9999 -9999 -9999 -9999 -9999 -9999 -9999 -9999 -9999 -9999 -9999 -9999 -9999 -9999 -9999 -9999 -9999 -9999 -9999 -9999 -9999 -9999 -9999 -9999 -9999 -9999 -9999 -9999 -9999 -9999 -9999 -9999 -9999 -9999 -9999 -9999 -9999 3.69728E-1 3.68625E-1 3.81329E-1 3.88614E-1 3.92557E-1 3.97646E-1 4.12987E-1 3.98571E-1 4.08241E-1 4.35853E-1 4.63293E-1 4.92102E-1 5.15051E-1 5.1799E-1 4.95167E-1 4.91636E-1 4.9046E-1 5.08697E-1 5.22213E-1 5.49103E-1 5.99581E-1 6.29402E-1 6.7599E-1 7.1482E-1 6.0645E-1 5.97237E-1 5.98183E-1 5.9835E-1 5.97948E-1 5.97339E-1 5.71556E-1 5.71104E-1 5.70121E-1 5.68911E-1 5.69197E-1 5.61384E-1 5.62601E-1 5.61664E-1 5.5947E-1 5.58024E-1 5.4799E-1 5.49589E-1 5.43033E-1 4.55604E-1 4.27881E-1 4.45627E-1 4.76529E-1 4.74596E-1 7.21265E-1 7.2077E-1 7.1295E-1 7.18692E-1 7.07793E-1 6.72075E-1 6.42627E-1 6.21521E-1 6.01649E-1 5.92215E-1 6.10732E-1 6.63025E-1 6.96447E-1 6.89222E-1 6.78964E-1 6.59235E-1 6.42114E-1 6.72979E-1 7.15224E-1 7.43793E-1 7.44719E-1 7.06159E-1 6.63334E-1 6.83713E-1 6.6115E-1 6.31742E-1 5.42822E-1 5.33754E-1 5.61787E-1 5.76886E-1 5.89978E-1 6.23075E-1 5.76993E-1 5.48147E-1 5.74375E-1 5.76157E-1 5.78146E-1 5.66694E-1 5.91383E-1 6.69382E-1 6.94621E-1 6.9379E-1 6.91207E-1 6.57884E-1 6.58871E-1 6.12715E-1 5.62562E-1 5.43018E-1 5.662E-1 5.46475E-1 5.97447E-1 5.9762E-1 4.95152E-1 4.96396E-1 5.7374E-1 5.39536E-1 6.19802E-1 6.79986E-1 6.76618E-1 6.65066E-1 7.03155E-1 7.51628E-1 7.40767E-1 7.57935E-1 -9999 -9999 -9999 -9999 -9999 -9999 -9999 -9999 -9999 -9999 -9999
-9999 -9999 -9999 -9999 -9999 -9999 -9999 -9999 -9999 -9999 -9999 -9999 -9999 -9999 -9999 -9999 -9999 -9999 -9999 -9999 -9999 -9999 -9999 -9999 -9999 -9999 -9999 -9999 -9999 -9999 -9999 -9999 -9999 -9999 -9999 -9999 -9999 -9999 -9999 -9999 -9999 -9999 -9999 -9999 -9999 -9999 -9999 -9999 -9999 -9999 -9999 -9999 -9999 -9999 -9999 -9999 -9999 -9999 -9999 -9999 -9999 -9999 -9999 -9999 -9999 -9999 -9999 -9999 -9999 -9999 -9999 -9999 -9999 -9999 -9999 -9999 -9999 -9999 -9999 -9999 -9999 -9999 -9999 -9999 -9999 -9999 -9999 -9999 -9999 -9999 -9999 -9999 -9999 -9999 -9999 -9999 -9999 -9999 -9999 -9999 -9999 -9999 -9999 -9999 -9999 -9999 -9999 -9999 -9999 -9999 -9999 -9999 -9999 -9999 -9999 -9999 -9999 -9999 -9999 -9999 -9999 -9999 -9999 -9999 -9999 -9999 -9999 -9999 -9999 -9999 -9999 -9999 -9999 -9999 -9999 -9999 -9999 -9999 -9999 -9999 3.69728E-1 3.66423E-1 3.77983E-1 3.86367E-1 3.94251E-1 4.07836E-1 3.85607E-1 3.92917E-1 4.0482E-1 4.30055E-1 4.59776E-1 5.13286E-1 5.68145E-1 5.64751E-1 5.65328E-1 5.57232E-1 5.39778E-1 5.22213E-1 5.13989E-1 5.21626E-1 5.32664E-1 5.74409E-1 6.32128E-1 6.91704E-1 7.14192E-1 6.14976E-1 6.05906E-1 5.97914E-1 5.98584E-1 5.72966E-1 5.72144E-1 5.71208E-1 5.70227E-1 5.7848E-1 5.77582E-1 5.6848E-1 5.60219E-1 5.60574E-1 5.59039E-1 5.57034E-1 5.30083E-1 5.22506E-1 5.06235E-1 4.78848E-1 4.96896E-1 4.83035E-1 4.79339E-1 7.10499E-1 7.18631E-1 7.19472E-1 7.12138E-1 7.20006E-1 7.13642E-1 6.97857E-1 6.6332E-1 6.48695E-1 6.01332E-1 5.99006E-1 6.48559E-1 6.73292E-1 6.81407E-1 6.64472E-1 6.44685E-1 6.06659E-1 5.59256E-1 5.4269E-1 6.45404E-1 7.14458E-1 7.23504E-1 7.17316E-1 6.81396E-1 6.13559E-1 5.5941E-1 5.47996E-1 6.03205E-1 5.28428E-1 5.31036E-1 6.04965E-1 6.67056E-1 6.73299E-1 6.65532E-1 6.31339E-1 6.61887E-1 6.55035E-1 6.47965E-1 6.7899E-1 6.71915E-1 6.81565E-1 6.91365E-1 7.18204E-1 6.82352E-1 6.43206E-1 6.45124E-1 5.6063E-1 5.61305E-1 4.82746E-1 4.47285E-1 4.88222E-1 4.5746E-1 5.2336E-1 5.93342E-1 5.60832E-1 5.3383E-1 5.62292E-1 5.83162E-1 5.80775E-1 5.88608E-1 5.34574E-1 5.74837E-1 6.81214E-1 7.85366E-1 -9999 -9999 -9999 -9999 -9999 -9999 -9999 -9999 -9999 -9999 -9999 -9999 -9999
-9999 -9999 -9999 -9999 -9999 -9999 -9999 -9999 -9999 -9999 -9999 -9999 -9999 -9999 -9999 -9999 -9999 -9999 -9999 -9999 -9999 -9999 -9999 -9999 -9999 -9999 -9999 -9999 -9999 -9999 -9999 -9999 -9999 -9999 -9999 -9999 -9999 -9999 -9999 -9999 -9999 -9999 -9999 -9999 -9999 -9999 -9999 -9999 -9999 -9999 -9999 -9999 -9999 -9999 -9999 -9999 -9999 -9999 -9999 -9999 -9999 -9999 -9999 -9999 -9999 -9999 -9999 -9999 -9999 -9999 -9999 -9999 -9999 -9999 -9999 -9999 -9999 -9999 -9999 -9999 -9999 -9999 -9999 -9999 -9999 -9999 -9999 -9999 -9999 -9999 -9999 -9999 -9999 -9999 -9999 -9999 -9999 -9999 -9999 -9999 -9999 -9999 -9999 -9999 -9999 -9999 -9999 -9999 -9999 -9999 -9999 -9999 -9999 -9999 -9999 -9999 -9999 -9999 -9999 -9999 -9999 -9999 -9999 -9999 -9999 -9999 -9999 -9999 -9999 -9999 -9999 -9999 -9999 -9999 -9999 -9999 -9999 -9999 -9999 3.68625E-1 3.64227E-1 3.7687E-1 3.84125E-1 3.91429E-1 3.97079E-1 3.88413E-1 3.95175E-1 4.0539E-1 4.30634E-1 4.49831E-1 4.915E-1 5.2456E-1 5.83141E-1 6.15789E-1 6.24619E-1 6.18557E-1 5.97891E-1 5.65328E-1 5.50267E-1 5.28567E-1 5.50177E-1 5.88708E-1 6.53131E-1 7.04977E-1 7.21354E-1 6.24099E-1 6.24705E-1 5.8269E-1 5.64171E-1 5.726E-1 5.82385E-1 5.81081E-1 5.79615E-1 5.77978E-1 5.77075E-1 5.68228E-1 5.59362E-1 5.3193E-1 5.40035E-1 5.30083E-1 5.23159E-1 5.04E-1 4.55025E-1 4.87106E-1 4.90081E-1 5.32536E-1 6.50587E-1 6.91848E-1 7.1698E-1 7.17847E-1 7.02206E-1 7.0256E-1 7.19898E-1 7.22345E-1 7.15463E-1 6.83762E-1 6.6346E-1 6.82744E-1 6.72847E-1 6.46765E-1 6.42668E-1 5.6997E-1 5.44847E-1 5.3072E-1 5.11579E-1 5.92102E-1 6.51997E-1 7.05821E-1 7.01694E-1 7.01992E-1 6.423E-1 5.80695E-1 5.00275E-1 4.2631E-1 4.89216E-1 5.05521E-1 6.28224E-1 6.08501E-1 6.66897E-1 7.01555E-1 6.94559E-1 6.63419E-1 6.92996E-1 7.06253E-1 7.11974E-1 6.97628E-1 7.05009E-1 6.99299E-1 7.06683E-1 6.53617E-1 6.11003E-1 5.45338E-1 5.56207E-1 5.21553E-1 4.21882E-1 4.10883E-1 3.88069E-1 4.3002E-1 4.34522E-1 4.80857E-1 5.58012E-1 6.04637E-1 6.1087E-1 5.92159E-1 5.57942E-1 5.08618E-1 4.97106E-1 5.301E-1 6.30869E-1 7.44197E-1 -9999 -9999 -9999 -9999 -9999 -9999 -9999 -9999 -9999 -9999 -9999 -9999 -9999 -9999
-9999 -9999 -9999 -9999 -9999 -9999 -9999 -9999 -9999 -9999 -9999 -9999 -9999 -9999 -9999 -9999 -9999 -9999 -9999 -9999 -9999 -9999 -9999 -9999 -9999 -9999 -9999 -9999 -9999 -9999 -9999 -9999 -9999 -9999 -9999 -9999 -9999 -9999 -9999 -9999 -9999 -9999 -9999 -9999 -9999 -9999 -9999 -9999 -9999 -9999 -9999 -9999 -9999 -9999 -9999 -9999 -9999 -9999 -9999 -9999 -9999 -9999 -9999 -9999 -9999 -9999 -9999 -9999 -9999 -9999 -9999 -9999 -9999 -9999 -9999 -9999 -9999 -9999 -9999 -9999 -9999 -9999 -9999 -9999 -9999 -9999 -9999 -9999 -9999 -9999 -9999 -9999 -9999 -9999 -9999 -9999 -9999 -9999 -9999 -9999 -9999 -9999 -9999 -9999 -9999 -9999 -9999 -9999 -9999 -9999 -9999 -9999 -9999 -9999 -9999 -9999 -9999 -9999 -9999 -9999 -9999 -9999 -9999 -9999 -9999 -9999 -9999 -9999 -9999 -9999 -9999 -9999 -9999 -9999 -9999 -9999 -9999 -9999 -9999 3.56584E-1 3.54955E-1 3.70221E-1 3.75204E-1 3.58033E-1 3.62398E-1 3.70088E-1 3.90663E-1 4.03681E-1 4.28898E-1 4.59749E-1 4.61089E-1 5.08109E-1 5.63037E-1 6.01831E-1 6.36665E-1 6.43141E-1 6.36665E-1 6.08418E-1 6.07859E-1 5.95503E-1 5.64056E-1 5.83588E-1 6.51708E-1 7.06882E-1 7.22286E-1 6.0042E-1 5.91436E-1 5.67037E-1 5.52664E-1 5.75121E-1 5.82792E-1 5.81529E-1 5.79966E-1 5.7787E-1 5.50692E-1 5.41584E-1 5.41584E-1 5.39997E-1 5.39213E-1 5.32984E-1 4.90004E-1 4.48081E-1 4.83421E-1 5.00975E-1 5.62931E-1 6.5749E-1 6.9687E-1 7.16109E-1 7.19301E-1 7.04112E-1 6.86051E-1 6.61157E-1 6.77753E-1 6.48592E-1 6.68281E-1 6.85185E-1 6.66357E-1 6.43689E-1 6.38463E-1 6.46609E-1 6.03862E-1 5.60948E-1 4.62629E-1 4.57021E-1 5.44962E-1 6.1678E-1 6.09703E-1 6.73212E-1 7.07832E-1 7.14687E-1 6.35466E-1 5.06099E-1 4.4092E-1 5.29209E-1 5.523E-1 5.8632E-1 6.76565E-1 6.89531E-1 7.00374E-1 6.79206E-1 6.863E-1 6.78355E-1 6.91078E-1 6.30315E-1 6.26381E-1 6.50521E-1 6.58018E-1 6.69453E-1 6.95918E-1 6.01393E-1 4.83241E-1 4.43999E-1 4.26712E-1 4.13957E-1 3.68427E-1 4.26201E-1 4.17673E-1 4.58425E-1 5.2095E-1 5.50581E-1 5.55268E-1 5.47254E-1 5.41977E-1 5.52064E-1 5.6905E-1 5.53967E-1 5.71697E-1 6.39058E-1 6.95293E-1 7.48872E-1 -9999 -9999 -9999 -9999 -9999 -9999 -9999 -9999 -9999 -9999 -9999 -9999 -9999 -9999
-9999 -9999 -9999 -9999 -9999 -9999 -9999 -9999 -9999 -9999 -9999 -9999 -9999 -9999 -9999 -9999 -9999 -9999 -9999 -9999 -9999 -9999 -9999 -9999 -9999 -9999 -9999 -9999 -9999 -9999 -9999 -9999 -9999 -9999 -9999 -9999 -9999 -9999 -9999 -9999 -9999 -9999 -9999 -9999 -9999 -9999 -9999 -9999 -9999 -9999 -9999 -9999 -9999 -9999 -9999 -9999 -9999 -9999 -9999 -9999 -9999 -9999 -9999 -9999 -9999 -9999 -9999 -9999 -9999 -9999 -9999 -9999 -9999 -9999 -9999 -9999 -9999 -9999 -9999 -9999 -9999 -9999 -9999 -9999 -9999 -9999 -9999 -9999 -9999 -9999 -9999 -9999 -9999 -9999 -9999 -9999 -9999 -9999 -9999 -9999 -9999 -9999 -9999 -9999 -9999 -9999 -9999 -9999 -9999 -9999 -9999 -9999 -9999 -9999 -9999 -9999 -9999 -9999 -9999 -9999 -9999 -9999 -9999 -9999 -9999 -9999 -9999 -9999 -9999 -9999 -9999 -9999 -9999 -9999 -9999 -9999 -9999 -9999 -9999 3.4525E-1 3.40444E-1 3.49482E-1 3.30765E-1 3.33921E-1 3.42406E-1 3.61794E-1 3.74459E-1 3.9739E-1 3.89148E-1 4.16381E-1 4.36008E-1 4.69282E-1 5.12223E-1 5.52024E-1 5.97355E-1 5.98887E-1 6.18415E-1 6.47813E-1 6.78779E-1 6.79568E-1 6.32885E-1 5.90411E-1 6.26714E-1 6.5273E-1 6.93404E-1 5.91231E-1 5.91334E-1 5.83062E-1 5.8323E-1 5.82554E-1 5.81975E-1 5.81185E-1 5.52907E-1 5.51022E-1 5.50324E-1 5.40591E-1 5.39774E-1 5.38194E-1 5.39848E-1 5.06549E-1 4.43462E-1 4.96175E-1 5.4048E-1 5.54986E-1 6.83618E-1 6.74694E-1 6.7016E-1 6.90145E-1 6.92995E-1 6.76134E-1 6.70844E-1 6.49716E-1 6.29994E-1 6.37327E-1 6.33141E-1 6.46337E-1 6.45548E-1 5.63406E-1 5.22273E-1 5.7504E-1 5.76631E-1 5.15913E-1 4.14965E-1 4.2538E-1 5.04414E-1 4.99556E-1 5.87406E-1 6.53164E-1 7.12712E-1 6.91147E-1 6.63356E-1 5.47015E-1 6.09034E-1 6.50475E-1 6.61193E-1 6.72144E-1 6.51423E-1 6.61477E-1 6.93521E-1 6.60315E-1 6.64074E-1 6.38609E-1 6.50136E-1 5.75863E-1 5.91302E-1 6.33688E-1 6.04672E-1 5.83631E-1 6.52695E-1 6.6931E-1 5.65577E-1 4.67892E-1 4.30795E-1 4.7462E-1 4.52455E-1 5.17359E-1 5.06482E-1 5.10698E-1 4.97375E-1 5.07917E-1 4.59655E-1 4.39052E-1 4.72811E-1 4.87171E-1 5.75635E-1 6.69587E-1 7.12091E-1 7.40704E-1 7.61372E-1 7.70245E-1 -9999 -9999 -9999 -9999 -9999 -9999 -9999 -9999 -9999 -9999 -9999 -9999 -9999 -9999
-9999 -9999 -9999 -9999 -9999 -9999 -9999 -9999 -9999 -9999 -9999 -9999 -9999 -9999 -9999 -9999 -9999 -9999 -9999 -9999 -9999 -9999 -9999 -9999 -9999 -9999 -9999 -9999 -9999 -9999 -9999 -9999 -9999 -9999 -9999 -9999 -9999 -9999 -9999 -9999 -9999 -9999 -9999 -9999 -9999 -9999 -9999 -9999 -9999 -9999 -9999 -9999 -9999 -9999 -9999 -9999 -9999 -9999 -9999 -9999 -9999 -9999 -9999 -9999 -9999 -9999 -9999 -9999 -9999 -9999 -9999 -9999 -9999 -9999 -9999 -9999 -9999 -9999 -9999 -9999 -9999 -9999 -9999 -9999 -9999 -9999 -9999 -9999 -9999 -9999 -9999 -9999 -9999 -9999 -9999 -9999 -9999 -9999 -9999 -9999 -9999 -9999 -9999 -9999 -9999 -9999 -9999 -9999 -9999 -9999 -9999 -9999 -9999 -9999 -9999 -9999 -9999 -9999 -9999 -9999 -9999 -9999 -9999 -9999 -9999 -9999 -9999 -9999 -9999 -9999 -9999 -9999 -9999 -9999 -9999 -9999 -9999 -9999 3.50627E-1 3.4901E-1 3.44179E-1 3.1528E-1 3.12217E-1 3.2346E-1 3.29193E-1 3.38151E-1 3.57431E-1 3.47944E-1 3.72977E-1 3.98698E-1 4.10652E-1 4.33657E-1 4.55799E-1 4.7627E-1 5.27396E-1 5.87572E-1 6.3652E-1 6.78269E-1 7.04943E-1 6.90881E-1 6.59987E-1 6.36304E-1 6.64465E-1 7.08614E-1 7.06448E-1 6.08061E-1 6.08717E-1 5.90648E-1 6.00079E-1 5.73402E-1 5.63625E-1 5.63094E-1 5.61479E-1 5.59871E-1 5.49359E-1 5.48985E-1 5.47741E-1 5.47703E-1 5.32367E-1 4.64887E-1 4.67286E-1 5.25544E-1 5.19041E-1 6.60419E-1 6.60916E-1 6.6985E-1 6.79646E-1 6.91509E-1 6.93041E-1 6.77328E-1 6.37473E-1 6.03822E-1 5.63243E-1 5.08371E-1 5.19837E-1 5.95462E-1 6.24865E-1 5.80164E-1 4.77173E-1 4.56945E-1 5.09067E-1 4.40539E-1 3.61486E-1 3.56856E-1 4.0722E-1 3.93634E-1 4.7086E-1 5.82058E-1 6.38776E-1 6.41511E-1 7.0626E-1 6.92603E-1 6.79122E-1 6.00714E-1 5.92657E-1 6.60544E-1 6.37204E-1 6.48356E-1 6.6738E-1 6.31532E-1 6.0704E-1 6.07683E-1 5.85141E-1 5.48427E-1 5.8873E-1 6.14835E-1 5.45528E-1 5.20719E-1 6.3074E-1 6.72914E-1 6.30668E-1 5.36129E-1 5.12026E-1 5.7275E-1 5.91388E-1 6.05761E-1 5.7085E-1 4.86642E-1 3.87331E-1 3.85225E-1 4.01619E-1 4.11233E-1 4.74071E-1 5.44411E-1 6.19426E-1 7.43189E-1 7.75475E-1 7.78016E-1 7.79288E-1 -9999 -9999 -9999 -9999 -9999 -9999 -9999 -9999 -9999 -9999 -9999 -9999 -9999 -9999 -9999
-9999 -9999 -9999 -9999 -9999 -9999 -9999 -9999 -9999 -9999 -9999 -9999 -9999 -9999 -9999 -9999 -9999 -9999 -9999 -9999 -9999 -9999 -9999 -9999 -9999 -9999 -9999 -9999 -9999 -9999 -9999 -9999 -9999 -9999 -9999 -9999 -9999 -9999 -9999 -9999 -9999 -9999 -9999 -9999 -9999 -9999 -9999 -9999 -9999 -9999 -9999 -9999 -9999 -9999 -9999 -9999 -9999 -9999 -9999 -9999 -9999 -9999 -9999 -9999 -9999 -9999 -9999 -9999 -9999 -9999 -9999 -9999 -9999 -9999 -9999 -9999 -9999 -9999 -9999 -9999 -9999 -9999 -9999 -9999 -9999 -9999 -9999 -9999 -9999 -9999 -9999 -9999 -9999 -9999 -9999 -9999 -9999 -9999 -9999 -9999 -9999 -9999 -9999 -9999 -9999 -9999 -9999 -9999 -9999 -9999 -9999 -9999 -9999 -9999 -9999 -9999 -9999 -9999 -9999 -9999 -9999 -9999 -9999 -9999 -9999 -9999 -9999 -9999 -9999 -9999 -9999 -9999 -9999 -9999 -9999 -9999 -9999 3.53329E-1 3.70832E-1 3.91272E-1 3.98047E-1 3.75065E-1 3.5315E-1 3.44543E-1 3.45078E-1 3.34637E-1 3.39931E-1 3.43125E-1 3.63072E-1 3.86296E-1 3.96433E-1 4.17491E-1 4.08344E-1 4.53412E-1 5.23302E-1 6.21381E-1 6.93151E-1 7.17133E-1 7.22833E-1 6.96914E-1 6.95928E-1 7.08297E-1 7.13606E-1 7.25903E-1 7.31572E-1 6.23869E-1 6.0712E-1 5.73015E-1 5.82456E-1 5.72092E-1 5.62308E-1 5.61876E-1 5.60349E-1 5.68818E-1 5.58233E-1 5.47284E-1 5.46634E-1 5.39923E-1 4.88901E-1 4.04416E-1 4.70065E-1 5.05709E-1 5.00662E-1 6.45943E-1 6.53254E-1 6.61516E-1 6.69782E-1 6.65091E-1 6.84663E-1 6.60137E-1 5.4998E-1 4.93668E-1 4.58615E-1 4.12977E-1 5.02733E-1 5.52892E-1 5.51502E-1 5.80494E-1 5.23431E-1 4.03302E-1 4.48326E-1 3.91802E-1 3.78984E-1 4.31191E-1 4.60377E-1 4.79158E-1 5.62122E-1 6.22848E-1 5.77932E-1 6.60854E-1 6.53116E-1 5.87715E-1 6.18412E-1 5.24446E-1 5.95745E-1 6.42261E-1 5.76077E-1 5.98282E-1 6.56177E-1 5.82455E-1 5.63087E-1 5.14722E-1 5.0613E-1 5.5377E-1 5.88416E-1 5.68076E-1 5.10907E-1 5.01614E-1 6.06397E-1 6.54963E-1 6.66176E-1 6.39107E-1 6.36487E-1 6.27857E-1 6.13343E-1 5.56579E-1 4.86793E-1 4.57655E-1 3.51448E-1 3.59463E-1 4.69162E-1 5.43381E-1 5.25522E-1 6.3045E-1 6.86802E-1 7.50876E-1 7.89201E-1 -9999 -9999 -9999 -9999 -9999 -9999 -9999 -9999 -9999 -9999 -9999 -9999 -9999 -9999 -9999 -9999 -9999
-9999 -9999 -9999 -9999 -9999 -9999 -9999 -9999 -9999 -9999 -9999 -9999 -9999 -9999 -9999 -9999 -9999 -9999 -9999 -9999 -9999 -9999 -9999 -9999 -9999 -9999 -9999 -9999 -9999 -9999 -9999 -9999 -9999 -9999 -9999 -9999 -9999 -9999 -9999 -9999 -9999 -9999 -9999 -9999 -9999 -9999 -9999 -9999 -9999 -9999 -9999 -9999 -9999 -9999 -9999 -9999 -9999 -9999 -9999 -9999 -9999 -9999 -9999 -9999 -9999 -9999 -9999 -9999 -9999 -9999 -9999 -9999 -9999 -9999 -9999 -9999 -9999 -9999 -9999 -9999 -9999 -9999 -9999 -9999 -9999 -9999 -9999 -9999 -9999 -9999 -9999 -9999 -9999 -9999 -9999 -9999 -9999 -9999 -9999 -9999 -9999 -9999 -9999 -9999 -9999 -9999 -9999 -9999 -9999 -9999 -9999 -9999 -9999 -9999 -9999 -9999 -9999 -9999 -9999 -9999 -9999 -9999 -9999 -9999 -9999 -9999 -9999 -9999 -9999 -9999 -9999 -9999 -9999 -9999 -9999 -9999 -9999 3.47396E-1 3.75113E-1 4.92102E-1 5.29728E-1 4.87403E-1 4.35885E-1 4.08812E-1 3.76347E-1 3.81911E-1 3.97607E-1 3.88025E-1 3.81868E-1 3.97565E-1 3.79627E-1 4.07773E-1 4.4061E-1 4.86851E-1 5.49596E-1 6.4353E-1 7.44019E-1 7.28287E-1 7.20423E-1 7.21324E-1 7.2187E-1 7.27656E-1 7.39262E-1 7.22529E-1 7.28824E-1 7.07956E-1 5.8945E-1 5.82244E-1 5.82209E-1 5.81749E-1 5.7177E-1 5.70978E-1 5.69372E-1 5.67999E-1 5.57176E-1 5.28165E-1 5.29442E-1 4.95962E-1 4.37512E-1 4.35856E-1 5.09316E-1 5.06178E-1 6.50244E-1 6.46587E-1 6.3652E-1 6.50789E-1 6.32489E-1 5.92101E-1 6.16227E-1 6.36628E-1 5.20413E-1 4.56322E-1 4.2106E-1 4.00356E-1 4.52503E-1 4.36326E-1 4.38187E-1 4.70245E-1 5.21106E-1 4.00216E-1 3.83521E-1 3.72802E-1 4.34857E-1 5.12361E-1 5.76947E-1 5.83844E-1 5.58236E-1 5.04689E-1 6.11241E-1 6.51761E-1 6.27684E-1 4.73172E-1 4.92789E-1 4.5419E-1 5.24687E-1 6.07894E-1 5.64713E-1 5.53635E-1 6.26259E-1 6.23251E-1 5.99343E-1 5.31135E-1 4.7722E-1 5.62467E-1 5.86379E-1 5.26608E-1 4.35244E-1 4.7105E-1 5.06347E-1 6.06916E-1 6.34298E-1 5.90099E-1 5.81818E-1 6.17683E-1 5.16317E-1 4.51059E-1 3.98866E-1 3.98184E-1 4.12918E-1 4.893E-1 6.05434E-1 6.64491E-1 6.27569E-1 6.63249E-1 7.04935E-1 7.67217E-1 -9999 -9999 -9999 -9999 -9999 -9999 -9999 -9999 -9999 -9999 -9999 -9999 -9999 -9999 -9999 -9999 -9999 -9999
-9999 -9999 -9999 -9999 -9999 -9999 -9999 -9999 -9999 -9999 -9999 -9999 -9999 -9999 -9999 -9999 -9999 -9999 -9999 -9999 -9999 -9999 -9999 -9999 -9999 -9999 -9999 -9999 -9999 -9999 -9999 -9999 -9999 -9999 -9999 -9999 -9999 -9999 -9999 -9999 -9999 -9999 -9999 -9999 -9999 -9999 -9999 -9999 -9999 -9999 -9999 -9999 -9999 -9999 -9999 -9999 -9999 -9999 -9999 -9999 -9999 -9999 -9999 -9999 -9999 -9999 -9999 -9999 -9999 -9999 -9999 -9999 -9999 -9999 -9999 -9999 -9999 -9999 -9999 -9999 -9999 -9999 -9999 -9999 -9999 -9999 -9999 -9999 -9999 -9999 -9999 -9999 -9999 -9999 -9999 -9999 -9999 -9999 -9999 -9999 -9999 -9999 -9999 -9999 -9999 -9999 -9999 -9999 -9999 -9999 -9999 -9999 -9999 -9999 -9999 -9999 -9999 -9999 -9999 -9999 -9999 -9999 -9999 -9999 -9999 -9999 -9999 -9999 -9999 -9999 -9999 -9999 -9999 -9999 -9999 -9999 -9999 3.11707E-1 3.69536E-1 5.0328E-1 5.85347E-1 5.71585E-1 4.99762E-1 4.4068E-1 4.26775E-1 4.4068E-1 4.77508E-1 4.59332E-1 4.49394E-1 4.30776E-1 4.48177E-1 4.80389E-1 5.71018E-1 6.26877E-1 6.72398E-1 7.29614E-1 7.07978E-1 7.21266E-1 7.42432E-1 7.23086E-1 6.97977E-1 7.23226E-1 7.40299E-1 7.15002E-1 7.12369E-1 7.12864E-1 6.93459E-1 5.89846E-1 5.815E-1 5.81713E-1 5.71627E-1 5.80207E-1 5.51094E-1 5.39739E-1 5.28709E-1 5.28554E-1 5.32877E-1 4.68159E-1 4.40459E-1 5.09177E-1 5.25868E-1 6.603E-1 6.57808E-1 6.37254E-1 6.00283E-1 5.79207E-1 5.15267E-1 4.63E-1 5.18365E-1 6.13229E-1 5.62961E-1 5.48866E-1 5.09005E-1 4.79787E-1 4.94253E-1 4.44823E-1 3.71241E-1 3.7695E-1 3.89454E-1 3.33345E-1 2.8357E-1 3.44101E-1 4.3261E-1 5.37144E-1 4.96698E-1 4.69063E-1 5.11496E-1 5.69373E-1 6.09349E-1 6.26194E-1 5.38028E-1 3.68063E-1 3.4466E-1 3.67245E-1 4.42789E-1 5.35827E-1 4.76091E-1 4.71964E-1 5.79665E-1 5.69544E-1 5.37594E-1 4.9724E-1 4.30103E-1 5.05203E-1 5.18304E-1 4.77425E-1 4.7158E-1 5.20909E-1 5.66859E-1 5.61319E-1 4.93195E-1 5.01965E-1 4.89798E-1 5.72591E-1 5.65352E-1 5.27796E-1 5.14568E-1 4.98978E-1 5.4236E-1 7.4233E-1 6.98572E-1 6.21241E-1 6.99481E-1 7.1677E-1 7.66054E-1 -9999 -9999 -9999 -9999 -9999 -9999 -9999 -9999 -9999 -9999 -9999 -9999 -9999 -9999 -9999 -9999 -9999 -9999 -9999
-9999 -9999 -9999 -9999 -9999 -9999 -9999 -9999 -9999 -9999 -9999 -9999 -9999 -9999 -9999 -9999 -9999 -9999 -9999 -9999 -9999 -9999 -9999 -9999 -9999 -9999 -9999 -9999 -9999 -9999 -9999 -9999 -9999 -9999 -9999 -9999 -9999 -9999 -9999 -9999 -9999 -9999 -9999 -9999 -9999 -9999 -9999 -9999 -9999 -9999 -9999 -9999 -9999 -9999 -9999 -9999 -9999 -9999 -9999 -9999 -9999 -9999 -9999 -9999 -9999 -9999 -9999 -9999 -9999 -9999 -9999 -9999 -9999 -9999 -9999 -9999 -9999 -9999 -9999 -9999 -9999 -9999 -9999 -9999 -9999 -9999 -9999 -9999 -9999 -9999 -9999 -9999 -9999 -9999 -9999 -9999 -9999 -9999 -9999 -9999 -9999 -9999 -9999 -9999 -9999 -9999 -9999 -9999 -9999 -9999 -9999 -9999 -9999 -9999 -9999 -9999 -9999 -9999 -9999 -9999 -9999 -9999 -9999 -9999 -9999 -9999 -9999 -9999 -9999 -9999 -9999 -9999 -9999 -9999 -9999 -9999 3.03624E-1 2.93683E-1 3.12726E-1 3.70689E-1 4.62728E-1 5.09874E-1 4.71658E-1 4.37195E-1 4.21587E-1 4.36614E-1 4.69885E-1 4.57531E-1 4.8803E-1 5.36186E-1 5.52501E-1 5.95538E-1 6.65665E-1 7.17948E-1 7.18773E-1 7.24397E-1 7.126E-1 6.7486E-1 6.37135E-1 5.85706E-1 5.56832E-1 6.04064E-1 7.16239E-1 7.18669E-1 7.06846E-1 6.97215E-1 7.12902E-1 5.964E-1 5.90205E-1 5.81962E-1 5.54371E-1 5.52729E-1 5.50606E-1 5.48818E-1 5.38432E-1 5.31833E-1 4.89317E-1 3.98851E-1 4.68396E-1 5.36793E-1 6.44197E-1 6.50989E-1 5.95845E-1 5.29033E-1 4.79134E-1 4.6748E-1 4.43383E-1 5.11324E-1 5.90075E-1 6.0502E-1 6.0078E-1 6.05786E-1 6.0572E-1 6.14154E-1 5.71253E-1 4.97936E-1 4.55051E-1 3.91645E-1 3.00701E-1 2.71601E-1 2.96542E-1 3.12222E-1 3.86554E-1 3.90207E-1 4.16356E-1 4.65617E-1 4.30566E-1 4.90009E-1 5.31847E-1 6.38704E-1 5.51839E-1 3.8574E-1 3.5148E-1 3.46905E-1 3.74802E-1 4.42264E-1 3.96489E-1 4.23494E-1 4.84749E-1 5.05102E-1 4.29433E-1 3.96122E-1 4.1321E-1 4.69868E-1 4.19924E-1 4.71474E-1 5.15334E-1 5.04757E-1 5.37504E-1 4.62442E-1 4.09848E-1 3.56272E-1 4.37468E-1 5.25554E-1 5.26608E-1 5.43712E-1 7.27376E-1 5.31822E-1 7.28643E-1 6.52802E-1 6.41455E-1 5.88563E-1 7.54607E-1 7.7193E-1 7.54317E-1 -9999 -9999 -9999 -9999 -9999 -9999 -9999 -9999 -9999 -9999 -9999 -9999 -9999 -9999 -9999 -9999 -9999 -9999 -9999
-9999 -9999 -9999 -9999 -9999 -9999 -9999 -9999 -9999 -9999 -9999 -9999 -9999 -9999 -9999 -9999 -9999 -9999 -9999 -9999 -9999 -9999 -9999 -9999 -9999 -9999 -9999 -9999 -9999 -9999 -9999 -9999 -9999 -9999 -9999 -9999 -9999 -9999 -9999 -9999 -9999 -9999 -9999 -9999 -9999 -9999 -9999 -9999 -9999 -9999 -9999 -9999 -9999 -9999 -9999 -9999 -9999 -9999 -9999 -9999 -9999 -9999 -9999 -9999 -9999 -9999 -9999 -9999 -9999 -9999 -9999 -9999 -9999 -9999 -9999 -9999 -9999 -9999 -9999 -9999 -9999 -9999 -9999 -9999 -9999 -9999 -9999 -9999 -9999 -9999 -9999 -9999 -9999 -9999 -9999 -9999 -9999 -9999 -9999 -9999 -9999 -9999 -9999 -9999 -9999 -9999 -9999 -9999 -9999 -9999 -9999 -9999 -9999 -9999 -9999 -9999 -9999 -9999 -9999 -9999 -9999 -9999 -9999 -9999 -9999 -9999 -9999 -9999 -9999 -9999 -9999 -9999 -9999 -9999 -9999 -9999 2.96645E-1 2.85865E-1 2.84413E-1 2.96645E-1 3.06895E-1 3.53923E-1 3.84102E-1 3.6696E-1 3.76857E-1 3.95345E-1 4.06096E-1 4.43518E-1 4.90969E-1 5.3677E-1 5.75762E-1 6.03855E-1 6.105E-1 6.2955E-1 6.1993E-1 6.00699E-1 5.67384E-1 5.20081E-1 4.85991E-1 4.26632E-1 4.84744E-1 5.41915E-1 6.13571E-1 6.78364E-1 7.1244E-1 7.1516E-1 7.13257E-1 7.07699E-1 5.62486E-1 5.55162E-1 5.54875E-1 5.5306E-1 5.50644E-1 5.48665E-1 5.39509E-1 5.26299E-1 3.87126E-1 3.63007E-1 4.88357E-1 6.12125E-1 6.17728E-1 5.79926E-1 5.30188E-1 6.29741E-1 6.51979E-1 6.31165E-1 5.76992E-1 5.92385E-1 5.76101E-1 5.11733E-1 5.00188E-1 4.84095E-1 5.22397E-1 5.7731E-1 5.79984E-1 5.59255E-1 5.98137E-1 4.14365E-1 3.05602E-1 3.35447E-1 3.45547E-1 2.74031E-1 2.78392E-1 3.44432E-1 4.00167E-1 3.40271E-1 2.99409E-1 3.48103E-1 4.12755E-1 5.5654E-1 6.41463E-1 5.33269E-1 4.69707E-1 4.38742E-1 4.6997E-1 3.93303E-1 3.21001E-1 3.59625E-1 3.71685E-1 3.873E-1 3.52764E-1 3.22216E-1 4.02878E-1 4.31526E-1 4.06844E-1 4.24028E-1 4.42128E-1 4.13243E-1 4.88685E-1 4.65941E-1 3.87583E-1 2.98372E-1 3.94831E-1 4.21713E-1 4.29511E-1 4.79574E-1 5.10104E-1 5.54507E-1 6.09291E-1 6.10089E-1 5.60809E-1 5.25757E-1 7.40956E-1 7.58687E-1 -9999 -9999 -9999 -9999 -9999 -9999 -9999 -9999 -9999 -9999 -9999 -9999 -9999 -9999 -9999 -9999 -9999 -9999 -9999 -9999
-9999 -9999 -9999 -9999 -9999 -9999 -9999 -9999 -9999 -9999 -9999 -9999 -9999 -9999 -9999 -9999 -9999 -9999 -9999 -9999 -9999 -9999 -9999 -9999 -9999 -9999 -9999 -9999 -9999 -9999 -9999 -9999 -9999 -9999 -9999 -9999 -9999 -9999 -9999 -9999 -9999 -9999 -9999 -9999 -9999 -9999 -9999 -9999 -9999 -9999 -9999 -9999 -9999 -9999 -9999 -9999 -9999 -9999 -9999 -9999 -9999 -9999 -9999 -9999 -9999 -9999 -9999 -9999 -9999 -9999 -9999 -9999 -9999 -9999 -9999 -9999 -9999 -9999 -9999 -9999 -9999 -9999 -9999 -9999 -9999 -9999 -9999 -9999 -9999 -9999 -9999 -9999 -9999 -9999 -9999 -9999 -9999 -9999 -9999 -9999 -9999 -9999 -9999 -9999 -9999 -9999 -9999 -9999 -9999 -9999 -9999 -9999 -9999 -9999 -9999 -9999 -9999 -9999 -9999 -9999 -9999 -9999 -9999 -9999 -9999 -9999 -9999 -9999 -9999 -9999 -9999 -9999 -9999 -9999 3.16818E-1 3.07146E-1 2.94175E-1 2.87808E-1 2.62515E-1 2.59765E-1 2.62515E-1 2.71812E-1 2.79394E-1 2.83713E-1 2.72855E-1 3.06354E-1 3.3729E-1 3.72418E-1 4.12915E-1 4.49325E-1 4.66291E-1 4.57839E-1 4.60764E-1 4.56678E-1 4.61356E-1 4.59009E-1 4.20145E-1 3.97906E-1 3.57652E-1 4.0371E-1 4.50173E-1 4.73585E-1 4.97677E-1 5.68852E-1 6.54258E-1 6.98762E-1 6.7756E-1 6.84246E-1 5.70833E-1 5.54298E-1 5.64732E-1 5.62926E-1 5.60782E-1 5.49887E-1 5.43226E-1 4.65415E-1 3.1644E-1 3.34492E-1 4.68215E-1 6.13956E-1 5.85454E-1 6.24297E-1 6.5872E-1 6.39024E-1 6.07532E-1 5.68211E-1 5.95116E-1 5.80664E-1 5.39268E-1 4.4121E-1 3.92286E-1 4.51555E-1 4.89446E-1 4.23953E-1 4.20917E-1 4.81482E-1 5.6053E-1 4.93207E-1 4.09422E-1 4.61752E-1 4.26176E-1 3.71596E-1 3.06881E-1 2.39622E-1 2.69779E-1 2.29906E-1 2.42956E-1 2.87637E-1 3.52339E-1 5.07462E-1 5.61049E-1 5.42747E-1 5.85417E-1 5.78558E-1 5.85967E-1 4.83385E-1 4.40621E-1 4.56853E-1 4.92843E-1 4.3656E-1 3.56824E-1 3.51793E-1 3.13277E-1 2.88944E-1 3.16795E-1 2.91757E-1 2.74938E-1 3.12904E-1 4.05967E-1 3.61892E-1 3.23036E-1 3.232E-1 3.58595E-1 3.67011E-1 3.99422E-1 4.57077E-1 5.20073E-1 5.97425E-1 6.54067E-1 7.41955E-1 7.47665E-1 7.50237E-1 7.42752E-1 7.41547E-1 -9999 -9999 -9999 -9999 -9999 -9999 -9999 -9999 -9999 -9999 -9999 -9999 7.64618E-1 7.58154E-1 7.32092E-1 -9999 -9999 -9999 -9999 -9999
-9999 -9999 -9999 -9999 -9999 -9999 -9999 -9999 -9999 -9999 -9999 -9999 -9999 -9999 -9999 -9999 -9999 -9999 -9999 -9999 -9999 -9999 -9999 -9999 -9999 -9999 -9999 -9999 -9999 -9999 -9999 -9999 -9999 -9999 -9999 -9999 -9999 -9999 -9999 -9999 -9999 -9999 -9999 -9999 -9999 -9999 -9999 -9999 -9999 -9999 -9999 -9999 -9999 -9999 -9999 -9999 -9999 -9999 -9999 -9999 -9999 -9999 -9999 -9999 -9999 -9999 -9999 -9999 -9999 -9999 -9999 -9999 -9999 -9999 -9999 -9999 -9999 -9999 -9999 -9999 -9999 -9999 -9999 -9999 -9999 -9999 -9999 -9999 -9999 -9999 -9999 -9999 -9999 -9999 -9999 -9999 -9999 -9999 -9999 -9999 -9999 -9999 -9999 -9999 -9999 -9999 -9999 -9999 -9999 -9999 -9999 -9999 -9999 -9999 -9999 -9999 -9999 -9999 -9999 -9999 -9999 -9999 -9999 -9999 -9999 -9999 -9999 -9999 -9999 -9999 -9999 -9999 -9999 3.17331E-1 3.15792E-1 3.09676E-1 2.99625E-1 2.73224E-1 2.67604E-1 2.62056E-1 2.58853E-1 2.5658E-1 2.55223E-1 2.377E-1 2.43341E-1 2.4996E-1 2.56695E-1 2.68175E-1 3.04343E-1 3.12785E-1 3.4719E-1 3.48306E-1 3.60199E-1 4.02438E-1 4.2992E-1 4.01303E-1 3.1556E-1 3.07951E-1 3.44737E-1 3.86844E-1 4.22029E-1 4.53303E-1 4.66158E-1 5.15614E-1 5.66946E-1 6.77408E-1 6.87252E-1 6.84111E-1 6.84783E-1 5.71388E-1 5.63217E-1 5.62413E-1 5.61379E-1 5.14346E-1 4.90332E-1 3.41283E-1 2.99934E-1 3.76459E-1 4.75855E-1 5.20355E-1 5.79483E-1 6.29029E-1 6.24371E-1 5.96043E-1 5.97115E-1 5.47146E-1 5.59539E-1 5.31888E-1 4.53154E-1 4.06796E-1 3.25716E-1 3.25883E-1 3.10838E-1 3.10757E-1 3.77667E-1 4.38503E-1 4.67354E-1 4.99078E-1 5.2748E-1 4.51891E-1 3.47326E-1 2.79049E-1 2.59349E-1 1.87629E-1 2.27489E-1 3.16655E-1 4.08585E-1 4.33683E-1 4.53401E-1 5.34618E-1 4.91256E-1 4.03382E-1 4.50046E-1 5.03953E-1 5.79064E-1 5.47922E-1 5.24534E-1 5.31847E-1 4.72201E-1 4.98386E-1 4.59958E-1 3.57615E-1 3.47506E-1 3.24522E-1 3.03927E-1 2.85963E-1 2.29211E-1 2.50564E-1 2.57341E-1 2.65981E-1 2.95752E-1 4.32752E-1 4.86548E-1 4.39613E-1 4.40071E-1 5.00406E-1 5.78306E-1 6.61918E-1 7.28226E-1 7.26692E-1 7.42922E-1 7.42956E-1 7.41269E-1 -9999 -9999 -9999 -9999 -9999 -9999 -9999 -9999 -9999 -9999 -9999 -9999 7.68094E-1 7.62909E-1 7.76093E-1 7.44028E-1 7.26658E-1 -9999 -9999 -9999 -9999
-9999 -9999 -9999 -9999 -9999 -9999 -9999 -9999 -9999 -9999 -9999 -9999 -9999 -9999 -9999 -9999 -9999 -9999 -9999 -9999 -9999 -9999 -9999 -9999 -9999 -9999 -9999 -9999 -9999 -9999 -9999 -9999 -9999 -9999 -9999 -9999 -9999 -9999 -9999 -9999 -9999 -9999 -9999 -9999 -9999 -9999 -9999 -9999 -9999 -9999 -9999 -9999 -9999 -9999 -9999 -9999 -9999 -9999 -9999 -9999 -9999 -9999 -9999 -9999 -9999 -9999 -9999 -9999 -9999 -9999 -9999 -9999 -9999 -9999 -9999 -9999 -9999 -9999 -9999 -9999 -9999 -9999 -9999 -9999 -9999 -9999 -9999 -9999 -9999 -9999 -9999 -9999 -9999 -9999 -9999 -9999 -9999 -9999 -9999 -9999 -9999 -9999 -9999 -9999 -9999 -9999 -9999 -9999 -9999 -9999 -9999 -9999 -9999 -9999 -9999 -9999 -9999 -9999 -9999 -9999 -9999 -9999 -9999 -9999 -9999 -9999 -9999 -9999 -9999 -9999 -9999 -9999 3.16305E-1 3.14257E-1 3.14768E-1 3.13236E-1 2.83713E-1 2.77963E-1 2.63046E-1 2.58014E-1 2.53044E-1 2.57488E-1 2.36411E-1 2.36411E-1 2.39427E-1 2.38994E-1 2.35554E-1 2.3727E-1 2.26255E-1 2.37243E-1 2.5478E-1 2.75976E-1 3.15794E-1 3.56356E-1 3.59248E-1 3.25338E-1 3.21718E-1 3.6525E-1 4.2499E-1 4.76258E-1 5.70292E-1 6.37143E-1 6.29312E-1 6.28464E-1 6.7584E-1 6.82312E-1 6.86471E-1 6.84077E-1 6.83501E-1 6.7702E-1 5.42632E-1 5.33478E-1 5.34186E-1 5.0793E-1 4.12708E-1 3.06387E-1 3.2724E-1 4.75919E-1 5.31413E-1 5.43326E-1 5.16482E-1 5.80254E-1 5.89535E-1 5.87075E-1 5.11044E-1 4.91113E-1 4.4755E-1 4.09731E-1 3.42965E-1 2.61987E-1 2.75007E-1 3.27336E-1 2.93548E-1 2.35603E-1 2.90139E-1 2.75953E-1 3.38843E-1 4.74087E-1 4.00698E-1 3.94803E-1 2.87275E-1 1.79227E-1 1.2985E-1 1.43801E-1 2.58674E-1 3.79092E-1 4.94947E-1 5.55851E-1 5.12805E-1 3.80188E-1 3.00035E-1 2.96007E-1 3.48749E-1 4.90524E-1 4.35065E-1 3.11845E-1 3.19068E-1 3.45964E-1 3.47392E-1 3.80503E-1 4.6876E-1 4.7929E-1 4.47296E-1 4.57442E-1 4.24471E-1 3.45386E-1 2.36019E-1 2.07882E-1 2.11919E-1 2.62349E-1 4.2068E-1 6.99252E-1 6.24674E-1 6.59571E-1 6.52838E-1 5.9679E-1 6.80364E-1 7.36983E-1 7.20744E-1 7.23419E-1 7.43432E-1 7.41651E-1 7.39619E-1 -9999 -9999 -9999 -9999 -9999 -9999 -9999 -9999 -9999 -9999 -9999 -9999 7.69411E-1 7.65191E-1 7.78811E-1 7.71198E-1 7.4053E-1 -9999 -9999 -9999 -9999
-9999 -9999 -9999 -9999 -9999 -9999 -9999 -9999 -9999 -9999 -9999 -9999 -9999 -9999 -9999 -9999 -9999 -9999 -9999 -9999 -9999 -9999 -9999 -9999 -9999 -9999 -9999 -9999 -9999 -9999 -9999 -9999 -9999 -9999 -9999 -9999 -9999 -9999 -9999 -9999 -9999 -9999 -9999 -9999 -9999 -9999 -9999 -9999 -9999 -9999 -9999 -9999 -9999 -9999 -9999 -9999 -9999 -9999 -9999 -9999 -9999 -9999 -9999 -9999 -9999 -9999 -9999 -9999 -9999 -9999 -9999 -9999 -9999 -9999 -9999 -9999 -9999 -9999 -9999 -9999 -9999 -9999 -9999 -9999 -9999 -9999 -9999 -9999 -9999 -9999 -9999 -9999 -9999 -9999 -9999 -9999 -9999 -9999 -9999 -9999 -9999 -9999 -9999 -9999 -9999 -9999 -9999 -9999 -9999 -9999 -9999 -9999 -9999 -9999 -9999 -9999 -9999 -9999 -9999 -9999 -9999 -9999 -9999 -9999 -9999 -9999 -9999 -9999 -9999 -9999 -9999 -9999 3.13236E-1 3.10183E-1 2.89534E-1 2.7946E-1 2.74236E-1 2.70006E-1 2.65353E-1 2.62127E-1 2.38631E-1 2.33491E-1 2.29686E-1 2.35983E-1 2.38563E-1 2.39427E-1 2.19671E-1 2.18046E-1 2.32062E-1 2.36385E-1 2.43307E-1 2.41999E-1 2.52983E-1 2.5094E-1 2.61326E-1 2.99401E-1 3.66822E-1 3.92401E-1 4.07144E-1 4.82717E-1 5.73558E-1 6.79703E-1 6.91947E-1 6.98528E-1 6.96339E-1 6.867E-1 6.85615E-1 6.77088E-1 6.51219E-1 6.51148E-1 5.61058E-1 5.32915E-1 5.25623E-1 4.97199E-1 3.77484E-1 3.36584E-1 4.39185E-1 5.98711E-1 6.08714E-1 5.35843E-1 4.05148E-1 4.02921E-1 4.33755E-1 4.87793E-1 4.99395E-1 4.35026E-1 4.24267E-1 6.31076E-1 5.47513E-1 5.09429E-1 5.74037E-1 3.7075E-1 2.98582E-1 2.04131E-1 1.9617E-1 2.29663E-1 3.53805E-1 4.41247E-1 3.3083E-1 2.80687E-1 2.59294E-1 1.54274E-1 1.34032E-1 1.79178E-1 2.12874E-1 2.86752E-1 4.4364E-1 5.14658E-1 3.60432E-1 2.56307E-1 2.07458E-1 2.0911E-1 2.72382E-1 4.06251E-1 4.39558E-1 2.71021E-1 2.22928E-1 2.14913E-1 2.2619E-1 2.89173E-1 4.06371E-1 3.79381E-1 3.93159E-1 2.99108E-1 3.10621E-1 3.73354E-1 3.18166E-1 2.58927E-1 2.8424E-1 3.76029E-1 6.667E-1 6.37686E-1 5.80146E-1 5.53452E-1 5.22309E-1 5.3015E-1 4.98155E-1 7.22488E-1 7.2441E-1 7.24199E-1 7.2256E-1 7.40184E-1 7.38513E-1 -9999 -9999 -9999 -9999 -9999 -9999 -9999 -9999 -9999 -9999 -9999 -9999 -9999 -9999 -9999 -9999 -9999 -9999 -9999 -9999 -9999
-9999 -9999 -9999 -9999 -9999 -9999 -9999 -9999 -9999 -9999 -9999 -9999 -9999 -9999 -9999 -9999 -9999 -9999 -9999 -9999 -9999 -9999 -9999 -9999 -9999 -9999 -9999 -9999 -9999 -9999 -9999 -9999 -9999 -9999 -9999 -9999 -9999 -9999 -9999 -9999 -9999 -9999 -9999 -9999 -9999 -9999 -9999 -9999 -9999 -9999 -9999 -9999 -9999 -9999 -9999 -9999 -9999 -9999 -9999 -9999 -9999 -9999 -9999 -9999 -9999 -9999 -9999 -9999 -9999 -9999 -9999 -9999 -9999 -9999 -9999 -9999 -9999 -9999 -9999 -9999 -9999 -9999 -9999 -9999 -9999 -9999 -9999 -9999 -9999 -9999 -9999 -9999 -9999 -9999 -9999 -9999 -9999 -9999 -9999 -9999 -9999 -9999 -9999 -9999 -9999 -9999 -9999 -9999 -9999 -9999 -9999 -9999 -9999 -9999 -9999 -9999 -9999 -9999 -9999 -9999 -9999 -9999 -9999 -9999 -9999 -9999 -9999 -9999 -9999 -9999 -9999 3.05198E-1 3.03692E-1 2.81375E-1 2.7946E-1 2.76603E-1 2.72821E-1 2.69538E-1 2.69538E-1 2.58965E-1 2.56242E-1 2.47741E-1 2.31372E-1 2.28009E-1 2.28428E-1 2.19264E-1 2.20078E-1 2.22535E-1 2.3425E-1 2.83077E-1 3.17844E-1 2.853E-1 2.63211E-1 2.40452E-1 2.28532E-1 2.4563E-1 2.80396E-1 2.84287E-1 2.92522E-1 3.52744E-1 4.57709E-1 5.56575E-1 5.96851E-1 6.57699E-1 6.91003E-1 6.95868E-1 6.62678E-1 6.54878E-1 6.46035E-1 6.52862E-1 6.43239E-1 5.41039E-1 5.35256E-1 4.70319E-1 3.98097E-1 4.92454E-1 5.63581E-1 5.7999E-1 4.65506E-1 4.15996E-1 3.73949E-1 3.45252E-1 3.77771E-1 4.54038E-1 5.07268E-1 5.48869E-1 6.09192E-1 6.06571E-1 5.60389E-1 6.20358E-1 6.22047E-1 5.86724E-1 2.66311E-1 2.0002E-1 2.05749E-1 2.2984E-1 2.89747E-1 3.46223E-1 3.40968E-1 2.32704E-1 1.59233E-1 1.10032E-1 1.0721E-1 1.60644E-1 2.5402E-1 3.6886E-1 4.77764E-1 3.84449E-1 3.59299E-1 3.03107E-1 2.32577E-1 1.79881E-1 2.52118E-1 3.50736E-1 4.3419E-1 4.14921E-1 2.79399E-1 1.86516E-1 1.68867E-1 2.88774E-1 3.26713E-1 2.50083E-1 3.03239E-1 2.49019E-1 2.06297E-1 2.7961E-1 5.68738E-1 5.87353E-1 6.29921E-1 6.78518E-1 6.80304E-1 6.08822E-1 5.6497E-1 5.2217E-1 4.86371E-1 7.09367E-1 7.02188E-1 7.24375E-1 7.24234E-1 7.22919E-1 7.21001E-1 7.18742E-1 7.37502E-1 -9999 -9999 -9999 -9999 -9999 -9999 -9999 -9999 -9999 -9999 -9999 -9999 -9999 -9999 -9999 -9999 -9999 -9999 -9999 -9999 -9999
-9999 -9999 -9999 -9999 -9999 -9999 -9999 -9999 -9999 -9999 -9999 -9999 -9999 -9999 -9999 -9999 -9999 -9999 -9999 -9999 -9999 -9999 -9999 -9999 -9999 -9999 -9999 -9999 -9999 -9999 -9999 -9999 -9999 -9999 -9999 -9999 -9999 -9999 -9999 -9999 -9999 -9999 -9999 -9999 -9999 -9999 -9999 -9999 -9999 -9999 -9999 -9999 -9999 -9999 -9999 -9999 -9999 -9999 -9999 -9999 -9999 -9999 -9999 -9999 -9999 -9999 -9999 -9999 -9999 -9999 -9999 -9999 -9999 -9999 -9999 -9999 -9999 -9999 -9999 -9999 -9999 -9999 -9999 -9999 -9999 -9999 -9999 -9999 -9999 -9999 -9999 -9999 -9999 -9999 -9999 -9999 -9999 -9999 -9999 -9999 -9999 -9999 -9999 -9999 -9999 -9999 -9999 -9999 -9999 -9999 -9999 -9999 -9999 -9999 -9999 -9999 -9999 -9999 -9999 -9999 -9999 -9999 -9999 -9999 -9999 -9999 -9999 -9999 -9999 -9999 -9999 2.99197E-1 2.7946E-1 2.79938E-1 2.80417E-1 2.77078E-1 2.73764E-1 2.71411E-1 2.62166E-1 2.65853E-1 2.63545E-1 2.57148E-1 2.50851E-1 2.2501E-1 2.19671E-1 2.18451E-1 2.19264E-1 2.20895E-1 2.2834E-1 2.49474E-1 2.84818E-1 3.68021E-1 4.06593E-1 3.40548E-1 2.97962E-1 2.72448E-1 2.35389E-1 2.36621E-1 2.34912E-1 2.44411E-1 2.8915E-1 3.65208E-1 4.03129E-1 4.81721E-1 5.63701E-1 6.31593E-1 6.47192E-1 6.48257E-1 6.50892E-1 6.54945E-1 6.58375E-1 6.23626E-1 5.9158E-1 5.09842E-1 4.79489E-1 4.83057E-1 4.87075E-1 4.66088E-1 3.84911E-1 3.45229E-1 3.20702E-1 3.37849E-1 4.56922E-1 5.19834E-1 4.97569E-1 3.7724E-1 4.61298E-1 5.75719E-1 5.97856E-1 5.30677E-1 5.65391E-1 5.94093E-1 3.66538E-1 3.26599E-1 3.09685E-1 2.22007E-1 1.98638E-1 2.93058E-1 2.45174E-1 1.57939E-1 1.0284E-1 1.17089E-1 1.64317E-1 2.0025E-1 2.68207E-1 4.33307E-1 3.95634E-1 2.48803E-1 1.86152E-1 2.34869E-1 2.47089E-1 1.8033E-1 1.61629E-1 2.26901E-1 3.82607E-1 3.90829E-1 3.72234E-1 2.46974E-1 1.55136E-1 1.89155E-1 2.51416E-1 2.10887E-1 2.21527E-1 2.17776E-1 2.34416E-1 2.84256E-1 5.87681E-1 6.85936E-1 6.41362E-1 5.74669E-1 6.0829E-1 5.57017E-1 6.63658E-1 7.13724E-1 7.05119E-1 7.01442E-1 7.01965E-1 7.01442E-1 7.22236E-1 7.21293E-1 7.19637E-1 7.1761E-1 -9999 -9999 -9999 -9999 -9999 -9999 -9999 -9999 -9999 -9999 -9999 -9999 -9999 -9999 -9999 -9999 -9999 -9999 -9999 -9999 -9999 -9999
-9999 -9999 -9999 -9999 -9999 -9999 -9999 -9999 -9999 -9999 -9999 -9999 -9999 -9999 -9999 -9999 -9999 -9999 -9999 -9999 -9999 -9999 -9999 -9999 -9999 -9999 -9999 -9999 -9999 -9999 -9999 -9999 -9999 -9999 -9999 -9999 -9999 -9999 -9999 -9999 -9999 -9999 -9999 -9999 -9999 -9999 -9999 -9999 -9999 -9999 -9999 -9999 -9999 -9999 -9999 -9999 -9999 -9999 -9999 -9999 -9999 -9999 -9999 -9999 -9999 -9999 -9999 -9999 -9999 -9999 -9999 -9999 -9999 -9999 -9999 -9999 -9999 -9999 -9999 -9999 -9999 -9999 -9999 -9999 -9999 -9999 -9999 -9999 -9999 -9999 -9999 -9999 -9999 -9999 -9999 -9999 -9999 -9999 -9999 -9999 -9999 -9999 -9999 -9999 -9999 -9999 -9999 -9999 -9999 -9999 -9999 -9999 -9999 -9999 -9999 -9999 -9999 -9999 -9999 -9999 -9999 -9999 -9999 -9999 -9999 -9999 -9999 -9999 -9999 -9999 -9999 -9999 -9999 2.74236E-1 2.77554E-1 2.78506E-1 2.60397E-1 2.70977E-1 2.7474E-1 2.75686E-1 2.76634E-1 2.82843E-1 2.66255E-1 2.59368E-1 2.4726E-1 2.35103E-1 2.25424E-1 2.20895E-1 2.01758E-1 2.13416E-1 2.37863E-1 3.05478E-1 4.31816E-1 4.40507E-1 4.18022E-1 3.92431E-1 3.77922E-1 3.52259E-1 3.26305E-1 2.70556E-1 2.50537E-1 2.55461E-1 2.47374E-1 2.91928E-1 3.78241E-1 4.81383E-1 4.63423E-1 4.92262E-1 5.67113E-1 6.49919E-1 6.43775E-1 5.88563E-1 5.50209E-1 5.35051E-1 5.3829E-1 5.30492E-1 5.61185E-1 5.63581E-1 4.86491E-1 4.78388E-1 4.41158E-1 4.27925E-1 4.46409E-1 4.37788E-1 4.17737E-1 4.092E-1 3.65088E-1 3.43583E-1 3.7331E-1 4.91367E-1 4.81075E-1 5.48149E-1 3.30755E-1 2.95192E-1 2.58188E-1 2.10345E-1 1.58096E-1 1.75486E-1 1.27885E-1 9.93229E-2 1.07774E-1 1.86764E-1 2.89071E-1 3.28818E-1 4.2193E-1 4.9038E-1 3.58157E-1 2.49294E-1 1.26735E-1 1.57321E-1 1.64564E-1 1.14718E-1 1.28594E-1 2.01621E-1 2.99225E-1 2.44064E-1 2.82491E-1 2.56444E-1 1.84635E-1 1.98204E-1 3.14071E-1 3.51106E-1 5.86573E-1 5.02077E-1 5.11747E-1 5.65031E-1 6.54632E-1 5.90935E-1 5.8278E-1 5.25256E-1 5.53196E-1 6.22669E-1 6.52212E-1 6.77406E-1 7.0645E-1 6.98437E-1 7.00085E-1 6.99283E-1 7.20008E-1 7.19637E-1 7.18479E-1 7.16925E-1 -9999 -9999 -9999 -9999 -9999 -9999 -9999 -9999 -9999 -9999 -9999 -9999 -9999 -9999 -9999 -9999 -9999 -9999 -9999 -9999 -9999 -9999
-9999 -9999 -9999 -9999 -9999 -9999 -9999 -9999 -9999 -9999 -9999 -9999 -9999 -9999 -9999 -9999 -9999 -9999 -9999 -9999 -9999 -9999 -9999 -9999 -9999 -9999 -9999 -9999 -9999 -9999 -9999 -9999 -9999 -9999 -9999 -9999 -9999 -9999 -9999 -9999 -9999 -9999 -9999 -9999 -9999 -9999 -9999 -9999 -9999 -9999 -9999 -9999 -9999 -9999 -9999 -9999 -9999 -9999 -9999 -9999 -9999 -9999 -9999 -9999 -9999 -9999 -9999 -9999 -9999 -9999 -9999 -9999 -9999 -9999 -9999 -9999 -9999 -9999 -9999 -9999 -9999 -9999 -9999 -9999 -9999 -9999 -9999 -9999 -9999 -9999 -9999 -9999 -9999 -9999 -9999 -9999 -9999 -9999 -9999 -9999 -9999 -9999 -9999 -9999 -9999 -9999 -9999 -9999 -9999 -9999 -9999 -9999 -9999 -9999 -9999 -9999 -9999 -9999 -9999 -9999 -9999 -9999 -9999 -9999 -9999 -9999 -9999 -9999 -9999 -9999 -9999 -9999 -9999 2.68605E-1 2.75181E-1 2.68701E-1 2.99463E-1 3.20724E-1 3.26418E-1 3.16103E-1 3.18666E-1 3.31458E-1 3.61355E-1 3.44138E-1 3.19525E-1 2.87536E-1 2.517E-1 2.15076E-1 2.06777E-1 2.03293E-1 2.12619E-1 2.34866E-1 2.98501E-1 3.58744E-1 4.15671E-1 4.63149E-1 4.86728E-1 4.85554E-1 4.43725E-1 3.29985E-1 2.9672E-1 2.63485E-1 2.81212E-1 2.59872E-1 2.71406E-1 3.13326E-1 3.34513E-1 3.74934E-1 4.75551E-1 6.1157E-1 6.3753E-1 6.40269E-1 6.3229E-1 5.98672E-1 6.42198E-1 6.1871E-1 5.76139E-1 5.57712E-1 5.76246E-1 4.68288E-1 6.01527E-1 5.98694E-1 6.0945E-1 5.87694E-1 5.03943E-1 6.13807E-1 5.97899E-1 3.94959E-1 3.2218E-1 4.69293E-1 4.74319E-1 5.05754E-1 3.0784E-1 2.98294E-1 2.30006E-1 1.51947E-1 1.19637E-1 1.0333E-1 7.02878E-2 1.02357E-1 1.96627E-1 2.70376E-1 3.61925E-1 4.34677E-1 4.41212E-1 4.09723E-1 3.2583E-1 2.05222E-1 1.18291E-1 1.18866E-1 1.25179E-1 1.11018E-1 1.09648E-1 1.50978E-1 1.76336E-1 1.62813E-1 1.67159E-1 1.65144E-1 1.7726E-1 2.41754E-1 3.74822E-1 6.19774E-1 5.98559E-1 6.72505E-1 6.51171E-1 6.5463E-1 6.60937E-1 6.2565E-1 6.15687E-1 5.98327E-1 4.94387E-1 6.83255E-1 6.87891E-1 6.85718E-1 6.97829E-1 6.96368E-1 6.98089E-1 6.97505E-1 6.96683E-1 7.17913E-1 7.17192E-1 7.16119E-1 -9999 -9999 -9999 -9999 -9999 -9999 -9999 -9999 -9999 -9999 -9999 -9999 -9999 -9999 -9999 -9999 -9999 -9999 -9999 -9999 -9999 -9999
-9999 -9999 -9999 -9999 -9999 -9999 -9999 -9999 -9999 -9999 -9999 -9999 -9999 -9999 -9999 -9999 -9999 -9999 -9999 -9999 -9999 -9999 -9999 -9999 -9999 -9999 -9999 -9999 -9999 -9999 -9999 -9999 -9999 -9999 -9999 -9999 -9999 -9999 -9999 -9999 -9999 -9999 -9999 -9999 -9999 -9999 -9999 -9999 -9999 -9999 -9999 -9999 -9999 -9999 -9999 -9999 -9999 -9999 -9999 -9999 -9999 -9999 -9999 -9999 -9999 -9999 -9999 -9999 -9999 -9999 -9999 -9999 -9999 -9999 -9999 -9999 -9999 -9999 -9999 -9999 -9999 -9999 -9999 -9999 -9999 -9999 -9999 -9999 -9999 -9999 -9999 -9999 -9999 -9999 -9999 -9999 -9999 -9999 -9999 -9999 -9999 -9999 -9999 -9999 -9999 -9999 -9999 -9999 -9999 -9999 -9999 -9999 -9999 -9999 -9999 -9999 -9999 -9999 -9999 -9999 -9999 -9999 -9999 -9999 -9999 -9999 -9999 -9999 -9999 -9999 -9999 -9999 2.63967E-1 2.69071E-1 2.70101E-1 3.10503E-1 3.62102E-1 4.17569E-1 4.38321E-1 3.64109E-1 3.69564E-1 4.28244E-1 4.78339E-1 4.59598E-1 4.12759E-1 3.45363E-1 2.92144E-1 2.59098E-1 2.4306E-1 2.3444E-1 2.20678E-1 1.96891E-1 2.21141E-1 2.80955E-1 3.46333E-1 3.64187E-1 3.98061E-1 4.34646E-1 3.8604E-1 3.44047E-1 3.33988E-1 3.31369E-1 3.52036E-1 3.49865E-1 2.86583E-1 2.63988E-1 2.6096E-1 2.93565E-1 3.69685E-1 4.69758E-1 6.24716E-1 6.06431E-1 6.06536E-1 6.32245E-1 5.86549E-1 5.94435E-1 5.85199E-1 4.5554E-1 4.09713E-1 3.56733E-1 5.64267E-1 4.86088E-1 3.40086E-1 4.26034E-1 4.255E-1 5.58848E-1 5.56733E-1 5.19275E-1 4.17259E-1 4.98869E-1 3.48253E-1 3.67277E-1 3.53625E-1 2.83534E-1 2.26356E-1 1.83993E-1 1.23448E-1 7.86072E-2 7.34669E-2 9.32563E-2 1.48927E-1 1.96855E-1 3.24714E-1 4.3126E-1 3.69996E-1 2.96001E-1 2.08175E-1 1.58025E-1 1.51187E-1 1.8407E-1 1.77828E-1 1.71993E-1 1.49279E-1 1.80922E-1 1.24206E-1 1.02979E-1 1.11749E-1 1.94226E-1 2.01475E-1 2.04098E-1 2.57277E-1 3.05405E-1 6.30424E-1 5.43894E-1 5.43726E-1 5.41835E-1 5.1034E-1 4.98491E-1 5.15921E-1 6.24882E-1 6.77404E-1 6.87414E-1 6.86437E-1 6.76594E-1 6.70413E-1 6.96052E-1 6.96565E-1 6.96131E-1 6.95337E-1 6.94978E-1 7.15849E-1 7.15151E-1 -9999 -9999 -9999 -9999 -9999 -9999 -9999 -9999 -9999 -9999 -9999 -9999 -9999 -9999 -9999 -9999 -9999 -9999 -9999 -9999 -9999 -9999
-9999 -9999 -9999 -9999 -9999 -9999 -9999 -9999 -9999 -9999 -9999 -9999 -9999 -9999 -9999 -9999 -9999 -9999 -9999 -9999 -9999 -9999 -9999 -9999 -9999 -9999 -9999 -9999 -9999 -9999 -9999 -9999 -9999 -9999 -9999 -9999 -9999 -9999 -9999 -9999 -9999 -9999 -9999 -9999 -9999 -9999 -9999 -9999 -9999 -9999 -9999 -9999 -9999 -9999 -9999 -9999 -9999 -9999 -9999 -9999 -9999 -9999 -9999 -9999 -9999 -9999 -9999 -9999 -9999 -9999 -9999 -9999 -9999 -9999 -9999 -9999 -9999 -9999 -9999 -9999 -9999 -9999 -9999 -9999 -9999 -9999 -9999 -9999 -9999 -9999 -9999 -9999 -9999 -9999 -9999 -9999 -9999 -9999 -9999 -9999 -9999 -9999 -9999 -9999 -9999 -9999 -9999 -9999 -9999 -9999 -9999 -9999 -9999 -9999 -9999 -9999 -9999 -9999 -9999 -9999 -9999 -9999 -9999 -9999 -9999 -9999 -9999 -9999 -9999 -9999 -9999 -9999 2.40795E-1 2.54502E-1 3.07975E-1 3.6593E-1 4.00493E-1 4.49956E-1 4.61941E-1 4.09896E-1 3.64109E-1 4.44444E-1 4.98314E-1 5.05948E-1 4.47468E-1 4.11174E-1 3.79657E-1 3.3846E-1 3.24336E-1 3.20687E-1 2.54161E-1 2.09573E-1 1.99533E-1 2.34007E-1 2.78523E-1 2.94527E-1 3.46895E-1 4.00072E-1 4.57567E-1 4.76283E-1 4.73358E-1 4.62231E-1 4.75698E-1 4.41895E-1 3.19617E-1 2.48873E-1 2.83797E-1 2.86724E-1 3.20107E-1 4.14152E-1 4.9305E-1 5.50961E-1 5.16618E-1 4.99036E-1 4.6952E-1 5.69078E-1 4.22428E-1 3.68902E-1 5.66813E-1 5.27299E-1 4.29441E-1 4.64163E-1 3.67153E-1 3.36412E-1 4.90354E-1 4.29699E-1 5.45106E-1 5.04676E-1 5.24146E-1 3.52984E-1 2.65066E-1 2.54168E-1 2.45975E-1 2.27152E-1 2.07644E-1 1.4224E-1 9.79833E-2 1.64872E-1 9.83438E-2 1.49593E-1 2.34336E-1 2.875E-1 3.38553E-1 3.87663E-1 4.50511E-1 3.59786E-1 2.70698E-1 4.24843E-1 4.2957E-1 4.71878E-1 4.64074E-1 4.30044E-1 3.65608E-1 4.26412E-1 3.43737E-1 1.73743E-1 1.7086E-1 2.1723E-1 2.94114E-1 2.48541E-1 2.59709E-1 2.97155E-1 3.02651E-1 3.64358E-1 4.54714E-1 5.36386E-1 5.63241E-1 6.32374E-1 6.5883E-1 6.68823E-1 6.87455E-1 6.81385E-1 6.81223E-1 6.72414E-1 6.72538E-1 6.72538E-1 6.95536E-1 6.95098E-1 6.94617E-1 6.94135E-1 7.14957E-1 7.14605E-1 -9999 -9999 -9999 -9999 -9999 -9999 -9999 -9999 -9999 -9999 -9999 -9999 -9999 -9999 -9999 -9999 -9999 -9999 -9999 -9999 -9999 -9999
-9999 -9999 -9999 -9999 -9999 -9999 -9999 -9999 -9999 -9999 -9999 -9999 -9999 -9999 -9999 -9999 -9999 -9999 -9999 -9999 -9999 -9999 -9999 -9999 -9999 -9999 -9999 -9999 -9999 -9999 -9999 -9999 -9999 -9999 -9999 -9999 -9999 -9999 -9999 -9999 -9999 -9999 -9999 -9999 -9999 -9999 -9999 -9999 -9999 -9999 -9999 -9999 -9999 -9999 -9999 -9999 -9999 -9999 -9999 -9999 -9999 -9999 -9999 -9999 -9999 -9999 -9999 -9999 -9999 -9999 -9999 -9999 -9999 -9999 -9999 -9999 -9999 -9999 -9999 -9999 -9999 -9999 -9999 -9999 -9999 -9999 -9999 -9999 -9999 -9999 -9999 -9999 -9999 -9999 -9999 -9999 -9999 -9999 -9999 -9999 -9999 -9999 -9999 -9999 -9999 -9999 -9999 -9999 -9999 -9999 -9999 -9999 -9999 -9999 -9999 -9999 -9999 -9999 -9999 -9999 -9999 -9999 -9999 -9999 -9999 -9999 -9999 -9999 -9999 -9999 -9999 2.43846E-1 2.31795E-1 2.47807E-1 3.21191E-1 3.86394E-1 3.90117E-1 4.15616E-1 4.30554E-1 3.94612E-1 3.36187E-1 3.33031E-1 3.43764E-1 3.71916E-1 3.82436E-1 4.06055E-1 4.37028E-1 4.24911E-1 4.0542E-1 4.07692E-1 3.47453E-1 2.58221E-1 2.08788E-1 2.09123E-1 2.33158E-1 2.68568E-1 3.86036E-1 5.58208E-1 6.55447E-1 6.59928E-1 6.51373E-1 6.68099E-1 6.03065E-1 5.07225E-1 3.32586E-1 2.53767E-1 2.78579E-1 2.76245E-1 3.11523E-1 3.51664E-1 3.73457E-1 3.67179E-1 3.62711E-1 3.74428E-1 5.44033E-1 6.10941E-1 5.98908E-1 5.25506E-1 4.15405E-1 3.8419E-1 3.26739E-1 4.51121E-1 4.88166E-1 4.27628E-1 4.01621E-1 4.93356E-1 5.93807E-1 4.73721E-1 3.77087E-1 2.6272E-1 2.34123E-1 1.33916E-1 9.29652E-2 1.06124E-1 1.05431E-1 8.03797E-2 8.12374E-2 1.15496E-1 1.83711E-1 2.26667E-1 2.94984E-1 3.03902E-1 3.12108E-1 3.73835E-1 4.01332E-1 4.10493E-1 3.88517E-1 3.85571E-1 3.94612E-1 3.69512E-1 4.8387E-1 5.43356E-1 4.95292E-1 4.98941E-1 4.573E-1 4.31272E-1 4.51475E-1 4.62112E-1 5.41395E-1 5.38069E-1 5.55498E-1 3.31278E-1 3.51252E-1 4.13335E-1 4.9933E-1 4.92731E-1 5.09786E-1 5.77367E-1 6.15408E-1 6.63649E-1 6.62092E-1 6.81304E-1 6.73728E-1 6.73032E-1 6.72083E-1 6.71543E-1 6.94818E-1 6.94537E-1 6.94336E-1 6.93812E-1 6.92796E-1 7.14135E-1 -9999 -9999 -9999 -9999 -9999 -9999 -9999 -9999 -9999 -9999 -9999 -9999 -9999 -9999 -9999 -9999 -9999 -9999 -9999 -9999 -9999 -9999
-9999 -9999 -9999 -9999 -9999 -9999 -9999 -9999 -9999 -9999 -9999 -9999 -9999 -9999 -9999 -9999 -9999 -9999 -9999 -9999 -9999 -9999 -9999 -9999 -9999 -9999 -9999 -9999 -9999 -9999 -9999 -9999 -9999 -9999 -9999 -9999 -9999 -9999 -9999 -9999 -9999 -9999 -9999 -9999 -9999 -9999 -9999 -9999 -9999 -9999 -9999 -9999 -9999 -9999 -9999 -9999 -9999 -9999 -9999 -9999 -9999 -9999 -9999 -9999 -9999 -9999 -9999 -9999 -9999 -9999 -9999 -9999 -9999 -9999 -9999 -9999 -9999 -9999 -9999 -9999 -9999 -9999 -9999 -9999 -9999 -9999 -9999 -9999 -9999 -9999 -9999 -9999 -9999 -9999 -9999 -9999 -9999 -9999 -9999 -9999 -9999 -9999 -9999 -9999 -9999 -9999 -9999 -9999 -9999 -9999 -9999 -9999 -9999 -9999 -9999 -9999 -9999 -9999 -9999 -9999 -9999 -9999 -9999 -9999 -9999 -9999 -9999 -9999 -9999 2.73292E-1 2.45162E-1 2.31372E-1 2.21795E-1 2.35624E-1 2.8622E-1 3.16448E-1 3.53762E-1 3.90658E-1 4.19044E-1 4.15035E-1 3.7229E-1 2.90192E-1 2.76266E-1 2.70156E-1 2.79591E-1 3.44803E-1 4.30673E-1 4.40994E-1 4.51422E-1 4.80083E-1 4.36365E-1 3.50668E-1 2.56411E-1 1.9533E-1 1.93842E-1 2.50871E-1 4.1142E-1 6.30009E-1 6.675E-1 6.65123E-1 6.55832E-1 6.28655E-1 6.47521E-1 5.32346E-1 3.21193E-1 2.6782E-1 2.96035E-1 2.98426E-1 3.34119E-1 3.19608E-1 3.56742E-1 3.96512E-1 3.7551E-1 4.87209E-1 5.96006E-1 5.39352E-1 4.93745E-1 4.47179E-1 3.56734E-1 2.81348E-1 2.7099E-1 3.46092E-1 3.64922E-1 3.86737E-1 4.93031E-1 5.6691E-1 4.60477E-1 4.80452E-1 4.35982E-1 1.59133E-1 1.16935E-1 1.12098E-1 6.86774E-2 4.37151E-2 4.46794E-2 5.07317E-2 9.53603E-2 1.43343E-1 2.12497E-1 2.18223E-1 2.09887E-1 1.7475E-1 2.29975E-1 2.69777E-1 3.72924E-1 3.64485E-1 2.4009E-1 2.70382E-1 3.56102E-1 3.27538E-1 3.60304E-1 5.72253E-1 5.2674E-1 5.43315E-1 5.54762E-1 5.23567E-1 5.20049E-1 5.45192E-1 5.86645E-1 5.64351E-1 6.1108E-1 4.08319E-1 4.19071E-1 4.56553E-1 5.53378E-1 5.83511E-1 5.87211E-1 5.89327E-1 5.95753E-1 6.60409E-1 6.53222E-1 6.48733E-1 6.73851E-1 6.72579E-1 6.70875E-1 6.70497E-1 6.71E-1 6.94537E-1 6.94296E-1 6.93731E-1 6.92918E-1 6.92264E-1 -9999 -9999 -9999 -9999 -9999 -9999 -9999 -9999 -9999 -9999 -9999 -9999 -9999 -9999 -9999 -9999 -9999 -9999 -9999 -9999 -9999 -9999
-9999 -9999 -9999 -9999 -9999 -9999 -9999 -9999 -9999 -9999 -9999 -9999 -9999 -9999 -9999 -9999 -9999 -9999 -9999 -9999 -9999 -9999 -9999 -9999 -9999 -9999 -9999 -9999 -9999 -9999 -9999 -9999 -9999 -9999 -9999 -9999 -9999 -9999 -9999 -9999 -9999 -9999 -9999 -9999 -9999 -9999 -9999 -9999 -9999 -9999 -9999 -9999 -9999 -9999 -9999 -9999 -9999 -9999 -9999 -9999 -9999 -9999 -9999 -9999 -9999 -9999 -9999 -9999 -9999 -9999 -9999 -9999 -9999 -9999 -9999 -9999 -9999 -9999 -9999 -9999 -9999 -9999 -9999 -9999 -9999 -9999 -9999 -9999 -9999 -9999 -9999 -9999 -9999 -9999 -9999 -9999 -9999 -9999 -9999 -9999 -9999 -9999 -9999 -9999 -9999 -9999 -9999 -9999 -9999 -9999 -9999 -9999 -9999 -9999 -9999 -9999 -9999 -9999 -9999 -9999 -9999 -9999 -9999 -9999 -9999 -9999 -9999 -9999 -9999 2.43409E-1 2.32642E-1 2.18936E-1 2.12897E-1 2.33847E-1 2.4764E-1 2.70854E-1 2.88993E-1 3.15426E-1 3.6081E-1 3.70265E-1 3.475E-1 3.21238E-1 2.97017E-1 2.72448E-1 2.5055E-1 2.5596E-1 3.24298E-1 3.94125E-1 4.45052E-1 5.04149E-1 5.08839E-1 4.55535E-1 3.27743E-1 2.20698E-1 1.88702E-1 2.18617E-1 3.55888E-1 5.06315E-1 5.70291E-1 6.2339E-1 6.40435E-1 6.29467E-1 6.40697E-1 4.72807E-1 3.03472E-1 2.7953E-1 2.78139E-1 3.0923E-1 3.55889E-1 3.77289E-1 4.07352E-1 5.67419E-1 6.21794E-1 5.02679E-1 4.83791E-1 3.80357E-1 3.8727E-1 3.60304E-1 3.84436E-1 2.76962E-1 1.91552E-1 2.27519E-1 2.70478E-1 3.482E-1 3.86761E-1 4.94982E-1 4.28367E-1 4.53447E-1 3.89332E-1 2.28666E-1 2.05897E-1 1.9325E-1 1.14924E-1 1.2144E-1 1.41679E-1 5.45173E-2 9.27043E-2 1.4695E-1 1.92072E-1 1.25979E-1 1.13583E-1 1.37966E-1 1.82519E-1 2.81082E-1 3.94321E-1 2.80261E-1 1.81952E-1 1.82654E-1 2.70498E-1 2.48286E-1 3.09817E-1 3.5543E-1 5.6098E-1 5.39264E-1 5.21033E-1 5.70242E-1 6.11795E-1 6.14081E-1 6.22431E-1 6.1688E-1 5.90773E-1 4.4803E-1 5.07306E-1 5.53758E-1 5.91582E-1 6.50664E-1 6.52256E-1 6.55324E-1 6.66058E-1 6.51522E-1 6.48138E-1 6.49535E-1 6.48648E-1 6.72E-1 6.70665E-1 6.70413E-1 6.71126E-1 6.71543E-1 6.94537E-1 6.93933E-1 6.93122E-1 6.92223E-1 -9999 -9999 -9999 -9999 -9999 -9999 -9999 -9999 -9999 -9999 -9999 -9999 -9999 -9999 -9999 -9999 -9999 -9999 -9999 -9999 -9999 -9999
-9999 -9999 -9999 -9999 -9999 -9999 -9999 -9999 -9999 -9999 -9999 -9999 -9999 -9999 -9999 -9999 -9999 -9999 -9999 -9999 -9999 -9999 -9999 -9999 -9999 -9999 -9999 -9999 -9999 -9999 -9999 -9999 -9999 -9999 -9999 -9999 -9999 -9999 -9999 -9999 -9999 -9999 -9999 -9999 -9999 -9999 -9999 -9999 -9999 -9999 -9999 -9999 -9999 -9999 -9999 -9999 -9999 -9999 -9999 -9999 -9999 -9999 -9999 -9999 -9999 -9999 -9999 -9999 -9999 -9999 -9999 -9999 -9999 -9999 -9999 -9999 -9999 -9999 -9999 -9999 -9999 -9999 -9999 -9999 -9999 -9999 -9999 -9999 -9999 -9999 -9999 -9999 -9999 -9999 -9999 -9999 -9999 -9999 -9999 -9999 -9999 -9999 -9999 -9999 -9999 -9999 -9999 -9999 -9999 -9999 -9999 -9999 -9999 -9999 -9999 -9999 -9999 -9999 -9999 -9999 -9999 -9999 -9999 -9999 -9999 -9999 -9999 -9999 -9999 2.39928E-1 2.25577E-1 2.12172E-1 1.93281E-1 2.00806E-1 2.18111E-1 2.38534E-1 2.45059E-1 2.65736E-1 2.68293E-1 2.86794E-1 2.94554E-1 2.90192E-1 3.06482E-1 2.95045E-1 2.59536E-1 2.41795E-1 2.57767E-1 3.19658E-1 3.96933E-1 4.50877E-1 4.65118E-1 4.86825E-1 4.05734E-1 2.72342E-1 1.97202E-1 1.9016E-1 2.40343E-1 3.14061E-1 3.85663E-1 4.46424E-1 5.23598E-1 6.34109E-1 5.74241E-1 3.87835E-1 2.92587E-1 2.82488E-1 2.95588E-1 3.74144E-1 4.07252E-1 5.12288E-1 5.59213E-1 4.92442E-1 4.57228E-1 4.43538E-1 4.32412E-1 4.26245E-1 4.14626E-1 3.05779E-1 2.67195E-1 2.2304E-1 1.65361E-1 2.94917E-1 3.94685E-1 4.50184E-1 2.8961E-1 5.31024E-1 4.38732E-1 4.14896E-1 4.33223E-1 4.44617E-1 4.55389E-1 3.57385E-1 2.22917E-1 2.0989E-1 2.1693E-1 6.39427E-2 8.97728E-2 1.2379E-1 1.06516E-1 9.06868E-2 1.33526E-1 1.92219E-1 2.70947E-1 3.37822E-1 2.69773E-1 2.07667E-1 1.45295E-1 1.30915E-1 1.8351E-1 2.03265E-1 2.24867E-1 2.6575E-1 3.2586E-1 3.14984E-1 2.51635E-1 2.36788E-1 3.32938E-1 6.01886E-1 5.9295E-1 5.98457E-1 3.79158E-1 3.74847E-1 3.96049E-1 4.4524E-1 5.86152E-1 6.40656E-1 6.41177E-1 6.35424E-1 6.51866E-1 6.50665E-1 6.50206E-1 6.49577E-1 6.4869E-1 6.72579E-1 6.71959E-1 6.71959E-1 6.72497E-1 6.72538E-1 6.95337E-1 6.94497E-1 6.93528E-1 6.92387E-1 -9999 -9999 -9999 -9999 -9999 -9999 -9999 -9999 -9999 -9999 -9999 -9999 -9999 -9999 -9999 -9999 -9999 -9999 -9999 -9999 -9999 -9999
-9999 -9999 -9999 -9999 -9999 -9999 -9999 -9999 -9999 -9999 -9999 -9999 -9999 -9999 -9999 -9999 -9999 -9999 -9999 -9999 -9999 -9999 -9999 -9999 -9999 -9999 -9999 -9999 -9999 -9999 -9999 -9999 -9999 -9999 -9999 -9999 -9999 -9999 -9999 -9999 -9999 -9999 -9999 -9999 -9999 -9999 -9999 -9999 -9999 -9999 -9999 -9999 -9999 -9999 -9999 -9999 -9999 -9999 -9999 -9999 -9999 -9999 -9999 -9999 -9999 -9999 -9999 -9999 -9999 -9999 -9999 -9999 -9999 -9999 -9999 -9999 -9999 -9999 -9999 -9999 -9999 -9999 -9999 -9999 -9999 -9999 -9999 -9999 -9999 -9999 -9999 -9999 -9999 -9999 -9999 -9999 -9999 -9999 -9999 -9999 -9999 -9999 -9999 -9999 -9999 -9999 -9999 -9999 -9999 -9999 -9999 -9999 -9999 -9999 -9999 -9999 -9999 -9999 -9999 -9999 -9999 -9999 -9999 -9999 -9999 -9999 -9999 -9999 2.4825E-1 2.5682E-1 2.77642E-1 2.42494E-1 2.12891E-1 2.01187E-1 2.15223E-1 2.23358E-1 2.2501E-1 2.0834E-1 2.1628E-1 2.22786E-1 2.26089E-1 2.47889E-1 2.72475E-1 2.83913E-1 2.93094E-1 2.83874E-1 2.76717E-1 2.93545E-1 2.98843E-1 3.4778E-1 4.11411E-1 4.56376E-1 4.35499E-1 3.35585E-1 2.39479E-1 1.76486E-1 1.78218E-1 2.06893E-1 2.47029E-1 2.95007E-1 4.31108E-1 5.66893E-1 4.58967E-1 2.90657E-1 2.71064E-1 3.09936E-1 3.42583E-1 4.3355E-1 5.23986E-1 4.96867E-1 4.73058E-1 4.59114E-1 3.92485E-1 3.53316E-1 3.29594E-1 2.97725E-1 3.00152E-1 2.79003E-1 1.87555E-1 1.52692E-1 1.94258E-1 3.0068E-1 3.36297E-1 3.88064E-1 3.86802E-1 5.29061E-1 4.74023E-1 3.25763E-1 4.03129E-1 4.5647E-1 4.46291E-1 4.0161E-1 3.9791E-1 3.34935E-1 1.08309E-1 6.05583E-2 5.3306E-2 6.48985E-2 8.46679E-2 1.24888E-1 1.89749E-1 2.74709E-1 2.99993E-1 2.46983E-1 1.70871E-1 1.25075E-1 8.98422E-2 8.4269E-2 1.21176E-1 2.00228E-1 1.60992E-1 2.03197E-1 2.98557E-1 2.89113E-1 2.32661E-1 1.82992E-1 2.47237E-1 2.89268E-1 4.34475E-1 4.8863E-1 3.7599E-1 2.90781E-1 3.38235E-1 3.80251E-1 4.7536E-1 5.63189E-1 6.08362E-1 6.26385E-1 6.32686E-1 6.51246E-1 6.49745E-1 6.49071E-1 6.49071E-1 6.49071E-1 6.73565E-1 6.73401E-1 6.73728E-1 6.7381E-1 6.73196E-1 6.87704E-1 6.94094E-1 6.84799E-1 6.91977E-1 -9999 -9999 -9999 -9999 -9999 -9999 -9999 -9999 -9999 -9999 -9999 -9999 -9999 -9999 -9999 -9999 -9999 -9999 -9999 -9999 -9999
-9999 -9999 -9999 -9999 -9999 -9999 -9999 -9999 -9999 -9999 -9999 -9999 -9999 -9999 -9999 -9999 -9999 -9999 -9999 -9999 -9999 -9999 -9999 -9999 -9999 -9999 -9999 -9999 -9999 -9999 -9999 -9999 -9999 -9999 -9999 -9999 -9999 -9999 -9999 -9999 -9999 -9999 -9999 -9999 -9999 -9999 -9999 -9999 -9999 -9999 -9999 -9999 -9999 -9999 -9999 -9999 -9999 -9999 -9999 -9999 -9999 -9999 -9999 -9999 -9999 -9999 -9999 -9999 -9999 -9999 -9999 -9999 -9999 -9999 -9999 -9999 -9999 -9999 -9999 -9999 -9999 -9999 -9999 -9999 -9999 -9999 -9999 -9999 -9999 -9999 -9999 -9999 -9999 -9999 -9999 -9999 -9999 -9999 -9999 -9999 -9999 -9999 -9999 -9999 -9999 -9999 -9999 -9999 -9999 -9999 -9999 -9999 -9999 -9999 -9999 -9999 -9999 -9999 -9999 -9999 -9999 -9999 -9999 -9999 -9999 -9999 2.39495E-1 2.40361E-1 2.63607E-1 3.21755E-1 3.59179E-1 3.36714E-1 2.72315E-1 2.24247E-1 2.13289E-1 1.9614E-1 1.95392E-1 1.91316E-1 1.93903E-1 2.04836E-1 2.07558E-1 2.09573E-1 2.56411E-1 3.23264E-1 3.40554E-1 3.42655E-1 3.25302E-1 2.74691E-1 2.75162E-1 3.00795E-1 3.41922E-1 4.28022E-1 4.88158E-1 4.00757E-1 2.77223E-1 1.97384E-1 1.75453E-1 1.76486E-1 1.92495E-1 2.29416E-1 3.18657E-1 3.64416E-1 3.196E-1 2.56416E-1 2.76483E-1 3.24243E-1 4.24912E-1 5.0985E-1 4.98173E-1 4.28972E-1 3.94792E-1 3.67826E-1 3.55167E-1 3.46425E-1 3.15039E-1 2.52186E-1 2.5276E-1 3.21785E-1 2.09231E-1 1.47882E-1 1.69615E-1 1.75014E-1 1.98984E-1 2.25527E-1 2.70603E-1 3.75004E-1 4.09649E-1 4.04964E-1 3.26035E-1 2.22258E-1 2.4397E-1 2.05126E-1 2.08865E-1 2.36969E-1 8.09266E-2 3.58454E-2 3.68742E-2 6.66899E-2 1.1185E-1 1.45796E-1 1.95295E-1 2.14738E-1 2.30274E-1 2.53984E-1 1.73709E-1 1.52591E-1 8.4784E-2 8.08079E-2 1.12335E-1 1.45589E-1 1.50897E-1 2.20085E-1 2.79066E-1 2.36749E-1 2.02145E-1 1.73908E-1 2.05419E-1 2.64605E-1 4.70439E-1 4.89254E-1 3.93315E-1 3.86466E-1 3.94781E-1 4.59674E-1 5.34356E-1 5.58662E-1 6.18813E-1 6.29029E-1 6.28257E-1 6.22378E-1 6.4869E-1 6.4869E-1 6.49156E-1 6.49409E-1 6.49113E-1 6.73483E-1 6.73606E-1 6.65812E-1 6.65399E-1 6.95655E-1 6.94376E-1 6.92959E-1 6.91894E-1 -9999 -9999 -9999 -9999 -9999 -9999 -9999 -9999 -9999 -9999 -9999 -9999 -9999 -9999 -9999 -9999 -9999 -9999 -9999 -9999 -9999
-9999 -9999 -9999 -9999 -9999 -9999 -9999 -9999 -9999 -9999 -9999 -9999 -9999 -9999 -9999 -9999 -9999 -9999 -9999 -9999 -9999 -9999 -9999 -9999 -9999 -9999 -9999 -9999 -9999 -9999 -9999 -9999 -9999 -9999 -9999 -9999 -9999 -9999 -9999 -9999 -9999 -9999 -9999 -9999 -9999 -9999 -9999 -9999 -9999 -9999 -9999 -9999 -9999 -9999 -9999 -9999 -9999 -9999 -9999 -9999 -9999 -9999 -9999 -9999 -9999 -9999 -9999 -9999 -9999 -9999 -9999 -9999 -9999 -9999 -9999 -9999 -9999 -9999 -9999 -9999 -9999 -9999 -9999 -9999 -9999 -9999 -9999 -9999 -9999 -9999 -9999 -9999 -9999 -9999 -9999 -9999 -9999 -9999 -9999 -9999 -9999 -9999 -9999 -9999 -9999 -9999 -9999 -9999 -9999 -9999 -9999 -9999 -9999 -9999 -9999 -9999 -9999 -9999 -9999 -9999 -9999 -9999 -9999 -9999 -9999 -9999 2.23097E-1 2.25577E-1 2.49918E-1 3.11356E-1 3.67916E-1 3.7342E-1 3.28324E-1 2.78459E-1 2.40507E-1 2.38348E-1 2.3921E-1 2.31108E-1 2.24433E-1 2.03792E-1 2.17945E-1 2.33688E-1 2.87289E-1 3.68565E-1 3.84606E-1 3.31392E-1 2.81367E-1 2.72811E-1 2.64908E-1 2.6583E-1 2.89978E-1 3.41922E-1 4.26541E-1 4.31573E-1 3.53812E-1 2.45354E-1 2.00738E-1 1.91391E-1 1.96584E-1 1.91086E-1 2.16787E-1 2.506E-1 2.55479E-1 2.44889E-1 2.67757E-1 3.5148E-1 4.10342E-1 4.59267E-1 3.91369E-1 3.88277E-1 3.74034E-1 3.41116E-1 4.12553E-1 4.28098E-1 4.20251E-1 3.83978E-1 2.82402E-1 2.71951E-1 3.96146E-1 3.18714E-1 2.12676E-1 1.73478E-1 2.31197E-1 3.0303E-1 3.80705E-1 4.46108E-1 4.41654E-1 3.54855E-1 3.04698E-1 2.04761E-1 2.22506E-1 1.52764E-1 9.64893E-2 1.16605E-1 1.09024E-1 4.42921E-2 4.58686E-2 4.70011E-2 5.37607E-2 7.56243E-2 1.31552E-1 1.42017E-1 1.93279E-1 2.51594E-1 2.4008E-1 1.82943E-1 1.1248E-1 9.96577E-2 1.43292E-1 1.61703E-1 1.76728E-1 1.94481E-1 2.2787E-1 2.03667E-1 2.07497E-1 2.05744E-1 2.40919E-1 3.06521E-1 3.81412E-1 4.92219E-1 5.3911E-1 4.91573E-1 5.01336E-1 5.12073E-1 5.19175E-1 6.28522E-1 6.26919E-1 6.23525E-1 6.27191E-1 6.29095E-1 6.2137E-1 6.48478E-1 6.49198E-1 6.49493E-1 6.49282E-1 6.73319E-1 6.7295E-1 6.7295E-1 6.72703E-1 6.72207E-1 6.94738E-1 6.85913E-1 6.84882E-1 6.92428E-1 -9999 -9999 -9999 -9999 -9999 -9999 -9999 -9999 -9999 -9999 -9999 -9999 -9999 -9999 -9999 -9999 -9999 -9999 -9999 -9999
-9999 -9999 -9999 -9999 -9999 -9999 -9999 -9999 -9999 -9999 -9999 -9999 -9999 -9999 -9999 -9999 -9999 -9999 -9999 -9999 -9999 -9999 -9999 -9999 -9999 -9999 -9999 -9999 -9999 -9999 -9999 -9999 -9999 -9999 -9999 -9999 -9999 -9999 -9999 -9999 -9999 -9999 -9999 -9999 -9999 -9999 -9999 -9999 -9999 -9999 -9999 -9999 -9999 -9999 -9999 -9999 -9999 -9999 -9999 -9999 -9999 -9999 -9999 -9999 -9999 -9999 -9999 -9999 -9999 -9999 -9999 -9999 -9999 -9999 -9999 -9999 -9999 -9999 -9999 -9999 -9999 -9999 -9999 -9999 -9999 -9999 -9999 -9999 -9999 -9999 -9999 -9999 -9999 -9999 -9999 -9999 -9999 -9999 -9999 -9999 -9999 -9999 -9999 -9999 -9999 -9999 -9999 -9999 -9999 -9999 -9999 -9999 -9999 -9999 -9999 -9999 -9999 -9999 -9999 -9999 -9999 -9999 -9999 -9999 -9999 -9999 2.10192E-1 1.9409E-1 2.19329E-1 2.5529E-1 2.8276E-1 3.00353E-1 3.09836E-1 2.79591E-1 2.75793E-1 2.88247E-1 3.07022E-1 3.10552E-1 2.72558E-1 2.6145E-1 2.80561E-1 3.19145E-1 3.44783E-1 3.68016E-1 3.11859E-1 2.69577E-1 2.52252E-1 2.48256E-1 2.58011E-1 2.37757E-1 2.22831E-1 2.47511E-1 3.2684E-1 4.03717E-1 3.89517E-1 3.07933E-1 2.30345E-1 2.26589E-1 2.56448E-1 2.79099E-1 2.55129E-1 2.61826E-1 2.62519E-1 2.33253E-1 2.50782E-1 2.69872E-1 3.14123E-1 3.08155E-1 3.36538E-1 3.25138E-1 3.04325E-1 3.5194E-1 3.83862E-1 3.47223E-1 3.65164E-1 4.06182E-1 3.74316E-1 2.95906E-1 3.27575E-1 2.52497E-1 1.78339E-1 2.18221E-1 2.91635E-1 2.80786E-1 3.01762E-1 4.09546E-1 3.97303E-1 3.96962E-1 3.42084E-1 2.91048E-1 2.70885E-1 2.22327E-1 1.19591E-1 1.4728E-1 1.75419E-1 1.46893E-1 4.81592E-2 2.94014E-2 3.33107E-2 5.69443E-2 9.6427E-2 8.89435E-2 1.08652E-1 1.62419E-1 2.31729E-1 1.49327E-1 9.05258E-2 1.19942E-1 1.17834E-1 9.08815E-2 1.17062E-1 1.65783E-1 1.57392E-1 1.90429E-1 2.80989E-1 3.30623E-1 3.48958E-1 3.55297E-1 3.548E-1 3.7881E-1 5.31446E-1 5.97836E-1 6.05042E-1 6.08148E-1 6.12378E-1 6.12529E-1 6.33646E-1 6.34897E-1 6.2777E-1 6.28963E-1 6.21281E-1 6.48521E-1 6.49113E-1 6.49619E-1 6.49451E-1 6.48606E-1 6.72455E-1 6.72083E-1 6.71917E-1 6.63855E-1 6.87299E-1 6.86649E-1 6.8579E-1 6.85296E-1 -9999 -9999 -9999 -9999 -9999 -9999 -9999 -9999 -9999 -9999 -9999 -9999 -9999 -9999 -9999 -9999 -9999 -9999 -9999 -9999
-9999 -9999 -9999 -9999 -9999 -9999 -9999 -9999 -9999 -9999 -9999 -9999 -9999 -9999 -9999 -9999 -9999 -9999 -9999 -9999 -9999 -9999 -9999 -9999 -9999 -9999 -9999 -9999 -9999 -9999 -9999 -9999 -9999 -9999 -9999 -9999 -9999 -9999 -9999 -9999 -9999 -9999 -9999 -9999 -9999 -9999 -9999 -9999 -9999 -9999 -9999 -9999 -9999 -9999 -9999 -9999 -9999 -9999 -9999 -9999 -9999 -9999 -9999 -9999 -9999 -9999 -9999 -9999 -9999 -9999 -9999 -9999 -9999 -9999 -9999 -9999 -9999 -9999 -9999 -9999 -9999 -9999 -9999 -9999 -9999 -9999 -9999 -9999 -9999 -9999 -9999 -9999 -9999 -9999 -9999 -9999 -9999 -9999 -9999 -9999 -9999 -9999 -9999 -9999 -9999 -9999 -9999 -9999 -9999 -9999 -9999 -9999 -9999 -9999 -9999 -9999 -9999 -9999 -9999 -9999 -9999 -9999 -9999 -9999 -9999 2.09797E-1 1.84958E-1 1.83885E-1 1.98526E-1 2.12493E-1 2.21778E-1 2.12739E-1 2.26089E-1 2.29847E-1 2.34071E-1 2.55077E-1 3.20723E-1 3.52298E-1 3.53374E-1 3.31607E-1 3.47988E-1 3.50668E-1 3.04813E-1 2.66331E-1 2.40822E-1 2.25578E-1 2.23927E-1 2.32643E-1 2.247E-1 1.78617E-1 1.79613E-1 2.04518E-1 2.4791E-1 3.11488E-1 3.71216E-1 3.00458E-1 2.52891E-1 3.12989E-1 4.39656E-1 5.20831E-1 4.65217E-1 3.59523E-1 3.05419E-1 3.43827E-1 3.30651E-1 2.59699E-1 2.87049E-1 2.82346E-1 2.90069E-1 2.91422E-1 2.67091E-1 2.97225E-1 2.84516E-1 2.51835E-1 1.93508E-1 2.91886E-1 3.91149E-1 3.27295E-1 2.17063E-1 1.79896E-1 1.33166E-1 1.43832E-1 1.76583E-1 1.45006E-1 1.87536E-1 2.98588E-1 3.89384E-1 4.17031E-1 3.91146E-1 3.70411E-1 3.18956E-1 1.93093E-1 2.09327E-1 2.12261E-1 1.97137E-1 1.15223E-1 7.24977E-2 2.41971E-2 2.45172E-2 4.03892E-2 6.84896E-2 4.80107E-2 7.12434E-2 1.38759E-1 1.91902E-1 1.16913E-1 7.94009E-2 1.00603E-1 7.42286E-2 7.34845E-2 1.03027E-1 1.90679E-1 2.23164E-1 1.9851E-1 2.59833E-1 3.35125E-1 4.51194E-1 4.62868E-1 4.07352E-1 4.84665E-1 5.11576E-1 6.09637E-1 6.1957E-1 6.24183E-1 6.19863E-1 6.08572E-1 6.07845E-1 6.35562E-1 6.2808E-1 6.29226E-1 6.21546E-1 6.2216E-1 6.48817E-1 6.49113E-1 6.49198E-1 6.48181E-1 6.47068E-1 6.71543E-1 6.71418E-1 6.71335E-1 6.63265E-1 6.86608E-1 6.85995E-1 6.85461E-1 -9999 -9999 -9999 -9999 -9999 -9999 -9999 -9999 -9999 -9999 -9999 -9999 -9999 -9999 -9999 -9999 -9999 -9999 -9999 -9999
-9999 -9999 -9999 -9999 -9999 -9999 -9999 -9999 -9999 -9999 -9999 -9999 -9999 -9999 -9999 -9999 -9999 -9999 -9999 -9999 -9999 -9999 -9999 -9999 -9999 -9999 -9999 -9999 -9999 -9999 -9999 -9999 -9999 -9999 -9999 -9999 -9999 -9999 -9999 -9999 -9999 -9999 -9999 -9999 -9999 -9999 -9999 -9999 -9999 -9999 -9999 -9999 -9999 -9999 -9999 -9999 -9999 -9999 -9999 -9999 -9999 -9999 -9999 -9999 -9999 -9999 -9999 -9999 -9999 -9999 -9999 -9999 -9999 -9999 -9999 -9999 -9999 -9999 -9999 -9999 -9999 -9999 -9999 -9999 -9999 -9999 -9999 -9999 -9999 -9999 -9999 -9999 -9999 -9999 -9999 -9999 -9999 -9999 -9999 -9999 -9999 -9999 -9999 -9999 -9999 -9999 -9999 -9999 -9999 -9999 -9999 -9999 -9999 -9999 -9999 -9999 -9999 -9999 -9999 -9999 -9999 -9999 -9999 -9999 2.09797E-1 1.85677E-1 1.81398E-1 1.80692E-1 1.91801E-1 1.96641E-1 1.77788E-1 1.85142E-1 1.85142E-1 1.84068E-1 1.83711E-1 1.79945E-1 2.41844E-1 3.40533E-1 3.69114E-1 3.3213E-1 3.52819E-1 3.12366E-1 2.49181E-1 2.14245E-1 1.9168E-1 1.91627E-1 1.97523E-1 1.78566E-1 1.72096E-1 1.76831E-1 1.81016E-1 2.08795E-1 2.32028E-1 3.13515E-1 3.56456E-1 3.35168E-1 3.17066E-1 4.68136E-1 5.86672E-1 5.12218E-1 5.32607E-1 4.63403E-1 4.40173E-1 4.91757E-1 4.74771E-1 3.70739E-1 3.56762E-1 3.61794E-1 2.68734E-1 2.09146E-1 2.78724E-1 2.63514E-1 2.90001E-1 2.63838E-1 2.81247E-1 2.33011E-1 2.50945E-1 2.29264E-1 1.76884E-1 1.1471E-1 9.28936E-2 1.04842E-1 1.18764E-1 1.303E-1 1.82682E-1 2.4807E-1 3.14227E-1 3.63029E-1 3.83408E-1 4.08077E-1 3.79591E-1 3.65722E-1 3.56037E-1 2.97349E-1 1.70115E-1 1.37729E-1 1.00004E-1 8.24159E-2 4.08784E-2 4.27431E-2 4.19301E-2 4.7585E-2 8.20489E-2 1.41085E-1 1.22311E-1 7.90998E-2 6.11528E-2 8.00172E-2 8.96771E-2 1.15814E-1 1.60688E-1 2.57535E-1 5.23113E-1 4.70483E-1 3.27265E-1 3.13024E-1 4.04106E-1 4.48246E-1 5.33831E-1 5.33371E-1 5.87039E-1 5.97922E-1 6.25205E-1 6.2209E-1 6.18759E-1 6.1688E-1 6.07799E-1 6.08072E-1 6.27947E-1 6.28919E-1 6.29796E-1 6.21678E-1 6.21853E-1 6.48563E-1 6.48563E-1 6.47882E-1 6.47154E-1 6.71751E-1 6.71418E-1 6.71084E-1 6.62757E-1 6.86118E-1 6.8579E-1 6.85296E-1 -9999 -9999 -9999 -9999 -9999 -9999 -9999 -9999 -9999 -9999 -9999 -9999 -9999 -9999 -9999 -9999 -9999 -9999 -9999 -9999
-9999 -9999 -9999 -9999 -9999 -9999 -9999 -9999 -9999 -9999 -9999 -9999 -9999 -9999 -9999 -9999 -9999 -9999 -9999 -9999 -9999 -9999 -9999 -9999 -9999 -9999 -9999 -9999 -9999 -9999 -9999 -9999 -9999 -9999 -9999 -9999 -9999 -9999 -9999 -9999 -9999 -9999 -9999 -9999 -9999 -9999 -9999 -9999 -9999 -9999 -9999 -9999 -9999 -9999 -9999 -9999 -9999 -9999 -9999 -9999 -9999 -9999 -9999 -9999 -9999 -9999 -9999 -9999 -9999 -9999 -9999 -9999 -9999 -9999 -9999 -9999 -9999 -9999 -9999 -9999 -9999 -9999 -9999 -9999 -9999 -9999 -9999 -9999 -9999 -9999 -9999 -9999 -9999 -9999 -9999 -9999 -9999 -9999 -9999 -9999 -9999 -9999 -9999 -9999 -9999 -9999 -9999 -9999 -9999 -9999 -9999 -9999 -9999 -9999 -9999 -9999 -9999 -9999 -9999 -9999 -9999 -9999 -9999 1.91132E-1 1.86397E-1 1.82106E-1 1.79638E-1 1.79989E-1 1.67596E-1 1.68928E-1 1.70268E-1 1.69932E-1 1.73592E-1 1.68864E-1 1.49579E-1 1.52941E-1 1.86283E-1 2.63144E-1 2.6967E-1 2.47374E-1 2.87102E-1 2.80378E-1 2.23564E-1 2.03665E-1 1.99465E-1 1.65485E-1 1.59029E-1 1.65157E-1 1.88208E-1 2.24064E-1 2.34526E-1 2.72913E-1 2.99467E-1 4.11265E-1 5.13459E-1 4.52209E-1 3.79555E-1 4.69557E-1 5.12885E-1 5.15711E-1 5.51282E-1 5.29109E-1 4.92742E-1 5.4176E-1 5.49467E-1 5.25748E-1 5.12625E-1 4.43906E-1 3.03399E-1 2.27351E-1 2.28686E-1 2.05203E-1 1.536E-1 1.79139E-1 2.44773E-1 2.27478E-1 1.63516E-1 1.49524E-1 1.20022E-1 1.16144E-1 1.01573E-1 1.30526E-1 1.6716E-1 1.83005E-1 1.84333E-1 1.47828E-1 1.96143E-1 2.19748E-1 3.15626E-1 3.43943E-1 2.54577E-1 2.39841E-1 2.63696E-1 2.24613E-1 1.81487E-1 2.44308E-1 1.43666E-1 1.49162E-1 9.86071E-2 7.5376E-2 4.39411E-2 4.90972E-2 8.28735E-2 8.63854E-2 5.40755E-2 3.8571E-2 5.40501E-2 7.52221E-2 9.64076E-2 1.64321E-1 1.92873E-1 2.21505E-1 5.49797E-1 5.11061E-1 5.12642E-1 4.63741E-1 4.47963E-1 4.93024E-1 5.66576E-1 5.83893E-1 5.90421E-1 5.87521E-1 5.92364E-1 6.18445E-1 6.17016E-1 6.16565E-1 6.08163E-1 6.08436E-1 6.28257E-1 6.29007E-1 6.29402E-1 6.20973E-1 6.21017E-1 6.47669E-1 6.47754E-1 6.47197E-1 6.47068E-1 6.47283E-1 6.72207E-1 6.71793E-1 6.71E-1 6.6263E-1 6.85954E-1 6.85006E-1 -9999 -9999 -9999 -9999 -9999 -9999 -9999 -9999 -9999 -9999 -9999 -9999 -9999 -9999 -9999 -9999 -9999 -9999 -9999 -9999
-9999 -9999 -9999 -9999 -9999 -9999 -9999 -9999 -9999 -9999 -9999 -9999 -9999 -9999 -9999 -9999 -9999 -9999 -9999 -9999 -9999 -9999 -9999 -9999 -9999 -9999 -9999 -9999 -9999 -9999 -9999 -9999 -9999 -9999 -9999 -9999 -9999 -9999 -9999 -9999 -9999 -9999 -9999 -9999 -9999 -9999 -9999 -9999 -9999 -9999 -9999 -9999 -9999 -9999 -9999 -9999 -9999 -9999 -9999 -9999 -9999 -9999 -9999 -9999 -9999 -9999 -9999 -9999 -9999 -9999 -9999 -9999 -9999 -9999 -9999 -9999 -9999 -9999 -9999 -9999 -9999 -9999 -9999 -9999 -9999 -9999 -9999 -9999 -9999 -9999 -9999 -9999 -9999 -9999 -9999 -9999 -9999 -9999 -9999 -9999 -9999 -9999 -9999 -9999 -9999 -9999 -9999 -9999 -9999 -9999 -9999 -9999 -9999 -9999 -9999 -9999 -9999 -9999 -9999 -9999 -9999 -9999 1.90765E-1 1.86397E-1 1.81045E-1 1.77196E-1 1.75811E-1 1.6106E-1 1.62999E-1 1.64629E-1 1.65614E-1 1.67596E-1 1.53618E-1 1.51771E-1 1.51771E-1 1.59528E-1 1.65681E-1 1.87307E-1 1.64983E-1 1.7231E-1 2.25165E-1 2.22332E-1 1.9613E-1 2.0676E-1 2.06941E-1 2.01167E-1 1.9149E-1 2.28671E-1 2.86724E-1 3.04894E-1 2.71999E-1 2.92647E-1 3.99272E-1 5.05169E-1 4.89417E-1 4.83574E-1 3.67626E-1 3.37082E-1 4.18165E-1 4.76684E-1 4.99919E-1 4.81245E-1 4.17356E-1 4.06309E-1 3.5763E-1 4.42411E-1 4.05969E-1 3.89601E-1 3.45779E-1 2.76905E-1 2.0099E-1 1.65978E-1 2.18921E-1 2.16264E-1 2.02936E-1 1.53024E-1 2.27791E-1 1.76294E-1 1.12209E-1 1.26426E-1 1.74658E-1 1.34321E-1 2.16245E-1 1.76512E-1 2.78797E-1 2.39127E-1 3.40226E-1 3.84865E-1 3.51525E-1 3.6058E-1 3.02023E-1 2.4644E-1 3.23422E-1 3.27411E-1 2.9924E-1 2.81461E-1 1.96618E-1 2.38564E-1 1.51119E-1 4.71261E-2 3.84897E-2 3.27829E-2 3.83587E-2 4.05524E-2 3.38169E-2 4.67489E-2 7.38844E-2 1.02519E-1 1.40712E-1 4.0184E-1 4.49733E-1 2.58644E-1 2.9254E-1 3.67058E-1 4.57602E-1 4.62973E-1 4.99134E-1 5.26871E-1 5.76129E-1 5.83384E-1 5.88307E-1 5.84731E-1 5.90424E-1 5.89146E-1 6.17375E-1 6.17554E-1 6.08843E-1 6.09069E-1 6.0088E-1 6.28787E-1 6.2861E-1 6.2808E-1 6.27814E-1 6.19729E-1 6.46595E-1 6.46465E-1 6.46638E-1 6.47497E-1 6.65108E-1 6.64984E-1 6.6419E-1 6.63645E-1 6.86404E-1 6.8455E-1 -9999 -9999 -9999 -9999 -9999 -9999 -9999 -9999 -9999 -9999 -9999 -9999 -9999 -9999 -9999 -9999 -9999 -9999 -9999 -9999
-9999 -9999 -9999 -9999 -9999 -9999 -9999 -9999 -9999 -9999 -9999 -9999 -9999 -9999 -9999 -9999 -9999 -9999 -9999 -9999 -9999 -9999 -9999 -9999 -9999 -9999 -9999 -9999 -9999 -9999 -9999 -9999 -9999 -9999 -9999 -9999 -9999 -9999 -9999 -9999 -9999 -9999 -9999 -9999 -9999 -9999 -9999 -9999 -9999 -9999 -9999 -9999 -9999 -9999 -9999 -9999 -9999 -9999 -9999 -9999 -9999 -9999 -9999 -9999 -9999 -9999 -9999 -9999 -9999 -9999 -9999 -9999 -9999 -9999 -9999 -9999 -9999 -9999 -9999 -9999 -9999 -9999 -9999 -9999 -9999 -9999 -9999 -9999 -9999 -9999 -9999 -9999 -9999 -9999 -9999 -9999 -9999 -9999 -9999 -9999 -9999 -9999 -9999 -9999 -9999 -9999 -9999 -9999 -9999 -9999 -9999 -9999 -9999 -9999 -9999 -9999 -9999 -9999 2.14967E-1 2.17384E-1 2.18599E-1 2.00871E-1 2.0049E-1 1.96331E-1 1.8712E-1 1.76849E-1 1.58821E-1 1.57869E-1 1.60097E-1 1.6365E-1 1.74339E-1 1.74117E-1 1.92537E-1 1.94017E-1 2.01874E-1 2.28581E-1 2.23656E-1 1.86997E-1 1.73956E-1 1.64003E-1 1.92732E-1 1.9533E-1 1.67131E-1 1.95513E-1 2.27878E-1 2.3249E-1 2.43131E-1 3.03475E-1 3.46621E-1 3.05919E-1 2.92563E-1 3.08222E-1 3.51661E-1 4.75069E-1 4.90139E-1 4.11733E-1 2.88527E-1 2.50436E-1 2.63984E-1 3.50646E-1 3.894E-1 3.78392E-1 3.32454E-1 2.92238E-1 2.54296E-1 4.00942E-1 4.39008E-1 4.48017E-1 3.58866E-1 2.60034E-1 2.60761E-1 3.08827E-1 3.08032E-1 2.42345E-1 2.65814E-1 1.8933E-1 2.5431E-1 1.89528E-1 1.35671E-1 2.04999E-1 2.16773E-1 1.48461E-1 2.68571E-1 3.20252E-1 3.43706E-1 3.74086E-1 3.87034E-1 4.01539E-1 4.06874E-1 3.46879E-1 3.07794E-1 3.40934E-1 3.4578E-1 2.81425E-1 2.74362E-1 1.43962E-1 2.6853E-1 1.95683E-1 9.75777E-2 7.6615E-2 2.82391E-2 2.32622E-2 3.53464E-2 4.258E-2 5.15842E-2 1.86041E-1 2.58328E-1 1.05507E-1 1.9539E-1 2.82218E-1 5.09469E-1 4.73618E-1 3.37039E-1 3.85346E-1 4.60345E-1 4.92769E-1 5.2887E-1 5.44718E-1 5.43016E-1 5.79405E-1 5.76649E-1 5.83063E-1 5.89786E-1 5.8887E-1 6.17554E-1 6.17644E-1 6.07343E-1 6.06286E-1 5.98457E-1 5.99193E-1 6.2652E-1 6.25846E-1 6.2571E-1 6.26385E-1 6.4538E-1 6.46292E-1 6.47111E-1 6.48138E-1 6.40747E-1 6.66101E-1 6.65647E-1 6.65191E-1 6.63392E-1 6.91935E-1 -9999 -9999 -9999 -9999 -9999 -9999 -9999 -9999 -9999 -9999 -9999 -9999 -9999 -9999 -9999 -9999 -9999 -9999 -9999 -9999
-9999 -9999 -9999 -9999 -9999 -9999 -9999 -9999 -9999 -9999 -9999 -9999 -9999 -9999 -9999 -9999 -9999 -9999 -9999 -9999 -9999 -9999 -9999 -9999 -9999 -9999 -9999 -9999 -9999 -9999 -9999 -9999 -9999 -9999 -9999 -9999 -9999 -9999 -9999 -9999 -9999 -9999 -9999 -9999 -9999 -9999 -9999 -9999 -9999 -9999 -9999 -9999 -9999 -9999 -9999 -9999 -9999 -9999 -9999 -9999 -9999 -9999 -9999 -9999 -9999 -9999 -9999 -9999 -9999 -9999 -9999 -9999 -9999 -9999 -9999 -9999 -9999 -9999 -9999 -9999 -9999 -9999 -9999 -9999 -9999 -9999 -9999 -9999 -9999 -9999 -9999 -9999 -9999 -9999 -9999 -9999 -9999 -9999 -9999 -9999 -9999 -9999 -9999 -9999 -9999 -9999 -9999 -9999 -9999 -9999 -9999 -9999 -9999 -9999 -9999 -9999 2.0901E-1 2.13766E-1 2.30107E-1 2.20551E-1 2.24247E-1 2.26318E-1 2.33886E-1 2.41999E-1 1.962E-1 1.81643E-1 1.73314E-1 1.66933E-1 1.61382E-1 1.66602E-1 1.76465E-1 2.15582E-1 2.62322E-1 2.63698E-1 2.49301E-1 2.5995E-1 3.03314E-1 2.87102E-1 2.37376E-1 2.04101E-1 2.09888E-1 1.85326E-1 1.78269E-1 2.00832E-1 2.64657E-1 3.00935E-1 2.52873E-1 2.4754E-1 2.90637E-1 3.50588E-1 3.81414E-1 3.75948E-1 3.76354E-1 4.42707E-1 4.15277E-1 4.46999E-1 3.38084E-1 2.56583E-1 2.06958E-1 2.60199E-1 2.66791E-1 3.0232E-1 3.10727E-1 2.7648E-1 2.81677E-1 3.05361E-1 4.03292E-1 3.60028E-1 3.39272E-1 3.04544E-1 3.06607E-1 3.17592E-1 2.68774E-1 2.4346E-1 2.85819E-1 2.64547E-1 1.83456E-1 1.98002E-1 2.56607E-1 3.02345E-1 2.81811E-1 2.69167E-1 3.13175E-1 3.38547E-1 3.63881E-1 3.43653E-1 4.18674E-1 1.9191E-1 1.69619E-1 1.62061E-1 2.02527E-1 2.84663E-1 3.58084E-1 2.4402E-1 1.45431E-1 1.42078E-1 1.49911E-1 1.12549E-1 1.07055E-1 1.38136E-1 9.33368E-2 1.00428E-1 1.31538E-1 1.55871E-1 1.74034E-1 2.79489E-1 3.19195E-1 1.21656E-1 1.6851E-1 2.05521E-1 2.56442E-1 3.84098E-1 4.21364E-1 4.46501E-1 5.0287E-1 5.39246E-1 5.35763E-1 5.31371E-1 5.37494E-1 5.35417E-1 5.72311E-1 5.79476E-1 5.77316E-1 5.75698E-1 5.85283E-1 6.13642E-1 6.10071E-1 5.99427E-1 6.00831E-1 6.03727E-1 6.32473E-1 6.32155E-1 6.23755E-1 6.25077E-1 6.18698E-1 6.47111E-1 6.48351E-1 6.41088E-1 6.4181E-1 6.67003E-1 6.66921E-1 6.66594E-1 6.644E-1 6.92141E-1 6.82791E-1 -9999 -9999 -9999 -9999 -9999 -9999 -9999 -9999 -9999 -9999 -9999 -9999 -9999 -9999 -9999 -9999 -9999 -9999 -9999
-9999 -9999 -9999 -9999 -9999 -9999 -9999 -9999 -9999 -9999 -9999 -9999 -9999 -9999 -9999 -9999 -9999 -9999 -9999 -9999 -9999 -9999 -9999 -9999 -9999 -9999 -9999 -9999 -9999 -9999 -9999 -9999 -9999 -9999 -9999 -9999 -9999 -9999 -9999 -9999 -9999 -9999 -9999 -9999 -9999 -9999 -9999 -9999 -9999 -9999 -9999 -9999 -9999 -9999 -9999 -9999 -9999 -9999 -9999 -9999 -9999 -9999 -9999 -9999 -9999 -9999 -9999 -9999 -9999 -9999 -9999 -9999 -9999 -9999 -9999 -9999 -9999 -9999 -9999 -9999 -9999 -9999 -9999 -9999 -9999 -9999 -9999 -9999 -9999 -9999 -9999 -9999 -9999 -9999 -9999 -9999 -9999 -9999 -9999 -9999 -9999 -9999 -9999 -9999 -9999 -9999 -9999 -9999 -9999 -9999 -9999 -9999 -9999 -9999 -9999 2.02404E-1 2.05493E-1 2.1975E-1 2.12891E-1 2.27985E-1 2.3989E-1 2.48644E-1 2.63486E-1 2.4706E-1 2.31163E-1 2.23665E-1 2.13934E-1 1.99154E-1 1.57682E-1 1.50854E-1 1.71344E-1 2.11995E-1 2.54206E-1 2.74398E-1 2.49624E-1 2.79967E-1 3.41407E-1 3.27763E-1 2.63604E-1 2.40136E-1 2.25803E-1 2.15624E-1 2.10462E-1 2.51498E-1 3.40995E-1 3.63084E-1 3.02942E-1 2.85771E-1 3.54269E-1 4.22615E-1 4.61888E-1 4.01602E-1 3.73124E-1 4.11019E-1 4.3009E-1 4.83266E-1 4.24114E-1 3.09759E-1 2.47895E-1 1.98644E-1 2.27853E-1 2.50318E-1 2.76613E-1 3.28904E-1 2.84936E-1 2.48081E-1 2.76106E-1 3.41625E-1 3.5287E-1 1.62427E-1 1.93332E-1 1.72808E-1 1.73985E-1 1.58235E-1 1.6304E-1 1.44051E-1 1.34661E-1 2.1141E-1 3.51736E-1 3.2729E-1 3.82719E-1 4.19454E-1 4.12639E-1 3.77789E-1 3.02939E-1 1.13233E-1 1.61297E-1 1.07912E-1 8.19219E-2 7.76878E-2 8.13333E-2 1.58008E-1 3.92994E-1 2.65807E-1 1.8188E-1 1.73095E-1 1.43697E-1 1.33332E-1 1.44823E-1 1.81979E-1 1.95218E-1 1.9235E-1 2.01774E-1 2.30075E-1 2.64488E-1 3.7916E-1 3.42631E-1 1.62075E-1 2.2668E-1 2.69379E-1 2.46545E-1 3.17344E-1 3.99834E-1 4.83501E-1 5.2609E-1 5.31726E-1 4.98956E-1 4.92611E-1 5.14589E-1 5.20449E-1 5.05255E-1 5.37519E-1 5.25855E-1 4.8955E-1 5.5125E-1 5.59309E-1 5.50998E-1 5.49276E-1 5.86702E-1 6.08465E-1 6.11125E-1 6.29586E-1 6.29308E-1 6.23663E-1 6.19282E-1 6.48223E-1 6.49661E-1 6.50498E-1 6.42653E-1 6.42527E-1 6.6741E-1 6.67288E-1 6.65481E-1 6.61735E-1 6.91068E-1 -9999 -9999 -9999 -9999 -9999 -9999 -9999 -9999 -9999 -9999 -9999 -9999 -9999 -9999 -9999 -9999 -9999 -9999 -9999
-9999 -9999 -9999 -9999 -9999 -9999 -9999 -9999 -9999 -9999 -9999 -9999 -9999 -9999 -9999 -9999 -9999 -9999 -9999 -9999 -9999 -9999 -9999 -9999 -9999 -9999 -9999 -9999 -9999 -9999 -9999 -9999 -9999 -9999 -9999 -9999 -9999 -9999 -9999 -9999 -9999 -9999 -9999 -9999 -9999 -9999 -9999 -9999 -9999 -9999 -9999 -9999 -9999 -9999 -9999 -9999 -9999 -9999 -9999 -9999 -9999 -9999 -9999 -9999 -9999 -9999 -9999 -9999 -9999 -9999 -9999 -9999 -9999 -9999 -9999 -9999 -9999 -9999 -9999 -9999 -9999 -9999 -9999 -9999 -9999 -9999 -9999 -9999 -9999 -9999 -9999 -9999 -9999 -9999 -9999 -9999 -9999 -9999 -9999 -9999 -9999 -9999 -9999 -9999 -9999 -9999 -9999 -9999 -9999 -9999 -9999 -9999 -9999 -9999 1.98969E-1 1.9859E-1 2.00109E-1 1.93281E-1 2.0157E-1 2.19329E-1 2.42059E-1 2.67646E-1 2.51047E-1 2.43165E-1 2.53281E-1 2.57786E-1 2.49713E-1 2.08842E-1 1.72359E-1 1.48431E-1 1.59528E-1 1.89545E-1 2.06809E-1 2.29372E-1 2.37421E-1 2.69112E-1 3.13863E-1 2.87617E-1 2.25842E-1 2.20469E-1 2.12437E-1 2.22421E-1 2.33158E-1 2.46589E-1 3.42805E-1 4.20432E-1 3.88347E-1 3.47067E-1 3.97579E-1 4.48858E-1 4.07763E-1 4.02375E-1 3.99112E-1 3.99069E-1 4.47665E-1 2.23721E-1 3.99615E-1 3.23216E-1 2.44624E-1 2.08188E-1 1.55823E-1 1.97159E-1 2.42169E-1 2.64924E-1 2.52939E-1 1.71723E-1 1.43689E-1 2.33406E-1 3.30004E-1 1.70823E-1 1.72751E-1 2.26544E-1 1.42798E-1 9.90425E-2 1.14353E-1 1.25022E-1 1.74683E-1 2.07713E-1 3.27734E-1 2.47186E-1 2.29541E-1 2.47405E-1 2.82322E-1 1.30986E-1 1.07586E-1 7.27666E-2 9.61869E-2 6.68119E-2 4.11351E-2 3.77821E-2 1.54393E-1 2.34419E-1 3.08585E-1 3.20386E-1 2.98013E-1 2.98641E-1 2.54028E-1 2.19479E-1 2.05373E-1 2.37644E-1 1.91773E-1 2.21861E-1 2.52544E-1 2.82129E-1 3.55766E-1 4.81905E-1 3.48634E-1 1.47172E-1 2.71737E-1 3.62759E-1 3.35202E-1 4.12001E-1 4.70888E-1 4.92619E-1 4.91483E-1 5.20358E-1 5.17917E-1 4.86904E-1 4.36305E-1 4.19882E-1 4.14431E-1 4.32474E-1 4.03864E-1 4.02502E-1 4.70938E-1 4.62302E-1 4.88202E-1 5.38023E-1 5.69223E-1 6.08304E-1 6.09325E-1 6.33638E-1 6.32474E-1 6.20273E-1 6.18248E-1 6.21853E-1 6.50122E-1 6.4282E-1 6.42778E-1 6.424E-1 6.67084E-1 6.67084E-1 6.66018E-1 6.62927E-1 6.8405E-1 -9999 -9999 -9999 -9999 -9999 -9999 -9999 -9999 -9999 -9999 -9999 -9999 -9999 -9999 -9999 -9999 -9999 -9999 -9999
-9999 -9999 -9999 -9999 -9999 -9999 -9999 -9999 -9999 -9999 -9999 -9999 -9999 -9999 -9999 -9999 -9999 -9999 -9999 -9999 -9999 -9999 -9999 -9999 -9999 -9999 -9999 -9999 -9999 -9999 -9999 -9999 -9999 -9999 -9999 -9999 -9999 -9999 -9999 -9999 -9999 -9999 -9999 -9999 -9999 -9999 -9999 -9999 -9999 -9999 -9999 -9999 -9999 -9999 -9999 -9999 -9999 -9999 -9999 -9999 -9999 -9999 -9999 -9999 -9999 -9999 -9999 -9999 -9999 -9999 -9999 -9999 -9999 -9999 -9999 -9999 -9999 -9999 -9999 -9999 -9999 -9999 -9999 -9999 -9999 -9999 -9999 -9999 -9999 -9999 -9999 -9999 -9999 -9999 -9999 -9999 -9999 -9999 -9999 -9999 -9999 -9999 -9999 -9999 -9999 -9999 -9999 -9999 -9999 -9999 -9999 -9999 -9999 -9999 1.92969E-1 1.91122E-1 1.75811E-1 1.77196E-1 1.81398E-1 2.062E-1 2.46819E-1 2.55978E-1 2.62342E-1 2.57833E-1 2.77258E-1 2.81065E-1 2.38434E-1 2.0423E-1 1.74061E-1 1.46933E-1 1.50795E-1 1.56644E-1 1.80536E-1 1.89483E-1 1.94266E-1 2.07539E-1 1.90437E-1 2.03507E-1 2.0811E-1 1.94073E-1 1.83542E-1 1.85277E-1 1.72788E-1 1.82442E-1 2.13587E-1 2.83631E-1 3.18275E-1 3.69971E-1 4.34035E-1 4.1244E-1 4.32833E-1 4.46332E-1 4.03342E-1 4.09043E-1 3.82592E-1 1.64716E-1 3.47511E-1 2.67038E-1 2.31085E-1 2.11905E-1 1.64357E-1 1.67617E-1 1.65927E-1 2.12525E-1 1.99629E-1 1.16472E-1 8.98041E-2 1.88279E-1 2.69322E-1 1.96964E-1 1.48084E-1 2.03695E-1 1.87911E-1 9.95644E-2 1.36573E-1 1.93606E-1 2.58468E-1 3.03685E-1 3.23151E-1 1.97836E-1 1.11506E-1 9.97426E-2 1.20226E-1 1.32661E-1 6.9017E-2 4.07182E-2 3.66192E-2 3.27205E-2 5.81139E-2 5.72724E-2 9.07823E-2 1.34904E-1 2.25922E-1 2.94741E-1 3.01455E-1 2.47925E-1 2.32723E-1 2.38994E-1 2.34467E-1 2.02222E-1 1.93079E-1 1.78839E-1 2.85053E-1 3.55602E-1 4.35016E-1 5.04563E-1 1.71312E-1 1.93499E-1 2.20816E-1 3.72758E-1 4.44915E-1 4.44095E-1 4.61353E-1 4.68925E-1 4.39876E-1 4.23624E-1 5.20444E-1 5.12908E-1 4.3635E-1 3.34806E-1 2.94813E-1 2.80437E-1 3.02066E-1 3.55025E-1 3.63377E-1 3.80377E-1 4.59798E-1 5.65867E-1 5.97814E-1 6.09309E-1 6.07339E-1 5.77504E-1 5.88096E-1 6.34394E-1 6.1477E-1 6.17886E-1 6.46724E-1 6.39891E-1 6.40747E-1 6.4079E-1 6.65647E-1 6.65564E-1 6.64942E-1 6.63011E-1 6.84799E-1 6.84425E-1 -9999 -9999 -9999 -9999 -9999 -9999 -9999 -9999 -9999 -9999 -9999 -9999 -9999 -9999 -9999 -9999 -9999 -9999
-9999 -9999 -9999 -9999 -9999 -9999 -9999 -9999 -9999 -9999 -9999 -9999 -9999 -9999 -9999 -9999 -9999 -9999 -9999 -9999 -9999 -9999 -9999 -9999 -9999 -9999 -9999 -9999 -9999 -9999 -9999 -9999 -9999 -9999 -9999 -9999 -9999 -9999 -9999 -9999 -9999 -9999 -9999 -9999 -9999 -9999 -9999 -9999 -9999 -9999 -9999 -9999 -9999 -9999 -9999 -9999 -9999 -9999 -9999 -9999 -9999 -9999 -9999 -9999 -9999 -9999 -9999 -9999 -9999 -9999 -9999 -9999 -9999 -9999 -9999 -9999 -9999 -9999 -9999 -9999 -9999 -9999 -9999 -9999 -9999 -9999 -9999 -9999 -9999 -9999 -9999 -9999 -9999 -9999 -9999 -9999 -9999 -9999 -9999 -9999 -9999 -9999 -9999 -9999 -9999 -9999 -9999 -9999 -9999 -9999 -9999 -9999 -9999 1.88559E-1 1.69687E-1 1.68349E-1 1.67019E-1 1.6735E-1 1.69351E-1 1.74619E-1 2.1149E-1 2.53678E-1 2.66485E-1 2.93123E-1 2.97555E-1 2.88777E-1 2.49345E-1 2.06553E-1 1.80296E-1 1.59528E-1 1.34536E-1 1.43891E-1 1.51376E-1 1.51682E-1 1.58164E-1 1.39486E-1 1.42075E-1 1.62503E-1 1.86301E-1 1.90658E-1 2.00306E-1 1.9473E-1 2.1121E-1 2.29192E-1 1.913E-1 1.8916E-1 2.7748E-1 3.52451E-1 3.87175E-1 4.137E-1 4.52432E-1 4.40164E-1 3.96815E-1 4.09559E-1 1.7097E-1 1.95905E-1 3.80856E-1 2.85602E-1 2.37512E-1 1.66042E-1 1.95186E-1 1.92036E-1 1.49264E-1 1.59317E-1 1.35069E-1 9.89842E-2 9.40262E-2 7.77977E-2 1.5587E-1 2.30181E-1 2.08229E-1 1.34423E-1 1.56374E-1 9.33922E-2 8.0537E-2 1.13413E-1 1.56795E-1 2.41496E-1 3.14253E-1 2.14066E-1 1.64874E-1 9.55351E-2 7.02982E-2 5.54621E-2 6.49877E-2 7.14502E-2 6.05203E-2 4.48141E-2 5.98662E-2 8.768E-2 1.29926E-1 2.16395E-1 2.98238E-1 2.85455E-1 1.60334E-1 1.27632E-1 1.07967E-1 1.88339E-1 1.70899E-1 1.30928E-1 1.27437E-1 6.53107E-2 9.80199E-2 1.67435E-1 4.80074E-1 4.94568E-1 2.19362E-1 2.37673E-1 3.34688E-1 3.98383E-1 4.37356E-1 4.15228E-1 4.11643E-1 4.25517E-1 3.97983E-1 4.26023E-1 4.60611E-1 4.98926E-1 4.97837E-1 4.30012E-1 3.66875E-1 3.20301E-1 2.84258E-1 3.82225E-1 4.01554E-1 4.19511E-1 4.65259E-1 5.24062E-1 6.00734E-1 5.83106E-1 5.71104E-1 5.67837E-1 6.29013E-1 6.15684E-1 6.26588E-1 6.26682E-1 6.10771E-1 6.47959E-1 6.41886E-1 6.43402E-1 6.44065E-1 6.69738E-1 6.69949E-1 6.6152E-1 6.61005E-1 6.84633E-1 -9999 -9999 -9999 -9999 -9999 -9999 -9999 -9999 -9999 -9999 -9999 -9999 -9999 -9999 -9999 -9999 -9999 -9999
-9999 -9999 -9999 -9999 -9999 -9999 -9999 -9999 -9999 -9999 -9999 -9999 -9999 -9999 -9999 -9999 -9999 -9999 -9999 -9999 -9999 -9999 -9999 -9999 -9999 -9999 -9999 -9999 -9999 -9999 -9999 -9999 -9999 -9999 -9999 -9999 -9999 -9999 -9999 -9999 -9999 -9999 -9999 -9999 -9999 -9999 -9999 -9999 -9999 -9999 -9999 -9999 -9999 -9999 -9999 -9999 -9999 -9999 -9999 -9999 -9999 -9999 -9999 -9999 -9999 -9999 -9999 -9999 -9999 -9999 -9999 -9999 -9999 -9999 -9999 -9999 -9999 -9999 -9999 -9999 -9999 -9999 -9999 -9999 -9999 -9999 -9999 -9999 -9999 -9999 -9999 -9999 -9999 -9999 -9999 -9999 -9999 -9999 -9999 -9999 -9999 -9999 -9999 -9999 -9999 -9999 -9999 -9999 -9999 -9999 -9999 -9999 -9999 1.69687E-1 1.69017E-1 1.66688E-1 1.61782E-1 1.58258E-1 1.44721E-1 1.50112E-1 1.71216E-1 1.93531E-1 2.23197E-1 2.40112E-1 2.67895E-1 2.82989E-1 2.6374E-1 2.21656E-1 1.84842E-1 1.69617E-1 1.48702E-1 1.42779E-1 1.43014E-1 1.31515E-1 1.18954E-1 1.25545E-1 1.31899E-1 1.36602E-1 1.41155E-1 1.435E-1 1.77835E-1 2.29046E-1 3.04211E-1 3.17335E-1 1.90987E-1 1.78921E-1 2.77194E-1 2.97895E-1 3.42238E-1 3.97781E-1 3.8016E-1 3.87009E-1 3.18223E-1 2.73599E-1 2.81984E-1 1.75946E-1 3.52214E-1 2.2611E-1 1.98658E-1 2.17109E-1 1.66543E-1 1.47681E-1 1.59159E-1 1.42146E-1 1.34357E-1 1.87373E-1 1.63917E-1 9.33261E-2 1.01659E-1 1.34897E-1 1.28066E-1 9.31117E-2 8.54639E-2 7.11232E-2 9.63044E-2 1.16383E-1 1.3142E-1 2.06066E-1 2.90622E-1 2.49339E-1 2.46635E-1 1.68616E-1 1.28745E-1 5.6486E-2 3.47464E-2 4.06566E-2 4.16654E-2 3.63836E-2 5.44025E-2 9.16596E-2 8.35815E-2 1.22812E-1 9.10991E-2 9.50141E-2 6.14698E-2 3.53994E-2 7.37819E-2 1.46019E-1 1.67318E-1 1.04139E-1 4.68662E-2 6.51301E-2 7.77586E-2 1.43863E-1 1.85568E-1 2.94676E-1 3.27778E-1 3.29898E-1 4.23482E-1 4.04567E-1 3.31455E-1 3.59852E-1 3.54603E-1 3.28639E-1 2.98665E-1 3.4768E-1 4.10836E-1 4.15621E-1 4.42225E-1 4.71122E-1 4.21887E-1 3.01055E-1 3.05385E-1 4.23407E-1 4.96717E-1 5.1674E-1 5.2677E-1 5.54312E-1 5.84475E-1 5.55961E-1 5.43233E-1 5.8324E-1 5.49328E-1 6.1365E-1 6.29377E-1 6.09633E-1 6.08663E-1 6.52541E-1 6.46369E-1 6.40092E-1 6.41949E-1 6.6132E-1 6.63391E-1 6.64943E-1 6.57774E-1 6.81645E-1 6.82156E-1 -9999 -9999 -9999 -9999 -9999 -9999 -9999 -9999 -9999 -9999 -9999 -9999 -9999 -9999 -9999 -9999 -9999
-9999 -9999 -9999 -9999 -9999 -9999 -9999 -9999 -9999 -9999 -9999 -9999 -9999 -9999 -9999 -9999 -9999 -9999 -9999 -9999 -9999 -9999 -9999 -9999 -9999 -9999 -9999 -9999 -9999 -9999 -9999 -9999 -9999 -9999 -9999 -9999 -9999 -9999 -9999 -9999 -9999 -9999 -9999 -9999 -9999 -9999 -9999 -9999 -9999 -9999 -9999 -9999 -9999 -9999 -9999 -9999 -9999 -9999 -9999 -9999 -9999 -9999 -9999 -9999 -9999 -9999 -9999 -9999 -9999 -9999 -9999 -9999 -9999 -9999 -9999 -9999 -9999 -9999 -9999 -9999 -9999 -9999 -9999 -9999 -9999 -9999 -9999 -9999 -9999 -9999 -9999 -9999 -9999 -9999 -9999 -9999 -9999 -9999 -9999 -9999 -9999 -9999 -9999 -9999 -9999 -9999 -9999 -9999 -9999 1.94829E-1 1.99348E-1 2.03173E-1 1.79638E-1 1.75811E-1 1.85317E-1 1.90031E-1 1.76157E-1 1.48598E-1 1.42668E-1 1.42085E-1 1.42376E-1 1.47696E-1 1.45151E-1 1.69329E-1 2.07669E-1 2.48019E-1 2.7022E-1 2.21195E-1 2.12748E-1 2.12702E-1 1.91363E-1 1.83719E-1 1.42946E-1 1.21981E-1 1.18954E-1 1.31408E-1 1.40919E-1 1.49422E-1 1.29811E-1 1.28739E-1 1.72449E-1 2.88752E-1 3.75753E-1 3.12854E-1 1.663E-1 1.90583E-1 2.18493E-1 2.32266E-1 2.78515E-1 2.554E-1 2.65655E-1 3.06872E-1 1.86672E-1 1.55261E-1 2.45309E-1 3.42308E-1 2.77282E-1 2.10413E-1 1.1822E-1 1.45E-1 1.14374E-1 1.47946E-1 1.38616E-1 1.23741E-1 1.69873E-1 1.86957E-1 1.76398E-1 1.90097E-1 1.03778E-1 6.99782E-2 8.94773E-2 7.31822E-2 6.12037E-2 6.64755E-2 9.77067E-2 1.53325E-1 2.15895E-1 2.92925E-1 2.67009E-1 1.66962E-1 1.97602E-1 2.2666E-1 1.30393E-1 6.32284E-2 5.98187E-2 5.35182E-2 4.88294E-2 3.79235E-2 6.6271E-2 3.84086E-2 6.24383E-2 9.68033E-2 5.34732E-2 4.23089E-2 4.3496E-2 3.11582E-2 9.32346E-2 1.54523E-1 1.23983E-1 1.09515E-1 1.66637E-1 1.1215E-1 1.28628E-1 1.38927E-1 1.953E-1 2.58141E-1 3.56795E-1 4.22015E-1 4.39575E-1 3.81362E-1 3.45545E-1 2.42732E-1 1.9995E-1 2.04084E-1 3.0269E-1 3.44389E-1 3.70538E-1 3.08254E-1 2.83095E-1 3.9039E-1 4.69891E-1 3.63732E-1 3.57746E-1 4.21184E-1 4.55241E-1 5.03511E-1 5.48401E-1 5.02959E-1 5.0114E-1 5.54492E-1 4.89838E-1 5.2853E-1 4.93542E-1 5.93E-1 5.64904E-1 5.0699E-1 5.38404E-1 5.72502E-1 5.93101E-1 6.35669E-1 6.22846E-1 6.4212E-1 6.69929E-1 6.64384E-1 6.56983E-1 6.54952E-1 6.71324E-1 6.7489E-1 6.77346E-1 -9999 -9999 -9999 -9999 -9999 -9999 -9999 -9999 -9999 -9999 -9999 -9999 -9999 -9999 -9999
-9999 -9999 -9999 -9999 -9999 -9999 -9999 -9999 -9999 -9999 -9999 -9999 -9999 -9999 -9999 -9999 -9999 -9999 -9999 -9999 -9999 -9999 -9999 -9999 -9999 -9999 -9999 -9999 -9999 -9999 -9999 -9999 -9999 -9999 -9999 -9999 -9999 -9999 -9999 -9999 -9999 -9999 -9999 -9999 -9999 -9999 -9999 -9999 -9999 -9999 -9999 -9999 -9999 -9999 -9999 -9999 -9999 -9999 -9999 -9999 -9999 -9999 -9999 -9999 -9999 -9999 -9999 -9999 -9999 -9999 -9999 -9999 -9999 -9999 -9999 -9999 -9999 -9999 -9999 -9999 -9999 -9999 -9999 -9999 -9999 -9999 -9999 -9999 -9999 -9999 -9999 -9999 -9999 -9999 -9999 -9999 -9999 -9999 -9999 -9999 -9999 -9999 -9999 -9999 -9999 -9999 -9999 -9999 -9999 1.97456E-1 2.20636E-1 2.35103E-1 2.12493E-1 1.8712E-1 2.19671E-1 2.32318E-1 2.09911E-1 1.69597E-1 1.6555E-1 1.62675E-1 1.44267E-1 1.34276E-1 1.28563E-1 1.33447E-1 1.60808E-1 2.03716E-1 2.54978E-1 2.51883E-1 2.54117E-1 2.64063E-1 2.44821E-1 2.11689E-1 1.68838E-1 1.44703E-1 1.38966E-1 1.77228E-1 1.88987E-1 2.04963E-1 1.62793E-1 1.49694E-1 2.58871E-1 3.82596E-1 3.37248E-1 2.33363E-1 1.62774E-1 1.83992E-1 1.88097E-1 2.15819E-1 2.05566E-1 1.82443E-1 1.90298E-1 2.23541E-1 1.99187E-1 1.33136E-1 1.95952E-1 3.0527E-1 2.39579E-1 1.72439E-1 1.54603E-1 1.65554E-1 1.5097E-1 1.3326E-1 1.26312E-1 1.50395E-1 1.11411E-1 9.18408E-2 9.55224E-2 1.39787E-1 1.11806E-1 5.93745E-2 5.28253E-2 6.60885E-2 1.09567E-1 1.17075E-1 1.65565E-1 2.50016E-1 2.80158E-1 2.38498E-1 1.7333E-1 1.29507E-1 2.25619E-1 1.54681E-1 1.02296E-1 9.12395E-2 1.08611E-1 1.00716E-1 6.62895E-2 3.62028E-2 3.79418E-2 4.96074E-2 5.03576E-2 5.79317E-2 3.80434E-2 2.2973E-2 5.67277E-2 6.97816E-2 1.1468E-1 1.38781E-1 1.08135E-1 1.28359E-1 9.88066E-2 1.33316E-1 1.87117E-1 2.36893E-1 2.90078E-1 2.99758E-1 3.94525E-1 4.25079E-1 3.96581E-1 3.08507E-1 2.83654E-1 1.77647E-1 1.32503E-1 2.07607E-1 2.46238E-1 2.90253E-1 2.98121E-1 2.54132E-1 3.26162E-1 4.05356E-1 4.57073E-1 4.24603E-1 3.06882E-1 3.00062E-1 3.87725E-1 5.01292E-1 4.95441E-1 4.82428E-1 4.28001E-1 5.36476E-1 4.65242E-1 3.99461E-1 4.21308E-1 5.23794E-1 4.8784E-1 4.0506E-1 4.36498E-1 4.53992E-1 5.0974E-1 5.6349E-1 5.75916E-1 6.43556E-1 6.60842E-1 6.7083E-1 6.65008E-1 6.47863E-1 6.87999E-1 6.85065E-1 6.88909E-1 6.84275E-1 -9999 -9999 -9999 -9999 -9999 -9999 -9999 -9999 -9999 -9999 -9999 -9999 -9999 -9999
-9999 -9999 -9999 -9999 -9999 -9999 -9999 -9999 -9999 -9999 -9999 -9999 -9999 -9999 -9999 -9999 -9999 -9999 -9999 -9999 -9999 -9999 -9999 -9999 -9999 -9999 -9999 -9999 -9999 -9999 -9999 -9999 -9999 -9999 -9999 -9999 -9999 -9999 -9999 -9999 -9999 -9999 -9999 -9999 -9999 -9999 -9999 -9999 -9999 -9999 -9999 -9999 -9999 -9999 -9999 -9999 -9999 -9999 -9999 -9999 -9999 -9999 -9999 -9999 -9999 -9999 -9999 -9999 -9999 -9999 -9999 -9999 -9999 -9999 -9999 -9999 -9999 -9999 -9999 -9999 -9999 -9999 -9999 -9999 -9999 -9999 -9999 -9999 -9999 -9999 -9999 -9999 -9999 -9999 -9999 -9999 -9999 -9999 -9999 -9999 -9999 -9999 -9999 -9999 -9999 -9999 -9999 -9999 1.86382E-1 1.846E-1 2.35591E-1 2.97282E-1 2.6251E-1 1.94835E-1 1.92791E-1 2.47007E-1 2.5055E-1 2.07617E-1 1.95766E-1 2.00673E-1 2.02201E-1 1.67663E-1 1.36789E-1 1.26704E-1 1.21568E-1 1.58592E-1 2.16295E-1 2.3832E-1 2.53185E-1 2.32528E-1 2.25016E-1 2.07374E-1 1.78665E-1 1.70411E-1 1.86353E-1 2.24522E-1 2.82009E-1 2.56895E-1 1.66767E-1 1.8483E-1 3.56877E-1 3.37241E-1 3.30593E-1 2.03478E-1 1.57655E-1 1.76352E-1 2.18195E-1 2.08365E-1 1.83343E-1 1.78788E-1 1.58548E-1 2.06797E-1 2.84811E-1 1.74971E-1 1.52651E-1 2.26222E-1 1.87536E-1 1.64482E-1 1.29908E-1 1.20997E-1 1.21609E-1 1.12908E-1 9.04217E-2 1.03814E-1 5.99186E-2 4.24228E-2 5.05325E-2 8.13114E-2 8.08977E-2 5.32838E-2 4.43648E-2 7.97193E-2 1.33257E-1 1.87405E-1 2.31126E-1 2.66655E-1 1.77638E-1 1.11121E-1 9.57899E-2 8.49341E-2 1.447E-1 1.6187E-1 1.40103E-1 1.53735E-1 1.20654E-1 9.54896E-2 7.6207E-2 4.59769E-2 2.3615E-2 3.50698E-2 4.02836E-2 6.16612E-2 3.95674E-2 4.58449E-2 5.50172E-2 7.20966E-2 8.64791E-2 1.23751E-1 1.54714E-1 1.73711E-1 9.59255E-2 1.20568E-1 1.46217E-1 1.87751E-1 2.48097E-1 3.58906E-1 3.87728E-1 3.79213E-1 3.69748E-1 2.40382E-1 1.75435E-1 1.66766E-1 1.23721E-1 1.65692E-1 2.25871E-1 2.48487E-1 2.97491E-1 2.33368E-1 2.44043E-1 2.61705E-1 3.71525E-1 4.03935E-1 3.28132E-1 2.49413E-1 2.99927E-1 4.48381E-1 4.58742E-1 4.18154E-1 3.26076E-1 4.36616E-1 5.13399E-1 3.96584E-1 3.95733E-1 3.55267E-1 3.36789E-1 4.08156E-1 4.53236E-1 4.90036E-1 5.79809E-1 5.90743E-1 6.10541E-1 6.24425E-1 5.797E-1 6.39371E-1 6.5363E-1 6.57795E-1 6.75155E-1 -9999 -9999 -9999 -9999 -9999 -9999 -9999 -9999 -9999 -9999 -9999 -9999 -9999 -9999 -9999 -9999 -9999
-9999 -9999 -9999 -9999 -9999 -9999 -9999 -9999 -9999 -9999 -9999 -9999 -9999 -9999 -9999 -9999 -9999 -9999 -9999 -9999 -9999 -9999 -9999 -9999 -9999 -9999 -9999 -9999 -9999 -9999 -9999 -9999 -9999 -9999 -9999 -9999 -9999 -9999 -9999 -9999 -9999 -9999 -9999 -9999 -9999 -9999 -9999 -9999 -9999 -9999 -9999 -9999 -9999 -9999 -9999 -9999 -9999 -9999 -9999 -9999 -9999 -9999 -9999 -9999 -9999 -9999 -9999 -9999 -9999 -9999 -9999 -9999 -9999 -9999 -9999 -9999 -9999 -9999 -9999 -9999 -9999 -9999 -9999 -9999 -9999 -9999 -9999 -9999 -9999 -9999 -9999 -9999 -9999 -9999 -9999 -9999 -9999 -9999 -9999 -9999 -9999 -9999 -9999 -9999 -9999 -9999 -9999 -9999 1.6373E-1 1.79638E-1 2.5388E-1 3.14872E-1 3.02699E-1 1.88755E-1 1.7634E-1 2.32741E-1 2.67365E-1 2.58643E-1 2.1719E-1 2.12839E-1 2.41361E-1 2.12735E-1 1.59847E-1 1.18546E-1 1.14376E-1 1.28606E-1 1.70568E-1 1.79538E-1 1.74526E-1 1.71518E-1 1.69839E-1 1.65862E-1 1.7147E-1 1.62662E-1 1.95567E-1 2.26589E-1 2.66831E-1 2.10375E-1 1.86931E-1 2.2104E-1 3.48009E-1 3.42342E-1 3.08483E-1 1.90836E-1 2.0616E-1 1.96914E-1 2.43415E-1 2.20182E-1 1.59299E-1 1.81546E-1 1.29466E-1 1.22588E-1 2.11068E-1 1.45013E-1 1.6802E-1 2.48343E-1 1.95885E-1 1.67574E-1 1.46786E-1 1.2402E-1 1.19692E-1 1.11215E-1 7.19369E-2 8.74041E-2 6.55169E-2 4.15905E-2 3.84633E-2 4.7207E-2 4.12729E-2 4.96875E-2 6.18276E-2 8.27423E-2 1.12623E-1 1.95098E-1 1.65158E-1 1.47326E-1 1.47102E-1 9.42908E-2 5.3455E-2 6.9269E-2 1.33805E-1 1.78563E-1 9.56994E-2 8.99789E-2 6.21892E-2 5.32778E-2 4.83564E-2 3.12325E-2 3.23492E-2 3.17511E-2 2.48854E-2 3.5707E-2 3.91989E-2 6.84387E-2 9.45043E-2 9.08365E-2 9.24855E-2 1.51557E-1 2.60172E-1 2.9277E-1 3.27912E-1 2.10658E-1 2.41205E-1 2.49953E-1 3.33999E-1 3.60003E-1 3.10175E-1 2.40693E-1 3.20903E-1 2.575E-1 2.01222E-1 1.29819E-1 9.64486E-2 1.11379E-1 1.39618E-1 2.05989E-1 2.69692E-1 1.97518E-1 1.59433E-1 2.02196E-1 2.90087E-1 3.39928E-1 2.59749E-1 2.05818E-1 3.15571E-1 4.27707E-1 3.88627E-1 3.16391E-1 3.05146E-1 3.9745E-1 4.68603E-1 4.67884E-1 3.73034E-1 2.36638E-1 2.3745E-1 3.58296E-1 4.72705E-1 5.26344E-1 5.00393E-1 5.74195E-1 6.01394E-1 5.79697E-1 5.04085E-1 6.09314E-1 6.59227E-1 6.5065E-1 6.59496E-1 6.83773E-1 6.74574E-1 -9999 -9999 -9999 -9999 -9999 -9999 -9999 -9999 -9999 -9999 -9999 -9999 -9999 -9999 -9999
-9999 -9999 -9999 -9999 -9999 -9999 -9999 -9999 -9999 -9999 -9999 -9999 -9999 -9999 -9999 -9999 -9999 -9999 -9999 -9999 -9999 -9999 -9999 -9999 -9999 -9999 -9999 -9999 -9999 -9999 -9999 -9999 -9999 -9999 -9999 -9999 -9999 -9999 -9999 -9999 -9999 -9999 -9999 -9999 -9999 -9999 -9999 -9999 -9999 -9999 -9999 -9999 -9999 -9999 -9999 -9999 -9999 -9999 -9999 -9999 -9999 -9999 -9999 -9999 -9999 -9999 -9999 -9999 -9999 -9999 -9999 -9999 -9999 -9999 -9999 -9999 -9999 -9999 -9999 -9999 -9999 -9999 -9999 -9999 -9999 -9999 -9999 -9999 -9999 -9999 -9999 -9999 -9999 -9999 -9999 -9999 -9999 -9999 -9999 -9999 -9999 -9999 -9999 -9999 -9999 -9999 -9999 1.60815E-1 1.56677E-1 1.70023E-1 2.31705E-1 2.96838E-1 2.85252E-1 1.97581E-1 1.58186E-1 2.07167E-1 2.63239E-1 2.98015E-1 2.76758E-1 2.60494E-1 2.42279E-1 1.99139E-1 1.53583E-1 1.29353E-1 1.1486E-1 1.17801E-1 1.3537E-1 1.32277E-1 1.41258E-1 1.59984E-1 1.63527E-1 1.72773E-1 1.83598E-1 2.44434E-1 2.77904E-1 2.24892E-1 1.66108E-1 1.50477E-1 1.86475E-1 2.94068E-1 3.1083E-1 3.27864E-1 2.6266E-1 2.00142E-1 1.97717E-1 2.32007E-1 2.62844E-1 2.51776E-1 1.63337E-1 1.83233E-1 1.30217E-1 1.40814E-1 1.67758E-1 1.50382E-1 2.13609E-1 1.95982E-1 1.74021E-1 1.35393E-1 1.36071E-1 1.17305E-1 1.3771E-1 1.17642E-1 7.98942E-2 7.03331E-2 9.07707E-2 6.40725E-2 5.29542E-2 3.37937E-2 4.39086E-2 6.74222E-2 9.27481E-2 1.0602E-1 1.79275E-1 1.85668E-1 1.07553E-1 6.43609E-2 9.45997E-2 8.53602E-2 4.38337E-2 4.97845E-2 8.54724E-2 1.54642E-1 1.34357E-1 1.13191E-1 8.96295E-2 9.33275E-2 5.45547E-2 4.51347E-2 5.91401E-2 3.53098E-2 3.95633E-2 5.22233E-2 6.2321E-2 7.52216E-2 1.21236E-1 1.61127E-1 1.92463E-1 1.56082E-1 1.69948E-1 1.43301E-1 2.53018E-1 3.2069E-1 3.13362E-1 3.47018E-1 3.57744E-1 2.92069E-1 1.89478E-1 1.62114E-1 2.33462E-1 2.92359E-1 2.48675E-1 1.30244E-1 1.01092E-1 8.67761E-2 1.39592E-1 2.07216E-1 2.29569E-1 1.6069E-1 1.83174E-1 2.36136E-1 2.64237E-1 2.27695E-1 2.29393E-1 2.00134E-1 3.17814E-1 3.85405E-1 3.12849E-1 2.23852E-1 2.39442E-1 2.80532E-1 2.99044E-1 3.59556E-1 3.5386E-1 2.41486E-1 2.84314E-1 4.00595E-1 4.37247E-1 4.35108E-1 4.16453E-1 4.90925E-1 5.70024E-1 5.13535E-1 5.35205E-1 6.0807E-1 6.41432E-1 6.63296E-1 6.61215E-1 6.91095E-1 6.75626E-1 -9999 -9999 -9999 -9999 -9999 -9999 -9999 -9999 -9999 -9999 -9999 -9999 -9999 -9999 -9999
-9999 -9999 -9999 -9999 -9999 -9999 -9999 -9999 -9999 -9999 -9999 -9999 -9999 -9999 -9999 -9999 -9999 -9999 -9999 -9999 -9999 -9999 -9999 -9999 -9999 -9999 -9999 -9999 -9999 -9999 -9999 -9999 -9999 -9999 -9999 -9999 -9999 -9999 -9999 -9999 -9999 -9999 -9999 -9999 -9999 -9999 -9999 -9999 -9999 -9999 -9999 -9999 -9999 -9999 -9999 -9999 -9999 -9999 -9999 -9999 -9999 -9999 -9999 -9999 -9999 -9999 -9999 -9999 -9999 -9999 -9999 -9999 -9999 -9999 -9999 -9999 -9999 -9999 -9999 -9999 -9999 -9999 -9999 -9999 -9999 -9999 -9999 -9999 -9999 -9999 -9999 -9999 -9999 -9999 -9999 -9999 -9999 -9999 -9999 -9999 -9999 -9999 -9999 -9999 -9999 -9999 -9999 1.54796E-1 1.51395E-1 1.70696E-1 2.21556E-1 3.03933E-1 2.93036E-1 1.99472E-1 1.5256E-1 1.76407E-1 2.57767E-1 3.2689E-1 3.31059E-1 3.00953E-1 2.24432E-1 1.9063E-1 1.55758E-1 1.33706E-1 1.23047E-1 1.08216E-1 1.26858E-1 1.42946E-1 1.6675E-1 1.668E-1 1.5532E-1 1.76206E-1 2.33292E-1 3.4943E-1 3.38567E-1 2.50494E-1 1.29749E-1 1.49832E-1 2.38804E-1 3.22493E-1 3.01174E-1 3.11589E-1 2.13638E-1 1.68712E-1 1.97663E-1 2.0513E-1 2.22797E-1 1.85355E-1 2.08816E-1 1.59017E-1 1.28484E-1 1.97509E-1 1.61715E-1 1.85529E-1 2.3267E-1 1.8444E-1 1.25923E-1 9.67122E-2 1.15808E-1 9.945E-2 8.52125E-2 1.07151E-1 6.38518E-2 6.74167E-2 5.44806E-2 6.0906E-2 5.07991E-2 3.53943E-2 5.7598E-2 7.99627E-2 1.13929E-1 1.6114E-1 1.6351E-1 1.17577E-1 6.75232E-2 3.91912E-2 5.59521E-2 4.42941E-2 4.85027E-2 6.94516E-2 9.99326E-2 1.1993E-1 1.66528E-1 1.36505E-1 1.56887E-1 1.35936E-1 8.31721E-2 9.00075E-2 6.23893E-2 6.09837E-2 7.39417E-2 6.46052E-2 5.30562E-2 5.73231E-2 7.15962E-2 1.21086E-1 2.27678E-1 2.87929E-1 1.21519E-1 1.33309E-1 2.62114E-1 2.18696E-1 2.36278E-1 3.25563E-1 3.22903E-1 2.5501E-1 1.56727E-1 1.18693E-1 1.56252E-1 1.6613E-1 2.28392E-1 1.89114E-1 1.10657E-1 7.73663E-2 1.31852E-1 1.79172E-1 1.3243E-1 1.20434E-1 1.55735E-1 1.52276E-1 1.96433E-1 1.31981E-1 1.5918E-1 2.39425E-1 3.16306E-1 2.81364E-1 1.89862E-1 2.70259E-1 2.98766E-1 2.34968E-1 2.26589E-1 2.55842E-1 2.73149E-1 2.20979E-1 2.70685E-1 3.83819E-1 3.50027E-1 2.70781E-1 3.04981E-1 4.07408E-1 5.2794E-1 3.94855E-1 4.6205E-1 6.23369E-1 6.47388E-1 6.58495E-1 6.46332E-1 6.59972E-1 -9999 -9999 -9999 -9999 -9999 -9999 -9999 -9999 -9999 -9999 -9999 -9999 -9999 -9999 -9999 -9999
-9999 -9999 -9999 -9999 -9999 -9999 -9999 -9999 -9999 -9999 -9999 -9999 -9999 -9999 -9999 -9999 -9999 -9999 -9999 -9999 -9999 -9999 -9999 -9999 -9999 -9999 -9999 -9999 -9999 -9999 -9999 -9999 -9999 -9999 -9999 -9999 -9999 -9999 -9999 -9999 -9999 -9999 -9999 -9999 -9999 -9999 -9999 -9999 -9999 -9999 -9999 -9999 -9999 -9999 -9999 -9999 -9999 -9999 -9999 -9999 -9999 -9999 -9999 -9999 -9999 -9999 -9999 -9999 -9999 -9999 -9999 -9999 -9999 -9999 -9999 -9999 -9999 -9999 -9999 -9999 -9999 -9999 -9999 -9999 -9999 -9999 -9999 -9999 -9999 -9999 -9999 -9999 -9999 -9999 -9999 -9999 -9999 -9999 -9999 -9999 -9999 -9999 -9999 -9999 -9999 -9999 -9999 1.50783E-1 1.52933E-1 1.79056E-1 2.73806E-1 3.55485E-1 3.12505E-1 2.06388E-1 1.42162E-1 1.6721E-1 2.29838E-1 3.12003E-1 3.485E-1 2.8665E-1 2.42601E-1 2.01799E-1 1.65311E-1 1.36769E-1 1.15259E-1 1.20712E-1 1.35258E-1 1.51244E-1 1.64452E-1 1.4919E-1 1.51924E-1 1.94035E-1 2.94309E-1 3.96923E-1 3.19351E-1 1.90932E-1 1.39857E-1 1.92052E-1 2.90257E-1 3.01015E-1 2.78694E-1 2.41761E-1 1.84932E-1 1.46707E-1 1.90444E-1 2.25907E-1 2.09241E-1 1.62747E-1 1.83379E-1 1.2286E-1 1.29936E-1 1.47434E-1 1.33873E-1 2.02277E-1 2.27595E-1 1.33164E-1 1.03093E-1 8.07384E-2 6.69795E-2 8.47832E-2 9.96155E-2 7.52033E-2 5.32017E-2 4.20563E-2 3.57391E-2 4.55867E-2 4.93557E-2 2.81436E-2 5.42662E-2 8.03866E-2 1.11905E-1 1.58979E-1 1.16873E-1 9.58199E-2 7.80521E-2 4.37569E-2 3.40168E-2 3.61388E-2 6.32526E-2 9.95441E-2 1.28031E-1 1.17521E-1 9.53049E-2 7.72015E-2 1.22057E-1 1.43755E-1 1.30027E-1 1.13934E-1 8.83972E-2 8.84877E-2 5.37752E-2 4.96346E-2 5.85334E-2 9.02948E-2 1.08369E-1 1.06211E-1 1.65356E-1 1.18928E-1 1.68891E-1 2.12834E-1 2.73105E-1 2.00147E-1 1.87574E-1 2.8707E-1 2.73535E-1 3.02206E-1 2.22214E-1 1.41834E-1 9.74137E-2 1.00781E-1 1.40603E-1 1.76746E-1 1.14718E-1 7.78067E-2 1.16371E-1 1.06169E-1 1.06506E-1 6.97936E-2 7.32573E-2 1.04202E-1 1.0724E-1 7.72138E-2 9.40899E-2 1.70521E-1 2.14062E-1 2.20843E-1 2.29509E-1 2.81079E-1 3.38843E-1 2.81832E-1 2.87549E-1 2.50633E-1 2.52593E-1 2.05131E-1 1.84547E-1 2.97991E-1 2.68638E-1 2.06659E-1 2.83154E-1 4.04406E-1 4.39877E-1 3.52636E-1 4.36335E-1 5.46929E-1 5.65841E-1 6.43071E-1 5.79777E-1 6.27931E-1 -9999 -9999 -9999 -9999 -9999 -9999 -9999 -9999 -9999 -9999 -9999 -9999 -9999 -9999 -9999 -9999
-9999 -9999 -9999 -9999 -9999 -9999 -9999 -9999 -9999 -9999 -9999 -9999 -9999 -9999 -9999 -9999 -9999 -9999 -9999 -9999 -9999 -9999 -9999 -9999 -9999 -9999 -9999 -9999 -9999 -9999 -9999 -9999 -9999 -9999 -9999 -9999 -9999 -9999 -9999 -9999 -9999 -9999 -9999 -9999 -9999 -9999 -9999 -9999 -9999 -9999 -9999 -9999 -9999 -9999 -9999 -9999 -9999 -9999 -9999 -9999 -9999 -9999 -9999 -9999 -9999 -9999 -9999 -9999 -9999 -9999 -9999 -9999 -9999 -9999 -9999 -9999 -9999 -9999 -9999 -9999 -9999 -9999 -9999 -9999 -9999 -9999 -9999 -9999 -9999 -9999 -9999 -9999 -9999 -9999 -9999 -9999 -9999 -9999 -9999 -9999 -9999 -9999 -9999 -9999 -9999 -9999 1.53242E-1 1.52008E-1 1.55913E-1 1.97958E-1 2.88156E-1 3.73499E-1 3.27378E-1 1.94333E-1 1.52264E-1 1.53498E-1 1.98338E-1 2.46054E-1 3.06817E-1 3.19481E-1 2.72379E-1 2.23153E-1 1.53135E-1 1.24036E-1 1.20965E-1 1.40005E-1 1.37782E-1 1.46669E-1 1.25881E-1 1.35838E-1 1.82746E-1 2.69445E-1 3.80134E-1 3.6125E-1 2.69418E-1 1.5421E-1 1.80077E-1 2.90647E-1 3.16552E-1 2.78823E-1 2.69704E-1 1.96096E-1 1.74576E-1 1.5741E-1 1.64967E-1 1.9273E-1 1.39049E-1 1.62777E-1 1.44838E-1 8.97305E-2 1.14286E-1 1.19767E-1 1.22787E-1 1.81034E-1 1.63991E-1 9.367E-2 1.04386E-1 7.04041E-2 7.49175E-2 8.21302E-2 7.42591E-2 6.66584E-2 5.99709E-2 6.1042E-2 5.1577E-2 5.0972E-2 4.47851E-2 3.11584E-2 6.00704E-2 8.60547E-2 1.0952E-1 1.21356E-1 5.71289E-2 5.0715E-2 6.04052E-2 4.23499E-2 2.26709E-2 2.25578E-2 4.42972E-2 8.28067E-2 6.19846E-2 4.14743E-2 4.1266E-2 4.43524E-2 1.02111E-1 1.31363E-1 8.59947E-2 8.70988E-2 6.74271E-2 5.65632E-2 4.73388E-2 3.88066E-2 8.05073E-2 1.27213E-1 1.77299E-1 2.18889E-1 1.25601E-1 1.25795E-1 2.18058E-1 2.61459E-1 2.74236E-1 2.10393E-1 1.38996E-1 2.37727E-1 2.46467E-1 2.16492E-1 2.68809E-1 1.62955E-1 1.01903E-1 9.04221E-2 8.77883E-2 9.22299E-2 9.05266E-2 5.59783E-2 9.00766E-2 6.87028E-2 4.76901E-2 3.63665E-2 4.63597E-2 6.73984E-2 8.05101E-2 1.01324E-1 1.35047E-1 2.038E-1 2.32554E-1 2.65893E-1 2.34991E-1 2.21751E-1 2.83861E-1 3.40674E-1 3.66114E-1 3.64022E-1 3.29268E-1 2.58338E-1 1.57051E-1 2.16605E-1 1.98049E-1 1.5451E-1 2.4217E-1 2.66238E-1 2.97041E-1 2.80638E-1 3.32866E-1 4.10036E-1 5.03783E-1 5.91181E-1 4.66288E-1 5.34511E-1 -9999 -9999 -9999 -9999 -9999 -9999 -9999 -9999 -9999 -9999 -9999 -9999 -9999 -9999 -9999 -9999
-9999 -9999 -9999 -9999 -9999 -9999 -9999 -9999 -9999 -9999 -9999 -9999 -9999 -9999 -9999 -9999 -9999 -9999 -9999 -9999 -9999 -9999 -9999 -9999 -9999 -9999 -9999 -9999 -9999 -9999 -9999 -9999 -9999 -9999 -9999 -9999 -9999 -9999 -9999 -9999 -9999 -9999 -9999 -9999 -9999 -9999 -9999 -9999 -9999 -9999 -9999 -9999 -9999 -9999 -9999 -9999 -9999 -9999 -9999 -9999 -9999 -9999 -9999 -9999 -9999 -9999 -9999 -9999 -9999 -9999 -9999 -9999 -9999 -9999 -9999 -9999 -9999 -9999 -9999 -9999 -9999 -9999 -9999 -9999 -9999 -9999 -9999 -9999 -9999 -9999 -9999 -9999 -9999 -9999 -9999 -9999 -9999 -9999 -9999 -9999 -9999 -9999 -9999 -9999 -9999 -9999 1.49262E-1 1.47397E-1 1.89421E-1 2.45131E-1 2.72448E-1 2.90164E-1 2.70603E-1 1.9322E-1 1.81171E-1 1.74283E-1 1.69562E-1 2.22742E-1 3.13863E-1 3.46161E-1 3.1234E-1 2.14867E-1 1.54061E-1 1.22749E-1 1.2352E-1 1.48765E-1 1.20533E-1 1.20939E-1 1.15042E-1 1.4055E-1 2.28077E-1 3.42808E-1 3.41814E-1 3.21209E-1 1.83002E-1 1.58605E-1 2.26659E-1 2.67804E-1 2.98131E-1 2.85031E-1 2.38669E-1 1.58581E-1 1.3131E-1 1.61696E-1 1.82577E-1 1.66026E-1 1.83815E-1 1.72941E-1 1.16346E-1 1.04623E-1 1.21771E-1 1.60909E-1 1.20299E-1 9.05014E-2 1.14154E-1 1.37845E-1 1.06947E-1 8.51313E-2 8.51313E-2 6.78868E-2 6.8123E-2 5.50937E-2 5.37846E-2 4.93964E-2 3.54947E-2 4.34292E-2 4.80615E-2 3.02082E-2 3.55857E-2 5.33249E-2 8.2763E-2 8.41815E-2 4.7842E-2 3.91533E-2 3.0251E-2 2.32503E-2 2.19791E-2 2.34062E-2 4.74569E-2 6.2031E-2 3.89394E-2 2.66067E-2 3.22109E-2 4.95255E-2 7.2365E-2 1.06709E-1 9.80466E-2 8.96326E-2 4.33255E-2 2.92177E-2 2.90146E-2 3.35552E-2 5.23911E-2 5.72765E-2 1.00019E-1 1.16895E-1 1.62294E-1 2.00673E-1 2.67187E-1 1.82842E-1 1.95122E-1 1.38288E-1 1.14474E-1 1.733E-1 2.30093E-1 2.10318E-1 2.44728E-1 2.27799E-1 1.55441E-1 1.47741E-1 1.20435E-1 8.93834E-2 4.41154E-2 5.21783E-2 7.6329E-2 4.72227E-2 3.16186E-2 4.75773E-2 6.19092E-2 1.07352E-1 1.40384E-1 1.65963E-1 1.9193E-1 1.51908E-1 1.96867E-1 2.37826E-1 1.38849E-1 1.35389E-1 2.15888E-1 2.56873E-1 3.69511E-1 3.77663E-1 2.55612E-1 1.99751E-1 1.25601E-1 1.40588E-1 1.54196E-1 1.4073E-1 1.67652E-1 2.54942E-1 3.68704E-1 3.60487E-1 3.83015E-1 4.5227E-1 4.53501E-1 4.99075E-1 4.7545E-1 4.3401E-1 -9999 -9999 -9999 -9999 -9999 -9999 -9999 -9999 -9999 -9999 -9999 -9999 -9999 -9999 -9999 -9999
-9999 -9999 -9999 -9999 -9999 -9999 -9999 -9999 -9999 -9999 -9999 -9999 -9999 -9999 -9999 -9999 -9999 -9999 -9999 -9999 -9999 -9999 -9999 -9999 -9999 -9999 -9999 -9999 -9999 -9999 -9999 -9999 -9999 -9999 -9999 -9999 -9999 -9999 -9999 -9999 -9999 -9999 -9999 -9999 -9999 -9999 -9999 -9999 -9999 -9999 -9999 -9999 -9999 -9999 -9999 -9999 -9999 -9999 -9999 -9999 -9999 -9999 -9999 -9999 -9999 -9999 -9999 -9999 -9999 -9999 -9999 -9999 -9999 -9999 -9999 -9999 -9999 -9999 -9999 -9999 -9999 -9999 -9999 -9999 -9999 -9999 -9999 -9999 -9999 -9999 -9999 -9999 -9999 -9999 -9999 -9999 -9999 -9999 -9999 -9999 -9999 -9999 -9999 -9999 -9999 1.47453E-1 1.33861E-1 1.54417E-1 2.19393E-1 2.54915E-1 2.21604E-1 2.32417E-1 2.34061E-1 1.87728E-1 1.90157E-1 1.84261E-1 1.8148E-1 2.27238E-1 3.32914E-1 3.43515E-1 2.97991E-1 2.09327E-1 1.49172E-1 1.21981E-1 1.22749E-1 1.3008E-1 1.12927E-1 1.11927E-1 1.28421E-1 1.80169E-1 2.25828E-1 3.34722E-1 3.32346E-1 2.77106E-1 1.52257E-1 1.58146E-1 2.18707E-1 3.04578E-1 3.10248E-1 2.85362E-1 1.98197E-1 1.38407E-1 1.20453E-1 1.43658E-1 1.62848E-1 1.81886E-1 1.90482E-1 1.70823E-1 1.16344E-1 8.18016E-2 8.94936E-2 1.45164E-1 1.10015E-1 6.373E-2 1.20711E-1 1.66584E-1 1.14259E-1 7.25413E-2 6.41704E-2 5.88418E-2 6.56229E-2 5.49474E-2 3.93E-2 4.58336E-2 4.77925E-2 3.51822E-2 3.6464E-2 2.58463E-2 2.92642E-2 4.53236E-2 4.15638E-2 6.4001E-2 5.66382E-2 3.58641E-2 2.76752E-2 3.5764E-2 3.05018E-2 2.29631E-2 2.90089E-2 3.65924E-2 2.26418E-2 2.3842E-2 3.29164E-2 2.68159E-2 3.32648E-2 7.19151E-2 1.06459E-1 6.73038E-2 6.06442E-2 4.27648E-2 2.72821E-2 3.23412E-2 5.94683E-2 9.29722E-2 6.06082E-2 6.86223E-2 9.5284E-2 2.16321E-1 2.36906E-1 1.47068E-1 1.11657E-1 1.0948E-1 1.00305E-1 1.81059E-1 1.69575E-1 1.47495E-1 1.24591E-1 1.91371E-1 2.16087E-1 1.81594E-1 1.09693E-1 6.98882E-2 3.49512E-2 5.06339E-2 4.50482E-2 3.36601E-2 3.62642E-2 5.88728E-2 8.41679E-2 9.00058E-2 1.21704E-1 1.21173E-1 1.72309E-1 1.01792E-1 1.41303E-1 1.88647E-1 1.3207E-1 9.6954E-2 1.56557E-1 3.25385E-1 3.61597E-1 2.80628E-1 2.63525E-1 2.08015E-1 1.39361E-1 1.00048E-1 1.87095E-1 2.14508E-1 2.06767E-1 3.54967E-1 4.83908E-1 5.46098E-1 4.78555E-1 5.91479E-1 5.68186E-1 4.13488E-1 3.86181E-1 4.37727E-1 6.55484E-1 -9999 -9999 -9999 -9999 -9999 -9999 -9999 -9999 -9999 -9999 -9999 -9999 -9999 -9999 -9999
-9999 -9999 -9999 -9999 -9999 -9999 -9999 -9999 -9999 -9999 -9999 -9999 -9999 -9999 -9999 -9999 -9999 -9999 -9999 -9999 -9999 -9999 -9999 -9999 -9999 -9999 -9999 -9999 -9999 -9999 -9999 -9999 -9999 -9999 -9999 -9999 -9999 -9999 -9999 -9999 -9999 -9999 -9999 -9999 -9999 -9999 -9999 -9999 -9999 -9999 -9999 -9999 -9999 -9999 -9999 -9999 -9999 -9999 -9999 -9999 -9999 -9999 -9999 -9999 -9999 -9999 -9999 -9999 -9999 -9999 -9999 -9999 -9999 -9999 -9999 -9999 -9999 -9999 -9999 -9999 -9999 -9999 -9999 -9999 -9999 -9999 -9999 -9999 -9999 -9999 -9999 -9999 -9999 -9999 -9999 -9999 -9999 -9999 -9999 -9999 -9999 -9999 -9999 -9999 -9999 1.24791E-1 1.27157E-1 1.58121E-1 2.0093E-1 1.96141E-1 1.84132E-1 2.00673E-1 2.22369E-1 2.07224E-1 1.7464E-1 1.58481E-1 1.61298E-1 2.1816E-1 2.79564E-1 2.89691E-1 2.4667E-1 1.72531E-1 1.39201E-1 1.11976E-1 1.14607E-1 1.28739E-1 1.15528E-1 1.23958E-1 1.8193E-1 2.51934E-1 3.07244E-1 3.76241E-1 3.01938E-1 2.22405E-1 1.35053E-1 1.50118E-1 2.01547E-1 2.36085E-1 2.86236E-1 2.58834E-1 1.46609E-1 1.32391E-1 1.26129E-1 1.58256E-1 1.15837E-1 1.38063E-1 1.56677E-1 1.70489E-1 1.22442E-1 1.1959E-1 8.31641E-2 8.10734E-2 6.82971E-2 5.79341E-2 1.00145E-1 1.3725E-1 9.2544E-2 6.51266E-2 6.30421E-2 8.6454E-2 7.09629E-2 6.04582E-2 5.39848E-2 3.9418E-2 4.80549E-2 3.686E-2 3.70518E-2 2.91619E-2 2.86122E-2 3.4912E-2 2.68199E-2 4.79531E-2 3.78976E-2 4.14137E-2 3.65763E-2 3.76632E-2 3.47837E-2 2.43162E-2 2.23571E-2 1.7997E-2 2.09556E-2 1.92934E-2 2.34502E-2 3.78531E-2 4.41586E-2 7.25175E-2 1.10394E-1 5.27425E-2 5.62275E-2 6.16336E-2 5.16263E-2 4.67066E-2 6.82146E-2 1.41336E-1 1.00316E-1 1.20272E-1 1.51267E-1 2.21131E-1 1.71256E-1 1.10979E-1 7.03842E-2 7.64938E-2 1.00009E-1 1.46756E-1 1.05493E-1 9.15745E-2 7.3329E-2 1.21923E-1 1.80033E-1 1.19992E-1 1.08899E-1 5.88417E-2 2.56471E-2 3.47519E-2 2.51182E-2 2.8174E-2 3.50704E-2 5.0005E-2 5.32415E-2 5.20148E-2 8.89266E-2 1.3995E-1 1.30552E-1 9.71338E-2 1.28233E-1 1.34302E-1 1.29394E-1 8.71558E-2 1.60751E-1 2.67318E-1 4.10711E-1 3.91984E-1 3.3895E-1 3.02171E-1 2.5875E-1 1.53137E-1 2.63954E-1 2.51678E-1 1.73271E-1 2.85484E-1 4.58882E-1 6.09156E-1 5.87209E-1 6.71594E-1 6.24463E-1 5.25073E-1 5.7366E-1 6.30361E-1 -9999 -9999 -9999 -9999 -9999 -9999 -9999 -9999 -9999 -9999 -9999 -9999 -9999 -9999 -9999 -9999
-9999 -9999 -9999 -9999 -9999 -9999 -9999 -9999 -9999 -9999 -9999 -9999 -9999 -9999 -9999 -9999 -9999 -9999 -9999 -9999 -9999 -9999 -9999 -9999 -9999 -9999 -9999 -9999 -9999 -9999 -9999 -9999 -9999 -9999 -9999 -9999 -9999 -9999 -9999 -9999 -9999 -9999 -9999 -9999 -9999 -9999 -9999 -9999 -9999 -9999 -9999 -9999 -9999 -9999 -9999 -9999 -9999 -9999 -9999 -9999 -9999 -9999 -9999 -9999 -9999 -9999 -9999 -9999 -9999 -9999 -9999 -9999 -9999 -9999 -9999 -9999 -9999 -9999 -9999 -9999 -9999 -9999 -9999 -9999 -9999 -9999 -9999 -9999 -9999 -9999 -9999 -9999 -9999 -9999 -9999 -9999 -9999 -9999 -9999 -9999 -9999 -9999 -9999 -9999 -9999 1.20426E-1 1.25838E-1 1.58054E-1 1.58831E-1 1.61713E-1 1.54179E-1 1.723E-1 1.93842E-1 2.24751E-1 2.29276E-1 1.81891E-1 1.52238E-1 1.72721E-1 2.35803E-1 2.31607E-1 1.756E-1 1.49172E-1 1.18033E-1 1.09397E-1 1.14125E-1 1.41703E-1 1.2557E-1 1.37918E-1 2.36217E-1 3.42874E-1 3.82817E-1 3.68894E-1 3.09184E-1 1.65301E-1 1.59223E-1 1.58158E-1 2.09444E-1 2.51522E-1 2.37343E-1 2.17885E-1 1.67859E-1 1.40052E-1 1.53397E-1 1.52731E-1 9.76131E-2 6.66825E-2 8.91557E-2 8.71796E-2 9.75462E-2 1.24541E-1 1.05532E-1 6.22469E-2 4.90593E-2 6.37994E-2 8.28407E-2 8.37938E-2 9.8411E-2 5.85331E-2 4.62447E-2 6.4613E-2 9.25481E-2 6.43763E-2 6.09105E-2 4.55191E-2 4.46096E-2 3.51415E-2 3.40312E-2 2.83708E-2 1.9827E-2 2.2585E-2 2.26254E-2 2.60222E-2 2.73481E-2 4.05392E-2 2.78716E-2 2.48953E-2 3.83381E-2 2.9051E-2 2.24392E-2 1.51076E-2 1.38705E-2 1.93295E-2 3.13788E-2 7.33445E-2 9.89124E-2 8.85091E-2 7.79024E-2 4.05865E-2 3.30274E-2 4.18401E-2 3.78957E-2 6.66718E-2 1.0341E-1 7.22454E-2 7.43809E-2 1.17019E-1 2.02711E-1 1.8264E-1 1.40096E-1 7.11654E-2 4.71706E-2 5.88713E-2 9.99599E-2 1.01979E-1 8.9836E-2 5.55204E-2 3.90962E-2 6.5799E-2 1.08006E-1 1.09754E-1 5.9546E-2 2.84262E-2 1.7309E-2 1.80551E-2 1.65934E-2 2.13107E-2 2.7538E-2 2.91364E-2 4.60917E-2 6.91075E-2 1.13293E-1 1.18043E-1 8.439E-2 8.01261E-2 1.09802E-1 1.01038E-1 8.38058E-2 7.87324E-2 1.85425E-1 2.67483E-1 3.26644E-1 4.18908E-1 4.32411E-1 4.43896E-1 4.1761E-1 2.48135E-1 3.50947E-1 3.67762E-1 2.20157E-1 2.17231E-1 3.82637E-1 6.0606E-1 6.71139E-1 6.62723E-1 6.53623E-1 6.80533E-1 -9999 -9999 -9999 -9999 -9999 -9999 -9999 -9999 -9999 -9999 -9999 -9999 -9999 -9999 -9999 -9999 -9999 -9999
-9999 -9999 -9999 -9999 -9999 -9999 -9999 -9999 -9999 -9999 -9999 -9999 -9999 -9999 -9999 -9999 -9999 -9999 -9999 -9999 -9999 -9999 -9999 -9999 -9999 -9999 -9999 -9999 -9999 -9999 -9999 -9999 -9999 -9999 -9999 -9999 -9999 -9999 -9999 -9999 -9999 -9999 -9999 -9999 -9999 -9999 -9999 -9999 -9999 -9999 -9999 -9999 -9999 -9999 -9999 -9999 -9999 -9999 -9999 -9999 -9999 -9999 -9999 -9999 -9999 -9999 -9999 -9999 -9999 -9999 -9999 -9999 -9999 -9999 -9999 -9999 -9999 -9999 -9999 -9999 -9999 -9999 -9999 -9999 -9999 -9999 -9999 -9999 -9999 -9999 -9999 -9999 -9999 -9999 -9999 -9999 -9999 -9999 -9999 -9999 -9999 -9999 -9999 -9999 1.23236E-1 1.18666E-1 1.28958E-1 1.33112E-1 1.40715E-1 1.42162E-1 1.49518E-1 1.501E-1 1.71579E-1 2.15445E-1 2.71365E-1 2.49492E-1 1.71368E-1 1.6675E-1 2.12342E-1 1.87123E-1 1.58711E-1 1.2986E-1 1.18232E-1 1.09116E-1 1.148E-1 1.52636E-1 1.35443E-1 1.9157E-1 3.11709E-1 4.01652E-1 4.01584E-1 3.38546E-1 2.59244E-1 1.80549E-1 1.92784E-1 2.08992E-1 1.96533E-1 2.29448E-1 2.12586E-1 1.81376E-1 1.84425E-1 1.73667E-1 1.43525E-1 8.9654E-2 4.95115E-2 3.78443E-2 5.62178E-2 6.43513E-2 5.55142E-2 9.41981E-2 7.57342E-2 3.64679E-2 2.33728E-2 3.61245E-2 3.50612E-2 4.92936E-2 7.10304E-2 4.92867E-2 2.86165E-2 3.49842E-2 4.00614E-2 2.86122E-2 2.49326E-2 2.86164E-2 2.97949E-2 2.07604E-2 2.64974E-2 1.87666E-2 1.40906E-2 1.22029E-2 1.49679E-2 1.35848E-2 2.0686E-2 3.78727E-2 2.96073E-2 1.96911E-2 1.69419E-2 1.55936E-2 1.05316E-2 1.22681E-2 1.89042E-2 3.26259E-2 5.50516E-2 7.75082E-2 5.3899E-2 3.47093E-2 4.93085E-2 3.42978E-2 2.62776E-2 3.02724E-2 2.86301E-2 5.63778E-2 9.08493E-2 4.87721E-2 8.27868E-2 1.48665E-1 1.88726E-1 1.19451E-1 1.12453E-1 7.05272E-2 4.26028E-2 5.68811E-2 7.48401E-2 7.6601E-2 9.05826E-2 6.38766E-2 3.40381E-2 4.44951E-2 5.83748E-2 6.59171E-2 3.60789E-2 1.49874E-2 2.04424E-2 1.89061E-2 1.67125E-2 1.8741E-2 2.66235E-2 2.45446E-2 3.07129E-2 5.24303E-2 6.66569E-2 7.72138E-2 4.34046E-2 5.38731E-2 5.7404E-2 7.24686E-2 5.32653E-2 9.68459E-2 1.5407E-1 1.58164E-1 1.75265E-1 2.73507E-1 3.15778E-1 4.67373E-1 4.6507E-1 4.08696E-1 4.75815E-1 2.83959E-1 2.0651E-1 2.34869E-1 3.90925E-1 5.38968E-1 6.47968E-1 6.57594E-1 -9999 -9999 -9999 -9999 -9999 -9999 -9999 -9999 -9999 -9999 -9999 -9999 -9999 -9999 -9999 -9999 -9999 -9999 -9999 -9999
-9999 -9999 -9999 -9999 -9999 -9999 -9999 -9999 -9999 -9999 -9999 -9999 -9999 -9999 -9999 -9999 -9999 -9999 -9999 -9999 -9999 -9999 -9999 -9999 -9999 -9999 -9999 -9999 -9999 -9999 -9999 -9999 -9999 -9999 -9999 -9999 -9999 -9999 -9999 -9999 -9999 -9999 -9999 -9999 -9999 -9999 -9999 -9999 -9999 -9999 -9999 -9999 -9999 -9999 -9999 -9999 -9999 -9999 -9999 -9999 -9999 -9999 -9999 -9999 -9999 -9999 -9999 -9999 -9999 -9999 -9999 -9999 -9999 -9999 -9999 -9999 -9999 -9999 -9999 -9999 -9999 -9999 -9999 -9999 -9999 -9999 -9999 -9999 -9999 -9999 -9999 -9999 -9999 -9999 -9999 -9999 -9999 -9999 -9999 -9999 -9999 -9999 -9999 -9999 1.21187E-1 1.08241E-1 1.15535E-1 1.21264E-1 1.29575E-1 1.31469E-1 1.28227E-1 1.42083E-1 1.60977E-1 1.99033E-1 2.68103E-1 2.6782E-1 2.15179E-1 1.86763E-1 2.1155E-1 1.56616E-1 1.39271E-1 1.26406E-1 1.13835E-1 1.04344E-1 1.03857E-1 1.3534E-1 1.68689E-1 2.54202E-1 3.46777E-1 3.81674E-1 3.92419E-1 3.23299E-1 2.23757E-1 2.12916E-1 2.10649E-1 2.18811E-1 2.13118E-1 1.67203E-1 1.77483E-1 1.63482E-1 1.52051E-1 1.17093E-1 8.27181E-2 5.56963E-2 4.54807E-2 6.49153E-2 5.31509E-2 6.4408E-2 5.68717E-2 4.14151E-2 3.63575E-2 2.25206E-2 1.48803E-2 2.15619E-2 1.94904E-2 3.24082E-2 3.49223E-2 2.85995E-2 2.76324E-2 2.67606E-2 2.49438E-2 1.7099E-2 1.71304E-2 1.84532E-2 1.62105E-2 1.63979E-2 1.90081E-2 1.89819E-2 1.5258E-2 1.18195E-2 6.53254E-3 1.06213E-2 1.86009E-2 2.76856E-2 1.95003E-2 1.67097E-2 1.00303E-2 8.59235E-3 1.11742E-2 2.11359E-2 3.06298E-2 4.50491E-2 7.03804E-2 4.75704E-2 3.80161E-2 1.966E-2 2.89616E-2 1.7639E-2 1.77915E-2 3.54093E-2 5.0366E-2 6.45112E-2 6.65589E-2 6.01511E-2 9.6679E-2 1.76794E-1 1.24389E-1 1.21164E-1 5.84594E-2 4.54245E-2 3.48747E-2 3.96676E-2 5.0261E-2 4.80556E-2 6.56604E-2 4.49038E-2 3.4051E-2 2.23271E-2 3.30664E-2 3.882E-2 2.29048E-2 1.61559E-2 2.33282E-2 2.93347E-2 2.02722E-2 2.33957E-2 2.9166E-2 3.17836E-2 2.81376E-2 3.38988E-2 3.25264E-2 3.53298E-2 4.45339E-2 5.11179E-2 4.43871E-2 3.90743E-2 4.6176E-2 8.14464E-2 9.23873E-2 1.04967E-1 9.72035E-2 1.53294E-1 2.23284E-1 4.87475E-1 5.63304E-1 5.84172E-1 5.28656E-1 3.40842E-1 2.47368E-1 2.27198E-1 3.52894E-1 3.84899E-1 5.13891E-1 5.2267E-1 6.52619E-1 -9999 -9999 -9999 -9999 -9999 -9999 -9999 -9999 -9999 -9999 -9999 -9999 -9999 -9999 -9999 -9999 -9999 -9999 -9999
-9999 -9999 -9999 -9999 -9999 -9999 -9999 -9999 -9999 -9999 -9999 -9999 -9999 -9999 -9999 -9999 -9999 -9999 -9999 -9999 -9999 -9999 -9999 -9999 -9999 -9999 -9999 -9999 -9999 -9999 -9999 -9999 -9999 -9999 -9999 -9999 -9999 -9999 -9999 -9999 -9999 -9999 -9999 -9999 -9999 -9999 -9999 -9999 -9999 -9999 -9999 -9999 -9999 -9999 -9999 -9999 -9999 -9999 -9999 -9999 -9999 -9999 -9999 -9999 -9999 -9999 -9999 -9999 -9999 -9999 -9999 -9999 -9999 -9999 -9999 -9999 -9999 -9999 -9999 -9999 -9999 -9999 -9999 -9999 -9999 -9999 -9999 -9999 -9999 -9999 -9999 -9999 -9999 -9999 -9999 -9999 -9999 -9999 -9999 -9999 -9999 -9999 -9999 1.23752E-1 1.09166E-1 1.08241E-1 1.1264E-1 1.13118E-1 1.14563E-1 1.06867E-1 1.17498E-1 1.36093E-1 1.53411E-1 1.62503E-1 2.27421E-1 2.87208E-1 2.58195E-1 2.12437E-1 1.90035E-1 1.61651E-1 1.41517E-1 1.24788E-1 1.10463E-1 9.25135E-2 1.04922E-1 1.32578E-1 1.94272E-1 2.82346E-1 3.36448E-1 3.76654E-1 3.38578E-1 2.46456E-1 1.8707E-1 1.96055E-1 1.78675E-1 1.76676E-1 1.81974E-1 1.89424E-1 1.64379E-1 1.3078E-1 1.00613E-1 1.08784E-1 1.0946E-1 7.87748E-2 8.65166E-2 1.29206E-1 7.57841E-2 4.64443E-2 3.80316E-2 2.91347E-2 2.53463E-2 1.78255E-2 1.39219E-2 2.31723E-2 2.74419E-2 1.70016E-2 2.07696E-2 2.73717E-2 3.90578E-2 4.54527E-2 3.27042E-2 2.67198E-2 3.16358E-2 2.54114E-2 2.00813E-2 1.85055E-2 1.81007E-2 1.22982E-2 1.04523E-2 9.19173E-3 6.86346E-3 1.06987E-2 1.32808E-2 2.04974E-2 1.61998E-2 1.13061E-2 8.16384E-3 6.73795E-3 8.47897E-3 1.2282E-2 2.28264E-2 4.88543E-2 5.28439E-2 2.76218E-2 2.0444E-2 1.37365E-2 1.95786E-2 1.51438E-2 2.2327E-2 4.17002E-2 8.77497E-2 1.19843E-1 4.21097E-2 6.69565E-2 1.3767E-1 1.45649E-1 8.83143E-2 8.1157E-2 5.42112E-2 3.14952E-2 3.18432E-2 3.60934E-2 3.15327E-2 2.70872E-2 5.02285E-2 3.42454E-2 1.71518E-2 1.56005E-2 2.31608E-2 1.96406E-2 2.42509E-2 2.9979E-2 2.51886E-2 3.6941E-2 2.20744E-2 3.33712E-2 3.9996E-2 5.94119E-2 4.6282E-2 4.33111E-2 3.566E-2 4.19241E-2 6.35343E-2 8.48552E-2 7.63561E-2 5.76622E-2 5.63365E-2 7.79969E-2 9.5128E-2 8.47103E-2 6.30287E-2 9.6708E-2 1.80162E-1 3.12219E-1 3.27397E-1 4.38749E-1 5.94906E-1 4.87972E-1 4.45465E-1 3.23521E-1 2.66631E-1 2.77994E-1 3.72673E-1 4.10374E-1 5.99176E-1 6.45353E-1 -9999 -9999 -9999 -9999 -9999 -9999 -9999 -9999 -9999 -9999 -9999 -9999 -9999 -9999 -9999 -9999 -9999 -9999
-9999 -9999 -9999 -9999 -9999 -9999 -9999 -9999 -9999 -9999 -9999 -9999 -9999 -9999 -9999 -9999 -9999 -9999 -9999 -9999 -9999 -9999 -9999 -9999 -9999 -9999 -9999 -9999 -9999 -9999 -9999 -9999 -9999 -9999 -9999 -9999 -9999 -9999 -9999 -9999 -9999 -9999 -9999 -9999 -9999 -9999 -9999 -9999 -9999 -9999 -9999 -9999 -9999 -9999 -9999 -9999 -9999 -9999 -9999 -9999 -9999 -9999 -9999 -9999 -9999 -9999 -9999 -9999 -9999 -9999 -9999 -9999 -9999 -9999 -9999 -9999 -9999 -9999 -9999 -9999 -9999 -9999 -9999 -9999 -9999 -9999 -9999 -9999 -9999 -9999 -9999 -9999 -9999 -9999 -9999 -9999 -9999 -9999 -9999 -9999 -9999 -9999 1.25052E-1 1.09865E-1 1.08241E-1 1.08011E-1 1.11925E-1 1.11451E-1 1.05227E-1 1.12344E-1 1.18433E-1 1.29296E-1 1.43716E-1 1.87022E-1 2.47511E-1 3.05395E-1 2.78579E-1 2.07765E-1 1.94451E-1 1.70475E-1 1.39507E-1 1.16455E-1 9.15168E-2 9.05297E-2 1.28469E-1 1.65055E-1 2.49026E-1 2.61942E-1 3.08882E-1 3.45248E-1 2.89692E-1 1.72505E-1 1.54036E-1 1.76119E-1 1.75244E-1 1.88238E-1 1.7848E-1 1.49651E-1 1.05138E-1 8.84809E-2 8.34944E-2 1.17155E-1 1.13871E-1 7.15109E-2 8.04765E-2 9.70853E-2 5.76692E-2 5.51942E-2 5.2815E-2 5.04729E-2 3.86473E-2 2.22899E-2 2.36803E-2 3.56552E-2 4.37204E-2 3.20104E-2 2.64968E-2 1.87991E-2 2.90633E-2 4.00153E-2 3.42274E-2 2.44533E-2 2.47148E-2 1.93801E-2 1.60549E-2 1.36494E-2 1.28892E-2 1.07322E-2 9.1E-3 1.06705E-2 1.25067E-2 1.20468E-2 1.1224E-2 1.35248E-2 1.56799E-2 9.9577E-3 8.80634E-3 1.13952E-2 1.38219E-2 1.80706E-2 3.2587E-2 5.3165E-2 3.46854E-2 1.77095E-2 1.05732E-2 9.31669E-3 1.28903E-2 1.66716E-2 2.81814E-2 4.58478E-2 7.71251E-2 9.79005E-2 7.86417E-2 1.09963E-1 1.34248E-1 8.16354E-2 6.13193E-2 6.40317E-2 4.53236E-2 3.4505E-2 2.73769E-2 1.78913E-2 1.77526E-2 2.51594E-2 3.21344E-2 2.39612E-2 1.37606E-2 1.50332E-2 2.78222E-2 3.46154E-2 7.48866E-2 8.92131E-2 5.76803E-2 4.44993E-2 2.8171E-2 3.11298E-2 6.23499E-2 9.24073E-2 6.7172E-2 6.24544E-2 5.38873E-2 6.71216E-2 8.75129E-2 1.33144E-1 1.41448E-1 9.05491E-2 7.89211E-2 1.19727E-1 9.11014E-2 7.31799E-2 5.21285E-2 6.66731E-2 1.17005E-1 1.53034E-1 1.57854E-1 3.19043E-1 5.06731E-1 6.2015E-1 5.20603E-1 4.33577E-1 3.02147E-1 3.23909E-1 4.277E-1 4.07857E-1 4.87162E-1 5.33446E-1 6.43725E-1 -9999 -9999 -9999 -9999 -9999 -9999 -9999 -9999 -9999 -9999 -9999 -9999 -9999 -9999 -9999 -9999 -9999
-9999 -9999 -9999 -9999 -9999 -9999 -9999 -9999 -9999 -9999 -9999 -9999 -9999 -9999 -9999 -9999 -9999 -9999 -9999 -9999 -9999 -9999 -9999 -9999 -9999 -9999 -9999 -9999 -9999 -9999 -9999 -9999 -9999 -9999 -9999 -9999 -9999 -9999 -9999 -9999 -9999 -9999 -9999 -9999 -9999 -9999 -9999 -9999 -9999 -9999 -9999 -9999 -9999 -9999 -9999 -9999 -9999 -9999 -9999 -9999 -9999 -9999 -9999 -9999 -9999 -9999 -9999 -9999 -9999 -9999 -9999 -9999 -9999 -9999 -9999 -9999 -9999 -9999 -9999 -9999 -9999 -9999 -9999 -9999 -9999 -9999 -9999 -9999 -9999 -9999 -9999 -9999 -9999 -9999 -9999 -9999 -9999 -9999 -9999 -9999 -9999 -9999 1.11984E-1 1.12222E-1 1.14138E-1 1.19245E-1 1.07095E-1 1.08416E-1 1.05904E-1 1.07268E-1 1.18683E-1 1.24449E-1 1.63097E-1 2.2696E-1 3.02427E-1 3.42359E-1 2.692E-1 2.17231E-1 2.07724E-1 1.94777E-1 1.28505E-1 1.02753E-1 8.83441E-2 8.98947E-2 1.34459E-1 1.83595E-1 1.93825E-1 2.16679E-1 2.82247E-1 2.40051E-1 1.9639E-1 1.50783E-1 1.55621E-1 1.62252E-1 1.50622E-1 1.53541E-1 1.29748E-1 1.2041E-1 1.0182E-1 7.24421E-2 9.36576E-2 8.98278E-2 7.06754E-2 5.70965E-2 6.39929E-2 7.74608E-2 6.51352E-2 6.0237E-2 5.12327E-2 3.3471E-2 3.83443E-2 3.12094E-2 3.61261E-2 4.93391E-2 4.42825E-2 4.3836E-2 2.13155E-2 2.03558E-2 3.24124E-2 3.50616E-2 2.67327E-2 1.60082E-2 1.41073E-2 1.65897E-2 1.20862E-2 1.07181E-2 1.08391E-2 8.82351E-3 9.46636E-3 9.22726E-3 1.35618E-2 1.01876E-2 7.14501E-3 6.94619E-3 1.13157E-2 8.30069E-3 1.23924E-2 1.97574E-2 2.39842E-2 3.14988E-2 4.5053E-2 2.76409E-2 2.8285E-2 1.43708E-2 9.45606E-3 1.02618E-2 2.22206E-2 3.30605E-2 6.12205E-2 6.68074E-2 7.59235E-2 4.62296E-2 7.89722E-2 1.24703E-1 9.86444E-2 5.85741E-2 6.29475E-2 6.9878E-2 5.29459E-2 3.10205E-2 1.85083E-2 1.1084E-2 1.29457E-2 1.88008E-2 1.6356E-2 1.21761E-2 1.36404E-2 1.99161E-2 2.56089E-2 4.44741E-2 1.18193E-1 1.10218E-1 8.69074E-2 5.35784E-2 3.48036E-2 2.97883E-2 4.61505E-2 9.21193E-2 1.02842E-1 8.72358E-2 5.91713E-2 6.61193E-2 1.05121E-1 1.64437E-1 2.09708E-1 1.29493E-1 1.34556E-1 1.5188E-1 1.24211E-1 7.39734E-2 7.74762E-2 1.18133E-1 1.31547E-1 1.56402E-1 2.19184E-1 3.18805E-1 4.01178E-1 5.9784E-1 6.14872E-1 4.69792E-1 4.90097E-1 4.64854E-1 5.86011E-1 4.20121E-1 4.69048E-1 6.15334E-1 6.55332E-1 -9999 -9999 -9999 -9999 -9999 -9999 -9999 -9999 -9999 -9999 -9999 -9999 -9999 -9999 -9999 -9999 -9999
-9999 -9999 -9999 -9999 -9999 -9999 -9999 -9999 -9999 -9999 -9999 -9999 -9999 -9999 -9999 -9999 -9999 -9999 -9999 -9999 -9999 -9999 -9999 -9999 -9999 -9999 -9999 -9999 -9999 -9999 -9999 -9999 -9999 -9999 -9999 -9999 -9999 -9999 -9999 -9999 -9999 -9999 -9999 -9999 -9999 -9999 -9999 -9999 -9999 -9999 -9999 -9999 -9999 -9999 -9999 -9999 -9999 -9999 -9999 -9999 -9999 -9999 -9999 -9999 -9999 -9999 -9999 -9999 -9999 -9999 -9999 -9999 -9999 -9999 -9999 -9999 -9999 -9999 -9999 -9999 -9999 -9999 -9999 -9999 -9999 -9999 -9999 -9999 -9999 -9999 -9999 -9999 -9999 -9999 -9999 -9999 -9999 -9999 -9999 -9999 -9999 1.13656E-1 1.1246E-1 1.23114E-1 1.42222E-1 1.39604E-1 1.3989E-1 1.27542E-1 1.16758E-1 1.12344E-1 1.08059E-1 1.27013E-1 1.71651E-1 2.67318E-1 3.56742E-1 3.45775E-1 2.73874E-1 2.18037E-1 2.23699E-1 2.25414E-1 1.4821E-1 1.03193E-1 8.58752E-2 8.92619E-2 1.08805E-1 1.54278E-1 1.69904E-1 1.74858E-1 1.69242E-1 1.56937E-1 1.3271E-1 1.8156E-1 1.58985E-1 1.61111E-1 1.64573E-1 1.26667E-1 1.24452E-1 1.21627E-1 1.07516E-1 8.96022E-2 9.89478E-2 8.76927E-2 7.86025E-2 7.35034E-2 6.32918E-2 4.6596E-2 3.26883E-2 4.04789E-2 4.16575E-2 3.04582E-2 4.56931E-2 4.97202E-2 4.24501E-2 4.87587E-2 3.512E-2 2.85845E-2 3.03515E-2 4.86339E-2 2.68942E-2 2.98062E-2 1.52955E-2 1.81955E-2 1.44443E-2 1.48713E-2 1.36082E-2 1.1774E-2 1.25314E-2 8.94567E-3 6.68037E-3 7.36213E-3 6.78493E-3 4.5879E-3 3.82803E-3 3.69206E-3 5.41178E-3 5.62228E-3 1.03847E-2 7.84439E-3 1.21822E-2 2.27292E-2 3.44492E-2 2.4443E-2 1.69419E-2 1.0791E-2 1.04329E-2 1.96334E-2 3.36011E-2 6.29313E-2 7.89875E-2 1.18755E-1 1.38862E-1 8.17859E-2 1.06049E-1 1.08247E-1 6.82249E-2 5.93345E-2 6.68267E-2 5.73178E-2 4.24274E-2 2.49848E-2 1.37488E-2 1.03047E-2 1.19872E-2 1.23377E-2 1.22437E-2 1.29381E-2 1.67737E-2 2.79988E-2 3.3941E-2 4.40926E-2 4.49429E-2 5.21867E-2 1.31928E-1 1.4944E-1 3.91447E-2 3.64487E-2 5.81346E-2 8.77441E-2 1.3422E-1 8.92837E-2 7.04929E-2 9.42262E-2 1.08588E-1 1.76241E-1 2.59091E-1 1.72121E-1 2.07523E-1 2.12226E-1 1.54647E-1 8.75162E-2 1.29743E-1 1.88923E-1 2.33871E-1 3.48126E-1 4.5839E-1 5.56E-1 5.99849E-1 6.27257E-1 6.21277E-1 6.28199E-1 6.45916E-1 6.40252E-1 5.89581E-1 5.64653E-1 -9999 -9999 -9999 -9999 -9999 -9999 -9999 -9999 -9999 -9999 -9999 -9999 -9999 -9999 -9999 -9999 -9999 -9999 -9999 -9999
-9999 -9999 -9999 -9999 -9999 -9999 -9999 -9999 -9999 -9999 -9999 -9999 -9999 -9999 -9999 -9999 -9999 -9999 -9999 -9999 -9999 -9999 -9999 -9999 -9999 -9999 -9999 -9999 -9999 -9999 -9999 -9999 -9999 -9999 -9999 -9999 -9999 -9999 -9999 -9999 -9999 -9999 -9999 -9999 -9999 -9999 -9999 -9999 -9999 -9999 -9999 -9999 -9999 -9999 -9999 -9999 -9999 -9999 -9999 -9999 -9999 -9999 -9999 -9999 -9999 -9999 -9999 -9999 -9999 -9999 -9999 -9999 -9999 -9999 -9999 -9999 -9999 -9999 -9999 -9999 -9999 -9999 -9999 -9999 -9999 -9999 -9999 -9999 -9999 -9999 -9999 -9999 -9999 -9999 -9999 -9999 -9999 -9999 -9999 -9999 1.1682E-1 1.12937E-1 1.14138E-1 1.39055E-1 1.70232E-1 1.79888E-1 2.02513E-1 2.03227E-1 1.46425E-1 1.1448E-1 1.03597E-1 1.18792E-1 1.53284E-1 2.35375E-1 3.72255E-1 3.78883E-1 2.93329E-1 2.2867E-1 2.30623E-1 2.74744E-1 1.75375E-1 1.10183E-1 9.64503E-2 9.15254E-2 1.09731E-1 1.22439E-1 1.19651E-1 1.06336E-1 9.66503E-2 9.41789E-2 1.3123E-1 1.91065E-1 1.57052E-1 1.87266E-1 1.24953E-1 1.2238E-1 1.15049E-1 1.10745E-1 1.09646E-1 9.04545E-2 7.88652E-2 5.73489E-2 5.28788E-2 5.70732E-2 6.36511E-2 4.79315E-2 4.09062E-2 3.36642E-2 3.15031E-2 3.58132E-2 4.86877E-2 6.10256E-2 4.86545E-2 3.83001E-2 2.90078E-2 2.5472E-2 4.13093E-2 4.09421E-2 3.29703E-2 2.44047E-2 1.61481E-2 1.53277E-2 1.87138E-2 1.44226E-2 9.17992E-3 1.16931E-2 1.12858E-2 1.05495E-2 6.59374E-3 5.16432E-3 3.62011E-3 4.17921E-3 5.4808E-3 3.82989E-3 2.97596E-3 3.65688E-3 4.34326E-3 4.48052E-3 9.54447E-3 1.79433E-2 2.33968E-2 1.2921E-2 8.56466E-3 8.0333E-3 1.36446E-2 2.40889E-2 4.53307E-2 8.97789E-2 1.1195E-1 1.44126E-1 7.49242E-2 1.09602E-1 1.01608E-1 7.6403E-2 6.65714E-2 4.49798E-2 5.48251E-2 4.56059E-2 2.98883E-2 1.9888E-2 1.29539E-2 8.69035E-3 1.28468E-2 1.75633E-2 1.8268E-2 1.93701E-2 2.03558E-2 2.08733E-2 2.29824E-2 2.28218E-2 2.3651E-2 3.66276E-2 7.44401E-2 1.6143E-1 5.59668E-2 3.85636E-2 6.96369E-2 1.29065E-1 2.66694E-1 1.09927E-1 7.94653E-2 9.52752E-2 1.29175E-1 1.98892E-1 2.78183E-1 3.06048E-1 3.14078E-1 2.44277E-1 1.45278E-1 1.27146E-1 1.50224E-1 2.04613E-1 2.74883E-1 3.26641E-1 4.85974E-1 5.42065E-1 5.84544E-1 6.19822E-1 6.15493E-1 6.42202E-1 6.38827E-1 6.33522E-1 6.44377E-1 -9999 -9999 -9999 -9999 -9999 -9999 -9999 -9999 -9999 -9999 -9999 -9999 -9999 -9999 -9999 -9999 -9999 -9999 -9999 -9999 -9999
-9999 -9999 -9999 -9999 -9999 -9999 -9999 -9999 -9999 -9999 -9999 -9999 -9999 -9999 -9999 -9999 -9999 -9999 -9999 -9999 -9999 -9999 -9999 -9999 -9999 -9999 -9999 -9999 -9999 -9999 -9999 -9999 -9999 -9999 -9999 -9999 -9999 -9999 -9999 -9999 -9999 -9999 -9999 -9999 -9999 -9999 -9999 -9999 -9999 -9999 -9999 -9999 -9999 -9999 -9999 -9999 -9999 -9999 -9999 -9999 -9999 -9999 -9999 -9999 -9999 -9999 -9999 -9999 -9999 -9999 -9999 -9999 -9999 -9999 -9999 -9999 -9999 -9999 -9999 -9999 -9999 -9999 -9999 -9999 -9999 -9999 -9999 -9999 -9999 -9999 -9999 -9999 -9999 -9999 -9999 -9999 -9999 -9999 -9999 1.19806E-1 1.1682E-1 1.13897E-1 1.15594E-1 1.24915E-1 1.5981E-1 1.78491E-1 2.01799E-1 2.00452E-1 1.93654E-1 1.48765E-1 1.1491E-1 1.19988E-1 1.29223E-1 2.11605E-1 3.62399E-1 3.86915E-1 2.82935E-1 2.23191E-1 2.95749E-1 3.14358E-1 1.9765E-1 1.03301E-1 9.92991E-2 1.33669E-1 2.01621E-1 2.05988E-1 2.11391E-1 1.65742E-1 1.27885E-1 9.35703E-2 1.42127E-1 1.5591E-1 1.34168E-1 1.52438E-1 1.17852E-1 1.02897E-1 1.13638E-1 1.15242E-1 9.54561E-2 7.65979E-2 9.13328E-2 6.53102E-2 6.23621E-2 5.98184E-2 6.94461E-2 5.10257E-2 4.66447E-2 3.83663E-2 4.64927E-2 6.30601E-2 6.13193E-2 6.4113E-2 4.31673E-2 2.86621E-2 3.07108E-2 2.92739E-2 3.09078E-2 3.58583E-2 2.40085E-2 1.50048E-2 1.33614E-2 1.32819E-2 1.21715E-2 9.9153E-3 1.03009E-2 8.87116E-3 6.38805E-3 5.21197E-3 4.94812E-3 4.18849E-3 3.60622E-3 5.56306E-3 4.91362E-3 3.59358E-3 3.01197E-3 3.18823E-3 4.19731E-3 7.26918E-3 1.06422E-2 1.80048E-2 1.75618E-2 9.60215E-3 4.68039E-3 9.44984E-3 2.27149E-2 3.38423E-2 5.88815E-2 5.47259E-2 6.02292E-2 3.40394E-2 6.90122E-2 1.14265E-1 8.15903E-2 5.64647E-2 6.2719E-2 5.29943E-2 3.0974E-2 3.96701E-2 2.44824E-2 1.68718E-2 1.09401E-2 8.75227E-3 1.17463E-2 3.41613E-2 4.40423E-2 5.02451E-2 4.965E-2 5.78445E-2 3.44635E-2 2.3594E-2 2.14122E-2 3.04054E-2 5.00871E-2 1.81008E-1 1.82E-1 5.00469E-2 7.25213E-2 2.57455E-1 1.7113E-1 1.43968E-1 1.17254E-1 9.50311E-2 1.08968E-1 1.08965E-1 1.69127E-1 2.68681E-1 3.62961E-1 2.40001E-1 1.66863E-1 2.04754E-1 1.89255E-1 1.53446E-1 2.37483E-1 2.55773E-1 3.50564E-1 4.17862E-1 5.27768E-1 6.30889E-1 6.10265E-1 6.30775E-1 6.30285E-1 6.52109E-1 -9999 -9999 -9999 -9999 -9999 -9999 -9999 -9999 -9999 -9999 -9999 -9999 -9999 -9999 -9999 -9999 -9999 -9999 -9999 -9999 -9999 -9999
-9999 -9999 -9999 -9999 -9999 -9999 -9999 -9999 -9999 -9999 -9999 -9999 -9999 -9999 -9999 -9999 -9999 -9999 -9999 -9999 -9999 -9999 -9999 -9999 -9999 -9999 -9999 -9999 -9999 -9999 -9999 -9999 -9999 -9999 -9999 -9999 -9999 -9999 -9999 -9999 -9999 -9999 -9999 -9999 -9999 -9999 -9999 -9999 -9999 -9999 -9999 -9999 -9999 -9999 -9999 -9999 -9999 -9999 -9999 -9999 -9999 -9999 -9999 -9999 -9999 -9999 -9999 -9999 -9999 -9999 -9999 -9999 -9999 -9999 -9999 -9999 -9999 -9999 -9999 -9999 -9999 -9999 -9999 -9999 -9999 -9999 -9999 -9999 -9999 -9999 -9999 -9999 -9999 -9999 -9999 -9999 -9999 -9999 1.22344E-1 1.19806E-1 1.18554E-1 1.16574E-1 1.08241E-1 1.14376E-1 1.3043E-1 1.47745E-1 1.53392E-1 1.73163E-1 1.98891E-1 1.85583E-1 1.31355E-1 1.12298E-1 1.35176E-1 2.22016E-1 3.7029E-1 3.59949E-1 2.72979E-1 2.51436E-1 3.46561E-1 3.33345E-1 1.86604E-1 1.04809E-1 1.11848E-1 1.84556E-1 2.71387E-1 2.57114E-1 2.65672E-1 1.84631E-1 1.43711E-1 1.03298E-1 1.32866E-1 1.61315E-1 1.71284E-1 1.49238E-1 1.18111E-1 1.12992E-1 1.21132E-1 1.33238E-1 1.15027E-1 1.32558E-1 1.09567E-1 8.389E-2 9.14132E-2 5.75105E-2 4.84717E-2 4.45806E-2 3.10869E-2 2.97343E-2 6.0483E-2 7.54281E-2 6.87784E-2 4.41053E-2 3.36919E-2 2.40012E-2 3.87554E-2 4.08931E-2 3.60786E-2 3.29709E-2 2.29915E-2 1.36336E-2 1.12172E-2 1.02427E-2 9.90433E-3 8.33202E-3 9.20994E-3 8.12813E-3 5.28502E-3 6.02345E-3 6.29993E-3 4.50245E-3 4.00138E-3 4.79803E-3 2.99103E-3 3.20131E-3 4.80301E-3 3.82705E-3 6.82501E-3 1.06311E-2 1.2608E-2 1.14171E-2 8.93846E-3 6.20373E-3 4.61043E-3 9.37017E-3 1.40541E-2 2.40766E-2 3.9502E-2 5.45048E-2 3.81884E-2 5.16301E-2 8.48906E-2 7.65846E-2 5.28798E-2 4.62308E-2 6.07824E-2 4.49063E-2 2.2818E-2 2.9149E-2 1.88908E-2 1.83526E-2 9.43028E-3 1.2774E-2 1.63543E-2 5.43363E-2 7.45457E-2 8.52516E-2 8.49889E-2 9.88395E-2 9.32991E-2 2.92033E-2 3.38533E-2 3.30657E-2 5.62396E-2 1.62344E-1 2.52009E-1 2.24182E-1 2.24484E-1 3.28037E-1 2.11688E-1 1.40539E-1 1.61881E-1 1.49143E-1 1.00333E-1 1.12191E-1 1.67988E-1 2.85395E-1 3.62584E-1 2.35956E-1 2.09452E-1 2.99853E-1 2.51278E-1 1.66729E-1 3.58678E-1 3.53024E-1 4.35218E-1 5.54273E-1 6.07492E-1 6.09711E-1 5.99719E-1 6.24353E-1 6.23517E-1 -9999 -9999 -9999 -9999 -9999 -9999 -9999 -9999 -9999 -9999 -9999 -9999 -9999 -9999 -9999 -9999 -9999 -9999 -9999 -9999 -9999 -9999 -9999
-9999 -9999 -9999 -9999 -9999 -9999 -9999 -9999 -9999 -9999 -9999 -9999 -9999 -9999 -9999 -9999 -9999 -9999 -9999 -9999 -9999 -9999 -9999 -9999 -9999 -9999 -9999 -9999 -9999 -9999 -9999 -9999 -9999 -9999 -9999 -9999 -9999 -9999 -9999 -9999 -9999 -9999 -9999 -9999 -9999 -9999 -9999 -9999 -9999 -9999 -9999 -9999 -9999 -9999 -9999 -9999 -9999 -9999 -9999 -9999 -9999 -9999 -9999 -9999 -9999 -9999 -9999 -9999 -9999 -9999 -9999 -9999 -9999 -9999 -9999 -9999 -9999 -9999 -9999 -9999 -9999 -9999 -9999 -9999 -9999 -9999 -9999 -9999 -9999 -9999 -9999 -9999 -9999 -9999 -9999 -9999 -9999 1.2363E-1 1.22344E-1 1.20816E-1 1.19053E-1 1.09398E-1 1.06867E-1 1.06639E-1 1.08934E-1 1.08395E-1 1.18207E-1 1.44651E-1 1.73794E-1 1.86366E-1 1.53979E-1 1.24736E-1 1.53871E-1 2.57511E-1 3.51183E-1 3.48094E-1 2.64789E-1 2.77509E-1 3.56785E-1 3.21386E-1 1.75359E-1 1.01719E-1 1.19715E-1 2.10601E-1 2.74071E-1 2.94316E-1 2.60859E-1 2.0558E-1 1.17304E-1 1.05314E-1 1.38137E-1 1.47339E-1 1.43794E-1 1.43847E-1 1.37787E-1 1.11777E-1 9.95881E-2 1.07595E-1 1.11385E-1 1.03579E-1 1.27258E-1 7.32151E-2 5.62252E-2 5.78276E-2 5.79889E-2 5.02239E-2 3.29968E-2 4.90148E-2 7.65249E-2 5.34546E-2 5.87197E-2 3.1698E-2 2.26214E-2 2.59472E-2 3.332E-2 4.23463E-2 2.93934E-2 2.45563E-2 2.46936E-2 1.41874E-2 6.20506E-3 6.79623E-3 9.04797E-3 7.727E-3 9.9863E-3 8.22733E-3 5.67958E-3 7.08729E-3 7.19037E-3 4.97864E-3 5.36271E-3 4.68426E-3 3.73574E-3 3.7083E-3 3.66109E-3 3.5687E-3 4.98235E-3 5.687E-3 5.65621E-3 5.43041E-3 4.0885E-3 3.89817E-3 5.61914E-3 9.6509E-3 1.45126E-2 2.32875E-2 3.35529E-2 4.82085E-2 3.09752E-2 6.47749E-2 7.75432E-2 5.30221E-2 3.99685E-2 3.7479E-2 3.69041E-2 2.20934E-2 1.72175E-2 2.10693E-2 1.13379E-2 1.02628E-2 7.51255E-3 1.27412E-2 2.08223E-2 8.36695E-2 1.17652E-1 1.38442E-1 1.19381E-1 1.60374E-1 1.20748E-1 8.26474E-2 5.88186E-2 4.12134E-2 3.42499E-2 5.75012E-2 2.18622E-1 3.57835E-1 3.22305E-1 3.81843E-1 2.58804E-1 1.87168E-1 2.16594E-1 2.07047E-1 1.06335E-1 1.27507E-1 1.98197E-1 3.04722E-1 3.70104E-1 3.23235E-1 3.48458E-1 3.744E-1 2.63078E-1 2.23989E-1 3.88676E-1 5.57076E-1 5.88611E-1 5.69469E-1 6.12414E-1 6.08163E-1 5.77296E-1 5.85783E-1 6.15852E-1 -9999 -9999 -9999 -9999 -9999 -9999 -9999 -9999 -9999 -9999 -9999 -9999 -9999 -9999 -9999 -9999 -9999 -9999 -9999 -9999 -9999 -9999 -9999
-9999 -9999 -9999 -9999 -9999 -9999 -9999 -9999 -9999 -9999 -9999 -9999 -9999 -9999 -9999 -9999 -9999 -9999 -9999 -9999 -9999 -9999 -9999 -9999 -9999 -9999 -9999 -9999 -9999 -9999 -9999 -9999 -9999 -9999 -9999 -9999 -9999 -9999 -9999 -9999 -9999 -9999 -9999 -9999 -9999 -9999 -9999 -9999 -9999 -9999 -9999 -9999 -9999 -9999 -9999 -9999 -9999 -9999 -9999 -9999 -9999 -9999 -9999 -9999 -9999 -9999 -9999 -9999 -9999 -9999 -9999 -9999 -9999 -9999 -9999 -9999 -9999 -9999 -9999 -9999 -9999 -9999 -9999 -9999 -9999 -9999 -9999 -9999 -9999 -9999 -9999 -9999 -9999 -9999 -9999 -9999 1.24148E-1 1.22344E-1 1.21578E-1 1.20816E-1 1.07149E-1 1.05112E-1 1.06412E-1 1.03719E-1 9.23195E-2 9.88719E-2 1.09967E-1 1.21929E-1 1.37521E-1 1.73808E-1 1.84525E-1 1.46692E-1 1.72972E-1 2.5851E-1 3.49233E-1 3.31173E-1 2.43992E-1 2.69169E-1 3.22804E-1 3.06778E-1 1.50985E-1 1.01889E-1 1.27021E-1 2.03054E-1 2.61643E-1 3.1E-1 2.64753E-1 1.53754E-1 9.28312E-2 1.1012E-1 1.48073E-1 1.64399E-1 1.58574E-1 1.45202E-1 1.07911E-1 1.06814E-1 1.0988E-1 1.06471E-1 9.2937E-2 1.07303E-1 6.70153E-2 6.90153E-2 6.9907E-2 7.01241E-2 5.00834E-2 4.35648E-2 5.67651E-2 6.9603E-2 5.61279E-2 5.45991E-2 3.84063E-2 2.38092E-2 2.8864E-2 4.10625E-2 3.20639E-2 3.85983E-2 2.0379E-2 1.4105E-2 1.59918E-2 9.04331E-3 7.22222E-3 9.56999E-3 9.275E-3 1.04541E-2 1.13167E-2 8.28372E-3 8.34225E-3 6.38243E-3 6.0462E-3 3.04211E-3 2.72396E-3 2.58285E-3 3.51664E-3 3.40073E-3 3.04465E-3 2.69452E-3 2.40629E-3 3.37407E-3 3.72212E-3 4.39328E-3 3.79972E-3 7.2316E-3 1.04002E-2 1.06969E-2 2.59172E-2 4.00943E-2 6.34047E-2 4.17479E-2 5.25455E-2 6.86443E-2 5.57723E-2 3.30765E-2 3.05101E-2 2.78601E-2 2.71038E-2 1.6708E-2 1.01735E-2 1.27872E-2 7.80291E-3 7.10905E-3 1.12219E-2 1.11098E-2 1.58316E-2 6.00722E-2 1.13505E-1 1.38549E-1 1.57569E-1 1.68444E-1 1.9311E-1 1.42018E-1 1.67243E-1 4.14735E-2 3.66208E-2 6.54758E-2 9.24967E-2 1.40356E-1 2.39986E-1 2.0374E-1 2.48571E-1 2.29441E-1 2.7052E-1 1.67638E-1 1.0455E-1 1.36861E-1 1.82978E-1 2.91306E-1 3.55408E-1 4.0207E-1 4.28776E-1 4.4798E-1 4.45741E-1 3.50459E-1 3.88353E-1 5.44894E-1 5.44849E-1 5.45265E-1 4.97381E-1 5.26078E-1 5.74317E-1 5.62181E-1 -9999 -9999 -9999 -9999 -9999 -9999 -9999 -9999 -9999 -9999 -9999 -9999 -9999 -9999 -9999 -9999 -9999 -9999 -9999 -9999 -9999 -9999 -9999 -9999
-9999 -9999 -9999 -9999 -9999 -9999 -9999 -9999 -9999 -9999 -9999 -9999 -9999 -9999 -9999 -9999 -9999 -9999 -9999 -9999 -9999 -9999 -9999 -9999 -9999 -9999 -9999 -9999 -9999 -9999 -9999 -9999 -9999 -9999 -9999 -9999 -9999 -9999 -9999 -9999 -9999 -9999 -9999 -9999 -9999 -9999 -9999 -9999 -9999 -9999 -9999 -9999 -9999 -9999 -9999 -9999 -9999 -9999 -9999 -9999 -9999 -9999 -9999 -9999 -9999 -9999 -9999 -9999 -9999 -9999 -9999 -9999 -9999 -9999 -9999 -9999 -9999 -9999 -9999 -9999 -9999 -9999 -9999 -9999 -9999 -9999 -9999 -9999 -9999 -9999 -9999 -9999 -9999 -9999 -9999 1.26236E-1 1.23888E-1 1.22344E-1 1.21323E-1 1.08988E-1 1.07606E-1 1.09864E-1 1.06412E-1 9.29216E-2 9.0731E-2 9.44936E-2 9.9298E-2 1.05238E-1 1.19729E-1 1.56158E-1 1.85905E-1 1.75707E-1 1.85531E-1 3.11618E-1 3.62726E-1 3.25656E-1 2.09416E-1 2.63065E-1 2.93539E-1 2.5879E-1 1.36091E-1 9.76965E-2 1.42918E-1 2.15518E-1 2.75487E-1 2.79726E-1 2.11083E-1 1.20158E-1 9.86582E-2 1.3959E-1 1.43141E-1 1.59626E-1 1.42343E-1 1.48471E-1 1.19887E-1 1.08366E-1 9.01711E-2 9.01024E-2 7.07532E-2 9.41705E-2 7.22265E-2 9.0771E-2 8.35531E-2 6.1088E-2 5.27339E-2 4.99647E-2 5.63467E-2 6.40971E-2 5.40947E-2 4.41444E-2 3.62399E-2 3.75863E-2 3.54115E-2 3.88536E-2 3.26989E-2 2.73679E-2 1.48845E-2 1.6323E-2 2.07638E-2 1.806E-2 1.46661E-2 1.54223E-2 1.40444E-2 1.05847E-2 6.95536E-3 5.19469E-3 6.37416E-3 3.81215E-3 5.09032E-3 3.84205E-3 1.9893E-3 2.10136E-3 2.56795E-3 1.73698E-3 2.43367E-3 4.08009E-3 4.36245E-3 3.91864E-3 5.90888E-3 4.61919E-3 6.5024E-3 1.36065E-2 1.32976E-2 9.6509E-3 1.61375E-2 2.79337E-2 2.37279E-2 3.14765E-2 5.19746E-2 4.94046E-2 2.80276E-2 2.91739E-2 1.74002E-2 2.14072E-2 1.42007E-2 9.53577E-3 5.22228E-3 8.11584E-3 6.29025E-3 5.96381E-3 1.3358E-2 2.07891E-2 2.67569E-2 4.08128E-2 9.91449E-2 1.21213E-1 1.61214E-1 2.15933E-1 2.43121E-1 2.15933E-1 1.9443E-1 6.26748E-2 5.0097E-2 6.94218E-2 8.41432E-2 1.02284E-1 1.82188E-1 2.68809E-1 2.39931E-1 2.21786E-1 1.86247E-1 1.68468E-1 1.35211E-1 1.14332E-1 1.50788E-1 2.04118E-1 2.6617E-1 3.46023E-1 3.89474E-1 3.93952E-1 4.2435E-1 4.88947E-1 5.19991E-1 5.30017E-1 4.63945E-1 4.91399E-1 4.23302E-1 4.21631E-1 5.17273E-1 -9999 -9999 -9999 -9999 -9999 -9999 -9999 -9999 -9999 -9999 -9999 -9999 -9999 -9999 -9999 -9999 -9999 -9999 -9999 -9999 -9999 -9999 -9999 -9999 -9999
-9999 -9999 -9999 -9999 -9999 -9999 -9999 -9999 -9999 -9999 -9999 -9999 -9999 -9999 -9999 -9999 -9999 -9999 -9999 -9999 -9999 -9999 -9999 -9999 -9999 -9999 -9999 -9999 -9999 -9999 -9999 -9999 -9999 -9999 -9999 -9999 -9999 -9999 -9999 -9999 -9999 -9999 -9999 -9999 -9999 -9999 -9999 -9999 -9999 -9999 -9999 -9999 -9999 -9999 -9999 -9999 -9999 -9999 -9999 -9999 -9999 -9999 -9999 -9999 -9999 -9999 -9999 -9999 -9999 -9999 -9999 -9999 -9999 -9999 -9999 -9999 -9999 -9999 -9999 -9999 -9999 -9999 -9999 -9999 -9999 -9999 -9999 -9999 -9999 -9999 -9999 -9999 -9999 -9999 1.25974E-1 1.24927E-1 1.24927E-1 1.24667E-1 1.1109E-1 1.09918E-1 1.10152E-1 1.13173E-1 9.95623E-2 9.53645E-2 9.49031E-2 9.26702E-2 8.54376E-2 1.00615E-1 1.1843E-1 1.37753E-1 1.43429E-1 1.65591E-1 2.12853E-1 3.46703E-1 3.72397E-1 2.92504E-1 2.05521E-1 2.10595E-1 2.57884E-1 2.139E-1 1.27331E-1 1.19176E-1 1.69879E-1 2.30739E-1 2.90099E-1 2.80782E-1 2.07315E-1 1.12344E-1 1.12001E-1 1.60264E-1 1.2746E-1 1.24502E-1 1.26097E-1 1.14324E-1 9.39188E-2 1.07279E-1 9.3825E-2 9.61027E-2 9.09136E-2 9.42175E-2 9.18403E-2 8.51403E-2 6.00782E-2 5.7354E-2 4.95576E-2 8.10114E-2 7.76785E-2 6.54212E-2 4.40951E-2 5.39009E-2 4.82512E-2 4.66301E-2 2.54324E-2 2.26965E-2 2.01674E-2 1.98568E-2 1.28422E-2 1.53426E-2 1.43083E-2 1.5467E-2 1.35251E-2 1.31902E-2 7.37976E-3 8.83392E-3 5.66076E-3 3.70193E-3 5.40846E-3 4.73706E-3 4.92751E-3 3.83316E-3 2.45092E-3 2.47379E-3 1.75825E-3 1.65472E-3 3.08183E-3 5.60703E-3 8.83114E-3 6.71657E-3 1.16199E-2 2.20714E-2 2.11332E-2 1.47632E-2 1.16131E-2 8.32701E-3 1.13498E-2 2.99617E-2 2.31258E-2 3.74627E-2 4.42498E-2 7.77586E-2 5.28398E-2 1.97526E-2 1.52394E-2 1.20655E-2 7.95337E-3 4.17613E-3 3.70313E-3 4.35203E-3 4.03323E-3 4.54784E-3 1.02327E-2 2.40332E-2 4.16724E-2 4.79992E-2 5.47701E-2 7.17081E-2 7.77518E-2 1.11843E-1 1.00622E-1 1.39284E-1 2.66491E-1 1.92251E-1 8.80039E-2 1.13131E-1 1.60413E-1 1.72941E-1 2.0887E-1 2.29645E-1 1.99406E-1 1.89926E-1 1.57017E-1 2.1363E-1 1.47232E-1 8.40855E-2 8.9971E-2 1.29243E-1 1.30545E-1 1.83578E-1 2.50336E-1 2.0623E-1 3.04527E-1 3.60078E-1 4.07994E-1 3.90671E-1 3.76548E-1 4.05788E-1 4.3483E-1 4.1795E-1 4.90874E-1 -9999 -9999 -9999 -9999 -9999 -9999 -9999 -9999 -9999 -9999 -9999 -9999 -9999 -9999 -9999 -9999 -9999 -9999 -9999 -9999 -9999 -9999 -9999 -9999 -9999
-9999 -9999 -9999 -9999 -9999 -9999 -9999 -9999 -9999 -9999 -9999 -9999 -9999 -9999 -9999 -9999 -9999 -9999 -9999 -9999 -9999 -9999 -9999 -9999 -9999 -9999 -9999 -9999 -9999 -9999 -9999 -9999 -9999 -9999 -9999 -9999 -9999 -9999 -9999 -9999 -9999 -9999 -9999 -9999 -9999 -9999 -9999 -9999 -9999 -9999 -9999 -9999 -9999 -9999 -9999 -9999 -9999 -9999 -9999 -9999 -9999 -9999 -9999 -9999 -9999 -9999 -9999 -9999 -9999 -9999 -9999 -9999 -9999 -9999 -9999 -9999 -9999 -9999 -9999 -9999 -9999 -9999 -9999 -9999 -9999 -9999 -9999 -9999 -9999 -9999 -9999 -9999 -9999 -9999 1.24667E-1 1.20367E-1 1.26236E-1 1.14671E-1 1.13467E-1 1.12273E-1 1.16568E-1 1.05486E-1 1.06565E-1 1.02326E-1 9.71833E-2 8.35898E-2 8.28608E-2 9.25483E-2 1.14508E-1 1.24471E-1 1.43964E-1 1.74299E-1 2.74567E-1 3.69106E-1 3.5759E-1 3.29266E-1 2.37891E-1 2.40631E-1 2.37432E-1 2.046E-1 1.93163E-1 2.02182E-1 2.25591E-1 2.61577E-1 2.77378E-1 2.59469E-1 1.85752E-1 1.12713E-1 1.10057E-1 1.48001E-1 1.57333E-1 1.3305E-1 1.35387E-1 1.05663E-1 7.93423E-2 8.62117E-2 8.50773E-2 7.47297E-2 6.65047E-2 7.07103E-2 7.08135E-2 7.04526E-2 4.70602E-2 5.48425E-2 5.45883E-2 5.75388E-2 5.8708E-2 4.78357E-2 3.17829E-2 4.57001E-2 3.43459E-2 3.6419E-2 2.78501E-2 2.74048E-2 1.3734E-2 1.28388E-2 1.46376E-2 1.52822E-2 1.10691E-2 1.46013E-2 1.31779E-2 7.4764E-3 5.07347E-3 4.99E-3 5.22871E-3 4.30169E-3 2.80935E-3 3.98908E-3 2.73157E-3 2.33226E-3 1.98983E-3 1.49529E-3 1.36067E-3 1.64151E-3 2.40337E-3 4.35155E-3 7.87028E-3 1.35815E-2 1.40632E-2 2.20895E-2 2.4129E-2 1.84007E-2 9.87185E-3 9.56148E-3 1.77184E-2 2.88845E-2 2.01748E-2 2.49336E-2 2.58407E-2 3.2149E-2 4.50579E-2 2.97985E-2 1.18965E-2 9.27827E-3 7.26577E-3 3.08333E-3 2.82063E-3 2.7934E-3 4.62281E-3 7.16713E-3 1.18236E-2 2.75086E-2 3.15782E-2 3.72602E-2 2.56023E-2 3.57227E-2 6.9402E-2 5.95129E-2 5.52751E-2 1.02344E-1 1.63986E-1 2.79789E-1 2.9879E-1 1.8748E-1 2.3667E-1 2.58237E-1 2.53241E-1 2.25828E-1 2.20602E-1 2.22386E-1 2.70186E-1 2.48909E-1 1.66918E-1 9.55267E-2 7.86696E-2 7.50734E-2 6.11407E-2 8.86889E-2 1.70821E-1 1.75372E-1 2.14171E-1 2.22165E-1 2.53134E-1 2.21596E-1 2.49808E-1 2.62435E-1 4.05851E-1 4.01059E-1 5.36791E-1 -9999 -9999 -9999 -9999 -9999 -9999 -9999 -9999 -9999 -9999 -9999 -9999 -9999 -9999 -9999 -9999 -9999 -9999 -9999 -9999 -9999 -9999 -9999 -9999 -9999
-9999 -9999 -9999 -9999 -9999 -9999 -9999 -9999 -9999 -9999 -9999 -9999 -9999 -9999 -9999 -9999 -9999 -9999 -9999 -9999 -9999 -9999 -9999 -9999 -9999 -9999 -9999 -9999 -9999 -9999 -9999 -9999 -9999 -9999 -9999 -9999 -9999 -9999 -9999 -9999 -9999 -9999 -9999 -9999 -9999 -9999 -9999 -9999 -9999 -9999 -9999 -9999 -9999 -9999 -9999 -9999 -9999 -9999 -9999 -9999 -9999 -9999 -9999 -9999 -9999 -9999 -9999 -9999 -9999 -9999 -9999 -9999 -9999 -9999 -9999 -9999 -9999 -9999 -9999 -9999 -9999 -9999 -9999 -9999 -9999 -9999 -9999 -9999 -9999 -9999 -9999 -9999 -9999 1.20367E-1 1.19361E-1 1.24148E-1 1.14429E-1 1.16131E-1 1.15887E-1 1.18795E-1 1.06389E-1 1.06163E-1 1.07477E-1 1.02766E-1 8.78943E-2 8.74651E-2 8.48325E-2 8.95846E-2 1.01272E-1 1.31591E-1 1.68566E-1 2.34363E-1 3.30182E-1 3.61163E-1 3.90757E-1 3.61178E-1 3.08076E-1 2.93125E-1 2.73095E-1 2.73211E-1 2.58264E-1 2.70054E-1 2.92379E-1 2.95592E-1 3.21249E-1 2.63249E-1 1.65421E-1 9.23276E-2 9.68118E-2 1.37082E-1 1.58275E-1 1.37582E-1 1.13969E-1 1.07699E-1 8.71046E-2 8.20389E-2 6.87442E-2 7.87137E-2 6.7082E-2 7.59776E-2 7.651E-2 7.44803E-2 5.21982E-2 6.66763E-2 6.22843E-2 5.45991E-2 4.5829E-2 4.9298E-2 4.86994E-2 3.77715E-2 2.62746E-2 2.57357E-2 2.39741E-2 2.46076E-2 1.55964E-2 1.53587E-2 1.24739E-2 1.27811E-2 1.30813E-2 1.21717E-2 8.15743E-3 6.53954E-3 3.84037E-3 4.37139E-3 4.07773E-3 3.40429E-3 2.65162E-3 2.13857E-3 2.18268E-3 1.96471E-3 1.99162E-3 1.23405E-3 1.12051E-3 2.29976E-3 3.47965E-3 5.06544E-3 6.42329E-3 5.38282E-3 7.08494E-3 1.43571E-2 2.74875E-2 2.19685E-2 1.26149E-2 9.28166E-3 1.60565E-2 2.45641E-2 1.30764E-2 1.36199E-2 1.43486E-2 2.25459E-2 1.71386E-2 2.1472E-2 6.04181E-3 6.68289E-3 5.89473E-3 2.51276E-3 1.80699E-3 2.52986E-3 4.34631E-3 7.9613E-3 1.67861E-2 2.11041E-2 2.02941E-2 2.0837E-2 1.46914E-2 2.11265E-2 3.03338E-2 3.3461E-2 5.60035E-2 9.79451E-2 1.5117E-1 1.72686E-1 2.29046E-1 2.45971E-1 2.5282E-1 2.07552E-1 2.12106E-1 2.1945E-1 2.60533E-1 2.5293E-1 1.91912E-1 2.37565E-1 2.26996E-1 1.27703E-1 8.10024E-2 4.94753E-2 4.14969E-2 5.98055E-2 9.21686E-2 9.30258E-2 1.05422E-1 1.77312E-1 2.03764E-1 1.67267E-1 2.02033E-1 2.85217E-1 3.61963E-1 4.09532E-1 -9999 -9999 -9999 -9999 -9999 -9999 -9999 -9999 -9999 -9999 -9999 -9999 -9999 -9999 -9999 -9999 -9999 -9999 -9999 -9999 -9999 -9999 -9999 -9999 -9999 -9999
-9999 -9999 -9999 -9999 -9999 -9999 -9999 -9999 -9999 -9999 -9999 -9999 -9999 -9999 -9999 -9999 -9999 -9999 -9999 -9999 -9999 -9999 -9999 -9999 -9999 -9999 -9999 -9999 -9999 -9999 -9999 -9999 -9999 -9999 -9999 -9999 -9999 -9999 -9999 -9999 -9999 -9999 -9999 -9999 -9999 -9999 -9999 -9999 -9999 -9999 -9999 -9999 -9999 -9999 -9999 -9999 -9999 -9999 -9999 -9999 -9999 -9999 -9999 -9999 -9999 -9999 -9999 -9999 -9999 -9999 -9999 -9999 -9999 -9999 -9999 -9999 -9999 -9999 -9999 -9999 -9999 -9999 -9999 -9999 -9999 -9999 -9999 -9999 -9999 -9999 -9999 -9999 1.20115E-1 1.18362E-1 1.17617E-1 1.1109E-1 1.13467E-1 1.15643E-1 1.1736E-1 1.08216E-1 1.06163E-1 1.04366E-1 1.05661E-1 9.12019E-2 9.0957E-2 8.76559E-2 8.52042E-2 8.19294E-2 1.02973E-1 1.42215E-1 2.03734E-1 3.09995E-1 3.32107E-1 3.88136E-1 4.04114E-1 3.8115E-1 3.35887E-1 3.22048E-1 3.04511E-1 3.13047E-1 3.23042E-1 3.15928E-1 3.26729E-1 3.39978E-1 3.42866E-1 2.58183E-1 1.23053E-1 8.80284E-2 9.77041E-2 1.36817E-1 1.59456E-1 1.67193E-1 1.08471E-1 1.08174E-1 9.81336E-2 7.90914E-2 7.99867E-2 7.96921E-2 7.87561E-2 8.85754E-2 7.70853E-2 7.06197E-2 6.4982E-2 7.36267E-2 5.67075E-2 5.05342E-2 4.01331E-2 2.52314E-2 3.63249E-2 3.91309E-2 3.01724E-2 3.36547E-2 3.11107E-2 1.34936E-2 8.29314E-3 7.98986E-3 6.97384E-3 6.67196E-3 9.07915E-3 6.3294E-3 4.4228E-3 6.15862E-3 3.59919E-3 2.58186E-3 2.64478E-3 2.56012E-3 2.61464E-3 2.39582E-3 2.30161E-3 1.6409E-3 1.42214E-3 8.55975E-4 9.34903E-4 1.32199E-3 2.63568E-3 3.96927E-3 3.80263E-3 4.77886E-3 8.52594E-3 1.72496E-2 3.08275E-2 2.2828E-2 1.91318E-2 1.36711E-2 1.68762E-2 1.26824E-2 1.11611E-2 9.09846E-3 1.13115E-2 1.86593E-2 9.92556E-3 8.48286E-3 5.39467E-3 4.6918E-3 2.7518E-3 1.54123E-3 1.19315E-3 2.28552E-3 2.27218E-3 3.52056E-3 5.83593E-3 9.73783E-3 9.01638E-3 1.17219E-2 1.32933E-2 1.84584E-2 2.15624E-2 2.44396E-2 5.10001E-2 6.6119E-2 1.0374E-1 1.35766E-1 1.63448E-1 1.8247E-1 1.64482E-1 1.15874E-1 1.17886E-1 1.69542E-1 1.81604E-1 3.18958E-1 2.25478E-1 2.86426E-1 2.23795E-1 1.30869E-1 9.59331E-2 6.16653E-2 6.0814E-2 5.93591E-2 6.41153E-2 5.95378E-2 1.05239E-1 1.62399E-1 1.53175E-1 1.38407E-1 1.57381E-1 2.21984E-1 2.83107E-1 3.92216E-1 -9999 -9999 -9999 -9999 -9999 -9999 -9999 -9999 -9999 -9999 -9999 -9999 -9999 -9999 -9999 -9999 -9999 -9999 -9999 -9999 -9999 -9999 -9999 -9999 -9999 -9999
-9999 -9999 -9999 -9999 -9999 -9999 -9999 -9999 -9999 -9999 -9999 -9999 -9999 -9999 -9999 -9999 -9999 -9999 -9999 -9999 -9999 -9999 -9999 -9999 -9999 -9999 -9999 -9999 -9999 -9999 -9999 -9999 -9999 -9999 -9999 -9999 -9999 -9999 -9999 -9999 -9999 -9999 -9999 -9999 -9999 -9999 -9999 -9999 -9999 -9999 -9999 -9999 -9999 -9999 -9999 -9999 -9999 -9999 -9999 -9999 -9999 -9999 -9999 -9999 -9999 -9999 -9999 -9999 -9999 -9999 -9999 -9999 -9999 -9999 -9999 -9999 -9999 -9999 -9999 -9999 -9999 -9999 -9999 -9999 -9999 -9999 -9999 -9999 -9999 -9999 -9999 1.2138E-1 1.1911E-1 1.16877E-1 1.04269E-1 1.04716E-1 1.10386E-1 1.13707E-1 1.08446E-1 1.07986E-1 1.06163E-1 1.07477E-1 9.27964E-2 9.295E-2 9.0563E-2 8.84229E-2 7.92746E-2 7.99749E-2 9.53555E-2 1.43964E-1 2.27333E-1 3.01591E-1 3.47407E-1 3.64441E-1 3.41339E-1 3.26511E-1 3.09186E-1 2.93483E-1 2.80468E-1 2.50685E-1 2.94108E-1 3.55497E-1 3.55203E-1 3.65214E-1 3.19055E-1 1.95439E-1 1.19585E-1 9.23795E-2 9.81247E-2 1.27021E-1 1.28662E-1 1.56109E-1 1.4558E-1 1.3299E-1 1.24671E-1 8.75504E-2 9.13824E-2 7.50185E-2 9.41912E-2 8.74389E-2 6.87459E-2 6.50837E-2 8.10054E-2 6.72704E-2 3.73722E-2 4.29061E-2 4.32315E-2 2.66944E-2 2.78242E-2 3.27403E-2 2.46287E-2 1.9572E-2 2.12555E-2 1.37985E-2 7.03068E-3 7.97212E-3 6.91252E-3 6.71364E-3 4.3429E-3 3.22166E-3 2.74737E-3 4.39535E-3 3.13368E-3 2.17265E-3 2.55327E-3 1.94231E-3 1.93649E-3 2.09737E-3 1.63524E-3 1.27384E-3 1.92401E-3 1.56678E-3 1.33678E-3 2.82419E-3 5.83352E-3 9.84082E-3 1.08723E-2 9.32172E-3 1.38619E-2 1.60737E-2 2.96752E-2 2.79698E-2 1.42078E-2 1.89752E-2 3.00186E-2 1.22597E-2 9.60893E-3 7.22033E-3 7.74227E-3 1.03265E-2 7.31228E-3 4.0975E-3 5.87966E-3 4.98129E-3 2.08893E-3 1.59865E-3 1.0376E-3 1.22621E-3 1.50368E-3 2.68127E-3 3.62718E-3 5.47033E-3 4.88884E-3 7.05177E-3 8.00135E-3 1.73034E-2 1.59372E-2 2.27722E-2 3.27944E-2 3.93043E-2 8.02869E-2 1.18938E-1 9.60755E-2 1.21938E-1 8.52833E-2 9.42713E-2 6.72896E-2 7.51388E-2 1.27152E-1 2.58722E-1 2.21006E-1 2.44302E-1 1.81209E-1 1.25539E-1 8.57693E-2 1.0447E-1 1.74174E-1 1.25004E-1 8.889E-2 7.20568E-2 8.0129E-2 1.04034E-1 1.08004E-1 1.25376E-1 1.30538E-1 1.47758E-1 2.29113E-1 3.84826E-1 -9999 -9999 -9999 -9999 -9999 -9999 -9999 -9999 -9999 -9999 -9999 -9999 -9999 -9999 -9999 -9999 -9999 -9999 -9999 -9999 -9999 -9999 -9999 -9999 -9999 -9999
-9999 -9999 -9999 -9999 -9999 -9999 -9999 -9999 -9999 -9999 -9999 -9999 -9999 -9999 -9999 -9999 -9999 -9999 -9999 -9999 -9999 -9999 -9999 -9999 -9999 -9999 -9999 -9999 -9999 -9999 -9999 -9999 -9999 -9999 -9999 -9999 -9999 -9999 -9999 -9999 -9999 -9999 -9999 -9999 -9999 -9999 -9999 -9999 -9999 -9999 -9999 -9999 -9999 -9999 -9999 -9999 -9999 -9999 -9999 -9999 -9999 -9999 -9999 -9999 -9999 -9999 -9999 -9999 -9999 -9999 -9999 -9999 -9999 -9999 -9999 -9999 -9999 -9999 -9999 -9999 -9999 -9999 -9999 -9999 -9999 -9999 -9999 -9999 -9999 -9999 -9999 1.19863E-1 1.1737E-1 1.03161E-1 1.02062E-1 1.02281E-1 1.06693E-1 9.89716E-2 1.05037E-1 1.06163E-1 1.11478E-1 1.0669E-1 9.94237E-2 9.31514E-2 8.9002E-2 8.10357E-2 7.94492E-2 8.15256E-2 8.97468E-2 1.16566E-1 2.139E-1 2.60687E-1 3.12523E-1 2.34811E-1 2.47683E-1 2.73679E-1 2.57022E-1 2.3727E-1 2.19863E-1 2.46275E-1 2.65724E-1 3.04922E-1 3.35039E-1 3.04354E-1 2.56536E-1 1.91522E-1 1.29954E-1 1.02419E-1 1.16686E-1 1.26084E-1 1.33747E-1 1.37032E-1 1.39692E-1 1.28321E-1 1.41691E-1 9.65446E-2 1.14626E-1 9.26018E-2 7.70836E-2 7.83666E-2 6.29551E-2 5.8448E-2 6.53591E-2 6.84118E-2 4.97561E-2 5.2075E-2 4.75525E-2 2.66016E-2 2.41826E-2 3.11531E-2 2.32122E-2 1.22563E-2 1.4861E-2 9.35734E-3 8.9989E-3 6.38905E-3 5.07843E-3 4.75924E-3 4.25293E-3 2.87063E-3 2.26435E-3 3.1503E-3 3.30829E-3 3.04747E-3 2.66738E-3 2.62539E-3 2.14569E-3 1.79523E-3 1.25026E-3 1.5086E-3 2.4082E-3 3.60657E-3 1.83017E-3 1.72472E-3 2.88057E-3 8.17229E-3 1.62963E-2 1.87817E-2 2.27638E-2 2.05884E-2 1.98277E-2 2.93922E-2 1.4414E-2 2.02605E-2 3.15354E-2 1.00007E-2 1.00852E-2 6.12306E-3 4.4301E-3 4.46805E-3 8.50037E-3 9.86747E-3 6.86241E-3 6.36566E-3 4.6859E-3 3.57189E-3 2.45381E-3 9.55004E-4 1.39417E-3 2.58504E-3 3.75206E-3 3.85628E-3 6.01197E-3 7.31027E-3 9.18697E-3 1.19089E-2 9.8953E-3 1.47228E-2 2.9798E-2 4.47816E-2 5.38189E-2 7.20166E-2 5.1356E-2 6.37684E-2 6.71396E-2 5.57937E-2 4.09735E-2 8.15393E-2 2.32012E-1 3.37748E-1 2.01551E-1 2.63683E-1 2.97071E-1 2.11351E-1 1.42583E-1 2.5419E-1 2.31178E-1 1.33239E-1 8.19688E-2 5.28365E-2 5.84107E-2 8.27845E-2 1.08961E-1 1.65042E-1 1.45961E-1 1.82639E-1 2.91396E-1 4.61652E-1 -9999 -9999 -9999 -9999 -9999 -9999 -9999 -9999 -9999 -9999 -9999 -9999 -9999 -9999 -9999 -9999 -9999 -9999 -9999 -9999 -9999 -9999 -9999 -9999 -9999 -9999
-9999 -9999 -9999 -9999 -9999 -9999 -9999 -9999 -9999 -9999 -9999 -9999 -9999 -9999 -9999 -9999 -9999 -9999 -9999 -9999 -9999 -9999 -9999 -9999 -9999 -9999 -9999 -9999 -9999 -9999 -9999 -9999 -9999 -9999 -9999 -9999 -9999 -9999 -9999 -9999 -9999 -9999 -9999 -9999 -9999 -9999 -9999 -9999 -9999 -9999 -9999 -9999 -9999 -9999 -9999 -9999 -9999 -9999 -9999 -9999 -9999 -9999 -9999 -9999 -9999 -9999 -9999 -9999 -9999 -9999 -9999 -9999 -9999 -9999 -9999 -9999 -9999 -9999 -9999 -9999 -9999 -9999 -9999 -9999 -9999 -9999 -9999 -9999 -9999 -9999 -9999 1.18611E-1 1.05164E-1 1.04269E-1 1.0272E-1 1.01191E-1 9.47975E-2 9.66562E-2 1.01069E-1 1.04813E-1 1.13931E-1 1.51569E-1 1.29056E-1 9.95897E-2 7.87969E-2 7.92746E-2 7.78907E-2 7.97542E-2 7.40011E-2 9.38688E-2 1.519E-1 2.07985E-1 1.70273E-1 1.76274E-1 2.11112E-1 2.24002E-1 2.10186E-1 1.63247E-1 1.97991E-1 2.27232E-1 2.39379E-1 2.88749E-1 2.52387E-1 2.13639E-1 1.76014E-1 1.74346E-1 1.4932E-1 1.10121E-1 1.143E-1 1.25251E-1 1.26277E-1 1.22533E-1 1.1403E-1 1.12551E-1 1.07236E-1 1.09138E-1 1.10972E-1 1.08857E-1 8.15574E-2 6.65035E-2 4.47956E-2 4.54991E-2 6.52921E-2 4.55132E-2 5.06797E-2 5.36786E-2 4.49283E-2 2.85126E-2 2.20362E-2 2.36425E-2 1.69089E-2 1.04972E-2 1.31775E-2 6.68432E-3 7.68645E-3 4.30196E-3 2.90312E-3 3.64463E-3 2.75921E-3 2.78821E-3 2.01718E-3 2.66099E-3 2.54728E-3 2.1E-3 1.8289E-3 2.09015E-3 2.51406E-3 1.79044E-3 1.61795E-3 1.84055E-3 5.22295E-3 9.17501E-3 3.95982E-3 1.92089E-3 2.6604E-3 7.7032E-3 1.05431E-2 1.43511E-2 1.94712E-2 2.40799E-2 2.40673E-2 2.11233E-2 1.75447E-2 2.11621E-2 2.01047E-2 1.60296E-2 7.42712E-3 1.25491E-2 9.17874E-3 1.00214E-2 8.48418E-3 8.36311E-3 4.70782E-3 4.86742E-3 4.1721E-3 3.48881E-3 1.68893E-3 1.54098E-3 9.4864E-4 1.4811E-3 2.07578E-3 2.44803E-3 3.80126E-3 4.35338E-3 7.45325E-3 8.44493E-3 1.39465E-2 2.38473E-2 3.2113E-2 5.33504E-2 5.40946E-2 3.69864E-2 2.64987E-2 2.87782E-2 3.83556E-2 3.29762E-2 2.78589E-2 8.98234E-2 3.00007E-1 2.56761E-1 3.11151E-1 1.95725E-1 2.70431E-1 2.86924E-1 2.45101E-1 3.185E-1 1.97189E-1 1.68577E-1 1.08946E-1 5.62305E-2 9.56824E-2 2.17803E-1 2.42882E-1 2.51046E-1 2.06944E-1 2.31501E-1 3.97243E-1 5.38747E-1 -9999 -9999 -9999 -9999 -9999 -9999 -9999 -9999 -9999 -9999 -9999 -9999 -9999 -9999 -9999 -9999 -9999 -9999 -9999 -9999 -9999 -9999 -9999 -9999 -9999 -9999
-9999 -9999 -9999 -9999 -9999 -9999 -9999 -9999 -9999 -9999 -9999 -9999 -9999 -9999 -9999 -9999 -9999 -9999 -9999 -9999 -9999 -9999 -9999 -9999 -9999 -9999 -9999 -9999 -9999 -9999 -9999 -9999 -9999 -9999 -9999 -9999 -9999 -9999 -9999 -9999 -9999 -9999 -9999 -9999 -9999 -9999 -9999 -9999 -9999 -9999 -9999 -9999 -9999 -9999 -9999 -9999 -9999 -9999 -9999 -9999 -9999 -9999 -9999 -9999 -9999 -9999 -9999 -9999 -9999 -9999 -9999 -9999 -9999 -9999 -9999 -9999 -9999 -9999 -9999 -9999 -9999 -9999 -9999 -9999 -9999 -9999 -9999 -9999 -9999 -9999 1.19863E-1 1.06973E-1 1.08347E-1 1.09272E-1 1.12988E-1 9.91845E-2 9.70736E-2 9.68647E-2 9.99909E-2 9.28425E-2 1.20029E-1 1.60641E-1 1.55845E-1 9.98091E-2 8.0902E-2 7.92746E-2 7.75482E-2 6.96999E-2 6.9855E-2 7.90195E-2 9.1861E-2 9.59918E-2 1.05877E-1 1.18369E-1 1.34301E-1 1.59395E-1 1.42692E-1 1.58029E-1 1.87457E-1 2.03935E-1 2.19052E-1 1.94766E-1 1.45922E-1 1.25899E-1 1.30306E-1 1.3634E-1 1.22741E-1 1.13111E-1 1.20109E-1 1.28016E-1 1.40288E-1 1.39919E-1 1.07541E-1 1.11511E-1 1.07315E-1 1.09423E-1 9.19607E-2 1.03136E-1 6.01527E-2 5.93175E-2 5.5073E-2 5.85466E-2 6.92865E-2 5.27837E-2 3.41167E-2 3.99473E-2 4.24047E-2 2.05236E-2 1.66183E-2 1.4182E-2 1.28382E-2 9.09409E-3 1.18189E-2 6.38411E-3 7.12727E-3 4.33655E-3 2.5603E-3 2.18345E-3 2.34225E-3 2.21043E-3 1.3005E-3 1.77158E-3 2.6154E-3 2.16462E-3 2.42201E-3 2.757E-3 2.42913E-3 1.60296E-3 1.55324E-3 2.90929E-3 7.62612E-3 1.129E-2 4.97269E-3 3.88888E-3 2.96498E-3 4.41208E-3 7.86881E-3 9.64244E-3 1.07118E-2 1.65222E-2 2.16205E-2 1.79952E-2 1.3976E-2 1.29572E-2 8.23097E-3 1.32419E-2 1.06403E-2 7.5242E-3 1.32701E-2 1.02236E-2 8.06935E-3 5.68851E-3 3.90061E-3 3.68444E-3 3.65544E-3 2.83338E-3 2.10537E-3 2.2068E-3 2.10716E-3 1.2026E-3 1.51709E-3 2.27653E-3 2.25776E-3 3.07166E-3 4.28064E-3 6.17018E-3 1.0966E-2 1.82578E-2 2.63972E-2 3.71768E-2 6.02076E-2 5.12936E-2 2.85276E-2 3.38994E-2 3.07707E-2 2.29106E-2 3.81767E-2 8.01882E-2 1.97826E-1 2.60007E-1 2.32421E-1 3.25222E-1 2.78701E-1 3.17263E-1 2.929E-1 2.8237E-1 2.00799E-1 2.39734E-1 1.48045E-1 8.62911E-2 1.01398E-1 3.49047E-1 4.15438E-1 3.26009E-1 2.42997E-1 2.23579E-1 3.71296E-1 -9999 -9999 -9999 -9999 -9999 -9999 -9999 -9999 -9999 -9999 -9999 -9999 -9999 -9999 -9999 -9999 -9999 -9999 -9999 -9999 -9999 -9999 -9999 -9999 -9999 -9999 -9999
-9999 -9999 -9999 -9999 -9999 -9999 -9999 -9999 -9999 -9999 -9999 -9999 -9999 -9999 -9999 -9999 -9999 -9999 -9999 -9999 -9999 -9999 -9999 -9999 -9999 -9999 -9999 -9999 -9999 -9999 -9999 -9999 -9999 -9999 -9999 -9999 -9999 -9999 -9999 -9999 -9999 -9999 -9999 -9999 -9999 -9999 -9999 -9999 -9999 -9999 -9999 -9999 -9999 -9999 -9999 -9999 -9999 -9999 -9999 -9999 -9999 -9999 -9999 -9999 -9999 -9999 -9999 -9999 -9999 -9999 -9999 -9999 -9999 -9999 -9999 -9999 -9999 -9999 -9999 -9999 -9999 -9999 -9999 -9999 -9999 -9999 -9999 -9999 -9999 -9999 1.08809E-1 1.09737E-1 1.13759E-1 1.21876E-1 1.11291E-1 1.08726E-1 1.03971E-1 1.01119E-1 9.34467E-2 9.92104E-2 1.15772E-1 1.28789E-1 1.13398E-1 1.00885E-1 9.57678E-2 9.21137E-2 8.09946E-2 7.95849E-2 7.97174E-2 7.76403E-2 7.40376E-2 7.87512E-2 8.76142E-2 1.01197E-1 1.11097E-1 1.03868E-1 1.23462E-1 1.3811E-1 1.61103E-1 1.71721E-1 1.75797E-1 1.33396E-1 1.18361E-1 1.14841E-1 9.50726E-2 1.05101E-1 1.07358E-1 1.0889E-1 1.14214E-1 1.23986E-1 1.16124E-1 1.16879E-1 8.8222E-2 9.45786E-2 1.01526E-1 9.36406E-2 9.39302E-2 8.19077E-2 5.75455E-2 6.81831E-2 5.93127E-2 4.49947E-2 6.42604E-2 6.19449E-2 3.53691E-2 3.21323E-2 2.89537E-2 2.4014E-2 1.50043E-2 1.12141E-2 9.86274E-3 7.44431E-3 9.31131E-3 4.76633E-3 6.1167E-3 3.68165E-3 2.65323E-3 2.04188E-3 1.61875E-3 1.7183E-3 2.03156E-3 1.90138E-3 4.07246E-3 3.71898E-3 3.65511E-3 3.3204E-3 2.13813E-3 1.67847E-3 1.33294E-3 2.97691E-3 4.27204E-3 7.15709E-3 8.68503E-3 9.12026E-3 9.16764E-3 7.83552E-3 1.25682E-2 1.33637E-2 1.16585E-2 2.13867E-2 2.28824E-2 1.56691E-2 1.12638E-2 9.96505E-3 8.75831E-3 8.87391E-3 7.28711E-3 1.15688E-2 1.28701E-2 9.34272E-3 7.17106E-3 6.48611E-3 5.73214E-3 4.63486E-3 3.17775E-3 3.27057E-3 2.26015E-3 4.80254E-3 3.85525E-3 2.87975E-3 5.1163E-3 3.13948E-3 2.05148E-3 2.56908E-3 4.7327E-3 6.14126E-3 8.28139E-3 1.24512E-2 1.99652E-2 1.69104E-2 3.17227E-2 7.97404E-2 6.71264E-2 7.52673E-2 5.44242E-2 4.95165E-2 8.07446E-2 1.49382E-1 2.17947E-1 2.74523E-1 2.67562E-1 2.35563E-1 3.308E-1 3.59284E-1 3.4782E-1 3.05251E-1 3.39222E-1 2.5277E-1 1.74156E-1 1.14493E-1 1.47728E-1 4.03258E-1 4.90015E-1 3.56558E-1 2.69295E-1 3.41117E-1 5.59764E-1 -9999 -9999 -9999 -9999 -9999 -9999 -9999 -9999 -9999 -9999 -9999 -9999 -9999 -9999 -9999 -9999 -9999 -9999 -9999 -9999 -9999 -9999 -9999 -9999 -9999 -9999 -9999
-9999 -9999 -9999 -9999 -9999 -9999 -9999 -9999 -9999 -9999 -9999 -9999 -9999 -9999 -9999 -9999 -9999 -9999 -9999 -9999 -9999 -9999 -9999 -9999 -9999 -9999 -9999 -9999 -9999 -9999 -9999 -9999 -9999 -9999 -9999 -9999 -9999 -9999 -9999 -9999 -9999 -9999 -9999 -9999 -9999 -9999 -9999 -9999 -9999 -9999 -9999 -9999 -9999 -9999 -9999 -9999 -9999 -9999 -9999 -9999 -9999 -9999 -9999 -9999 -9999 -9999 -9999 -9999 -9999 -9999 -9999 -9999 -9999 -9999 -9999 -9999 -9999 -9999 -9999 -9999 -9999 -9999 -9999 -9999 -9999 -9999 -9999 -9999 -9999 1.08347E-1 1.09272E-1 1.12325E-1 1.22131E-1 1.15359E-1 1.19553E-1 1.23828E-1 1.19504E-1 1.06283E-1 1.13931E-1 1.19527E-1 1.23802E-1 1.11734E-1 1.13832E-1 1.10982E-1 1.16208E-1 1.13703E-1 1.25938E-1 1.33401E-1 1.23041E-1 8.80372E-2 8.12083E-2 8.31461E-2 8.5168E-2 8.3894E-2 9.90194E-2 1.18233E-1 1.20914E-1 1.36984E-1 1.49102E-1 1.60891E-1 1.6838E-1 1.81477E-1 1.8803E-1 1.60458E-1 1.37009E-1 1.30239E-1 1.24663E-1 1.21201E-1 1.1807E-1 1.13343E-1 1.20209E-1 1.36914E-1 1.14259E-1 1.23581E-1 9.54882E-2 7.05173E-2 7.52175E-2 6.26338E-2 5.34043E-2 5.81501E-2 5.82242E-2 4.22374E-2 6.01426E-2 4.43548E-2 2.84178E-2 2.22113E-2 2.06766E-2 1.96142E-2 1.39794E-2 1.15316E-2 8.7557E-3 6.30771E-3 5.65835E-3 2.91371E-3 4.06372E-3 2.28173E-3 1.4969E-3 2.03135E-3 1.55103E-3 1.84074E-3 2.99765E-3 2.27667E-3 3.11543E-3 2.97575E-3 3.0804E-3 4.02348E-3 2.39458E-3 1.73001E-3 1.74381E-3 4.13599E-3 7.82904E-3 1.00924E-2 1.10094E-2 1.39727E-2 1.37459E-2 1.34226E-2 2.11096E-2 2.02636E-2 2.02608E-2 2.62679E-2 1.73719E-2 1.0448E-2 8.04895E-3 7.03015E-3 5.88206E-3 5.31586E-3 8.53257E-3 8.87513E-3 1.10134E-2 6.18217E-3 5.87811E-3 5.2006E-3 3.72656E-3 4.41537E-3 5.04549E-3 3.73426E-3 3.08274E-3 5.37735E-3 7.80648E-3 6.07645E-3 9.07657E-3 9.59767E-3 1.15615E-2 3.91887E-3 6.49574E-3 7.34723E-3 8.62986E-3 1.08666E-2 9.39994E-3 8.70737E-3 1.99291E-2 5.11434E-2 9.88831E-2 1.07287E-1 8.30837E-2 1.51862E-1 1.55609E-1 2.06046E-1 2.13886E-1 2.80521E-1 2.38049E-1 1.62699E-1 1.93194E-1 2.70749E-1 3.9353E-1 4.04052E-1 3.83126E-1 4.0474E-1 3.95871E-1 3.29963E-1 2.59398E-1 3.63394E-1 5.39297E-1 5.33149E-1 4.51676E-1 4.41625E-1 -9999 -9999 -9999 -9999 -9999 -9999 -9999 -9999 -9999 -9999 -9999 -9999 -9999 -9999 -9999 -9999 -9999 -9999 -9999 -9999 -9999 -9999 -9999 -9999 -9999 -9999 -9999 -9999
-9999 -9999 -9999 -9999 -9999 -9999 -9999 -9999 -9999 -9999 -9999 -9999 -9999 -9999 -9999 -9999 -9999 -9999 -9999 -9999 -9999 -9999 -9999 -9999 -9999 -9999 -9999 -9999 -9999 -9999 -9999 -9999 -9999 -9999 -9999 -9999 -9999 -9999 -9999 -9999 -9999 -9999 -9999 -9999 -9999 -9999 -9999 -9999 -9999 -9999 -9999 -9999 -9999 -9999 -9999 -9999 -9999 -9999 -9999 -9999 -9999 -9999 -9999 -9999 -9999 -9999 -9999 -9999 -9999 -9999 -9999 -9999 -9999 -9999 -9999 -9999 -9999 -9999 -9999 -9999 -9999 -9999 -9999 -9999 -9999 -9999 -9999 -9999 -9999 1.06518E-1 1.08347E-1 1.13279E-1 1.07624E-1 1.16579E-1 1.20558E-1 1.25646E-1 1.11596E-1 1.19324E-1 1.48238E-1 1.4919E-1 1.34198E-1 1.39198E-1 1.36376E-1 1.33877E-1 1.2969E-1 1.4958E-1 1.801E-1 2.02809E-1 1.62353E-1 1.27325E-1 1.05652E-1 9.80362E-2 8.7249E-2 8.80106E-2 9.25061E-2 1.05808E-1 1.16999E-1 1.19585E-1 1.27557E-1 1.2094E-1 1.27127E-1 1.5071E-1 1.71252E-1 1.77101E-1 1.71997E-1 1.63746E-1 1.54392E-1 1.30285E-1 1.15958E-1 1.30708E-1 1.26596E-1 1.57248E-1 1.42956E-1 1.05575E-1 9.24842E-2 6.76466E-2 6.22459E-2 8.20855E-2 6.83844E-2 5.46152E-2 5.17628E-2 4.4303E-2 3.32793E-2 2.87932E-2 1.70995E-2 2.19441E-2 2.09731E-2 1.47835E-2 8.41275E-3 8.30344E-3 5.10244E-3 4.70113E-3 4.98058E-3 2.90848E-3 3.46241E-3 2.41367E-3 1.32363E-3 1.35422E-3 1.35148E-3 1.98199E-3 3.52755E-3 3.13608E-3 3.92651E-3 3.20242E-3 3.87242E-3 3.65474E-3 2.57762E-3 3.70103E-3 2.45627E-3 2.43383E-3 3.81794E-3 6.21916E-3 7.99136E-3 1.39918E-2 2.28025E-2 2.30795E-2 2.39519E-2 2.24676E-2 2.08532E-2 1.94093E-2 1.47544E-2 9.12066E-3 1.07157E-2 1.40142E-2 1.13027E-2 9.08418E-3 8.68445E-3 9.65586E-3 7.33868E-3 5.17356E-3 4.9742E-3 6.50891E-3 5.18961E-3 3.1837E-3 5.55714E-3 3.83468E-3 4.77323E-3 6.30545E-3 1.10719E-2 1.18443E-2 1.76621E-2 8.16728E-3 1.19864E-2 1.83698E-2 1.94897E-2 1.29782E-2 1.58655E-2 1.7442E-2 1.31023E-2 1.62669E-2 1.50479E-2 2.61637E-2 6.43393E-2 9.79598E-2 1.53205E-1 2.0069E-1 2.05659E-1 1.56059E-1 1.2856E-1 1.93116E-1 1.91537E-1 1.09583E-1 9.79339E-2 1.42641E-1 2.20947E-1 3.71901E-1 3.53192E-1 5.08431E-1 5.54546E-1 5.58817E-1 5.27622E-1 5.40935E-1 5.85764E-1 5.82123E-1 4.9989E-1 5.38737E-1 -9999 -9999 -9999 -9999 -9999 -9999 -9999 -9999 -9999 -9999 -9999 -9999 -9999 -9999 -9999 -9999 -9999 -9999 -9999 -9999 -9999 -9999 -9999 -9999 -9999 -9999 -9999 -9999
-9999 -9999 -9999 -9999 -9999 -9999 -9999 -9999 -9999 -9999 -9999 -9999 -9999 -9999 -9999 -9999 -9999 -9999 -9999 -9999 -9999 -9999 -9999 -9999 -9999 -9999 -9999 -9999 -9999 -9999 -9999 -9999 -9999 -9999 -9999 -9999 -9999 -9999 -9999 -9999 -9999 -9999 -9999 -9999 -9999 -9999 -9999 -9999 -9999 -9999 -9999 -9999 -9999 -9999 -9999 -9999 -9999 -9999 -9999 -9999 -9999 -9999 -9999 -9999 -9999 -9999 -9999 -9999 -9999 -9999 -9999 -9999 -9999 -9999 -9999 -9999 -9999 -9999 -9999 -9999 -9999 -9999 -9999 -9999 -9999 -9999 -9999 -9999 -9999 1.04269E-1 1.07658E-1 1.02474E-1 1.11527E-1 1.16334E-1 1.18306E-1 1.08105E-1 1.0382E-1 1.05785E-1 1.13644E-1 1.15523E-1 1.28194E-1 1.44648E-1 1.37944E-1 1.45995E-1 1.56924E-1 1.73888E-1 1.94102E-1 1.70938E-1 1.58596E-1 1.47542E-1 1.43087E-1 1.19104E-1 1.1421E-1 1.24675E-1 1.3896E-1 1.10588E-1 9.77288E-2 9.24108E-2 9.36244E-2 9.38821E-2 8.3797E-2 9.26461E-2 1.04456E-1 1.31952E-1 1.61039E-1 1.61435E-1 1.38933E-1 1.34197E-1 1.28003E-1 1.26016E-1 1.32996E-1 1.58798E-1 1.30382E-1 1.32823E-1 1.11763E-1 7.99341E-2 6.65375E-2 5.6566E-2 5.58245E-2 5.23103E-2 4.4194E-2 3.48012E-2 3.09452E-2 3.14647E-2 3.39734E-2 1.80037E-2 2.09212E-2 1.3799E-2 5.83148E-3 5.88362E-3 3.30174E-3 2.84582E-3 2.67642E-3 2.85022E-3 2.13319E-3 1.88956E-3 2.74381E-3 1.99473E-3 2.18839E-3 2.57631E-3 4.36522E-3 3.96228E-3 4.57132E-3 4.19964E-3 4.00753E-3 5.06357E-3 3.4649E-3 2.96053E-3 1.71345E-3 2.63316E-3 4.37811E-3 5.76717E-3 6.85464E-3 6.75484E-3 1.02704E-2 1.36605E-2 1.82397E-2 2.22513E-2 2.03876E-2 1.39326E-2 1.10778E-2 1.47577E-2 1.36284E-2 1.07624E-2 9.67466E-3 8.27437E-3 7.80739E-3 4.88954E-3 4.99401E-3 4.0486E-3 3.49866E-3 4.89556E-3 5.86296E-3 4.41121E-3 4.34962E-3 3.23948E-3 5.38537E-3 1.04315E-2 1.09162E-2 1.85132E-2 2.58631E-2 1.56857E-2 1.11778E-2 1.84107E-2 2.83905E-2 1.82947E-2 1.96129E-2 2.34185E-2 2.59442E-2 2.90631E-2 2.3869E-2 1.97603E-2 2.87897E-2 4.43479E-2 8.24777E-2 1.06172E-1 1.54033E-1 9.54339E-2 6.25374E-2 8.16657E-2 1.04073E-1 8.42608E-2 5.42477E-2 6.67736E-2 1.72798E-1 2.471E-1 2.5818E-1 3.54153E-1 3.9558E-1 4.02021E-1 4.66891E-1 5.14355E-1 5.69138E-1 5.53346E-1 5.75547E-1 5.82884E-1 5.69188E-1 -9999 -9999 -9999 -9999 -9999 -9999 -9999 -9999 -9999 -9999 -9999 -9999 -9999 -9999 -9999 -9999 -9999 -9999 -9999 -9999 -9999 -9999 -9999 -9999 -9999 -9999 -9999
-9999 -9999 -9999 -9999 -9999 -9999 -9999 -9999 -9999 -9999 -9999 -9999 -9999 -9999 -9999 -9999 -9999 -9999 -9999 -9999 -9999 -9999 -9999 -9999 -9999 -9999 -9999 -9999 -9999 -9999 -9999 -9999 -9999 -9999 -9999 -9999 -9999 -9999 -9999 -9999 -9999 -9999 -9999 -9999 -9999 -9999 -9999 -9999 -9999 -9999 -9999 -9999 -9999 -9999 -9999 -9999 -9999 -9999 -9999 -9999 -9999 -9999 -9999 -9999 -9999 -9999 -9999 -9999 -9999 -9999 -9999 -9999 -9999 -9999 -9999 -9999 -9999 -9999 -9999 -9999 -9999 -9999 -9999 -9999 -9999 -9999 -9999 -9999 1.08117E-1 1.04716E-1 9.54611E-2 1.0095E-1 1.10821E-1 1.14149E-1 1.03201E-1 1.0471E-1 1.02498E-1 1.01578E-1 8.62428E-2 8.52648E-2 8.7906E-2 9.88467E-2 1.23601E-1 1.37619E-1 1.52581E-1 1.57868E-1 1.39139E-1 1.39139E-1 1.43708E-1 1.46354E-1 1.38219E-1 1.42184E-1 1.47798E-1 1.66721E-1 1.93814E-1 2.1884E-1 1.81218E-1 1.34405E-1 1.0488E-1 8.77136E-2 8.45307E-2 8.43968E-2 8.43968E-2 9.57473E-2 1.0969E-1 1.31554E-1 1.45839E-1 1.44495E-1 1.34242E-1 1.36456E-1 1.18498E-1 1.32421E-1 1.33393E-1 9.95067E-2 1.05138E-1 6.90886E-2 8.13398E-2 6.01407E-2 4.84714E-2 4.7763E-2 3.96495E-2 3.86828E-2 3.10447E-2 3.0152E-2 2.74961E-2 1.66999E-2 1.07988E-2 7.0296E-3 6.49365E-3 5.63381E-3 2.59398E-3 2.7846E-3 3.27293E-3 3.82594E-3 2.36838E-3 3.45769E-3 4.55828E-3 2.40582E-3 3.29897E-3 3.69802E-3 4.08129E-3 5.05029E-3 6.46191E-3 5.38862E-3 4.65771E-3 2.86576E-3 2.81126E-3 2.55193E-3 3.93341E-3 3.60865E-3 5.5799E-3 1.04544E-2 1.29027E-2 7.6248E-3 9.28852E-3 1.23742E-2 2.11759E-2 1.74869E-2 1.80698E-2 1.40998E-2 1.64624E-2 1.41655E-2 1.0391E-2 8.17483E-3 8.71202E-3 8.95163E-3 4.27837E-3 3.78226E-3 5.03878E-3 4.48847E-3 4.04236E-3 3.30094E-3 2.7942E-3 2.30475E-3 1.97895E-3 3.0593E-3 6.72537E-3 1.0576E-2 1.50724E-2 2.66844E-2 3.64078E-2 3.34542E-2 1.90015E-2 2.91364E-2 2.59911E-2 9.12879E-3 1.1531E-2 1.70363E-2 2.88748E-2 4.18438E-2 2.93488E-2 3.84309E-2 3.31693E-2 6.74004E-2 6.52509E-2 9.60874E-2 1.46064E-1 1.029E-1 4.35691E-2 2.69511E-2 4.3395E-2 5.34985E-2 3.53682E-2 9.15243E-2 1.4272E-1 1.17628E-1 1.85217E-1 1.8731E-1 2.50767E-1 2.36658E-1 2.60757E-1 2.99824E-1 3.97978E-1 5.69572E-1 5.40087E-1 5.72363E-1 5.65479E-1 -9999 -9999 -9999 -9999 -9999 -9999 -9999 -9999 -9999 -9999 -9999 -9999 -9999 -9999 -9999 -9999 -9999 -9999 -9999 -9999 -9999 -9999 -9999 -9999 -9999 -9999 -9999
-9999 -9999 -9999 -9999 -9999 -9999 -9999 -9999 -9999 -9999 -9999 -9999 -9999 -9999 -9999 -9999 -9999 -9999 -9999 -9999 -9999 -9999 -9999 -9999 -9999 -9999 -9999 -9999 -9999 -9999 -9999 -9999 -9999 -9999 -9999 -9999 -9999 -9999 -9999 -9999 -9999 -9999 -9999 -9999 -9999 -9999 -9999 -9999 -9999 -9999 -9999 -9999 -9999 -9999 -9999 -9999 -9999 -9999 -9999 -9999 -9999 -9999 -9999 -9999 -9999 -9999 -9999 -9999 -9999 -9999 -9999 -9999 -9999 -9999 -9999 -9999 -9999 -9999 -9999 -9999 -9999 -9999 -9999 -9999 -9999 -9999 -9999 -9999 1.14966E-1 9.67038E-2 9.40291E-2 9.67038E-2 1.01166E-1 9.73999E-2 9.76096E-2 1.06057E-1 1.24932E-1 1.33647E-1 1.22761E-1 9.85319E-2 8.19735E-2 7.13456E-2 8.51737E-2 1.06704E-1 1.22363E-1 1.18697E-1 1.26838E-1 1.29222E-1 1.31103E-1 1.24987E-1 1.29463E-1 1.38219E-1 1.56662E-1 1.72359E-1 2.55461E-1 2.98271E-1 2.90794E-1 2.16905E-1 1.45128E-1 1.2679E-1 1.17145E-1 1.08823E-1 9.99439E-2 8.49183E-2 9.46824E-2 1.15064E-1 1.20823E-1 1.19397E-1 1.15577E-1 1.02313E-1 1.0438E-1 9.69516E-2 1.12719E-1 8.92939E-2 8.71954E-2 5.62626E-2 4.84469E-2 4.66116E-2 5.1601E-2 4.31336E-2 3.1371E-2 3.23931E-2 2.98979E-2 1.61292E-2 1.53431E-2 1.44611E-2 1.0406E-2 5.6673E-3 5.83806E-3 5.10601E-3 3.19952E-3 4.68037E-3 5.58282E-3 4.27578E-3 2.90024E-3 4.79873E-3 5.37608E-3 2.66034E-3 4.94719E-3 5.33003E-3 3.96626E-3 6.32189E-3 7.96534E-3 4.7793E-3 3.57925E-3 2.58118E-3 2.3634E-3 3.69183E-3 8.44705E-3 7.79918E-3 6.24278E-3 1.20968E-2 2.04903E-2 1.60635E-2 1.49569E-2 2.80849E-2 2.36936E-2 1.70788E-2 1.37855E-2 1.31159E-2 9.84164E-3 9.48171E-3 1.17124E-2 7.52832E-3 7.72259E-3 8.95522E-3 6.50533E-3 6.52962E-3 4.59703E-3 3.15677E-3 4.36636E-3 4.049E-3 3.48574E-3 3.65793E-3 2.45318E-3 2.3281E-3 4.2786E-3 5.41113E-3 8.80932E-3 1.79099E-2 4.90126E-2 5.22352E-2 2.9292E-2 4.94208E-2 4.85956E-2 1.22003E-2 1.11037E-2 1.50441E-2 1.94514E-2 3.76443E-2 5.26051E-2 6.28752E-2 4.4811E-2 7.64376E-2 1.00164E-1 1.15359E-1 1.00603E-1 1.0343E-1 7.04055E-2 3.13395E-2 2.13551E-2 2.81186E-2 3.15043E-2 5.88177E-2 6.30778E-2 7.95346E-2 1.0961E-1 1.45601E-1 1.88299E-1 1.44623E-1 1.70984E-1 2.1741E-1 3.07187E-1 5.57627E-1 5.34583E-1 5.73401E-1 -9999 -9999 -9999 -9999 -9999 -9999 -9999 -9999 -9999 -9999 -9999 -9999 -9999 -9999 -9999 -9999 -9999 -9999 -9999 -9999 -9999 -9999 -9999 -9999 -9999 -9999 -9999 -9999
-9999 -9999 -9999 -9999 -9999 -9999 -9999 -9999 -9999 -9999 -9999 -9999 -9999 -9999 -9999 -9999 -9999 -9999 -9999 -9999 -9999 -9999 -9999 -9999 -9999 -9999 -9999 -9999 -9999 -9999 -9999 -9999 -9999 -9999 -9999 -9999 -9999 -9999 -9999 -9999 -9999 -9999 -9999 -9999 -9999 -9999 -9999 -9999 -9999 -9999 -9999 -9999 -9999 -9999 -9999 -9999 -9999 -9999 -9999 -9999 -9999 -9999 -9999 -9999 -9999 -9999 -9999 -9999 -9999 -9999 -9999 -9999 -9999 -9999 -9999 -9999 -9999 -9999 -9999 -9999 -9999 -9999 -9999 -9999 -9999 -9999 -9999 1.20912E-1 1.06486E-1 9.85946E-2 8.98925E-2 9.36234E-2 8.59447E-2 8.74553E-2 9.30881E-2 1.09302E-1 1.60962E-1 2.0381E-1 1.9033E-1 1.49413E-1 1.02293E-1 7.87562E-2 7.38783E-2 7.3139E-2 8.88452E-2 1.06821E-1 1.16724E-1 1.25009E-1 1.13088E-1 1.14765E-1 1.22671E-1 1.34038E-1 1.40392E-1 1.71015E-1 2.28327E-1 2.81353E-1 2.9112E-1 2.03776E-1 1.58955E-1 1.48602E-1 1.4711E-1 1.58048E-1 1.33505E-1 1.06868E-1 9.86236E-2 1.02994E-1 1.11021E-1 1.04583E-1 1.0292E-1 1.00322E-1 9.76699E-2 9.6725E-2 9.6199E-2 8.83339E-2 6.55545E-2 5.59517E-2 4.79951E-2 5.00126E-2 5.50523E-2 5.62296E-2 3.88342E-2 2.06963E-2 2.76964E-2 2.12711E-2 1.63557E-2 9.65028E-3 7.77118E-3 5.63477E-3 3.69943E-3 3.69753E-3 3.60861E-3 5.2543E-3 8.3286E-3 6.44171E-3 5.74426E-3 8.66883E-3 9.26693E-3 4.90445E-3 6.01843E-3 9.39413E-3 8.92859E-3 9.28361E-3 7.93476E-3 2.97294E-3 2.15615E-3 3.02237E-3 5.96446E-3 6.19763E-3 9.13609E-3 1.627E-2 1.05675E-2 9.47292E-3 1.72302E-2 2.71332E-2 1.84886E-2 2.2058E-2 1.60784E-2 1.34563E-2 1.30732E-2 7.43825E-3 6.49456E-3 7.67369E-3 6.50929E-3 7.87365E-3 9.12943E-3 8.49655E-3 7.10837E-3 4.77345E-3 4.38216E-3 3.62507E-3 2.44814E-3 3.86284E-3 3.97467E-3 9.78978E-3 8.39597E-3 6.25027E-3 9.23195E-3 6.87577E-3 1.10163E-2 2.14087E-2 5.29942E-2 7.43508E-2 5.38869E-2 7.19829E-2 5.15275E-2 1.83928E-2 1.55236E-2 1.10894E-2 1.26944E-2 2.45913E-2 3.97536E-2 4.2432E-2 7.39171E-2 8.24384E-2 6.83984E-2 5.41319E-2 5.76133E-2 4.17865E-2 6.58958E-2 4.15655E-2 2.46069E-2 1.81679E-2 2.98104E-2 3.6722E-2 7.38419E-2 8.41334E-2 7.3429E-2 9.13048E-2 1.65191E-1 1.50079E-1 1.44582E-1 1.90702E-1 2.21835E-1 4.21893E-1 5.38681E-1 -9999 -9999 -9999 -9999 -9999 -9999 -9999 -9999 -9999 -9999 -9999 -9999 -9999 -9999 -9999 -9999 -9999 -9999 -9999 -9999 -9999 -9999 -9999 -9999 -9999 -9999 -9999 -9999 -9999
-9999 -9999 -9999 -9999 -9999 -9999 -9999 -9999 -9999 -9999 -9999 -9999 -9999 -9999 -9999 -9999 -9999 -9999 -9999 -9999 -9999 -9999 -9999 -9999 -9999 -9999 -9999 -9999 -9999 -9999 -9999 -9999 -9999 -9999 -9999 -9999 -9999 -9999 -9999 -9999 -9999 -9999 -9999 -9999 -9999 -9999 -9999 -9999 -9999 -9999 -9999 -9999 -9999 -9999 -9999 -9999 -9999 -9999 -9999 -9999 -9999 -9999 -9999 -9999 -9999 -9999 -9999 -9999 -9999 -9999 -9999 -9999 -9999 -9999 -9999 -9999 -9999 -9999 -9999 -9999 -9999 -9999 -9999 -9999 -9999 -9999 1.1304E-1 1.16183E-1 1.02693E-1 9.34673E-2 8.98925E-2 7.89521E-2 8.20901E-2 8.29935E-2 9.09409E-2 1.22337E-1 1.94413E-1 2.42636E-1 2.29016E-1 1.71259E-1 1.44228E-1 1.15878E-1 8.02252E-2 7.14165E-2 7.84838E-2 9.37828E-2 1.10038E-1 1.03278E-1 1.04383E-1 1.09797E-1 1.13565E-1 1.156E-1 1.39067E-1 1.65956E-1 1.79819E-1 1.63307E-1 1.49888E-1 1.17229E-1 1.03282E-1 1.0003E-1 9.63414E-2 1.18721E-1 1.35783E-1 1.31401E-1 1.23174E-1 1.07622E-1 9.41055E-2 9.54074E-2 9.58049E-2 9.36442E-2 9.6498E-2 7.62459E-2 6.89974E-2 6.65651E-2 4.73352E-2 4.8338E-2 4.86498E-2 4.6444E-2 3.69011E-2 3.45398E-2 3.30125E-2 2.2647E-2 2.56295E-2 1.25775E-2 1.38788E-2 7.43832E-3 5.22494E-3 4.03957E-3 5.8926E-3 5.02795E-3 5.67852E-3 6.07817E-3 8.03461E-3 1.20172E-2 1.14637E-2 1.50376E-2 1.52798E-2 6.72067E-3 5.52917E-3 1.13804E-2 1.37389E-2 9.6278E-3 5.86692E-3 4.24822E-3 4.55244E-3 6.96066E-3 6.04047E-3 1.2426E-2 1.38997E-2 1.92341E-2 1.6236E-2 1.39475E-2 2.04468E-2 1.93118E-2 2.04767E-2 1.65946E-2 1.24655E-2 1.36523E-2 9.8742E-3 7.78061E-3 6.82189E-3 5.95515E-3 4.60074E-3 6.4744E-3 9.39304E-3 7.87444E-3 4.61048E-3 3.45223E-3 2.54939E-3 3.90823E-3 3.25902E-3 4.39568E-3 7.51087E-3 1.01158E-2 1.57752E-2 1.23484E-2 2.0743E-2 1.04873E-2 6.33019E-3 1.64391E-2 2.67792E-2 5.03607E-2 8.92749E-2 9.98276E-2 8.27255E-2 7.16185E-2 2.1022E-2 1.48583E-2 1.03178E-2 1.91913E-2 3.10298E-2 2.63337E-2 3.34993E-2 6.14623E-2 4.15495E-2 2.83151E-2 2.6818E-2 1.97211E-2 3.63272E-2 3.34089E-2 2.14408E-2 3.87598E-2 9.88857E-2 1.05951E-1 1.94622E-1 1.95031E-1 1.61682E-1 1.17195E-1 1.39111E-1 1.30256E-1 1.31479E-1 1.51397E-1 1.94133E-1 4.2369E-1 -9999 -9999 -9999 -9999 -9999 -9999 -9999 -9999 -9999 -9999 -9999 -9999 -9999 -9999 -9999 -9999 -9999 -9999 -9999 -9999 -9999 -9999 -9999 -9999 -9999 -9999 -9999 -9999 -9999 -9999
-9999 -9999 -9999 -9999 -9999 -9999 -9999 -9999 -9999 -9999 -9999 -9999 -9999 -9999 -9999 -9999 -9999 -9999 -9999 -9999 -9999 -9999 -9999 -9999 -9999 -9999 -9999 -9999 -9999 -9999 -9999 -9999 -9999 -9999 -9999 -9999 -9999 -9999 -9999 -9999 -9999 -9999 -9999 -9999 -9999 -9999 -9999 -9999 -9999 -9999 -9999 -9999 -9999 -9999 -9999 -9999 -9999 -9999 -9999 -9999 -9999 -9999 -9999 -9999 -9999 -9999 -9999 -9999 -9999 -9999 -9999 -9999 -9999 -9999 -9999 -9999 -9999 -9999 -9999 -9999 -9999 -9999 -9999 -9999 -9999 -9999 1.07024E-1 1.016E-1 9.65418E-2 9.34673E-2 8.08817E-2 7.87787E-2 7.77459E-2 8.08817E-2 9.82384E-2 1.60962E-1 2.31109E-1 2.49203E-1 2.09398E-1 1.81927E-1 1.70253E-1 1.57909E-1 1.17707E-1 9.68607E-2 8.64088E-2 9.35808E-2 9.14236E-2 1.01531E-1 1.04605E-1 1.10262E-1 9.90951E-2 1.06277E-1 1.10869E-1 1.19037E-1 1.10459E-1 1.14451E-1 1.01667E-1 9.1537E-2 8.35641E-2 7.20662E-2 7.19072E-2 8.10165E-2 9.57233E-2 1.23343E-1 1.17048E-1 1.11038E-1 1.12345E-1 1.09875E-1 1.13736E-1 1.09669E-1 8.70906E-2 8.11891E-2 7.28778E-2 7.10974E-2 5.78944E-2 4.64675E-2 4.95496E-2 4.25455E-2 3.16297E-2 3.62364E-2 2.93099E-2 1.83103E-2 2.13784E-2 1.23595E-2 1.08357E-2 8.07399E-3 5.62916E-3 4.17236E-3 7.35259E-3 6.09539E-3 8.14811E-3 7.48282E-3 8.574E-3 1.28598E-2 1.89766E-2 2.36867E-2 1.55181E-2 7.52541E-3 1.11115E-2 1.07738E-2 1.53302E-2 8.09728E-3 4.54125E-3 3.89569E-3 6.47915E-3 1.25303E-2 9.93857E-3 1.29791E-2 1.70287E-2 1.51248E-2 1.96121E-2 1.76387E-2 2.25638E-2 1.84725E-2 1.76504E-2 1.56097E-2 1.27957E-2 1.07964E-2 7.51889E-3 5.28726E-3 5.70001E-3 6.80958E-3 3.80794E-3 4.88778E-3 6.23204E-3 6.40132E-3 4.97296E-3 2.84885E-3 3.00207E-3 3.34139E-3 5.36057E-3 9.01262E-3 1.29232E-2 1.46703E-2 1.9053E-2 2.40096E-2 3.28346E-2 1.0657E-2 6.34004E-3 1.03849E-2 1.66583E-2 3.35073E-2 6.74691E-2 1.23891E-1 1.10552E-1 9.7422E-2 3.02885E-2 1.93673E-2 9.74594E-3 1.46193E-2 2.07004E-2 1.81012E-2 2.55407E-2 4.12845E-2 3.89276E-2 2.84489E-2 1.79002E-2 1.01834E-2 1.46746E-2 1.77672E-2 2.28174E-2 6.30613E-2 1.28884E-1 2.23921E-1 3.00419E-1 3.16623E-1 3.37881E-1 3.26017E-1 2.71053E-1 1.27067E-1 1.14477E-1 2.00393E-1 4.28748E-1 5.44346E-1 -9999 -9999 -9999 -9999 -9999 -9999 -9999 -9999 -9999 -9999 -9999 -9999 -9999 -9999 -9999 -9999 -9999 -9999 -9999 -9999 -9999 -9999 -9999 -9999 -9999 -9999 -9999 -9999 -9999 -9999
-9999 -9999 -9999 -9999 -9999 -9999 -9999 -9999 -9999 -9999 -9999 -9999 -9999 -9999 -9999 -9999 -9999 -9999 -9999 -9999 -9999 -9999 -9999 -9999 -9999 -9999 -9999 -9999 -9999 -9999 -9999 -9999 -9999 -9999 -9999 -9999 -9999 -9999 -9999 -9999 -9999 -9999 -9999 -9999 -9999 -9999 -9999 -9999 -9999 -9999 -9999 -9999 -9999 -9999 -9999 -9999 -9999 -9999 -9999 -9999 -9999 -9999 -9999 -9999 -9999 -9999 -9999 -9999 -9999 -9999 -9999 -9999 -9999 -9999 -9999 -9999 -9999 -9999 -9999 -9999 -9999 -9999 -9999 -9999 -9999 -9999 9.80069E-2 1.02693E-1 9.73766E-2 8.39476E-2 8.15939E-2 7.86057E-2 7.89521E-2 8.19577E-2 1.26173E-1 1.94377E-1 2.39181E-1 2.16124E-1 1.97525E-1 1.80523E-1 1.81927E-1 1.62778E-1 1.47017E-1 1.28726E-1 1.11481E-1 9.46323E-2 9.64805E-2 1.05051E-1 1.08447E-1 1.01667E-1 1.02975E-1 1.06729E-1 1.07637E-1 1.0477E-1 1.43055E-1 2.02788E-1 1.70867E-1 1.39536E-1 1.08159E-1 8.95384E-2 7.85716E-2 7.03345E-2 7.56925E-2 8.01692E-2 1.08556E-1 1.24476E-1 1.19231E-1 1.17218E-1 1.12233E-1 9.79452E-2 1.00392E-1 9.35296E-2 6.63334E-2 6.99318E-2 7.80875E-2 6.94329E-2 3.8811E-2 3.92626E-2 2.13697E-2 1.88626E-2 2.79332E-2 2.07388E-2 1.33369E-2 1.07616E-2 7.20251E-3 4.30532E-3 4.59043E-3 5.09961E-3 7.16354E-3 1.20894E-2 1.30313E-2 8.70817E-3 8.21563E-3 1.12481E-2 1.45955E-2 2.65017E-2 1.73152E-2 1.04104E-2 2.19885E-2 1.90217E-2 1.24732E-2 6.81271E-3 4.747E-3 6.77932E-3 1.07504E-2 1.42234E-2 1.56421E-2 1.52373E-2 1.54621E-2 1.34549E-2 1.86729E-2 1.9555E-2 2.18401E-2 1.91221E-2 1.97466E-2 1.1611E-2 1.29037E-2 7.01472E-3 4.96267E-3 4.87361E-3 4.89601E-3 3.30717E-3 3.15447E-3 5.76433E-3 8.89296E-3 4.52909E-3 3.5122E-3 4.08367E-3 5.42791E-3 4.3613E-3 4.27281E-3 8.51205E-3 1.24726E-2 1.82756E-2 2.31166E-2 3.62378E-2 3.39222E-2 2.15248E-2 1.15903E-2 1.42451E-2 1.83514E-2 3.26125E-2 6.87168E-2 1.00081E-1 9.79375E-2 3.14115E-2 2.7954E-2 2.21009E-2 1.19184E-2 1.08908E-2 1.20157E-2 1.37358E-2 1.87005E-2 2.46353E-2 2.56533E-2 2.10149E-2 2.0878E-2 1.18873E-2 1.08376E-2 8.3688E-3 3.65309E-2 1.19322E-1 1.81866E-1 1.75331E-1 1.92363E-1 3.02376E-1 2.98922E-1 4.03704E-1 4.11947E-1 1.92293E-1 1.06679E-1 2.99959E-1 5.38787E-1 -9999 -9999 -9999 -9999 -9999 -9999 -9999 -9999 -9999 -9999 -9999 -9999 -9999 -9999 -9999 -9999 -9999 -9999 -9999 -9999 -9999 -9999 -9999 -9999 -9999 -9999 -9999 -9999 -9999 -9999 -9999
-9999 -9999 -9999 -9999 -9999 -9999 -9999 -9999 -9999 -9999 -9999 -9999 -9999 -9999 -9999 -9999 -9999 -9999 -9999 -9999 -9999 -9999 -9999 -9999 -9999 -9999 -9999 -9999 -9999 -9999 -9999 -9999 -9999 -9999 -9999 -9999 -9999 -9999 -9999 -9999 -9999 -9999 -9999 -9999 -9999 -9999 -9999 -9999 -9999 -9999 -9999 -9999 -9999 -9999 -9999 -9999 -9999 -9999 -9999 -9999 -9999 -9999 -9999 -9999 -9999 -9999 -9999 -9999 -9999 -9999 -9999 -9999 -9999 -9999 -9999 -9999 -9999 -9999 -9999 -9999 -9999 -9999 -9999 -9999 -9999 9.80069E-2 9.88528E-2 1.00134E-1 9.86407E-2 8.46839E-2 8.05278E-2 7.77459E-2 7.31359E-2 9.67721E-2 1.39813E-1 1.94006E-1 2.03973E-1 2.01299E-1 1.85084E-1 1.73625E-1 1.60215E-1 1.63101E-1 1.51832E-1 1.43488E-1 1.19957E-1 1.14077E-1 1.07793E-1 1.12409E-1 1.01914E-1 1.08583E-1 1.09736E-1 1.13467E-1 1.03884E-1 1.21853E-1 2.08241E-1 2.75282E-1 2.90699E-1 2.33284E-1 1.8564E-1 1.42012E-1 1.16102E-1 8.4997E-2 6.54057E-2 7.11984E-2 8.988E-2 1.02701E-1 1.1299E-1 1.00499E-1 9.87706E-2 9.47243E-2 8.90552E-2 8.64173E-2 7.48048E-2 7.05025E-2 6.79286E-2 7.14229E-2 4.67025E-2 4.53449E-2 2.53323E-2 1.71339E-2 1.89813E-2 1.58369E-2 1.0749E-2 1.09021E-2 9.35244E-3 5.70208E-3 8.90856E-3 9.71512E-3 7.22108E-3 1.38677E-2 1.92458E-2 2.28495E-2 1.87701E-2 1.93708E-2 2.65692E-2 3.15703E-2 1.89048E-2 1.37925E-2 1.76769E-2 7.95762E-3 5.79733E-3 6.42035E-3 6.85418E-3 1.09322E-2 1.15503E-2 1.76891E-2 1.55893E-2 1.76627E-2 1.78123E-2 1.73246E-2 1.64018E-2 1.59675E-2 1.89874E-2 2.28307E-2 1.85166E-2 1.06233E-2 1.14082E-2 4.8339E-3 3.8166E-3 3.93089E-3 3.73041E-3 2.75682E-3 3.49866E-3 5.75164E-3 5.85831E-3 4.07424E-3 4.43435E-3 3.17508E-3 5.21543E-3 4.01651E-3 2.2593E-3 3.63415E-3 5.29217E-3 6.97913E-3 1.60953E-2 3.70619E-2 5.97777E-2 6.55173E-2 3.65792E-2 2.53144E-2 3.67029E-2 4.47384E-2 9.32882E-2 1.2283E-1 4.36332E-2 3.72762E-2 3.1301E-2 2.43968E-2 2.37077E-2 1.69569E-2 1.25594E-2 1.00586E-2 1.07183E-2 1.50255E-2 1.36925E-2 1.71942E-2 3.32497E-2 3.87846E-2 2.26383E-2 1.14651E-2 2.37032E-2 7.34608E-2 8.2451E-2 8.31406E-2 1.53054E-1 1.68214E-1 1.7776E-1 3.73748E-1 4.66199E-1 2.20852E-1 1.6258E-1 2.49847E-1 5.08395E-1 -9999 -9999 -9999 -9999 -9999 -9999 -9999 -9999 -9999 -9999 -9999 -9999 -9999 -9999 -9999 -9999 -9999 -9999 -9999 -9999 -9999 -9999 -9999 -9999 -9999 -9999 -9999 -9999 -9999 -9999 -9999
-9999 -9999 -9999 -9999 -9999 -9999 -9999 -9999 -9999 -9999 -9999 -9999 -9999 -9999 -9999 -9999 -9999 -9999 -9999 -9999 -9999 -9999 -9999 -9999 -9999 -9999 -9999 -9999 -9999 -9999 -9999 -9999 -9999 -9999 -9999 -9999 -9999 -9999 -9999 -9999 -9999 -9999 -9999 -9999 -9999 -9999 -9999 -9999 -9999 -9999 -9999 -9999 -9999 -9999 -9999 -9999 -9999 -9999 -9999 -9999 -9999 -9999 -9999 -9999 -9999 -9999 -9999 -9999 -9999 -9999 -9999 -9999 -9999 -9999 -9999 -9999 -9999 -9999 -9999 -9999 -9999 -9999 -9999 -9999 -9999 9.82178E-2 9.92782E-2 1.0078E-1 8.90313E-2 8.48689E-2 7.94742E-2 6.95021E-2 7.86139E-2 1.03594E-1 1.38108E-1 1.57947E-1 1.91961E-1 1.89042E-1 1.75293E-1 1.47578E-1 1.5028E-1 1.45538E-1 1.38359E-1 1.21498E-1 1.21245E-1 1.24019E-1 1.22738E-1 1.09072E-1 1.10229E-1 1.16633E-1 1.17123E-1 1.06364E-1 1.09097E-1 1.38198E-1 2.08463E-1 2.5447E-1 2.95031E-1 2.89352E-1 2.49299E-1 2.00824E-1 1.43256E-1 1.08327E-1 7.30629E-2 6.97954E-2 7.88295E-2 8.94923E-2 8.71621E-2 8.85522E-2 7.97565E-2 8.17886E-2 8.12151E-2 7.90033E-2 8.21906E-2 7.45873E-2 6.41872E-2 3.77731E-2 3.42172E-2 4.24232E-2 3.39029E-2 2.76436E-2 1.99072E-2 1.13766E-2 1.06465E-2 1.70605E-2 1.20131E-2 1.04637E-2 1.68951E-2 1.31896E-2 1.87675E-2 1.58058E-2 1.87326E-2 3.41978E-2 2.09241E-2 1.81325E-2 1.92675E-2 2.42259E-2 1.73632E-2 1.04292E-2 1.27065E-2 1.66752E-2 1.6666E-2 1.82678E-2 1.63639E-2 1.99276E-2 1.75548E-2 1.63914E-2 1.92742E-2 1.60894E-2 2.23445E-2 2.67675E-2 1.96188E-2 2.40353E-2 1.66263E-2 1.46922E-2 1.13345E-2 8.57918E-3 8.85012E-3 5.75713E-3 3.17728E-3 2.41644E-3 3.47126E-3 3.48518E-3 5.65375E-3 6.0778E-3 3.35979E-3 3.98027E-3 4.76271E-3 4.17604E-3 3.43169E-3 3.36314E-3 2.10576E-3 3.24673E-3 3.68857E-3 6.13459E-3 1.14134E-2 2.07679E-2 3.33363E-2 5.211E-2 9.0027E-2 5.44169E-2 4.3404E-2 7.5878E-2 1.23814E-1 1.10242E-1 3.60155E-2 3.36063E-2 3.15853E-2 2.78719E-2 2.49457E-2 1.62032E-2 1.15469E-2 8.24081E-3 7.85043E-3 1.44939E-2 2.01133E-2 3.34238E-2 5.80242E-2 4.14193E-2 3.15551E-2 1.81563E-2 1.48476E-2 4.59808E-2 5.25668E-2 8.49485E-2 9.83687E-2 8.17619E-2 1.55799E-1 3.58385E-1 5.35282E-1 4.27996E-1 4.25285E-1 3.78738E-1 5.50752E-1 -9999 -9999 -9999 -9999 -9999 -9999 -9999 -9999 -9999 -9999 -9999 -9999 -9999 -9999 -9999 -9999 -9999 -9999 -9999 -9999 -9999 -9999 -9999 -9999 -9999 -9999 -9999 -9999 -9999 -9999 -9999
-9999 -9999 -9999 -9999 -9999 -9999 -9999 -9999 -9999 -9999 -9999 -9999 -9999 -9999 -9999 -9999 -9999 -9999 -9999 -9999 -9999 -9999 -9999 -9999 -9999 -9999 -9999 -9999 -9999 -9999 -9999 -9999 -9999 -9999 -9999 -9999 -9999 -9999 -9999 -9999 -9999 -9999 -9999 -9999 -9999 -9999 -9999 -9999 -9999 -9999 -9999 -9999 -9999 -9999 -9999 -9999 -9999 -9999 -9999 -9999 -9999 -9999 -9999 -9999 -9999 -9999 -9999 -9999 -9999 -9999 -9999 -9999 -9999 -9999 -9999 -9999 -9999 -9999 -9999 -9999 -9999 -9999 -9999 -9999 9.86407E-2 9.94915E-2 9.99193E-2 8.98073E-2 8.78784E-2 8.35815E-2 7.92998E-2 7.09039E-2 8.28196E-2 1.02057E-1 1.16735E-1 1.61444E-1 1.98651E-1 1.90863E-1 1.47578E-1 1.33591E-1 1.3277E-1 1.29028E-1 1.14831E-1 1.17263E-1 1.19988E-1 1.22513E-1 1.13525E-1 1.14482E-1 1.20847E-1 1.22874E-1 1.07976E-1 1.11186E-1 1.20869E-1 1.66359E-1 1.7703E-1 2.30604E-1 2.72666E-1 2.9748E-1 2.81614E-1 2.18831E-1 1.75872E-1 1.30372E-1 8.61416E-2 7.27875E-2 8.15097E-2 7.69283E-2 7.87446E-2 7.89981E-2 7.79685E-2 6.81594E-2 7.37718E-2 5.8762E-2 6.03926E-2 6.09127E-2 6.20837E-2 5.29155E-2 3.64042E-2 2.6267E-2 2.76369E-2 1.89937E-2 1.83091E-2 1.35997E-2 1.67791E-2 2.62446E-2 1.72877E-2 2.45797E-2 2.84331E-2 2.18273E-2 3.53114E-2 1.94078E-2 2.06505E-2 2.88477E-2 1.72202E-2 1.98081E-2 1.60299E-2 2.08058E-2 2.05596E-2 1.64826E-2 1.06659E-2 1.79944E-2 1.02108E-2 1.4645E-2 1.4666E-2 2.22138E-2 1.41603E-2 1.69818E-2 3.04024E-2 1.88724E-2 3.24186E-2 2.48349E-2 2.238E-2 2.44278E-2 1.67496E-2 1.0764E-2 1.06364E-2 1.02216E-2 4.23745E-3 2.44067E-3 2.1475E-3 2.92266E-3 4.10186E-3 5.53772E-3 4.03495E-3 3.8953E-3 4.15795E-3 2.90288E-3 2.49836E-3 3.20876E-3 5.83198E-3 8.92222E-3 5.06659E-3 5.69036E-3 7.35315E-3 6.32711E-3 1.20295E-2 1.94501E-2 3.17873E-2 5.47503E-2 9.03326E-2 9.94555E-2 7.62274E-2 9.29753E-2 1.13847E-1 8.56511E-2 7.10292E-2 2.92964E-2 2.35921E-2 1.44456E-2 1.59509E-2 1.28603E-2 1.39678E-2 1.18009E-2 1.00355E-2 1.72858E-2 3.72198E-2 5.94019E-2 8.67518E-2 9.24887E-2 9.63413E-2 5.52782E-2 2.37007E-2 2.54129E-2 2.96638E-2 3.81791E-2 2.97855E-2 4.01623E-2 1.23381E-1 3.19512E-1 5.22175E-1 5.36036E-1 5.43383E-1 -9999 -9999 -9999 -9999 -9999 -9999 -9999 -9999 -9999 -9999 -9999 -9999 -9999 -9999 -9999 -9999 -9999 -9999 -9999 -9999 -9999 -9999 -9999 -9999 -9999 -9999 -9999 -9999 -9999 -9999 -9999 -9999 -9999
-9999 -9999 -9999 -9999 -9999 -9999 -9999 -9999 -9999 -9999 -9999 -9999 -9999 -9999 -9999 -9999 -9999 -9999 -9999 -9999 -9999 -9999 -9999 -9999 -9999 -9999 -9999 -9999 -9999 -9999 -9999 -9999 -9999 -9999 -9999 -9999 -9999 -9999 -9999 -9999 -9999 -9999 -9999 -9999 -9999 -9999 -9999 -9999 -9999 -9999 -9999 -9999 -9999 -9999 -9999 -9999 -9999 -9999 -9999 -9999 -9999 -9999 -9999 -9999 -9999 -9999 -9999 -9999 -9999 -9999 -9999 -9999 -9999 -9999 -9999 -9999 -9999 -9999 -9999 -9999 -9999 -9999 -9999 9.99193E-2 9.99193E-2 9.99193E-2 9.01976E-2 8.90313E-2 8.65502E-2 8.26727E-2 7.2012E-2 7.65661E-2 8.07111E-2 8.60778E-2 1.25281E-1 1.99028E-1 2.45381E-1 1.85868E-1 1.42906E-1 1.28195E-1 1.20232E-1 1.03564E-1 1.06689E-1 1.1036E-1 1.18743E-1 1.07726E-1 1.10489E-1 1.12365E-1 1.17887E-1 1.04626E-1 1.07748E-1 1.11445E-1 1.34538E-1 1.444E-1 1.72072E-1 2.03059E-1 2.69939E-1 3.16622E-1 2.69074E-1 2.46879E-1 1.96305E-1 1.51197E-1 1.04643E-1 6.80572E-2 7.90293E-2 8.39806E-2 8.56636E-2 8.32534E-2 6.915E-2 6.19221E-2 5.73745E-2 6.67519E-2 6.84094E-2 6.61278E-2 5.78697E-2 5.70297E-2 4.22419E-2 2.78283E-2 1.99432E-2 1.68429E-2 1.19377E-2 1.62314E-2 2.7965E-2 3.72767E-2 2.58416E-2 3.2113E-2 3.69359E-2 2.41641E-2 4.09206E-2 2.1689E-2 1.84964E-2 2.44465E-2 2.41475E-2 2.91968E-2 2.71167E-2 2.42481E-2 1.49961E-2 1.66418E-2 2.15554E-2 1.32144E-2 7.27212E-3 8.85156E-3 1.77924E-2 1.43965E-2 8.23963E-3 1.36837E-2 2.27577E-2 1.46442E-2 2.44449E-2 1.86432E-2 1.16262E-2 1.65409E-2 1.3553E-2 9.8242E-3 1.05647E-2 7.67215E-3 4.3708E-3 3.06678E-3 2.32829E-3 2.955E-3 3.70409E-3 3.14746E-3 2.41626E-3 2.28845E-3 3.65148E-3 4.1335E-3 2.98448E-3 5.61058E-3 7.18786E-3 9.24984E-3 1.35033E-2 8.18331E-3 1.24569E-2 1.45527E-2 1.88879E-2 1.87024E-2 2.71989E-2 6.48905E-2 1.12385E-1 1.03291E-1 8.68819E-2 8.96245E-2 9.56983E-2 7.6772E-2 7.01151E-2 5.65933E-2 3.87701E-2 3.84516E-2 4.54731E-2 3.35575E-2 3.90891E-2 1.38388E-2 1.38128E-2 1.73526E-2 2.91457E-2 4.31805E-2 8.76831E-2 1.04905E-1 1.65876E-1 1.13724E-1 5.18992E-2 2.44302E-2 1.42393E-2 2.15888E-2 4.45192E-2 7.0854E-2 1.61428E-1 2.14335E-1 4.12382E-1 -9999 -9999 -9999 -9999 -9999 -9999 -9999 -9999 -9999 -9999 -9999 -9999 -9999 -9999 -9999 -9999 -9999 -9999 -9999 -9999 -9999 -9999 -9999 -9999 -9999 -9999 -9999 -9999 -9999 -9999 -9999 -9999 -9999 -9999 -9999
-9999 -9999 -9999 -9999 -9999 -9999 -9999 -9999 -9999 -9999 -9999 -9999 -9999 -9999 -9999 -9999 -9999 -9999 -9999 -9999 -9999 -9999 -9999 -9999 -9999 -9999 -9999 -9999 -9999 -9999 -9999 -9999 -9999 -9999 -9999 -9999 -9999 -9999 -9999 -9999 -9999 -9999 -9999 -9999 -9999 -9999 -9999 -9999 -9999 -9999 -9999 -9999 -9999 -9999 -9999 -9999 -9999 -9999 -9999 -9999 -9999 -9999 -9999 -9999 -9999 -9999 -9999 -9999 -9999 -9999 -9999 -9999 -9999 -9999 -9999 -9999 -9999 -9999 -9999 -9999 -9999 -9999 1.04956E-1 1.04286E-1 1.01647E-1 1.00996E-1 9.00023E-2 8.78784E-2 8.41311E-2 7.31359E-2 7.39484E-2 8.26387E-2 7.56807E-2 9.02498E-2 1.40543E-1 2.45819E-1 2.70468E-1 1.98706E-1 1.44363E-1 1.20987E-1 9.98778E-2 1.02468E-1 1.06915E-1 1.10593E-1 1.0089E-1 1.035E-1 1.10024E-1 1.12365E-1 9.9868E-2 1.03302E-1 1.04183E-1 1.18424E-1 1.52578E-1 1.58656E-1 1.62471E-1 2.04038E-1 2.69887E-1 2.87352E-1 2.93012E-1 2.67913E-1 2.14447E-1 1.67081E-1 1.07587E-1 7.57052E-2 8.2916E-2 9.0289E-2 9.18582E-2 8.68271E-2 5.44187E-2 6.17039E-2 5.16056E-2 5.32953E-2 6.41918E-2 6.00579E-2 4.94021E-2 3.1984E-2 2.21628E-2 2.81039E-2 3.91527E-2 2.36265E-2 1.50135E-2 1.77083E-2 3.64062E-2 4.85677E-2 5.40246E-2 2.65595E-2 4.10134E-2 2.61808E-2 2.82916E-2 3.28224E-2 3.28404E-2 3.05943E-2 2.99558E-2 2.42082E-2 1.92381E-2 1.53027E-2 1.20462E-2 8.28909E-3 1.52929E-2 1.0747E-2 6.57426E-3 4.79305E-3 1.15656E-2 5.19899E-3 4.47082E-3 7.21228E-3 1.53531E-2 1.39508E-2 1.67685E-2 1.24172E-2 9.12405E-3 8.54732E-3 9.2047E-3 9.18045E-3 9.58898E-3 5.92457E-3 3.00123E-3 4.7062E-3 4.88196E-3 4.1372E-3 2.60428E-3 3.41896E-3 2.31608E-3 1.75956E-3 2.69733E-3 3.34047E-3 4.52984E-3 7.67563E-3 1.08317E-2 1.08642E-2 1.51803E-2 1.95575E-2 1.18522E-2 2.30821E-2 3.55514E-2 2.7558E-2 1.99398E-2 3.72272E-2 9.01318E-2 1.30522E-1 9.67138E-2 6.14297E-2 7.81337E-2 6.90953E-2 7.46724E-2 6.71225E-2 7.29492E-2 7.27486E-2 6.40971E-2 5.7566E-2 3.81649E-2 4.4271E-2 2.35344E-2 1.74983E-2 2.87678E-2 4.89876E-2 4.65114E-2 8.67653E-2 1.75937E-1 2.15526E-1 1.20107E-1 4.78041E-2 2.94968E-2 3.61983E-2 8.49007E-2 2.22904E-1 2.32777E-1 2.29874E-1 4.7295E-1 -9999 -9999 -9999 -9999 -9999 -9999 -9999 -9999 -9999 -9999 -9999 -9999 -9999 -9999 -9999 -9999 -9999 -9999 -9999 -9999 -9999 -9999 -9999 -9999 -9999 -9999 -9999 -9999 -9999 -9999 -9999 -9999 -9999 -9999 -9999
-9999 -9999 -9999 -9999 -9999 -9999 -9999 -9999 -9999 -9999 -9999 -9999 -9999 -9999 -9999 -9999 -9999 -9999 -9999 -9999 -9999 -9999 -9999 -9999 -9999 -9999 -9999 -9999 -9999 -9999 -9999 -9999 -9999 -9999 -9999 -9999 -9999 -9999 -9999 -9999 -9999 -9999 -9999 -9999 -9999 -9999 -9999 -9999 -9999 -9999 -9999 -9999 -9999 -9999 -9999 -9999 -9999 -9999 -9999 -9999 -9999 -9999 -9999 -9999 -9999 -9999 -9999 -9999 -9999 -9999 -9999 -9999 -9999 -9999 -9999 -9999 -9999 -9999 -9999 -9999 -9999 -9999 1.11384E-1 1.08129E-1 1.03621E-1 9.17739E-2 8.96128E-2 8.63619E-2 7.37852E-2 7.23315E-2 7.4769E-2 7.94817E-2 7.48513E-2 9.26223E-2 1.57947E-1 2.51646E-1 2.82715E-1 1.89858E-1 1.34175E-1 1.00305E-1 9.51056E-2 9.92707E-2 1.03816E-1 9.50522E-2 1.0089E-1 1.035E-1 1.06393E-1 9.96553E-2 1.00508E-1 9.9868E-2 1.018E-1 1.1377E-1 1.74638E-1 2.02829E-1 2.01918E-1 2.27447E-1 2.33377E-1 2.76331E-1 3.12489E-1 2.83327E-1 2.30812E-1 1.66094E-1 1.18097E-1 7.99636E-2 8.07204E-2 9.81694E-2 8.88026E-2 8.74392E-2 7.14269E-2 6.68624E-2 6.05099E-2 5.49754E-2 7.51421E-2 6.45774E-2 4.74488E-2 4.1886E-2 3.31893E-2 4.21677E-2 4.92683E-2 2.70853E-2 2.76022E-2 2.5528E-2 3.98876E-2 5.70929E-2 4.17732E-2 3.15313E-2 2.89229E-2 3.05885E-2 3.31281E-2 2.63417E-2 2.73589E-2 2.22551E-2 1.47301E-2 2.11274E-2 1.21811E-2 1.48966E-2 6.88999E-3 7.05149E-3 1.12218E-2 1.02764E-2 8.40259E-3 3.83988E-3 5.53401E-3 4.3022E-3 4.71993E-3 6.18656E-3 9.3807E-3 1.05942E-2 1.3833E-2 1.52838E-2 1.26543E-2 7.48669E-3 5.68155E-3 7.07686E-3 5.45149E-3 5.64483E-3 3.72868E-3 2.83436E-3 4.04368E-3 3.22437E-3 2.60332E-3 3.29276E-3 2.49761E-3 2.64868E-3 4.09947E-3 2.68434E-3 4.32501E-3 5.73891E-3 8.41046E-3 1.27356E-2 1.92857E-2 3.70316E-2 2.69929E-2 2.42915E-2 4.91948E-2 4.38113E-2 3.36134E-2 4.04259E-2 4.58436E-2 7.72313E-2 1.47434E-1 1.08773E-1 8.42657E-2 7.56686E-2 7.06421E-2 6.95168E-2 9.51532E-2 8.12953E-2 8.59085E-2 5.59108E-2 3.83071E-2 4.05954E-2 2.65026E-2 1.64838E-2 1.55618E-2 2.54818E-2 2.80111E-2 6.7063E-2 1.34243E-1 2.42956E-1 1.26312E-1 6.58335E-2 8.17499E-2 7.57622E-2 1.18576E-1 2.15422E-1 4.33362E-1 4.97876E-1 -9999 -9999 -9999 -9999 -9999 -9999 -9999 -9999 -9999 -9999 -9999 -9999 -9999 -9999 -9999 -9999 -9999 -9999 -9999 -9999 -9999 -9999 -9999 -9999 -9999 -9999 -9999 -9999 -9999 -9999 -9999 -9999 -9999 -9999 -9999 -9999
-9999 -9999 -9999 -9999 -9999 -9999 -9999 -9999 -9999 -9999 -9999 -9999 -9999 -9999 -9999 -9999 -9999 -9999 -9999 -9999 -9999 -9999 -9999 -9999 -9999 -9999 -9999 -9999 -9999 -9999 -9999 -9999 -9999 -9999 -9999 -9999 -9999 -9999 -9999 -9999 -9999 -9999 -9999 -9999 -9999 -9999 -9999 -9999 -9999 -9999 -9999 -9999 -9999 -9999 -9999 -9999 -9999 -9999 -9999 -9999 -9999 -9999 -9999 -9999 -9999 -9999 -9999 -9999 -9999 -9999 -9999 -9999 -9999 -9999 -9999 -9999 -9999 -9999 -9999 -9999 -9999 1.14679E-1 1.17117E-1 1.0905E-1 9.39812E-2 9.27714E-2 9.00023E-2 7.66037E-2 7.04701E-2 7.37852E-2 7.64353E-2 7.07052E-2 7.40302E-2 9.93956E-2 1.60215E-1 2.7561E-1 2.74464E-1 1.7577E-1 1.09201E-1 9.38865E-2 9.093E-2 9.63689E-2 8.93245E-2 9.56658E-2 9.81553E-2 1.00487E-1 9.40848E-2 9.65354E-2 9.71568E-2 9.61231E-2 9.12732E-2 1.15208E-1 1.61191E-1 1.90976E-1 1.65128E-1 1.83215E-1 2.15487E-1 2.44873E-1 2.73236E-1 2.36127E-1 2.07562E-1 1.70595E-1 1.26825E-1 8.72898E-2 8.07204E-2 8.85602E-2 1.00271E-1 9.2072E-2 9.46623E-2 7.86985E-2 8.51231E-2 6.52324E-2 7.19705E-2 7.32204E-2 5.24922E-2 5.72796E-2 4.4126E-2 5.95614E-2 5.65571E-2 5.09145E-2 2.70523E-2 3.87375E-2 4.19525E-2 4.23202E-2 4.48528E-2 3.92764E-2 3.80306E-2 3.39993E-2 3.27194E-2 2.24913E-2 1.8994E-2 2.58717E-2 1.16902E-2 1.24856E-2 9.26575E-3 9.97739E-3 3.77615E-3 3.30872E-3 4.87135E-3 7.63649E-3 3.77391E-3 2.35959E-3 3.42026E-3 4.99547E-3 7.51717E-3 5.28945E-3 9.09049E-3 1.73364E-2 2.02405E-2 1.62179E-2 1.02182E-2 6.92553E-3 8.40607E-3 9.54972E-3 6.38051E-3 5.13848E-3 4.15424E-3 2.77445E-3 3.12611E-3 2.98493E-3 2.98876E-3 3.05115E-3 2.74184E-3 3.1502E-3 4.19449E-3 2.1887E-3 2.07846E-3 2.72872E-3 3.70971E-3 4.88459E-3 1.00725E-2 2.06425E-2 3.46546E-2 5.18623E-2 6.20661E-2 7.78069E-2 4.71621E-2 7.12242E-2 7.63929E-2 5.36596E-2 7.37351E-2 9.66091E-2 1.01607E-1 7.23682E-2 9.45709E-2 9.71126E-2 9.6572E-2 7.52748E-2 6.21066E-2 6.60897E-2 5.74529E-2 6.67912E-2 2.66058E-2 1.65101E-2 8.99754E-3 1.32941E-2 2.3355E-2 8.34635E-2 1.90801E-1 4.18546E-1 2.48674E-1 7.02714E-2 1.49849E-1 2.1395E-1 3.48734E-1 4.08495E-1 -9999 -9999 -9999 -9999 -9999 -9999 -9999 -9999 -9999 -9999 -9999 -9999 -9999 -9999 -9999 -9999 -9999 -9999 -9999 -9999 -9999 -9999 -9999 -9999 -9999 -9999 -9999 -9999 -9999 -9999 -9999 -9999 -9999 -9999 -9999 -9999 -9999 -9999
-9999 -9999 -9999 -9999 -9999 -9999 -9999 -9999 -9999 -9999 -9999 -9999 -9999 -9999 -9999 -9999 -9999 -9999 -9999 -9999 -9999 -9999 -9999 -9999 -9999 -9999 -9999 -9999 -9999 -9999 -9999 -9999 -9999 -9999 -9999 -9999 -9999 -9999 -9999 -9999 -9999 -9999 -9999 -9999 -9999 -9999 -9999 -9999 -9999 -9999 -9999 -9999 -9999 -9999 -9999 -9999 -9999 -9999 -9999 -9999 -9999 -9999 -9999 -9999 -9999 -9999 -9999 -9999 -9999 -9999 -9999 -9999 -9999 -9999 -9999 -9999 -9999 -9999 -9999 -9999 -9999 1.04064E-1 1.06759E-1 9.45912E-2 9.31731E-2 9.21718E-2 8.98073E-2 7.31723E-2 7.01582E-2 7.59319E-2 7.60499E-2 7.92557E-2 8.25847E-2 1.13111E-1 1.90535E-1 2.85108E-1 2.50236E-1 1.44367E-1 1.01197E-1 8.82186E-2 9.07339E-2 8.53539E-2 9.06841E-2 9.4063E-2 9.63082E-2 8.97577E-2 9.15149E-2 9.35031E-2 9.69493E-2 8.55698E-2 8.9734E-2 1.12602E-1 1.54913E-1 1.39931E-1 1.29535E-1 1.38684E-1 1.64341E-1 1.95492E-1 2.04261E-1 2.14868E-1 2.11053E-1 1.74391E-1 1.31438E-1 9.13389E-2 7.28991E-2 8.52609E-2 9.19807E-2 9.17536E-2 9.92482E-2 8.43528E-2 7.20232E-2 6.76554E-2 7.38119E-2 8.44812E-2 6.65878E-2 6.37871E-2 5.27559E-2 5.60298E-2 6.628E-2 5.51906E-2 3.42521E-2 4.62936E-2 6.2134E-2 4.01686E-2 4.20011E-2 3.32521E-2 2.59566E-2 2.70447E-2 3.08841E-2 2.57223E-2 1.42807E-2 1.64581E-2 9.37384E-3 6.87576E-3 4.386E-3 3.78951E-3 2.01663E-3 1.36981E-3 2.4601E-3 3.35068E-3 2.70205E-3 2.49721E-3 5.50333E-3 9.00773E-3 1.32288E-2 8.72807E-3 1.00536E-2 1.78879E-2 2.04697E-2 1.23413E-2 9.34372E-3 6.61277E-3 5.40558E-3 7.07911E-3 3.54896E-3 3.30596E-3 4.05613E-3 3.05143E-3 3.01869E-3 4.16784E-3 3.39757E-3 3.13556E-3 2.45615E-3 2.90374E-3 4.11478E-3 3.58174E-3 3.74403E-3 4.86685E-3 4.21883E-3 5.53444E-3 6.10602E-3 7.7167E-3 1.54764E-2 2.7669E-2 4.63067E-2 7.20776E-2 1.0345E-1 1.11231E-1 1.34064E-1 1.26788E-1 9.61926E-2 8.04409E-2 1.06946E-1 8.67077E-2 8.2336E-2 7.46555E-2 6.67343E-2 7.03893E-2 8.98923E-2 1.17616E-1 1.23521E-1 8.62629E-2 1.49697E-2 1.14549E-2 1.41998E-2 1.64184E-2 2.34275E-2 9.48541E-2 2.56647E-1 4.16275E-1 2.74297E-1 7.87977E-2 1.36615E-1 3.81441E-1 2.6027E-1 -9999 -9999 -9999 -9999 -9999 -9999 -9999 -9999 -9999 -9999 -9999 -9999 -9999 -9999 -9999 -9999 -9999 -9999 -9999 -9999 -9999 -9999 -9999 -9999 -9999 -9999 -9999 -9999 -9999 -9999 -9999 -9999 -9999 -9999 -9999 -9999 -9999 -9999 -9999
-9999 -9999 -9999 -9999 -9999 -9999 -9999 -9999 -9999 -9999 -9999 -9999 -9999 -9999 -9999 -9999 -9999 -9999 -9999 -9999 -9999 -9999 -9999 -9999 -9999 -9999 -9999 -9999 -9999 -9999 -9999 -9999 -9999 -9999 -9999 -9999 -9999 -9999 -9999 -9999 -9999 -9999 -9999 -9999 -9999 -9999 -9999 -9999 -9999 -9999 -9999 -9999 -9999 -9999 -9999 -9999 -9999 -9999 -9999 -9999 -9999 -9999 -9999 -9999 -9999 -9999 -9999 -9999 -9999 -9999 -9999 -9999 -9999 -9999 -9999 -9999 -9999 -9999 -9999 -9999 9.92782E-2 1.00996E-1 1.02739E-1 9.27714E-2 9.118E-2 8.98073E-2 7.89977E-2 7.26886E-2 7.0314E-2 6.90351E-2 8.53678E-2 9.81635E-2 1.06192E-1 1.2983E-1 2.12959E-1 2.6785E-1 1.96382E-1 1.30386E-1 9.47282E-2 8.45005E-2 7.75703E-2 8.33638E-2 8.87726E-2 9.54864E-2 8.63555E-2 8.78626E-2 9.27033E-2 9.33026E-2 8.24912E-2 8.30304E-2 9.24769E-2 1.1595E-1 1.35449E-1 1.08084E-1 1.12458E-1 1.18471E-1 1.26636E-1 1.28984E-1 1.84601E-1 2.21997E-1 2.31119E-1 1.97824E-1 1.21573E-1 8.70667E-2 7.40299E-2 7.54521E-2 9.03083E-2 9.91819E-2 9.9328E-2 7.455E-2 9.33166E-2 7.44343E-2 8.97194E-2 8.06973E-2 7.1246E-2 5.0321E-2 5.921E-2 6.54692E-2 7.22286E-2 4.08618E-2 5.84396E-2 5.79184E-2 4.82965E-2 4.95352E-2 3.33948E-2 2.93911E-2 2.32188E-2 1.54664E-2 1.47846E-2 1.23505E-2 9.04127E-3 6.67967E-3 6.92273E-3 4.10311E-3 2.76617E-3 1.80969E-3 1.74309E-3 2.00127E-3 3.12762E-3 2.2873E-3 2.78685E-3 3.88695E-3 5.66494E-3 7.83678E-3 1.24752E-2 1.82808E-2 1.72271E-2 2.23187E-2 1.96472E-2 9.49724E-3 5.65629E-3 4.63284E-3 4.09975E-3 7.0956E-3 3.65606E-3 3.14023E-3 4.16112E-3 3.14991E-3 3.21437E-3 3.79932E-3 3.87585E-3 3.95015E-3 2.42521E-3 2.53001E-3 3.25246E-3 6.09126E-3 4.35955E-3 6.00992E-3 8.11709E-3 1.18242E-2 1.49655E-2 1.69575E-2 1.98484E-2 2.07053E-2 3.43798E-2 5.09335E-2 6.42085E-2 6.80173E-2 6.4794E-2 1.04297E-1 1.21442E-1 7.78721E-2 8.81099E-2 9.77761E-2 7.71489E-2 7.04121E-2 9.3219E-2 1.03329E-1 1.18061E-1 1.64191E-1 8.28261E-2 6.92781E-2 5.42265E-2 1.01923E-1 9.77529E-2 5.17241E-2 3.37388E-2 6.7063E-2 3.33031E-1 4.43719E-1 1.63087E-1 1.03807E-1 1.53151E-1 4.24199E-1 -9999 -9999 -9999 -9999 -9999 -9999 -9999 -9999 -9999 -9999 -9999 -9999 -9999 -9999 -9999 -9999 -9999 -9999 -9999 -9999 -9999 -9999 -9999 -9999 -9999 -9999 -9999 -9999 -9999 -9999 -9999 -9999 -9999 -9999 -9999 -9999 -9999 -9999 -9999 -9999
-9999 -9999 -9999 -9999 -9999 -9999 -9999 -9999 -9999 -9999 -9999 -9999 -9999 -9999 -9999 -9999 -9999 -9999 -9999 -9999 -9999 -9999 -9999 -9999 -9999 -9999 -9999 -9999 -9999 -9999 -9999 -9999 -9999 -9999 -9999 -9999 -9999 -9999 -9999 -9999 -9999 -9999 -9999 -9999 -9999 -9999 -9999 -9999 -9999 -9999 -9999 -9999 -9999 -9999 -9999 -9999 -9999 -9999 -9999 -9999 -9999 -9999 -9999 -9999 -9999 -9999 -9999 -9999 -9999 -9999 -9999 -9999 -9999 -9999 -9999 -9999 -9999 -9999 -9999 -9999 1.00996E-1 1.03179E-1 9.43875E-2 9.41841E-2 9.13776E-2 7.58013E-2 7.48055E-2 7.26886E-2 7.06265E-2 6.90679E-2 9.3297E-2 1.27415E-1 1.44656E-1 1.88023E-1 2.38921E-1 2.44977E-1 1.70312E-1 1.20296E-1 9.05679E-2 7.31298E-2 7.67506E-2 8.53797E-2 9.03188E-2 8.25307E-2 8.76729E-2 8.9393E-2 9.03616E-2 8.02096E-2 8.00351E-2 8.02096E-2 8.9174E-2 1.01011E-1 1.1971E-1 1.01025E-1 1.06487E-1 1.17489E-1 1.15237E-1 1.43057E-1 1.99094E-1 2.32952E-1 2.36173E-1 2.03495E-1 1.37857E-1 9.19743E-2 7.77553E-2 8.0658E-2 8.83864E-2 7.90592E-2 8.6394E-2 7.51257E-2 8.78894E-2 8.4312E-2 7.09348E-2 7.26775E-2 7.05772E-2 5.18937E-2 6.7982E-2 6.453E-2 5.00796E-2 4.23375E-2 5.79184E-2 5.65313E-2 5.15526E-2 3.80141E-2 2.54354E-2 2.70153E-2 2.60265E-2 2.1547E-2 2.01965E-2 1.88887E-2 1.36826E-2 9.6251E-3 6.71975E-3 5.13414E-3 2.25039E-3 1.80385E-3 3.87903E-3 5.0155E-3 7.36199E-3 5.56065E-3 6.92949E-3 4.80699E-3 8.27094E-3 1.26536E-2 1.81621E-2 2.50644E-2 2.4369E-2 2.31296E-2 1.75632E-2 9.01561E-3 4.90822E-3 4.66744E-3 3.86586E-3 3.33642E-3 4.79422E-3 2.90487E-3 4.07372E-3 2.33365E-3 1.75023E-3 2.67168E-3 4.57182E-3 3.88876E-3 2.94218E-3 4.34834E-3 4.49128E-3 8.42539E-3 7.47354E-3 4.47402E-3 6.84594E-3 1.14099E-2 2.03739E-2 2.39713E-2 2.99273E-2 3.31323E-2 3.66108E-2 8.30765E-2 1.35962E-1 9.83294E-2 9.64252E-2 8.62461E-2 9.16322E-2 8.39467E-2 8.70744E-2 8.75814E-2 8.79587E-2 8.12319E-2 1.2474E-1 1.35141E-1 9.3874E-2 9.26436E-2 1.14352E-1 1.57883E-1 1.44454E-1 3.01838E-1 2.52991E-1 2.54452E-1 1.78358E-1 8.67784E-2 3.90573E-1 3.80353E-1 1.61003E-1 1.24434E-1 2.74322E-1 -9999 -9999 -9999 -9999 -9999 -9999 -9999 -9999 -9999 -9999 -9999 -9999 -9999 -9999 -9999 -9999 -9999 -9999 -9999 -9999 -9999 -9999 -9999 -9999 -9999 -9999 -9999 -9999 -9999 -9999 -9999 -9999 -9999 -9999 -9999 -9999 -9999 -9999 -9999 -9999 -9999
-9999 -9999 -9999 -9999 -9999 -9999 -9999 -9999 -9999 -9999 -9999 -9999 -9999 -9999 -9999 -9999 -9999 -9999 -9999 -9999 -9999 -9999 -9999 -9999 -9999 -9999 -9999 -9999 -9999 -9999 -9999 -9999 -9999 -9999 -9999 -9999 -9999 -9999 -9999 -9999 -9999 -9999 -9999 -9999 -9999 -9999 -9999 -9999 -9999 -9999 -9999 -9999 -9999 -9999 -9999 -9999 -9999 -9999 -9999 -9999 -9999 -9999 -9999 -9999 -9999 -9999 -9999 -9999 -9999 -9999 -9999 -9999 -9999 -9999 -9999 -9999 -9999 -9999 -9999 1.01647E-1 1.04064E-1 9.58219E-2 9.68583E-2 9.64425E-2 9.41841E-2 7.71476E-2 7.41483E-2 7.2208E-2 6.47538E-2 7.70941E-2 1.11764E-1 1.46752E-1 2.02111E-1 2.45843E-1 2.60986E-1 2.06618E-1 1.5337E-1 1.10418E-1 7.89404E-2 7.37763E-2 7.87934E-2 8.44826E-2 7.8517E-2 8.43424E-2 8.63765E-2 8.78832E-2 8.12639E-2 8.12639E-2 8.03845E-2 7.9861E-2 7.37614E-2 8.66151E-2 9.58001E-2 1.02522E-1 1.04923E-1 1.02522E-1 1.18156E-1 1.49231E-1 2.10825E-1 2.37032E-1 1.81155E-1 2.22433E-1 1.55368E-1 9.94249E-2 8.09518E-2 7.07373E-2 6.75105E-2 6.80718E-2 5.8644E-2 7.1199E-2 6.99604E-2 7.11036E-2 5.68751E-2 5.85675E-2 4.21677E-2 5.39565E-2 3.81687E-2 3.95688E-2 3.86731E-2 5.75199E-2 5.57405E-2 4.96237E-2 4.01772E-2 2.77729E-2 2.80568E-2 2.9031E-2 2.1721E-2 1.65224E-2 1.59381E-2 9.22111E-3 7.05442E-3 5.83904E-3 5.77836E-3 4.96099E-3 2.59724E-3 2.92882E-3 5.47142E-3 1.00195E-2 1.266E-2 1.20123E-2 1.45734E-2 7.39463E-3 1.18019E-2 2.12847E-2 1.8265E-2 2.71804E-2 2.70083E-2 2.36386E-2 1.38171E-2 8.10484E-3 4.89337E-3 3.97874E-3 2.50916E-3 1.74947E-3 1.67073E-3 1.6765E-3 2.42017E-3 1.5235E-3 1.56004E-3 2.63853E-3 5.19192E-3 5.26588E-3 4.97139E-3 5.83386E-3 6.70593E-3 6.49065E-3 1.1153E-2 1.08665E-2 6.98556E-3 7.6032E-3 1.25792E-2 1.16465E-2 1.51386E-2 2.9979E-2 4.66179E-2 7.16633E-2 1.08665E-1 9.65939E-2 4.49634E-2 7.02392E-2 7.5529E-2 6.51055E-2 5.70004E-2 5.99944E-2 1.43371E-1 1.32752E-1 1.26665E-1 7.86291E-2 7.79466E-2 1.21062E-1 1.48672E-1 2.36194E-1 1.92034E-1 2.50139E-1 2.00591E-1 3.06063E-1 3.5864E-1 4.10964E-1 4.10058E-1 3.28784E-1 1.40458E-1 1.35894E-1 4.00527E-1 -9999 -9999 -9999 -9999 -9999 -9999 -9999 -9999 -9999 -9999 -9999 -9999 -9999 -9999 -9999 -9999 -9999 -9999 -9999 -9999 -9999 -9999 -9999 -9999 -9999 -9999 -9999 -9999 -9999 -9999 -9999 -9999 -9999 -9999 -9999 -9999 -9999 -9999 -9999 -9999 -9999
-9999 -9999 -9999 -9999 -9999 -9999 -9999 -9999 -9999 -9999 -9999 -9999 -9999 -9999 -9999 -9999 -9999 -9999 -9999 -9999 -9999 -9999 -9999 -9999 -9999 -9999 -9999 -9999 -9999 -9999 -9999 -9999 -9999 -9999 -9999 -9999 -9999 -9999 -9999 -9999 -9999 -9999 -9999 -9999 -9999 -9999 -9999 -9999 -9999 -9999 -9999 -9999 -9999 -9999 -9999 -9999 -9999 -9999 -9999 -9999 -9999 -9999 -9999 -9999 -9999 -9999 -9999 -9999 -9999 -9999 -9999 -9999 -9999 -9999 -9999 -9999 -9999 -9999 1.01647E-1 1.03179E-1 1.0608E-1 9.74848E-2 9.79045E-2 9.38189E-2 8.56528E-2 8.16375E-2 7.43121E-2 6.37503E-2 6.68046E-2 8.48469E-2 1.24062E-1 1.68363E-1 2.45406E-1 2.89595E-1 2.40476E-1 1.89069E-1 1.4123E-1 1.01039E-1 7.34524E-2 7.09323E-2 8.00075E-2 7.56505E-2 7.93785E-2 8.54465E-2 8.78832E-2 7.86694E-2 7.93584E-2 7.91857E-2 7.7646E-2 6.74139E-2 6.90698E-2 7.70599E-2 9.1784E-2 1.00156E-1 8.13579E-2 8.86807E-2 1.09264E-1 1.40356E-1 1.92944E-1 1.90735E-1 1.99404E-1 2.1479E-1 1.494E-1 9.85426E-2 6.84043E-2 6.57036E-2 5.7689E-2 6.23211E-2 6.44076E-2 6.18995E-2 6.08072E-2 5.22057E-2 5.74586E-2 6.59488E-2 4.65572E-2 5.74803E-2 5.81823E-2 5.43951E-2 5.29309E-2 5.72062E-2 5.02966E-2 3.55294E-2 2.77285E-2 4.2409E-2 2.76323E-2 2.24616E-2 2.25092E-2 1.07482E-2 1.37478E-2 9.60977E-3 6.46441E-3 3.20346E-3 2.59952E-3 3.82202E-3 4.52747E-3 5.12172E-3 3.84428E-3 4.92376E-3 9.36598E-3 1.96565E-2 1.98035E-2 1.6695E-2 1.48615E-2 2.73929E-2 3.29692E-2 2.99998E-2 2.52281E-2 1.63381E-2 1.09546E-2 8.16893E-3 4.99819E-3 3.09258E-3 2.69194E-3 2.06388E-3 1.80135E-3 2.27765E-3 2.24443E-3 2.85525E-3 2.21498E-3 3.25842E-3 5.57364E-3 5.30519E-3 6.61312E-3 6.77348E-3 7.98273E-3 9.2886E-3 1.39677E-2 2.28887E-2 2.70853E-2 1.77547E-2 1.92671E-2 1.64692E-2 2.1274E-2 4.16207E-2 3.00308E-2 4.30267E-2 6.30405E-2 5.76387E-2 4.07402E-2 2.8438E-2 5.75702E-2 5.93854E-2 6.15158E-2 5.49224E-2 7.41455E-2 6.59842E-2 5.66449E-2 1.4506E-1 1.5679E-1 2.09518E-1 2.51222E-1 2.29604E-1 2.10786E-1 1.8396E-1 2.16136E-1 1.79931E-1 2.03223E-1 2.17666E-1 3.89863E-1 2.2996E-1 1.39017E-1 2.09799E-1 4.80874E-1 -9999 -9999 -9999 -9999 -9999 -9999 -9999 -9999 -9999 -9999 -9999 -9999 -9999 -9999 -9999 -9999 -9999 -9999 -9999 -9999 -9999 -9999 -9999 -9999 -9999 -9999 -9999 -9999 -9999 -9999 -9999 -9999 -9999 -9999 -9999 -9999 -9999 -9999 -9999 -9999 -9999
-9999 -9999 -9999 -9999 -9999 -9999 -9999 -9999 -9999 -9999 -9999 -9999 -9999 -9999 -9999 -9999 -9999 -9999 -9999 -9999 -9999 -9999 -9999 -9999 -9999 -9999 -9999 -9999 -9999 -9999 -9999 -9999 -9999 -9999 -9999 -9999 -9999 -9999 -9999 -9999 -9999 -9999 -9999 -9999 -9999 -9999 -9999 -9999 -9999 -9999 -9999 -9999 -9999 -9999 -9999 -9999 -9999 -9999 -9999 -9999 -9999 -9999 -9999 -9999 -9999 -9999 -9999 -9999 -9999 -9999 -9999 -9999 -9999 -9999 -9999 -9999 -9999 -9999 1.034E-1 1.0518E-1 9.70667E-2 9.87486E-2 9.87486E-2 8.40257E-2 8.31141E-2 8.27155E-2 7.43121E-2 6.37503E-2 6.75514E-2 8.32326E-2 1.12293E-1 1.74745E-1 2.71093E-1 2.8264E-1 2.4133E-1 1.83364E-1 1.33686E-1 8.3934E-2 6.95364E-2 7.17188E-2 6.82352E-2 7.33825E-2 7.98995E-2 8.32715E-2 7.46653E-2 7.58184E-2 7.64845E-2 7.63175E-2 6.58101E-2 6.55196E-2 6.83125E-2 7.15446E-2 8.35022E-2 8.24372E-2 8.29621E-2 8.67887E-2 1.02088E-1 1.30047E-1 1.48067E-1 1.66155E-1 1.63314E-1 1.78668E-1 1.36743E-1 8.92898E-2 7.40202E-2 7.26643E-2 6.65168E-2 6.44236E-2 5.60327E-2 5.61007E-2 5.00227E-2 5.94095E-2 7.33333E-2 8.06796E-2 7.13572E-2 7.99413E-2 7.13095E-2 5.89588E-2 5.21796E-2 3.41637E-2 2.9039E-2 3.92046E-2 3.19481E-2 2.76782E-2 1.92908E-2 1.14986E-2 8.75229E-3 6.94625E-3 9.30129E-3 6.68523E-3 5.22766E-3 3.17678E-3 3.74862E-3 6.13533E-3 1.03645E-2 1.35294E-2 7.62864E-3 3.17673E-3 7.35609E-3 2.10023E-2 3.18789E-2 3.8307E-2 3.81355E-2 2.55046E-2 2.87308E-2 2.66518E-2 1.98477E-2 1.87522E-2 1.37433E-2 1.09465E-2 7.37836E-3 4.26635E-3 2.0259E-3 2.37657E-3 2.22648E-3 1.92099E-3 1.89207E-3 2.12675E-3 2.83815E-3 4.96321E-3 8.16103E-3 7.15473E-3 7.78083E-3 6.46043E-3 6.11723E-3 6.28635E-3 8.11452E-3 1.24208E-2 2.52776E-2 3.90155E-2 4.27443E-2 3.67769E-2 3.15768E-2 1.91521E-2 4.92223E-2 5.29949E-2 3.2223E-2 3.79545E-2 2.86887E-2 1.49389E-2 3.18897E-2 2.99435E-2 2.69396E-2 2.42092E-2 2.97388E-2 4.59155E-2 6.28691E-2 8.82604E-2 6.73896E-2 8.11236E-2 1.62982E-1 1.20808E-1 1.09672E-1 1.56896E-1 1.56858E-1 1.88761E-1 2.82906E-1 1.86968E-1 2.9505E-1 2.49986E-1 1.78027E-1 3.20273E-1 4.4839E-1 -9999 -9999 -9999 -9999 -9999 -9999 -9999 -9999 -9999 -9999 -9999 -9999 -9999 -9999 -9999 -9999 -9999 -9999 -9999 -9999 -9999 -9999 -9999 -9999 -9999 -9999 -9999 -9999 -9999 -9999 -9999 -9999 -9999 -9999 -9999 -9999 -9999 -9999 -9999 -9999 -9999
-9999 -9999 -9999 -9999 -9999 -9999 -9999 -9999 -9999 -9999 -9999 -9999 -9999 -9999 -9999 -9999 -9999 -9999 -9999 -9999 -9999 -9999 -9999 -9999 -9999 -9999 -9999 -9999 -9999 -9999 -9999 -9999 -9999 -9999 -9999 -9999 -9999 -9999 -9999 -9999 -9999 -9999 -9999 -9999 -9999 -9999 -9999 -9999 -9999 -9999 -9999 -9999 -9999 -9999 -9999 -9999 -9999 -9999 -9999 -9999 -9999 -9999 -9999 -9999 -9999 -9999 -9999 -9999 -9999 -9999 -9999 -9999 -9999 -9999 -9999 -9999 -9999 1.07899E-1 1.07899E-1 9.81149E-2 9.54504E-2 9.68985E-2 9.7525E-2 8.56892E-2 8.32957E-2 7.9556E-2 6.59185E-2 6.33246E-2 6.63602E-2 7.17734E-2 1.0063E-1 1.63805E-1 2.68774E-1 2.83575E-1 2.4565E-1 1.82316E-1 1.14118E-1 8.00315E-2 6.7141E-2 6.95605E-2 6.8841E-2 7.32214E-2 7.68394E-2 7.27256E-2 7.45019E-2 7.56527E-2 7.63175E-2 6.68362E-2 6.62481E-2 6.55196E-2 6.56647E-2 6.7877E-2 7.07915E-2 9.85022E-2 1.15577E-1 1.04948E-1 9.6393E-2 1.09635E-1 1.14942E-1 1.45838E-1 1.45708E-1 1.564E-1 1.28512E-1 1.27808E-1 1.03672E-1 7.89042E-2 8.32553E-2 7.8113E-2 5.97818E-2 5.37432E-2 6.66788E-2 6.868E-2 7.97293E-2 5.77726E-2 5.128E-2 5.27791E-2 5.52623E-2 6.54854E-2 5.37406E-2 4.68238E-2 3.41973E-2 4.26444E-2 4.4193E-2 2.74667E-2 1.47199E-2 7.922E-3 1.11826E-2 8.28069E-3 8.67693E-3 1.11334E-2 6.89605E-3 8.0976E-3 5.12707E-3 7.58255E-3 1.37368E-2 1.99407E-2 7.2047E-3 2.76246E-3 5.66959E-3 9.29587E-3 1.15359E-2 1.7552E-2 4.11987E-2 3.82065E-2 2.13327E-2 2.06721E-2 1.65367E-2 1.22949E-2 9.68236E-3 8.79416E-3 5.02524E-3 3.18807E-3 2.98942E-3 1.55716E-3 1.61999E-3 2.15457E-3 2.44365E-3 1.70807E-3 2.02758E-3 4.47445E-3 5.37256E-3 6.65859E-3 6.72687E-3 5.96877E-3 4.23221E-3 2.94219E-3 4.88662E-3 1.05453E-2 1.21005E-2 2.39934E-2 3.72817E-2 5.70822E-2 3.01685E-2 2.92824E-2 5.14649E-2 2.91896E-2 1.80061E-2 2.69147E-2 1.7794E-2 1.05661E-2 1.97775E-2 2.59008E-2 1.29647E-2 1.03769E-2 1.97433E-2 3.76007E-2 9.96236E-2 9.72268E-2 5.48464E-2 4.54262E-2 6.01777E-2 4.04963E-2 7.27231E-2 7.72218E-2 4.90978E-2 1.15326E-1 2.89874E-1 3.24368E-1 2.59863E-1 2.52005E-1 4.04787E-1 4.5102E-1 4.61989E-1 4.50991E-1 -9999 -9999 -9999 -9999 -9999 -9999 -9999 -9999 -9999 -9999 -9999 -9999 -9999 -9999 -9999 -9999 -9999 -9999 -9999 -9999 -9999 -9999 -9999 -9999 -9999 -9999 -9999 -9999 -9999 -9999 -9999 -9999 -9999 -9999 -9999 -9999 -9999 -9999 -9999 -9999
-9999 -9999 -9999 -9999 -9999 -9999 -9999 -9999 -9999 -9999 -9999 -9999 -9999 -9999 -9999 -9999 -9999 -9999 -9999 -9999 -9999 -9999 -9999 -9999 -9999 -9999 -9999 -9999 -9999 -9999 -9999 -9999 -9999 -9999 -9999 -9999 -9999 -9999 -9999 -9999 -9999 -9999 -9999 -9999 -9999 -9999 -9999 -9999 -9999 -9999 -9999 -9999 -9999 -9999 -9999 -9999 -9999 -9999 -9999 -9999 -9999 -9999 -9999 -9999 -9999 -9999 -9999 -9999 -9999 -9999 -9999 -9999 -9999 -9999 -9999 -9999 1.09746E-1 1.1068E-1 1.11384E-1 1.00671E-1 9.79446E-2 9.94259E-2 9.26052E-2 8.68145E-2 8.366E-2 7.06154E-2 6.60654E-2 6.24811E-2 5.65646E-2 6.51296E-2 8.69885E-2 1.3181E-1 1.86541E-1 2.62602E-1 2.50029E-1 1.69786E-1 1.11534E-1 7.91627E-2 6.6844E-2 6.09494E-2 6.55898E-2 7.27402E-2 7.6504E-2 6.91532E-2 7.13183E-2 7.2583E-2 6.39576E-2 6.40995E-2 6.35338E-2 6.28331E-2 6.26938E-2 5.80273E-2 6.88082E-2 1.11559E-1 1.58597E-1 1.25508E-1 9.13595E-2 9.59467E-2 1.0252E-1 1.13037E-1 1.38973E-1 1.42153E-1 1.49373E-1 1.43548E-1 1.37572E-1 1.51315E-1 1.02503E-1 9.53143E-2 9.19587E-2 7.53822E-2 8.303E-2 7.99819E-2 9.38187E-2 8.29452E-2 7.38426E-2 4.49904E-2 4.76865E-2 4.11664E-2 7.58566E-2 5.11732E-2 4.40624E-2 3.79268E-2 2.58529E-2 2.31885E-2 1.38789E-2 1.3885E-2 2.02298E-2 1.13787E-2 9.38591E-3 1.86237E-2 1.24002E-2 1.11068E-2 5.52324E-3 8.65846E-3 1.99157E-2 2.69743E-2 8.53824E-3 4.45257E-3 8.19443E-3 1.75617E-2 1.89371E-2 1.3478E-2 1.80776E-2 2.7721E-2 2.13382E-2 1.66926E-2 1.534E-2 1.33874E-2 1.06287E-2 7.15206E-3 4.9517E-3 4.481E-3 4.32884E-3 3.05884E-3 1.91424E-3 1.46187E-3 1.24976E-3 1.68619E-3 2.00651E-3 3.77615E-3 6.15762E-3 6.84269E-3 4.72243E-3 4.79239E-3 2.77509E-3 2.37095E-3 4.07993E-3 6.13435E-3 9.10578E-3 1.80448E-2 2.5449E-2 2.02147E-2 2.16076E-2 1.96002E-2 3.44443E-2 2.08014E-2 1.68437E-2 1.36483E-2 1.21941E-2 6.08548E-3 1.18399E-2 1.97257E-2 1.2438E-2 7.01884E-3 1.01948E-2 3.70969E-2 7.60357E-2 4.94716E-2 3.09346E-2 1.81982E-2 1.56124E-2 2.94167E-2 5.33489E-2 4.84137E-2 4.55959E-2 1.32671E-1 1.71465E-1 1.84839E-1 3.24414E-1 4.50915E-1 4.25383E-1 4.57635E-1 4.58527E-1 4.46311E-1 -9999 -9999 -9999 -9999 -9999 -9999 -9999 -9999 -9999 -9999 -9999 -9999 -9999 -9999 -9999 -9999 -9999 -9999 -9999 -9999 -9999 -9999 -9999 -9999 -9999 -9999 -9999 -9999 -9999 -9999 -9999 -9999 -9999 -9999 -9999 -9999 -9999 -9999 -9999 -9999
-9999 -9999 -9999 -9999 -9999 -9999 -9999 -9999 -9999 -9999 -9999 -9999 -9999 -9999 -9999 -9999 -9999 -9999 -9999 -9999 -9999 -9999 -9999 -9999 -9999 -9999 -9999 -9999 -9999 -9999 -9999 -9999 -9999 -9999 -9999 -9999 -9999 -9999 -9999 -9999 -9999 -9999 -9999 -9999 -9999 -9999 -9999 -9999 -9999 -9999 -9999 -9999 -9999 -9999 -9999 -9999 -9999 -9999 -9999 -9999 -9999 -9999 -9999 -9999 -9999 -9999 -9999 -9999 -9999 -9999 -9999 -9999 -9999 -9999 -9999 1.10212E-1 1.10914E-1 1.10446E-1 9.62755E-2 1.01753E-1 9.92131E-2 8.98802E-2 9.00749E-2 8.75721E-2 8.40257E-2 7.15591E-2 6.69534E-2 6.27611E-2 5.49326E-2 6.10482E-2 7.65067E-2 9.43787E-2 1.30972E-1 1.84425E-1 2.06725E-1 1.6617E-1 1.12238E-1 7.56293E-2 5.58781E-2 5.72728E-2 6.41504E-2 6.81051E-2 6.24742E-2 6.50199E-2 6.75114E-2 7.16326E-2 6.07881E-2 6.05183E-2 6.03839E-2 6.21396E-2 5.36727E-2 5.45209E-2 6.58397E-2 9.68482E-2 1.35076E-1 1.11529E-1 8.34671E-2 9.17325E-2 1.00583E-1 1.18199E-1 1.32157E-1 1.27236E-1 1.3856E-1 1.55475E-1 1.29599E-1 1.64766E-1 1.12938E-1 1.06349E-1 1.03806E-1 8.772E-2 8.48908E-2 8.51046E-2 1.07622E-1 9.67332E-2 7.42162E-2 6.86105E-2 6.96812E-2 4.24213E-2 6.07037E-2 6.87669E-2 4.62399E-2 4.44676E-2 3.7255E-2 2.39141E-2 1.29736E-2 1.78036E-2 2.67147E-2 1.10493E-2 1.26681E-2 2.77665E-2 2.68733E-2 1.44932E-2 9.86736E-3 1.77805E-2 2.99163E-2 5.05198E-2 9.13664E-3 6.99344E-3 1.33019E-2 2.25405E-2 3.67123E-2 2.54189E-2 2.32966E-2 2.91366E-2 2.32643E-2 1.32285E-2 1.46549E-2 1.54008E-2 1.56816E-2 1.10908E-2 8.27117E-3 5.22148E-3 4.65971E-3 3.91792E-3 4.66744E-3 2.81211E-3 1.29568E-3 1.36621E-3 1.73498E-3 2.73628E-3 4.32283E-3 5.52284E-3 3.95902E-3 2.90483E-3 2.50128E-3 3.85139E-3 5.39838E-3 8.40409E-3 1.63647E-2 2.62988E-2 1.88403E-2 1.82699E-2 1.39496E-2 1.39762E-2 1.45623E-2 1.48902E-2 1.38111E-2 5.21341E-3 5.50116E-3 4.43933E-3 1.05794E-2 1.33769E-2 1.10742E-2 8.53741E-3 1.20374E-2 3.80817E-2 5.08023E-2 2.49026E-2 1.39551E-2 1.36959E-2 1.40012E-2 1.95286E-2 3.03505E-2 3.85429E-2 5.53756E-2 9.01219E-2 7.51109E-2 1.25287E-1 2.78917E-1 3.93555E-1 4.32346E-1 4.60215E-1 4.45158E-1 4.10319E-1 -9999 -9999 -9999 -9999 -9999 -9999 -9999 -9999 -9999 -9999 -9999 -9999 -9999 -9999 -9999 -9999 -9999 -9999 -9999 -9999 -9999 -9999 -9999 -9999 -9999 -9999 -9999 -9999 -9999 -9999 -9999 -9999 -9999 -9999 -9999 -9999 -9999 -9999 -9999 -9999
-9999 -9999 -9999 -9999 -9999 -9999 -9999 -9999 -9999 -9999 -9999 -9999 -9999 -9999 -9999 -9999 -9999 -9999 -9999 -9999 -9999 -9999 -9999 -9999 -9999 -9999 -9999 -9999 -9999 -9999 -9999 -9999 -9999 -9999 -9999 -9999 -9999 -9999 -9999 -9999 -9999 -9999 -9999 -9999 -9999 -9999 -9999 -9999 -9999 -9999 -9999 -9999 -9999 -9999 -9999 -9999 -9999 -9999 -9999 -9999 -9999 -9999 -9999 -9999 -9999 -9999 -9999 -9999 -9999 -9999 -9999 -9999 -9999 -9999 -9999 1.09979E-1 1.10446E-1 1.06124E-1 9.58622E-2 9.79446E-2 9.90007E-2 8.94918E-2 8.98802E-2 8.7953E-2 7.56159E-2 7.28352E-2 6.95288E-2 5.79807E-2 5.3614E-2 5.88988E-2 5.98654E-2 7.35619E-2 9.29956E-2 1.20117E-1 1.44264E-1 1.49883E-1 1.04714E-1 6.24818E-2 5.46377E-2 5.53788E-2 5.86997E-2 5.45343E-2 5.80621E-2 6.34531E-2 6.60354E-2 5.87915E-2 5.91859E-2 5.90542E-2 5.87915E-2 5.10996E-2 5.26003E-2 5.26003E-2 5.75119E-2 5.94381E-2 7.68534E-2 6.89003E-2 7.01114E-2 8.32646E-2 8.31993E-2 9.60414E-2 1.28242E-1 1.21987E-1 1.48824E-1 1.62439E-1 1.28358E-1 1.22995E-1 9.20146E-2 1.01528E-1 1.30402E-1 9.87288E-2 1.01344E-1 7.67417E-2 9.75136E-2 8.219E-2 7.35212E-2 1.66585E-1 9.52802E-2 5.99338E-2 5.12657E-2 6.24613E-2 6.43798E-2 5.84426E-2 3.38797E-2 2.02799E-2 1.89762E-2 3.156E-2 3.35694E-2 1.53575E-2 2.48539E-2 4.03568E-2 4.17079E-2 1.71609E-2 1.88932E-2 4.16741E-2 7.95051E-2 3.26726E-2 1.24406E-2 2.05388E-2 2.12993E-2 2.16458E-2 3.53845E-2 3.73662E-2 2.6135E-2 2.7278E-2 1.77647E-2 1.21589E-2 8.97316E-3 1.09442E-2 8.83435E-3 4.64071E-3 5.59232E-3 6.25133E-3 4.64147E-3 3.94548E-3 5.49858E-3 2.42985E-3 1.5503E-3 1.74954E-3 2.29371E-3 2.21991E-3 2.58693E-3 4.45388E-3 3.79159E-3 3.50602E-3 2.76075E-3 5.63529E-3 9.08928E-3 1.27647E-2 1.56433E-2 2.31586E-2 1.0632E-2 1.22403E-2 1.45873E-2 9.05245E-3 6.01991E-3 1.1794E-2 7.45957E-3 3.29378E-3 5.42239E-3 5.21733E-3 8.80641E-3 9.35103E-3 1.43985E-2 8.8265E-3 1.5773E-2 2.88282E-2 2.82724E-2 2.70527E-2 1.29122E-2 2.42808E-2 4.75086E-2 1.07469E-1 1.31268E-1 2.08848E-1 8.22288E-2 9.20697E-2 8.84549E-2 1.4961E-1 2.64035E-1 4.41552E-1 4.30615E-1 4.60041E-1 4.25657E-1 -9999 -9999 -9999 -9999 -9999 -9999 -9999 -9999 -9999 -9999 -9999 -9999 -9999 -9999 -9999 -9999 -9999 -9999 -9999 -9999 -9999 -9999 -9999 -9999 -9999 -9999 -9999 -9999 -9999 -9999 -9999 -9999 -9999 -9999 -9999 -9999 -9999 -9999 -9999 -9999 -9999
-9999 -9999 -9999 -9999 -9999 -9999 -9999 -9999 -9999 -9999 -9999 -9999 -9999 -9999 -9999 -9999 -9999 -9999 -9999 -9999 -9999 -9999 -9999 -9999 -9999 -9999 -9999 -9999 -9999 -9999 -9999 -9999 -9999 -9999 -9999 -9999 -9999 -9999 -9999 -9999 -9999 -9999 -9999 -9999 -9999 -9999 -9999 -9999 -9999 -9999 -9999 -9999 -9999 -9999 -9999 -9999 -9999 -9999 -9999 -9999 -9999 -9999 -9999 -9999 -9999 -9999 -9999 -9999 -9999 -9999 -9999 -9999 -9999 -9999 -9999 1.03444E-1 1.05224E-1 9.56561E-2 9.66904E-2 9.77346E-2 8.85273E-2 9.00749E-2 9.08578E-2 8.00553E-2 7.76364E-2 7.46237E-2 6.46961E-2 6.18728E-2 5.90311E-2 5.69758E-2 5.60957E-2 6.16303E-2 6.97687E-2 7.05112E-2 9.21319E-2 1.05809E-1 8.61925E-2 5.81771E-2 5.07443E-2 5.15519E-2 4.8837E-2 5.17868E-2 5.58957E-2 5.91082E-2 5.37757E-2 5.52409E-2 5.57376E-2 5.48712E-2 4.76662E-2 4.95153E-2 4.89607E-2 4.88505E-2 4.97184E-2 6.13048E-2 5.59665E-2 5.70634E-2 6.43161E-2 6.43965E-2 6.74531E-2 7.47712E-2 9.41314E-2 1.20233E-1 1.38855E-1 1.05054E-1 1.16501E-1 1.19695E-1 9.17449E-2 1.17942E-1 1.41113E-1 1.04513E-1 8.48812E-2 8.56801E-2 9.9483E-2 1.00653E-1 8.22379E-2 1.66851E-1 1.20084E-1 1.14841E-1 9.21934E-2 1.05293E-1 4.89724E-2 4.02256E-2 2.39866E-2 2.92613E-2 4.26558E-2 4.89246E-2 3.25152E-2 1.69824E-2 3.61856E-2 5.21536E-2 5.68803E-2 2.69855E-2 1.98852E-2 7.3656E-2 6.77032E-2 1.60473E-2 2.48539E-2 3.91897E-2 4.21355E-2 2.99421E-2 2.24507E-2 1.99824E-2 2.26928E-2 1.79288E-2 1.3976E-2 1.24173E-2 8.36518E-3 8.19758E-3 9.1952E-3 4.63133E-3 3.44184E-3 4.32281E-3 2.65172E-3 2.28018E-3 2.38361E-3 2.21091E-3 1.99839E-3 2.34638E-3 3.31306E-3 3.44229E-3 2.82318E-3 3.53082E-3 3.08452E-3 2.18161E-3 1.23246E-3 1.922E-3 3.22549E-3 4.10608E-3 6.20947E-3 1.2142E-2 1.06053E-2 7.07978E-3 9.72983E-3 7.69185E-3 4.92619E-3 8.96262E-3 9.09674E-3 5.11617E-3 6.6201E-3 7.29989E-3 1.15178E-2 1.92357E-2 2.89077E-2 3.27646E-2 1.25991E-2 1.40758E-2 1.1049E-2 1.3875E-2 1.00445E-2 2.41178E-2 1.20271E-1 1.92564E-1 2.99857E-1 4.22415E-1 3.09911E-1 3.75002E-1 1.58277E-1 3.00615E-1 4.07052E-1 4.20194E-1 4.25696E-1 4.34811E-1 -9999 -9999 -9999 -9999 -9999 -9999 -9999 -9999 -9999 -9999 -9999 -9999 -9999 -9999 -9999 -9999 -9999 -9999 -9999 -9999 -9999 -9999 -9999 -9999 -9999 -9999 -9999 -9999 -9999 -9999 -9999 -9999 -9999 -9999 -9999 -9999 -9999 -9999 -9999 -9999 -9999 -9999
-9999 -9999 -9999 -9999 -9999 -9999 -9999 -9999 -9999 -9999 -9999 -9999 -9999 -9999 -9999 -9999 -9999 -9999 -9999 -9999 -9999 -9999 -9999 -9999 -9999 -9999 -9999 -9999 -9999 -9999 -9999 -9999 -9999 -9999 -9999 -9999 -9999 -9999 -9999 -9999 -9999 -9999 -9999 -9999 -9999 -9999 -9999 -9999 -9999 -9999 -9999 -9999 -9999 -9999 -9999 -9999 -9999 -9999 -9999 -9999 -9999 -9999 -9999 -9999 -9999 -9999 -9999 -9999 -9999 -9999 -9999 -9999 -9999 -9999 -9999 1.03004E-1 1.05673E-1 9.71069E-2 9.83659E-2 9.85771E-2 8.81441E-2 8.8912E-2 9.02701E-2 8.07588E-2 7.88375E-2 7.69576E-2 6.73378E-2 6.65943E-2 6.42651E-2 5.48478E-2 5.50953E-2 5.66022E-2 5.09075E-2 5.36184E-2 5.89187E-2 6.61303E-2 5.61293E-2 4.99486E-2 4.89427E-2 4.3819E-2 4.53376E-2 4.75471E-2 5.27275E-2 4.88177E-2 5.15296E-2 5.3535E-2 5.43817E-2 4.6602E-2 4.59743E-2 4.54572E-2 4.64838E-2 4.20825E-2 5.90534E-2 1.04454E-1 1.00331E-1 6.0079E-2 5.24683E-2 5.77541E-2 6.17413E-2 8.24425E-2 1.07508E-1 1.22577E-1 9.68504E-2 1.2559E-1 1.14012E-1 1.40723E-1 1.01707E-1 1.11285E-1 1.11115E-1 1.01375E-1 9.62338E-2 9.60932E-2 8.21815E-2 8.55083E-2 9.60728E-2 1.38355E-1 1.32603E-1 1.54772E-1 1.05337E-1 1.27982E-1 1.03056E-1 4.41108E-2 2.15217E-2 3.02568E-2 6.36309E-2 6.41089E-2 3.89365E-2 3.51483E-2 4.22987E-2 5.18066E-2 3.2696E-2 2.53874E-2 2.63146E-2 6.55579E-2 5.93096E-2 2.28915E-2 3.64528E-2 3.78054E-2 3.25201E-2 3.09089E-2 2.95466E-2 2.09494E-2 1.8919E-2 1.72208E-2 1.49339E-2 1.61709E-2 1.25604E-2 7.49218E-3 6.27644E-3 4.20408E-3 4.51334E-3 3.3449E-3 4.96494E-3 4.06673E-3 3.28618E-3 3.67712E-3 3.59044E-3 2.70503E-3 2.76245E-3 3.4541E-3 2.70981E-3 2.5775E-3 2.53874E-3 1.32828E-3 1.61022E-3 1.97437E-3 1.65965E-3 2.18294E-3 3.54085E-3 5.46482E-3 6.26791E-3 7.73155E-3 5.75503E-3 7.40063E-3 4.90182E-3 9.4683E-3 7.63646E-3 1.09651E-2 8.18787E-3 6.58726E-3 1.85746E-2 3.95089E-2 6.38274E-2 6.38092E-2 3.58982E-2 4.07612E-2 2.05009E-2 8.29373E-3 1.0327E-2 2.82495E-2 5.05778E-2 1.388E-1 2.63459E-1 4.07562E-1 3.40382E-1 3.12072E-1 3.86899E-1 4.12826E-1 4.31988E-1 4.15293E-1 3.64257E-1 -9999 -9999 -9999 -9999 -9999 -9999 -9999 -9999 -9999 -9999 -9999 -9999 -9999 -9999 -9999 -9999 -9999 -9999 -9999 -9999 -9999 -9999 -9999 -9999 -9999 -9999 -9999 -9999 -9999 -9999 -9999 -9999 -9999 -9999 -9999 -9999 -9999 -9999 -9999 -9999 -9999 -9999 -9999
-9999 -9999 -9999 -9999 -9999 -9999 -9999 -9999 -9999 -9999 -9999 -9999 -9999 -9999 -9999 -9999 -9999 -9999 -9999 -9999 -9999 -9999 -9999 -9999 -9999 -9999 -9999 -9999 -9999 -9999 -9999 -9999 -9999 -9999 -9999 -9999 -9999 -9999 -9999 -9999 -9999 -9999 -9999 -9999 -9999 -9999 -9999 -9999 -9999 -9999 -9999 -9999 -9999 -9999 -9999 -9999 -9999 -9999 -9999 -9999 -9999 -9999 -9999 -9999 -9999 -9999 -9999 -9999 -9999 -9999 -9999 -9999 -9999 -9999 1.01691E-1 1.03444E-1 9.60687E-2 9.83659E-2 9.94259E-2 8.8912E-2 8.83355E-2 8.83355E-2 7.90104E-2 8.02307E-2 7.91837E-2 6.94606E-2 6.96145E-2 6.97687E-2 6.14928E-2 5.98654E-2 5.80172E-2 5.7113E-2 4.92092E-2 4.89868E-2 4.74785E-2 4.29225E-2 4.36123E-2 4.57252E-2 4.6669E-2 4.23485E-2 4.3819E-2 4.52348E-2 4.11975E-2 4.36077E-2 4.65702E-2 4.94975E-2 4.54572E-2 4.32594E-2 4.47426E-2 4.40385E-2 3.87733E-2 4.21781E-2 6.78771E-2 1.43298E-1 1.52312E-1 7.52873E-2 5.52676E-2 5.71263E-2 6.05315E-2 7.93215E-2 1.0764E-1 1.13742E-1 1.09705E-1 1.06441E-1 1.20609E-1 1.38788E-1 1.16987E-1 1.17812E-1 1.55862E-1 1.07547E-1 1.04435E-1 1.07992E-1 1.01781E-1 8.32634E-2 1.54788E-1 1.54712E-1 1.50391E-1 1.18833E-1 1.26958E-1 1.46519E-1 1.30401E-1 4.42084E-2 3.8316E-2 4.69678E-2 6.60138E-2 7.51467E-2 4.73464E-2 5.70789E-2 3.86992E-2 3.1897E-2 3.53977E-2 3.42223E-2 3.32522E-2 3.4019E-2 2.13797E-2 2.65626E-2 3.83213E-2 2.89272E-2 2.52807E-2 2.54455E-2 2.83444E-2 2.20893E-2 1.69814E-2 1.47641E-2 1.24532E-2 9.99777E-3 8.04439E-3 7.74021E-3 8.32424E-3 7.55692E-3 8.80733E-3 6.67809E-3 7.67334E-3 6.662E-3 4.87058E-3 4.47054E-3 4.51644E-3 3.07847E-3 2.26782E-3 2.29033E-3 1.82138E-3 2.29813E-3 2.44512E-3 1.62477E-3 2.71445E-3 3.58168E-3 2.12419E-3 2.03172E-3 2.16546E-3 3.11072E-3 3.21847E-3 3.45844E-3 4.92665E-3 6.11869E-3 9.54466E-3 5.3698E-3 1.00046E-2 1.56119E-2 9.81339E-3 4.52044E-3 1.07298E-2 3.10711E-2 6.59847E-2 8.95718E-2 5.70747E-2 7.39248E-2 8.53618E-2 5.80871E-2 3.28913E-2 3.22505E-2 6.11563E-2 1.30073E-1 1.18877E-1 3.58344E-1 2.71174E-1 2.56682E-1 4.08226E-1 4.34291E-1 3.88932E-1 3.32931E-1 -9999 -9999 -9999 -9999 -9999 -9999 -9999 -9999 -9999 -9999 -9999 -9999 -9999 -9999 -9999 -9999 -9999 -9999 -9999 -9999 -9999 -9999 -9999 -9999 -9999 -9999 -9999 -9999 -9999 -9999 -9999 -9999 -9999 -9999 -9999 -9999 -9999 -9999 -9999 -9999 -9999 -9999 -9999 -9999
-9999 -9999 -9999 -9999 -9999 -9999 -9999 -9999 -9999 -9999 -9999 -9999 -9999 -9999 -9999 -9999 -9999 -9999 -9999 -9999 -9999 -9999 -9999 -9999 -9999 -9999 -9999 -9999 -9999 -9999 -9999 -9999 -9999 -9999 -9999 -9999 -9999 -9999 -9999 -9999 -9999 -9999 -9999 -9999 -9999 -9999 -9999 -9999 -9999 -9999 -9999 -9999 -9999 -9999 -9999 -9999 -9999 -9999 -9999 -9999 -9999 -9999 -9999 -9999 -9999 -9999 -9999 -9999 -9999 -9999 -9999 -9999 -9999 -9999 1.01909E-1 9.28118E-2 9.60687E-2 9.85771E-2 8.92981E-2 8.98802E-2 8.96858E-2 7.95313E-2 7.95313E-2 7.93573E-2 7.90104E-2 7.00782E-2 7.02334E-2 7.22796E-2 6.51599E-2 6.53049E-2 6.38683E-2 5.37392E-2 5.25419E-2 5.12537E-2 4.38914E-2 4.3692E-2 4.17639E-2 4.23394E-2 3.83167E-2 4.02931E-2 4.17906E-2 4.45216E-2 3.96311E-2 4.12914E-2 4.33116E-2 4.02249E-2 4.16214E-2 4.21927E-2 4.39388E-2 4.29532E-2 3.74686E-2 4.058E-2 6.68292E-2 1.24962E-1 1.44489E-1 1.05634E-1 8.60991E-2 8.17396E-2 8.92984E-2 8.43533E-2 1.0265E-1 1.1906E-1 1.56726E-1 1.21318E-1 1.29561E-1 1.04271E-1 1.03093E-1 1.12242E-1 1.31507E-1 9.96253E-2 8.99246E-2 9.76048E-2 9.57608E-2 1.62191E-1 1.39924E-1 1.37007E-1 1.30483E-1 1.18956E-1 1.2021E-1 1.50093E-1 7.46025E-2 5.60482E-2 7.99386E-2 6.30941E-2 6.52749E-2 5.5024E-2 4.26295E-2 4.473E-2 4.09543E-2 3.97481E-2 3.51704E-2 3.2446E-2 2.39976E-2 2.97667E-2 2.48964E-2 2.83036E-2 3.1734E-2 2.80191E-2 3.5518E-2 2.04207E-2 2.8127E-2 2.91179E-2 1.94354E-2 1.87347E-2 1.40951E-2 9.77799E-3 1.04453E-2 9.47738E-3 1.47094E-2 1.21118E-2 1.16788E-2 1.10811E-2 9.7487E-3 7.54968E-3 7.23493E-3 7.11129E-3 5.89776E-3 4.92908E-3 3.60698E-3 3.11134E-3 2.1646E-3 1.60074E-3 1.36147E-3 2.12647E-3 2.90812E-3 4.44659E-3 4.44463E-3 3.21962E-3 2.76544E-3 3.56797E-3 5.61434E-3 6.27657E-3 6.06514E-3 3.60753E-3 5.06065E-3 4.62381E-3 1.03457E-2 1.80114E-2 1.09549E-2 5.56563E-3 7.0636E-3 1.35346E-2 3.44439E-2 8.3208E-2 1.12621E-1 1.42429E-1 1.88941E-1 1.38162E-1 9.40129E-2 2.61938E-2 4.32824E-2 1.5341E-1 2.52647E-1 2.99115E-1 4.00699E-1 2.88701E-1 3.47829E-1 4.3373E-1 3.57248E-1 -9999 -9999 -9999 -9999 -9999 -9999 -9999 -9999 -9999 -9999 -9999 -9999 -9999 -9999 -9999 -9999 -9999 -9999 -9999 -9999 -9999 -9999 -9999 -9999 -9999 -9999 -9999 -9999 -9999 -9999 -9999 -9999 -9999 -9999 -9999 -9999 -9999 -9999 -9999 -9999 -9999 -9999 -9999 -9999 -9999
-9999 -9999 -9999 -9999 -9999 -9999 -9999 -9999 -9999 -9999 -9999 -9999 -9999 -9999 -9999 -9999 -9999 -9999 -9999 -9999 -9999 -9999 -9999 -9999 -9999 -9999 -9999 -9999 -9999 -9999 -9999 -9999 -9999 -9999 -9999 -9999 -9999 -9999 -9999 -9999 -9999 -9999 -9999 -9999 -9999 -9999 -9999 -9999 -9999 -9999 -9999 -9999 -9999 -9999 -9999 -9999 -9999 -9999 -9999 -9999 -9999 -9999 -9999 -9999 -9999 -9999 -9999 -9999 -9999 -9999 -9999 -9999 -9999 1.05224E-1 1.04109E-1 9.44278E-2 9.68985E-2 9.96391E-2 9.10544E-2 9.12514E-2 9.12514E-2 8.20033E-2 8.1646E-2 8.07588E-2 7.13285E-2 7.11711E-2 7.19613E-2 6.57416E-2 6.96403E-2 7.35872E-2 6.65939E-2 6.67416E-2 6.65939E-2 6.44142E-2 5.3684E-2 5.12043E-2 4.83921E-2 3.87577E-2 3.86691E-2 4.206E-2 4.28506E-2 3.78756E-2 3.84865E-2 3.91962E-2 4.17642E-2 3.76501E-2 3.95886E-2 4.13385E-2 4.27586E-2 3.55608E-2 3.65385E-2 4.27446E-2 6.01129E-2 8.01918E-2 9.52258E-2 9.54281E-2 1.0735E-1 1.05336E-1 8.48553E-2 9.55321E-2 1.14056E-1 1.18143E-1 1.45333E-1 1.06088E-1 1.26152E-1 9.64365E-2 9.68492E-2 9.00149E-2 8.80285E-2 7.25724E-2 8.4206E-2 1.06127E-1 1.05733E-1 9.91335E-2 1.09546E-1 1.11348E-1 1.11458E-1 1.34319E-1 9.79807E-2 1.46082E-1 5.75705E-2 6.89754E-2 8.72548E-2 7.05326E-2 4.74515E-2 4.84194E-2 4.94966E-2 2.68129E-2 2.88704E-2 1.81452E-2 2.08287E-2 2.82532E-2 2.72452E-2 2.85256E-2 2.46916E-2 2.02841E-2 1.79826E-2 2.73026E-2 2.00272E-2 1.89791E-2 2.61853E-2 2.88564E-2 2.3579E-2 1.81012E-2 9.6395E-3 1.17926E-2 1.98657E-2 2.13113E-2 1.6512E-2 1.5765E-2 1.22641E-2 9.07021E-3 7.01724E-3 6.62809E-3 7.21262E-3 6.72954E-3 6.16113E-3 3.43304E-3 1.78681E-3 1.81652E-3 2.31245E-3 2.2897E-3 1.21486E-3 1.44795E-3 2.19042E-3 4.00077E-3 6.12137E-3 4.31847E-3 3.95847E-3 3.79504E-3 7.30377E-3 1.19781E-2 7.34449E-3 3.86528E-3 3.43974E-3 7.95729E-3 1.60152E-2 2.27927E-2 1.83956E-2 1.27759E-2 1.71687E-2 1.64335E-2 2.85089E-2 6.06657E-2 1.36698E-1 1.94818E-1 1.95555E-1 2.56952E-1 2.18615E-1 1.26631E-1 8.64927E-2 1.81663E-1 2.83534E-1 3.75997E-1 3.01488E-1 2.3628E-1 3.59681E-1 4.15199E-1 -9999 -9999 -9999 -9999 -9999 -9999 -9999 -9999 -9999 -9999 -9999 -9999 -9999 -9999 -9999 -9999 -9999 -9999 -9999 -9999 -9999 -9999 -9999 -9999 -9999 -9999 -9999 -9999 -9999 -9999 -9999 -9999 -9999 -9999 -9999 -9999 -9999 -9999 -9999 -9999 -9999 -9999 -9999 -9999 -9999 -9999
-9999 -9999 -9999 -9999 -9999 -9999 -9999 -9999 -9999 -9999 -9999 -9999 -9999 -9999 -9999 -9999 -9999 -9999 -9999 -9999 -9999 -9999 -9999 -9999 -9999 -9999 -9999 -9999 -9999 -9999 -9999 -9999 -9999 -9999 -9999 -9999 -9999 -9999 -9999 -9999 -9999 -9999 -9999 -9999 -9999 -9999 -9999 -9999 -9999 -9999 -9999 -9999 -9999 -9999 -9999 -9999 -9999 -9999 -9999 -9999 -9999 -9999 -9999 -9999 -9999 -9999 -9999 -9999 -9999 -9999 -9999 -9999 1.15208E-1 1.1049E-1 9.73158E-2 9.73158E-2 9.94259E-2 9.10544E-2 9.32426E-2 9.44557E-2 8.39938E-2 8.36287E-2 8.29028E-2 7.292E-2 7.292E-2 7.30809E-2 7.45438E-2 6.85703E-2 7.27819E-2 8.29941E-2 8.82866E-2 9.87025E-2 1.10385E-1 8.92738E-2 8.16961E-2 7.19835E-2 5.44291E-2 4.51494E-2 4.11291E-2 4.16955E-2 3.86628E-2 4.16692E-2 4.01007E-2 3.99183E-2 3.46048E-2 3.50841E-2 3.7909E-2 4.00421E-2 3.54909E-2 3.70549E-2 3.93071E-2 5.28024E-2 6.65869E-2 8.49984E-2 7.77871E-2 7.17597E-2 8.24663E-2 8.58533E-2 9.64373E-2 1.0299E-1 1.25365E-1 1.44875E-1 1.49235E-1 8.20674E-2 1.36446E-1 1.35044E-1 1.16831E-1 8.72392E-2 6.15179E-2 5.87455E-2 9.0007E-2 9.19219E-2 9.39798E-2 9.16151E-2 8.18959E-2 8.26223E-2 8.66294E-2 1.03054E-1 6.54426E-2 6.63245E-2 7.40954E-2 8.00095E-2 6.38678E-2 5.10805E-2 4.79228E-2 4.76143E-2 4.32445E-2 2.40698E-2 3.09972E-2 3.07189E-2 3.21176E-2 1.46058E-2 1.55904E-2 3.30567E-2 2.9641E-2 2.2051E-2 2.38044E-2 2.32517E-2 1.29029E-2 9.37907E-3 1.39634E-2 1.71726E-2 2.98057E-2 1.78317E-2 9.15341E-3 1.20496E-2 1.85717E-2 2.64132E-2 1.88022E-2 1.46061E-2 8.09852E-3 5.73175E-3 5.13066E-3 6.64141E-3 5.0784E-3 3.23969E-3 3.71701E-3 3.40151E-3 1.91394E-3 2.00414E-3 2.07456E-3 1.74678E-3 1.59775E-3 3.22695E-3 2.81452E-3 4.16668E-3 8.97969E-3 1.30781E-2 5.49163E-3 5.65023E-3 1.24535E-2 1.80897E-2 6.48078E-3 2.75047E-3 2.34784E-3 5.80064E-3 1.32711E-2 2.39929E-2 3.27394E-2 2.56619E-2 2.98819E-2 2.01378E-2 3.55393E-2 5.50014E-2 6.99567E-2 1.02254E-1 1.69546E-1 1.92793E-1 3.37278E-1 3.82441E-1 2.29135E-1 2.67317E-1 2.28603E-1 3.30272E-1 2.23439E-1 2.4711E-1 4.0904E-1 4.17247E-1 -9999 -9999 -9999 -9999 -9999 -9999 -9999 -9999 -9999 -9999 -9999 -9999 -9999 -9999 -9999 -9999 -9999 -9999 -9999 -9999 -9999 -9999 -9999 -9999 -9999 -9999 -9999 -9999 -9999 -9999 -9999 -9999 -9999 -9999 -9999 -9999 -9999 -9999 -9999 -9999 -9999 -9999 -9999 -9999 -9999 -9999
-9999 -9999 -9999 -9999 -9999 -9999 -9999 -9999 -9999 -9999 -9999 -9999 -9999 -9999 -9999 -9999 -9999 -9999 -9999 -9999 -9999 -9999 -9999 -9999 -9999 -9999 -9999 -9999 -9999 -9999 -9999 -9999 -9999 -9999 -9999 -9999 -9999 -9999 -9999 -9999 -9999 -9999 -9999 -9999 -9999 -9999 -9999 -9999 -9999 -9999 -9999 -9999 -9999 -9999 -9999 -9999 -9999 -9999 -9999 -9999 -9999 -9999 -9999 -9999 -9999 -9999 -9999 -9999 -9999 -9999 -9999 1.15938E-1 1.12849E-1 1.119E-1 9.98528E-2 1.01359E-1 1.03326E-1 9.36454E-2 9.52721E-2 9.67159E-2 8.60276E-2 8.43604E-2 8.34467E-2 7.42164E-2 7.16723E-2 7.23076E-2 6.57665E-2 7.07255E-2 7.42372E-2 7.70095E-2 1.0277E-1 1.33315E-1 1.41393E-1 1.36327E-1 1.26646E-1 1.10185E-1 8.34571E-2 5.95213E-2 4.62895E-2 3.80492E-2 4.00094E-2 4.22568E-2 4.2353E-2 3.62272E-2 3.55697E-2 3.50038E-2 3.68833E-2 3.41357E-2 4.07763E-2 5.04047E-2 5.84E-2 5.40758E-2 5.89784E-2 7.23839E-2 7.44704E-2 7.82829E-2 6.42961E-2 7.00451E-2 7.84932E-2 1.01263E-1 1.2884E-1 1.38639E-1 1.37485E-1 8.40219E-2 1.04633E-1 1.28063E-1 1.51379E-1 1.12525E-1 6.14132E-2 5.10332E-2 6.83425E-2 7.3093E-2 7.5681E-2 8.39035E-2 6.93444E-2 6.58712E-2 6.22489E-2 6.47508E-2 6.54121E-2 5.75401E-2 6.62244E-2 5.52631E-2 4.31985E-2 5.17254E-2 4.38599E-2 4.37208E-2 4.17669E-2 2.72886E-2 3.18654E-2 3.22489E-2 2.49212E-2 9.78548E-3 1.23152E-2 2.54208E-2 3.3418E-2 2.56657E-2 2.6189E-2 1.73307E-2 1.10578E-2 1.14648E-2 1.67348E-2 3.18923E-2 2.90372E-2 1.45096E-2 1.23417E-2 2.1448E-2 2.62659E-2 2.67556E-2 1.2193E-2 9.53683E-3 1.06143E-2 7.89361E-3 5.31528E-3 5.75536E-3 4.50517E-3 2.55552E-3 2.31063E-3 3.05171E-3 2.16348E-3 2.63999E-3 1.8506E-3 2.25808E-3 3.42589E-3 5.0256E-3 7.79695E-3 2.037E-2 1.3389E-2 1.35752E-2 1.66093E-2 1.40217E-2 2.19155E-2 1.84144E-2 6.93342E-3 3.62485E-3 4.20726E-3 5.01478E-3 8.06877E-3 1.78666E-2 3.25805E-2 4.30999E-2 3.14963E-2 1.82603E-2 1.98987E-2 2.59045E-2 3.36824E-2 2.56414E-2 5.87438E-2 9.35274E-2 9.66144E-2 1.20717E-1 1.93033E-1 1.80799E-1 1.25429E-1 1.92824E-1 1.81965E-1 3.17742E-1 3.94905E-1 4.07386E-1 -9999 -9999 -9999 -9999 -9999 -9999 -9999 -9999 -9999 -9999 -9999 -9999 -9999 -9999 -9999 -9999 -9999 -9999 -9999 -9999 -9999 -9999 -9999 -9999 -9999 -9999 -9999 -9999 -9999 -9999 -9999 -9999 -9999 -9999 -9999 -9999 -9999 -9999 -9999 -9999 -9999 -9999 -9999 -9999 -9999 -9999
-9999 -9999 -9999 -9999 -9999 -9999 -9999 -9999 -9999 -9999 -9999 -9999 -9999 -9999 -9999 -9999 -9999 -9999 -9999 -9999 -9999 -9999 -9999 -9999 -9999 -9999 -9999 -9999 -9999 -9999 -9999 -9999 -9999 -9999 -9999 -9999 -9999 -9999 -9999 -9999 -9999 -9999 -9999 -9999 -9999 -9999 -9999 -9999 -9999 -9999 -9999 -9999 -9999 -9999 -9999 -9999 -9999 -9999 -9999 -9999 -9999 -9999 -9999 -9999 -9999 -9999 -9999 -9999 -9999 -9999 -9999 1.09095E-1 1.0979E-1 9.87887E-2 1.01143E-1 1.05774E-1 9.69238E-2 9.75496E-2 9.73406E-2 8.73446E-2 8.75342E-2 8.62146E-2 7.56999E-2 7.56999E-2 7.2948E-2 6.51848E-2 6.69441E-2 6.8595E-2 7.47282E-2 7.73471E-2 1.11099E-1 1.59121E-1 1.72747E-1 1.80948E-1 1.82709E-1 1.46198E-1 1.1151E-1 7.88878E-2 5.61634E-2 4.06529E-2 4.11186E-2 4.56311E-2 4.06854E-2 4.03166E-2 3.91399E-2 3.75641E-2 3.17907E-2 3.48469E-2 4.75502E-2 7.50687E-2 9.25591E-2 7.86369E-2 5.68047E-2 6.01692E-2 7.46259E-2 7.05139E-2 8.02159E-2 8.04622E-2 8.08836E-2 9.74688E-2 1.19307E-1 1.26207E-1 1.54951E-1 1.01659E-1 1.50757E-1 1.5773E-1 1.55339E-1 1.18414E-1 5.66354E-2 4.58076E-2 5.09188E-2 5.54364E-2 5.81132E-2 4.94952E-2 4.50889E-2 4.7999E-2 4.58076E-2 5.35818E-2 5.6007E-2 6.56881E-2 5.76671E-2 6.13175E-2 5.12507E-2 6.2111E-2 7.07503E-2 3.3557E-2 2.12293E-2 2.55276E-2 4.0392E-2 3.07627E-2 1.60902E-2 1.13821E-2 1.48293E-2 2.64823E-2 4.47066E-2 3.37253E-2 2.43022E-2 1.29774E-2 1.1014E-2 2.07461E-2 3.05359E-2 4.00829E-2 2.71511E-2 1.43548E-2 1.23563E-2 2.48252E-2 3.14406E-2 2.50583E-2 1.68393E-2 9.99176E-3 8.26242E-3 7.17297E-3 4.72975E-3 5.82927E-3 4.34353E-3 3.12005E-3 2.53703E-3 1.35657E-3 1.53356E-3 1.42348E-3 1.74524E-3 3.3769E-3 5.15671E-3 8.11852E-3 1.83811E-2 3.08202E-2 2.68196E-2 1.50938E-2 1.78603E-2 2.26539E-2 2.24608E-2 9.9831E-3 5.42534E-3 6.51717E-3 8.10416E-3 8.08226E-3 1.33411E-2 2.0955E-2 3.1497E-2 4.94212E-2 3.61401E-2 2.16107E-2 2.96945E-2 4.70619E-2 5.04342E-2 4.24738E-2 7.22998E-2 5.54833E-2 4.23387E-2 7.48212E-2 1.4448E-1 1.12775E-1 8.17033E-2 1.38889E-1 2.73057E-1 4.0949E-1 3.81555E-1 3.78439E-1 -9999 -9999 -9999 -9999 -9999 -9999 -9999 -9999 -9999 -9999 -9999 -9999 -9999 -9999 -9999 -9999 -9999 -9999 -9999 -9999 -9999 -9999 -9999 -9999 -9999 -9999 -9999 -9999 -9999 -9999 -9999 -9999 -9999 -9999 -9999 -9999 -9999 -9999 -9999 -9999 -9999 -9999 -9999 -9999 -9999 -9999
-9999 -9999 -9999 -9999 -9999 -9999 -9999 -9999 -9999 -9999 -9999 -9999 -9999 -9999 -9999 -9999 -9999 -9999 -9999 -9999 -9999 -9999 -9999 -9999 -9999 -9999 -9999 -9999 -9999 -9999 -9999 -9999 -9999 -9999 -9999 -9999 -9999 -9999 -9999 -9999 -9999 -9999 -9999 -9999 -9999 -9999 -9999 -9999 -9999 -9999 -9999 -9999 -9999 -9999 -9999 -9999 -9999 -9999 -9999 -9999 -9999 -9999 -9999 -9999 -9999 -9999 -9999 -9999 -9999 1.12663E-1 1.03887E-1 1.06124E-1 1.08173E-1 9.85771E-2 1.01576E-1 1.07814E-1 9.96615E-2 1.00303E-1 9.96615E-2 9.02276E-2 9.00328E-2 8.94506E-2 7.55616E-2 7.47358E-2 7.44078E-2 6.62059E-2 6.65003E-2 6.73907E-2 6.26E-2 7.60048E-2 1.07647E-1 1.37439E-1 1.77495E-1 2.10066E-1 2.45976E-1 1.87835E-1 1.31848E-1 9.11822E-2 5.62519E-2 4.63599E-2 4.2837E-2 4.67813E-2 4.22887E-2 4.23848E-2 4.0871E-2 3.89617E-2 3.29811E-2 3.6813E-2 5.34309E-2 7.3621E-2 8.24814E-2 8.59288E-2 7.8471E-2 7.71133E-2 6.43077E-2 7.27129E-2 8.87765E-2 8.86682E-2 8.80689E-2 9.63188E-2 1.01038E-1 1.37436E-1 1.59785E-1 1.01899E-1 1.66141E-1 1.83154E-1 1.21965E-1 6.99895E-2 4.24305E-2 4.159E-2 4.32547E-2 5.56535E-2 5.47465E-2 5.98172E-2 6.50936E-2 7.32267E-2 6.20392E-2 6.90953E-2 8.82686E-2 8.37767E-2 6.31621E-2 7.97488E-2 6.80088E-2 5.12599E-2 4.87672E-2 3.50604E-2 2.46018E-2 2.94747E-2 1.91772E-2 1.53765E-2 7.28509E-3 7.14102E-3 1.4625E-2 1.72245E-2 2.77636E-2 2.82394E-2 1.86604E-2 1.59255E-2 1.62591E-2 1.78885E-2 3.6673E-2 3.73246E-2 2.2739E-2 1.3776E-2 2.15174E-2 2.46597E-2 2.90517E-2 2.24368E-2 1.2126E-2 9.26577E-3 6.50356E-3 4.73517E-3 4.1247E-3 4.31899E-3 2.34292E-3 1.87394E-3 1.59557E-3 1.39199E-3 1.62612E-3 2.20582E-3 2.62835E-3 5.10716E-3 6.31391E-3 6.10933E-3 1.3435E-2 3.67372E-2 3.97237E-2 1.94442E-2 1.50016E-2 2.74938E-2 2.92324E-2 1.58167E-2 1.15001E-2 9.87028E-3 1.10816E-2 1.66364E-2 1.77158E-2 2.79683E-2 4.90635E-2 4.61453E-2 2.31515E-2 1.58416E-2 2.42585E-2 4.44744E-2 4.67826E-2 6.58806E-2 4.97905E-2 2.76147E-2 3.24476E-2 6.38144E-2 9.43876E-2 8.59232E-2 9.79112E-2 2.71387E-1 3.99503E-1 3.88036E-1 4.18271E-1 3.68598E-1 -9999 -9999 -9999 -9999 -9999 -9999 -9999 -9999 -9999 -9999 -9999 -9999 -9999 -9999 -9999 -9999 -9999 -9999 -9999 -9999 -9999 -9999 -9999 -9999 -9999 -9999 -9999 -9999 -9999 -9999 -9999 -9999 -9999 -9999 -9999 -9999 -9999 -9999 -9999 -9999 -9999 -9999 -9999 -9999 -9999 -9999
-9999 -9999 -9999 -9999 -9999 -9999 -9999 -9999 -9999 -9999 -9999 -9999 -9999 -9999 -9999 -9999 -9999 -9999 -9999 -9999 -9999 -9999 -9999 -9999 -9999 -9999 -9999 -9999 -9999 -9999 -9999 -9999 -9999 -9999 -9999 -9999 -9999 -9999 -9999 -9999 -9999 -9999 -9999 -9999 -9999 -9999 -9999 -9999 -9999 -9999 -9999 -9999 -9999 -9999 -9999 -9999 -9999 -9999 -9999 -9999 -9999 -9999 -9999 -9999 -9999 -9999 -9999 -9999 1.1195E-1 1.14099E-1 1.04777E-1 1.07486E-1 9.83659E-2 1.00067E-1 1.03767E-1 9.69238E-2 1.00089E-1 1.00303E-1 8.98384E-2 9.16018E-2 9.25946E-2 8.20847E-2 7.86031E-2 7.84312E-2 6.87469E-2 6.784E-2 6.67959E-2 5.88091E-2 6.16317E-2 7.45201E-2 9.68256E-2 1.18543E-1 1.60358E-1 2.01259E-1 2.30802E-1 2.18537E-1 1.56756E-1 9.48384E-2 6.64345E-2 5.11975E-2 4.68872E-2 4.17161E-2 4.35548E-2 4.44522E-2 4.2966E-2 3.50068E-2 3.49268E-2 4.36374E-2 5.93263E-2 6.36011E-2 6.82459E-2 7.64573E-2 8.85517E-2 9.24246E-2 8.26541E-2 9.08519E-2 1.00978E-1 1.10853E-1 1.10853E-1 9.60932E-2 9.40298E-2 1.14154E-1 1.55578E-1 1.23502E-1 1.45012E-1 1.068E-1 4.41095E-2 3.41234E-2 3.57832E-2 4.21276E-2 5.13059E-2 6.27323E-2 9.09618E-2 9.67283E-2 8.61337E-2 9.29981E-2 9.40386E-2 1.08364E-1 9.40341E-2 1.02886E-1 1.03817E-1 8.05111E-2 8.47674E-2 6.58042E-2 3.37707E-2 2.03735E-2 1.42037E-2 2.00011E-2 1.51514E-2 6.52305E-3 5.78671E-3 1.23264E-2 2.10027E-2 2.63248E-2 1.77047E-2 1.44764E-2 1.91532E-2 2.79008E-2 2.88072E-2 2.57204E-2 4.98548E-2 3.69209E-2 1.9039E-2 2.16785E-2 2.63379E-2 2.87587E-2 1.98854E-2 1.9158E-2 1.23314E-2 1.12364E-2 9.39195E-3 7.5704E-3 6.27644E-3 6.12544E-3 2.72621E-3 2.51548E-3 1.73603E-3 2.5288E-3 1.74766E-3 3.44037E-3 5.21956E-3 8.57633E-3 1.30376E-2 8.92942E-3 1.53739E-2 4.90061E-2 5.23516E-2 2.66337E-2 2.02851E-2 3.04394E-2 4.47669E-2 3.42166E-2 3.17597E-2 1.59725E-2 1.28224E-2 2.22038E-2 3.81719E-2 5.4022E-2 6.0261E-2 4.28612E-2 2.71379E-2 2.07045E-2 2.59045E-2 2.97773E-2 3.80122E-2 4.21674E-2 2.66845E-2 4.07511E-2 7.90932E-2 1.00092E-1 5.61991E-2 5.99296E-2 1.37119E-1 3.31075E-1 4.19449E-1 3.91301E-1 3.98404E-1 3.69142E-1 3.25422E-1 -9999 -9999 -9999 -9999 -9999 -9999 -9999 -9999 -9999 -9999 -9999 -9999 -9999 -9999 -9999 -9999 -9999 -9999 -9999 -9999 -9999 -9999 -9999 -9999 -9999 -9999 -9999 -9999 -9999 -9999 -9999 -9999 -9999 -9999 -9999 -9999 -9999 -9999 -9999 -9999 -9999 -9999 -9999 -9999 -9999
-9999 -9999 -9999 -9999 -9999 -9999 -9999 -9999 -9999 -9999 -9999 -9999 -9999 -9999 -9999 -9999 -9999 -9999 -9999 -9999 -9999 -9999 -9999 -9999 -9999 -9999 -9999 -9999 -9999 -9999 -9999 -9999 -9999 -9999 -9999 -9999 -9999 -9999 -9999 -9999 -9999 -9999 -9999 -9999 -9999 -9999 -9999 -9999 -9999 -9999 -9999 -9999 -9999 -9999 -9999 -9999 -9999 -9999 -9999 -9999 -9999 -9999 -9999 -9999 -9999 -9999 -9999 1.12663E-1 1.15551E-1 1.0703E-1 1.09558E-1 1.12137E-1 1.01576E-1 1.03105E-1 1.05549E-1 9.7759E-2 9.96615E-2 9.98749E-2 8.98384E-2 9.16018E-2 9.33958E-2 8.10447E-2 8.17547E-2 8.26502E-2 7.2646E-2 7.09062E-2 6.8595E-2 5.96031E-2 6.14945E-2 6.96264E-2 7.9781E-2 2.97847E-2 1.3034E-1 1.41841E-1 1.95431E-1 2.38362E-1 1.8391E-1 1.11819E-1 7.33411E-2 5.55024E-2 4.33577E-2 4.31614E-2 4.43516E-2 4.50601E-2 3.95881E-2 3.73949E-2 3.73096E-2 4.56573E-2 5.73128E-2 6.63272E-2 7.09932E-2 7.72929E-2 8.50097E-2 7.94988E-2 8.79763E-2 1.00831E-1 1.11461E-1 1.34705E-1 1.5152E-1 1.26912E-1 1.07661E-1 9.36674E-2 1.27503E-1 1.72606E-1 1.2799E-1 5.78323E-2 3.50639E-2 4.30936E-2 5.76769E-2 6.86254E-2 7.54329E-2 1.02015E-1 1.11392E-1 1.16751E-1 1.16214E-1 1.16476E-1 1.08642E-1 1.1227E-1 1.07465E-1 1.46348E-1 9.70515E-2 7.45E-2 8.50413E-2 7.87955E-2 5.22836E-2 3.4048E-2 2.29363E-2 1.37013E-2 1.18094E-2 6.00933E-3 1.10092E-2 2.56047E-2 3.63459E-2 7.87746E-2 5.86581E-2 2.53824E-2 3.0275E-2 4.40439E-2 2.87026E-2 3.8075E-2 4.44849E-2 2.92311E-2 1.99326E-2 2.78597E-2 2.66999E-2 1.79958E-2 1.32383E-2 1.30651E-2 1.65104E-2 1.28661E-2 1.26005E-2 8.64382E-3 7.52109E-3 6.61513E-3 3.57293E-3 3.18037E-3 3.0715E-3 3.03893E-3 1.88336E-3 2.99989E-3 4.85676E-3 8.51885E-3 1.70982E-2 2.03135E-2 2.40331E-2 3.46652E-2 6.32301E-2 3.19728E-2 2.56837E-2 5.88756E-2 4.47075E-2 5.78384E-2 6.54356E-2 3.71923E-2 5.86719E-2 4.17119E-2 8.60113E-2 1.01143E-1 4.34083E-2 2.75057E-2 2.80543E-2 3.56833E-2 2.34309E-2 3.14864E-2 5.92628E-2 5.34991E-2 4.84454E-2 9.35654E-2 2.0773E-1 2.34139E-1 1.84413E-1 8.06195E-2 1.84386E-1 2.66561E-1 4.20347E-1 3.8462E-1 3.73506E-1 3.5886E-1 3.413E-1 -9999 -9999 -9999 -9999 -9999 -9999 -9999 -9999 -9999 -9999 -9999 -9999 -9999 -9999 -9999 -9999 -9999 -9999 -9999 -9999 -9999 -9999 -9999 -9999 -9999 -9999 -9999 -9999 -9999 -9999 -9999 -9999 -9999 -9999 -9999 -9999 -9999 -9999 -9999 -9999 -9999 -9999 -9999 -9999 -9999
-9999 -9999 -9999 -9999 -9999 -9999 -9999 -9999 -9999 -9999 -9999 -9999 -9999 -9999 -9999 -9999 -9999 -9999 -9999 -9999 -9999 -9999 -9999 -9999 -9999 -9999 -9999 -9999 -9999 -9999 -9999 -9999 -9999 -9999 -9999 -9999 -9999 -9999 -9999 -9999 -9999 -9999 -9999 -9999 -9999 -9999 -9999 -9999 -9999 -9999 -9999 -9999 -9999 -9999 -9999 -9999 -9999 -9999 -9999 -9999 -9999 -9999 -9999 -9999 -9999 -9999 1.1195E-1 1.15308E-1 1.18502E-1 1.0979E-1 1.12137E-1 1.03105E-1 1.04432E-1 1.05549E-1 9.54772E-2 9.86006E-2 1.00732E-1 9.06183E-2 9.12073E-2 8.92879E-2 8.12217E-2 8.26502E-2 8.46512E-2 7.59092E-2 7.49165E-2 7.32883E-2 6.26E-2 6.13576E-2 6.14945E-2 5.84764E-2 1.42601E-2 2.08095E-2 3.01277E-2 1.15304E-1 1.69897E-1 2.34518E-1 1.9107E-1 1.28182E-1 8.37379E-2 5.89497E-2 4.51621E-2 4.48566E-2 4.49582E-2 3.87075E-2 3.94981E-2 3.78241E-2 3.77379E-2 3.84102E-2 5.96577E-2 9.00834E-2 9.34152E-2 9.04683E-2 8.77848E-2 9.54107E-2 1.10366E-1 1.18269E-1 1.41542E-1 1.85048E-1 1.59082E-1 1.6763E-1 1.13795E-1 6.20303E-2 6.52604E-2 6.12666E-2 5.54433E-2 3.68017E-2 4.56011E-2 5.39238E-2 8.36037E-2 9.6232E-2 1.13433E-1 1.19998E-1 1.0973E-1 1.23823E-1 1.16258E-1 1.20442E-1 1.02903E-1 9.15816E-2 6.2869E-2 9.10915E-2 1.40092E-1 8.68651E-2 6.82195E-2 7.55649E-2 5.75426E-2 2.52669E-2 1.43337E-2 1.2382E-2 1.72421E-2 1.24198E-2 1.27002E-2 2.7691E-2 4.08469E-2 1.06791E-1 7.09688E-2 6.00373E-2 4.4941E-2 4.82466E-2 3.0824E-2 3.9256E-2 2.82025E-2 2.65622E-2 2.47795E-2 2.37041E-2 1.96529E-2 1.29065E-2 1.38921E-2 1.55173E-2 1.34648E-2 1.414E-2 1.33743E-2 1.07334E-2 1.06249E-2 8.19146E-3 5.36768E-3 4.72755E-3 3.42263E-3 3.14016E-3 4.23313E-3 6.3223E-3 6.96711E-3 1.09064E-2 1.60433E-2 2.42488E-2 3.35878E-2 3.61712E-2 3.77905E-2 2.27331E-2 2.3059E-2 7.0716E-2 6.67116E-2 6.17792E-2 8.21589E-2 7.24161E-2 1.2544E-1 1.07258E-1 1.45579E-1 1.3482E-1 4.78528E-2 2.6474E-2 4.65675E-2 5.0434E-2 2.79063E-2 1.95511E-2 4.10451E-2 6.62025E-2 1.26555E-1 1.32707E-1 2.94455E-1 3.70603E-1 2.73706E-1 9.56968E-2 2.07635E-1 3.03469E-1 3.96702E-1 3.56453E-1 3.40248E-1 3.39723E-1 3.4288E-1 3.31618E-1 -9999 -9999 -9999 -9999 -9999 -9999 -9999 -9999 -9999 -9999 -9999 -9999 -9999 -9999 -9999 -9999 -9999 -9999 -9999 -9999 -9999 -9999 -9999 -9999 -9999 -9999 -9999 -9999 -9999 -9999 -9999 -9999 -9999 -9999 -9999 -9999 -9999 -9999 -9999 -9999 -9999 -9999 -9999 -9999
-9999 -9999 -9999 -9999 -9999 -9999 -9999 -9999 -9999 -9999 -9999 -9999 -9999 -9999 -9999 -9999 -9999 -9999 -9999 -9999 -9999 -9999 -9999 -9999 -9999 -9999 -9999 -9999 -9999 -9999 -9999 -9999 -9999 -9999 -9999 -9999 -9999 -9999 -9999 -9999 -9999 -9999 -9999 -9999 -9999 -9999 -9999 -9999 -9999 -9999 -9999 -9999 -9999 -9999 -9999 -9999 -9999 -9999 -9999 -9999 -9999 -9999 -9999 -9999 -9999 1.11714E-1 1.13858E-1 1.18502E-1 1.10023E-1 1.119E-1 1.14527E-1 1.04432E-1 1.05549E-1 1.06224E-1 9.67159E-2 9.96615E-2 1.02467E-1 9.21963E-2 9.37987E-2 9.18298E-2 8.28303E-2 8.46512E-2 8.66955E-2 7.776E-2 7.62427E-2 7.45883E-2 6.40077E-2 6.27395E-2 6.19069E-2 5.5792E-2 6.04666E-2 1.43268E-2 1.45612E-2 2.84361E-2 1.52763E-1 2.06758E-1 2.27041E-1 1.59614E-1 9.44391E-2 5.50454E-2 4.67197E-2 4.5367E-2 4.49582E-2 3.83563E-2 3.8962E-2 3.79105E-2 3.78241E-2 3.92851E-2 6.12536E-2 8.37356E-2 8.0196E-2 7.51358E-2 8.93021E-2 5.87351E-2 6.70337E-2 7.74052E-2 1.64524E-1 1.63553E-1 1.7059E-1 1.99301E-1 1.09498E-1 4.51786E-2 3.54097E-2 5.0483E-2 6.81462E-2 4.341E-2 6.26678E-2 8.84704E-2 1.33504E-1 1.43051E-1 1.0479E-1 1.07441E-1 1.19017E-1 1.31535E-1 1.19916E-1 1.16219E-1 9.89675E-2 8.12172E-2 5.08312E-2 6.49982E-2 7.23151E-2 1.18997E-1 7.75622E-2 5.7919E-2 3.71749E-2 2.44128E-2 2.10096E-2 2.23933E-2 3.14433E-2 2.83058E-2 2.37452E-2 2.67436E-2 3.87144E-2 7.04557E-2 8.4571E-2 3.29783E-2 3.88018E-2 3.03202E-2 2.79317E-2 2.62987E-2 2.65408E-2 2.76146E-2 2.79317E-2 2.25535E-2 1.77452E-2 1.65394E-2 1.58116E-2 1.12726E-2 8.24941E-3 7.1324E-3 6.83954E-3 7.36532E-3 7.81246E-3 4.92711E-3 4.47645E-3 3.10441E-3 3.54889E-3 3.66257E-3 9.10686E-3 1.68163E-2 1.62233E-2 2.60837E-2 3.39428E-2 3.24267E-2 3.84125E-2 4.22968E-2 4.02456E-2 2.90335E-2 3.1948E-2 5.22999E-2 5.4894E-2 5.07428E-2 4.61694E-2 6.5915E-2 9.31071E-2 1.27752E-1 1.53141E-1 1.30305E-1 9.15421E-2 3.72906E-2 6.13258E-2 6.63736E-2 4.05884E-2 2.47024E-2 6.74242E-2 1.86046E-1 3.00321E-1 2.69267E-1 3.9513E-1 3.50877E-1 2.58234E-1 2.59451E-1 3.10174E-1 4.19334E-1 3.84355E-1 2.99595E-1 3.08946E-1 3.10192E-1 3.36825E-1 3.75695E-1 4.0299E-1 -9999 -9999 -9999 -9999 -9999 -9999 -9999 -9999 -9999 -9999 -9999 -9999 -9999 -9999 -9999 -9999 -9999 -9999 -9999 -9999 -9999 -9999 -9999 -9999 -9999 -9999 -9999 -9999 -9999 -9999 -9999 -9999 -9999 -9999 -9999 -9999 -9999 -9999 -9999 -9999 -9999 -9999 -9999
-9999 -9999 -9999 -9999 -9999 -9999 -9999 -9999 -9999 -9999 -9999 -9999 -9999 -9999 -9999 -9999 -9999 -9999 -9999 -9999 -9999 -9999 -9999 -9999 -9999 -9999 -9999 -9999 -9999 -9999 -9999 -9999 -9999 -9999 -9999 -9999 -9999 -9999 -9999 -9999 -9999 -9999 -9999 -9999 -9999 -9999 -9999 -9999 -9999 -9999 -9999 -9999 -9999 -9999 -9999 -9999 -9999 -9999 -9999 -9999 -9999 -9999 -9999 -9999 -9999 1.12425E-1 1.16038E-1 1.2101E-1 1.12611E-1 1.13566E-1 1.15495E-1 1.05101E-1 1.0645E-1 9.60948E-2 9.79688E-2 1.00517E-1 9.19978E-2 9.40007E-2 9.56307E-2 8.26502E-2 8.39186E-2 8.57609E-2 7.75901E-2 7.84431E-2 7.72512E-2 6.70591E-2 6.48663E-2 6.37239E-2 5.4923E-2 5.47999E-2 5.65471E-2 6.01977E-2 1.01706E-2 2.01398E-2 1.26815E-1 1.83206E-1 2.46937E-1 1.85317E-1 9.8744E-2 6.15153E-2 4.76783E-2 4.48566E-2 3.88842E-2 3.97687E-2 3.88733E-2 3.77379E-2 3.29582E-2 3.79661E-2 4.82472E-2 4.85823E-2 4.15064E-2 4.71993E-2 6.37506E-2 8.98811E-2 5.84761E-2 5.90573E-2 1.68744E-1 1.78011E-1 1.5621E-1 1.87841E-1 1.18128E-1 3.68152E-2 3.93175E-2 8.97698E-2 8.41458E-2 4.94692E-2 6.74883E-2 1.00143E-1 1.12776E-1 1.12434E-1 1.18482E-1 1.0695E-1 1.07656E-1 1.35883E-1 1.1215E-1 1.09446E-1 9.22269E-2 7.92533E-2 7.12804E-2 6.84595E-2 8.47849E-2 1.02515E-1 9.51679E-2 6.81219E-2 3.60202E-2 3.94377E-2 3.44145E-2 3.57533E-2 3.75775E-2 6.04619E-2 4.67617E-2 4.24848E-2 4.6425E-2 2.39909E-2 2.97003E-2 2.79665E-2 3.32055E-2 2.49265E-2 2.69264E-2 1.91925E-2 2.7134E-2 2.20145E-2 2.94583E-2 2.50234E-2 2.10952E-2 1.44663E-2 1.57011E-2 1.24313E-2 8.87443E-3 7.42222E-3 6.20029E-3 8.0666E-3 5.33162E-3 2.86413E-3 2.97465E-3 4.45952E-3 2.55997E-3 3.96364E-3 9.63818E-3 1.51127E-2 2.35586E-2 2.9648E-2 4.22191E-2 3.87267E-2 4.35369E-2 4.93883E-2 4.90525E-2 5.67396E-2 5.88662E-2 5.7873E-2 6.43993E-2 4.70207E-2 6.21371E-2 5.75973E-2 8.52285E-2 9.84577E-2 6.88516E-2 9.40251E-2 1.10521E-1 1.03263E-1 9.18768E-2 7.21371E-2 3.96551E-2 3.68095E-2 8.39655E-2 1.4736E-1 3.16277E-1 2.57437E-1 2.29887E-1 2.22787E-1 3.328E-1 2.6983E-1 2.58575E-1 3.91165E-1 3.37403E-1 2.73279E-1 2.86644E-1 3.01733E-1 3.4764E-1 4.1939E-1 4.17685E-1 -9999 -9999 -9999 -9999 -9999 -9999 -9999 -9999 -9999 -9999 -9999 -9999 -9999 -9999 -9999 -9999 -9999 -9999 -9999 -9999 -9999 -9999 -9999 -9999 -9999 -9999 -9999 -9999 -9999 -9999 -9999 -9999 -9999 -9999 -9999 -9999 -9999 -9999 -9999 -9999 -9999 -9999 -9999
-9999 -9999 -9999 -9999 -9999 -9999 -9999 -9999 -9999 -9999 -9999 -9999 -9999 -9999 -9999 -9999 -9999 -9999 -9999 -9999 -9999 -9999 -9999 -9999 -9999 -9999 -9999 -9999 -9999 -9999 -9999 -9999 -9999 -9999 -9999 -9999 -9999 -9999 -9999 -9999 -9999 -9999 -9999 -9999 -9999 -9999 -9999 -9999 -9999 -9999 -9999 -9999 -9999 -9999 -9999 -9999 -9999 -9999 -9999 -9999 -9999 -9999 -9999 -9999 -9999 1.1314E-1 1.17264E-1 1.10023E-1 1.12849E-1 1.14768E-1 1.0421E-1 1.05774E-1 1.07358E-1 9.73406E-2 9.90237E-2 1.01596E-1 9.29944E-2 9.50165E-2 9.3225E-2 8.39186E-2 8.48352E-2 8.61336E-2 7.75901E-2 7.776E-2 7.776E-2 6.76553E-2 6.60274E-2 6.48663E-2 5.62943E-2 5.62943E-2 5.60427E-2 4.97617E-2 5.46899E-2 1.44261E-2 3.41562E-2 1.57717E-1 2.39149E-1 2.1567E-1 1.20469E-1 6.8694E-2 4.8765E-2 3.84438E-2 4.00412E-2 4.02237E-2 3.94981E-2 3.32618E-2 3.48204E-2 4.34984E-2 4.90129E-2 3.69649E-2 3.34301E-2 3.44395E-2 3.93964E-2 5.38593E-2 6.70087E-2 4.43026E-2 7.93486E-2 1.84654E-1 1.99347E-1 1.92565E-1 6.67594E-2 3.9867E-2 7.47988E-2 1.32566E-1 1.1422E-1 5.17365E-2 6.2253E-2 7.65491E-2 1.00238E-1 1.13732E-1 1.29441E-1 1.34926E-1 1.07756E-1 1.3171E-1 1.02731E-1 9.05515E-2 8.46752E-2 7.17493E-2 5.80122E-2 4.38884E-2 5.38797E-2 7.26887E-2 7.38085E-2 5.63172E-2 4.43529E-2 6.36057E-2 4.93871E-2 4.97125E-2 4.15595E-2 3.88604E-2 3.64359E-2 3.32182E-2 2.87725E-2 2.46432E-2 2.89047E-2 2.87459E-2 2.17522E-2 3.77386E-2 2.57594E-2 2.25885E-2 2.99585E-2 2.58051E-2 1.92155E-2 1.66075E-2 1.61336E-2 1.58712E-2 1.36956E-2 1.17145E-2 1.03969E-2 1.30553E-2 1.21755E-2 1.31906E-2 6.56784E-3 4.20741E-3 2.83977E-3 3.19737E-3 2.16627E-3 3.40071E-3 5.31624E-3 8.63819E-3 1.26356E-2 2.58851E-2 3.99995E-2 2.11265E-2 4.25243E-2 5.7887E-2 4.41328E-2 4.4603E-2 4.71847E-2 6.04885E-2 6.88928E-2 7.67281E-2 9.16452E-2 9.46831E-2 8.86363E-2 8.11509E-2 8.7327E-2 8.1944E-2 1.07756E-1 1.40715E-1 1.85468E-1 1.58521E-1 6.99458E-2 4.06868E-2 6.03427E-2 9.39924E-2 2.59813E-1 3.46726E-1 3.34003E-1 2.05253E-1 1.91062E-1 1.90987E-1 2.07013E-1 3.61287E-1 3.11779E-1 2.77728E-1 2.92918E-1 3.19794E-1 3.70231E-1 4.19959E-1 3.90376E-1 -9999 -9999 -9999 -9999 -9999 -9999 -9999 -9999 -9999 -9999 -9999 -9999 -9999 -9999 -9999 -9999 -9999 -9999 -9999 -9999 -9999 -9999 -9999 -9999 -9999 -9999 -9999 -9999 -9999 -9999 -9999 -9999 -9999 -9999 -9999 -9999 -9999 -9999 -9999 -9999 -9999 -9999 -9999
-9999 -9999 -9999 -9999 -9999 -9999 -9999 -9999 -9999 -9999 -9999 -9999 -9999 -9999 -9999 -9999 -9999 -9999 -9999 -9999 -9999 -9999 -9999 -9999 -9999 -9999 -9999 -9999 -9999 -9999 -9999 -9999 -9999 -9999 -9999 -9999 -9999 -9999 -9999 -9999 -9999 -9999 -9999 -9999 -9999 -9999 -9999 -9999 -9999 -9999 -9999 -9999 -9999 -9999 -9999 -9999 -9999 -9999 -9999 -9999 -9999 -9999 -9999 -9999 1.12663E-1 1.14823E-1 1.18006E-1 1.0979E-1 1.12137E-1 1.14768E-1 1.05325E-1 1.06677E-1 1.08273E-1 9.83896E-2 1.00732E-1 9.17996E-2 9.37987E-2 9.24255E-2 8.35544E-2 8.53895E-2 8.65079E-2 7.82719E-2 7.81009E-2 7.75901E-2 6.81055E-2 6.7805E-2 6.72077E-2 5.83459E-2 5.79561E-2 5.82157E-2 5.06672E-2 5.00995E-2 5.20543E-2 1.05099E-2 1.92057E-2 1.32171E-1 2.137E-1 2.23969E-1 1.54859E-1 8.41107E-2 5.25183E-2 3.83563E-2 3.94083E-2 4.01324E-2 3.99502E-2 3.5943E-2 3.93745E-2 5.12635E-2 6.20658E-2 4.34134E-2 3.63713E-2 3.62794E-2 3.63623E-2 3.11354E-2 3.49891E-2 5.15891E-2 8.42053E-2 1.22471E-1 1.11623E-1 7.35047E-2 4.0688E-2 5.37472E-2 1.21615E-1 1.3035E-1 1.38104E-1 7.03844E-2 3.70611E-2 5.40442E-2 7.0934E-2 8.28717E-2 7.54531E-2 1.11563E-1 1.06818E-1 1.09504E-1 7.65196E-2 6.48597E-2 6.35003E-2 4.80683E-2 4.13827E-2 3.96379E-2 4.61614E-2 6.35459E-2 8.65219E-2 6.77329E-2 6.66776E-2 7.65701E-2 6.15852E-2 5.6988E-2 4.86586E-2 4.01967E-2 3.33309E-2 2.88064E-2 3.20374E-2 3.53323E-2 3.60832E-2 3.76282E-2 3.41917E-2 4.16358E-2 3.43365E-2 3.13122E-2 3.19071E-2 2.47795E-2 2.53843E-2 1.44583E-2 8.8544E-3 8.31879E-3 1.04079E-2 1.05062E-2 1.64103E-2 1.28467E-2 1.09011E-2 1.03204E-2 4.05833E-3 4.3154E-3 2.33157E-3 1.80038E-3 3.36164E-3 5.32342E-3 8.59661E-3 1.21302E-2 1.76646E-2 2.56689E-2 2.47606E-2 1.53637E-2 3.6541E-2 5.09897E-2 3.41457E-2 3.31437E-2 6.88077E-2 7.1441E-2 6.21292E-2 9.10813E-2 7.90216E-2 8.78208E-2 9.38404E-2 1.01174E-1 1.01782E-1 1.07128E-1 1.18532E-1 9.51303E-2 1.82022E-1 1.60891E-1 7.15095E-2 4.31052E-2 6.97439E-2 1.05543E-1 1.93811E-1 2.26872E-1 3.67572E-1 2.72391E-1 2.09696E-1 1.62123E-1 3.51412E-1 3.4136E-1 3.07277E-1 3.08946E-1 3.05698E-1 3.73262E-1 4.13924E-1 4.2737E-1 3.69992E-1 -9999 -9999 -9999 -9999 -9999 -9999 -9999 -9999 -9999 -9999 -9999 -9999 -9999 -9999 -9999 -9999 -9999 -9999 -9999 -9999 -9999 -9999 -9999 -9999 -9999 -9999 -9999 -9999 -9999 -9999 -9999 -9999 -9999 -9999 -9999 -9999 -9999 -9999 -9999 -9999 -9999 -9999 -9999
-9999 -9999 -9999 -9999 -9999 -9999 -9999 -9999 -9999 -9999 -9999 -9999 -9999 -9999 -9999 -9999 -9999 -9999 -9999 -9999 -9999 -9999 -9999 -9999 -9999 -9999 -9999 -9999 -9999 -9999 -9999 -9999 -9999 -9999 -9999 -9999 -9999 -9999 -9999 -9999 -9999 -9999 -9999 -9999 -9999 -9999 -9999 -9999 -9999 -9999 -9999 -9999 -9999 -9999 -9999 -9999 -9999 -9999 -9999 -9999 -9999 -9999 1.2328E-1 1.25093E-1 1.13858E-1 1.16038E-1 1.18502E-1 1.09326E-1 1.12849E-1 1.04432E-1 1.07586E-1 1.09194E-1 9.86006E-2 1.00517E-1 1.02467E-1 9.33958E-2 9.22266E-2 9.38287E-2 8.48352E-2 8.68835E-2 8.84009E-2 7.9478E-2 7.9478E-2 7.79303E-2 6.79551E-2 6.84073E-2 6.84073E-2 6.01977E-2 6.0332E-2 6.0332E-2 5.21715E-2 5.12409E-2 5.15881E-2 8.286E-3 1.31283E-2 3.70658E-2 1.79384E-1 2.24781E-1 1.96057E-1 1.12967E-1 5.45346E-2 4.11486E-2 3.86085E-2 3.93186E-2 3.45823E-2 3.67732E-2 4.03714E-2 4.9021E-2 4.6357E-2 4.27389E-2 4.01027E-2 3.90237E-2 3.8935E-2 3.38731E-2 3.1064E-2 3.58639E-2 4.36877E-2 4.92231E-2 4.29563E-2 4.22827E-2 5.00411E-2 8.32112E-2 1.69793E-1 1.32538E-1 1.34275E-1 9.52132E-2 5.12426E-2 3.88672E-2 5.02868E-2 4.50214E-2 3.99406E-2 5.99966E-2 8.54653E-2 7.90248E-2 5.03112E-2 3.53952E-2 3.69088E-2 3.69088E-2 3.83098E-2 3.89243E-2 4.2849E-2 5.11148E-2 6.63159E-2 7.06453E-2 6.28755E-2 6.30312E-2 6.88645E-2 5.08328E-2 5.79473E-2 4.37061E-2 4.65162E-2 4.58796E-2 5.18489E-2 3.93132E-2 3.74769E-2 2.56313E-2 2.8316E-2 2.74353E-2 2.43815E-2 3.32671E-2 2.84693E-2 2.13421E-2 2.52383E-2 2.06262E-2 9.9014E-3 8.28836E-3 1.08974E-2 6.32708E-3 8.69377E-3 1.00992E-2 1.16946E-2 1.19232E-2 7.91512E-3 3.13888E-3 2.08978E-3 1.78949E-3 3.35112E-3 4.64428E-3 7.259E-3 8.93592E-3 1.25723E-2 1.59357E-2 1.29471E-2 2.00604E-2 3.38867E-2 2.8523E-2 2.64901E-2 3.14307E-2 7.26187E-2 7.34076E-2 7.26529E-2 1.00888E-1 1.16533E-1 8.76695E-2 1.00465E-1 1.12318E-1 9.48642E-2 1.05102E-1 9.15556E-2 1.37374E-1 1.32507E-1 1.77187E-1 1.59316E-1 1.11112E-1 2.32445E-1 1.37064E-1 1.28084E-1 2.4142E-1 3.37589E-1 2.38488E-1 1.89929E-1 3.52478E-1 3.3456E-1 3.17834E-1 2.98381E-1 3.00996E-1 3.0124E-1 3.72169E-1 4.06585E-1 4.07495E-1 -9999 -9999 -9999 -9999 -9999 -9999 -9999 -9999 -9999 -9999 -9999 -9999 -9999 -9999 -9999 -9999 -9999 -9999 -9999 -9999 -9999 -9999 -9999 -9999 -9999 -9999 -9999 -9999 -9999 -9999 -9999 -9999 -9999 -9999 -9999 -9999 -9999 -9999 -9999 -9999 -9999 -9999 -9999 -9999
-9999 -9999 -9999 -9999 -9999 -9999 -9999 -9999 -9999 -9999 -9999 -9999 -9999 -9999 -9999 -9999 -9999 -9999 -9999 -9999 -9999 -9999 -9999 -9999 -9999 -9999 -9999 -9999 -9999 -9999 -9999 -9999 -9999 -9999 -9999 -9999 -9999 -9999 -9999 -9999 -9999 -9999 -9999 -9999 -9999 -9999 -9999 -9999 -9999 -9999 -9999 -9999 -9999 -9999 -9999 -9999 -9999 -9999 -9999 -9999 -9999 -9999 2.65716E-2 2.41666E-2 2.4449E-2 1.17511E-1 1.08403E-1 1.11193E-1 1.14045E-1 1.06903E-1 1.10588E-1 1.12709E-1 1.01164E-1 1.01596E-1 1.04006E-1 9.16321E-2 9.36271E-2 8.48352E-2 8.61336E-2 8.78291E-2 7.9478E-2 8.12301E-2 8.08769E-2 7.02434E-2 6.93198E-2 6.91669E-2 6.11439E-2 6.19657E-2 6.23805E-2 5.46899E-2 5.40802E-2 5.33569E-2 5.26427E-2 4.71139E-2 9.16632E-3 1.92502E-2 1.12255E-1 1.83753E-1 2.25188E-1 1.59853E-1 7.15713E-2 4.58744E-2 3.83453E-2 3.28827E-2 3.53725E-2 3.71103E-2 4.25334E-2 4.80559E-2 5.1515E-2 5.02563E-2 4.68818E-2 5.09365E-2 5.06817E-2 6.35639E-2 6.259E-2 5.14738E-2 4.19516E-2 4.09652E-2 5.66979E-2 8.26138E-2 1.37561E-1 1.5904E-1 1.63413E-1 1.11874E-1 9.36347E-2 1.23363E-1 9.84331E-2 5.63285E-2 3.77352E-2 3.64259E-2 3.88564E-2 4.81678E-2 6.93658E-2 6.12813E-2 4.42059E-2 3.55571E-2 3.4076E-2 3.46254E-2 3.71086E-2 3.91015E-2 4.22713E-2 4.74673E-2 5.31416E-2 5.69861E-2 5.58221E-2 5.28467E-2 4.39005E-2 3.67098E-2 3.22432E-2 2.95137E-2 3.22794E-2 2.38772E-2 3.15245E-2 2.61695E-2 3.05652E-2 4.80949E-2 4.27477E-2 3.57171E-2 2.99551E-2 2.42135E-2 2.63546E-2 2.42547E-2 2.14852E-2 1.29471E-2 9.76167E-3 2.27519E-2 1.22509E-2 9.52712E-3 7.50288E-3 1.27621E-2 1.39044E-2 1.64451E-2 8.53872E-3 6.92372E-3 3.07871E-3 1.7998E-3 2.36298E-3 2.31234E-3 4.78278E-3 5.91565E-3 8.3272E-3 8.8824E-3 7.45077E-3 1.57307E-2 1.77159E-2 1.43136E-2 1.42286E-2 3.43314E-2 5.50065E-2 5.15828E-2 4.43912E-2 6.57528E-2 7.45883E-2 4.70846E-2 5.7923E-2 1.21143E-1 1.65661E-1 1.53242E-1 9.55865E-2 1.15911E-1 7.235E-2 1.0192E-1 1.67451E-1 2.72513E-1 3.56296E-1 1.93967E-1 1.41595E-1 2.55004E-1 3.77075E-1 3.28619E-1 3.66685E-1 3.45048E-1 3.10274E-1 3.02811E-1 2.88187E-1 2.88085E-1 2.86164E-1 3.12704E-1 -9999 -9999 -9999 -9999 -9999 -9999 -9999 -9999 -9999 -9999 -9999 -9999 -9999 -9999 -9999 -9999 -9999 -9999 -9999 -9999 -9999 -9999 -9999 -9999 -9999 -9999 -9999 -9999 -9999 -9999 -9999 -9999 -9999 -9999 -9999 -9999 -9999 -9999 -9999 -9999 -9999 -9999 -9999 -9999 -9999 -9999
-9999 -9999 -9999 -9999 -9999 -9999 -9999 -9999 -9999 -9999 -9999 -9999 -9999 -9999 -9999 -9999 -9999 -9999 -9999 -9999 -9999 -9999 -9999 -9999 -9999 -9999 -9999 -9999 -9999 -9999 -9999 -9999 -9999 -9999 -9999 -9999 -9999 -9999 -9999 -9999 -9999 -9999 -9999 -9999 -9999 -9999 -9999 -9999 -9999 -9999 -9999 -9999 -9999 -9999 -9999 -9999 -9999 -9999 -9999 -9999 -9999 2.63263E-2 2.70687E-2 2.46199E-2 2.5198E-2 1.2101E-1 1.10958E-1 1.13566E-1 1.15738E-1 1.07814E-1 1.13185E-1 1.02905E-1 1.03124E-1 1.04006E-1 9.42031E-2 9.28245E-2 9.48425E-2 8.63206E-2 8.80193E-2 9.03307E-2 8.17624E-2 8.31974E-2 8.26567E-2 7.14923E-2 7.05537E-2 7.03984E-2 6.21037E-2 6.27978E-2 6.39233E-2 5.6811E-2 5.61793E-2 5.61793E-2 4.82987E-2 4.77567E-2 4.8312E-2 8.87648E-3 8.30309E-2 1.54527E-1 2.42943E-1 1.95469E-1 1.1216E-1 5.63901E-2 4.03153E-2 3.1843E-2 3.27322E-2 3.78797E-2 5.05931E-2 7.3355E-2 8.66465E-2 7.88047E-2 8.70255E-2 8.71208E-2 1.15595E-1 1.57955E-1 1.82208E-1 1.25282E-1 7.23782E-2 7.91259E-2 1.23853E-1 1.71121E-1 1.55099E-1 1.24792E-1 1.22807E-1 7.29639E-2 5.97888E-2 7.48028E-2 1.13129E-1 8.79972E-2 5.56842E-2 4.11851E-2 4.99494E-2 6.31328E-2 7.25307E-2 8.21525E-2 7.83189E-2 5.49182E-2 4.10664E-2 3.79629E-2 3.6772E-2 3.77906E-2 4.13249E-2 4.76812E-2 4.76333E-2 4.96654E-2 4.51059E-2 4.30679E-2 4.4584E-2 4.39841E-2 4.26006E-2 2.54055E-2 1.80801E-2 2.15826E-2 2.94578E-2 4.58502E-2 4.71068E-2 3.65301E-2 2.9454E-2 2.70624E-2 2.28357E-2 2.14265E-2 1.47891E-2 1.79826E-2 1.3352E-2 1.18086E-2 1.40068E-2 2.85991E-2 1.76186E-2 1.37254E-2 1.00631E-2 1.69522E-2 2.05696E-2 2.11064E-2 1.17594E-2 9.17179E-3 4.12233E-3 3.07732E-3 2.07358E-3 1.62065E-3 2.71734E-3 4.59439E-3 4.5916E-3 5.05606E-3 4.54098E-3 6.84797E-3 9.17024E-3 9.08611E-3 1.23137E-2 2.27693E-2 2.88464E-2 2.50688E-2 2.80161E-2 3.52964E-2 3.78487E-2 5.86524E-2 7.96953E-2 1.13053E-1 1.84669E-1 1.66217E-1 1.46188E-1 1.34603E-1 8.56989E-2 8.40895E-2 1.18519E-1 1.4422E-1 2.7976E-1 2.87815E-1 3.00869E-1 2.70525E-1 3.69362E-1 2.4393E-1 3.58318E-1 3.4136E-1 3.06779E-1 2.96912E-1 2.86747E-1 2.91463E-1 2.79502E-1 2.79502E-1 -9999 -9999 -9999 -9999 -9999 -9999 -9999 -9999 -9999 -9999 -9999 -9999 -9999 -9999 -9999 -9999 -9999 -9999 -9999 -9999 -9999 -9999 -9999 -9999 -9999 -9999 -9999 -9999 -9999 -9999 -9999 -9999 -9999 -9999 -9999 -9999 -9999 -9999 -9999 -9999 -9999 -9999 -9999 -9999 -9999 -9999
-9999 -9999 -9999 -9999 -9999 -9999 -9999 -9999 -9999 -9999 -9999 -9999 -9999 -9999 -9999 -9999 -9999 -9999 -9999 -9999 -9999 -9999 -9999 -9999 -9999 -9999 -9999 -9999 -9999 -9999 -9999 -9999 -9999 -9999 -9999 -9999 -9999 -9999 -9999 -9999 -9999 -9999 -9999 -9999 -9999 -9999 -9999 -9999 -9999 -9999 -9999 -9999 -9999 -9999 -9999 -9999 -9999 -9999 -9999 -9999 -9999 -9999 -9999 2.50232E-2 2.57294E-2 2.34359E-2 2.39309E-2 2.42665E-2 2.21355E-2 1.09425E-1 1.13424E-1 1.04006E-1 1.04672E-1 1.05789E-1 9.30246E-2 9.48425E-2 9.66917E-2 8.76393E-2 8.93611E-2 8.17624E-2 8.44716E-2 8.63222E-2 7.48677E-2 7.3082E-2 7.26018E-2 6.36402E-2 6.33582E-2 6.39233E-2 5.71932E-2 5.8354E-2 5.88769E-2 5.95367E-2 5.19061E-2 5.07526E-2 4.7878E-2 4.64265E-2 7.05334E-2 1.33459E-1 2.16082E-1 2.43278E-1 1.8019E-1 8.42266E-2 4.06561E-2 3.23589E-2 3.14071E-2 3.55443E-2 5.01492E-2 9.82787E-2 1.14272E-1 1.1144E-1 1.16533E-1 1.40064E-1 1.66399E-1 1.76783E-1 1.9225E-1 1.72244E-1 1.21454E-1 1.11826E-1 1.36125E-1 1.75693E-1 1.69809E-1 1.58201E-1 1.08287E-1 7.41571E-2 5.70993E-2 8.97249E-2 1.19381E-1 9.50691E-2 5.99394E-2 6.19211E-2 5.39782E-2 6.24895E-2 8.92018E-2 1.00524E-1 1.01487E-1 7.83009E-2 6.2988E-2 4.75313E-2 3.78444E-2 3.66883E-2 3.71932E-2 4.37294E-2 4.69298E-2 4.9566E-2 5.14515E-2 3.94503E-2 4.36603E-2 4.42171E-2 5.13145E-2 3.50908E-2 2.01699E-2 3.09821E-2 5.60371E-2 4.17866E-2 3.52557E-2 2.6497E-2 1.91638E-2 1.74268E-2 1.87537E-2 1.62784E-2 1.32008E-2 1.51419E-2 1.52366E-2 1.38862E-2 1.50009E-2 1.60028E-2 2.03948E-2 1.98651E-2 2.05118E-2 2.06662E-2 2.19694E-2 2.1993E-2 9.99181E-3 9.19829E-3 7.43535E-3 6.06436E-3 3.0838E-3 1.51089E-3 1.83192E-3 2.98284E-3 2.87698E-3 2.66896E-3 3.50746E-3 5.88061E-3 1.03857E-2 1.31387E-2 1.78513E-2 2.04962E-2 2.047E-2 2.17906E-2 3.77699E-2 4.76802E-2 5.68728E-2 8.78667E-2 1.42515E-1 1.39553E-1 1.82943E-1 1.73917E-1 1.97208E-1 1.64443E-1 1.80068E-1 2.15428E-1 1.6313E-1 1.09957E-1 1.34329E-1 2.57949E-1 3.53225E-1 3.73682E-1 2.97744E-1 2.11161E-1 3.5933E-1 3.48224E-1 3.22692E-1 3.03306E-1 2.90596E-1 2.99762E-1 2.83298E-1 -9999 -9999 -9999 -9999 -9999 -9999 -9999 -9999 -9999 -9999 -9999 -9999 -9999 -9999 -9999 -9999 -9999 -9999 -9999 -9999 -9999 -9999 -9999 -9999 -9999 -9999 -9999 -9999 -9999 -9999 -9999 -9999 -9999 -9999 -9999 -9999 -9999 -9999 -9999 -9999 -9999 -9999 -9999 -9999 -9999 -9999 -9999
-9999 -9999 -9999 -9999 -9999 -9999 -9999 -9999 -9999 -9999 -9999 -9999 -9999 -9999 -9999 -9999 -9999 -9999 -9999 -9999 -9999 -9999 -9999 -9999 -9999 -9999 -9999 -9999 -9999 -9999 -9999 -9999 -9999 -9999 -9999 -9999 -9999 -9999 -9999 -9999 -9999 -9999 -9999 -9999 -9999 -9999 -9999 -9999 -9999 -9999 -9999 -9999 -9999 -9999 -9999 -9999 -9999 -9999 -9999 -9999 -9999 -9999 2.45058E-2 2.52565E-2 2.60897E-2 2.38201E-2 2.40423E-2 2.44927E-2 2.21355E-2 1.08732E-1 1.13663E-1 1.04227E-1 1.05565E-1 9.28245E-2 9.81225E-2 9.66917E-2 8.76393E-2 8.93611E-2 9.0136E-2 8.19406E-2 8.53924E-2 8.74498E-2 7.63582E-2 7.53616E-2 7.51966E-2 6.59376E-2 6.56463E-2 6.59376E-2 5.84843E-2 5.95367E-2 6.06065E-2 5.35622E-2 5.45306E-2 5.33227E-2 4.46658E-2 4.84478E-2 1.376E-2 1.29194E-1 2.13295E-1 2.48714E-1 2.51348E-1 1.36387E-1 5.43464E-2 3.55443E-2 3.09058E-2 2.8285E-2 3.90472E-2 6.37545E-2 8.31665E-2 1.07333E-1 1.05416E-1 1.23953E-1 1.50838E-1 1.51954E-1 1.6124E-1 6.94143E-2 6.08877E-2 6.38006E-2 6.38006E-2 1.23325E-1 1.69135E-1 1.14688E-1 7.85046E-2 5.68364E-2 7.18473E-2 1.15694E-1 1.35241E-1 1.02893E-1 6.9161E-2 6.39301E-2 6.93868E-2 7.27924E-2 8.43448E-2 9.71789E-2 1.10347E-1 8.63051E-2 7.3704E-2 6.07206E-2 4.58506E-2 3.71086E-2 3.52929E-2 3.77047E-2 4.75514E-2 4.93512E-2 6.61255E-2 4.97744E-2 5.84406E-2 4.3565E-2 5.82322E-2 2.7514E-2 2.48536E-2 4.02072E-2 5.1256E-2 3.41017E-2 3.38816E-2 2.81463E-2 3.1531E-2 2.33923E-2 1.49224E-2 1.64071E-2 1.36175E-2 1.56872E-2 2.07776E-2 2.0072E-2 1.78984E-2 1.66099E-2 1.29849E-2 1.17318E-2 1.51645E-2 1.35586E-2 9.43575E-3 1.25526E-2 1.36667E-2 1.06491E-2 8.29612E-3 5.75595E-3 3.00619E-3 1.56531E-3 2.7484E-3 2.94162E-3 3.25256E-3 3.23693E-3 5.41116E-3 6.64767E-3 7.78052E-3 7.25487E-3 1.44098E-2 1.65952E-2 2.18082E-2 3.67416E-2 4.47441E-2 5.65075E-2 8.45391E-2 1.10006E-1 8.17622E-2 9.28842E-2 1.46987E-1 1.56177E-1 1.48789E-1 2.73219E-1 2.83512E-1 1.99348E-1 2.88775E-1 2.13003E-1 1.25038E-1 1.53974E-1 2.6881E-1 2.28181E-1 2.00576E-1 1.89141E-1 3.68305E-1 3.53011E-1 3.34039E-1 3.11277E-1 3.27752E-1 3.05698E-1 2.86164E-1 -9999 -9999 -9999 -9999 -9999 -9999 -9999 -9999 -9999 -9999 -9999 -9999 -9999 -9999 -9999 -9999 -9999 -9999 -9999 -9999 -9999 -9999 -9999 -9999 -9999 -9999 -9999 -9999 -9999 -9999 -9999 -9999 -9999 -9999 -9999 -9999 -9999 -9999 -9999 -9999 -9999 -9999 -9999 -9999 -9999 -9999 -9999
-9999 -9999 -9999 -9999 -9999 -9999 -9999 -9999 -9999 -9999 -9999 -9999 -9999 -9999 -9999 -9999 -9999 -9999 -9999 -9999 -9999 -9999 -9999 -9999 -9999 -9999 -9999 -9999 -9999 -9999 -9999 -9999 -9999 -9999 -9999 -9999 -9999 -9999 -9999 -9999 -9999 -9999 -9999 -9999 -9999 -9999 -9999 -9999 -9999 -9999 -9999 -9999 -9999 -9999 -9999 -9999 -9999 -9999 -9999 -9999 -9999 2.70687E-2 2.46771E-2 2.56698E-2 2.63326E-2 2.40981E-2 2.4436E-2 2.20328E-2 2.23942E-2 2.31343E-2 2.13809E-2 1.05341E-1 1.07599E-1 9.44358E-2 9.64847E-2 9.81519E-2 8.89759E-2 9.07211E-2 9.11131E-2 8.17624E-2 8.4655E-2 8.68844E-2 7.71977E-2 7.71977E-2 7.71977E-2 6.81603E-2 6.78601E-2 6.80101E-2 5.98025E-2 6.04718E-2 6.15571E-2 5.41656E-2 5.48979E-2 5.38028E-2 4.40744E-2 8.31234E-3 1.70306E-2 1.04657E-1 1.96522E-1 2.48089E-1 2.62656E-1 1.70384E-1 7.84774E-2 4.39025E-2 3.22847E-2 2.64544E-2 3.02368E-2 4.11386E-2 6.20899E-2 4.58138E-2 4.79031E-2 4.97537E-2 5.76131E-2 5.58485E-2 4.52098E-2 4.22697E-2 3.96848E-2 4.47135E-2 8.45673E-2 1.0373E-1 1.38932E-1 1.1116E-1 8.58304E-2 5.83042E-2 8.1099E-2 1.07683E-1 1.15063E-1 1.15091E-1 8.62299E-2 7.78599E-2 1.01709E-1 7.97277E-2 9.84457E-2 1.03418E-1 1.04738E-1 8.82029E-2 8.40382E-2 7.0456E-2 5.58339E-2 4.31406E-2 3.81681E-2 3.7309E-2 4.18903E-2 5.16418E-2 5.91732E-2 3.37544E-2 2.78396E-2 2.8578E-2 3.133E-2 2.24043E-2 2.47554E-2 3.80789E-2 4.5312E-2 3.60371E-2 3.97392E-2 3.19907E-2 3.70481E-2 2.30376E-2 1.96376E-2 1.80011E-2 1.15954E-2 1.15426E-2 1.5386E-2 1.21882E-2 1.32061E-2 1.57993E-2 1.65578E-2 1.31338E-2 1.26461E-2 1.2186E-2 1.23572E-2 1.34773E-2 1.04949E-2 7.58062E-3 6.72264E-3 3.5516E-3 1.85154E-3 1.56531E-3 2.48183E-3 2.9392E-3 2.7321E-3 3.33778E-3 4.52759E-3 3.67269E-3 6.05104E-3 5.43993E-3 1.04375E-2 1.24594E-2 1.09286E-2 1.79984E-2 1.86149E-2 2.44275E-2 4.83387E-2 8.20616E-2 6.24403E-2 1.0677E-1 7.27495E-2 5.57979E-2 1.07691E-1 2.13341E-1 2.29853E-1 1.28185E-1 2.21903E-1 3.1635E-1 1.64282E-1 1.2195E-1 1.3338E-1 1.72285E-1 1.86367E-1 1.87024E-1 3.84283E-1 3.54614E-1 3.38213E-1 3.14294E-1 3.31892E-1 3.07192E-1 2.87604E-1 -9999 -9999 -9999 -9999 -9999 -9999 -9999 -9999 -9999 -9999 -9999 -9999 -9999 -9999 -9999 -9999 -9999 -9999 -9999 -9999 -9999 -9999 -9999 -9999 -9999 -9999 -9999 -9999 -9999 -9999 -9999 -9999 -9999 -9999 -9999 -9999 -9999 -9999 -9999 -9999 -9999 -9999 -9999 -9999 -9999 -9999 -9999
-9999 -9999 -9999 -9999 -9999 -9999 -9999 -9999 -9999 -9999 -9999 -9999 -9999 -9999 -9999 -9999 -9999 -9999 -9999 -9999 -9999 -9999 -9999 -9999 -9999 -9999 -9999 -9999 -9999 -9999 -9999 -9999 -9999 -9999 -9999 -9999 -9999 -9999 -9999 -9999 -9999 -9999 -9999 -9999 -9999 -9999 -9999 -9999 -9999 -9999 -9999 -9999 -9999 -9999 -9999 -9999 -9999 -9999 -9999 -9999 2.6695E-2 2.73207E-2 2.52565E-2 2.60897E-2 2.38754E-2 2.43793E-2 2.49513E-2 2.24985E-2 2.29205E-2 2.36225E-2 2.16308E-2 1.06691E-1 1.08744E-1 9.6278E-2 9.81519E-2 8.82099E-2 9.05257E-2 9.22979E-2 8.22979E-2 8.30168E-2 8.5023E-2 7.78754E-2 7.99408E-2 8.02898E-2 7.04515E-2 6.93737E-2 6.93737E-2 6.12841E-2 6.19688E-2 6.25215E-2 5.53913E-2 5.58887E-2 5.55152E-2 4.73681E-2 4.6311E-2 8.29286E-3 1.67175E-2 4.05349E-2 1.81843E-1 2.48089E-1 2.38508E-1 2.17069E-1 1.08978E-1 5.61885E-2 3.11531E-2 2.65769E-2 2.73234E-2 3.20224E-2 4.52337E-2 6.32845E-2 6.56938E-2 6.19016E-2 7.24973E-2 3.3875E-2 3.20767E-2 3.05081E-2 3.41839E-2 4.05934E-2 9.51213E-2 1.1184E-1 1.41298E-1 1.37407E-1 8.07797E-2 5.46313E-2 6.59337E-2 6.72738E-2 7.9821E-2 1.1341E-1 1.07005E-1 9.74241E-2 1.0538E-1 9.29816E-2 1.06184E-1 9.76071E-2 9.79279E-2 9.70511E-2 1.00066E-1 9.0742E-2 7.90506E-2 5.94709E-2 4.99151E-2 4.27702E-2 4.21544E-2 4.69298E-2 4.16652E-2 5.06263E-2 4.79819E-2 2.2121E-2 2.65171E-2 2.81073E-2 3.3962E-2 5.21097E-2 4.18609E-2 3.34847E-2 3.66395E-2 2.32327E-2 3.21413E-2 2.57123E-2 1.77575E-2 1.57724E-2 1.53595E-2 1.29108E-2 1.25007E-2 2.01331E-2 2.08427E-2 1.734E-2 1.49556E-2 1.41472E-2 1.08149E-2 7.72185E-3 9.8148E-3 1.02862E-2 8.43845E-3 7.94797E-3 5.29425E-3 3.29277E-3 2.21785E-3 2.09557E-3 3.23648E-3 3.46138E-3 4.22441E-3 4.62915E-3 4.4242E-3 6.2033E-3 8.92533E-3 1.09011E-2 9.46025E-3 1.15757E-2 9.10665E-3 1.26345E-2 1.26367E-2 2.49387E-2 5.07419E-2 6.0252E-2 5.04437E-2 7.93451E-2 4.82747E-2 2.98838E-2 7.36597E-2 1.38421E-1 1.50428E-1 9.1617E-2 2.25445E-1 3.11479E-1 2.05698E-1 1.81275E-1 2.18952E-1 1.97289E-1 1.82805E-1 3.50193E-1 3.74938E-1 3.5088E-1 3.33E-1 3.10775E-1 3.24664E-1 3.03217E-1 2.84596E-1 -9999 -9999 -9999 -9999 -9999 -9999 -9999 -9999 -9999 -9999 -9999 -9999 -9999 -9999 -9999 -9999 -9999 -9999 -9999 -9999 -9999 -9999 -9999 -9999 -9999 -9999 -9999 -9999 -9999 -9999 -9999 -9999 -9999 -9999 -9999 -9999 -9999 -9999 -9999 -9999 -9999 -9999 -9999 -9999 -9999 -9999 -9999
-9999 -9999 -9999 -9999 -9999 -9999 -9999 -9999 -9999 -9999 -9999 -9999 -9999 -9999 -9999 -9999 -9999 -9999 -9999 -9999 -9999 -9999 -9999 -9999 -9999 -9999 -9999 -9999 -9999 -9999 -9999 -9999 -9999 -9999 -9999 -9999 -9999 -9999 -9999 -9999 -9999 -9999 -9999 -9999 -9999 -9999 -9999 -9999 -9999 -9999 -9999 -9999 -9999 -9999 -9999 -9999 -9999 -9999 -9999 -9999 2.6757E-2 2.4792E-2 2.57891E-2 2.64548E-2 2.39309E-2 2.46066E-2 2.56547E-2 2.31343E-2 2.34587E-2 2.38427E-2 2.18327E-2 2.25017E-2 2.04914E-2 9.73151E-2 9.89949E-2 8.93611E-2 9.15065E-2 9.32957E-2 8.42885E-2 8.52075E-2 8.68844E-2 7.94199E-2 8.1345E-2 8.38559E-2 7.37773E-2 7.3133E-2 7.26531E-2 6.43496E-2 6.50657E-2 6.54989E-2 5.74061E-2 5.72782E-2 5.70232E-2 4.83388E-2 4.49811E-2 8.1769E-3 1.08941E-2 3.01065E-2 1.60599E-1 2.5543E-1 2.4412E-1 2.28314E-1 1.33114E-1 7.40038E-2 3.85184E-2 2.88774E-2 2.59184E-2 2.90106E-2 3.06597E-2 4.39048E-2 5.32368E-2 5.0123E-2 5.38333E-2 4.97137E-2 5.24506E-2 5.43532E-2 6.30426E-2 4.46135E-2 5.56008E-2 9.41106E-2 1.13167E-1 1.28189E-1 8.46071E-2 7.96084E-2 7.52153E-2 5.802E-2 7.15062E-2 1.16772E-1 1.16737E-1 8.68821E-2 9.06191E-2 8.22101E-2 9.20481E-2 1.10339E-1 9.54276E-2 9.60204E-2 9.37022E-2 9.08971E-2 8.25167E-2 5.99253E-2 4.84374E-2 3.99745E-2 4.6077E-2 4.27889E-2 4.15751E-2 5.14477E-2 5.46291E-2 3.07612E-2 3.36144E-2 5.72658E-2 3.94145E-2 4.66892E-2 3.90365E-2 3.0527E-2 2.9202E-2 2.23865E-2 2.85536E-2 2.63902E-2 1.39414E-2 1.39863E-2 1.46995E-2 1.25338E-2 7.13464E-3 9.06087E-3 1.04766E-2 1.34303E-2 1.54043E-2 1.65202E-2 1.20086E-2 7.62597E-3 9.36381E-3 7.63033E-3 7.72345E-3 7.62061E-3 5.79032E-3 4.111E-3 3.42111E-3 3.8326E-3 7.29503E-3 8.70423E-3 9.96298E-3 1.09145E-2 8.46465E-3 1.50056E-2 2.37706E-2 2.44509E-2 1.79058E-2 1.17874E-2 9.15657E-3 7.78074E-3 8.87291E-3 1.81354E-2 3.81156E-2 3.46218E-2 3.65865E-2 5.8421E-2 3.90057E-2 1.83321E-2 3.97956E-2 8.96031E-2 7.9037E-2 1.15531E-1 2.89485E-1 2.94009E-1 2.23314E-1 1.96746E-1 2.94273E-1 2.40529E-1 1.89951E-1 3.50193E-1 3.53011E-1 3.3769E-1 3.11277E-1 2.92047E-1 3.09447E-1 3.0919E-1 3.18268E-1 -9999 -9999 -9999 -9999 -9999 -9999 -9999 -9999 -9999 -9999 -9999 -9999 -9999 -9999 -9999 -9999 -9999 -9999 -9999 -9999 -9999 -9999 -9999 -9999 -9999 -9999 -9999 -9999 -9999 -9999 -9999 -9999 -9999 -9999 -9999 -9999 -9999 -9999 -9999 -9999 -9999 -9999 -9999 -9999 -9999 -9999 -9999
-9999 -9999 -9999 -9999 -9999 -9999 -9999 -9999 -9999 -9999 -9999 -9999 -9999 -9999 -9999 -9999 -9999 -9999 -9999 -9999 -9999 -9999 -9999 -9999 -9999 -9999 -9999 -9999 -9999 -9999 -9999 -9999 -9999 -9999 -9999 -9999 -9999 -9999 -9999 -9999 -9999 -9999 -9999 -9999 -9999 -9999 -9999 -9999 -9999 -9999 -9999 -9999 -9999 -9999 -9999 -9999 -9999 -9999 -9999 -9999 2.70061E-2 2.50813E-2 2.62716E-2 2.68248E-2 2.42665E-2 2.51837E-2 2.3242E-2 2.36225E-2 2.39535E-2 2.16308E-2 2.20877E-2 2.27643E-2 2.05391E-2 2.12674E-2 1.00486E-1 9.07211E-2 9.28954E-2 8.39234E-2 8.57632E-2 8.7261E-2 7.83872E-2 8.01151E-2 8.22339E-2 7.49172E-2 7.62396E-2 7.55758E-2 6.59347E-2 6.6667E-2 6.78542E-2 5.94889E-2 5.88306E-2 5.80496E-2 5.74061E-2 4.91066E-2 4.75822E-2 8.02475E-3 1.02519E-2 2.74769E-2 1.43969E-1 2.14798E-1 2.43589E-1 2.26973E-1 1.64804E-1 8.35389E-2 4.88226E-2 3.27645E-2 2.7206E-2 2.50375E-2 3.1227E-2 4.7182E-2 6.35624E-2 6.41217E-2 6.22111E-2 6.50131E-2 5.99216E-2 5.91323E-2 6.55864E-2 4.61363E-2 5.97926E-2 9.49776E-2 1.05303E-1 1.12583E-1 1.25698E-1 1.23328E-1 9.29752E-2 4.47893E-2 6.88814E-2 1.12494E-1 1.02281E-1 7.73233E-2 9.25207E-2 9.26019E-2 9.40702E-2 1.09805E-1 9.76693E-2 9.44565E-2 1.03425E-1 1.00522E-1 7.93706E-2 6.15786E-2 4.19743E-2 3.74078E-2 3.5807E-2 2.58467E-2 3.48933E-2 3.31295E-2 3.52388E-2 3.15443E-2 9.06615E-2 9.452E-2 4.93043E-2 4.19552E-2 3.1565E-2 3.06885E-2 3.93438E-2 2.0216E-2 1.41858E-2 1.90294E-2 2.30407E-2 9.79006E-3 7.34072E-3 6.96541E-3 5.02262E-3 8.41775E-3 1.32475E-2 1.8739E-2 1.9333E-2 1.56722E-2 1.31965E-2 1.09004E-2 9.76237E-3 8.50828E-3 7.16184E-3 5.60829E-3 3.70938E-3 2.91078E-3 4.16685E-3 3.09118E-3 5.12555E-3 1.02498E-2 1.54837E-2 2.2417E-2 2.09336E-2 3.95056E-2 4.57648E-2 2.95116E-2 4.82407E-2 3.78846E-2 1.35248E-2 7.80913E-3 7.97128E-3 1.41212E-2 2.11746E-2 1.88327E-2 2.40403E-2 3.62264E-2 2.25019E-2 1.52793E-2 3.65649E-2 5.58948E-2 6.85371E-2 1.46614E-1 2.55933E-1 2.62528E-1 1.96376E-1 2.3454E-1 3.4927E-1 2.24663E-1 1.89973E-1 1.62441E-1 3.32481E-1 3.14059E-1 2.82929E-1 2.88804E-1 2.90495E-1 3.41544E-1 3.90667E-1 -9999 -9999 -9999 -9999 -9999 -9999 -9999 -9999 -9999 -9999 -9999 -9999 -9999 -9999 -9999 -9999 -9999 -9999 -9999 -9999 -9999 -9999 -9999 -9999 -9999 -9999 -9999 -9999 -9999 -9999 -9999 -9999 -9999 -9999 -9999 -9999 -9999 -9999 -9999 -9999 -9999 -9999 -9999 -9999 -9999 -9999 -9999
-9999 -9999 -9999 -9999 -9999 -9999 -9999 -9999 -9999 -9999 -9999 -9999 -9999 -9999 -9999 -9999 -9999 -9999 -9999 -9999 -9999 -9999 -9999 -9999 -9999 -9999 -9999 -9999 -9999 -9999 -9999 -9999 -9999 -9999 -9999 -9999 -9999 -9999 -9999 -9999 -9999 -9999 -9999 -9999 -9999 -9999 -9999 -9999 -9999 -9999 -9999 -9999 -9999 -9999 -9999 -9999 -9999 -9999 -9999 2.66332E-2 2.74475E-2 2.55511E-2 2.6701E-2 2.4436E-2 2.49513E-2 2.58934E-2 2.37324E-2 2.41207E-2 2.4686E-2 2.21391E-2 2.25017E-2 2.30832E-2 2.09244E-2 2.15656E-2 1.95312E-2 2.00369E-2 9.47086E-2 8.52075E-2 8.74498E-2 8.93585E-2 8.04648E-2 8.09919E-2 8.24127E-2 7.49172E-2 7.7583E-2 7.74139E-2 6.74068E-2 6.8455E-2 6.95182E-2 6.09611E-2 6.01539E-2 5.88306E-2 4.85673E-2 4.97738E-2 4.83388E-2 3.99804E-2 9.80619E-3 2.12931E-2 1.40258E-1 2.2771E-1 2.43139E-1 2.25893E-1 1.90756E-1 1.01206E-1 6.08675E-2 3.96728E-2 3.07269E-2 2.6525E-2 3.70515E-2 7.1399E-2 8.54351E-2 8.16839E-2 9.05536E-2 7.73964E-2 6.7187E-2 5.96574E-2 6.15294E-2 3.69883E-2 5.7583E-2 1.02157E-1 8.21494E-2 1.25892E-1 1.47515E-1 1.45491E-1 8.84958E-2 4.79238E-2 7.54125E-2 1.08022E-1 8.87152E-2 7.36397E-2 9.82747E-2 1.01638E-1 8.47264E-2 1.02134E-1 9.7355E-2 8.81707E-2 8.9401E-2 6.93854E-2 5.22141E-2 4.22244E-2 3.71428E-2 3.70066E-2 3.6576E-2 2.48086E-2 3.46683E-2 3.35671E-2 3.07949E-2 3.48653E-2 4.29004E-2 4.8332E-2 4.14859E-2 4.57783E-2 3.45679E-2 2.71071E-2 3.91743E-2 2.05652E-2 7.72506E-3 9.0403E-3 1.41677E-2 1.33901E-2 9.14921E-3 5.70717E-3 5.05182E-3 9.3635E-3 1.37137E-2 9.76167E-3 1.08278E-2 9.54963E-3 9.53307E-3 1.06746E-2 8.40476E-3 6.69757E-3 5.55549E-3 5.38555E-3 3.27473E-3 3.89676E-3 2.86199E-3 2.36033E-3 4.18289E-3 5.51306E-3 7.50278E-3 1.21459E-2 2.27697E-2 5.83532E-2 5.49793E-2 5.29725E-2 9.35276E-2 4.84105E-2 3.14204E-2 1.62315E-2 2.23376E-2 1.46797E-2 2.36766E-2 3.87844E-2 2.78964E-2 2.19974E-2 1.89163E-2 1.4342E-2 3.1689E-2 6.34879E-2 1.17531E-1 2.31765E-1 3.44084E-1 2.26601E-1 2.03239E-1 2.49576E-1 2.92082E-1 1.88143E-1 1.67263E-1 1.58593E-1 3.0307E-1 2.75382E-1 2.47321E-1 2.53804E-1 3.07691E-1 4.34527E-1 -9999 -9999 -9999 -9999 -9999 -9999 -9999 -9999 -9999 -9999 -9999 -9999 -9999 -9999 -9999 -9999 -9999 -9999 -9999 -9999 -9999 -9999 -9999 -9999 -9999 -9999 -9999 -9999 -9999 -9999 -9999 -9999 -9999 -9999 -9999 -9999 -9999 -9999 -9999 -9999 -9999 -9999 -9999 -9999 -9999 -9999 -9999 -9999
-9999 -9999 -9999 -9999 -9999 -9999 -9999 -9999 -9999 -9999 -9999 -9999 -9999 -9999 -9999 -9999 -9999 -9999 -9999 -9999 -9999 -9999 -9999 -9999 -9999 -9999 -9999 -9999 -9999 -9999 -9999 -9999 -9999 -9999 -9999 -9999 -9999 -9999 -9999 -9999 -9999 -9999 -9999 -9999 -9999 -9999 -9999 -9999 -9999 -9999 -9999 -9999 -9999 -9999 -9999 -9999 -9999 -9999 2.63263E-2 2.69436E-2 2.49652E-2 2.59691E-2 2.7137E-2 2.50092E-2 2.56547E-2 2.62554E-2 2.40091E-2 2.48006E-2 2.26064E-2 2.29764E-2 2.31905E-2 2.08759E-2 2.1416E-2 2.20717E-2 1.9944E-2 2.06031E-2 2.10378E-2 8.78286E-2 9.01323E-2 9.34878E-2 8.3493E-2 8.36743E-2 7.41014E-2 7.55758E-2 7.79222E-2 6.95182E-2 6.99785E-2 7.10633E-2 7.18475E-2 6.21906E-2 6.13684E-2 6.04219E-2 5.01206E-2 5.19431E-2 5.04495E-2 8.82489E-3 9.8522E-3 2.13422E-2 1.26999E-1 2.21232E-1 2.42603E-1 2.24537E-1 1.78661E-1 1.21576E-1 7.3833E-2 4.76313E-2 2.84877E-2 2.69565E-2 3.4531E-2 6.19034E-2 8.02776E-2 6.67407E-2 6.6747E-2 5.87413E-2 5.1179E-2 5.02726E-2 4.86105E-2 3.4877E-2 5.4493E-2 8.65807E-2 6.8489E-2 1.3612E-1 1.35042E-1 9.78294E-2 7.31902E-2 4.78258E-2 6.34376E-2 8.84426E-2 9.39515E-2 7.16575E-2 9.89179E-2 9.27235E-2 7.4196E-2 9.79359E-2 1.03464E-1 8.29711E-2 7.291E-2 6.10499E-2 4.88691E-2 4.06428E-2 4.03349E-2 3.6599E-2 3.7725E-2 3.05231E-2 2.90375E-2 4.90746E-2 2.25636E-2 2.98597E-2 5.17511E-2 4.20762E-2 3.74222E-2 3.91153E-2 2.93279E-2 2.31536E-2 2.15827E-2 1.06767E-2 5.07862E-3 5.65865E-3 6.48417E-3 8.26631E-3 1.13647E-2 8.07028E-3 4.76163E-3 7.65029E-3 7.14105E-3 4.56118E-3 5.7982E-3 9.78389E-3 1.08287E-2 9.66569E-3 8.29399E-3 6.81945E-3 5.48214E-3 4.39447E-3 4.03514E-3 2.16627E-3 2.25664E-3 2.08295E-3 2.44081E-3 3.67144E-3 4.3458E-3 6.83208E-3 1.13601E-2 4.83283E-2 5.44745E-2 5.93971E-2 1.12659E-1 6.61329E-2 4.94961E-2 6.75377E-2 3.64482E-2 2.54647E-2 5.36935E-2 1.12316E-1 6.36891E-2 4.97724E-2 3.35239E-2 2.36163E-2 6.5604E-2 1.36711E-1 1.47553E-1 3.11361E-1 2.65976E-1 2.63221E-1 1.96723E-1 2.27154E-1 2.07427E-1 1.66938E-1 1.26721E-1 1.27386E-1 2.54825E-1 2.33175E-1 2.08899E-1 2.55588E-1 3.8869E-1 4.42871E-1 -9999 -9999 -9999 -9999 -9999 -9999 -9999 -9999 -9999 -9999 -9999 -9999 -9999 -9999 -9999 -9999 -9999 -9999 -9999 -9999 -9999 -9999 -9999 -9999 -9999 -9999 -9999 -9999 -9999 -9999 -9999 -9999 -9999 -9999 -9999 -9999 -9999 -9999 -9999 -9999 -9999 -9999 -9999 -9999 -9999 -9999 -9999 -9999
-9999 -9999 -9999 -9999 -9999 -9999 -9999 -9999 -9999 -9999 -9999 -9999 -9999 -9999 -9999 -9999 -9999 -9999 -9999 -9999 -9999 -9999 -9999 -9999 -9999 -9999 -9999 -9999 -9999 -9999 -9999 -9999 -9999 -9999 -9999 -9999 -9999 -9999 -9999 -9999 -9999 -9999 -9999 -9999 -9999 -9999 -9999 -9999 -9999 -9999 -9999 -9999 -9999 -9999 -9999 -9999 -9999 -9999 2.651E-2 2.73207E-2 2.54328E-2 2.61502E-2 2.72629E-2 2.52421E-2 2.58934E-2 2.36225E-2 2.44018E-2 2.54401E-2 2.32443E-2 2.34608E-2 2.38443E-2 2.15656E-2 2.20717E-2 2.25893E-2 2.05076E-2 2.10866E-2 1.89934E-2 1.93946E-2 9.32874E-2 8.56918E-2 8.75635E-2 8.77527E-2 7.64063E-2 7.69086E-2 7.87761E-2 7.10633E-2 7.27989E-2 7.42476E-2 6.50051E-2 6.40069E-2 6.35835E-2 5.48096E-2 5.43218E-2 5.42005E-2 5.2411E-2 9.11939E-3 1.02759E-2 2.74769E-2 7.31217E-2 2.14749E-1 2.42489E-1 2.2955E-1 1.82741E-1 1.48568E-1 8.98475E-2 5.43546E-2 3.08006E-2 2.69565E-2 2.98958E-2 4.08472E-2 4.4142E-2 4.22927E-2 3.81978E-2 3.52769E-2 3.65807E-2 3.56063E-2 4.33531E-2 5.26757E-2 4.19709E-2 5.66045E-2 5.39997E-2 9.51098E-2 1.06035E-1 8.67289E-2 8.96398E-2 5.84628E-2 4.8168E-2 8.47388E-2 1.04633E-1 9.25981E-2 1.11624E-1 9.43197E-2 9.00729E-2 7.78462E-2 8.46908E-2 8.56034E-2 8.00799E-2 6.39711E-2 5.01967E-2 4.14496E-2 4.25215E-2 3.42989E-2 3.63318E-2 3.6824E-2 3.91236E-2 2.34361E-2 2.04028E-2 2.83939E-2 7.3265E-2 4.08573E-2 3.75173E-2 2.98223E-2 2.101E-2 2.34132E-2 2.51258E-2 1.82492E-2 9.68256E-3 4.19511E-3 3.20759E-3 4.7923E-3 5.80224E-3 5.45331E-3 5.4407E-3 3.83659E-3 3.22577E-3 4.87376E-3 6.65481E-3 8.84343E-3 1.20017E-2 1.12433E-2 7.95262E-3 6.43757E-3 5.6126E-3 4.67986E-3 3.47827E-3 1.99207E-3 2.31368E-3 3.13544E-3 4.51376E-3 5.92581E-3 1.0687E-2 2.46117E-2 5.08171E-2 8.93494E-2 8.29913E-2 7.98681E-2 8.1072E-2 6.96483E-2 1.27243E-1 1.45949E-1 6.44643E-2 2.55303E-2 4.75592E-2 1.68587E-1 1.33137E-1 4.52106E-2 2.81274E-2 3.27218E-2 9.69164E-2 2.19262E-1 2.66534E-1 3.11083E-1 3.29255E-1 2.54887E-1 1.84144E-1 2.15271E-1 1.75212E-1 1.19866E-1 9.86854E-2 2.26519E-1 2.10851E-1 1.90106E-1 2.06414E-1 2.98779E-1 4.26071E-1 4.12863E-1 -9999 -9999 -9999 -9999 -9999 -9999 -9999 -9999 -9999 -9999 -9999 -9999 -9999 -9999 -9999 -9999 -9999 -9999 -9999 -9999 -9999 -9999 -9999 -9999 -9999 -9999 -9999 -9999 -9999 -9999 -9999 -9999 -9999 -9999 -9999 -9999 -9999 -9999 -9999 -9999 -9999 -9999 -9999 -9999 -9999 -9999 -9999 -9999
-9999 -9999 -9999 -9999 -9999 -9999 -9999 -9999 -9999 -9999 -9999 -9999 -9999 -9999 -9999 -9999 -9999 -9999 -9999 -9999 -9999 -9999 -9999 -9999 -9999 -9999 -9999 -9999 -9999 -9999 -9999 -9999 -9999 -9999 -9999 -9999 -9999 -9999 -9999 -9999 -9999 -9999 -9999 -9999 -9999 -9999 -9999 -9999 -9999 -9999 -9999 -9999 -9999 -9999 -9999 -9999 -9999 2.60227E-2 2.651E-2 2.7384E-2 2.53151E-2 2.63326E-2 2.43228E-2 2.52421E-2 2.60738E-2 2.37875E-2 2.44584E-2 2.53814E-2 2.32982E-2 2.36244E-2 2.41778E-2 2.18679E-2 2.23809E-2 2.0177E-2 2.08435E-2 2.14814E-2 1.92599E-2 1.9804E-2 2.04577E-2 1.88877E-2 9.04395E-2 9.12205E-2 7.98119E-2 7.92924E-2 8.05092E-2 7.31186E-2 7.53924E-2 7.63864E-2 6.57268E-2 6.48616E-2 6.48616E-2 1.18533E-2 1.17705E-2 1.15257E-2 9.48996E-3 9.35752E-3 1.09707E-2 2.92933E-2 7.78731E-2 2.21826E-1 2.30741E-1 1.97787E-1 1.82327E-1 1.69829E-1 1.08234E-1 5.49232E-2 3.54025E-2 2.77758E-2 2.7904E-2 3.56504E-2 5.37509E-2 6.23523E-2 3.88116E-2 3.24953E-2 3.08292E-2 2.91265E-2 3.61744E-2 4.12548E-2 4.73221E-2 3.2365E-2 6.88041E-2 5.63221E-2 1.08466E-1 1.23082E-1 1.07216E-1 5.70944E-2 4.33297E-2 8.19708E-2 1.16975E-1 1.02619E-1 1.16256E-1 1.0427E-1 6.90212E-2 6.29132E-2 8.09127E-2 7.96127E-2 7.78864E-2 6.89438E-2 4.97111E-2 4.14818E-2 4.77036E-2 3.29733E-2 4.38696E-2 3.73705E-2 2.43071E-2 2.84346E-2 2.20969E-2 5.25062E-2 7.47071E-2 3.94144E-2 4.12547E-2 3.15149E-2 4.6768E-2 3.99215E-2 3.54936E-2 3.8377E-2 2.34369E-2 9.77933E-3 3.4358E-3 2.69571E-3 1.9242E-3 2.2358E-3 2.51056E-3 2.70849E-3 3.69173E-3 5.40361E-3 8.47203E-3 1.2439E-2 1.10559E-2 8.56118E-3 8.01514E-3 6.36712E-3 5.44503E-3 5.07312E-3 4.13001E-3 2.36109E-3 2.47098E-3 4.68648E-3 5.18134E-3 9.3215E-3 2.08118E-2 4.94609E-2 5.31313E-2 3.86872E-2 4.05715E-2 7.37181E-2 8.22039E-2 8.53922E-2 1.64272E-1 1.07601E-1 3.5285E-2 5.317E-2 6.79374E-2 1.96546E-1 1.50902E-1 4.49347E-2 2.05145E-2 3.73592E-2 1.13798E-1 2.26326E-1 3.02636E-1 3.13753E-1 3.22277E-1 1.99641E-1 1.85042E-1 1.88143E-1 1.42839E-1 1.01435E-1 2.12815E-1 1.88866E-1 1.69135E-1 1.61964E-1 2.39589E-1 4.54202E-1 3.62316E-1 4.18457E-1 -9999 -9999 -9999 -9999 -9999 -9999 -9999 -9999 -9999 -9999 -9999 -9999 -9999 -9999 -9999 -9999 -9999 -9999 -9999 -9999 -9999 -9999 -9999 -9999 -9999 -9999 -9999 -9999 -9999 -9999 -9999 -9999 -9999 -9999 -9999 -9999 -9999 -9999 -9999 -9999 -9999 -9999 -9999 -9999 -9999 -9999 -9999 -9999
-9999 -9999 -9999 -9999 -9999 -9999 -9999 -9999 -9999 -9999 -9999 -9999 -9999 -9999 -9999 -9999 -9999 -9999 -9999 -9999 -9999 -9999 -9999 -9999 -9999 -9999 -9999 -9999 -9999 -9999 -9999 -9999 -9999 -9999 -9999 -9999 -9999 -9999 -9999 -9999 -9999 -9999 -9999 -9999 -9999 -9999 -9999 -9999 -9999 -9999 -9999 -9999 -9999 -9999 -9999 -9999 -9999 2.60832E-2 2.66332E-2 2.75111E-2 2.54328E-2 2.62716E-2 2.42102E-2 2.52421E-2 2.61342E-2 2.3898E-2 2.46289E-2 2.52642E-2 2.31368E-2 2.37891E-2 2.15656E-2 2.20206E-2 2.25893E-2 2.05076E-2 2.10866E-2 2.17822E-2 1.94849E-2 1.99424E-2 2.07441E-2 1.90196E-2 1.98302E-2 8.26342E-2 8.28135E-2 8.26342E-2 7.27989E-2 7.58879E-2 7.85808E-2 6.88389E-2 6.71923E-2 1.38514E-2 1.19087E-2 1.20204E-2 1.19645E-2 1.16883E-2 9.55687E-3 9.64681E-3 1.45698E-2 4.15868E-2 8.13008E-2 2.16193E-1 2.07747E-1 1.71567E-1 1.66986E-1 1.50309E-1 1.09808E-1 6.30026E-2 3.95727E-2 3.01023E-2 2.96226E-2 3.46506E-2 7.09407E-2 1.07464E-1 6.52871E-2 4.90498E-2 3.10555E-2 2.68194E-2 2.73172E-2 3.14087E-2 3.40214E-2 4.08838E-2 3.27371E-2 6.73923E-2 8.62326E-2 1.09957E-1 1.01825E-1 5.04058E-2 5.11875E-2 9.3421E-2 1.17891E-1 1.02887E-1 1.05954E-1 7.23749E-2 5.38327E-2 5.58236E-2 7.46587E-2 7.62477E-2 7.25006E-2 7.527E-2 4.9579E-2 4.37507E-2 4.74909E-2 3.81862E-2 3.77113E-2 4.27853E-2 2.44981E-2 3.24205E-2 3.61263E-2 4.59104E-2 4.09773E-2 3.23845E-2 2.67502E-2 3.58417E-2 4.10032E-2 2.49434E-2 2.85509E-2 1.84863E-2 1.09609E-2 5.2018E-3 2.55303E-3 1.35045E-3 9.15801E-4 1.12966E-3 1.73909E-3 3.17658E-3 4.50314E-3 4.51131E-3 4.37415E-3 5.7999E-3 7.22703E-3 8.82283E-3 6.83945E-3 7.55606E-3 5.2654E-3 4.45349E-3 6.19589E-3 3.5376E-3 2.45178E-3 3.53104E-3 6.3375E-3 9.69693E-3 1.9666E-2 4.51348E-2 3.19677E-2 1.35779E-2 2.26467E-2 7.11339E-2 7.87267E-2 8.88179E-2 1.10916E-1 5.92387E-2 3.5841E-2 6.17234E-2 1.23038E-1 2.6697E-1 1.65339E-1 7.33849E-2 5.30937E-2 8.28971E-2 1.79745E-1 2.21598E-1 2.91334E-1 2.50435E-1 2.03154E-1 2.06462E-1 1.96317E-1 1.31974E-1 1.03377E-1 1.93992E-1 1.87068E-1 1.67155E-1 1.50754E-1 1.66827E-1 3.45571E-1 3.66042E-1 3.50968E-1 4.69242E-1 -9999 -9999 -9999 -9999 -9999 -9999 -9999 -9999 -9999 -9999 -9999 -9999 -9999 -9999 -9999 -9999 -9999 -9999 -9999 -9999 -9999 -9999 -9999 -9999 -9999 -9999 -9999 -9999 -9999 -9999 -9999 -9999 -9999 -9999 -9999 -9999 -9999 -9999 -9999 -9999 -9999 -9999 -9999 -9999 -9999 -9999 -9999 -9999
-9999 -9999 -9999 -9999 -9999 -9999 -9999 -9999 -9999 -9999 -9999 -9999 -9999 -9999 -9999 -9999 -9999 -9999 -9999 -9999 -9999 -9999 -9999 -9999 -9999 -9999 -9999 -9999 -9999 -9999 -9999 -9999 -9999 -9999 -9999 -9999 -9999 -9999 -9999 -9999 -9999 -9999 -9999 -9999 -9999 -9999 -9999 -9999 -9999 -9999 -9999 -9999 -9999 -9999 -9999 2.88519E-2 2.92551E-2 2.65716E-2 2.70061E-2 2.49652E-2 2.56698E-2 2.65161E-2 2.43228E-2 2.50672E-2 2.58934E-2 2.37324E-2 2.47433E-2 2.25017E-2 2.31905E-2 2.40105E-2 2.18173E-2 2.23809E-2 2.30118E-2 2.09404E-2 2.17318E-2 1.9621E-2 2.00816E-2 2.05527E-2 1.85832E-2 1.91969E-2 2.01077E-2 1.80817E-2 8.55459E-2 8.44434E-2 7.47363E-2 7.77302E-2 8.08321E-2 7.05224E-2 6.86877E-2 1.42772E-2 1.21332E-2 1.21332E-2 1.21615E-2 1.03241E-2 9.92161E-3 1.00384E-2 1.56213E-2 5.22118E-2 9.7068E-2 2.09235E-1 1.78268E-1 1.71479E-1 1.51246E-1 1.34628E-1 9.38415E-2 6.74415E-2 4.54133E-2 3.46835E-2 3.6716E-2 5.58203E-2 9.91429E-2 1.27014E-1 1.07581E-1 8.67694E-2 4.65855E-2 3.3944E-2 3.07685E-2 3.06279E-2 3.40954E-2 4.65855E-2 3.77223E-2 1.26479E-1 9.94422E-2 9.22113E-2 9.2791E-2 5.48449E-2 5.12482E-2 9.10573E-2 1.3627E-1 9.88586E-2 6.98152E-2 7.28432E-2 6.31974E-2 6.17395E-2 7.21198E-2 6.89835E-2 6.99711E-2 7.30851E-2 6.38982E-2 4.45872E-2 4.99425E-2 4.65541E-2 2.07021E-2 2.54858E-2 1.98356E-2 1.41493E-2 2.34508E-2 5.30663E-2 4.1262E-2 3.61319E-2 3.77255E-2 2.5362E-2 2.29809E-2 2.27844E-2 2.79335E-2 2.20898E-2 1.48702E-2 7.78599E-3 6.03179E-3 2.43196E-3 1.87945E-3 1.21992E-3 1.29932E-3 1.30949E-3 1.73167E-3 1.67714E-3 1.93365E-3 3.05787E-3 4.54376E-3 7.26829E-3 6.63791E-3 6.7505E-3 5.3025E-3 6.8554E-3 4.65824E-3 2.95077E-3 2.35304E-3 4.45722E-3 8.02733E-3 1.07725E-2 2.75353E-2 3.52922E-2 2.78479E-2 1.32081E-2 3.06421E-2 6.45556E-2 8.32194E-2 1.12585E-1 9.92731E-2 4.87513E-2 5.19515E-2 1.14638E-1 2.60274E-1 2.3749E-1 1.19443E-1 8.341E-2 8.9736E-2 1.69498E-1 2.33474E-1 3.10648E-1 3.20559E-1 2.51389E-1 2.92596E-1 2.49378E-1 1.77585E-1 1.06687E-1 8.53491E-2 1.7252E-1 1.69135E-1 1.53497E-1 1.59542E-1 2.55313E-1 4.23352E-1 3.78322E-1 4.16454E-1 4.70922E-1 -9999 -9999 -9999 -9999 -9999 -9999 -9999 -9999 -9999 -9999 -9999 -9999 -9999 -9999 -9999 -9999 -9999 -9999 -9999 -9999 -9999 -9999 -9999 -9999 -9999 -9999 -9999 -9999 -9999 -9999 -9999 -9999 -9999 -9999 -9999 -9999 -9999 -9999 -9999 -9999 -9999 -9999 -9999 -9999 -9999 -9999 -9999 -9999
-9999 -9999 -9999 -9999 -9999 -9999 -9999 -9999 -9999 -9999 -9999 -9999 -9999 -9999 -9999 -9999 -9999 -9999 -9999 -9999 -9999 -9999 -9999 -9999 -9999 -9999 -9999 -9999 -9999 -9999 -9999 -9999 -9999 -9999 -9999 -9999 -9999 -9999 -9999 -9999 -9999 -9999 -9999 -9999 -9999 -9999 -9999 -9999 -9999 -9999 -9999 -9999 -9999 -9999 -9999 2.93907E-2 2.68813E-2 2.71315E-2 2.7767E-2 2.55511E-2 2.63936E-2 2.7137E-2 2.48359E-2 2.54181E-2 2.3242E-2 2.38427E-2 2.48006E-2 2.27115E-2 2.34065E-2 2.40105E-2 2.18679E-2 2.26942E-2 2.05553E-2 2.13325E-2 2.21382E-2 2.02219E-2 2.08888E-2 2.13288E-2 1.91969E-2 1.97385E-2 2.06264E-2 1.86352E-2 1.90721E-2 8.95067E-2 7.841E-2 7.90953E-2 1.70559E-2 1.49225E-2 1.46815E-2 1.45794E-2 1.24196E-2 1.23042E-2 1.23042E-2 1.05436E-2 1.03241E-2 1.05682E-2 1.4216E-2 5.64282E-2 1.15221E-1 2.14237E-1 1.83347E-1 1.73565E-1 1.43005E-1 1.26377E-1 9.50429E-2 7.27962E-2 5.22966E-2 3.91267E-2 4.0334E-2 8.15084E-2 1.26688E-1 1.29371E-1 1.38706E-1 1.13365E-1 7.88685E-2 5.23252E-2 4.50428E-2 4.19103E-2 2.50587E-2 3.23365E-2 5.89612E-2 9.27764E-2 8.99158E-2 5.54211E-2 5.40483E-2 4.82957E-2 5.84237E-2 1.03804E-1 8.40461E-2 1.13501E-1 5.81859E-2 5.93319E-2 7.02838E-2 7.16052E-2 7.32357E-2 7.43423E-2 7.22289E-2 5.92315E-2 5.14688E-2 3.03911E-2 4.34654E-2 5.46888E-2 1.96041E-2 1.10733E-2 1.59248E-2 2.07122E-2 3.1644E-2 4.57928E-2 4.5008E-2 3.97085E-2 2.49038E-2 2.34544E-2 1.18666E-2 1.94384E-2 2.2729E-2 1.95109E-2 1.58871E-2 1.20275E-2 8.66958E-3 6.81888E-3 5.89215E-3 2.33613E-3 9.89375E-4 1.12056E-3 1.19883E-3 1.57821E-3 1.81734E-3 2.50653E-3 3.74166E-3 6.02748E-3 6.17531E-3 6.57965E-3 5.52196E-3 7.4575E-3 4.95993E-3 4.31374E-3 4.39066E-3 5.30619E-3 7.77073E-3 9.08212E-3 1.76074E-2 2.01397E-2 1.38194E-2 1.13821E-2 2.67545E-2 3.66253E-2 7.03311E-2 1.13923E-1 9.85972E-2 1.46902E-1 8.13033E-2 1.07172E-1 2.50309E-1 1.88038E-1 1.27492E-1 8.3769E-2 1.08703E-1 1.75E-1 2.46009E-1 3.03349E-1 3.06053E-1 2.62195E-1 1.9556E-1 1.69292E-1 1.25411E-1 9.08271E-2 1.74208E-1 1.76694E-1 1.5891E-1 1.60176E-1 2.14748E-1 3.88609E-1 3.66249E-1 3.07792E-1 4.35018E-1 4.55679E-1 -9999 -9999 -9999 -9999 -9999 -9999 -9999 -9999 -9999 -9999 -9999 -9999 -9999 -9999 -9999 -9999 -9999 -9999 -9999 -9999 -9999 -9999 -9999 -9999 -9999 -9999 -9999 -9999 -9999 -9999 -9999 -9999 -9999 -9999 -9999 -9999 -9999 -9999 -9999 -9999 -9999 -9999 -9999 -9999 -9999 -9999 -9999 -9999
-9999 -9999 -9999 -9999 -9999 -9999 -9999 -9999 -9999 -9999 -9999 -9999 -9999 -9999 -9999 -9999 -9999 -9999 -9999 -9999 -9999 -9999 -9999 -9999 -9999 -9999 -9999 -9999 -9999 -9999 -9999 -9999 -9999 -9999 -9999 -9999 -9999 -9999 -9999 -9999 -9999 -9999 -9999 -9999 -9999 -9999 -9999 -9999 -9999 -9999 -9999 -9999 -9999 -9999 -9999 2.96636E-2 2.73207E-2 2.77028E-2 2.83511E-2 2.61502E-2 2.69493E-2 2.48359E-2 2.57142E-2 2.61947E-2 2.39535E-2 2.45151E-2 2.53814E-2 2.31368E-2 2.38443E-2 2.16157E-2 2.23291E-2 2.29586E-2 2.08919E-2 2.15313E-2 2.24478E-2 2.05051E-2 2.12795E-2 2.18787E-2 1.96472E-2 2.04363E-2 1.8549E-2 1.93389E-2 2.01149E-2 1.78657E-2 1.79486E-2 1.7783E-2 1.52381E-2 1.49573E-2 1.48533E-2 1.27422E-2 1.27422E-2 1.25945E-2 1.25652E-2 1.07174E-2 1.30294E-2 1.09451E-2 1.51703E-2 6.24511E-2 1.13865E-1 1.92319E-1 1.86757E-1 1.77265E-1 1.67863E-1 1.25934E-1 1.04493E-1 8.56057E-2 6.34202E-2 4.94561E-2 5.56901E-2 1.05771E-1 1.29205E-1 1.36708E-1 1.18188E-1 1.15657E-1 1.13464E-1 9.78906E-2 4.15024E-2 4.0137E-2 4.15146E-2 4.3266E-2 6.37835E-2 8.91662E-2 1.14563E-1 4.47125E-2 3.42205E-2 4.32142E-2 7.66277E-2 1.22664E-1 7.08946E-2 1.1118E-1 1.04589E-1 6.41605E-2 6.86192E-2 7.20985E-2 7.35359E-2 1.15122E-1 6.49759E-2 4.15466E-2 3.91175E-2 1.84128E-2 2.56383E-2 3.79424E-2 2.19202E-2 9.38874E-3 1.22441E-2 1.41304E-2 4.87585E-2 9.09502E-2 4.84227E-2 5.02458E-2 3.19429E-2 2.06102E-2 1.91438E-2 1.33139E-2 6.58452E-3 5.65264E-3 6.19012E-3 6.10529E-3 7.10947E-3 7.09301E-3 5.11956E-3 2.85777E-3 1.49938E-3 2.10311E-3 1.76535E-3 1.1537E-3 1.27022E-3 1.79971E-3 2.58565E-3 4.97402E-3 7.2359E-3 7.05111E-3 8.17853E-3 7.47572E-3 6.96966E-3 6.82078E-3 1.13021E-2 8.16441E-3 1.06781E-2 7.60418E-3 8.48626E-3 1.07743E-2 2.07652E-2 2.99353E-2 6.30957E-2 1.04802E-1 9.55272E-2 1.15193E-1 1.23988E-1 1.32219E-1 1.18884E-1 9.64506E-2 1.93724E-1 1.82662E-1 1.85454E-1 1.94504E-1 1.3612E-1 1.42637E-1 1.91914E-1 2.83925E-1 2.77269E-1 1.79276E-1 1.26685E-1 1.12173E-1 9.37815E-2 1.81437E-1 1.62018E-1 1.59225E-1 6.48656E-2 8.91509E-2 3.00754E-1 3.60441E-1 3.85579E-1 3.06372E-1 4.77955E-1 -9999 -9999 -9999 -9999 -9999 -9999 -9999 -9999 -9999 -9999 -9999 -9999 -9999 -9999 -9999 -9999 -9999 -9999 -9999 -9999 -9999 -9999 -9999 -9999 -9999 -9999 -9999 -9999 -9999 -9999 -9999 -9999 -9999 -9999 -9999 -9999 -9999 -9999 -9999 -9999 -9999 -9999 -9999 -9999 -9999 -9999 -9999 -9999 -9999
[truncated: 572,120 more chars]
