# Supplementary material for: Alien species revises systematic status: integrative species delimitation of two similar taxa of Symbrenthia Hübner, [1819] (Lepidoptera, Nymphalidae)
Source: PeerJ. 2023 Jan 30;11:e14644. doi: 10.7717/peerj.14644 (PMC9893915; doi:10.7717/peerj.14644)
Supplement: Supplemental Information 6 [file peerj-11-14644-s006.zip › SDM/early_stage/MAXENT/past_2012_output/lunica_7.lambdas]

bio_12, 0.0, 1148.0, 4557.0
bio_2, 0.0, 15.0, 56.0
bio_8, 7.688981654325739, 64.0, 287.0
bio_12^2, -0.5710411357321034, 1317904.0, 2.0766249E7
bio_2^2, -4.546077731944355, 225.0, 3136.0
`bio_12, -1.4726010080864504, 1148.0, 2355.5
`bio_12, -1.50495013726664, 1148.0, 2351.5
'bio_8, -0.11874845012231149, 254.5, 287.0
'bio_8, -2.797727845500435, 247.5, 287.0
'bio_8, -1.1476792103754878, 280.5, 287.0
`bio_2, -2.98645333029691, 15.0, 29.5
linearPredictorNormalizer, 5.106470803868666
densityNormalizer, 904.1048092906119
numBackgroundPoints, 10023
entropy, 8.255262301723905
