# Supplementary material for: Alien species revises systematic status: integrative species delimitation of two similar taxa of Symbrenthia Hübner, [1819] (Lepidoptera, Nymphalidae)
Source: PeerJ. 2023 Jan 30;11:e14644. doi: 10.7717/peerj.14644 (PMC9893915; doi:10.7717/peerj.14644)
Supplement: Supplemental Information 6 [file peerj-11-14644-s006.zip › SDM/early_stage/MAXENT/past_2012_output/lunica_7_omission.csv]

Raw value	Corresponding cumulative value	Corresponding Logistic value	Fractional area	Training omission	Test omission
1.74981E-7	0.000017498	0.000672844	1	0	0
1.75708E-7	0.000035069	0.000675637	0.999900229	0	0
1.8926E-7	0.000053995	0.00072771	0.999800459	0	0
2.10072E-7	0.00011513	0.000807665	0.999501147	0	0
2.36036E-7	0.00025096	0.000907399	0.998902524	0	0
3.27755E-7	0.000509556	0.001259552	0.998004589	0	0
3.93255E-7	0.001017229	0.00151089	0.996607802	0	0
4.7857E-7	0.002524799	0.001838067	0.993215604	0	0
5.99313E-7	0.005058988	0.002300742	0.98862616	0	0
7.57932E-7	0.010048457	0.002907905	0.981442682	0	0
1.10877E-6	0.025073431	0.004248219	0.965279856	0	0
1.6102E-6	0.05012727	0.006157624	0.946922079	0	0
2.43377E-6	0.100052876	0.009277841	0.922178988	0	0
3.81095E-6	0.200186403	0.014451914	0.889953108	0	0
4.90077E-6	0.300021326	0.018508259	0.867105657	0	0
5.68755E-6	0.400563103	0.021415985	0.848249027	0	0
6.34665E-6	0.50024378	0.023838611	0.83168712	0	0
6.87093E-6	0.600518851	0.025757156	0.816521999	0	0
7.44007E-6	0.701250724	0.027831309	0.802454355	0	0
7.68615E-6	0.751211818	0.028725373	0.7958695	0	0
8.01072E-6	0.800681151	0.029902136	0.789583957	0	0
8.70102E-6	0.900317402	0.032395375	0.777711264	0	0
9.25579E-6	1.000065694	0.034389843	0.766636736	0	0
9.77243E-6	1.100137367	0.036239857	0.75616083	0	0
1.02563E-5	1.200342932	0.03796593	0.746183777	0	0
1.06328E-5	1.30090675	0.039304849	0.736605807	0	0
1.09813E-5	1.400365654	0.040541053	0.727426918	0	0
1.12585E-5	1.500470002	0.041521831	0.718447571	0	0
1.20475E-5	1.750888504	0.044302969	0.696996907	0	0
1.29479E-5	2.002991484	0.047456889	0.676843261	0	0
1.38928E-5	2.250830221	0.050744331	0.658385713	0	0
1.46858E-5	2.500317623	0.05348593	0.64092587	0	0
1.55721E-5	2.750062879	0.056531264	0.624463733	0	0
1.64124E-5	3.000944726	0.059400539	0.608799761	0	0
1.73754E-5	3.250343843	0.062667793	0.594033722	0	0
1.83677E-5	3.501812038	0.066010456	0.579966078	0	0
1.96016E-5	3.750053006	0.07013385	0.566896139	0	0
2.05866E-5	4.001192107	0.073399171	0.554424823	0	0
2.18261E-5	4.25119841	0.077476232	0.542651901	0.027027027	0
2.29215E-5	4.501455767	0.081049341	0.531477602	0.027027027	0
2.38548E-5	4.751667264	0.084071983	0.520802155	0.027027027	0
2.49642E-5	5.000826606	0.087639272	0.510625561	0.027027027	0
2.59659E-5	5.250501671	0.090836498	0.500848049	0.027027027	0
2.68503E-5	5.501554679	0.093640577	0.491369849	0.027027027	0
2.78258E-5	5.75099178	0.096713804	0.482290731	0.027027027	0
2.87434E-5	6.005349654	0.099585229	0.473311384	0.027027027	0.25
2.98915E-5	6.251558912	0.10315277	0.464930659	0.027027027	0.25
3.1081E-5	6.501720165	0.106819103	0.456749476	0.027027027	0.25
3.2056E-5	6.751293374	0.109802243	0.448867605	0.027027027	0.25
3.30341E-5	7.001890864	0.112774748	0.441185274	0.027027027	0.25
3.41155E-5	7.250455237	0.116038081	0.433802255	0.027027027	0.25
3.54631E-5	7.501395207	0.120071325	0.426618777	0.027027027	0.25
3.67507E-5	7.750766371	0.123890855	0.41973461	0.027027027	0.25
3.77149E-5	8.000593752	0.126729076	0.413049985	0.027027027	0.25
3.89716E-5	8.253740047	0.130401385	0.40646513	0.027027027	0.25
4.0142E-5	8.50304121	0.133793561	0.400179587	0.027027027	0.25
4.14601E-5	8.752052986	0.137582337	0.394093585	0.027027027	0.25
4.25988E-5	9.0000248	0.140828905	0.388207124	0.027027027	0.25
4.40786E-5	9.251572976	0.145011531	0.382420433	0.027027027	0.25
4.55037E-5	9.502821239	0.149001369	0.376833283	0.027027027	0.25
4.68189E-5	9.751792441	0.152650615	0.371445675	0.027027027	0.25
4.86674E-5	10.000221802	0.157726922	0.366257608	0.054054054	0.25
4.98309E-5	10.251272799	0.160890951	0.361169311	0.054054054	0.25
5.15155E-5	10.504403601	0.165430424	0.356180784	0.081081081	0.25
5.26135E-5	10.754570213	0.168362617	0.351391799	0.081081081	0.25
5.38036E-5	11.005108189	0.171517822	0.346702584	0.081081081	0.25
5.53924E-5	11.250858815	0.175692846	0.34221291	0.081081081	0.25
5.6684E-5	11.502927561	0.179055952	0.337723237	0.108108108	0.25
5.84235E-5	11.750296377	0.183542195	0.333433104	0.108108108	0.25
5.99473E-5	12.005477931	0.187432094	0.329142971	0.108108108	0.25
6.14256E-5	12.254795088	0.191170546	0.32505238	0.135135135	0.25
6.2734E-5	12.503400691	0.194450863	0.321061558	0.135135135	0.25
6.44822E-5	12.750864989	0.198792504	0.317170508	0.135135135	0.25
6.57041E-5	13.004611585	0.201799236	0.313279457	0.135135135	0.25
6.72179E-5	13.250222757	0.205493286	0.309587948	0.135135135	0.25
6.86722E-5	13.50184711	0.209009927	0.305896438	0.135135135	0.25
7.05051E-5	13.752558406	0.213397991	0.302304699	0.135135135	0.25
7.22093E-5	14.002333821	0.21743455	0.298812731	0.135135135	0.25
7.40494E-5	14.251249125	0.2217467	0.295420533	0.135135135	0.25
7.57011E-5	14.505792383	0.225577309	0.292028335	0.135135135	0.25
7.7211E-5	14.750544241	0.229045973	0.288835678	0.135135135	0.25
7.8752E-5	15.007771394	0.232554116	0.285543251	0.135135135	0.25
8.02363E-5	15.253998992	0.235903264	0.282450364	0.135135135	0.25
8.16515E-5	15.50504559	0.239069522	0.279357478	0.135135135	0.25
8.29986E-5	15.751788893	0.242058991	0.276364362	0.135135135	0.25
8.47798E-5	16.003689052	0.245975883	0.273371246	0.135135135	0.25
8.61094E-5	16.251667072	0.24887349	0.270477901	0.135135135	0.25
8.75012E-5	16.503758549	0.251882846	0.267584556	0.162162162	0.25
8.88729E-5	16.750936917	0.254825129	0.264790981	0.162162162	0.25
9.0637E-5	17.002195085	0.258575498	0.261997406	0.162162162	0.25
9.2449E-5	17.25822908	0.262388575	0.259203831	0.162162162	0.25
9.35993E-5	17.500232052	0.264788806	0.256609797	0.162162162	0.25
9.54153E-5	17.755442286	0.268546494	0.253915993	0.162162162	0.25
9.6356E-5	18.004694809	0.270478103	0.251321959	0.162162162	0.25
9.76434E-5	18.257011686	0.273104924	0.248727926	0.162162162	0.25
9.90697E-5	18.50271383	0.275993269	0.246233663	0.162162162	0.25
1.00065E-4	18.751661881	0.277994303	0.243739399	0.162162162	0.25
1.01266E-4	19.003350954	0.280395696	0.241245136	0.162162162	0.25
1.02457E-4	19.25782637	0.282760434	0.238750873	0.162162162	0.25
1.03482E-4	19.504980897	0.284784552	0.23635638	0.162162162	0.25
1.0509E-4	19.755108694	0.287935277	0.233961888	0.162162162	0.25
1.06735E-4	20.009229032	0.291131251	0.231567395	0.162162162	0.25
1.08333E-4	20.256741692	0.294206729	0.229272673	0.162162162	0.25
1.10218E-4	20.508188805	0.297801782	0.226977951	0.189189189	0.25
1.11377E-4	20.752041989	0.299993211	0.224782999	0.189189189	0.25
1.13018E-4	21.009931517	0.303074885	0.222488277	0.189189189	0.25
1.15682E-4	21.261251383	0.308016858	0.220293325	0.189189189	0.25
1.1757E-4	21.506325913	0.311479395	0.218198144	0.189189189	0.25
1.18991E-4	21.754702517	0.314061063	0.216102963	0.189189189	0.25
1.21547E-4	22.007060799	0.318657113	0.214007782	0.189189189	0.25
1.24014E-4	22.252408156	0.323036182	0.212012372	0.189189189	0.25
1.25423E-4	22.502047554	0.325511678	0.210016961	0.189189189	0.25
1.27037E-4	22.754370241	0.32832432	0.20802155	0.216216216	0.25
1.29671E-4	23.011114833	0.33286595	0.20602614	0.216216216	0.25
1.31804E-4	23.259656046	0.336500299	0.2041305	0.216216216	0.25
1.34402E-4	23.512904581	0.340870717	0.20223486	0.216216216	0.25
1.36123E-4	23.756381525	0.343736783	0.20043899	0.216216216	0.25
1.38027E-4	24.00317142	0.346875581	0.198643121	0.216216216	0.25
1.40015E-4	24.253371441	0.350122264	0.196847251	0.216216216	0.25
1.41539E-4	24.507024524	0.352590624	0.195051382	0.243243243	0.25
1.44328E-4	24.764386388	0.357057299	0.193255512	0.243243243	0.25
1.46093E-4	25.011233515	0.359852263	0.191559413	0.243243243	0.25
1.47963E-4	25.261052871	0.362787625	0.189863314	0.243243243	0.25
1.50715E-4	25.500082343	0.367057691	0.188266986	0.243243243	0.25
1.52302E-4	25.757813167	0.369495138	0.186570887	0.243243243	0.25
1.5383E-4	26.002759411	0.371824588	0.184974559	0.243243243	0.25
1.55799E-4	26.250623464	0.374800109	0.18337823	0.243243243	0.25
1.58234E-4	26.50197764	0.378439761	0.181781902	0.243243243	0.25
1.59865E-4	26.756679922	0.380855557	0.180185573	0.243243243	0.25
1.62433E-4	27.014627967	0.384620425	0.178589245	0.243243243	0.25
1.63719E-4	27.259278275	0.386489077	0.177092687	0.243243243	0.25
1.65124E-4	27.505918099	0.388516559	0.175596129	0.243243243	0.25
1.67158E-4	27.755040513	0.391428764	0.174099571	0.243243243	0.25
1.68259E-4	28.006729423	0.392994477	0.172603013	0.243243243	0.25
1.71518E-4	28.278881837	0.397579187	0.171006685	0.243243243	0.25
1.729E-4	28.502720403	0.399502958	0.169709668	0.243243243	0.25
1.74758E-4	28.763627263	0.402069961	0.16821311	0.243243243	0.25
1.76763E-4	29.009757316	0.404816252	0.166816322	0.243243243	0.25
1.78257E-4	29.258501392	0.40684501	0.165419535	0.243243243	0.25
1.79574E-4	29.508944317	0.408622481	0.164022748	0.243243243	0.25
1.81266E-4	29.76155037	0.410891463	0.16262596	0.243243243	0.25
1.82669E-4	30.016158943	0.412759047	0.161229173	0.27027027	0.25
1.85335E-4	30.255755297	0.416274857	0.159932156	0.27027027	0.25
1.87265E-4	30.516479344	0.418795073	0.158535369	0.27027027	0.25
1.89101E-4	30.761222084	0.421170805	0.157238352	0.27027027	0.25
1.91524E-4	31.008499879	0.424278033	0.155941335	0.27027027	0.25
1.94228E-4	31.259513965	0.42770667	0.154644318	0.27027027	0.25
1.96563E-4	31.51384184	0.430634211	0.153347301	0.27027027	0.25
1.97651E-4	31.750354209	0.431988205	0.152150055	0.27027027	0.25
2.00912E-4	32.010274713	0.436008169	0.150853038	0.27027027	0.25
2.03301E-4	32.253351702	0.438917042	0.149655792	0.27027027	0.25
2.05487E-4	32.519263619	0.441551681	0.148358775	0.297297297	0.25
2.0937E-4	32.768544696	0.446173179	0.147161528	0.297297297	0.25
2.10723E-4	33.020270933	0.447765359	0.145964282	0.297297297	0.25
2.1253E-4	33.252842324	0.449878095	0.144866806	0.297297297	0.25
2.1511E-4	33.509527481	0.452865577	0.14366956	0.324324324	0.25
2.16506E-4	33.768381269	0.454469386	0.142472314	0.324324324	0.25
2.17724E-4	34.007273491	0.455860368	0.141374838	0.324324324	0.25
2.19287E-4	34.269802551	0.457635444	0.140177592	0.324324324	0.25
2.22465E-4	34.513256258	0.461209038	0.139080116	0.324324324	0.25
2.2486E-4	34.759342814	0.463870113	0.13798264	0.324324324	0.25
2.26536E-4	35.007935314	0.465718249	0.136885164	0.324324324	0.25
2.28926E-4	35.258952422	0.468329613	0.135787688	0.324324324	0.25
2.30913E-4	35.51194759	0.47048284	0.134690213	0.324324324	0.25
2.33805E-4	35.767568966	0.473584779	0.133592737	0.351351351	0.25
2.36583E-4	36.002863386	0.476529488	0.132595031	0.378378378	0.25
2.40331E-4	36.265119325	0.48045176	0.131497556	0.378378378	0.25
2.43171E-4	36.507237615	0.483384907	0.13049985	0.378378378	0.25
2.45395E-4	36.751781915	0.485658722	0.129502145	0.378378378	0.25
2.47804E-4	37.022995062	0.488099953	0.128404669	0.378378378	0.25
2.49711E-4	37.271625305	0.490015462	0.127406964	0.378378378	0.25
2.51922E-4	37.522518636	0.492218924	0.126409259	0.378378378	0.25
2.54118E-4	37.750470881	0.494387467	0.125511324	0.378378378	0.25
2.57118E-4	38.006505133	0.497321608	0.124513619	0.378378378	0.25
2.58788E-4	38.264250232	0.498940527	0.123515913	0.378378378	0.25
2.61884E-4	38.524681721	0.501913445	0.122518208	0.378378378	0.25
2.63833E-4	38.761103461	0.503766949	0.121620273	0.378378378	0.25
2.66122E-4	39.026222164	0.50592669	0.120622568	0.378378378	0.25
2.67742E-4	39.266414858	0.507442883	0.119724633	0.378378378	0.25
2.6992E-4	39.508516923	0.509468566	0.118826699	0.378378378	0.25
2.73153E-4	39.752438297	0.512443088	0.117928764	0.378378378	0.25
2.76258E-4	40.000133581	0.51526694	0.117030829	0.378378378	0.25
2.79493E-4	40.250390332	0.518174203	0.116132894	0.378378378	0.25
2.82647E-4	40.504028962	0.520974982	0.11523496	0.378378378	0.25
2.86262E-4	40.759993868	0.524146417	0.114337025	0.405405405	0.25
2.89333E-4	41.019458035	0.52680655	0.11343909	0.405405405	0.25
2.91306E-4	41.251925369	0.528500901	0.112640926	0.405405405	0.25
2.93163E-4	41.515018161	0.53008348	0.111742991	0.405405405	0.25
2.95684E-4	41.750428106	0.532216373	0.110944827	0.405405405	0.25
2.97059E-4	42.017228608	0.533371095	0.110046892	0.405405405	0.25
2.9851E-4	42.255703279	0.534583306	0.109248728	0.405405405	0.25
3.00572E-4	42.52583195	0.536295763	0.108350793	0.405405405	0.25
3.02538E-4	42.76719506	0.537916383	0.107552629	0.405405405	0.25
3.04059E-4	43.010038375	0.539162732	0.106754465	0.405405405	0.25
3.05263E-4	43.253703242	0.540144396	0.105956301	0.405405405	0.25
3.0757E-4	43.529371861	0.542013944	0.105058366	0.405405405	0.25
3.09075E-4	43.776028251	0.543225639	0.104260202	0.405405405	0.25
3.11265E-4	44.02413016	0.544977576	0.103462037	0.405405405	0.25
3.14517E-4	44.275315482	0.5475537	0.102663873	0.405405405	0.25
3.17055E-4	44.527915914	0.549543852	0.101865709	0.405405405	0.25
3.19249E-4	44.750901276	0.551250455	0.101167315	0.405405405	0.25
3.20302E-4	45.006900788	0.552064362	0.100369151	0.405405405	0.25
3.23176E-4	45.264420916	0.554272549	0.099570987	0.405405405	0.25
3.24696E-4	45.523600871	0.555431444	0.098772823	0.432432432	0.25
3.26288E-4	45.751515703	0.556638692	0.098074429	0.432432432	0.25
3.29182E-4	46.013827085	0.558817371	0.097276265	0.432432432	0.25
3.32189E-4	46.278716771	0.561057486	0.0964781	0.432432432	0.25
3.33414E-4	46.511818312	0.561964362	0.095779707	0.432432432	0.25
3.35148E-4	46.779447718	0.563240807	0.094981542	0.432432432	0.25
3.36169E-4	47.01448227	0.563988586	0.094283149	0.432432432	0.25
3.37999E-4	47.250623708	0.565323017	0.093584755	0.432432432	0.25
3.39757E-4	47.521736256	0.566597233	0.092786591	0.459459459	0.25
3.40775E-4	47.759784658	0.567332399	0.092088197	0.459459459	0.25
3.42661E-4	48.033297126	0.568686401	0.091290033	0.459459459	0.25
3.43901E-4	48.273658224	0.569571952	0.090591639	0.459459459	0.25
3.4588E-4	48.51523501	0.570978052	0.089893246	0.459459459	0.25
3.49544E-4	48.759066352	0.573557905	0.089194852	0.459459459	0.25
3.52857E-4	49.005223587	0.575863156	0.088496458	0.459459459	0.25
3.55237E-4	49.253417475	0.577504265	0.087798064	0.459459459	0.25
3.56581E-4	49.502466519	0.578425447	0.087099671	0.459459459	0.25
3.57913E-4	49.752680005	0.579334081	0.086401277	0.459459459	0.25
3.58325E-4	50.003369614	0.579614601	0.085702883	0.459459459	0.25
3.60019E-4	50.254890815	0.580763553	0.08500449	0.459459459	0.25
3.63171E-4	50.508168394	0.582884415	0.084306096	0.459459459	0.25
3.65392E-4	50.763226675	0.584366073	0.083607702	0.459459459	0.25
3.68E-4	51.019846422	0.58609263	0.082909309	0.459459459	0.25
3.70367E-4	51.278494837	0.587647172	0.082210915	0.459459459	0.25
3.72395E-4	51.501300142	0.588969294	0.081612292	0.459459459	0.25
3.73963E-4	51.762616798	0.589986413	0.080913898	0.459459459	0.25
3.77249E-4	52.025595577	0.592101171	0.080215504	0.459459459	0.25
3.80528E-4	52.253064133	0.594189266	0.079616881	0.486486486	0.25
3.84035E-4	52.521024874	0.596399834	0.078918487	0.486486486	0.25
3.85315E-4	52.751828353	0.597200175	0.078319864	0.486486486	0.25
3.86406E-4	53.02202562	0.597880217	0.077621471	0.486486486	0.25
3.87154E-4	53.254126328	0.598345065	0.077022847	0.486486486	0.25
3.89151E-4	53.525793601	0.599581061	0.076324454	0.486486486	0.25
3.92909E-4	53.760394151	0.601886121	0.075725831	0.486486486	0.25
3.96858E-4	54.03732126	0.604279742	0.075027437	0.486486486	0.25
4.00205E-4	54.276949384	0.606286332	0.074428814	0.486486486	0.25
4.02071E-4	54.517699212	0.607396208	0.073830191	0.486486486	0.25
4.03341E-4	54.759393884	0.608147972	0.073231567	0.486486486	0.25
4.0394E-4	55.00162147	0.60850136	0.072632944	0.486486486	0.25
4.0532E-4	55.285094096	0.609313863	0.071934551	0.486486486	0.25
4.07738E-4	55.528924391	0.610728664	0.071335927	0.486486486	0.25
4.08427E-4	55.773843302	0.611130168	0.070737304	0.486486486	0.25
4.12252E-4	56.020004498	0.613343031	0.070138681	0.486486486	0.25
4.13586E-4	56.267864856	0.614108747	0.069540058	0.486486486	0.25
4.17318E-4	56.517437651	0.616235547	0.068941435	0.486486486	0.25
4.19335E-4	56.768670614	0.617375034	0.068342812	0.486486486	0.25
4.2124E-4	57.020941483	0.618445355	0.067744188	0.486486486	0.25
4.25557E-4	57.275462952	0.620848524	0.067145565	0.486486486	0.25
4.27378E-4	57.531445017	0.621853115	0.066546942	0.486486486	0.25
4.29929E-4	57.788855867	0.623251203	0.065948319	0.486486486	0.25
4.34322E-4	58.00523796	0.625635241	0.065449466	0.486486486	0.25
4.36076E-4	58.266380645	0.626578992	0.064850843	0.486486486	0.25
4.38302E-4	58.528822277	0.627769655	0.06425222	0.486486486	0.25
4.39108E-4	58.792057234	0.6281987	0.063653597	0.486486486	0.25
4.4063E-4	59.011929271	0.629006785	0.063154744	0.486486486	0.25
4.42152E-4	59.276635136	0.629810987	0.062556121	0.486486486	0.25
4.43782E-4	59.542278827	0.630668284	0.061957498	0.513513514	0.25
4.45063E-4	59.764666439	0.631339444	0.061458645	0.513513514	0.25
4.48525E-4	60.032774083	0.63314108	0.060860022	0.513513514	0.25
4.51931E-4	60.258219495	0.634896684	0.060361169	0.513513514	0.25
4.57186E-4	60.531908008	0.637572118	0.059762546	0.513513514	0.25
4.58952E-4	60.761013631	0.638462749	0.059263694	0.513513514	0.25
4.63177E-4	61.038455832	0.640575095	0.05866507	0.513513514	0.25
4.64904E-4	61.270520859	0.641431619	0.058166218	0.513513514	0.25
4.67329E-4	61.503763802	0.642627173	0.057667365	0.513513514	0.25
4.72742E-4	61.785642197	0.645267667	0.057068742	0.513513514	0.25
4.74864E-4	62.022681086	0.646292155	0.056569889	0.513513514	0.25
4.75754E-4	62.260325169	0.646719858	0.056071037	0.513513514	0.25
4.79604E-4	62.547369601	0.648559386	0.055472413	0.513513514	0.25
4.80772E-4	62.787407329	0.649113347	0.054973561	0.513513514	0.25
4.81809E-4	63.028067685	0.649604168	0.054474708	0.513513514	0.25
4.83671E-4	63.269428661	0.650481617	0.053975856	0.540540541	0.25
4.84325E-4	63.511414143	0.650788895	0.053477003	0.540540541	0.25
4.86339E-4	63.75428878	0.651731257	0.05297815	0.540540541	0.25
4.91481E-4	64.048258383	0.654114757	0.052379527	0.540540541	0.25
4.94135E-4	64.294799363	0.655331931	0.051880674	0.540540541	0.25
4.98417E-4	64.542826698	0.657278351	0.051381822	0.540540541	0.25
5.04795E-4	64.794823322	0.660136822	0.050882969	0.540540541	0.5
5.07179E-4	65.047972748	0.661193122	0.050384117	0.540540541	0.5
5.09396E-4	65.251292936	0.662169589	0.049985034	0.540540541	0.5
5.14508E-4	65.50777523	0.664399709	0.049486182	0.540540541	0.5
5.17438E-4	65.766152076	0.665664742	0.048987329	0.540540541	0.5
5.18843E-4	66.025301055	0.666267787	0.048488477	0.540540541	0.5
5.20974E-4	66.285287787	0.667178508	0.047989624	0.540540541	0.5
5.24329E-4	66.546974697	0.668602394	0.047490771	0.540540541	0.5
5.26238E-4	66.757265191	0.669407206	0.047091689	0.540540541	0.5
5.28502E-4	67.020854151	0.670356508	0.046592836	0.540540541	0.5
5.30848E-4	67.285817211	0.671334689	0.046093984	0.540540541	0.5
5.31474E-4	67.551446726	0.671594442	0.045595131	0.540540541	0.5
5.32935E-4	67.764480937	0.672199947	0.045196049	0.540540541	0.5
5.3418E-4	68.031357654	0.672713695	0.044697196	0.540540541	0.5
5.35319E-4	68.298736499	0.673182316	0.044198344	0.540540541	0.5
5.36466E-4	68.513218505	0.673653287	0.043799262	0.540540541	0.5
5.40733E-4	68.782789718	0.675392459	0.043300409	0.540540541	0.5
5.43753E-4	69.05377344	0.676612435	0.042801556	0.540540541	0.5
5.45581E-4	69.271788936	0.677346445	0.042402474	0.540540541	0.5
5.4846E-4	69.54544566	0.678495405	0.041903622	0.540540541	0.5
5.50925E-4	69.765407272	0.679472703	0.04150454	0.540540541	0.5
5.52753E-4	70.041287955	0.680193918	0.041005687	0.540540541	0.5
5.55377E-4	70.262957674	0.681223255	0.040606605	0.540540541	0.5
5.58172E-4	70.54129827	0.682312192	0.040107752	0.540540541	0.5
5.62099E-4	70.765815895	0.683830269	0.03970867	0.540540541	0.5
5.64861E-4	71.04767368	0.684888878	0.039209817	0.540540541	0.5
5.65636E-4	71.27379285	0.685184655	0.038810735	0.540540541	0.5
5.67118E-4	71.50032848	0.685748839	0.038411653	0.540540541	0.5
5.72295E-4	71.78463152	0.687703706	0.037912801	0.540540541	0.5
5.74336E-4	72.013979513	0.688468071	0.037513718	0.540540541	0.5
5.80705E-4	72.302505311	0.690828146	0.037014866	0.540540541	0.5
5.83026E-4	72.535522237	0.691679781	0.036615784	0.540540541	0.5
5.84965E-4	72.769026959	0.692387151	0.036216702	0.540540541	0.5
5.86828E-4	73.003505008	0.693064061	0.035817619	0.540540541	0.5
5.89232E-4	73.297479502	0.693932978	0.035318767	0.540540541	0.5
5.90685E-4	73.533519221	0.6944559	0.034919685	0.540540541	0.5
5.92799E-4	73.770161069	0.695213587	0.034520603	0.540540541	0.5
5.95151E-4	74.007857621	0.696051768	0.034121521	0.540540541	0.5
5.98783E-4	74.306341677	0.697337368	0.033622668	0.540540541	0.5
6.00832E-4	74.546469123	0.698057807	0.033223586	0.540540541	0.5
6.09982E-4	74.78918936	0.701233898	0.032824504	0.540540541	0.5
6.11322E-4	75.033444738	0.701693616	0.032425422	0.540540541	0.5
6.12734E-4	75.278337503	0.70217627	0.032026339	0.567567568	0.5
6.15184E-4	75.524169269	0.703009995	0.031627257	0.567567568	0.5
6.21113E-4	75.771865774	0.705008715	0.031228175	0.567567568	0.5
6.22917E-4	76.020942856	0.70561172	0.030829093	0.567567568	0.5
6.24844E-4	76.270592622	0.706252898	0.030430011	0.567567568	0.5
6.26742E-4	76.520899162	0.706881618	0.030030929	0.567567568	0.5
6.30005E-4	76.772580476	0.70795626	0.029631847	0.567567568	0.5
6.31588E-4	77.024895216	0.708474964	0.029232765	0.567567568	0.5
6.33413E-4	77.278087223	0.709070644	0.028833683	0.567567568	0.5
6.38856E-4	77.532420828	0.710832593	0.0284346	0.567567568	0.5
6.428E-4	77.789271772	0.712096086	0.028035518	0.567567568	0.5
6.43657E-4	78.046558731	0.712369153	0.027636436	0.567567568	0.5
6.45485E-4	78.304464451	0.712949671	0.027237354	0.567567568	0.5
6.49254E-4	78.563629081	0.714139791	0.026838272	0.567567568	0.5
6.519E-4	78.758988062	0.714969475	0.02653896	0.567567568	0.5
6.54998E-4	79.020800705	0.715934386	0.026139878	0.567567568	0.5
6.56571E-4	79.283311772	0.716421935	0.025740796	0.567567568	0.5
6.59468E-4	79.546840494	0.717315648	0.025341714	0.567567568	0.5
6.63766E-4	79.811556344	0.718631204	0.024942632	0.594594595	0.5
6.65806E-4	80.011049257	0.719251231	0.02464332	0.594594595	0.5
6.70746E-4	80.278662299	0.720741335	0.024244238	0.594594595	0.5
6.75199E-4	80.547847896	0.722071361	0.023845156	0.594594595	0.5
6.77154E-4	80.750907706	0.722651272	0.023545845	0.594594595	0.5
6.82024E-4	81.022933107	0.724085244	0.023146762	0.594594595	0.5
6.83841E-4	81.29623137	0.724616343	0.02274768	0.594594595	0.5
6.88309E-4	81.502465375	0.725914035	0.022448369	0.594594595	0.5
6.90711E-4	81.778293794	0.726606693	0.022049287	0.594594595	0.5
6.94461E-4	82.055387366	0.727680931	0.021650205	0.594594595	0.5
6.98953E-4	82.264742417	0.728956561	0.021350893	0.594594595	0.5
7.01058E-4	82.544927237	0.729550452	0.020951811	0.594594595	0.5
7.03046E-4	82.755732238	0.73010874	0.020652499	0.621621622	0.5
7.06106E-4	83.037556969	0.730963629	0.020253417	0.621621622	0.75
7.06949E-4	83.320277337	0.731198156	0.019854335	0.621621622	0.75
7.08617E-4	83.532717583	0.731661175	0.019555023	0.648648649	0.75
7.13244E-4	83.817569662	0.732937016	0.019155941	0.648648649	0.75
7.15286E-4	84.032023768	0.733496226	0.01885663	0.648648649	0.75
7.20291E-4	84.319562578	0.73485703	0.018457548	0.648648649	0.75
7.23975E-4	84.536460612	0.73584993	0.018158236	0.648648649	0.75
7.25962E-4	84.754073836	0.736382208	0.017858924	0.648648649	0.75
7.28488E-4	85.045099489	0.737055949	0.017459842	0.675675676	0.75
7.30496E-4	85.264093392	0.737589147	0.017160531	0.675675676	0.75
7.37805E-4	85.558293703	0.739511589	0.016761449	0.675675676	0.75
7.42638E-4	85.780474006	0.740767341	0.016462137	0.675675676	0.75
7.46067E-4	86.004085689	0.741650923	0.016162826	0.675675676	0.75
7.50287E-4	86.303819674	0.742730248	0.015763743	0.675675676	0.75
7.50586E-4	86.528960503	0.742806315	0.015464432	0.675675676	0.75
7.55408E-4	86.755145942	0.744027938	0.01516512	0.675675676	0.75
7.56625E-4	87.057640762	0.744334295	0.014766038	0.702702703	0.75
7.59233E-4	87.285075919	0.744988453	0.014466727	0.702702703	0.75
7.59948E-4	87.512963859	0.745167295	0.014167415	0.702702703	0.75
7.64977E-4	87.818044687	0.74641782	0.013768333	0.72972973	0.75
7.73041E-4	88.049308282	0.748397431	0.013469021	0.72972973	0.75
7.76045E-4	88.281843075	0.749127171	0.01316971	0.72972973	0.75
7.7993E-4	88.515458502	0.750064355	0.012870398	0.72972973	0.75
7.8054E-4	88.827612349	0.750211017	0.012471316	0.72972973	0.75
7.894E-4	89.06332008	0.75232004	0.012172004	0.756756757	0.75
7.91887E-4	89.300500983	0.752905879	0.011872693	0.783783784	0.75
7.96217E-4	89.5389184	0.753918903	0.011573381	0.783783784	0.75
7.99482E-4	89.778300497	0.754677261	0.01127407	0.783783784	0.75
8.0442E-4	90.019488261	0.755815542	0.010974758	0.810810811	0.75
8.06539E-4	90.261275128	0.756300602	0.010675446	0.810810811	0.75
8.08047E-4	90.503614118	0.756644733	0.010376135	0.837837838	0.75
8.20618E-4	90.829448141	0.759476085	0.009977053	0.837837838	0.75
8.2309E-4	91.076238247	0.760025172	0.009677741	0.837837838	0.75
8.27517E-4	91.324022541	0.761002061	0.00937843	0.864864865	0.75
8.30974E-4	91.572859865	0.761759398	0.009079118	0.891891892	0.75
8.33742E-4	91.822594432	0.762362505	0.008779806	0.918918919	0.75
8.34331E-4	92.072817841	0.762490452	0.008480495	0.918918919	0.75
8.42226E-4	92.324504837	0.764191752	0.008181183	0.918918919	0.75
8.44408E-4	92.577766141	0.764657739	0.007881872	0.945945946	0.75
8.49166E-4	92.832382015	0.765667387	0.00758256	0.945945946	0.75
8.56334E-4	93.00299932	0.767172218	0.007383019	0.945945946	0.75
8.66585E-4	93.261913178	0.769290867	0.007083707	0.945945946	0.75
8.70972E-4	93.522505268	0.770186005	0.006784396	0.945945946	1
8.7374E-4	93.784340081	0.770747039	0.006485084	0.945945946	1
8.78157E-4	94.047067767	0.771636816	0.006185773	0.945945946	1
8.82163E-4	94.311367561	0.772437937	0.005886461	0.945945946	1
8.95551E-4	94.5782828	0.775074683	0.00558715	0.945945946	1
9.02757E-4	94.758639083	0.776468765	0.005387609	0.945945946	1
9.09593E-4	95.031002224	0.777775351	0.005088297	0.972972973	1
9.10861E-4	95.304101851	0.778016014	0.004788985	0.972972973	1
9.18963E-4	95.579042167	0.779541769	0.004489674	0.972972973	1
9.23314E-4	95.76353934	0.78035247	0.004290133	0.972972973	1
9.40863E-4	96.043106903	0.78356249	0.003990821	0.972972973	1
9.53543E-4	96.327830411	0.785824207	0.00369151	0.972972973	1
9.57661E-4	96.51905685	0.786548727	0.003491968	0.972972973	1
9.60941E-4	96.806982886	0.787122158	0.003192657	0.972972973	1
9.69274E-4	97.09645991	0.788565263	0.002893345	0.972972973	1
9.78402E-4	97.291617545	0.790123843	0.002693804	0.972972973	1
9.91468E-4	97.587345622	0.792315339	0.002394493	0.972972973	1
1.00504E-3	97.787308952	0.794543121	0.002194952	0.972972973	1
1.00776E-3	98.089377319	0.794983914	0.00189564	0.972972973	1
1.00949E-3	98.291213608	0.795263139	0.001696099	0.972972973	1
1.04445E-3	98.601213322	0.800752046	0.001396787	1	1
1.05398E-3	98.811136553	0.802196161	0.001197246	1	1
1.06353E-3	99.023244858	0.803623849	0.000997705	1	1
1.07596E-3	99.34455584	0.805450687	0.000698394	1	1
1.08531E-3	99.561297355	0.806804161	0.000498853	1	1
1.09305E-3	99.77921772	0.807908248	0.000299312	1	1
1.10607E-3	100	0.809739285	0.000099771	1	1
