# Supplementary material for: Alien species revises systematic status: integrative species delimitation of two similar taxa of Symbrenthia Hübner, [1819] (Lepidoptera, Nymphalidae)
Source: PeerJ. 2023 Jan 30;11:e14644. doi: 10.7717/peerj.14644 (PMC9893915; doi:10.7717/peerj.14644)
Supplement: Supplemental Information 6 [file peerj-11-14644-s006.zip › SDM/early_stage/MAXENT/past_2012_output/lunica_7_sampleAverages.csv]

Predictor variable	Categorical	Sample average
bio_12	false	2645.972972972973
bio_2	false	34.7027027027027
bio_8	false	247.83783783783784
