# Supplementary material for: Alien species revises systematic status: integrative species delimitation of two similar taxa of Symbrenthia Hübner, [1819] (Lepidoptera, Nymphalidae)
Source: PeerJ. 2023 Jan 30;11:e14644. doi: 10.7717/peerj.14644 (PMC9893915; doi:10.7717/peerj.14644)
Supplement: Supplemental Information 6 [file peerj-11-14644-s006.zip › SDM/early_stage/MAXENT/past_2012_output/lunica_7_samplePredictions.csv]

X	Y	Test or train	Raw prediction	Cumulative prediction	Logistic prediction
121.542805	24.929551	train	6.12195506036444E-4	75.18494283184488	0.7019923668094643
121.490908	25.152731	train	0.0010114003782098673	98.30815344491907	0.7955715753223395
121.503062	24.774995	train	2.1307408628652843E-4	33.306973670464764	0.4505104883903687
121.537068	24.851766	train	1.413834815263117E-4	24.481140179961617	0.3523392967683923
121.780759	24.947384	train	3.3920764411722685E-4	47.43701653294117	0.5662001004235329
121.581327	24.958587	train	4.8333885249692644E-4	63.22637417898185	0.6503253691044991
121.536563	25.008395	train	7.86660483246985E-4	88.99043912312757	0.7516717922804808
121.545886	24.991573	train	8.277739352917904E-4	91.34251692643544	0.7610585655581057
121.10786	24.764337	train	1.816626527660108E-4	29.83353268983643	0.41142034395725996
121.815558	25.131449	train	7.618849305178098E-4	87.6304664173917	0.7456504226073682
120.965904	24.671126	train	5.098382957466514E-5	10.42451391729782	0.16400307722714544
120.821216	24.340492	train	6.0182835007905784E-5	12.045201206752582	0.18803012088119525
120.390457	23.007082	train	5.649083942574945E-5	11.465230329869637	0.17855478618541432
121.584962	24.759499	train	3.238163807229291E-4	45.37361423636291	0.5547615431589036
121.950175	24.842148	train	7.554084023644327E-4	86.75524595281074	0.744027937533574
121.545303	24.940538	train	6.594679161883245E-4	79.54683286998076	0.7173156478403112
121.389441	24.796901	train	2.3449447780212243E-4	35.82596719478087	0.4743185652301659
120.790275	23.72876	train	2.09989519496414E-5	4.084363213466065	0.07475961636560885
120.438169	22.833288	train	1.0847670479607782E-4	20.27591100557985	0.29448233147558583
121.570276	25.130083	train	7.897066080014056E-4	89.09256075657434	0.7523924887909474
121.619482	24.966918	train	2.844200647038426E-4	40.62957317783707	0.522535718976943
121.535148	25.141177	train	7.010584163363494E-4	82.54497138477895	0.7295504523831614
121.53162	25.10371	train	3.7807605528949935E-4	52.082969493570474	0.5926296930984295
121.361969	23.730251	train	8.680929332435798E-5	16.378436106257684	0.25038977375285587
121.537068	25.125921	train	9.08179232172222E-4	94.97467421840926	0.7775063925196762
121.558751	25.243016	train	4.425580083381486E-4	59.34280296024698	0.630024819715063
121.660252	24.987834	train	7.069488304780156E-4	83.32022048371668	0.7311981563862254
121.592534	25.132271	train	8.440173229553468E-4	92.53242087162707	0.7645744654852125
121.562179	24.990822	train	8.042468824243312E-4	90.01103264314163	0.7557757848664848
121.581077	24.998816	train	8.316265706484205E-4	91.63173611078042	0.7619019393379862
121.539927	25.157018	train	8.256920907890633E-4	91.22188026848	0.7606003412269657
121.530733	25.125393	train	7.266555650719285E-4	84.83398089378146	0.7365676203251871
121.55581	25.011495	train	8.075445316396511E-4	90.42286632293774	0.7565302740358036
121.141139	24.77825	train	2.3359258840209793E-4	35.74879408877521	0.47335782401289556
120.532242	23.125175	train	4.8577462751957615E-5	9.988134675648219	0.15748137622450964
121.44418	24.832823	train	2.0523278934206064E-4	32.488340634839666	0.4412468377934307
120.891406	22.198288	train	1.2658483929235895E-4	22.68368225790966	0.3275393257050397
121.736319	24.96119	test	5.026874872431465E-4	64.71155488365505	0.659197582570855
121.527727	25.025812	test	8.68058221783297E-4	93.34942399257554	0.769592297562906
120.967305	24.468071	test	2.853917414232441E-5	5.948738434542514	0.09894781531251645
121.775489	25.148042	test	7.04950885810206E-4	82.93117143115262	0.7306415333255932
