# Supplementary material for: Alien species revises systematic status: integrative species delimitation of two similar taxa of Symbrenthia Hübner, [1819] (Lepidoptera, Nymphalidae)
Source: PeerJ. 2023 Jan 30;11:e14644. doi: 10.7717/peerj.14644 (PMC9893915; doi:10.7717/peerj.14644)
Supplement: Supplemental Information 6 [file peerj-11-14644-s006.zip › SDM/early_stage/MAXENT/past_2012_output/lunica_8.asc]

ncols         264
nrows         468
xllcorner     119.7998599118
yllcorner     21.499860665
cellsize      0.00833333330000001
NODATA_value  -9999
-9999 -9999 -9999 -9999 -9999 -9999 -9999 -9999 -9999 -9999 -9999 -9999 -9999 -9999 -9999 -9999 -9999 -9999 -9999 3.19264E-1 -9999 -9999 -9999 -9999 -9999 -9999 -9999 -9999 -9999 -9999 -9999 -9999 -9999 -9999 -9999 -9999 -9999 -9999 -9999 -9999 -9999 -9999 -9999 -9999 -9999 -9999 -9999 -9999 -9999 -9999 -9999 -9999 -9999 -9999 -9999 -9999 -9999 -9999 -9999 -9999 -9999 -9999 -9999 -9999 -9999 -9999 -9999 -9999 -9999 -9999 -9999 -9999 -9999 -9999 -9999 -9999 -9999 -9999 -9999 -9999 -9999 -9999 -9999 -9999 -9999 -9999 -9999 -9999 -9999 -9999 -9999 -9999 -9999 -9999 -9999 -9999 -9999 -9999 -9999 -9999 -9999 -9999 -9999 -9999 -9999 -9999 -9999 -9999 -9999 -9999 -9999 -9999 -9999 -9999 -9999 -9999 -9999 -9999 -9999 -9999 -9999 -9999 -9999 -9999 -9999 -9999 -9999 -9999 -9999 -9999 -9999 -9999 -9999 -9999 -9999 -9999 -9999 -9999 -9999 -9999 -9999 -9999 -9999 -9999 -9999 -9999 -9999 -9999 -9999 -9999 -9999 -9999 -9999 -9999 -9999 -9999 -9999 -9999 -9999 -9999 -9999 -9999 -9999 -9999 -9999 -9999 -9999 -9999 -9999 -9999 -9999 -9999 -9999 -9999 -9999 -9999 -9999 -9999 -9999 -9999 -9999 -9999 -9999 -9999 -9999 -9999 -9999 -9999 -9999 -9999 -9999 -9999 -9999 -9999 -9999 -9999 -9999 -9999 -9999 -9999 -9999 -9999 -9999 -9999 -9999 -9999 -9999 -9999 -9999 -9999 -9999 -9999 -9999 -9999 -9999 -9999 -9999 -9999 -9999 -9999 -9999 -9999 -9999 -9999 -9999 -9999 -9999 -9999 -9999 -9999 -9999 -9999 -9999 -9999 -9999 -9999 -9999 -9999 -9999 -9999 -9999 -9999 -9999 -9999 -9999 -9999 -9999 -9999 -9999 -9999 -9999 -9999 -9999 -9999 -9999 -9999 -9999 -9999 -9999 -9999 -9999 -9999 -9999 -9999
-9999 -9999 -9999 -9999 -9999 -9999 -9999 -9999 -9999 -9999 -9999 -9999 -9999 -9999 -9999 -9999 -9999 -9999 -9999 -9999 -9999 -9999 -9999 -9999 -9999 -9999 -9999 -9999 -9999 -9999 -9999 -9999 -9999 -9999 -9999 -9999 -9999 -9999 -9999 -9999 -9999 -9999 -9999 -9999 -9999 -9999 -9999 -9999 -9999 -9999 -9999 -9999 -9999 -9999 -9999 -9999 -9999 -9999 -9999 -9999 -9999 -9999 -9999 -9999 -9999 -9999 -9999 -9999 -9999 -9999 -9999 -9999 -9999 -9999 -9999 -9999 -9999 -9999 -9999 -9999 -9999 -9999 -9999 -9999 -9999 -9999 -9999 -9999 -9999 -9999 -9999 -9999 -9999 -9999 -9999 -9999 -9999 -9999 -9999 -9999 -9999 -9999 -9999 -9999 -9999 -9999 -9999 -9999 -9999 -9999 -9999 -9999 -9999 -9999 -9999 -9999 -9999 -9999 -9999 -9999 -9999 -9999 -9999 -9999 -9999 -9999 -9999 -9999 -9999 -9999 -9999 -9999 -9999 -9999 -9999 -9999 -9999 -9999 -9999 -9999 -9999 -9999 -9999 -9999 -9999 -9999 -9999 -9999 -9999 -9999 -9999 -9999 -9999 -9999 -9999 -9999 -9999 -9999 -9999 -9999 -9999 -9999 -9999 -9999 -9999 -9999 -9999 -9999 -9999 -9999 -9999 -9999 -9999 -9999 -9999 -9999 -9999 -9999 -9999 -9999 -9999 -9999 -9999 -9999 -9999 -9999 -9999 -9999 -9999 -9999 -9999 -9999 -9999 -9999 -9999 -9999 -9999 -9999 -9999 -9999 -9999 -9999 -9999 -9999 -9999 -9999 -9999 -9999 -9999 -9999 -9999 -9999 -9999 -9999 -9999 -9999 -9999 -9999 -9999 -9999 -9999 -9999 -9999 -9999 -9999 -9999 -9999 -9999 -9999 -9999 -9999 -9999 -9999 -9999 -9999 -9999 -9999 -9999 -9999 -9999 -9999 -9999 -9999 -9999 -9999 -9999 -9999 -9999 -9999 -9999 -9999 -9999 -9999 -9999 -9999 -9999 -9999 -9999 -9999 -9999 -9999 -9999 -9999 -9999
-9999 3.41974E-1 -9999 -9999 -9999 -9999 -9999 -9999 -9999 -9999 -9999 -9999 -9999 -9999 -9999 -9999 -9999 -9999 -9999 -9999 -9999 -9999 -9999 -9999 -9999 -9999 -9999 -9999 -9999 -9999 -9999 -9999 -9999 -9999 -9999 -9999 -9999 -9999 -9999 -9999 -9999 -9999 -9999 -9999 -9999 -9999 -9999 -9999 -9999 -9999 -9999 -9999 -9999 -9999 -9999 -9999 -9999 -9999 -9999 -9999 -9999 -9999 -9999 -9999 -9999 -9999 -9999 -9999 -9999 -9999 -9999 -9999 -9999 -9999 -9999 -9999 -9999 -9999 -9999 -9999 -9999 -9999 -9999 -9999 -9999 -9999 -9999 -9999 -9999 -9999 -9999 -9999 -9999 -9999 -9999 -9999 -9999 -9999 -9999 -9999 -9999 -9999 -9999 -9999 -9999 -9999 -9999 -9999 -9999 -9999 -9999 -9999 -9999 -9999 -9999 -9999 -9999 -9999 -9999 -9999 -9999 -9999 -9999 -9999 -9999 -9999 -9999 -9999 -9999 -9999 -9999 -9999 -9999 -9999 -9999 -9999 -9999 -9999 -9999 -9999 -9999 -9999 -9999 -9999 -9999 -9999 -9999 -9999 -9999 -9999 -9999 -9999 -9999 -9999 -9999 -9999 -9999 -9999 -9999 -9999 -9999 -9999 -9999 -9999 -9999 -9999 -9999 -9999 -9999 -9999 -9999 -9999 -9999 -9999 -9999 -9999 -9999 -9999 -9999 -9999 -9999 -9999 -9999 -9999 -9999 -9999 -9999 -9999 -9999 -9999 -9999 -9999 -9999 -9999 -9999 -9999 -9999 -9999 -9999 -9999 -9999 -9999 -9999 -9999 -9999 -9999 -9999 -9999 -9999 -9999 -9999 -9999 -9999 -9999 -9999 -9999 -9999 -9999 -9999 -9999 -9999 -9999 -9999 -9999 -9999 -9999 -9999 -9999 -9999 -9999 -9999 -9999 -9999 -9999 -9999 -9999 -9999 -9999 -9999 -9999 -9999 -9999 -9999 -9999 -9999 -9999 -9999 -9999 -9999 -9999 -9999 -9999 -9999 -9999 -9999 -9999 -9999 -9999 -9999 -9999 -9999 -9999 -9999 -9999
-9999 -9999 -9999 -9999 -9999 -9999 -9999 -9999 -9999 -9999 -9999 -9999 -9999 -9999 -9999 -9999 -9999 -9999 -9999 -9999 -9999 -9999 -9999 -9999 -9999 -9999 -9999 -9999 -9999 -9999 -9999 -9999 -9999 -9999 -9999 -9999 -9999 -9999 -9999 -9999 -9999 -9999 -9999 -9999 -9999 -9999 -9999 -9999 -9999 -9999 -9999 -9999 -9999 -9999 -9999 -9999 -9999 -9999 -9999 -9999 -9999 -9999 -9999 -9999 -9999 -9999 -9999 -9999 -9999 -9999 -9999 -9999 -9999 -9999 -9999 -9999 -9999 -9999 -9999 -9999 -9999 -9999 -9999 -9999 -9999 -9999 -9999 -9999 -9999 -9999 -9999 -9999 -9999 -9999 -9999 -9999 -9999 -9999 -9999 -9999 -9999 -9999 -9999 -9999 -9999 -9999 -9999 -9999 -9999 -9999 -9999 -9999 -9999 -9999 -9999 -9999 -9999 -9999 -9999 -9999 -9999 -9999 -9999 -9999 -9999 -9999 -9999 -9999 -9999 -9999 -9999 -9999 -9999 -9999 -9999 -9999 -9999 -9999 -9999 -9999 -9999 -9999 -9999 -9999 -9999 -9999 -9999 -9999 -9999 -9999 -9999 -9999 -9999 -9999 -9999 -9999 -9999 -9999 -9999 -9999 -9999 -9999 -9999 -9999 -9999 -9999 -9999 -9999 -9999 -9999 -9999 -9999 -9999 -9999 -9999 -9999 -9999 -9999 -9999 -9999 -9999 -9999 -9999 -9999 -9999 -9999 -9999 -9999 -9999 -9999 -9999 -9999 -9999 -9999 -9999 -9999 -9999 -9999 -9999 -9999 -9999 -9999 -9999 -9999 -9999 -9999 -9999 -9999 -9999 -9999 -9999 -9999 -9999 -9999 -9999 -9999 -9999 -9999 -9999 -9999 -9999 -9999 -9999 -9999 -9999 -9999 -9999 -9999 -9999 -9999 -9999 -9999 -9999 -9999 -9999 -9999 -9999 -9999 -9999 -9999 -9999 -9999 -9999 -9999 -9999 -9999 -9999 -9999 -9999 -9999 -9999 -9999 -9999 -9999 -9999 -9999 -9999 -9999 -9999 -9999 -9999 -9999 -9999 -9999
-9999 -9999 -9999 -9999 -9999 -9999 -9999 -9999 -9999 -9999 -9999 -9999 -9999 -9999 -9999 -9999 -9999 -9999 -9999 -9999 -9999 -9999 -9999 -9999 -9999 -9999 -9999 -9999 -9999 -9999 -9999 -9999 -9999 -9999 -9999 -9999 -9999 -9999 -9999 -9999 -9999 -9999 -9999 -9999 -9999 -9999 -9999 -9999 -9999 -9999 -9999 -9999 -9999 -9999 -9999 -9999 -9999 -9999 -9999 -9999 -9999 -9999 -9999 -9999 -9999 -9999 -9999 -9999 -9999 -9999 -9999 -9999 -9999 -9999 -9999 -9999 -9999 -9999 -9999 -9999 -9999 -9999 -9999 -9999 -9999 -9999 -9999 -9999 -9999 -9999 -9999 -9999 -9999 -9999 -9999 -9999 -9999 -9999 -9999 -9999 -9999 -9999 -9999 -9999 -9999 -9999 -9999 -9999 -9999 -9999 -9999 -9999 -9999 -9999 -9999 -9999 -9999 -9999 -9999 -9999 -9999 -9999 -9999 -9999 -9999 -9999 -9999 -9999 -9999 -9999 -9999 -9999 -9999 -9999 -9999 -9999 -9999 -9999 -9999 -9999 -9999 -9999 -9999 -9999 -9999 -9999 -9999 -9999 -9999 -9999 -9999 -9999 -9999 -9999 -9999 -9999 -9999 -9999 -9999 -9999 -9999 -9999 -9999 -9999 -9999 -9999 -9999 -9999 -9999 -9999 -9999 -9999 -9999 -9999 -9999 -9999 -9999 -9999 -9999 -9999 -9999 -9999 -9999 -9999 -9999 -9999 -9999 -9999 -9999 -9999 -9999 -9999 -9999 -9999 -9999 -9999 -9999 -9999 -9999 -9999 -9999 -9999 -9999 -9999 -9999 -9999 -9999 -9999 -9999 -9999 -9999 -9999 -9999 -9999 -9999 -9999 -9999 -9999 -9999 -9999 -9999 -9999 -9999 -9999 -9999 -9999 -9999 -9999 -9999 -9999 -9999 -9999 -9999 -9999 -9999 -9999 -9999 -9999 -9999 -9999 -9999 -9999 -9999 -9999 -9999 -9999 -9999 -9999 -9999 -9999 -9999 -9999 -9999 -9999 -9999 -9999 -9999 -9999 -9999 -9999 -9999 -9999 -9999 -9999
-9999 -9999 -9999 -9999 -9999 -9999 -9999 -9999 -9999 -9999 -9999 -9999 -9999 -9999 -9999 -9999 -9999 -9999 -9999 -9999 -9999 -9999 -9999 -9999 -9999 -9999 -9999 -9999 -9999 -9999 -9999 -9999 -9999 -9999 -9999 -9999 -9999 -9999 -9999 -9999 -9999 -9999 -9999 -9999 -9999 -9999 -9999 -9999 -9999 -9999 -9999 -9999 -9999 -9999 -9999 -9999 -9999 -9999 -9999 -9999 -9999 -9999 -9999 -9999 -9999 -9999 -9999 -9999 -9999 -9999 -9999 -9999 -9999 -9999 -9999 -9999 -9999 -9999 -9999 -9999 -9999 -9999 -9999 -9999 -9999 -9999 -9999 -9999 -9999 -9999 -9999 -9999 -9999 -9999 -9999 -9999 -9999 -9999 -9999 -9999 -9999 -9999 -9999 -9999 -9999 -9999 -9999 -9999 -9999 -9999 -9999 -9999 -9999 -9999 -9999 -9999 -9999 -9999 -9999 -9999 -9999 -9999 -9999 -9999 -9999 -9999 -9999 -9999 -9999 -9999 -9999 -9999 -9999 -9999 -9999 -9999 -9999 -9999 -9999 -9999 -9999 -9999 -9999 -9999 -9999 -9999 -9999 -9999 -9999 -9999 -9999 -9999 -9999 -9999 -9999 -9999 -9999 -9999 -9999 -9999 -9999 -9999 -9999 -9999 -9999 -9999 -9999 -9999 -9999 -9999 -9999 -9999 -9999 -9999 -9999 -9999 -9999 -9999 -9999 -9999 -9999 -9999 -9999 -9999 -9999 -9999 -9999 -9999 -9999 -9999 -9999 -9999 -9999 -9999 -9999 -9999 -9999 -9999 -9999 -9999 -9999 -9999 -9999 -9999 -9999 -9999 -9999 -9999 -9999 -9999 -9999 -9999 -9999 -9999 -9999 -9999 -9999 -9999 -9999 -9999 -9999 -9999 -9999 -9999 -9999 -9999 -9999 -9999 -9999 -9999 -9999 -9999 -9999 -9999 -9999 -9999 -9999 -9999 -9999 -9999 -9999 -9999 -9999 -9999 -9999 -9999 -9999 -9999 -9999 -9999 -9999 -9999 -9999 -9999 -9999 -9999 -9999 -9999 -9999 -9999 -9999 -9999 -9999 -9999
-9999 -9999 -9999 -9999 -9999 -9999 -9999 -9999 -9999 -9999 -9999 -9999 -9999 -9999 -9999 -9999 -9999 -9999 -9999 -9999 -9999 -9999 -9999 -9999 -9999 -9999 -9999 -9999 -9999 -9999 -9999 -9999 -9999 -9999 -9999 -9999 -9999 -9999 -9999 -9999 -9999 -9999 -9999 -9999 -9999 -9999 -9999 -9999 -9999 -9999 -9999 -9999 -9999 -9999 -9999 -9999 -9999 -9999 -9999 -9999 -9999 -9999 -9999 -9999 -9999 -9999 -9999 -9999 -9999 -9999 -9999 -9999 -9999 -9999 -9999 -9999 -9999 -9999 -9999 -9999 -9999 -9999 -9999 -9999 -9999 -9999 -9999 -9999 -9999 -9999 -9999 -9999 -9999 -9999 -9999 -9999 -9999 -9999 -9999 -9999 -9999 -9999 -9999 -9999 -9999 -9999 -9999 -9999 -9999 -9999 -9999 -9999 -9999 -9999 -9999 -9999 -9999 -9999 -9999 -9999 -9999 -9999 -9999 -9999 -9999 -9999 -9999 -9999 -9999 -9999 -9999 -9999 -9999 -9999 -9999 -9999 -9999 -9999 -9999 -9999 -9999 -9999 -9999 -9999 -9999 -9999 -9999 -9999 -9999 -9999 -9999 -9999 -9999 -9999 -9999 -9999 -9999 -9999 -9999 -9999 -9999 -9999 -9999 -9999 -9999 -9999 -9999 -9999 -9999 -9999 -9999 -9999 -9999 -9999 -9999 -9999 -9999 -9999 -9999 -9999 -9999 -9999 -9999 -9999 -9999 -9999 -9999 -9999 -9999 -9999 -9999 -9999 -9999 -9999 -9999 -9999 -9999 -9999 -9999 -9999 -9999 -9999 -9999 -9999 -9999 -9999 -9999 -9999 -9999 -9999 -9999 -9999 -9999 -9999 -9999 -9999 -9999 -9999 -9999 -9999 -9999 -9999 -9999 -9999 -9999 -9999 -9999 -9999 -9999 -9999 -9999 -9999 -9999 -9999 -9999 -9999 -9999 -9999 -9999 -9999 -9999 -9999 -9999 -9999 -9999 -9999 -9999 -9999 -9999 -9999 -9999 -9999 -9999 -9999 -9999 -9999 -9999 -9999 -9999 -9999 -9999 -9999 -9999 -9999
-9999 -9999 -9999 -9999 -9999 -9999 -9999 -9999 -9999 -9999 -9999 -9999 -9999 -9999 -9999 -9999 -9999 -9999 -9999 -9999 -9999 -9999 -9999 -9999 -9999 -9999 -9999 -9999 -9999 -9999 -9999 -9999 -9999 -9999 -9999 -9999 -9999 -9999 -9999 -9999 -9999 -9999 -9999 -9999 -9999 -9999 -9999 -9999 -9999 -9999 -9999 -9999 -9999 -9999 -9999 -9999 -9999 -9999 -9999 -9999 -9999 -9999 -9999 -9999 -9999 -9999 -9999 -9999 -9999 -9999 -9999 -9999 -9999 -9999 -9999 -9999 -9999 -9999 -9999 -9999 -9999 -9999 -9999 -9999 -9999 -9999 -9999 -9999 -9999 -9999 -9999 -9999 -9999 -9999 -9999 -9999 -9999 -9999 -9999 -9999 -9999 -9999 -9999 -9999 -9999 -9999 -9999 -9999 -9999 -9999 -9999 -9999 -9999 -9999 -9999 -9999 -9999 -9999 -9999 -9999 -9999 -9999 -9999 -9999 -9999 -9999 -9999 -9999 -9999 -9999 -9999 -9999 -9999 -9999 -9999 -9999 -9999 -9999 -9999 -9999 -9999 -9999 -9999 -9999 -9999 -9999 -9999 -9999 -9999 -9999 -9999 -9999 -9999 -9999 -9999 -9999 -9999 -9999 -9999 -9999 -9999 -9999 -9999 -9999 -9999 -9999 -9999 -9999 -9999 -9999 -9999 -9999 -9999 -9999 -9999 -9999 -9999 -9999 -9999 -9999 -9999 -9999 -9999 -9999 -9999 -9999 -9999 -9999 -9999 -9999 -9999 -9999 -9999 -9999 -9999 -9999 -9999 -9999 -9999 -9999 -9999 -9999 -9999 -9999 -9999 -9999 -9999 -9999 -9999 -9999 -9999 -9999 -9999 -9999 -9999 -9999 -9999 -9999 -9999 -9999 -9999 -9999 -9999 -9999 -9999 -9999 -9999 -9999 -9999 -9999 -9999 -9999 -9999 -9999 -9999 -9999 -9999 -9999 -9999 -9999 -9999 -9999 -9999 -9999 -9999 -9999 -9999 -9999 -9999 -9999 -9999 -9999 -9999 -9999 -9999 -9999 -9999 -9999 -9999 -9999 -9999 -9999 -9999 -9999
-9999 -9999 -9999 -9999 -9999 -9999 -9999 -9999 -9999 -9999 -9999 -9999 -9999 -9999 -9999 -9999 -9999 -9999 -9999 -9999 -9999 -9999 -9999 -9999 -9999 -9999 -9999 -9999 -9999 -9999 -9999 -9999 -9999 -9999 -9999 -9999 -9999 -9999 -9999 -9999 -9999 -9999 -9999 -9999 -9999 -9999 -9999 -9999 -9999 -9999 -9999 -9999 -9999 -9999 -9999 -9999 -9999 -9999 -9999 -9999 -9999 -9999 -9999 -9999 -9999 -9999 -9999 -9999 -9999 -9999 -9999 -9999 -9999 -9999 -9999 -9999 -9999 -9999 -9999 -9999 -9999 -9999 -9999 -9999 -9999 -9999 -9999 -9999 -9999 -9999 -9999 -9999 -9999 -9999 -9999 -9999 -9999 -9999 -9999 -9999 -9999 -9999 -9999 -9999 -9999 -9999 -9999 -9999 -9999 -9999 -9999 -9999 -9999 -9999 -9999 -9999 -9999 -9999 -9999 -9999 -9999 -9999 -9999 -9999 -9999 -9999 -9999 -9999 -9999 -9999 -9999 -9999 -9999 -9999 -9999 -9999 -9999 -9999 -9999 -9999 -9999 -9999 -9999 -9999 -9999 -9999 -9999 -9999 -9999 -9999 -9999 -9999 -9999 -9999 -9999 -9999 -9999 -9999 -9999 -9999 -9999 -9999 -9999 -9999 -9999 -9999 -9999 -9999 -9999 -9999 -9999 -9999 -9999 -9999 -9999 -9999 -9999 -9999 -9999 -9999 -9999 -9999 -9999 -9999 -9999 -9999 -9999 -9999 -9999 -9999 -9999 -9999 -9999 -9999 -9999 -9999 -9999 -9999 -9999 -9999 -9999 -9999 -9999 -9999 -9999 -9999 -9999 -9999 -9999 -9999 -9999 -9999 -9999 -9999 -9999 -9999 -9999 -9999 -9999 -9999 -9999 -9999 -9999 -9999 -9999 -9999 -9999 -9999 -9999 -9999 -9999 -9999 -9999 -9999 -9999 -9999 -9999 -9999 -9999 -9999 -9999 -9999 -9999 -9999 -9999 -9999 -9999 -9999 -9999 -9999 -9999 -9999 -9999 -9999 -9999 -9999 -9999 -9999 -9999 -9999 -9999 -9999 -9999 -9999
-9999 -9999 -9999 -9999 -9999 -9999 -9999 -9999 -9999 -9999 -9999 -9999 -9999 -9999 -9999 -9999 -9999 -9999 -9999 -9999 -9999 -9999 -9999 -9999 -9999 -9999 -9999 -9999 -9999 -9999 -9999 -9999 -9999 -9999 -9999 -9999 -9999 -9999 -9999 -9999 -9999 -9999 -9999 -9999 -9999 -9999 -9999 -9999 -9999 -9999 -9999 -9999 -9999 -9999 -9999 -9999 -9999 -9999 -9999 -9999 -9999 -9999 -9999 -9999 -9999 -9999 -9999 -9999 -9999 -9999 -9999 -9999 -9999 -9999 -9999 -9999 -9999 -9999 -9999 -9999 -9999 -9999 -9999 -9999 -9999 -9999 -9999 -9999 -9999 -9999 -9999 -9999 -9999 -9999 -9999 -9999 -9999 -9999 -9999 -9999 -9999 -9999 -9999 -9999 -9999 -9999 -9999 -9999 -9999 -9999 -9999 -9999 -9999 -9999 -9999 -9999 -9999 -9999 -9999 -9999 -9999 -9999 -9999 -9999 -9999 -9999 -9999 -9999 -9999 -9999 -9999 -9999 -9999 -9999 -9999 -9999 -9999 -9999 -9999 -9999 -9999 -9999 -9999 -9999 -9999 -9999 -9999 -9999 -9999 -9999 -9999 -9999 -9999 -9999 -9999 -9999 -9999 -9999 -9999 -9999 -9999 -9999 -9999 -9999 -9999 -9999 -9999 -9999 -9999 -9999 -9999 -9999 -9999 -9999 -9999 -9999 -9999 -9999 -9999 -9999 -9999 -9999 -9999 -9999 -9999 -9999 -9999 -9999 -9999 -9999 -9999 -9999 -9999 -9999 -9999 -9999 -9999 -9999 -9999 -9999 -9999 -9999 -9999 -9999 -9999 -9999 -9999 -9999 -9999 -9999 -9999 -9999 -9999 -9999 -9999 -9999 -9999 -9999 -9999 -9999 -9999 -9999 -9999 -9999 -9999 -9999 -9999 -9999 -9999 -9999 -9999 -9999 -9999 -9999 -9999 -9999 -9999 -9999 -9999 -9999 -9999 -9999 -9999 -9999 -9999 -9999 -9999 -9999 -9999 -9999 -9999 -9999 -9999 -9999 -9999 -9999 -9999 -9999 -9999 -9999 -9999 -9999 -9999 -9999
-9999 -9999 -9999 -9999 -9999 -9999 -9999 -9999 -9999 -9999 -9999 -9999 -9999 -9999 -9999 -9999 -9999 -9999 -9999 -9999 -9999 -9999 -9999 -9999 -9999 -9999 -9999 -9999 -9999 -9999 -9999 -9999 -9999 -9999 -9999 -9999 -9999 -9999 -9999 -9999 -9999 -9999 -9999 -9999 -9999 -9999 -9999 -9999 -9999 -9999 -9999 -9999 -9999 -9999 -9999 -9999 -9999 -9999 -9999 -9999 -9999 -9999 -9999 -9999 -9999 -9999 -9999 -9999 -9999 -9999 -9999 -9999 -9999 -9999 -9999 -9999 -9999 -9999 -9999 -9999 -9999 -9999 -9999 -9999 -9999 -9999 -9999 -9999 -9999 -9999 -9999 -9999 -9999 -9999 -9999 -9999 -9999 -9999 -9999 -9999 -9999 -9999 -9999 -9999 -9999 -9999 -9999 -9999 -9999 -9999 -9999 -9999 -9999 -9999 -9999 -9999 -9999 -9999 -9999 -9999 -9999 -9999 -9999 -9999 -9999 -9999 -9999 -9999 -9999 -9999 -9999 -9999 -9999 -9999 -9999 -9999 -9999 -9999 -9999 -9999 -9999 -9999 -9999 -9999 -9999 -9999 -9999 -9999 -9999 -9999 -9999 -9999 -9999 -9999 -9999 -9999 -9999 -9999 -9999 -9999 -9999 -9999 -9999 -9999 -9999 -9999 -9999 -9999 -9999 -9999 -9999 -9999 -9999 -9999 -9999 -9999 -9999 -9999 -9999 -9999 -9999 -9999 -9999 -9999 -9999 -9999 -9999 -9999 -9999 -9999 -9999 -9999 -9999 -9999 -9999 -9999 -9999 -9999 -9999 -9999 -9999 -9999 -9999 -9999 -9999 -9999 -9999 -9999 -9999 -9999 -9999 -9999 -9999 -9999 -9999 -9999 -9999 -9999 -9999 -9999 -9999 -9999 -9999 -9999 -9999 -9999 -9999 -9999 -9999 -9999 -9999 -9999 -9999 -9999 -9999 -9999 -9999 -9999 -9999 -9999 -9999 -9999 -9999 -9999 -9999 -9999 -9999 -9999 -9999 -9999 -9999 -9999 -9999 -9999 -9999 -9999 -9999 -9999 -9999 -9999 -9999 -9999 -9999 -9999
-9999 -9999 -9999 -9999 -9999 -9999 -9999 -9999 -9999 -9999 -9999 -9999 -9999 -9999 -9999 -9999 -9999 -9999 -9999 -9999 -9999 -9999 -9999 -9999 -9999 -9999 -9999 -9999 -9999 -9999 -9999 -9999 -9999 -9999 -9999 -9999 -9999 -9999 -9999 -9999 -9999 -9999 -9999 -9999 -9999 -9999 -9999 -9999 -9999 -9999 -9999 -9999 -9999 -9999 -9999 -9999 -9999 -9999 -9999 -9999 -9999 -9999 -9999 -9999 -9999 -9999 -9999 -9999 -9999 -9999 -9999 -9999 -9999 -9999 -9999 -9999 -9999 -9999 -9999 -9999 -9999 -9999 -9999 -9999 -9999 -9999 -9999 -9999 -9999 -9999 -9999 -9999 -9999 -9999 -9999 -9999 -9999 -9999 -9999 -9999 -9999 -9999 -9999 -9999 -9999 -9999 -9999 -9999 -9999 -9999 -9999 -9999 -9999 -9999 -9999 -9999 -9999 -9999 -9999 -9999 -9999 -9999 -9999 -9999 -9999 -9999 -9999 -9999 -9999 -9999 -9999 -9999 -9999 -9999 -9999 -9999 -9999 -9999 -9999 -9999 -9999 -9999 -9999 -9999 -9999 -9999 -9999 -9999 -9999 -9999 -9999 -9999 -9999 -9999 -9999 -9999 -9999 -9999 -9999 -9999 -9999 -9999 -9999 -9999 -9999 -9999 -9999 -9999 -9999 -9999 -9999 -9999 -9999 -9999 -9999 -9999 -9999 -9999 -9999 -9999 -9999 -9999 -9999 -9999 -9999 -9999 -9999 -9999 -9999 -9999 -9999 -9999 -9999 -9999 -9999 -9999 -9999 -9999 -9999 -9999 -9999 -9999 -9999 -9999 -9999 -9999 -9999 7.81627E-1 7.8038E-1 -9999 -9999 7.78785E-1 7.76263E-1 -9999 -9999 -9999 -9999 -9999 -9999 -9999 -9999 -9999 -9999 -9999 -9999 -9999 -9999 -9999 -9999 -9999 -9999 -9999 -9999 -9999 -9999 -9999 -9999 -9999 -9999 -9999 -9999 -9999 -9999 -9999 -9999 -9999 -9999 -9999 -9999 -9999 -9999 -9999 -9999 -9999 -9999 -9999 -9999 -9999 -9999 -9999 -9999 -9999 -9999 -9999
-9999 -9999 -9999 -9999 -9999 -9999 -9999 -9999 -9999 -9999 -9999 -9999 -9999 -9999 -9999 -9999 -9999 -9999 -9999 -9999 -9999 -9999 -9999 -9999 -9999 -9999 -9999 -9999 -9999 -9999 -9999 -9999 -9999 -9999 -9999 -9999 -9999 -9999 -9999 -9999 -9999 -9999 -9999 -9999 -9999 -9999 -9999 -9999 -9999 -9999 -9999 -9999 -9999 -9999 -9999 -9999 -9999 -9999 -9999 -9999 -9999 -9999 -9999 -9999 -9999 -9999 -9999 -9999 -9999 -9999 -9999 -9999 -9999 -9999 -9999 -9999 -9999 -9999 -9999 -9999 -9999 -9999 -9999 -9999 -9999 -9999 -9999 -9999 -9999 -9999 -9999 -9999 -9999 -9999 -9999 -9999 -9999 -9999 -9999 -9999 -9999 -9999 -9999 -9999 -9999 -9999 -9999 -9999 -9999 -9999 -9999 -9999 -9999 -9999 -9999 -9999 -9999 -9999 -9999 -9999 -9999 -9999 -9999 -9999 -9999 -9999 -9999 -9999 -9999 -9999 -9999 -9999 -9999 -9999 -9999 -9999 -9999 -9999 -9999 -9999 -9999 -9999 -9999 -9999 -9999 -9999 -9999 -9999 -9999 -9999 -9999 -9999 -9999 -9999 -9999 -9999 -9999 -9999 -9999 -9999 -9999 -9999 -9999 -9999 -9999 -9999 -9999 -9999 -9999 -9999 -9999 -9999 -9999 -9999 -9999 -9999 -9999 -9999 -9999 -9999 -9999 -9999 -9999 -9999 -9999 -9999 -9999 -9999 -9999 -9999 -9999 -9999 -9999 -9999 -9999 -9999 -9999 -9999 -9999 -9999 -9999 -9999 -9999 -9999 7.8315E-1 -9999 -9999 7.78099E-1 7.75629E-1 7.75456E-1 7.74532E-1 7.71508E-1 7.79182E-1 7.77237E-1 7.65911E-1 7.68102E-1 -9999 -9999 -9999 -9999 -9999 -9999 -9999 -9999 -9999 -9999 -9999 -9999 -9999 -9999 -9999 -9999 -9999 -9999 -9999 -9999 -9999 -9999 -9999 -9999 -9999 -9999 -9999 -9999 -9999 -9999 -9999 -9999 -9999 -9999 -9999 -9999 -9999 -9999 -9999 -9999 -9999 -9999 -9999 -9999 -9999 -9999 -9999 -9999
-9999 -9999 -9999 -9999 -9999 -9999 -9999 -9999 -9999 -9999 -9999 -9999 -9999 -9999 -9999 -9999 -9999 -9999 -9999 -9999 -9999 -9999 -9999 -9999 -9999 -9999 -9999 -9999 -9999 -9999 -9999 -9999 -9999 -9999 -9999 -9999 -9999 -9999 -9999 -9999 -9999 -9999 -9999 -9999 -9999 -9999 -9999 -9999 -9999 -9999 -9999 -9999 -9999 -9999 -9999 -9999 -9999 -9999 -9999 -9999 -9999 -9999 -9999 -9999 -9999 -9999 -9999 -9999 -9999 -9999 -9999 -9999 -9999 -9999 -9999 -9999 -9999 -9999 -9999 -9999 -9999 -9999 -9999 -9999 -9999 -9999 -9999 -9999 -9999 -9999 -9999 -9999 -9999 -9999 -9999 -9999 -9999 -9999 -9999 -9999 -9999 -9999 -9999 -9999 -9999 -9999 -9999 -9999 -9999 -9999 -9999 -9999 -9999 -9999 -9999 -9999 -9999 -9999 -9999 -9999 -9999 -9999 -9999 -9999 -9999 -9999 -9999 -9999 -9999 -9999 -9999 -9999 -9999 -9999 -9999 -9999 -9999 -9999 -9999 -9999 -9999 -9999 -9999 -9999 -9999 -9999 -9999 -9999 -9999 -9999 -9999 -9999 -9999 -9999 -9999 -9999 -9999 -9999 -9999 -9999 -9999 -9999 -9999 -9999 -9999 -9999 -9999 -9999 -9999 -9999 -9999 -9999 -9999 -9999 -9999 -9999 -9999 -9999 -9999 -9999 -9999 -9999 -9999 -9999 -9999 -9999 -9999 -9999 -9999 -9999 -9999 -9999 -9999 -9999 -9999 -9999 -9999 -9999 -9999 -9999 -9999 -9999 -9999 7.918E-1 7.89856E-1 7.85924E-1 7.82221E-1 7.89358E-1 7.8866E-1 7.86089E-1 7.78803E-1 7.67928E-1 7.71292E-1 7.61729E-1 7.68474E-1 7.6233E-1 7.71096E-1 -9999 -9999 -9999 -9999 -9999 -9999 -9999 -9999 -9999 -9999 -9999 -9999 -9999 -9999 -9999 -9999 -9999 -9999 -9999 -9999 -9999 -9999 -9999 -9999 -9999 -9999 -9999 -9999 -9999 -9999 -9999 -9999 -9999 -9999 -9999 -9999 -9999 -9999 -9999 -9999 -9999 -9999 -9999 -9999 -9999 -9999 -9999
-9999 -9999 -9999 -9999 -9999 -9999 -9999 -9999 -9999 -9999 -9999 -9999 -9999 -9999 -9999 -9999 -9999 -9999 -9999 -9999 -9999 -9999 -9999 -9999 -9999 -9999 -9999 -9999 -9999 -9999 -9999 -9999 -9999 -9999 -9999 -9999 -9999 -9999 -9999 -9999 -9999 -9999 -9999 -9999 -9999 -9999 -9999 -9999 -9999 -9999 -9999 -9999 -9999 -9999 -9999 -9999 -9999 -9999 -9999 -9999 -9999 -9999 -9999 -9999 -9999 -9999 -9999 -9999 -9999 -9999 -9999 -9999 -9999 -9999 -9999 -9999 -9999 -9999 -9999 -9999 -9999 -9999 -9999 -9999 -9999 -9999 -9999 -9999 -9999 -9999 -9999 -9999 -9999 -9999 -9999 -9999 -9999 -9999 -9999 -9999 -9999 -9999 -9999 -9999 -9999 -9999 -9999 -9999 -9999 -9999 -9999 -9999 -9999 -9999 -9999 -9999 -9999 -9999 -9999 -9999 -9999 -9999 -9999 -9999 -9999 -9999 -9999 -9999 -9999 -9999 -9999 -9999 -9999 -9999 -9999 -9999 -9999 -9999 -9999 -9999 -9999 -9999 -9999 -9999 -9999 -9999 -9999 -9999 -9999 -9999 -9999 -9999 -9999 -9999 -9999 -9999 -9999 -9999 -9999 -9999 -9999 -9999 -9999 -9999 -9999 -9999 -9999 -9999 -9999 -9999 -9999 -9999 -9999 -9999 -9999 -9999 -9999 -9999 -9999 -9999 -9999 -9999 -9999 -9999 -9999 -9999 -9999 -9999 -9999 -9999 -9999 -9999 -9999 -9999 -9999 -9999 -9999 -9999 -9999 -9999 -9999 7.91999E-1 7.91611E-1 7.9068E-1 7.87315E-1 7.94456E-1 7.8115E-1 7.68298E-1 7.65513E-1 7.73231E-1 7.64262E-1 7.53146E-1 7.57449E-1 7.48121E-1 7.54146E-1 7.36489E-1 7.45347E-1 7.6444E-1 7.5682E-1 -9999 -9999 -9999 -9999 -9999 -9999 -9999 -9999 -9999 -9999 -9999 -9999 -9999 -9999 -9999 -9999 -9999 -9999 -9999 -9999 -9999 -9999 -9999 -9999 -9999 -9999 -9999 -9999 -9999 -9999 -9999 -9999 -9999 -9999 -9999 -9999 -9999 -9999 -9999 -9999 -9999 -9999 -9999 -9999 -9999
-9999 -9999 -9999 -9999 -9999 -9999 -9999 -9999 -9999 -9999 -9999 -9999 -9999 -9999 -9999 -9999 -9999 -9999 -9999 -9999 -9999 -9999 -9999 -9999 -9999 -9999 -9999 -9999 -9999 -9999 -9999 -9999 -9999 -9999 -9999 -9999 -9999 -9999 -9999 -9999 -9999 -9999 -9999 -9999 -9999 -9999 -9999 -9999 -9999 -9999 -9999 -9999 -9999 -9999 -9999 -9999 -9999 -9999 -9999 -9999 -9999 -9999 -9999 -9999 -9999 -9999 -9999 -9999 -9999 -9999 -9999 -9999 -9999 -9999 -9999 -9999 -9999 -9999 -9999 -9999 -9999 -9999 -9999 -9999 -9999 -9999 -9999 -9999 -9999 -9999 -9999 -9999 -9999 -9999 -9999 -9999 -9999 -9999 -9999 -9999 -9999 -9999 -9999 -9999 -9999 -9999 -9999 -9999 -9999 -9999 -9999 -9999 -9999 -9999 -9999 -9999 -9999 -9999 -9999 -9999 -9999 -9999 -9999 -9999 -9999 -9999 -9999 -9999 -9999 -9999 -9999 -9999 -9999 -9999 -9999 -9999 -9999 -9999 -9999 -9999 -9999 -9999 -9999 -9999 -9999 -9999 -9999 -9999 -9999 -9999 -9999 -9999 -9999 -9999 -9999 -9999 -9999 -9999 -9999 -9999 -9999 -9999 -9999 -9999 -9999 -9999 -9999 -9999 -9999 -9999 -9999 -9999 -9999 -9999 -9999 -9999 -9999 -9999 -9999 -9999 -9999 -9999 -9999 -9999 -9999 -9999 -9999 -9999 -9999 -9999 -9999 -9999 -9999 -9999 -9999 -9999 -9999 -9999 -9999 -9999 7.9206E-1 7.91941E-1 7.89416E-1 7.98359E-1 7.95948E-1 7.85871E-1 7.70532E-1 7.47481E-1 7.4295E-1 7.43393E-1 7.5154E-1 7.32938E-1 7.29486E-1 7.27979E-1 7.34379E-1 7.23096E-1 7.19832E-1 7.10773E-1 7.40745E-1 7.53142E-1 -9999 -9999 -9999 -9999 -9999 -9999 -9999 -9999 -9999 -9999 -9999 -9999 -9999 -9999 -9999 -9999 -9999 -9999 -9999 -9999 -9999 -9999 -9999 -9999 -9999 -9999 -9999 -9999 -9999 -9999 -9999 -9999 -9999 -9999 -9999 -9999 -9999 -9999 -9999 -9999 -9999 -9999 -9999 -9999
-9999 -9999 -9999 -9999 -9999 -9999 -9999 -9999 -9999 -9999 -9999 -9999 -9999 -9999 -9999 -9999 -9999 -9999 -9999 -9999 -9999 -9999 -9999 -9999 -9999 -9999 -9999 -9999 -9999 -9999 -9999 -9999 -9999 -9999 -9999 -9999 -9999 -9999 -9999 -9999 -9999 -9999 -9999 -9999 -9999 -9999 -9999 -9999 -9999 -9999 -9999 -9999 -9999 -9999 -9999 -9999 -9999 -9999 -9999 -9999 -9999 -9999 -9999 -9999 -9999 -9999 -9999 -9999 -9999 -9999 -9999 -9999 -9999 -9999 -9999 -9999 -9999 -9999 -9999 -9999 -9999 -9999 -9999 -9999 -9999 -9999 -9999 -9999 -9999 -9999 -9999 -9999 -9999 -9999 -9999 -9999 -9999 -9999 -9999 -9999 -9999 -9999 -9999 -9999 -9999 -9999 -9999 -9999 -9999 -9999 -9999 -9999 -9999 -9999 -9999 -9999 -9999 -9999 -9999 -9999 -9999 -9999 -9999 -9999 -9999 -9999 -9999 -9999 -9999 -9999 -9999 -9999 -9999 -9999 -9999 -9999 -9999 -9999 -9999 -9999 -9999 -9999 -9999 -9999 -9999 -9999 -9999 -9999 -9999 -9999 -9999 -9999 -9999 -9999 -9999 -9999 -9999 -9999 -9999 -9999 -9999 -9999 -9999 -9999 -9999 -9999 -9999 -9999 -9999 -9999 -9999 -9999 -9999 -9999 -9999 -9999 -9999 -9999 -9999 -9999 -9999 -9999 -9999 -9999 -9999 -9999 -9999 -9999 -9999 -9999 -9999 -9999 -9999 -9999 -9999 -9999 -9999 -9999 -9999 -9999 7.9206E-1 8.01383E-1 7.96861E-1 7.96612E-1 7.88867E-1 7.8548E-1 7.55954E-1 7.29404E-1 6.95856E-1 6.95224E-1 7.30857E-1 7.12456E-1 6.9916E-1 6.97833E-1 7.05413E-1 6.91649E-1 6.76086E-1 6.8102E-1 6.75868E-1 7.63695E-1 -9999 -9999 -9999 -9999 -9999 -9999 -9999 -9999 -9999 -9999 -9999 -9999 -9999 -9999 -9999 -9999 -9999 -9999 -9999 -9999 -9999 -9999 -9999 -9999 -9999 -9999 -9999 -9999 -9999 -9999 -9999 -9999 -9999 -9999 -9999 -9999 -9999 -9999 -9999 -9999 -9999 -9999 -9999 -9999
-9999 -9999 -9999 -9999 -9999 -9999 -9999 -9999 -9999 -9999 -9999 -9999 -9999 -9999 -9999 -9999 -9999 -9999 -9999 -9999 -9999 -9999 -9999 -9999 -9999 -9999 -9999 -9999 -9999 -9999 -9999 -9999 -9999 -9999 -9999 -9999 -9999 -9999 -9999 -9999 -9999 -9999 -9999 -9999 -9999 -9999 -9999 -9999 -9999 -9999 -9999 -9999 -9999 -9999 -9999 -9999 -9999 -9999 -9999 -9999 -9999 -9999 -9999 -9999 -9999 -9999 -9999 -9999 -9999 -9999 -9999 -9999 -9999 -9999 -9999 -9999 -9999 -9999 -9999 -9999 -9999 -9999 -9999 -9999 -9999 -9999 -9999 -9999 -9999 -9999 -9999 -9999 -9999 -9999 -9999 -9999 -9999 -9999 -9999 -9999 -9999 -9999 -9999 -9999 -9999 -9999 -9999 -9999 -9999 -9999 -9999 -9999 -9999 -9999 -9999 -9999 -9999 -9999 -9999 -9999 -9999 -9999 -9999 -9999 -9999 -9999 -9999 -9999 -9999 -9999 -9999 -9999 -9999 -9999 -9999 -9999 -9999 -9999 -9999 -9999 -9999 -9999 -9999 -9999 -9999 -9999 -9999 -9999 -9999 -9999 -9999 -9999 -9999 -9999 -9999 -9999 -9999 -9999 -9999 -9999 -9999 -9999 -9999 -9999 -9999 -9999 -9999 -9999 -9999 -9999 -9999 -9999 -9999 -9999 -9999 -9999 -9999 -9999 -9999 -9999 -9999 -9999 -9999 -9999 -9999 -9999 -9999 -9999 -9999 -9999 -9999 -9999 -9999 -9999 -9999 -9999 -9999 7.9206E-1 7.9206E-1 7.9206E-1 7.90844E-1 7.99337E-1 7.87927E-1 7.79374E-1 7.79431E-1 7.62856E-1 7.40187E-1 7.11419E-1 6.46085E-1 6.6172E-1 7.09323E-1 6.72921E-1 6.48449E-1 6.47996E-1 6.92285E-1 6.49601E-1 6.13081E-1 6.19058E-1 6.50449E-1 7.25824E-1 -9999 -9999 -9999 -9999 -9999 -9999 -9999 -9999 -9999 -9999 -9999 -9999 -9999 -9999 -9999 -9999 -9999 -9999 -9999 -9999 -9999 -9999 -9999 -9999 -9999 -9999 -9999 -9999 -9999 -9999 -9999 -9999 -9999 -9999 -9999 -9999 -9999 -9999 -9999 -9999 -9999 -9999 -9999 -9999
-9999 -9999 -9999 -9999 -9999 -9999 -9999 -9999 -9999 -9999 -9999 -9999 -9999 -9999 -9999 -9999 -9999 -9999 -9999 -9999 -9999 -9999 -9999 -9999 -9999 -9999 -9999 -9999 -9999 -9999 -9999 -9999 -9999 -9999 -9999 -9999 -9999 -9999 -9999 -9999 -9999 -9999 -9999 -9999 -9999 -9999 -9999 -9999 -9999 -9999 -9999 -9999 -9999 -9999 -9999 -9999 -9999 -9999 -9999 -9999 -9999 -9999 -9999 -9999 -9999 -9999 -9999 -9999 -9999 -9999 -9999 -9999 -9999 -9999 -9999 -9999 -9999 -9999 -9999 -9999 -9999 -9999 -9999 -9999 -9999 -9999 -9999 -9999 -9999 -9999 -9999 -9999 -9999 -9999 -9999 -9999 -9999 -9999 -9999 -9999 -9999 -9999 -9999 -9999 -9999 -9999 -9999 -9999 -9999 -9999 -9999 -9999 -9999 -9999 -9999 -9999 -9999 -9999 -9999 -9999 -9999 -9999 -9999 -9999 -9999 -9999 -9999 -9999 -9999 -9999 -9999 -9999 -9999 -9999 -9999 -9999 -9999 -9999 -9999 -9999 -9999 -9999 -9999 -9999 -9999 -9999 -9999 -9999 -9999 -9999 -9999 -9999 -9999 -9999 -9999 -9999 -9999 -9999 -9999 -9999 -9999 -9999 -9999 -9999 -9999 -9999 -9999 -9999 -9999 -9999 -9999 -9999 -9999 -9999 -9999 -9999 -9999 -9999 -9999 -9999 -9999 -9999 -9999 -9999 -9999 -9999 -9999 -9999 -9999 -9999 -9999 -9999 -9999 -9999 -9999 -9999 7.98938E-1 7.98938E-1 8.0973E-1 8.08695E-1 8.00415E-1 7.88333E-1 7.77793E-1 7.77277E-1 7.71473E-1 7.5553E-1 7.16029E-1 6.9326E-1 6.04841E-1 5.9992E-1 6.59144E-1 6.65586E-1 6.03805E-1 6.33022E-1 6.79343E-1 6.18413E-1 6.41792E-1 6.78712E-1 6.9202E-1 7.38063E-1 -9999 -9999 -9999 -9999 -9999 -9999 -9999 -9999 -9999 -9999 -9999 -9999 -9999 -9999 -9999 -9999 -9999 -9999 -9999 -9999 -9999 -9999 -9999 -9999 -9999 -9999 -9999 -9999 -9999 -9999 -9999 -9999 -9999 -9999 -9999 -9999 -9999 -9999 -9999 -9999 -9999 -9999 -9999 -9999
-9999 -9999 -9999 -9999 -9999 -9999 -9999 -9999 -9999 -9999 -9999 -9999 -9999 -9999 -9999 -9999 -9999 -9999 -9999 -9999 -9999 -9999 -9999 -9999 -9999 -9999 -9999 -9999 -9999 -9999 -9999 -9999 -9999 -9999 -9999 -9999 -9999 -9999 -9999 -9999 -9999 -9999 -9999 -9999 -9999 -9999 -9999 -9999 -9999 -9999 -9999 -9999 -9999 -9999 -9999 -9999 -9999 -9999 -9999 -9999 -9999 -9999 -9999 -9999 -9999 -9999 -9999 -9999 -9999 -9999 -9999 -9999 -9999 -9999 -9999 -9999 -9999 -9999 -9999 -9999 -9999 -9999 -9999 -9999 -9999 -9999 -9999 -9999 -9999 -9999 -9999 -9999 -9999 -9999 -9999 -9999 -9999 -9999 -9999 -9999 -9999 -9999 -9999 -9999 -9999 -9999 -9999 -9999 -9999 -9999 -9999 -9999 -9999 -9999 -9999 -9999 -9999 -9999 -9999 -9999 -9999 -9999 -9999 -9999 -9999 -9999 -9999 -9999 -9999 -9999 -9999 -9999 -9999 -9999 -9999 -9999 -9999 -9999 -9999 -9999 -9999 -9999 -9999 -9999 -9999 -9999 -9999 -9999 -9999 -9999 -9999 -9999 -9999 -9999 -9999 -9999 -9999 -9999 -9999 -9999 -9999 -9999 -9999 -9999 -9999 -9999 -9999 -9999 -9999 -9999 -9999 -9999 -9999 -9999 -9999 -9999 -9999 -9999 -9999 -9999 -9999 -9999 -9999 -9999 -9999 -9999 -9999 -9999 -9999 -9999 -9999 -9999 -9999 -9999 -9999 -9999 7.98938E-1 7.98938E-1 8.0973E-1 8.10297E-1 7.9962E-1 7.81041E-1 7.63355E-1 7.62996E-1 7.50337E-1 7.51576E-1 7.04539E-1 6.53106E-1 6.07057E-1 5.57531E-1 6.02721E-1 5.47864E-1 5.42934E-1 6.13579E-1 6.36831E-1 6.47713E-1 6.51033E-1 7.10227E-1 7.49508E-1 7.71419E-1 7.57585E-1 7.63978E-1 -9999 -9999 -9999 -9999 -9999 -9999 -9999 -9999 -9999 -9999 -9999 -9999 -9999 -9999 -9999 -9999 -9999 -9999 -9999 -9999 -9999 -9999 -9999 -9999 -9999 -9999 -9999 -9999 -9999 -9999 -9999 -9999 -9999 -9999 -9999 -9999 -9999 -9999 -9999 -9999 -9999 -9999
-9999 -9999 -9999 -9999 -9999 -9999 -9999 -9999 -9999 -9999 -9999 -9999 -9999 -9999 -9999 -9999 -9999 -9999 -9999 -9999 -9999 -9999 -9999 -9999 -9999 -9999 -9999 -9999 -9999 -9999 -9999 -9999 -9999 -9999 -9999 -9999 -9999 -9999 -9999 -9999 -9999 -9999 -9999 -9999 -9999 -9999 -9999 -9999 -9999 -9999 -9999 -9999 -9999 -9999 -9999 -9999 -9999 -9999 -9999 -9999 -9999 -9999 -9999 -9999 -9999 -9999 -9999 -9999 -9999 -9999 -9999 -9999 -9999 -9999 -9999 -9999 -9999 -9999 -9999 -9999 -9999 -9999 -9999 -9999 -9999 -9999 -9999 -9999 -9999 -9999 -9999 -9999 -9999 -9999 -9999 -9999 -9999 -9999 -9999 -9999 -9999 -9999 -9999 -9999 -9999 -9999 -9999 -9999 -9999 -9999 -9999 -9999 -9999 -9999 -9999 -9999 -9999 -9999 -9999 -9999 -9999 -9999 -9999 -9999 -9999 -9999 -9999 -9999 -9999 -9999 -9999 -9999 -9999 -9999 -9999 -9999 -9999 -9999 -9999 -9999 -9999 -9999 -9999 -9999 -9999 -9999 -9999 -9999 -9999 -9999 -9999 -9999 -9999 -9999 -9999 -9999 -9999 -9999 -9999 -9999 -9999 -9999 -9999 -9999 -9999 -9999 -9999 -9999 -9999 -9999 -9999 -9999 -9999 -9999 -9999 -9999 -9999 -9999 -9999 -9999 -9999 -9999 -9999 -9999 -9999 -9999 -9999 -9999 -9999 -9999 -9999 -9999 -9999 -9999 -9999 -9999 7.98938E-1 8.0973E-1 8.11882E-1 8.04773E-1 7.87489E-1 7.76631E-1 7.74265E-1 7.51391E-1 7.44692E-1 7.3826E-1 7.27344E-1 6.64946E-1 5.99562E-1 5.50551E-1 4.62579E-1 4.0966E-1 4.0486E-1 4.89189E-1 5.90759E-1 6.87701E-1 7.32846E-1 7.72043E-1 7.71339E-1 7.69252E-1 7.72355E-1 7.7404E-1 -9999 -9999 -9999 -9999 -9999 -9999 -9999 -9999 -9999 -9999 -9999 -9999 -9999 -9999 -9999 -9999 -9999 -9999 -9999 -9999 -9999 -9999 -9999 -9999 -9999 -9999 -9999 -9999 -9999 -9999 -9999 -9999 -9999 -9999 -9999 -9999 -9999 -9999 -9999 -9999 -9999 -9999
-9999 -9999 -9999 -9999 -9999 -9999 -9999 -9999 -9999 -9999 -9999 -9999 -9999 -9999 -9999 -9999 -9999 -9999 -9999 -9999 -9999 -9999 -9999 -9999 -9999 -9999 -9999 -9999 -9999 -9999 -9999 -9999 -9999 -9999 -9999 -9999 -9999 -9999 -9999 -9999 -9999 -9999 -9999 -9999 -9999 -9999 -9999 -9999 -9999 -9999 -9999 -9999 -9999 -9999 -9999 -9999 -9999 -9999 -9999 -9999 -9999 -9999 -9999 -9999 -9999 -9999 -9999 -9999 -9999 -9999 -9999 -9999 -9999 -9999 -9999 -9999 -9999 -9999 -9999 -9999 -9999 -9999 -9999 -9999 -9999 -9999 -9999 -9999 -9999 -9999 -9999 -9999 -9999 -9999 -9999 -9999 -9999 -9999 -9999 -9999 -9999 -9999 -9999 -9999 -9999 -9999 -9999 -9999 -9999 -9999 -9999 -9999 -9999 -9999 -9999 -9999 -9999 -9999 -9999 -9999 -9999 -9999 -9999 -9999 -9999 -9999 -9999 -9999 -9999 -9999 -9999 -9999 -9999 -9999 -9999 -9999 -9999 -9999 -9999 -9999 -9999 -9999 -9999 -9999 -9999 -9999 -9999 -9999 -9999 -9999 -9999 -9999 -9999 -9999 -9999 -9999 -9999 -9999 -9999 -9999 -9999 -9999 -9999 -9999 -9999 -9999 -9999 -9999 -9999 -9999 -9999 -9999 -9999 -9999 -9999 -9999 -9999 -9999 -9999 -9999 -9999 -9999 -9999 -9999 -9999 -9999 -9999 -9999 -9999 -9999 -9999 -9999 -9999 -9999 -9999 7.98427E-1 7.98096E-1 8.11882E-1 8.05617E-1 7.99194E-1 7.83341E-1 7.7245E-1 7.64177E-1 7.5692E-1 7.3218E-1 6.95107E-1 6.75056E-1 6.97577E-1 6.20392E-1 5.04804E-1 3.94246E-1 3.02281E-1 2.91063E-1 4.19997E-1 5.68599E-1 6.99549E-1 7.67343E-1 7.78389E-1 7.69757E-1 7.73146E-1 7.75578E-1 7.77819E-1 7.6194E-1 -9999 -9999 -9999 -9999 7.64694E-1 -9999 -9999 -9999 -9999 -9999 -9999 -9999 -9999 -9999 -9999 -9999 -9999 -9999 -9999 -9999 -9999 -9999 -9999 -9999 -9999 -9999 -9999 -9999 -9999 -9999 -9999 -9999 -9999 -9999 -9999 -9999 -9999 -9999 -9999 -9999 -9999
-9999 -9999 -9999 -9999 -9999 -9999 -9999 -9999 -9999 -9999 -9999 -9999 -9999 -9999 -9999 -9999 -9999 -9999 -9999 -9999 -9999 -9999 -9999 -9999 -9999 -9999 -9999 -9999 -9999 -9999 -9999 -9999 -9999 -9999 -9999 -9999 -9999 -9999 -9999 -9999 -9999 -9999 -9999 -9999 -9999 -9999 -9999 -9999 -9999 -9999 -9999 -9999 -9999 -9999 -9999 -9999 -9999 -9999 -9999 -9999 -9999 -9999 -9999 -9999 -9999 -9999 -9999 -9999 -9999 -9999 -9999 -9999 -9999 -9999 -9999 -9999 -9999 -9999 -9999 -9999 -9999 -9999 -9999 -9999 -9999 -9999 -9999 -9999 -9999 -9999 -9999 -9999 -9999 -9999 -9999 -9999 -9999 -9999 -9999 -9999 -9999 -9999 -9999 -9999 -9999 -9999 -9999 -9999 -9999 -9999 -9999 -9999 -9999 -9999 -9999 -9999 -9999 -9999 -9999 -9999 -9999 -9999 -9999 -9999 -9999 -9999 -9999 -9999 -9999 -9999 -9999 -9999 -9999 -9999 -9999 -9999 -9999 -9999 -9999 -9999 -9999 -9999 -9999 -9999 -9999 -9999 -9999 -9999 -9999 -9999 -9999 -9999 -9999 -9999 -9999 -9999 -9999 -9999 -9999 -9999 -9999 -9999 -9999 -9999 -9999 -9999 -9999 -9999 -9999 -9999 -9999 -9999 -9999 -9999 -9999 -9999 -9999 -9999 -9999 -9999 -9999 -9999 -9999 -9999 -9999 -9999 -9999 -9999 -9999 -9999 -9999 -9999 -9999 -9999 7.98621E-1 8.04277E-1 8.14796E-1 8.1729E-1 8.11701E-1 8.0543E-1 7.92417E-1 7.77387E-1 7.6197E-1 7.54544E-1 7.42807E-1 6.84524E-1 6.40177E-1 6.25917E-1 5.65404E-1 4.7843E-1 3.22366E-1 2.42332E-1 3.25159E-1 5.13439E-1 6.49796E-1 7.32278E-1 7.45778E-1 7.47032E-1 7.48408E-1 7.74729E-1 7.7753E-1 7.70226E-1 7.74016E-1 7.66335E-1 -9999 7.60977E-1 7.60193E-1 7.61459E-1 -9999 -9999 -9999 -9999 -9999 -9999 -9999 -9999 -9999 -9999 -9999 -9999 -9999 -9999 -9999 -9999 -9999 -9999 -9999 -9999 -9999 -9999 -9999 -9999 -9999 -9999 -9999 -9999 -9999 -9999 -9999 -9999 -9999 -9999 -9999 -9999
-9999 -9999 -9999 -9999 -9999 -9999 -9999 -9999 -9999 -9999 -9999 -9999 -9999 -9999 -9999 -9999 -9999 -9999 -9999 -9999 -9999 -9999 -9999 -9999 -9999 -9999 -9999 -9999 -9999 -9999 -9999 -9999 -9999 -9999 -9999 -9999 -9999 -9999 -9999 -9999 -9999 -9999 -9999 -9999 -9999 -9999 -9999 -9999 -9999 -9999 -9999 -9999 -9999 -9999 -9999 -9999 -9999 -9999 -9999 -9999 -9999 -9999 -9999 -9999 -9999 -9999 -9999 -9999 -9999 -9999 -9999 -9999 -9999 -9999 -9999 -9999 -9999 -9999 -9999 -9999 -9999 -9999 -9999 -9999 -9999 -9999 -9999 -9999 -9999 -9999 -9999 -9999 -9999 -9999 -9999 -9999 -9999 -9999 -9999 -9999 -9999 -9999 -9999 -9999 -9999 -9999 -9999 -9999 -9999 -9999 -9999 -9999 -9999 -9999 -9999 -9999 -9999 -9999 -9999 -9999 -9999 -9999 -9999 -9999 -9999 -9999 -9999 -9999 -9999 -9999 -9999 -9999 -9999 -9999 -9999 -9999 -9999 -9999 -9999 -9999 -9999 -9999 -9999 -9999 -9999 -9999 -9999 -9999 -9999 -9999 -9999 -9999 -9999 -9999 -9999 -9999 -9999 -9999 -9999 -9999 -9999 -9999 -9999 -9999 -9999 -9999 -9999 -9999 -9999 -9999 -9999 -9999 -9999 -9999 -9999 -9999 -9999 -9999 -9999 -9999 -9999 -9999 -9999 -9999 -9999 -9999 -9999 -9999 -9999 -9999 -9999 -9999 -9999 8.04574E-1 8.03952E-1 8.14615E-1 8.16853E-1 8.10767E-1 8.0477E-1 7.99002E-1 7.85674E-1 7.78773E-1 7.64498E-1 7.49537E-1 7.07165E-1 6.75686E-1 6.25658E-1 5.34072E-1 4.37111E-1 3.97686E-1 3.09416E-1 3.99236E-1 4.65341E-1 5.57899E-1 6.47284E-1 6.87701E-1 6.40121E-1 6.5573E-1 6.75312E-1 7.23334E-1 7.53997E-1 7.73976E-1 7.6876E-1 7.63771E-1 7.53459E-1 7.66866E-1 7.82984E-1 -9999 -9999 -9999 -9999 -9999 -9999 -9999 -9999 -9999 -9999 -9999 -9999 -9999 -9999 -9999 -9999 -9999 -9999 -9999 -9999 -9999 -9999 -9999 -9999 -9999 -9999 -9999 -9999 -9999 -9999 -9999 -9999 -9999 -9999 -9999 -9999 -9999
-9999 -9999 -9999 -9999 -9999 -9999 -9999 -9999 -9999 -9999 -9999 -9999 -9999 -9999 -9999 -9999 -9999 -9999 -9999 -9999 -9999 -9999 -9999 -9999 -9999 -9999 -9999 -9999 -9999 -9999 -9999 -9999 -9999 -9999 -9999 -9999 -9999 -9999 -9999 -9999 -9999 -9999 -9999 -9999 -9999 -9999 -9999 -9999 -9999 -9999 -9999 -9999 -9999 -9999 -9999 -9999 -9999 -9999 -9999 -9999 -9999 -9999 -9999 -9999 -9999 -9999 -9999 -9999 -9999 -9999 -9999 -9999 -9999 -9999 -9999 -9999 -9999 -9999 -9999 -9999 -9999 -9999 -9999 -9999 -9999 -9999 -9999 -9999 -9999 -9999 -9999 -9999 -9999 -9999 -9999 -9999 -9999 -9999 -9999 -9999 -9999 -9999 -9999 -9999 -9999 -9999 -9999 -9999 -9999 -9999 -9999 -9999 -9999 -9999 -9999 -9999 -9999 -9999 -9999 -9999 -9999 -9999 -9999 -9999 -9999 -9999 -9999 -9999 -9999 -9999 -9999 -9999 -9999 -9999 -9999 -9999 -9999 -9999 -9999 -9999 -9999 -9999 -9999 -9999 -9999 -9999 -9999 -9999 -9999 -9999 -9999 -9999 -9999 -9999 -9999 -9999 -9999 -9999 -9999 -9999 -9999 -9999 -9999 -9999 -9999 -9999 -9999 -9999 -9999 -9999 -9999 -9999 -9999 -9999 -9999 -9999 -9999 -9999 -9999 -9999 -9999 -9999 -9999 -9999 -9999 -9999 -9999 -9999 -9999 -9999 -9999 -9999 8.04358E-1 8.03248E-1 8.02704E-1 8.13549E-1 8.15875E-1 4.40546E-1 4.58492E-1 7.98243E-1 7.91583E-1 7.8453E-1 7.71699E-1 7.33293E-1 6.52798E-1 5.41157E-1 4.80117E-1 4.02857E-1 3.39675E-1 2.87734E-1 3.81219E-1 5.12292E-1 6.12196E-1 6.48298E-1 6.86804E-1 6.36172E-1 5.79477E-1 5.44927E-1 6.1564E-1 6.68297E-1 7.11493E-1 7.56463E-1 7.40209E-1 7.38037E-1 7.31042E-1 7.45023E-1 7.76439E-1 -9999 -9999 -9999 -9999 -9999 -9999 -9999 -9999 -9999 -9999 7.64277E-1 7.63021E-1 -9999 -9999 -9999 -9999 -9999 -9999 -9999 -9999 -9999 -9999 -9999 -9999 -9999 -9999 -9999 -9999 -9999 -9999 -9999 -9999 -9999 -9999 -9999 -9999 -9999
-9999 -9999 -9999 -9999 -9999 -9999 -9999 -9999 -9999 -9999 -9999 -9999 -9999 -9999 -9999 -9999 -9999 -9999 -9999 -9999 -9999 -9999 -9999 -9999 -9999 -9999 -9999 -9999 -9999 -9999 -9999 -9999 -9999 -9999 -9999 -9999 -9999 -9999 -9999 -9999 -9999 -9999 -9999 -9999 -9999 -9999 -9999 -9999 -9999 -9999 -9999 -9999 -9999 -9999 -9999 -9999 -9999 -9999 -9999 -9999 -9999 -9999 -9999 -9999 -9999 -9999 -9999 -9999 -9999 -9999 -9999 -9999 -9999 -9999 -9999 -9999 -9999 -9999 -9999 -9999 -9999 -9999 -9999 -9999 -9999 -9999 -9999 -9999 -9999 -9999 -9999 -9999 -9999 -9999 -9999 -9999 -9999 -9999 -9999 -9999 -9999 -9999 -9999 -9999 -9999 -9999 -9999 -9999 -9999 -9999 -9999 -9999 -9999 -9999 -9999 -9999 -9999 -9999 -9999 -9999 -9999 -9999 -9999 -9999 -9999 -9999 -9999 -9999 -9999 -9999 -9999 -9999 -9999 -9999 -9999 -9999 -9999 -9999 -9999 -9999 -9999 -9999 -9999 -9999 -9999 -9999 -9999 -9999 -9999 -9999 -9999 -9999 -9999 -9999 -9999 -9999 -9999 -9999 -9999 -9999 -9999 -9999 -9999 -9999 -9999 -9999 -9999 -9999 -9999 -9999 -9999 -9999 -9999 -9999 -9999 -9999 -9999 -9999 -9999 -9999 -9999 -9999 -9999 -9999 -9999 -9999 -9999 -9999 -9999 -9999 -9999 -9999 8.03085E-1 7.99332E-1 7.94097E-1 3.94865E-1 4.15128E-1 4.21735E-1 4.74406E-1 5.10005E-1 5.27724E-1 7.78225E-1 7.57126E-1 6.95767E-1 5.96228E-1 4.66054E-1 3.37727E-1 3.0977E-1 2.60341E-1 2.89452E-1 4.46449E-1 5.11381E-1 5.83542E-1 6.1068E-1 6.16749E-1 5.13534E-1 4.61419E-1 5.09415E-1 5.53125E-1 5.60452E-1 6.75621E-1 6.9866E-1 6.68444E-1 6.43511E-1 6.71321E-1 7.49187E-1 7.58165E-1 -9999 -9999 -9999 -9999 -9999 -9999 -9999 -9999 -9999 -9999 -9999 -9999 -9999 -9999 -9999 -9999 -9999 -9999 -9999 -9999 -9999 -9999 -9999 -9999 -9999 -9999 -9999 -9999 -9999 -9999 -9999 -9999 -9999 -9999 -9999 -9999 -9999
-9999 -9999 -9999 -9999 -9999 -9999 -9999 -9999 -9999 -9999 -9999 -9999 -9999 -9999 -9999 -9999 -9999 -9999 -9999 -9999 -9999 -9999 -9999 -9999 -9999 -9999 -9999 -9999 -9999 -9999 -9999 -9999 -9999 -9999 -9999 -9999 -9999 -9999 -9999 -9999 -9999 -9999 -9999 -9999 -9999 -9999 -9999 -9999 -9999 -9999 -9999 -9999 -9999 -9999 -9999 -9999 -9999 -9999 -9999 -9999 -9999 -9999 -9999 -9999 -9999 -9999 -9999 -9999 -9999 -9999 -9999 -9999 -9999 -9999 -9999 -9999 -9999 -9999 -9999 -9999 -9999 -9999 -9999 -9999 -9999 -9999 -9999 -9999 -9999 -9999 -9999 -9999 -9999 -9999 -9999 -9999 -9999 -9999 -9999 -9999 -9999 -9999 -9999 -9999 -9999 -9999 -9999 -9999 -9999 -9999 -9999 -9999 -9999 -9999 -9999 -9999 -9999 -9999 -9999 -9999 -9999 -9999 -9999 -9999 -9999 -9999 -9999 -9999 -9999 -9999 -9999 -9999 -9999 -9999 -9999 -9999 -9999 -9999 -9999 -9999 -9999 -9999 -9999 -9999 -9999 -9999 -9999 -9999 -9999 -9999 -9999 -9999 -9999 -9999 -9999 -9999 -9999 -9999 -9999 -9999 -9999 -9999 -9999 -9999 -9999 -9999 -9999 -9999 -9999 -9999 -9999 -9999 -9999 -9999 -9999 -9999 -9999 -9999 -9999 -9999 -9999 -9999 -9999 -9999 -9999 -9999 -9999 -9999 -9999 -9999 -9999 -9999 -9999 7.89407E-1 3.6202E-1 3.79222E-1 4.17026E-1 4.23642E-1 4.5005E-1 4.74577E-1 5.62531E-1 6.12735E-1 6.83345E-1 5.15065E-1 4.45854E-1 3.51894E-1 2.61604E-1 5.97465E-1 3.64521E-1 3.34805E-1 3.42245E-1 4.3703E-1 4.79684E-1 5.59403E-1 4.82414E-1 3.67155E-1 3.03937E-1 4.0677E-1 5.13493E-1 5.71515E-1 6.57292E-1 6.63757E-1 6.72709E-1 6.2012E-1 5.90459E-1 6.86436E-1 7.64685E-1 7.59015E-1 7.67162E-1 -9999 -9999 -9999 -9999 -9999 -9999 -9999 -9999 -9999 -9999 -9999 -9999 -9999 -9999 -9999 -9999 -9999 -9999 -9999 -9999 -9999 -9999 -9999 -9999 -9999 -9999 -9999 -9999 -9999 -9999 -9999 -9999 -9999 -9999 -9999
-9999 -9999 -9999 -9999 -9999 -9999 -9999 -9999 -9999 -9999 -9999 -9999 -9999 -9999 -9999 -9999 -9999 -9999 -9999 -9999 -9999 -9999 -9999 -9999 -9999 -9999 -9999 -9999 -9999 -9999 -9999 -9999 -9999 -9999 -9999 -9999 -9999 -9999 -9999 -9999 -9999 -9999 -9999 -9999 -9999 -9999 -9999 -9999 -9999 -9999 -9999 -9999 -9999 -9999 -9999 -9999 -9999 -9999 -9999 -9999 -9999 -9999 -9999 -9999 -9999 -9999 -9999 -9999 -9999 -9999 -9999 -9999 -9999 -9999 -9999 -9999 -9999 -9999 -9999 -9999 -9999 -9999 -9999 -9999 -9999 -9999 -9999 -9999 -9999 -9999 -9999 -9999 -9999 -9999 -9999 -9999 -9999 -9999 -9999 -9999 -9999 -9999 -9999 -9999 -9999 -9999 -9999 -9999 -9999 -9999 -9999 -9999 -9999 -9999 -9999 -9999 -9999 -9999 -9999 -9999 -9999 -9999 -9999 -9999 -9999 -9999 -9999 -9999 -9999 -9999 -9999 -9999 -9999 -9999 -9999 -9999 -9999 -9999 -9999 -9999 -9999 -9999 -9999 -9999 -9999 -9999 -9999 -9999 -9999 -9999 -9999 -9999 -9999 -9999 -9999 -9999 -9999 -9999 -9999 -9999 -9999 -9999 -9999 -9999 -9999 -9999 -9999 -9999 -9999 -9999 -9999 -9999 -9999 -9999 -9999 -9999 -9999 -9999 -9999 -9999 -9999 -9999 -9999 -9999 -9999 -9999 -9999 -9999 -9999 -9999 -9999 -9999 7.98527E-1 7.90078E-1 -9999 3.59076E-1 3.7622E-1 3.79869E-1 4.07028E-1 4.82194E-1 7.64684E-1 8.00077E-1 7.9239E-1 7.54742E-1 6.41675E-1 6.02632E-1 5.64663E-1 6.86909E-1 6.83515E-1 3.2131E-1 2.34638E-1 3.31272E-1 3.75529E-1 4.51204E-1 4.16723E-1 3.39044E-1 3.7113E-1 4.2306E-1 5.21788E-1 5.6981E-1 6.06853E-1 6.35731E-1 6.99455E-1 6.89524E-1 6.94205E-1 7.54028E-1 7.27114E-1 7.29802E-1 7.51778E-1 7.48439E-1 7.5689E-1 -9999 -9999 -9999 -9999 7.64992E-1 -9999 -9999 -9999 -9999 -9999 -9999 -9999 -9999 -9999 -9999 -9999 -9999 -9999 -9999 -9999 -9999 -9999 -9999 -9999 -9999 -9999 -9999 -9999 -9999 -9999 -9999 -9999 -9999
-9999 -9999 -9999 -9999 -9999 -9999 -9999 -9999 -9999 -9999 -9999 -9999 -9999 -9999 -9999 -9999 -9999 -9999 -9999 -9999 -9999 -9999 -9999 -9999 -9999 -9999 -9999 -9999 -9999 -9999 -9999 -9999 -9999 -9999 -9999 -9999 -9999 -9999 -9999 -9999 -9999 -9999 -9999 -9999 -9999 -9999 -9999 -9999 -9999 -9999 -9999 -9999 -9999 -9999 -9999 -9999 -9999 -9999 -9999 -9999 -9999 -9999 -9999 -9999 -9999 -9999 -9999 -9999 -9999 -9999 -9999 -9999 -9999 -9999 -9999 -9999 -9999 -9999 -9999 -9999 -9999 -9999 -9999 -9999 -9999 -9999 -9999 -9999 -9999 -9999 -9999 -9999 -9999 -9999 -9999 -9999 -9999 -9999 -9999 -9999 -9999 -9999 -9999 -9999 -9999 -9999 -9999 -9999 -9999 -9999 -9999 -9999 -9999 -9999 -9999 -9999 -9999 -9999 -9999 -9999 -9999 -9999 -9999 -9999 -9999 -9999 -9999 -9999 -9999 -9999 -9999 -9999 -9999 -9999 -9999 -9999 -9999 -9999 -9999 -9999 -9999 -9999 -9999 -9999 -9999 -9999 -9999 -9999 -9999 -9999 -9999 -9999 -9999 -9999 -9999 -9999 -9999 -9999 -9999 -9999 -9999 -9999 -9999 -9999 -9999 -9999 -9999 -9999 -9999 -9999 -9999 -9999 -9999 -9999 -9999 -9999 -9999 -9999 -9999 -9999 -9999 -9999 -9999 -9999 -9999 -9999 -9999 -9999 -9999 -9999 -9999 8.02451E-1 7.98319E-1 7.99565E-1 8.0286E-1 8.00806E-1 3.68352E-1 3.55513E-1 3.78347E-1 4.59708E-1 7.39345E-1 7.8888E-1 8.0341E-1 7.61292E-1 7.87399E-1 7.56654E-1 7.11842E-1 7.83223E-1 7.92663E-1 7.14605E-1 3.74673E-1 3.73218E-1 3.87943E-1 3.66539E-1 3.42096E-1 3.65328E-1 3.84783E-1 4.59464E-1 5.39964E-1 6.17572E-1 6.315E-1 6.66341E-1 7.27404E-1 7.43361E-1 7.2978E-1 7.19113E-1 7.20517E-1 7.23019E-1 7.33851E-1 7.4661E-1 7.6053E-1 7.73666E-1 7.58836E-1 7.66869E-1 7.71108E-1 7.7017E-1 7.68288E-1 -9999 -9999 -9999 -9999 -9999 -9999 -9999 -9999 -9999 -9999 -9999 -9999 -9999 -9999 -9999 -9999 -9999 -9999 -9999 -9999 -9999 -9999 -9999 -9999 -9999 -9999 -9999
-9999 -9999 -9999 -9999 -9999 -9999 -9999 -9999 -9999 -9999 -9999 -9999 -9999 -9999 -9999 -9999 -9999 -9999 -9999 -9999 -9999 -9999 -9999 -9999 -9999 -9999 -9999 -9999 -9999 -9999 -9999 -9999 -9999 -9999 -9999 -9999 -9999 -9999 -9999 -9999 -9999 -9999 -9999 -9999 -9999 -9999 -9999 -9999 -9999 -9999 -9999 -9999 -9999 -9999 -9999 -9999 -9999 -9999 -9999 -9999 -9999 -9999 -9999 -9999 -9999 -9999 -9999 -9999 -9999 -9999 -9999 -9999 -9999 -9999 -9999 -9999 -9999 -9999 -9999 -9999 -9999 -9999 -9999 -9999 -9999 -9999 -9999 -9999 -9999 -9999 -9999 -9999 -9999 -9999 -9999 -9999 -9999 -9999 -9999 -9999 -9999 -9999 -9999 -9999 -9999 -9999 -9999 -9999 -9999 -9999 -9999 -9999 -9999 -9999 -9999 -9999 -9999 -9999 -9999 -9999 -9999 -9999 -9999 -9999 -9999 -9999 -9999 -9999 -9999 -9999 -9999 -9999 -9999 -9999 -9999 -9999 -9999 -9999 -9999 -9999 -9999 -9999 -9999 -9999 -9999 -9999 -9999 -9999 -9999 -9999 -9999 -9999 -9999 -9999 -9999 -9999 -9999 -9999 -9999 -9999 -9999 -9999 -9999 -9999 -9999 -9999 -9999 -9999 -9999 -9999 -9999 -9999 -9999 -9999 -9999 -9999 -9999 -9999 -9999 -9999 -9999 -9999 -9999 -9999 -9999 -9999 -9999 -9999 -9999 8.0832E-1 8.03473E-1 8.00599E-1 8.08559E-1 8.21118E-1 8.21707E-1 8.09168E-1 8.21118E-1 3.77726E-1 3.6146E-1 4.40814E-1 7.77232E-1 8.00077E-1 8.00077E-1 8.00043E-1 8.20393E-1 7.69635E-1 7.5232E-1 7.24633E-1 7.32753E-1 7.95246E-1 7.86775E-1 7.41029E-1 6.89913E-1 6.67646E-1 3.76422E-1 4.07449E-1 5.01336E-1 5.40294E-1 6.16005E-1 6.57591E-1 6.67317E-1 6.77192E-1 6.43618E-1 6.4377E-1 6.40114E-1 6.38738E-1 6.91242E-1 7.4915E-1 7.43867E-1 7.27509E-1 7.45479E-1 7.66944E-1 7.73782E-1 7.72214E-1 7.67579E-1 7.65622E-1 7.72039E-1 7.5926E-1 7.56244E-1 7.60495E-1 -9999 -9999 -9999 -9999 -9999 -9999 -9999 -9999 -9999 -9999 -9999 -9999 -9999 -9999 -9999 -9999 -9999 -9999 -9999 -9999 -9999 -9999 -9999 -9999
-9999 -9999 -9999 -9999 -9999 -9999 -9999 -9999 -9999 -9999 -9999 -9999 -9999 -9999 -9999 -9999 -9999 -9999 -9999 -9999 -9999 -9999 -9999 -9999 -9999 -9999 -9999 -9999 -9999 -9999 -9999 -9999 -9999 -9999 -9999 -9999 -9999 -9999 -9999 -9999 -9999 -9999 -9999 -9999 -9999 -9999 -9999 -9999 -9999 -9999 -9999 -9999 -9999 -9999 -9999 -9999 -9999 -9999 -9999 -9999 -9999 -9999 -9999 -9999 -9999 -9999 -9999 -9999 -9999 -9999 -9999 -9999 -9999 -9999 -9999 -9999 -9999 -9999 -9999 -9999 -9999 -9999 -9999 -9999 -9999 -9999 -9999 -9999 -9999 -9999 -9999 -9999 -9999 -9999 -9999 -9999 -9999 -9999 -9999 -9999 -9999 -9999 -9999 -9999 -9999 -9999 -9999 -9999 -9999 -9999 -9999 -9999 -9999 -9999 -9999 -9999 -9999 -9999 -9999 -9999 -9999 -9999 -9999 -9999 -9999 -9999 -9999 -9999 -9999 -9999 -9999 -9999 -9999 -9999 -9999 -9999 -9999 -9999 -9999 -9999 -9999 -9999 -9999 -9999 -9999 -9999 -9999 -9999 -9999 -9999 -9999 -9999 -9999 -9999 -9999 -9999 -9999 -9999 -9999 -9999 -9999 -9999 -9999 -9999 -9999 -9999 -9999 -9999 -9999 -9999 -9999 -9999 -9999 -9999 -9999 -9999 -9999 -9999 -9999 -9999 -9999 -9999 -9999 -9999 -9999 -9999 -9999 8.09832E-1 8.10598E-1 8.10123E-1 8.08187E-1 8.0286E-1 8.21118E-1 7.73389E-1 7.42505E-1 7.17854E-1 5.21465E-1 4.18124E-1 3.72271E-1 4.24615E-1 7.12304E-1 7.65132E-1 6.98066E-1 6.53023E-1 6.98066E-1 7.39593E-1 7.62847E-1 7.95521E-1 7.14404E-1 7.83349E-1 7.98891E-1 7.95858E-1 7.90201E-1 7.50346E-1 6.97622E-1 4.06788E-1 5.44466E-1 5.97523E-1 5.88545E-1 5.48491E-1 5.50174E-1 5.82858E-1 6.16084E-1 6.66654E-1 6.75596E-1 6.7516E-1 7.17772E-1 7.60691E-1 7.65246E-1 7.56732E-1 7.63335E-1 7.59261E-1 7.72095E-1 7.82026E-1 7.63475E-1 7.7128E-1 7.76919E-1 7.59245E-1 7.6401E-1 7.57986E-1 7.55632E-1 -9999 -9999 -9999 -9999 -9999 -9999 -9999 -9999 -9999 -9999 -9999 -9999 -9999 -9999 -9999 -9999 -9999 -9999 -9999 -9999 -9999 -9999 -9999
-9999 -9999 -9999 -9999 -9999 -9999 -9999 -9999 -9999 -9999 -9999 -9999 -9999 -9999 -9999 -9999 -9999 -9999 -9999 -9999 -9999 -9999 -9999 -9999 -9999 -9999 -9999 -9999 -9999 -9999 -9999 -9999 -9999 -9999 -9999 -9999 -9999 -9999 -9999 -9999 -9999 -9999 -9999 -9999 -9999 -9999 -9999 -9999 -9999 -9999 -9999 -9999 -9999 -9999 -9999 -9999 -9999 -9999 -9999 -9999 -9999 -9999 -9999 -9999 -9999 -9999 -9999 -9999 -9999 -9999 -9999 -9999 -9999 -9999 -9999 -9999 -9999 -9999 -9999 -9999 -9999 -9999 -9999 -9999 -9999 -9999 -9999 -9999 -9999 -9999 -9999 -9999 -9999 -9999 -9999 -9999 -9999 -9999 -9999 -9999 -9999 -9999 -9999 -9999 -9999 -9999 -9999 -9999 -9999 -9999 -9999 -9999 -9999 -9999 -9999 -9999 -9999 -9999 -9999 -9999 -9999 -9999 -9999 -9999 -9999 -9999 -9999 -9999 -9999 -9999 -9999 -9999 -9999 -9999 -9999 -9999 -9999 -9999 -9999 -9999 -9999 -9999 -9999 -9999 -9999 -9999 -9999 -9999 -9999 -9999 -9999 -9999 -9999 -9999 -9999 -9999 -9999 -9999 -9999 -9999 -9999 -9999 -9999 -9999 -9999 -9999 -9999 -9999 -9999 -9999 -9999 -9999 -9999 -9999 -9999 -9999 -9999 -9999 -9999 -9999 -9999 -9999 -9999 -9999 -9999 8.09461E-1 8.10822E-1 8.10822E-1 8.1866E-1 8.22821E-1 8.20954E-1 8.17961E-1 8.17196E-1 7.23126E-1 6.10832E-1 6.97247E-1 4.95439E-1 4.45813E-1 3.84485E-1 4.03948E-1 4.78512E-1 4.4537E-1 4.10254E-1 4.09257E-1 6.36073E-1 6.98066E-1 7.77232E-1 7.51581E-1 6.75897E-1 7.38553E-1 7.81148E-1 7.95683E-1 7.36433E-1 7.92208E-1 7.39758E-1 5.12911E-1 4.73296E-1 4.58845E-1 4.60244E-1 5.1287E-1 5.97284E-1 6.52234E-1 6.7806E-1 6.82026E-1 7.08673E-1 6.9103E-1 7.2025E-1 7.36265E-1 7.50067E-1 7.74593E-1 7.67618E-1 7.77416E-1 7.83472E-1 7.61735E-1 7.87234E-1 7.83735E-1 7.66869E-1 7.60711E-1 7.62336E-1 7.59318E-1 7.52287E-1 7.39249E-1 7.60374E-1 -9999 -9999 -9999 -9999 -9999 -9999 -9999 -9999 -9999 -9999 -9999 -9999 -9999 -9999 -9999 -9999 -9999 -9999 -9999 -9999 -9999
-9999 -9999 -9999 -9999 -9999 -9999 -9999 -9999 -9999 -9999 -9999 -9999 -9999 -9999 -9999 -9999 -9999 -9999 -9999 -9999 -9999 -9999 -9999 -9999 -9999 -9999 -9999 -9999 -9999 -9999 -9999 -9999 -9999 -9999 -9999 -9999 -9999 -9999 -9999 -9999 -9999 -9999 -9999 -9999 -9999 -9999 -9999 -9999 -9999 -9999 -9999 -9999 -9999 -9999 -9999 -9999 -9999 -9999 -9999 -9999 -9999 -9999 -9999 -9999 -9999 -9999 -9999 -9999 -9999 -9999 -9999 -9999 -9999 -9999 -9999 -9999 -9999 -9999 -9999 -9999 -9999 -9999 -9999 -9999 -9999 -9999 -9999 -9999 -9999 -9999 -9999 -9999 -9999 -9999 -9999 -9999 -9999 -9999 -9999 -9999 -9999 -9999 -9999 -9999 -9999 -9999 -9999 -9999 -9999 -9999 -9999 -9999 -9999 -9999 -9999 -9999 -9999 -9999 -9999 -9999 -9999 -9999 -9999 -9999 -9999 -9999 -9999 -9999 -9999 -9999 -9999 -9999 -9999 -9999 -9999 -9999 -9999 -9999 -9999 -9999 -9999 -9999 -9999 -9999 -9999 -9999 -9999 -9999 -9999 -9999 -9999 -9999 -9999 -9999 -9999 -9999 -9999 -9999 -9999 -9999 -9999 -9999 -9999 -9999 -9999 -9999 -9999 -9999 -9999 -9999 -9999 -9999 -9999 -9999 3.75601E-1 -9999 -9999 -9999 3.91805E-1 3.98447E-1 3.99765E-1 8.10123E-1 8.10492E-1 8.10677E-1 8.10822E-1 8.10822E-1 8.22192E-1 7.9113E-1 7.71814E-1 7.89648E-1 8.19214E-1 8.05036E-1 4.79904E-1 6.51021E-1 6.87582E-1 6.69151E-1 5.4082E-1 4.3738E-1 3.94547E-1 4.2518E-1 4.09506E-1 3.92703E-1 3.90931E-1 3.88471E-1 4.09465E-1 4.79904E-1 7.34371E-1 6.77559E-1 7.59153E-1 7.11263E-1 7.16876E-1 7.7002E-1 7.16627E-1 7.5484E-1 6.58009E-1 7.4426E-1 4.60799E-1 4.75362E-1 5.85713E-1 6.22995E-1 6.34078E-1 6.8242E-1 7.13471E-1 6.79377E-1 7.12793E-1 7.21716E-1 7.1513E-1 7.42665E-1 7.46698E-1 7.58861E-1 7.69799E-1 7.73652E-1 7.73881E-1 7.80139E-1 7.72971E-1 7.79871E-1 7.73454E-1 7.59079E-1 7.50911E-1 7.60229E-1 7.55286E-1 7.74188E-1 7.52683E-1 7.57037E-1 7.50021E-1 7.42301E-1 7.29489E-1 7.35334E-1 7.38994E-1 7.41161E-1 -9999 7.32842E-1 7.30174E-1 7.28342E-1 7.44418E-1 -9999 -9999 -9999 -9999 -9999 -9999 -9999 -9999 -9999
-9999 -9999 -9999 -9999 -9999 -9999 -9999 -9999 -9999 -9999 -9999 -9999 -9999 -9999 -9999 -9999 -9999 -9999 -9999 -9999 -9999 -9999 -9999 -9999 -9999 -9999 -9999 -9999 -9999 -9999 -9999 -9999 -9999 -9999 -9999 -9999 -9999 -9999 -9999 -9999 -9999 -9999 -9999 -9999 -9999 -9999 -9999 -9999 -9999 -9999 -9999 -9999 -9999 -9999 -9999 -9999 -9999 -9999 -9999 -9999 -9999 -9999 -9999 -9999 -9999 -9999 -9999 -9999 -9999 -9999 -9999 -9999 -9999 -9999 -9999 -9999 -9999 -9999 -9999 -9999 -9999 -9999 -9999 -9999 -9999 -9999 -9999 -9999 -9999 -9999 -9999 -9999 -9999 -9999 -9999 -9999 -9999 -9999 -9999 -9999 -9999 -9999 -9999 -9999 -9999 -9999 -9999 -9999 -9999 -9999 -9999 -9999 -9999 -9999 -9999 -9999 -9999 -9999 -9999 -9999 -9999 -9999 -9999 -9999 -9999 -9999 -9999 -9999 -9999 -9999 -9999 -9999 -9999 -9999 -9999 -9999 -9999 -9999 -9999 -9999 -9999 -9999 -9999 -9999 -9999 -9999 -9999 -9999 -9999 -9999 -9999 -9999 -9999 -9999 -9999 -9999 -9999 -9999 -9999 -9999 -9999 -9999 -9999 -9999 -9999 -9999 -9999 -9999 -9999 -9999 -9999 3.59969E-1 3.65648E-1 3.72574E-1 3.83212E-1 3.9273E-1 3.98077E-1 3.99394E-1 4.01579E-1 8.21118E-1 8.21118E-1 8.2317E-1 8.17068E-1 8.17973E-1 8.1738E-1 8.0983E-1 7.92932E-1 7.7193E-1 7.42929E-1 7.61002E-1 7.96124E-1 4.62816E-1 5.65249E-1 5.99937E-1 5.51007E-1 5.25979E-1 5.12003E-1 4.80213E-1 4.2894E-1 3.94096E-1 3.92662E-1 3.91925E-1 3.897E-1 3.87857E-1 3.92089E-1 4.2728E-1 4.2812E-1 4.28414E-1 4.62816E-1 5.78775E-1 6.511E-1 6.92338E-1 6.45433E-1 6.09597E-1 6.26951E-1 7.52002E-1 7.62375E-1 6.79428E-1 6.34223E-1 5.30707E-1 5.26744E-1 6.81952E-1 7.26695E-1 7.49351E-1 7.10941E-1 7.4974E-1 7.2986E-1 7.54959E-1 7.47011E-1 7.51617E-1 7.80838E-1 7.85676E-1 7.81447E-1 7.81277E-1 7.72591E-1 7.70722E-1 7.42608E-1 7.37058E-1 7.45778E-1 7.62636E-1 7.54427E-1 7.57302E-1 7.66629E-1 7.69639E-1 7.43093E-1 6.4261E-1 6.5884E-1 7.55403E-1 7.51014E-1 7.60993E-1 7.4765E-1 7.3761E-1 7.51308E-1 7.51286E-1 7.35169E-1 -9999 -9999 -9999 -9999 -9999 -9999 -9999 -9999 -9999
-9999 -9999 -9999 -9999 -9999 -9999 -9999 -9999 -9999 -9999 -9999 -9999 -9999 -9999 -9999 -9999 -9999 -9999 -9999 -9999 -9999 -9999 -9999 -9999 -9999 -9999 -9999 -9999 -9999 -9999 -9999 -9999 -9999 -9999 -9999 -9999 -9999 -9999 -9999 -9999 -9999 -9999 -9999 -9999 -9999 -9999 -9999 -9999 -9999 -9999 -9999 -9999 -9999 -9999 -9999 -9999 -9999 -9999 -9999 -9999 -9999 -9999 -9999 -9999 -9999 -9999 -9999 -9999 -9999 -9999 -9999 -9999 -9999 -9999 -9999 -9999 -9999 -9999 -9999 -9999 -9999 -9999 -9999 -9999 -9999 -9999 -9999 -9999 -9999 -9999 -9999 -9999 -9999 -9999 -9999 -9999 -9999 -9999 -9999 -9999 -9999 -9999 -9999 -9999 -9999 -9999 -9999 -9999 -9999 -9999 -9999 -9999 -9999 -9999 -9999 -9999 -9999 -9999 -9999 -9999 -9999 -9999 -9999 -9999 -9999 -9999 -9999 -9999 -9999 -9999 -9999 -9999 -9999 -9999 -9999 -9999 -9999 -9999 -9999 -9999 -9999 -9999 -9999 -9999 -9999 -9999 -9999 -9999 -9999 -9999 -9999 -9999 -9999 -9999 -9999 -9999 -9999 -9999 -9999 -9999 -9999 -9999 -9999 -9999 -9999 -9999 -9999 -9999 3.43461E-1 3.52261E-1 3.61162E-1 3.6775E-1 3.72876E-1 3.79247E-1 4.05455E-1 4.14703E-1 4.16913E-1 4.35552E-1 8.1696E-1 8.03093E-1 8.09676E-1 8.09727E-1 7.94722E-1 7.84637E-1 7.75585E-1 7.82389E-1 7.67983E-1 7.71054E-1 7.49472E-1 7.32332E-1 7.59598E-1 4.97027E-1 5.48326E-1 5.7473E-1 5.00994E-1 4.43256E-1 5.24E-1 4.47595E-1 4.45798E-1 3.95368E-1 3.93113E-1 3.92498E-1 3.92089E-1 3.91639E-1 3.91721E-1 3.9213E-1 3.92048E-1 4.08676E-1 4.11709E-1 5.3129E-1 5.78128E-1 5.21936E-1 5.66773E-1 6.23693E-1 7.2895E-1 7.5186E-1 6.73243E-1 5.71962E-1 4.97701E-1 4.75855E-1 4.6867E-1 5.04905E-1 7.55325E-1 7.77773E-1 7.30822E-1 7.41919E-1 7.78302E-1 7.72225E-1 7.54175E-1 7.67012E-1 7.83309E-1 7.92985E-1 7.94902E-1 7.76353E-1 7.59134E-1 7.8252E-1 7.66286E-1 7.62681E-1 7.62321E-1 7.76574E-1 7.66454E-1 7.51886E-1 7.66617E-1 7.67624E-1 7.29786E-1 6.31655E-1 6.62147E-1 6.43409E-1 6.34676E-1 6.82835E-1 6.84268E-1 6.91755E-1 6.99612E-1 7.39613E-1 7.2696E-1 -9999 -9999 -9999 -9999 -9999 -9999 -9999 -9999 -9999
-9999 -9999 -9999 -9999 -9999 -9999 -9999 -9999 -9999 -9999 -9999 -9999 -9999 -9999 -9999 -9999 -9999 -9999 -9999 -9999 -9999 -9999 -9999 -9999 -9999 -9999 -9999 -9999 -9999 -9999 -9999 -9999 -9999 -9999 -9999 -9999 -9999 -9999 -9999 -9999 -9999 -9999 -9999 -9999 -9999 -9999 -9999 -9999 -9999 -9999 -9999 -9999 -9999 -9999 -9999 -9999 -9999 -9999 -9999 -9999 -9999 -9999 -9999 -9999 -9999 -9999 -9999 -9999 -9999 -9999 -9999 -9999 -9999 -9999 -9999 -9999 -9999 -9999 -9999 -9999 -9999 -9999 -9999 -9999 -9999 -9999 -9999 -9999 -9999 -9999 -9999 -9999 -9999 -9999 -9999 -9999 -9999 -9999 -9999 -9999 -9999 -9999 -9999 -9999 -9999 -9999 -9999 -9999 -9999 -9999 -9999 -9999 -9999 -9999 -9999 -9999 -9999 -9999 -9999 -9999 -9999 -9999 -9999 -9999 -9999 -9999 -9999 -9999 -9999 -9999 -9999 -9999 -9999 -9999 -9999 -9999 -9999 -9999 -9999 -9999 -9999 -9999 -9999 -9999 -9999 -9999 -9999 -9999 -9999 -9999 -9999 -9999 -9999 -9999 -9999 -9999 -9999 -9999 -9999 -9999 -9999 -9999 -9999 -9999 -9999 5.57127E-1 5.62544E-1 5.70165E-1 3.47555E-1 3.77435E-1 3.89048E-1 3.93668E-1 3.97687E-1 3.97997E-1 3.99547E-1 3.97118E-1 4.08427E-1 4.45815E-1 4.75834E-1 7.85308E-1 7.92278E-1 8.00407E-1 7.93041E-1 7.83234E-1 7.51256E-1 7.57717E-1 7.58386E-1 7.47897E-1 7.32721E-1 7.19459E-1 5.66037E-1 5.29452E-1 5.50519E-1 4.82612E-1 5.19042E-1 4.83853E-1 4.31599E-1 4.2139E-1 3.95717E-1 3.95409E-1 3.9385E-1 3.93481E-1 3.93154E-1 3.92662E-1 3.92253E-1 3.91803E-1 3.90623E-1 3.91966E-1 4.45243E-1 5.14181E-1 4.79617E-1 5.5756E-1 6.92196E-1 6.84233E-1 6.45505E-1 6.19168E-1 6.16429E-1 4.93617E-1 4.59253E-1 4.48988E-1 5.17577E-1 4.70816E-1 7.57507E-1 7.95952E-1 7.77128E-1 7.62434E-1 7.81813E-1 7.99707E-1 7.8619E-1 8.02663E-1 7.98159E-1 8.01889E-1 8.02152E-1 7.91244E-1 7.87719E-1 7.94036E-1 7.91313E-1 7.88176E-1 7.85732E-1 7.60937E-1 7.56753E-1 7.5791E-1 7.74656E-1 7.70625E-1 6.53744E-1 5.68192E-1 5.63056E-1 5.2743E-1 4.95746E-1 5.98939E-1 6.01722E-1 6.12728E-1 6.44341E-1 6.81235E-1 7.36261E-1 -9999 -9999 -9999 -9999 -9999 -9999 -9999 -9999 -9999
-9999 -9999 -9999 -9999 -9999 -9999 -9999 -9999 -9999 -9999 -9999 -9999 -9999 -9999 -9999 -9999 -9999 -9999 -9999 -9999 -9999 -9999 -9999 -9999 -9999 -9999 -9999 -9999 -9999 -9999 -9999 -9999 -9999 -9999 -9999 -9999 -9999 -9999 -9999 -9999 -9999 -9999 -9999 -9999 -9999 -9999 -9999 -9999 -9999 -9999 -9999 -9999 -9999 -9999 -9999 -9999 -9999 -9999 -9999 -9999 -9999 -9999 -9999 -9999 -9999 -9999 -9999 -9999 -9999 -9999 -9999 -9999 -9999 -9999 -9999 -9999 -9999 -9999 -9999 -9999 -9999 -9999 -9999 -9999 -9999 -9999 -9999 -9999 -9999 -9999 -9999 -9999 -9999 -9999 -9999 -9999 -9999 -9999 -9999 -9999 -9999 -9999 -9999 -9999 -9999 -9999 -9999 -9999 -9999 -9999 -9999 -9999 -9999 -9999 -9999 -9999 -9999 -9999 -9999 -9999 -9999 -9999 -9999 -9999 -9999 -9999 -9999 -9999 -9999 -9999 -9999 -9999 -9999 -9999 -9999 -9999 -9999 -9999 -9999 -9999 -9999 -9999 -9999 -9999 -9999 -9999 -9999 -9999 -9999 -9999 -9999 -9999 -9999 -9999 -9999 -9999 -9999 -9999 -9999 -9999 -9999 -9999 -9999 -9999 5.50738E-1 5.57446E-1 5.64134E-1 3.54045E-1 3.65961E-1 3.80783E-1 3.92742E-1 3.98307E-1 4.01099E-1 3.91252E-1 3.81137E-1 3.7324E-1 3.91881E-1 4.19619E-1 4.62816E-1 4.96192E-1 7.83107E-1 7.8164E-1 7.6536E-1 7.69984E-1 7.66859E-1 7.57535E-1 7.56986E-1 7.38394E-1 5.79817E-1 5.4966E-1 5.48839E-1 5.19168E-1 5.38813E-1 4.93254E-1 4.17401E-1 4.24105E-1 4.1314E-1 4.04733E-1 3.74351E-1 3.74351E-1 3.73809E-1 3.73527E-1 3.73085E-1 3.72644E-1 3.72162E-1 3.7144E-1 3.7128E-1 3.73085E-1 4.45815E-1 4.2894E-1 4.97007E-1 5.2673E-1 5.70837E-1 5.32506E-1 5.29865E-1 4.92129E-1 4.91218E-1 4.45793E-1 4.52763E-1 4.71373E-1 4.52763E-1 8.02896E-1 7.84483E-1 8.05209E-1 8.11587E-1 7.93016E-1 7.94319E-1 8.12295E-1 8.01595E-1 7.99956E-1 8.05152E-1 7.90119E-1 7.97911E-1 7.88991E-1 7.90546E-1 7.71307E-1 7.43835E-1 7.56412E-1 7.46431E-1 7.26335E-1 6.78284E-1 6.96895E-1 7.22968E-1 7.44471E-1 7.06107E-1 5.62471E-1 4.70229E-1 4.30621E-1 4.46081E-1 4.66922E-1 5.72206E-1 6.35943E-1 6.79903E-1 7.11488E-1 -9999 -9999 -9999 -9999 -9999 -9999 -9999 -9999 -9999 -9999
-9999 -9999 -9999 -9999 -9999 -9999 -9999 -9999 -9999 -9999 -9999 -9999 -9999 -9999 -9999 -9999 -9999 -9999 -9999 -9999 -9999 -9999 -9999 -9999 -9999 -9999 -9999 -9999 -9999 -9999 -9999 -9999 -9999 -9999 -9999 -9999 -9999 -9999 -9999 -9999 -9999 -9999 -9999 -9999 -9999 -9999 -9999 -9999 -9999 -9999 -9999 -9999 -9999 -9999 -9999 -9999 -9999 -9999 -9999 -9999 -9999 -9999 -9999 -9999 -9999 -9999 -9999 -9999 -9999 -9999 -9999 -9999 -9999 -9999 -9999 -9999 -9999 -9999 -9999 -9999 -9999 -9999 -9999 -9999 -9999 -9999 -9999 -9999 -9999 -9999 -9999 -9999 -9999 -9999 -9999 -9999 -9999 -9999 -9999 -9999 -9999 -9999 -9999 -9999 -9999 -9999 -9999 -9999 -9999 -9999 -9999 -9999 -9999 -9999 -9999 -9999 -9999 -9999 -9999 -9999 -9999 -9999 -9999 -9999 -9999 -9999 -9999 -9999 -9999 -9999 -9999 -9999 -9999 -9999 -9999 -9999 -9999 -9999 -9999 -9999 -9999 -9999 -9999 -9999 -9999 -9999 -9999 -9999 -9999 -9999 -9999 -9999 -9999 -9999 -9999 -9999 -9999 -9999 -9999 -9999 -9999 -9999 5.41443E-1 5.46895E-1 5.53615E-1 5.62544E-1 3.51978E-1 3.57899E-1 3.64163E-1 3.75614E-1 3.81137E-1 3.89405E-1 3.93718E-1 4.06766E-1 3.74754E-1 3.57056E-1 3.64224E-1 3.73858E-1 6.18505E-1 6.59029E-1 4.79626E-1 7.87256E-1 7.80268E-1 7.60308E-1 7.28656E-1 7.14054E-1 7.19453E-1 5.4523E-1 5.71935E-1 5.64048E-1 5.58825E-1 5.22224E-1 5.39386E-1 4.75874E-1 4.50508E-1 4.12574E-1 3.79311E-1 3.74311E-1 3.74351E-1 3.74351E-1 3.74351E-1 3.74351E-1 3.74351E-1 3.7401E-1 3.73085E-1 3.72323E-1 3.72844E-1 4.23641E-1 4.57434E-1 4.40469E-1 4.23641E-1 3.90548E-1 4.45815E-1 4.45758E-1 4.28859E-1 4.28354E-1 4.26164E-1 4.41952E-1 4.41625E-1 4.58023E-1 8.18022E-1 8.15325E-1 8.06852E-1 8.14142E-1 8.14125E-1 8.16137E-1 8.1549E-1 8.05674E-1 8.1404E-1 8.06294E-1 7.84234E-1 7.63932E-1 7.78345E-1 7.62554E-1 7.27568E-1 7.02702E-1 6.67206E-1 6.78982E-1 6.57498E-1 6.72884E-1 6.40953E-1 5.87711E-1 6.72727E-1 7.52596E-1 6.95932E-1 5.79679E-1 5.65242E-1 5.63796E-1 5.27182E-1 4.76439E-1 5.48658E-1 6.25582E-1 6.92409E-1 7.3565E-1 -9999 -9999 -9999 -9999 -9999 -9999 -9999 -9999 -9999 -9999
-9999 -9999 -9999 -9999 -9999 -9999 -9999 -9999 -9999 -9999 -9999 -9999 -9999 -9999 -9999 -9999 -9999 -9999 -9999 -9999 -9999 -9999 -9999 -9999 -9999 -9999 -9999 -9999 -9999 -9999 -9999 -9999 -9999 -9999 -9999 -9999 -9999 -9999 -9999 -9999 -9999 -9999 -9999 -9999 -9999 -9999 -9999 -9999 -9999 -9999 -9999 -9999 -9999 -9999 -9999 -9999 -9999 -9999 -9999 -9999 -9999 -9999 -9999 -9999 -9999 -9999 -9999 -9999 -9999 -9999 -9999 -9999 -9999 -9999 -9999 -9999 -9999 -9999 -9999 -9999 -9999 -9999 -9999 -9999 -9999 -9999 -9999 -9999 -9999 -9999 -9999 -9999 -9999 -9999 -9999 -9999 -9999 -9999 -9999 -9999 -9999 -9999 -9999 -9999 -9999 -9999 -9999 -9999 -9999 -9999 -9999 -9999 -9999 -9999 -9999 -9999 -9999 -9999 -9999 -9999 -9999 -9999 -9999 -9999 -9999 -9999 -9999 -9999 -9999 -9999 -9999 -9999 -9999 -9999 -9999 -9999 -9999 -9999 -9999 -9999 -9999 -9999 -9999 -9999 -9999 -9999 -9999 -9999 -9999 -9999 -9999 -9999 -9999 -9999 -9999 -9999 -9999 5.10142E-1 5.1531E-1 5.30188E-1 5.3791E-1 5.45293E-1 5.52337E-1 5.56489E-1 5.61271E-1 3.49916E-1 3.56711E-1 3.60876E-1 3.58542E-1 3.6601E-1 3.75663E-1 4.00231E-1 4.05831E-1 4.03961E-1 3.90649E-1 3.69329E-1 3.37713E-1 3.53514E-1 5.89756E-1 6.34551E-1 6.5095E-1 6.6991E-1 4.90701E-1 5.25891E-1 5.33711E-1 5.69097E-1 5.76634E-1 5.55477E-1 5.67549E-1 5.61601E-1 5.558E-1 5.51296E-1 5.3304E-1 4.853E-1 4.91759E-1 4.3832E-1 3.62077E-1 3.74351E-1 3.74351E-1 3.74351E-1 3.74351E-1 3.74351E-1 3.74351E-1 3.74351E-1 3.73969E-1 3.72925E-1 3.73326E-1 3.90548E-1 3.74351E-1 3.74351E-1 3.73929E-1 3.73487E-1 3.73969E-1 3.74351E-1 3.90548E-1 4.06989E-1 4.2894E-1 4.45815E-1 8.1918E-1 8.19159E-1 8.17126E-1 8.06654E-1 8.12671E-1 8.16172E-1 8.05814E-1 8.14075E-1 8.00629E-1 7.99956E-1 8.05482E-1 7.82039E-1 7.25822E-1 7.28796E-1 7.29189E-1 7.12827E-1 7.27813E-1 6.49128E-1 5.82515E-1 5.5001E-1 5.16473E-1 5.58627E-1 5.7046E-1 6.03269E-1 7.15811E-1 7.25863E-1 6.32066E-1 6.544E-1 7.07343E-1 6.52092E-1 5.7778E-1 4.94669E-1 5.40829E-1 6.36404E-1 7.03187E-1 7.37001E-1 7.29096E-1 -9999 -9999 -9999 -9999 -9999 -9999 -9999 -9999 -9999
-9999 -9999 -9999 -9999 -9999 -9999 -9999 -9999 -9999 -9999 -9999 -9999 -9999 -9999 -9999 -9999 -9999 -9999 -9999 -9999 -9999 -9999 -9999 -9999 -9999 -9999 -9999 -9999 -9999 -9999 -9999 -9999 -9999 -9999 -9999 -9999 -9999 -9999 -9999 -9999 -9999 -9999 -9999 -9999 -9999 -9999 -9999 -9999 -9999 -9999 -9999 -9999 -9999 -9999 -9999 -9999 -9999 -9999 -9999 -9999 -9999 -9999 -9999 -9999 -9999 -9999 -9999 -9999 -9999 -9999 -9999 -9999 -9999 -9999 -9999 -9999 -9999 -9999 -9999 -9999 -9999 -9999 -9999 -9999 -9999 -9999 -9999 -9999 -9999 -9999 -9999 -9999 -9999 -9999 -9999 -9999 -9999 -9999 -9999 -9999 -9999 -9999 -9999 -9999 -9999 -9999 -9999 -9999 -9999 -9999 -9999 -9999 -9999 -9999 -9999 -9999 -9999 -9999 -9999 -9999 -9999 -9999 -9999 -9999 -9999 -9999 -9999 -9999 -9999 -9999 -9999 -9999 -9999 -9999 -9999 -9999 -9999 -9999 -9999 -9999 -9999 -9999 -9999 -9999 -9999 -9999 -9999 -9999 -9999 -9999 -9999 -9999 -9999 -9999 4.97213E-1 5.02062E-1 5.09495E-1 5.27933E-1 5.36624E-1 5.45293E-1 5.55851E-1 5.66358E-1 5.73015E-1 5.75228E-1 3.55229E-1 3.55229E-1 3.53502E-1 3.60328E-1 3.6481E-1 3.6691E-1 3.87882E-1 3.9404E-1 3.9899E-1 3.993E-1 3.90033E-1 3.7144E-1 3.52628E-1 3.24893E-1 5.58532E-1 6.47134E-1 7.00154E-1 7.16171E-1 7.01954E-1 7.16398E-1 5.75914E-1 5.57607E-1 5.76068E-1 5.67874E-1 5.62825E-1 5.59234E-1 5.39633E-1 5.36338E-1 5.17675E-1 4.36849E-1 4.11045E-1 3.7658E-1 3.64837E-1 3.74351E-1 3.74351E-1 3.74351E-1 3.74351E-1 3.74351E-1 3.74351E-1 3.74351E-1 3.74351E-1 3.73809E-1 3.73728E-1 3.7401E-1 3.73849E-1 3.73648E-1 3.73286E-1 3.72925E-1 3.73085E-1 7.91749E-1 7.92188E-1 8.03252E-1 8.03252E-1 7.92188E-1 8.06654E-1 8.06654E-1 8.06654E-1 8.06654E-1 8.06654E-1 8.03836E-1 8.08904E-1 8.03258E-1 8.02227E-1 7.7797E-1 7.45864E-1 7.17955E-1 6.96747E-1 6.54898E-1 6.90904E-1 6.27479E-1 6.74431E-1 6.38144E-1 4.80863E-1 4.30031E-1 5.04362E-1 5.72894E-1 6.09616E-1 6.29377E-1 7.1757E-1 6.98799E-1 6.57243E-1 7.07874E-1 7.47235E-1 7.15102E-1 6.37655E-1 5.72922E-1 6.1076E-1 6.70583E-1 7.31248E-1 7.4954E-1 7.46773E-1 7.34947E-1 -9999 -9999 -9999 -9999 -9999 -9999 -9999 -9999
-9999 -9999 -9999 -9999 -9999 -9999 -9999 -9999 -9999 -9999 -9999 -9999 -9999 -9999 -9999 -9999 -9999 -9999 -9999 -9999 -9999 -9999 -9999 -9999 -9999 -9999 -9999 -9999 -9999 -9999 -9999 -9999 -9999 -9999 -9999 -9999 -9999 -9999 -9999 -9999 -9999 -9999 -9999 -9999 -9999 -9999 -9999 -9999 -9999 -9999 -9999 -9999 -9999 -9999 -9999 -9999 -9999 -9999 -9999 -9999 -9999 -9999 -9999 -9999 -9999 -9999 -9999 -9999 -9999 -9999 -9999 -9999 -9999 -9999 -9999 -9999 -9999 -9999 -9999 -9999 -9999 -9999 -9999 -9999 -9999 -9999 -9999 -9999 -9999 -9999 -9999 -9999 -9999 -9999 -9999 -9999 -9999 -9999 -9999 -9999 -9999 -9999 -9999 -9999 -9999 -9999 -9999 -9999 -9999 -9999 -9999 -9999 -9999 -9999 -9999 -9999 -9999 -9999 -9999 -9999 -9999 -9999 -9999 -9999 -9999 -9999 -9999 -9999 -9999 -9999 -9999 -9999 -9999 -9999 -9999 -9999 -9999 -9999 -9999 -9999 -9999 -9999 -9999 -9999 -9999 -9999 -9999 -9999 -9999 -9999 -9999 -9999 -9999 4.91395E-1 4.96243E-1 5.14704E-1 5.28577E-1 5.44331E-1 5.71762E-1 5.81232E-1 5.93454E-1 6.06487E-1 6.12948E-1 3.95225E-1 3.82982E-1 3.59732E-1 3.75069E-1 3.80236E-1 3.84511E-1 3.84817E-1 3.85123E-1 3.88189E-1 3.91264E-1 3.93422E-1 3.66983E-1 3.53574E-1 3.34321E-1 3.20372E-1 5.41894E-1 6.11243E-1 6.84376E-1 7.16398E-1 7.43422E-1 7.43422E-1 7.43422E-1 5.7874E-1 5.77443E-1 5.66654E-1 5.60296E-1 5.56537E-1 5.22638E-1 4.47855E-1 4.80144E-1 3.9793E-1 3.57695E-1 3.59299E-1 3.47118E-1 3.52789E-1 3.52789E-1 3.52789E-1 3.52789E-1 3.52789E-1 3.52789E-1 3.52789E-1 3.52789E-1 3.74351E-1 3.74351E-1 3.74351E-1 3.74351E-1 3.74351E-1 3.74351E-1 7.92188E-1 7.80671E-1 7.80671E-1 7.92188E-1 7.80671E-1 7.92188E-1 7.92188E-1 7.80671E-1 7.92188E-1 7.92188E-1 8.15076E-1 7.99356E-1 8.01524E-1 7.86577E-1 7.65122E-1 7.49192E-1 7.67555E-1 7.43972E-1 6.98055E-1 5.80033E-1 5.46007E-1 5.94231E-1 5.86196E-1 5.61667E-1 5.74939E-1 5.44343E-1 5.88665E-1 6.38853E-1 6.66156E-1 6.72318E-1 7.19781E-1 7.52374E-1 7.05498E-1 6.91383E-1 7.43904E-1 7.68833E-1 7.58472E-1 7.11646E-1 6.99758E-1 6.9312E-1 7.07183E-1 7.45223E-1 7.48147E-1 7.59059E-1 7.31316E-1 -9999 -9999 -9999 -9999 -9999 -9999 -9999 -9999
-9999 -9999 -9999 -9999 -9999 -9999 -9999 -9999 -9999 -9999 -9999 -9999 -9999 -9999 -9999 -9999 -9999 -9999 -9999 -9999 -9999 -9999 -9999 -9999 -9999 -9999 -9999 -9999 -9999 -9999 -9999 -9999 -9999 -9999 -9999 -9999 -9999 -9999 -9999 -9999 -9999 -9999 -9999 -9999 -9999 -9999 -9999 -9999 -9999 -9999 -9999 -9999 -9999 -9999 -9999 -9999 -9999 -9999 -9999 -9999 -9999 -9999 -9999 -9999 -9999 -9999 -9999 -9999 -9999 -9999 -9999 -9999 -9999 -9999 -9999 -9999 -9999 -9999 -9999 -9999 -9999 -9999 -9999 -9999 -9999 -9999 -9999 -9999 -9999 -9999 -9999 -9999 -9999 -9999 -9999 -9999 -9999 -9999 -9999 -9999 -9999 -9999 -9999 -9999 -9999 -9999 -9999 -9999 -9999 -9999 -9999 -9999 -9999 -9999 -9999 -9999 -9999 -9999 -9999 -9999 -9999 -9999 -9999 -9999 -9999 -9999 -9999 -9999 -9999 -9999 -9999 -9999 -9999 -9999 -9999 -9999 -9999 -9999 -9999 -9999 -9999 -9999 -9999 -9999 -9999 -9999 -9999 -9999 -9999 -9999 -9999 -9999 4.8881E-1 5.02425E-1 5.11474E-1 5.21806E-1 5.37267E-1 5.70178E-1 5.81547E-1 5.92517E-1 6.23641E-1 6.36E-1 6.36647E-1 4.20262E-1 3.9868E-1 3.87268E-1 3.79931E-1 3.82676E-1 3.86042E-1 3.86348E-1 3.85123E-1 3.63087E-1 3.63685E-1 3.81529E-1 3.78179E-1 3.66996E-1 3.4946E-1 3.31462E-1 5.25807E-1 5.62368E-1 6.33736E-1 7.12914E-1 7.41797E-1 7.15088E-1 7.56284E-1 5.73536E-1 5.55533E-1 5.4405E-1 5.36395E-1 5.30539E-1 5.11855E-1 4.78242E-1 4.09333E-1 4.58198E-1 4.33565E-1 3.43443E-1 3.48095E-1 3.52789E-1 3.52789E-1 3.52789E-1 3.52789E-1 3.52789E-1 3.52789E-1 3.52789E-1 3.37292E-1 3.52789E-1 3.52789E-1 3.52789E-1 3.52789E-1 7.76425E-1 7.92188E-1 7.92188E-1 7.80671E-1 7.80671E-1 7.80671E-1 7.92188E-1 7.92188E-1 7.92188E-1 7.92188E-1 7.9217E-1 7.96558E-1 7.89231E-1 7.74121E-1 7.49814E-1 6.7666E-1 6.65912E-1 6.29564E-1 6.86959E-1 7.10835E-1 6.07222E-1 5.50845E-1 4.44192E-1 4.81419E-1 5.11193E-1 5.67125E-1 5.92411E-1 6.73083E-1 7.19412E-1 7.24203E-1 7.3167E-1 7.38014E-1 7.3258E-1 7.30497E-1 6.88121E-1 7.208E-1 7.47527E-1 7.81452E-1 7.93607E-1 7.81282E-1 7.71634E-1 7.36753E-1 7.44236E-1 7.4604E-1 7.34812E-1 7.31573E-1 7.32746E-1 -9999 -9999 -9999 -9999 -9999 -9999 -9999 -9999
-9999 -9999 -9999 -9999 -9999 -9999 -9999 -9999 -9999 -9999 -9999 -9999 -9999 -9999 -9999 -9999 -9999 -9999 -9999 -9999 -9999 -9999 -9999 -9999 -9999 -9999 -9999 -9999 -9999 -9999 -9999 -9999 -9999 -9999 -9999 -9999 -9999 -9999 -9999 -9999 -9999 -9999 -9999 -9999 -9999 -9999 -9999 -9999 -9999 -9999 -9999 -9999 -9999 -9999 -9999 -9999 -9999 -9999 -9999 -9999 -9999 -9999 -9999 -9999 -9999 -9999 -9999 -9999 -9999 -9999 -9999 -9999 -9999 -9999 -9999 -9999 -9999 -9999 -9999 -9999 -9999 -9999 -9999 -9999 -9999 -9999 -9999 -9999 -9999 -9999 -9999 -9999 -9999 -9999 -9999 -9999 -9999 -9999 -9999 -9999 -9999 -9999 -9999 -9999 -9999 -9999 -9999 -9999 -9999 -9999 -9999 -9999 -9999 -9999 -9999 -9999 -9999 -9999 -9999 -9999 -9999 -9999 -9999 -9999 -9999 -9999 -9999 -9999 -9999 -9999 -9999 -9999 -9999 -9999 -9999 -9999 -9999 -9999 -9999 -9999 -9999 -9999 -9999 -9999 -9999 -9999 -9999 -9999 -9999 4.80737E-1 4.8558E-1 4.90426E-1 5.05011E-1 5.12766E-1 5.3953E-1 5.4851E-1 5.56502E-1 5.67641E-1 5.7682E-1 5.90018E-1 6.16991E-1 6.33651E-1 6.41419E-1 4.25627E-1 4.22154E-1 3.94657E-1 3.85735E-1 3.86042E-1 3.89726E-1 3.70294E-1 3.67284E-1 3.62788E-1 3.75143E-1 3.7484E-1 3.72117E-1 3.62203E-1 3.46819E-1 3.30317E-1 5.19355E-1 5.4255E-1 5.83574E-1 6.08153E-1 6.4889E-1 7.09478E-1 7.38696E-1 5.71265E-1 5.5537E-1 5.45776E-1 5.38208E-1 5.13428E-1 5.08377E-1 4.90487E-1 4.55895E-1 4.9057E-1 4.01906E-1 3.31518E-1 3.48546E-1 3.52242E-1 3.52624E-1 3.52789E-1 3.52789E-1 3.37292E-1 3.37292E-1 3.37292E-1 3.52789E-1 3.52789E-1 3.52789E-1 3.52789E-1 7.76425E-1 7.76425E-1 7.76425E-1 7.76425E-1 7.76425E-1 7.76425E-1 7.8982E-1 7.84266E-1 7.83142E-1 7.87167E-1 7.90699E-1 7.98484E-1 7.82638E-1 7.38693E-1 6.86454E-1 6.84901E-1 5.41865E-1 5.17398E-1 5.36602E-1 5.59356E-1 6.20301E-1 5.86071E-1 5.02202E-1 5.31798E-1 5.82851E-1 6.14571E-1 6.68747E-1 6.98512E-1 7.07986E-1 7.49101E-1 7.20748E-1 6.88315E-1 6.73649E-1 6.67849E-1 6.82977E-1 6.95978E-1 7.17638E-1 7.40569E-1 7.5075E-1 8.03324E-1 8.01274E-1 7.67978E-1 7.11153E-1 7.15727E-1 7.23168E-1 7.19866E-1 7.41473E-1 7.32097E-1 -9999 -9999 -9999 -9999 -9999 -9999 -9999 -9999
-9999 -9999 -9999 -9999 -9999 -9999 -9999 -9999 -9999 -9999 -9999 -9999 -9999 -9999 -9999 -9999 -9999 -9999 -9999 -9999 -9999 -9999 -9999 -9999 -9999 -9999 -9999 -9999 -9999 -9999 -9999 -9999 -9999 -9999 -9999 -9999 -9999 -9999 -9999 -9999 -9999 -9999 -9999 -9999 -9999 -9999 -9999 -9999 -9999 -9999 -9999 -9999 -9999 -9999 -9999 -9999 -9999 -9999 -9999 -9999 -9999 -9999 -9999 -9999 -9999 -9999 -9999 -9999 -9999 -9999 -9999 -9999 -9999 -9999 -9999 -9999 -9999 -9999 -9999 -9999 -9999 -9999 -9999 -9999 -9999 -9999 -9999 -9999 -9999 -9999 -9999 -9999 -9999 -9999 -9999 -9999 -9999 -9999 -9999 -9999 -9999 -9999 -9999 -9999 -9999 -9999 -9999 -9999 -9999 -9999 -9999 -9999 -9999 -9999 -9999 -9999 -9999 -9999 -9999 -9999 -9999 -9999 -9999 -9999 -9999 -9999 -9999 -9999 -9999 -9999 -9999 -9999 -9999 -9999 -9999 -9999 -9999 -9999 -9999 -9999 -9999 -9999 -9999 -9999 -9999 -9999 -9999 -9999 4.76219E-1 4.81382E-1 4.99192E-1 5.07919E-1 5.33099E-1 5.39851E-1 5.4851E-1 5.56502E-1 5.58416E-1 5.61284E-1 5.62927E-1 5.92893E-1 6.11476E-1 6.29438E-1 6.41419E-1 4.44069E-1 4.231E-1 4.1523E-1 4.07404E-1 3.83362E-1 3.87343E-1 3.90416E-1 3.89186E-1 3.83362E-1 3.75143E-1 3.688E-1 3.66696E-1 3.57735E-1 3.45356E-1 3.32322E-1 3.02343E-1 4.9574E-1 5.28049E-1 5.92955E-1 6.81437E-1 7.25243E-1 7.47973E-1 5.68991E-1 5.58314E-1 5.50783E-1 5.26332E-1 4.99765E-1 5.09619E-1 4.7444E-1 4.26823E-1 4.00633E-1 3.3601E-1 3.38829E-1 3.49148E-1 3.50958E-1 3.51562E-1 3.52717E-1 3.37292E-1 3.37292E-1 3.37292E-1 3.52789E-1 3.52789E-1 3.52789E-1 7.7641E-1 7.76392E-1 7.76399E-1 7.76364E-1 7.76368E-1 7.76413E-1 7.75144E-1 7.66599E-1 7.67543E-1 7.47954E-1 7.41703E-1 7.85326E-1 7.90367E-1 7.84605E-1 7.55913E-1 6.88643E-1 6.33471E-1 6.25588E-1 5.89778E-1 4.91591E-1 5.18322E-1 5.37405E-1 5.72239E-1 5.53446E-1 5.71083E-1 6.37163E-1 6.72021E-1 7.09897E-1 7.39036E-1 7.41013E-1 7.53744E-1 7.26382E-1 6.38564E-1 5.87541E-1 5.84808E-1 6.39388E-1 7.23062E-1 7.68754E-1 7.81022E-1 7.94401E-1 8.01731E-1 8.0402E-1 7.99793E-1 7.63505E-1 7.16838E-1 7.01877E-1 7.04799E-1 7.164E-1 7.50636E-1 7.28638E-1 -9999 -9999 -9999 -9999 -9999 -9999 -9999 -9999
-9999 -9999 -9999 -9999 -9999 -9999 -9999 -9999 -9999 -9999 -9999 -9999 -9999 -9999 -9999 -9999 -9999 -9999 -9999 -9999 -9999 -9999 -9999 -9999 -9999 -9999 -9999 -9999 -9999 -9999 -9999 -9999 -9999 -9999 -9999 -9999 -9999 -9999 -9999 -9999 -9999 -9999 -9999 -9999 -9999 -9999 -9999 -9999 -9999 -9999 -9999 -9999 -9999 -9999 -9999 -9999 -9999 -9999 -9999 -9999 -9999 -9999 -9999 -9999 -9999 -9999 -9999 -9999 -9999 -9999 -9999 -9999 -9999 -9999 -9999 -9999 -9999 -9999 -9999 -9999 -9999 -9999 -9999 -9999 -9999 -9999 -9999 -9999 -9999 -9999 -9999 -9999 -9999 -9999 -9999 -9999 -9999 -9999 -9999 -9999 -9999 -9999 -9999 -9999 -9999 -9999 -9999 -9999 -9999 -9999 -9999 -9999 -9999 -9999 -9999 -9999 -9999 -9999 -9999 -9999 -9999 -9999 -9999 -9999 -9999 -9999 -9999 -9999 -9999 -9999 -9999 -9999 -9999 -9999 -9999 -9999 -9999 -9999 -9999 -9999 -9999 -9999 -9999 -9999 -9999 -9999 -9999 4.69773E-1 4.72995E-1 4.89173E-1 5.00162E-1 5.28268E-1 5.35351E-1 5.41457E-1 5.50751E-1 5.6001E-1 5.74357E-1 5.55916E-1 5.77515E-1 5.89143E-1 6.07167E-1 6.25206E-1 6.57036E-1 6.62839E-1 4.24679E-1 3.95969E-1 3.91339E-1 3.88264E-1 3.89186E-1 3.9288E-1 3.94424E-1 4.08729E-1 3.81224E-1 3.69402E-1 3.78192E-1 3.51507E-1 3.42425E-1 3.31449E-1 3.22063E-1 3.17002E-1 5.21277E-1 5.89205E-1 6.90074E-1 7.38696E-1 7.46345E-1 5.56519E-1 5.336E-1 5.26501E-1 4.99023E-1 5.05067E-1 4.99434E-1 4.49413E-1 4.21808E-1 3.52538E-1 3.13764E-1 7.52673E-1 7.56783E-1 7.5788E-1 7.44695E-1 7.5721E-1 7.5794E-1 7.76413E-1 7.64295E-1 7.76425E-1 7.76425E-1 7.76425E-1 7.76375E-1 7.76357E-1 7.76364E-1 7.76009E-1 7.75663E-1 7.7549E-1 7.81262E-1 7.52302E-1 6.85757E-1 6.98782E-1 7.28017E-1 7.41211E-1 7.29245E-1 7.34562E-1 7.23002E-1 7.41989E-1 7.06141E-1 6.57224E-1 6.49795E-1 6.02046E-1 6.09584E-1 6.28688E-1 5.76492E-1 5.74549E-1 6.34535E-1 6.94076E-1 7.27021E-1 7.39608E-1 7.3426E-1 7.28924E-1 6.82257E-1 6.94326E-1 6.40264E-1 6.24375E-1 6.51651E-1 7.11927E-1 7.69402E-1 8.05496E-1 8.02887E-1 7.87775E-1 7.73985E-1 7.60283E-1 7.93474E-1 7.82426E-1 7.79948E-1 7.62156E-1 7.37908E-1 7.51608E-1 7.63709E-1 7.41285E-1 7.38418E-1 7.44453E-1 7.44201E-1 7.37777E-1 7.19868E-1 7.1759E-1 -9999 -9999
-9999 -9999 -9999 -9999 -9999 -9999 -9999 -9999 -9999 -9999 -9999 -9999 -9999 -9999 -9999 -9999 -9999 -9999 -9999 -9999 -9999 -9999 -9999 -9999 -9999 -9999 -9999 -9999 -9999 -9999 -9999 -9999 -9999 -9999 -9999 -9999 -9999 -9999 -9999 -9999 -9999 -9999 -9999 -9999 -9999 -9999 -9999 -9999 -9999 -9999 -9999 -9999 -9999 -9999 -9999 -9999 -9999 -9999 -9999 -9999 -9999 -9999 -9999 -9999 -9999 -9999 -9999 -9999 -9999 -9999 -9999 -9999 -9999 -9999 -9999 -9999 -9999 -9999 -9999 -9999 -9999 -9999 -9999 -9999 -9999 -9999 -9999 -9999 -9999 -9999 -9999 -9999 -9999 -9999 -9999 -9999 -9999 -9999 -9999 -9999 -9999 -9999 -9999 -9999 -9999 -9999 -9999 -9999 -9999 -9999 -9999 -9999 -9999 -9999 -9999 -9999 -9999 -9999 -9999 -9999 -9999 -9999 -9999 -9999 -9999 -9999 -9999 -9999 -9999 -9999 -9999 -9999 -9999 -9999 -9999 -9999 -9999 -9999 -9999 -9999 -9999 -9999 -9999 -9999 -9999 -9999 4.65267E-1 4.75937E-1 4.80776E-1 4.88527E-1 5.15041E-1 5.244E-1 5.32455E-1 5.40172E-1 5.60394E-1 5.72143E-1 5.79092E-1 5.79407E-1 5.80982E-1 5.89456E-1 6.04388E-1 6.38452E-1 6.56453E-1 6.45052E-1 4.21915E-1 4.16249E-1 4.13738E-1 4.09979E-1 4.09667E-1 4.11857E-1 4.15621E-1 4.17192E-1 3.85796E-1 3.69087E-1 3.55644E-1 3.49741E-1 3.45343E-1 3.38361E-1 3.28875E-1 3.2178E-1 5.18695E-1 5.6299E-1 6.67229E-1 7.38696E-1 7.09512E-1 7.07047E-1 5.03481E-1 4.61149E-1 4.83686E-1 4.92128E-1 4.22031E-1 3.88506E-1 3.60193E-1 3.10491E-1 7.50632E-1 7.54765E-1 7.57393E-1 7.45639E-1 7.56905E-1 7.55255E-1 7.55255E-1 7.57758E-1 7.46532E-1 7.59289E-1 7.46532E-1 7.46532E-1 7.46515E-1 7.5925E-1 7.76357E-1 7.74797E-1 7.73232E-1 7.86891E-1 7.8026E-1 7.32115E-1 6.74056E-1 7.16635E-1 6.95194E-1 6.61819E-1 6.76581E-1 6.86863E-1 6.90185E-1 7.3419E-1 7.1761E-1 6.9008E-1 7.3179E-1 7.05831E-1 6.88376E-1 7.02725E-1 6.56234E-1 6.69691E-1 6.9113E-1 6.89997E-1 6.72988E-1 6.78289E-1 6.909E-1 6.74445E-1 6.44505E-1 6.42399E-1 6.25521E-1 7.0251E-1 7.60734E-1 7.77873E-1 7.86913E-1 7.7246E-1 7.46854E-1 7.1673E-1 7.00499E-1 7.11929E-1 7.55495E-1 7.74998E-1 7.77129E-1 7.77415E-1 7.62033E-1 7.46374E-1 7.4675E-1 7.40012E-1 7.4344E-1 7.35205E-1 7.47652E-1 7.48462E-1 7.2452E-1 7.11538E-1 7.16848E-1 7.15706E-1
-9999 -9999 -9999 -9999 -9999 -9999 -9999 -9999 -9999 -9999 -9999 -9999 -9999 -9999 -9999 -9999 -9999 -9999 -9999 -9999 -9999 -9999 -9999 -9999 -9999 -9999 -9999 -9999 -9999 -9999 -9999 -9999 -9999 -9999 -9999 -9999 -9999 -9999 -9999 -9999 -9999 -9999 -9999 -9999 -9999 -9999 -9999 -9999 -9999 -9999 -9999 -9999 -9999 -9999 -9999 -9999 -9999 -9999 -9999 -9999 -9999 -9999 -9999 -9999 -9999 -9999 -9999 -9999 -9999 -9999 -9999 -9999 -9999 -9999 -9999 -9999 -9999 -9999 -9999 -9999 -9999 -9999 -9999 -9999 -9999 -9999 -9999 -9999 -9999 -9999 -9999 -9999 -9999 -9999 -9999 -9999 -9999 -9999 -9999 -9999 -9999 -9999 -9999 -9999 -9999 -9999 -9999 -9999 -9999 -9999 -9999 -9999 -9999 -9999 -9999 -9999 -9999 -9999 -9999 -9999 -9999 -9999 -9999 -9999 -9999 -9999 -9999 -9999 -9999 -9999 -9999 -9999 -9999 -9999 -9999 -9999 -9999 -9999 -9999 -9999 -9999 -9999 -9999 -9999 -9999 -9999 4.70779E-1 4.75292E-1 4.84005E-1 4.91758E-1 5.15041E-1 5.21497E-1 5.29557E-1 5.31864E-1 5.59438E-1 5.7056E-1 5.80037E-1 5.83498E-1 5.84754E-1 5.91019E-1 6.19445E-1 6.16148E-1 6.34923E-1 6.60884E-1 4.23493E-1 4.18765E-1 4.17192E-1 4.14365E-1 4.12797E-1 4.14993E-1 3.96264E-1 4.16863E-1 4.12783E-1 3.78774E-1 3.58613E-1 3.48859E-1 3.4505E-1 3.40971E-1 3.35184E-1 3.43311E-1 3.37505E-1 5.34167E-1 5.93774E-1 6.91027E-1 6.91228E-1 6.61212E-1 4.58272E-1 4.81373E-1 4.53418E-1 4.12446E-1 3.59888E-1 3.56079E-1 7.29854E-1 7.53595E-1 7.51437E-1 7.56173E-1 7.58305E-1 7.58669E-1 7.56722E-1 7.55133E-1 7.54458E-1 7.56234E-1 7.46473E-1 7.46532E-1 7.46532E-1 7.59228E-1 7.59243E-1 7.46532E-1 7.59289E-1 7.70417E-1 7.7114E-1 7.71023E-1 7.62756E-1 7.37972E-1 7.31383E-1 7.33202E-1 7.35851E-1 7.37587E-1 7.43192E-1 7.65562E-1 7.76689E-1 7.76701E-1 7.47343E-1 7.57163E-1 7.71749E-1 7.57163E-1 7.49636E-1 7.34078E-1 7.05143E-1 6.22361E-1 5.7871E-1 5.84039E-1 5.99589E-1 6.57921E-1 6.85728E-1 6.18094E-1 6.28404E-1 5.91126E-1 6.59359E-1 7.57157E-1 7.58131E-1 7.18358E-1 7.06391E-1 7.286E-1 6.56134E-1 6.12688E-1 6.4705E-1 6.98217E-1 7.38911E-1 7.10636E-1 7.32862E-1 7.6954E-1 7.56704E-1 7.67928E-1 7.41132E-1 7.63589E-1 7.5626E-1 7.45077E-1 7.48025E-1 7.44325E-1 6.64903E-1 6.67942E-1 7.12112E-1 7.40037E-1
-9999 -9999 -9999 -9999 -9999 -9999 -9999 -9999 -9999 -9999 -9999 -9999 -9999 -9999 -9999 -9999 -9999 -9999 -9999 -9999 -9999 -9999 -9999 -9999 -9999 -9999 -9999 -9999 -9999 -9999 -9999 -9999 -9999 -9999 -9999 -9999 -9999 -9999 -9999 -9999 -9999 -9999 -9999 -9999 -9999 -9999 -9999 -9999 -9999 -9999 -9999 -9999 -9999 -9999 -9999 -9999 -9999 -9999 -9999 -9999 -9999 -9999 -9999 -9999 -9999 -9999 -9999 -9999 -9999 -9999 -9999 -9999 -9999 -9999 -9999 -9999 -9999 -9999 -9999 -9999 -9999 -9999 -9999 -9999 -9999 -9999 -9999 -9999 -9999 -9999 -9999 -9999 -9999 -9999 -9999 -9999 -9999 -9999 -9999 -9999 -9999 -9999 -9999 -9999 -9999 -9999 -9999 -9999 -9999 -9999 -9999 -9999 -9999 -9999 -9999 -9999 -9999 -9999 -9999 -9999 -9999 -9999 -9999 -9999 -9999 -9999 -9999 -9999 -9999 -9999 -9999 -9999 -9999 -9999 -9999 -9999 -9999 -9999 -9999 -9999 -9999 -9999 -9999 -9999 -9999 4.66272E-1 4.68525E-1 4.75937E-1 5.02115E-1 5.10841E-1 5.16978E-1 5.17031E-1 5.23807E-1 5.49536E-1 5.57206E-1 5.67389E-1 5.77515E-1 6.00685E-1 6.03782E-1 5.86086E-1 5.97331E-1 6.13699E-1 6.32522E-1 6.59433E-1 4.40638E-1 4.36181E-1 4.35545E-1 4.33639E-1 4.08715E-1 4.0934E-1 4.14037E-1 4.2064E-1 4.22216E-1 4.0809E-1 3.6969E-1 3.68498E-1 3.61605E-1 3.58625E-1 3.55657E-1 3.29637E-1 3.23665E-1 5.06945E-1 5.56179E-1 6.55538E-1 6.6077E-1 6.29841E-1 4.74927E-1 4.76659E-1 4.29241E-1 4.50787E-1 4.42679E-1 4.39003E-1 6.7713E-1 7.46763E-1 7.48828E-1 7.56356E-1 7.46274E-1 7.5904E-1 7.57027E-1 7.55133E-1 7.54151E-1 7.54519E-1 7.56356E-1 7.57454E-1 7.57454E-1 7.57149E-1 7.58791E-1 7.59289E-1 7.59289E-1 7.716E-1 7.716E-1 7.74064E-1 7.74064E-1 7.716E-1 7.74031E-1 7.90431E-1 7.90439E-1 7.76701E-1 7.90439E-1 7.90439E-1 7.52564E-1 7.37875E-1 7.54916E-1 7.23702E-1 7.43935E-1 7.32245E-1 7.29507E-1 7.25879E-1 7.13021E-1 6.04723E-1 5.68152E-1 6.13088E-1 6.624E-1 6.88435E-1 6.44732E-1 5.58519E-1 5.83093E-1 6.39879E-1 7.05975E-1 7.156E-1 6.62941E-1 6.42875E-1 6.4614E-1 7.12369E-1 6.4805E-1 5.64909E-1 6.21731E-1 6.66138E-1 7.14268E-1 7.0003E-1 7.53007E-1 7.23814E-1 7.31774E-1 7.22554E-1 7.14562E-1 7.43541E-1 6.88377E-1 6.98864E-1 7.38608E-1 7.25792E-1 6.29919E-1 6.2566E-1 7.08485E-1 7.37671E-1
-9999 -9999 -9999 -9999 -9999 -9999 -9999 -9999 -9999 -9999 -9999 -9999 -9999 -9999 -9999 -9999 -9999 -9999 -9999 -9999 -9999 -9999 -9999 -9999 -9999 -9999 -9999 -9999 -9999 -9999 -9999 -9999 -9999 -9999 -9999 -9999 -9999 -9999 -9999 -9999 -9999 -9999 -9999 -9999 -9999 -9999 -9999 -9999 -9999 -9999 -9999 -9999 -9999 -9999 -9999 -9999 -9999 -9999 -9999 -9999 -9999 -9999 -9999 -9999 -9999 -9999 -9999 -9999 -9999 -9999 -9999 -9999 -9999 -9999 -9999 -9999 -9999 -9999 -9999 -9999 -9999 -9999 -9999 -9999 -9999 -9999 -9999 -9999 -9999 -9999 -9999 -9999 -9999 -9999 -9999 -9999 -9999 -9999 -9999 -9999 -9999 -9999 -9999 -9999 -9999 -9999 -9999 -9999 -9999 -9999 -9999 -9999 -9999 -9999 -9999 -9999 -9999 -9999 -9999 -9999 -9999 -9999 -9999 -9999 -9999 -9999 -9999 -9999 -9999 -9999 -9999 -9999 -9999 -9999 -9999 -9999 -9999 -9999 -9999 -9999 -9999 -9999 -9999 -9999 -9999 4.58237E-1 4.62091E-1 4.70135E-1 4.96943E-1 5.04378E-1 5.05723E-1 5.15416E-1 5.40238E-1 5.47295E-1 5.54971E-1 5.63576E-1 5.91033E-1 5.80114E-1 5.85145E-1 5.88906E-1 5.96709E-1 6.10936E-1 6.44472E-1 6.57107E-1 4.41275E-1 4.14665E-1 4.14979E-1 4.13097E-1 4.10278E-1 4.09965E-1 4.13724E-1 4.21586E-1 4.44451E-1 4.2127E-1 4.01548E-1 3.78482E-1 3.44953E-1 3.42037E-1 3.41455E-1 3.40003E-1 3.36241E-1 3.33649E-1 3.46123E-1 5.81542E-1 6.10718E-1 6.45683E-1 4.93295E-1 4.59338E-1 4.90389E-1 5.41395E-1 5.66439E-1 4.98085E-1 4.21866E-1 7.38664E-1 7.4639E-1 7.55745E-1 7.59247E-1 7.59236E-1 7.57332E-1 7.55316E-1 7.53536E-1 7.51994E-1 7.50259E-1 7.497E-1 7.51499E-1 7.54396E-1 7.58426E-1 7.46532E-1 7.59289E-1 7.716E-1 7.74064E-1 7.716E-1 7.7101E-1 7.71585E-1 7.74064E-1 7.64091E-1 7.61753E-1 7.87558E-1 7.75248E-1 7.44833E-1 6.54456E-1 6.77269E-1 7.50088E-1 6.95036E-1 6.55336E-1 6.08537E-1 5.8101E-1 6.18908E-1 6.80449E-1 6.64835E-1 6.2584E-1 6.12774E-1 6.19514E-1 6.04287E-1 6.28307E-1 5.63273E-1 6.16176E-1 6.415E-1 6.58182E-1 6.37738E-1 6.04417E-1 5.6861E-1 6.44414E-1 6.87995E-1 6.42818E-1 5.603E-1 6.18296E-1 6.78368E-1 6.55049E-1 6.70546E-1 7.10721E-1 6.71716E-1 6.38019E-1 6.97578E-1 6.62413E-1 6.95055E-1 6.34971E-1 6.17168E-1 6.73723E-1 6.86929E-1 6.36768E-1 6.94803E-1 7.20701E-1 -9999
-9999 -9999 -9999 -9999 -9999 -9999 -9999 -9999 -9999 -9999 -9999 -9999 -9999 -9999 -9999 -9999 -9999 -9999 -9999 -9999 -9999 -9999 -9999 -9999 -9999 -9999 -9999 -9999 -9999 -9999 -9999 -9999 -9999 -9999 -9999 -9999 -9999 -9999 -9999 -9999 -9999 -9999 -9999 -9999 -9999 -9999 -9999 -9999 -9999 -9999 -9999 -9999 -9999 -9999 -9999 -9999 -9999 -9999 -9999 -9999 -9999 -9999 -9999 -9999 -9999 -9999 -9999 -9999 -9999 -9999 -9999 -9999 -9999 -9999 -9999 -9999 -9999 -9999 -9999 -9999 -9999 -9999 -9999 -9999 -9999 -9999 -9999 -9999 -9999 -9999 -9999 -9999 -9999 -9999 -9999 -9999 -9999 -9999 -9999 -9999 -9999 -9999 -9999 -9999 -9999 -9999 -9999 -9999 -9999 -9999 -9999 -9999 -9999 -9999 -9999 -9999 -9999 -9999 -9999 -9999 -9999 -9999 -9999 -9999 -9999 -9999 -9999 -9999 -9999 -9999 -9999 -9999 -9999 -9999 -9999 -9999 -9999 4.44111E-1 -9999 -9999 -9999 -9999 -9999 -9999 -9999 4.50223E-1 4.53426E-1 4.60485E-1 4.78261E-1 4.84394E-1 4.91824E-1 5.02491E-1 5.31233E-1 5.41843E-1 5.50816E-1 5.53452E-1 5.65879E-1 5.79169E-1 5.87967E-1 5.92033E-1 5.97642E-1 6.24687E-1 6.39718E-1 6.32208E-1 4.36166E-1 4.17492E-1 4.34577E-1 4.17178E-1 4.30769E-1 4.14037E-1 4.32672E-1 4.39667E-1 4.4706E-1 4.23635E-1 4.12679E-1 3.72607E-1 3.55546E-1 3.50525E-1 3.65994E-1 3.65994E-1 3.65994E-1 3.46708E-1 3.49055E-1 3.9062E-1 6.42357E-1 6.45683E-1 4.44508E-1 4.44568E-1 4.30686E-1 4.65821E-1 4.77626E-1 3.8049E-1 3.43855E-1 7.31096E-1 7.30251E-1 7.38461E-1 7.27322E-1 7.40696E-1 7.39101E-1 7.35248E-1 7.30251E-1 7.24601E-1 7.32852E-1 7.3404E-1 7.3589E-1 7.30055E-1 7.57575E-1 7.46532E-1 7.59289E-1 7.59054E-1 7.58834E-1 7.58645E-1 7.58928E-1 7.716E-1 7.43085E-1 6.93493E-1 6.84833E-1 6.59743E-1 6.9821E-1 6.57709E-1 6.30021E-1 6.70881E-1 7.05435E-1 7.39219E-1 6.81078E-1 6.5288E-1 5.72211E-1 5.81716E-1 6.0984E-1 5.26487E-1 5.01967E-1 5.11596E-1 5.7778E-1 5.31627E-1 5.81414E-1 5.52238E-1 5.13011E-1 5.05371E-1 5.70312E-1 5.38332E-1 5.13342E-1 5.40251E-1 5.47321E-1 5.82554E-1 5.65844E-1 5.44548E-1 5.60565E-1 5.93973E-1 6.20639E-1 6.79578E-1 7.2025E-1 6.48864E-1 6.25407E-1 6.09861E-1 6.01372E-1 6.14346E-1 5.96575E-1 5.85401E-1 6.85484E-1 7.04603E-1 7.56504E-1 -9999 -9999 -9999
-9999 -9999 -9999 -9999 -9999 -9999 -9999 -9999 -9999 -9999 -9999 -9999 -9999 -9999 -9999 -9999 -9999 -9999 -9999 -9999 -9999 -9999 -9999 -9999 -9999 -9999 -9999 -9999 -9999 -9999 -9999 -9999 -9999 -9999 -9999 -9999 -9999 -9999 -9999 -9999 -9999 -9999 -9999 -9999 -9999 -9999 -9999 -9999 -9999 -9999 -9999 -9999 -9999 -9999 -9999 -9999 -9999 -9999 -9999 -9999 -9999 -9999 -9999 -9999 -9999 -9999 -9999 -9999 -9999 -9999 -9999 -9999 -9999 -9999 -9999 -9999 -9999 -9999 -9999 -9999 -9999 -9999 -9999 -9999 -9999 -9999 -9999 -9999 -9999 -9999 -9999 -9999 -9999 -9999 -9999 -9999 -9999 -9999 -9999 -9999 -9999 -9999 -9999 -9999 -9999 -9999 -9999 -9999 -9999 -9999 -9999 -9999 -9999 -9999 -9999 -9999 -9999 -9999 -9999 -9999 -9999 -9999 -9999 -9999 -9999 -9999 -9999 -9999 -9999 -9999 -9999 -9999 -9999 -9999 -9999 -9999 -9999 -9999 -9999 -9999 -9999 -9999 -9999 -9999 4.46705E-1 4.44469E-1 4.49263E-1 4.49635E-1 4.56363E-1 4.77293E-1 4.81488E-1 4.8827E-1 5.15752E-1 5.2769E-1 5.16786E-1 5.44488E-1 5.5824E-1 5.73486E-1 6.0231E-1 6.09411E-1 6.14324E-1 5.99802E-1 6.12458E-1 6.27687E-1 4.51499E-1 4.37121E-1 4.39986E-1 4.39349E-1 4.35531E-1 4.33942E-1 4.13619E-1 4.19275E-1 4.23635E-1 4.24558E-1 4.23971E-1 4.07049E-1 3.85094E-1 3.74435E-1 3.72922E-1 3.75647E-1 3.78685E-1 3.77165E-1 3.59704E-1 3.53278E-1 4.10292E-1 5.87325E-1 6.06448E-1 4.88308E-1 5.34054E-1 4.75811E-1 3.94647E-1 3.84564E-1 3.1704E-1 7.30447E-1 7.37436E-1 7.40709E-1 7.40709E-1 7.40709E-1 7.38653E-1 7.30578E-1 7.35848E-1 7.1028E-1 6.96225E-1 7.12271E-1 7.23671E-1 7.36019E-1 7.37628E-1 7.40709E-1 7.40709E-1 7.40709E-1 7.59289E-1 7.716E-1 7.72308E-1 7.4397E-1 6.97354E-1 5.92665E-1 5.44932E-1 5.39173E-1 5.89982E-1 5.49387E-1 5.45836E-1 6.22769E-1 7.04952E-1 7.23567E-1 6.96229E-1 6.94069E-1 5.90859E-1 5.159E-1 4.32761E-1 4.3138E-1 3.67605E-1 4.6223E-1 4.73203E-1 4.90431E-1 5.13418E-1 4.66743E-1 4.95325E-1 5.18142E-1 5.17232E-1 5.03631E-1 5.36107E-1 5.72503E-1 5.84486E-1 5.84647E-1 5.75202E-1 5.40765E-1 5.21518E-1 5.22675E-1 6.23542E-1 6.83336E-1 6.87837E-1 6.40743E-1 5.59138E-1 5.1608E-1 5.59493E-1 6.53951E-1 6.9282E-1 7.67831E-1 -9999 -9999 -9999 -9999 -9999 -9999
-9999 -9999 -9999 -9999 -9999 -9999 -9999 -9999 -9999 -9999 -9999 -9999 -9999 -9999 -9999 -9999 -9999 -9999 -9999 -9999 -9999 -9999 -9999 -9999 -9999 -9999 -9999 -9999 -9999 -9999 -9999 -9999 -9999 -9999 -9999 -9999 -9999 -9999 -9999 -9999 -9999 -9999 -9999 -9999 -9999 -9999 -9999 -9999 -9999 -9999 -9999 -9999 -9999 -9999 -9999 -9999 -9999 -9999 -9999 -9999 -9999 -9999 -9999 -9999 -9999 -9999 -9999 -9999 -9999 -9999 -9999 -9999 -9999 -9999 -9999 -9999 -9999 -9999 -9999 -9999 -9999 -9999 -9999 -9999 -9999 -9999 -9999 -9999 -9999 -9999 -9999 -9999 -9999 -9999 -9999 -9999 -9999 -9999 -9999 -9999 -9999 -9999 -9999 -9999 -9999 -9999 -9999 -9999 -9999 -9999 -9999 -9999 -9999 -9999 -9999 -9999 -9999 -9999 -9999 -9999 -9999 -9999 -9999 -9999 -9999 -9999 -9999 -9999 -9999 -9999 -9999 -9999 -9999 -9999 -9999 -9999 -9999 -9999 -9999 -9999 -9999 -9999 -9999 -9999 4.26024E-1 4.37827E-1 4.45479E-1 4.72456E-1 4.79551E-1 4.83102E-1 4.84717E-1 5.03797E-1 4.85118E-1 4.9158E-1 5.00953E-1 5.30023E-1 5.44809E-1 5.60152E-1 5.90796E-1 6.02619E-1 5.88892E-1 5.96072E-1 6.07536E-1 6.37914E-1 4.48619E-1 4.56948E-1 4.6305E-1 4.62408E-1 4.18331E-1 4.18331E-1 4.22427E-1 4.40378E-1 4.40801E-1 4.41902E-1 4.42283E-1 4.40336E-1 3.99581E-1 3.85094E-1 3.84176E-1 3.68499E-1 3.72721E-1 3.71211E-1 3.55349E-1 3.58614E-1 3.62489E-1 5.43458E-1 5.89965E-1 4.4349E-1 4.61873E-1 3.80497E-1 3.41175E-1 3.15753E-1 7.37115E-1 7.40365E-1 7.40709E-1 7.40709E-1 7.40709E-1 7.40653E-1 7.48007E-1 7.31168E-1 6.73069E-1 6.52839E-1 6.68329E-1 6.52238E-1 6.78532E-1 7.36041E-1 7.37436E-1 7.40709E-1 7.40709E-1 7.53657E-1 7.33101E-1 7.20385E-1 6.8289E-1 6.63952E-1 6.63971E-1 6.28344E-1 5.36867E-1 4.89898E-1 4.66211E-1 5.2647E-1 6.06726E-1 6.68925E-1 6.85583E-1 6.785E-1 5.99462E-1 6.54606E-1 5.77152E-1 4.41384E-1 3.6799E-1 3.37252E-1 3.35255E-1 4.89541E-1 5.45564E-1 5.61044E-1 5.53583E-1 5.62186E-1 5.82744E-1 6.23943E-1 5.95684E-1 5.44071E-1 5.79786E-1 6.02331E-1 6.05185E-1 5.97802E-1 5.63074E-1 5.14878E-1 4.95558E-1 4.96966E-1 6.1522E-1 5.95172E-1 5.97166E-1 5.65663E-1 5.85213E-1 6.06615E-1 7.28231E-1 7.50182E-1 -9999 -9999 -9999 -9999 -9999 -9999 -9999 -9999
-9999 -9999 -9999 -9999 -9999 -9999 -9999 -9999 -9999 -9999 -9999 -9999 -9999 -9999 -9999 -9999 -9999 -9999 -9999 -9999 -9999 -9999 -9999 -9999 -9999 -9999 -9999 -9999 -9999 -9999 -9999 -9999 -9999 -9999 -9999 -9999 -9999 -9999 -9999 -9999 -9999 -9999 -9999 -9999 -9999 -9999 -9999 -9999 -9999 -9999 -9999 -9999 -9999 -9999 -9999 -9999 -9999 -9999 -9999 -9999 -9999 -9999 -9999 -9999 -9999 -9999 -9999 -9999 -9999 -9999 -9999 -9999 -9999 -9999 -9999 -9999 -9999 -9999 -9999 -9999 -9999 -9999 -9999 -9999 -9999 -9999 -9999 -9999 -9999 -9999 -9999 -9999 -9999 -9999 -9999 -9999 -9999 -9999 -9999 -9999 -9999 -9999 -9999 -9999 -9999 -9999 -9999 -9999 -9999 -9999 -9999 -9999 -9999 -9999 -9999 -9999 -9999 -9999 -9999 -9999 -9999 -9999 -9999 -9999 -9999 -9999 -9999 -9999 -9999 -9999 -9999 -9999 -9999 -9999 -9999 -9999 -9999 -9999 -9999 -9999 -9999 -9999 -9999 4.2634E-1 4.36872E-1 4.43244E-1 4.51876E-1 4.76325E-1 4.82779E-1 4.87624E-1 5.07029E-1 4.86087E-1 4.88025E-1 4.89641E-1 4.94488E-1 5.18737E-1 5.30667E-1 5.44809E-1 5.52479E-1 5.65864E-1 5.77578E-1 5.89205E-1 6.03212E-1 6.37018E-1 4.51179E-1 4.63693E-1 4.40632E-1 4.40421E-1 4.40294E-1 4.40886E-1 4.41563E-1 4.41521E-1 4.41394E-1 4.42199E-1 4.43385E-1 4.42156E-1 3.90723E-1 3.76053E-1 3.797E-1 3.91955E-1 3.97206E-1 3.97826E-1 3.99345E-1 3.91339E-1 3.42414E-1 3.59506E-1 4.17239E-1 4.36979E-1 3.84571E-1 3.39563E-1 3.09577E-1 7.40709E-1 7.40709E-1 7.40709E-1 7.39292E-1 7.37564E-1 7.36665E-1 7.4506E-1 7.24058E-1 7.03465E-1 6.46181E-1 6.22006E-1 6.5359E-1 6.87091E-1 7.20218E-1 7.2208E-1 7.34667E-1 7.40709E-1 7.40709E-1 7.40982E-1 6.91862E-1 6.81938E-1 6.81578E-1 6.47865E-1 5.68166E-1 5.45876E-1 5.13008E-1 4.90726E-1 4.61925E-1 5.32931E-1 5.816E-1 6.05123E-1 5.68339E-1 5.59129E-1 5.03214E-1 5.72637E-1 5.05901E-1 4.98445E-1 4.57557E-1 4.8836E-1 4.3331E-1 5.20286E-1 6.33067E-1 6.766E-1 6.57205E-1 6.5038E-1 6.53707E-1 6.21504E-1 6.27959E-1 6.05066E-1 5.85347E-1 5.23435E-1 5.62397E-1 5.26845E-1 4.99348E-1 4.48332E-1 4.80116E-1 5.38789E-1 5.56132E-1 5.67736E-1 5.57973E-1 6.22588E-1 6.62499E-1 7.24023E-1 7.62135E-1 -9999 -9999 -9999 -9999 -9999 -9999 -9999 -9999 -9999
-9999 -9999 -9999 -9999 -9999 -9999 -9999 -9999 -9999 -9999 -9999 -9999 -9999 -9999 -9999 -9999 -9999 -9999 -9999 -9999 -9999 -9999 -9999 -9999 -9999 -9999 -9999 -9999 -9999 -9999 -9999 -9999 -9999 -9999 -9999 -9999 -9999 -9999 -9999 -9999 -9999 -9999 -9999 -9999 -9999 -9999 -9999 -9999 -9999 -9999 -9999 -9999 -9999 -9999 -9999 -9999 -9999 -9999 -9999 -9999 -9999 -9999 -9999 -9999 -9999 -9999 -9999 -9999 -9999 -9999 -9999 -9999 -9999 -9999 -9999 -9999 -9999 -9999 -9999 -9999 -9999 -9999 -9999 -9999 -9999 -9999 -9999 -9999 -9999 -9999 -9999 -9999 -9999 -9999 -9999 -9999 -9999 -9999 -9999 -9999 -9999 -9999 -9999 -9999 -9999 -9999 -9999 -9999 -9999 -9999 -9999 -9999 -9999 -9999 -9999 -9999 -9999 -9999 -9999 -9999 -9999 -9999 -9999 -9999 -9999 -9999 -9999 -9999 -9999 -9999 -9999 -9999 -9999 -9999 -9999 -9999 -9999 -9999 -9999 -9999 -9999 4.29506E-1 4.19764E-1 4.1819E-1 4.38145E-1 4.43883E-1 4.67625E-1 4.72134E-1 4.7697E-1 4.58688E-1 4.80921E-1 4.87379E-1 4.94165E-1 5.15185E-1 5.17123E-1 5.20996E-1 5.04494E-1 5.1225E-1 5.39338E-1 5.4992E-1 5.64593E-1 5.81674E-1 6.18895E-1 6.57979E-1 4.55558E-1 4.75478E-1 4.58536E-1 4.40801E-1 4.57727E-1 4.58579E-1 4.59304E-1 4.42326E-1 4.42241E-1 4.43088E-1 4.36979E-1 4.19579E-1 4.16821E-1 3.93189E-1 3.99252E-1 4.17907E-1 4.02561E-1 4.03346E-1 4.0347E-1 4.00622E-1 3.42996E-1 2.98516E-1 3.11673E-1 3.2084E-1 3.2354E-1 3.24405E-1 7.34223E-1 7.34223E-1 7.20627E-1 7.1827E-1 7.1814E-1 7.1186E-1 6.99454E-1 6.75503E-1 6.21164E-1 6.14513E-1 5.94511E-1 6.56918E-1 6.81449E-1 7.31575E-1 7.28679E-1 7.24736E-1 7.4116E-1 7.482E-1 7.53583E-1 7.41015E-1 7.48714E-1 7.48714E-1 7.25164E-1 6.72192E-1 6.20992E-1 5.90594E-1 5.49151E-1 5.00698E-1 4.9727E-1 5.11953E-1 4.97995E-1 4.96338E-1 4.5019E-1 4.36186E-1 4.35779E-1 4.32502E-1 5.14617E-1 6.11159E-1 5.89395E-1 5.90358E-1 6.17832E-1 6.04009E-1 6.54437E-1 6.95738E-1 6.65758E-1 6.08775E-1 5.73591E-1 5.28696E-1 6.05158E-1 6.25031E-1 5.20851E-1 4.45583E-1 4.90293E-1 4.89134E-1 4.53168E-1 4.83674E-1 5.99593E-1 6.69555E-1 6.93534E-1 7.03531E-1 6.40323E-1 6.54113E-1 7.42839E-1 7.83584E-1 -9999 -9999 -9999 -9999 -9999 -9999 -9999 -9999 -9999 -9999
-9999 -9999 -9999 -9999 -9999 -9999 -9999 -9999 -9999 -9999 -9999 -9999 -9999 -9999 -9999 -9999 -9999 -9999 -9999 -9999 -9999 -9999 -9999 -9999 -9999 -9999 -9999 -9999 -9999 -9999 -9999 -9999 -9999 -9999 -9999 -9999 -9999 -9999 -9999 -9999 -9999 -9999 -9999 -9999 -9999 -9999 -9999 -9999 -9999 -9999 -9999 -9999 -9999 -9999 -9999 -9999 -9999 -9999 -9999 -9999 -9999 -9999 -9999 -9999 -9999 -9999 -9999 -9999 -9999 -9999 -9999 -9999 -9999 -9999 -9999 -9999 -9999 -9999 -9999 -9999 -9999 -9999 -9999 -9999 -9999 -9999 -9999 -9999 -9999 -9999 -9999 -9999 -9999 -9999 -9999 -9999 -9999 -9999 -9999 -9999 -9999 -9999 -9999 -9999 -9999 -9999 -9999 -9999 -9999 -9999 -9999 -9999 -9999 -9999 -9999 -9999 -9999 -9999 -9999 -9999 -9999 -9999 -9999 -9999 -9999 -9999 -9999 -9999 -9999 -9999 -9999 -9999 -9999 -9999 -9999 -9999 -9999 -9999 -9999 -9999 -9999 4.17561E-1 4.16932E-1 4.356E-1 4.39737E-1 4.41968E-1 4.4484E-1 4.65051E-1 4.47474E-1 4.52915E-1 4.79953E-1 4.95135E-1 5.10972E-1 5.35173E-1 5.36781E-1 5.14511E-1 5.12573E-1 5.11927E-1 5.3355E-1 5.40944E-1 5.55673E-1 5.94839E-1 6.12982E-1 6.39605E-1 6.7318E-1 4.76891E-1 4.59347E-1 4.58153E-1 4.5794E-1 4.58451E-1 4.59219E-1 4.35185E-1 4.35734E-1 4.36916E-1 4.36979E-1 4.36979E-1 4.18826E-1 4.17364E-1 4.18492E-1 4.20185E-1 4.20185E-1 4.03574E-1 4.03574E-1 3.8419E-1 3.08931E-1 2.86225E-1 2.84895E-1 2.99482E-1 3.01467E-1 7.34206E-1 7.34223E-1 7.20627E-1 7.34223E-1 7.24799E-1 6.78456E-1 6.39329E-1 6.10955E-1 5.85191E-1 5.73298E-1 5.96507E-1 6.61311E-1 7.02735E-1 6.94414E-1 6.80514E-1 6.54449E-1 6.3329E-1 6.74558E-1 7.33519E-1 7.52017E-1 7.53734E-1 7.17016E-1 6.67649E-1 6.89313E-1 6.63148E-1 6.23737E-1 5.08692E-1 4.93201E-1 5.27617E-1 5.49213E-1 5.67699E-1 6.01435E-1 5.43329E-1 5.07087E-1 5.3872E-1 5.41848E-1 5.45383E-1 5.35136E-1 5.70227E-1 6.63004E-1 6.95387E-1 6.93629E-1 6.88251E-1 6.46052E-1 6.42045E-1 5.7276E-1 5.04763E-1 4.77914E-1 5.04805E-1 4.83042E-1 5.47207E-1 5.39793E-1 4.14102E-1 4.14122E-1 5.04832E-1 4.64132E-1 5.61704E-1 6.47257E-1 6.44281E-1 6.31228E-1 6.80963E-1 7.43123E-1 7.51849E-1 7.62556E-1 -9999 -9999 -9999 -9999 -9999 -9999 -9999 -9999 -9999 -9999 -9999
-9999 -9999 -9999 -9999 -9999 -9999 -9999 -9999 -9999 -9999 -9999 -9999 -9999 -9999 -9999 -9999 -9999 -9999 -9999 -9999 -9999 -9999 -9999 -9999 -9999 -9999 -9999 -9999 -9999 -9999 -9999 -9999 -9999 -9999 -9999 -9999 -9999 -9999 -9999 -9999 -9999 -9999 -9999 -9999 -9999 -9999 -9999 -9999 -9999 -9999 -9999 -9999 -9999 -9999 -9999 -9999 -9999 -9999 -9999 -9999 -9999 -9999 -9999 -9999 -9999 -9999 -9999 -9999 -9999 -9999 -9999 -9999 -9999 -9999 -9999 -9999 -9999 -9999 -9999 -9999 -9999 -9999 -9999 -9999 -9999 -9999 -9999 -9999 -9999 -9999 -9999 -9999 -9999 -9999 -9999 -9999 -9999 -9999 -9999 -9999 -9999 -9999 -9999 -9999 -9999 -9999 -9999 -9999 -9999 -9999 -9999 -9999 -9999 -9999 -9999 -9999 -9999 -9999 -9999 -9999 -9999 -9999 -9999 -9999 -9999 -9999 -9999 -9999 -9999 -9999 -9999 -9999 -9999 -9999 -9999 -9999 -9999 -9999 -9999 -9999 4.17561E-1 4.15676E-1 4.33694E-1 4.38464E-1 4.42925E-1 4.62157E-1 4.40133E-1 4.4428E-1 4.50993E-1 4.76726E-1 4.93196E-1 5.34208E-1 5.75711E-1 5.64275E-1 5.64593E-1 5.60138E-1 5.5056E-1 5.40944E-1 5.36445E-1 5.40622E-1 5.48212E-1 5.7115E-1 6.14515E-1 6.59336E-1 6.74011E-1 4.95266E-1 4.77577E-1 4.58494E-1 4.57641E-1 4.33455E-1 4.34468E-1 4.35607E-1 4.36789E-1 4.5392E-1 4.5392E-1 4.36979E-1 4.20185E-1 4.19788E-1 4.20185E-1 4.20185E-1 3.95536E-1 3.79262E-1 3.44649E-1 3.2008E-1 3.28608E-1 3.17124E-1 3.17124E-1 7.29022E-1 7.34223E-1 7.34223E-1 7.20627E-1 7.34223E-1 7.29024E-1 7.12724E-1 6.73921E-1 6.51012E-1 5.89909E-1 5.85573E-1 6.44984E-1 6.7514E-1 6.85036E-1 6.63978E-1 6.37895E-1 5.89308E-1 5.29987E-1 5.10593E-1 6.39196E-1 7.29592E-1 7.34533E-1 7.25636E-1 6.95852E-1 6.0065E-1 5.28092E-1 5.12936E-1 5.76845E-1 4.84506E-1 4.88728E-1 5.84571E-1 6.68549E-1 6.81416E-1 6.72265E-1 6.23824E-1 6.59092E-1 6.51814E-1 6.4416E-1 6.80885E-1 6.7304E-1 6.86332E-1 6.95565E-1 7.23702E-1 6.76526E-1 6.23217E-1 6.21523E-1 5.14038E-1 5.07952E-1 4.05839E-1 3.64299E-1 4.09801E-1 3.75829E-1 4.54126E-1 5.40713E-1 4.94476E-1 4.59807E-1 4.92198E-1 5.16364E-1 5.13053E-1 5.22423E-1 4.67785E-1 5.16782E-1 6.51388E-1 7.84822E-1 -9999 -9999 -9999 -9999 -9999 -9999 -9999 -9999 -9999 -9999 -9999 -9999 -9999
-9999 -9999 -9999 -9999 -9999 -9999 -9999 -9999 -9999 -9999 -9999 -9999 -9999 -9999 -9999 -9999 -9999 -9999 -9999 -9999 -9999 -9999 -9999 -9999 -9999 -9999 -9999 -9999 -9999 -9999 -9999 -9999 -9999 -9999 -9999 -9999 -9999 -9999 -9999 -9999 -9999 -9999 -9999 -9999 -9999 -9999 -9999 -9999 -9999 -9999 -9999 -9999 -9999 -9999 -9999 -9999 -9999 -9999 -9999 -9999 -9999 -9999 -9999 -9999 -9999 -9999 -9999 -9999 -9999 -9999 -9999 -9999 -9999 -9999 -9999 -9999 -9999 -9999 -9999 -9999 -9999 -9999 -9999 -9999 -9999 -9999 -9999 -9999 -9999 -9999 -9999 -9999 -9999 -9999 -9999 -9999 -9999 -9999 -9999 -9999 -9999 -9999 -9999 -9999 -9999 -9999 -9999 -9999 -9999 -9999 -9999 -9999 -9999 -9999 -9999 -9999 -9999 -9999 -9999 -9999 -9999 -9999 -9999 -9999 -9999 -9999 -9999 -9999 -9999 -9999 -9999 -9999 -9999 -9999 -9999 -9999 -9999 -9999 -9999 4.16932E-1 4.1442E-1 4.33059E-1 4.37191E-1 4.41331E-1 4.44521E-1 4.41727E-1 4.45557E-1 4.51314E-1 4.77049E-1 4.87702E-1 5.22287E-1 5.42228E-1 5.85771E-1 6.03843E-1 6.08782E-1 6.05389E-1 5.93904E-1 5.64593E-1 5.56312E-1 5.45969E-1 5.69262E-1 5.90365E-1 6.37229E-1 6.67133E-1 6.89632E-1 5.12795E-1 5.12023E-1 4.50411E-1 4.28248E-1 4.32612E-1 4.50793E-1 4.52409E-1 4.5392E-1 4.5392E-1 4.5392E-1 4.36979E-1 4.20185E-1 3.95536E-1 4.12045E-1 3.95536E-1 3.79262E-1 3.42719E-1 3.08655E-1 3.13436E-1 3.32159E-1 4.01074E-1 6.54767E-1 7.05325E-1 7.34174E-1 7.36953E-1 7.19931E-1 7.2063E-1 7.36953E-1 7.35903E-1 7.27852E-1 6.95852E-1 6.74212E-1 6.93393E-1 6.79973E-1 6.47238E-1 6.39406E-1 5.48593E-1 5.14237E-1 4.94833E-1 4.71459E-1 5.68692E-1 6.46216E-1 7.20815E-1 7.10945E-1 7.09027E-1 6.51301E-1 5.62768E-1 4.57097E-1 3.70297E-1 4.36788E-1 4.58931E-1 6.11628E-1 5.97048E-1 6.74144E-1 7.08174E-1 6.99407E-1 6.65216E-1 7.0029E-1 7.12446E-1 7.20674E-1 7.04075E-1 7.12446E-1 7.04075E-1 7.12446E-1 6.48875E-1 5.79173E-1 4.92729E-1 5.03126E-1 4.59162E-1 3.42979E-1 3.29226E-1 2.99667E-1 3.44195E-1 3.49676E-1 4.03284E-1 4.97721E-1 5.55507E-1 5.54859E-1 5.29178E-1 4.86153E-1 4.27327E-1 4.1374E-1 4.6185E-1 5.84467E-1 7.28518E-1 -9999 -9999 -9999 -9999 -9999 -9999 -9999 -9999 -9999 -9999 -9999 -9999 -9999 -9999
-9999 -9999 -9999 -9999 -9999 -9999 -9999 -9999 -9999 -9999 -9999 -9999 -9999 -9999 -9999 -9999 -9999 -9999 -9999 -9999 -9999 -9999 -9999 -9999 -9999 -9999 -9999 -9999 -9999 -9999 -9999 -9999 -9999 -9999 -9999 -9999 -9999 -9999 -9999 -9999 -9999 -9999 -9999 -9999 -9999 -9999 -9999 -9999 -9999 -9999 -9999 -9999 -9999 -9999 -9999 -9999 -9999 -9999 -9999 -9999 -9999 -9999 -9999 -9999 -9999 -9999 -9999 -9999 -9999 -9999 -9999 -9999 -9999 -9999 -9999 -9999 -9999 -9999 -9999 -9999 -9999 -9999 -9999 -9999 -9999 -9999 -9999 -9999 -9999 -9999 -9999 -9999 -9999 -9999 -9999 -9999 -9999 -9999 -9999 -9999 -9999 -9999 -9999 -9999 -9999 -9999 -9999 -9999 -9999 -9999 -9999 -9999 -9999 -9999 -9999 -9999 -9999 -9999 -9999 -9999 -9999 -9999 -9999 -9999 -9999 -9999 -9999 -9999 -9999 -9999 -9999 -9999 -9999 -9999 -9999 -9999 -9999 -9999 -9999 4.10034E-1 4.09096E-1 4.29254E-1 4.32107E-1 4.12928E-1 4.15438E-1 4.19841E-1 4.43003E-1 4.50353E-1 4.76081E-1 5.04846E-1 4.95767E-1 5.33228E-1 5.74749E-1 5.96085E-1 6.26503E-1 6.30126E-1 6.26503E-1 6.01263E-1 6.00953E-1 5.94112E-1 5.65441E-1 5.87548E-1 6.47342E-1 6.89163E-1 6.88418E-1 4.8656E-1 4.68636E-1 4.29832E-1 4.21928E-1 4.45756E-1 4.50283E-1 4.51856E-1 4.53771E-1 4.5392E-1 4.28755E-1 4.12045E-1 4.12045E-1 4.12045E-1 4.12045E-1 3.95536E-1 3.35763E-1 3.05354E-1 3.12241E-1 3.47544E-1 4.5274E-1 6.62089E-1 7.09116E-1 7.35329E-1 7.36953E-1 7.20947E-1 7.00115E-1 6.69463E-1 6.89842E-1 6.64147E-1 6.82024E-1 6.97831E-1 6.82024E-1 6.54731E-1 6.44321E-1 6.46935E-1 5.9471E-1 5.37554E-1 4.15856E-1 4.07029E-1 5.10366E-1 5.98141E-1 5.94671E-1 6.80693E-1 7.20411E-1 7.28979E-1 6.42111E-1 4.76106E-1 3.92893E-1 4.96552E-1 5.27221E-1 5.73257E-1 6.81291E-1 7.00267E-1 7.08724E-1 6.82734E-1 6.91719E-1 6.83013E-1 7.0029E-1 6.27521E-1 6.13661E-1 6.42582E-1 6.51231E-1 6.67915E-1 7.02608E-1 5.83513E-1 4.28723E-1 3.70595E-1 3.49279E-1 3.34498E-1 2.85639E-1 3.46892E-1 3.37623E-1 3.77073E-1 4.48731E-1 4.84408E-1 4.91115E-1 4.81739E-1 4.74215E-1 4.79678E-1 4.99924E-1 4.82325E-1 5.03652E-1 5.86132E-1 6.66266E-1 7.35861E-1 -9999 -9999 -9999 -9999 -9999 -9999 -9999 -9999 -9999 -9999 -9999 -9999 -9999 -9999
-9999 -9999 -9999 -9999 -9999 -9999 -9999 -9999 -9999 -9999 -9999 -9999 -9999 -9999 -9999 -9999 -9999 -9999 -9999 -9999 -9999 -9999 -9999 -9999 -9999 -9999 -9999 -9999 -9999 -9999 -9999 -9999 -9999 -9999 -9999 -9999 -9999 -9999 -9999 -9999 -9999 -9999 -9999 -9999 -9999 -9999 -9999 -9999 -9999 -9999 -9999 -9999 -9999 -9999 -9999 -9999 -9999 -9999 -9999 -9999 -9999 -9999 -9999 -9999 -9999 -9999 -9999 -9999 -9999 -9999 -9999 -9999 -9999 -9999 -9999 -9999 -9999 -9999 -9999 -9999 -9999 -9999 -9999 -9999 -9999 -9999 -9999 -9999 -9999 -9999 -9999 -9999 -9999 -9999 -9999 -9999 -9999 -9999 -9999 -9999 -9999 -9999 -9999 -9999 -9999 -9999 -9999 -9999 -9999 -9999 -9999 -9999 -9999 -9999 -9999 -9999 -9999 -9999 -9999 -9999 -9999 -9999 -9999 -9999 -9999 -9999 -9999 -9999 -9999 -9999 -9999 -9999 -9999 -9999 -9999 -9999 -9999 -9999 -9999 4.03482E-1 4.00684E-1 4.1726E-1 3.97039E-1 3.98898E-1 4.03869E-1 4.26482E-1 4.33771E-1 4.5838E-1 4.43946E-1 4.70909E-1 4.81875E-1 5.1194E-1 5.47051E-1 5.68734E-1 6.04784E-1 5.95981E-1 6.06829E-1 6.34235E-1 6.62535E-1 6.73728E-1 6.36943E-1 5.91303E-1 6.2246E-1 6.27411E-1 6.50502E-1 4.68893E-1 4.68764E-1 4.49943E-1 4.49731E-1 4.50581E-1 4.51303E-1 4.52281E-1 4.28755E-1 4.28755E-1 4.28755E-1 4.12045E-1 4.12045E-1 4.1198E-1 4.12045E-1 3.443E-1 3.03164E-1 3.28229E-1 4.12045E-1 4.39805E-1 6.95152E-1 6.90464E-1 6.88032E-1 7.07781E-1 7.05806E-1 6.90745E-1 6.89453E-1 6.60124E-1 6.34061E-1 6.42116E-1 6.40266E-1 6.60179E-1 6.58542E-1 5.555E-1 5.0196E-1 5.65337E-1 5.68348E-1 4.90445E-1 3.66232E-1 3.75472E-1 4.67148E-1 4.63005E-1 5.64928E-1 6.53661E-1 7.29024E-1 7.03231E-1 6.68869E-1 5.3607E-1 6.04813E-1 6.54542E-1 6.69537E-1 6.85196E-1 6.6051E-1 6.69535E-1 7.0029E-1 6.65216E-1 6.69191E-1 6.37554E-1 6.47487E-1 5.52635E-1 5.70137E-1 6.21655E-1 5.78067E-1 5.55388E-1 6.46985E-1 6.67621E-1 5.33074E-1 4.08142E-1 3.57133E-1 4.06537E-1 3.82732E-1 4.58874E-1 4.45309E-1 4.45842E-1 4.21956E-1 4.32783E-1 3.77248E-1 3.54078E-1 3.91401E-1 4.08439E-1 5.09284E-1 6.28269E-1 6.83187E-1 7.19125E-1 7.45154E-1 7.53913E-1 -9999 -9999 -9999 -9999 -9999 -9999 -9999 -9999 -9999 -9999 -9999 -9999 -9999 -9999
-9999 -9999 -9999 -9999 -9999 -9999 -9999 -9999 -9999 -9999 -9999 -9999 -9999 -9999 -9999 -9999 -9999 -9999 -9999 -9999 -9999 -9999 -9999 -9999 -9999 -9999 -9999 -9999 -9999 -9999 -9999 -9999 -9999 -9999 -9999 -9999 -9999 -9999 -9999 -9999 -9999 -9999 -9999 -9999 -9999 -9999 -9999 -9999 -9999 -9999 -9999 -9999 -9999 -9999 -9999 -9999 -9999 -9999 -9999 -9999 -9999 -9999 -9999 -9999 -9999 -9999 -9999 -9999 -9999 -9999 -9999 -9999 -9999 -9999 -9999 -9999 -9999 -9999 -9999 -9999 -9999 -9999 -9999 -9999 -9999 -9999 -9999 -9999 -9999 -9999 -9999 -9999 -9999 -9999 -9999 -9999 -9999 -9999 -9999 -9999 -9999 -9999 -9999 -9999 -9999 -9999 -9999 -9999 -9999 -9999 -9999 -9999 -9999 -9999 -9999 -9999 -9999 -9999 -9999 -9999 -9999 -9999 -9999 -9999 -9999 -9999 -9999 -9999 -9999 -9999 -9999 -9999 -9999 -9999 -9999 -9999 -9999 -9999 4.06598E-1 4.05662E-1 4.0286E-1 3.76787E-1 3.74967E-1 3.92714E-1 3.96111E-1 4.01381E-1 4.23954E-1 4.08845E-1 4.3471E-1 4.60935E-1 4.67689E-1 4.92225E-1 5.04508E-1 5.17323E-1 5.45328E-1 5.89739E-1 6.27913E-1 6.62246E-1 6.88054E-1 6.69438E-1 6.41106E-1 6.29235E-1 6.45076E-1 6.81531E-1 6.84282E-1 5.05226E-1 5.05226E-1 4.6962E-1 4.86989E-1 4.62223E-1 4.45183E-1 4.45629E-1 4.45629E-1 4.45629E-1 4.28755E-1 4.28755E-1 4.28473E-1 4.28421E-1 3.95536E-1 3.13365E-1 3.24611E-1 4.03241E-1 4.00754E-1 6.74996E-1 6.76013E-1 6.87392E-1 6.99321E-1 7.0755E-1 7.08535E-1 6.89662E-1 6.49072E-1 6.02019E-1 5.49129E-1 4.82228E-1 4.97486E-1 5.92114E-1 6.3042E-1 5.75164E-1 4.4778E-1 4.22413E-1 4.83469E-1 3.99216E-1 3.05553E-1 2.98983E-1 3.54621E-1 3.40606E-1 4.32206E-1 5.72672E-1 6.51785E-1 6.39444E-1 7.15843E-1 7.04358E-1 6.92671E-1 5.9493E-1 5.85613E-1 6.68215E-1 6.41199E-1 6.57141E-1 6.78436E-1 6.36669E-1 5.94175E-1 5.89552E-1 5.58976E-1 5.13681E-1 5.6542E-1 5.97407E-1 5.08713E-1 4.73826E-1 6.15957E-1 6.75151E-1 6.22423E-1 5.01308E-1 4.68417E-1 5.35357E-1 5.58878E-1 5.74704E-1 5.27126E-1 4.18624E-1 3.04435E-1 2.96409E-1 3.1351E-1 3.23816E-1 3.92981E-1 4.75806E-1 5.70163E-1 7.23256E-1 7.66148E-1 7.59447E-1 7.618E-1 -9999 -9999 -9999 -9999 -9999 -9999 -9999 -9999 -9999 -9999 -9999 -9999 -9999 -9999 -9999
-9999 -9999 -9999 -9999 -9999 -9999 -9999 -9999 -9999 -9999 -9999 -9999 -9999 -9999 -9999 -9999 -9999 -9999 -9999 -9999 -9999 -9999 -9999 -9999 -9999 -9999 -9999 -9999 -9999 -9999 -9999 -9999 -9999 -9999 -9999 -9999 -9999 -9999 -9999 -9999 -9999 -9999 -9999 -9999 -9999 -9999 -9999 -9999 -9999 -9999 -9999 -9999 -9999 -9999 -9999 -9999 -9999 -9999 -9999 -9999 -9999 -9999 -9999 -9999 -9999 -9999 -9999 -9999 -9999 -9999 -9999 -9999 -9999 -9999 -9999 -9999 -9999 -9999 -9999 -9999 -9999 -9999 -9999 -9999 -9999 -9999 -9999 -9999 -9999 -9999 -9999 -9999 -9999 -9999 -9999 -9999 -9999 -9999 -9999 -9999 -9999 -9999 -9999 -9999 -9999 -9999 -9999 -9999 -9999 -9999 -9999 -9999 -9999 -9999 -9999 -9999 -9999 -9999 -9999 -9999 -9999 -9999 -9999 -9999 -9999 -9999 -9999 -9999 -9999 -9999 -9999 -9999 -9999 -9999 -9999 -9999 -9999 4.08159E-1 4.1819E-1 4.31854E-1 4.35664E-1 4.22678E-1 4.1011E-1 4.05115E-1 4.05426E-1 4.01056E-1 4.04166E-1 4.06036E-1 4.29E-1 4.53875E-1 4.5965E-1 4.8318E-1 4.67903E-1 5.04723E-1 5.54622E-1 6.30641E-1 6.81355E-1 6.84702E-1 6.87533E-1 6.63788E-1 6.6321E-1 6.81941E-1 6.99288E-1 7.27322E-1 7.40704E-1 5.39436E-1 5.05226E-1 4.62628E-1 4.79716E-1 4.62628E-1 4.45629E-1 4.45629E-1 4.45629E-1 4.62628E-1 4.45591E-1 4.27601E-1 4.26222E-1 4.12045E-1 3.3604E-1 2.75983E-1 3.36872E-1 3.70716E-1 3.70667E-1 6.59361E-1 6.67298E-1 6.77246E-1 6.87249E-1 6.82024E-1 6.98447E-1 6.73174E-1 5.42577E-1 4.6657E-1 4.20494E-1 3.66828E-1 4.7239E-1 5.35702E-1 5.38894E-1 5.75811E-1 5.04114E-1 3.59509E-1 4.07771E-1 3.41109E-1 3.25117E-1 3.84293E-1 4.19223E-1 4.41684E-1 5.42084E-1 6.20503E-1 5.77652E-1 6.73174E-1 6.64199E-1 5.90391E-1 6.1062E-1 4.93052E-1 5.79609E-1 6.38641E-1 5.5981E-1 5.90129E-1 6.6621E-1 5.79286E-1 5.47239E-1 4.74271E-1 4.59918E-1 5.18337E-1 5.6485E-1 5.38505E-1 4.6381E-1 4.52684E-1 5.81216E-1 6.51663E-1 6.68117E-1 6.32821E-1 6.27414E-1 6.16643E-1 5.89054E-1 5.11533E-1 4.21672E-1 3.82791E-1 2.67007E-1 2.75142E-1 3.89469E-1 4.76198E-1 4.55051E-1 5.8218E-1 6.54701E-1 7.33241E-1 7.8374E-1 -9999 -9999 -9999 -9999 -9999 -9999 -9999 -9999 -9999 -9999 -9999 -9999 -9999 -9999 -9999 -9999 -9999
-9999 -9999 -9999 -9999 -9999 -9999 -9999 -9999 -9999 -9999 -9999 -9999 -9999 -9999 -9999 -9999 -9999 -9999 -9999 -9999 -9999 -9999 -9999 -9999 -9999 -9999 -9999 -9999 -9999 -9999 -9999 -9999 -9999 -9999 -9999 -9999 -9999 -9999 -9999 -9999 -9999 -9999 -9999 -9999 -9999 -9999 -9999 -9999 -9999 -9999 -9999 -9999 -9999 -9999 -9999 -9999 -9999 -9999 -9999 -9999 -9999 -9999 -9999 -9999 -9999 -9999 -9999 -9999 -9999 -9999 -9999 -9999 -9999 -9999 -9999 -9999 -9999 -9999 -9999 -9999 -9999 -9999 -9999 -9999 -9999 -9999 -9999 -9999 -9999 -9999 -9999 -9999 -9999 -9999 -9999 -9999 -9999 -9999 -9999 -9999 -9999 -9999 -9999 -9999 -9999 -9999 -9999 -9999 -9999 -9999 -9999 -9999 -9999 -9999 -9999 -9999 -9999 -9999 -9999 -9999 -9999 -9999 -9999 -9999 -9999 -9999 -9999 -9999 -9999 -9999 -9999 -9999 -9999 -9999 -9999 -9999 -9999 4.04727E-1 4.11349E-1 5.10972E-1 5.3162E-1 4.96737E-1 4.68334E-1 4.53235E-1 4.2519E-1 4.28353E-1 4.48739E-1 4.43308E-1 4.39801E-1 4.60293E-1 4.40013E-1 4.67581E-1 4.85965E-1 5.23132E-1 5.68945E-1 6.31832E-1 7.30253E-1 7.2727E-1 7.1351E-1 7.13106E-1 7.12438E-1 7.27322E-1 7.53663E-1 7.2467E-1 7.43173E-1 7.17868E-1 4.9685E-1 4.79716E-1 4.79716E-1 4.79716E-1 4.62628E-1 4.62628E-1 4.62628E-1 4.62581E-1 4.44464E-1 4.15558E-1 4.18217E-1 3.54765E-1 3.00929E-1 3.09992E-1 3.66819E-1 3.70376E-1 6.64199E-1 6.60699E-1 6.47107E-1 6.62277E-1 6.38968E-1 5.92094E-1 6.27031E-1 6.45893E-1 5.1194E-1 4.26846E-1 3.80165E-1 3.5464E-1 4.14752E-1 3.96656E-1 3.99832E-1 4.40805E-1 4.99806E-1 3.54412E-1 3.31915E-1 3.19093E-1 3.90033E-1 4.84235E-1 5.63321E-1 5.70582E-1 5.40088E-1 4.81049E-1 6.16769E-1 6.64199E-1 6.36115E-1 4.40662E-1 4.55907E-1 4.09493E-1 4.88931E-1 5.91471E-1 5.39304E-1 5.29616E-1 6.2587E-1 6.26781E-1 5.92212E-1 4.99866E-1 4.31513E-1 5.28773E-1 5.61181E-1 4.85478E-1 3.74367E-1 4.15518E-1 4.64593E-1 5.87956E-1 6.22988E-1 5.67708E-1 5.57903E-1 6.02824E-1 4.76181E-1 3.83887E-1 3.20576E-1 3.17786E-1 3.33172E-1 4.20016E-1 5.61839E-1 6.30273E-1 5.82865E-1 6.25336E-1 6.78375E-1 7.5829E-1 -9999 -9999 -9999 -9999 -9999 -9999 -9999 -9999 -9999 -9999 -9999 -9999 -9999 -9999 -9999 -9999 -9999 -9999
-9999 -9999 -9999 -9999 -9999 -9999 -9999 -9999 -9999 -9999 -9999 -9999 -9999 -9999 -9999 -9999 -9999 -9999 -9999 -9999 -9999 -9999 -9999 -9999 -9999 -9999 -9999 -9999 -9999 -9999 -9999 -9999 -9999 -9999 -9999 -9999 -9999 -9999 -9999 -9999 -9999 -9999 -9999 -9999 -9999 -9999 -9999 -9999 -9999 -9999 -9999 -9999 -9999 -9999 -9999 -9999 -9999 -9999 -9999 -9999 -9999 -9999 -9999 -9999 -9999 -9999 -9999 -9999 -9999 -9999 -9999 -9999 -9999 -9999 -9999 -9999 -9999 -9999 -9999 -9999 -9999 -9999 -9999 -9999 -9999 -9999 -9999 -9999 -9999 -9999 -9999 -9999 -9999 -9999 -9999 -9999 -9999 -9999 -9999 -9999 -9999 -9999 -9999 -9999 -9999 -9999 -9999 -9999 -9999 -9999 -9999 -9999 -9999 -9999 -9999 -9999 -9999 -9999 -9999 -9999 -9999 -9999 -9999 -9999 -9999 -9999 -9999 -9999 -9999 -9999 -9999 -9999 -9999 -9999 -9999 -9999 -9999 3.74664E-1 4.19526E-1 5.28735E-1 5.85158E-1 5.66196E-1 5.03526E-1 4.72829E-1 4.65101E-1 4.72829E-1 5.16462E-1 4.94797E-1 4.89303E-1 4.68856E-1 4.90165E-1 5.07942E-1 5.91941E-1 6.33648E-1 6.69736E-1 7.22191E-1 6.8235E-1 7.13176E-1 7.53615E-1 7.10923E-1 6.85656E-1 7.10747E-1 7.53663E-1 7.30702E-1 7.2778E-1 7.28764E-1 6.90907E-1 4.9685E-1 4.79716E-1 4.79716E-1 4.62628E-1 4.79716E-1 4.53577E-1 4.35725E-1 4.16686E-1 4.16364E-1 4.19849E-1 3.15539E-1 3.12209E-1 3.66979E-1 4.03221E-1 6.73174E-1 6.73174E-1 6.48619E-1 6.01602E-1 5.733E-1 4.94814E-1 4.41507E-1 5.16563E-1 6.17967E-1 5.59436E-1 5.52168E-1 5.04867E-1 4.67568E-1 4.82236E-1 4.19614E-1 3.31261E-1 3.36291E-1 3.48264E-1 2.82775E-1 2.28541E-1 2.92519E-1 3.93812E-1 5.12873E-1 4.66756E-1 4.33569E-1 4.82745E-1 5.54886E-1 6.12924E-1 6.36573E-1 5.25735E-1 3.15271E-1 2.84655E-1 3.08479E-1 3.95368E-1 5.06434E-1 4.29725E-1 4.26946E-1 5.60892E-1 5.5341E-1 5.11297E-1 4.56007E-1 3.75956E-1 4.65002E-1 4.75862E-1 4.25369E-1 4.16323E-1 4.76131E-1 5.36363E-1 5.31476E-1 4.46901E-1 4.47218E-1 4.3533E-1 5.40511E-1 5.32662E-1 4.81371E-1 4.54516E-1 4.33962E-1 4.848E-1 7.27058E-1 6.3683E-1 4.92061E-1 6.75512E-1 6.94862E-1 7.56341E-1 -9999 -9999 -9999 -9999 -9999 -9999 -9999 -9999 -9999 -9999 -9999 -9999 -9999 -9999 -9999 -9999 -9999 -9999 -9999
-9999 -9999 -9999 -9999 -9999 -9999 -9999 -9999 -9999 -9999 -9999 -9999 -9999 -9999 -9999 -9999 -9999 -9999 -9999 -9999 -9999 -9999 -9999 -9999 -9999 -9999 -9999 -9999 -9999 -9999 -9999 -9999 -9999 -9999 -9999 -9999 -9999 -9999 -9999 -9999 -9999 -9999 -9999 -9999 -9999 -9999 -9999 -9999 -9999 -9999 -9999 -9999 -9999 -9999 -9999 -9999 -9999 -9999 -9999 -9999 -9999 -9999 -9999 -9999 -9999 -9999 -9999 -9999 -9999 -9999 -9999 -9999 -9999 -9999 -9999 -9999 -9999 -9999 -9999 -9999 -9999 -9999 -9999 -9999 -9999 -9999 -9999 -9999 -9999 -9999 -9999 -9999 -9999 -9999 -9999 -9999 -9999 -9999 -9999 -9999 -9999 -9999 -9999 -9999 -9999 -9999 -9999 -9999 -9999 -9999 -9999 -9999 -9999 -9999 -9999 -9999 -9999 -9999 -9999 -9999 -9999 -9999 -9999 -9999 -9999 -9999 -9999 -9999 -9999 -9999 -9999 -9999 -9999 -9999 -9999 -9999 3.69829E-1 3.63823E-1 3.7527E-1 4.08846E-1 4.83167E-1 5.34194E-1 4.89936E-1 4.70896E-1 4.62207E-1 4.70573E-1 5.00615E-1 4.83691E-1 5.12142E-1 5.61637E-1 5.7053E-1 6.05299E-1 6.66007E-1 7.1566E-1 7.17597E-1 7.20731E-1 7.14178E-1 6.72697E-1 6.40933E-1 6.01393E-1 5.74131E-1 6.12831E-1 7.17801E-1 7.36953E-1 7.22878E-1 7.09799E-1 7.26442E-1 5.13229E-1 4.9685E-1 4.79716E-1 4.53577E-1 4.53577E-1 4.5354E-1 4.5085E-1 4.32957E-1 4.19849E-1 3.3558E-1 2.82762E-1 3.46482E-1 4.18699E-1 6.55104E-1 6.64199E-1 6.08302E-1 5.23388E-1 4.59595E-1 4.43899E-1 4.16953E-1 5.02154E-1 6.01568E-1 6.08357E-1 6.04917E-1 6.07416E-1 6.07498E-1 6.16831E-1 5.69607E-1 4.91589E-1 4.39506E-1 3.56716E-1 2.50144E-1 2.17037E-1 2.41436E-1 2.58105E-1 3.39981E-1 3.4558E-1 3.75576E-1 4.31299E-1 3.90573E-1 4.55393E-1 5.13907E-1 6.51634E-1 5.46358E-1 3.39286E-1 2.94058E-1 2.87701E-1 3.19039E-1 3.94576E-1 3.41891E-1 3.72679E-1 4.39762E-1 4.64837E-1 3.74945E-1 3.35155E-1 3.54126E-1 4.20089E-1 3.63887E-1 4.16162E-1 4.67294E-1 4.57697E-1 4.99497E-1 4.09134E-1 3.43535E-1 2.83258E-1 3.66858E-1 4.73868E-1 4.79385E-1 4.99548E-1 7.18168E-1 4.74751E-1 6.99775E-1 5.50775E-1 5.29218E-1 4.33809E-1 7.46327E-1 7.66336E-1 7.28987E-1 -9999 -9999 -9999 -9999 -9999 -9999 -9999 -9999 -9999 -9999 -9999 -9999 -9999 -9999 -9999 -9999 -9999 -9999 -9999
-9999 -9999 -9999 -9999 -9999 -9999 -9999 -9999 -9999 -9999 -9999 -9999 -9999 -9999 -9999 -9999 -9999 -9999 -9999 -9999 -9999 -9999 -9999 -9999 -9999 -9999 -9999 -9999 -9999 -9999 -9999 -9999 -9999 -9999 -9999 -9999 -9999 -9999 -9999 -9999 -9999 -9999 -9999 -9999 -9999 -9999 -9999 -9999 -9999 -9999 -9999 -9999 -9999 -9999 -9999 -9999 -9999 -9999 -9999 -9999 -9999 -9999 -9999 -9999 -9999 -9999 -9999 -9999 -9999 -9999 -9999 -9999 -9999 -9999 -9999 -9999 -9999 -9999 -9999 -9999 -9999 -9999 -9999 -9999 -9999 -9999 -9999 -9999 -9999 -9999 -9999 -9999 -9999 -9999 -9999 -9999 -9999 -9999 -9999 -9999 -9999 -9999 -9999 -9999 -9999 -9999 -9999 -9999 -9999 -9999 -9999 -9999 -9999 -9999 -9999 -9999 -9999 -9999 -9999 -9999 -9999 -9999 -9999 -9999 -9999 -9999 -9999 -9999 -9999 -9999 -9999 -9999 -9999 -9999 -9999 -9999 3.65621E-1 3.59048E-1 3.58156E-1 3.65621E-1 3.62601E-1 4.01043E-1 4.41075E-1 4.19827E-1 4.36935E-1 4.4746E-1 4.55037E-1 4.8758E-1 5.2539E-1 5.61956E-1 6.05929E-1 6.32459E-1 6.37666E-1 6.58901E-1 6.42729E-1 6.21067E-1 5.91434E-1 5.54104E-1 5.35508E-1 4.68684E-1 5.48068E-1 5.9085E-1 6.40675E-1 6.65267E-1 7.20627E-1 7.3339E-1 7.29549E-1 7.17331E-1 4.70623E-1 4.53577E-1 4.53577E-1 4.53577E-1 4.53545E-1 4.50522E-1 4.35236E-1 4.02725E-1 2.77288E-1 2.7523E-1 3.78158E-1 6.19303E-1 6.3031E-1 5.90519E-1 5.25702E-1 6.1539E-1 6.60373E-1 6.18131E-1 5.20505E-1 6.01568E-1 5.81997E-1 5.10665E-1 4.94325E-1 4.76487E-1 5.21959E-1 5.81997E-1 5.79133E-1 5.61152E-1 5.43882E-1 3.93692E-1 2.61674E-1 2.89527E-1 2.9788E-1 2.20378E-1 2.23886E-1 2.92999E-1 3.5406E-1 2.87063E-1 2.43033E-1 2.95494E-1 3.73771E-1 5.57266E-1 6.55104E-1 5.23235E-1 4.39825E-1 4.00787E-1 4.35116E-1 3.43421E-1 2.61957E-1 3.02887E-1 3.17439E-1 3.28067E-1 2.87665E-1 2.54136E-1 3.39861E-1 3.72502E-1 3.45234E-1 3.64386E-1 3.78919E-1 3.48259E-1 4.35973E-1 4.07893E-1 3.16132E-1 2.23048E-1 3.22362E-1 3.47892E-1 3.58185E-1 4.16473E-1 4.53248E-1 5.06072E-1 5.68029E-1 4.71961E-1 3.86794E-1 3.31441E-1 7.20175E-1 7.37222E-1 -9999 -9999 -9999 -9999 -9999 -9999 -9999 -9999 -9999 -9999 -9999 -9999 -9999 -9999 -9999 -9999 -9999 -9999 -9999 -9999
-9999 -9999 -9999 -9999 -9999 -9999 -9999 -9999 -9999 -9999 -9999 -9999 -9999 -9999 -9999 -9999 -9999 -9999 -9999 -9999 -9999 -9999 -9999 -9999 -9999 -9999 -9999 -9999 -9999 -9999 -9999 -9999 -9999 -9999 -9999 -9999 -9999 -9999 -9999 -9999 -9999 -9999 -9999 -9999 -9999 -9999 -9999 -9999 -9999 -9999 -9999 -9999 -9999 -9999 -9999 -9999 -9999 -9999 -9999 -9999 -9999 -9999 -9999 -9999 -9999 -9999 -9999 -9999 -9999 -9999 -9999 -9999 -9999 -9999 -9999 -9999 -9999 -9999 -9999 -9999 -9999 -9999 -9999 -9999 -9999 -9999 -9999 -9999 -9999 -9999 -9999 -9999 -9999 -9999 -9999 -9999 -9999 -9999 -9999 -9999 -9999 -9999 -9999 -9999 -9999 -9999 -9999 -9999 -9999 -9999 -9999 -9999 -9999 -9999 -9999 -9999 -9999 -9999 -9999 -9999 -9999 -9999 -9999 -9999 -9999 -9999 -9999 -9999 -9999 -9999 -9999 -9999 -9999 -9999 3.77698E-1 3.71941E-1 3.64122E-1 3.60239E-1 3.35581E-1 3.33853E-1 3.35581E-1 3.41371E-1 3.46038E-1 3.48676E-1 3.32883E-1 3.74549E-1 4.04062E-1 4.35875E-1 4.70479E-1 5.02461E-1 5.11833E-1 5.084E-1 5.10016E-1 4.96104E-1 4.9869E-1 5.09047E-1 4.75758E-1 4.63199E-1 4.1798E-1 4.79026E-1 5.29112E-1 5.41976E-1 5.55104E-1 6.16838E-1 6.62682E-1 6.92196E-1 6.83426E-1 6.95554E-1 4.87737E-1 4.53577E-1 4.70623E-1 4.70623E-1 4.70623E-1 4.53133E-1 4.3664E-1 3.34565E-1 2.44536E-1 2.61901E-1 3.78935E-1 6.17074E-1 5.91819E-1 6.06101E-1 6.70235E-1 6.33107E-1 5.72675E-1 5.05525E-1 6.00642E-1 5.78296E-1 5.4213E-1 4.19029E-1 3.57858E-1 4.26185E-1 4.72893E-1 3.98806E-1 3.99661E-1 4.71363E-1 5.56583E-1 4.80075E-1 3.91144E-1 4.4574E-1 3.96921E-1 3.27546E-1 2.53233E-1 1.83602E-1 2.12524E-1 1.7334E-1 1.86011E-1 2.31726E-1 3.04804E-1 4.94615E-1 5.66566E-1 5.43941E-1 5.85655E-1 5.78945E-1 5.8678E-1 4.59278E-1 4.04054E-1 4.22252E-1 4.65086E-1 3.97052E-1 3.01751E-1 2.86377E-1 2.44752E-1 2.20016E-1 2.47535E-1 2.22027E-1 2.05249E-1 2.42935E-1 3.36341E-1 2.88688E-1 2.47708E-1 2.47893E-1 2.8469E-1 2.88594E-1 3.2275E-1 3.87387E-1 4.62584E-1 5.57781E-1 6.29697E-1 7.35126E-1 7.33396E-1 7.38292E-1 7.23634E-1 7.21309E-1 -9999 -9999 -9999 -9999 -9999 -9999 -9999 -9999 -9999 -9999 -9999 -9999 7.4129E-1 7.29425E-1 7.15423E-1 -9999 -9999 -9999 -9999 -9999
-9999 -9999 -9999 -9999 -9999 -9999 -9999 -9999 -9999 -9999 -9999 -9999 -9999 -9999 -9999 -9999 -9999 -9999 -9999 -9999 -9999 -9999 -9999 -9999 -9999 -9999 -9999 -9999 -9999 -9999 -9999 -9999 -9999 -9999 -9999 -9999 -9999 -9999 -9999 -9999 -9999 -9999 -9999 -9999 -9999 -9999 -9999 -9999 -9999 -9999 -9999 -9999 -9999 -9999 -9999 -9999 -9999 -9999 -9999 -9999 -9999 -9999 -9999 -9999 -9999 -9999 -9999 -9999 -9999 -9999 -9999 -9999 -9999 -9999 -9999 -9999 -9999 -9999 -9999 -9999 -9999 -9999 -9999 -9999 -9999 -9999 -9999 -9999 -9999 -9999 -9999 -9999 -9999 -9999 -9999 -9999 -9999 -9999 -9999 -9999 -9999 -9999 -9999 -9999 -9999 -9999 -9999 -9999 -9999 -9999 -9999 -9999 -9999 -9999 -9999 -9999 -9999 -9999 -9999 -9999 -9999 -9999 -9999 -9999 -9999 -9999 -9999 -9999 -9999 -9999 -9999 -9999 -9999 3.78002E-1 3.7709E-1 3.73453E-1 3.67422E-1 3.42244E-1 3.38759E-1 3.35293E-1 3.33278E-1 3.31843E-1 3.30984E-1 3.10876E-1 3.14488E-1 3.18685E-1 3.2291E-1 3.30018E-1 3.73338E-1 3.79523E-1 4.22375E-1 4.11675E-1 4.18581E-1 4.65772E-1 4.92886E-1 4.65129E-1 3.7105E-1 3.66535E-1 4.10451E-1 4.46224E-1 4.66109E-1 4.95163E-1 5.02275E-1 5.52854E-1 5.81981E-1 6.66385E-1 6.98997E-1 6.95273E-1 6.96675E-1 4.87737E-1 4.70623E-1 4.70623E-1 4.70623E-1 4.10278E-1 3.58265E-1 2.56182E-1 2.45263E-1 3.10999E-1 3.93969E-1 4.40487E-1 5.08801E-1 6.13059E-1 6.06259E-1 5.53853E-1 5.56145E-1 5.52131E-1 5.62164E-1 5.32058E-1 4.35673E-1 3.73034E-1 2.84891E-1 2.85162E-1 2.68806E-1 2.68675E-1 3.45368E-1 4.22899E-1 4.6391E-1 4.92023E-1 5.20781E-1 4.40778E-1 3.09618E-1 2.2752E-1 2.03007E-1 1.33742E-1 1.70463E-1 2.61755E-1 3.67048E-1 3.9982E-1 4.241E-1 5.21528E-1 4.70354E-1 3.67086E-1 4.23432E-1 4.94511E-1 5.79994E-1 5.38462E-1 5.06185E-1 5.13907E-1 4.44402E-1 4.7524E-1 4.27759E-1 3.06362E-1 2.85396E-1 2.58987E-1 2.36547E-1 2.16567E-1 1.61794E-1 1.80979E-1 1.87314E-1 1.91719E-1 2.21087E-1 3.68198E-1 4.32716E-1 3.77886E-1 3.70406E-1 4.39E-1 5.3392E-1 6.39247E-1 7.22956E-1 7.11667E-1 7.23966E-1 7.24032E-1 7.20775E-1 -9999 -9999 -9999 -9999 -9999 -9999 -9999 -9999 -9999 -9999 -9999 -9999 7.47907E-1 7.38099E-1 7.6736E-1 7.28256E-1 7.06434E-1 -9999 -9999 -9999 -9999
-9999 -9999 -9999 -9999 -9999 -9999 -9999 -9999 -9999 -9999 -9999 -9999 -9999 -9999 -9999 -9999 -9999 -9999 -9999 -9999 -9999 -9999 -9999 -9999 -9999 -9999 -9999 -9999 -9999 -9999 -9999 -9999 -9999 -9999 -9999 -9999 -9999 -9999 -9999 -9999 -9999 -9999 -9999 -9999 -9999 -9999 -9999 -9999 -9999 -9999 -9999 -9999 -9999 -9999 -9999 -9999 -9999 -9999 -9999 -9999 -9999 -9999 -9999 -9999 -9999 -9999 -9999 -9999 -9999 -9999 -9999 -9999 -9999 -9999 -9999 -9999 -9999 -9999 -9999 -9999 -9999 -9999 -9999 -9999 -9999 -9999 -9999 -9999 -9999 -9999 -9999 -9999 -9999 -9999 -9999 -9999 -9999 -9999 -9999 -9999 -9999 -9999 -9999 -9999 -9999 -9999 -9999 -9999 -9999 -9999 -9999 -9999 -9999 -9999 -9999 -9999 -9999 -9999 -9999 -9999 -9999 -9999 -9999 -9999 -9999 -9999 -9999 -9999 -9999 -9999 -9999 -9999 3.77394E-1 3.7618E-1 3.76483E-1 3.75573E-1 3.48676E-1 3.4516E-1 3.25555E-1 3.2244E-1 3.1934E-1 3.32417E-1 3.10045E-1 3.10045E-1 3.11985E-1 3.11707E-1 3.09492E-1 3.10599E-1 2.94594E-1 3.01628E-1 3.22735E-1 3.46343E-1 3.92405E-1 4.27747E-1 4.30309E-1 3.76801E-1 3.74678E-1 4.33799E-1 5.02948E-1 5.31353E-1 6.06074E-1 6.53372E-1 6.39113E-1 6.2739E-1 6.64921E-1 6.84373E-1 6.98982E-1 6.95203E-1 6.94008E-1 6.82278E-1 4.60814E-1 4.43826E-1 4.43826E-1 3.93157E-1 3.0904E-1 2.48388E-1 2.67447E-1 4.05149E-1 4.4655E-1 4.99413E-1 4.72919E-1 5.43294E-1 5.25497E-1 5.28578E-1 5.14485E-1 4.93137E-1 4.41357E-1 3.93528E-1 3.09612E-1 2.17385E-1 2.30661E-1 2.87532E-1 2.48944E-1 1.87429E-1 2.43775E-1 2.32134E-1 3.07544E-1 4.7332E-1 3.84919E-1 3.77709E-1 2.46504E-1 1.31613E-1 8.6476E-2 9.7655E-2 2.00406E-1 3.31978E-1 4.77129E-1 5.55876E-1 4.98529E-1 3.37346E-1 2.46263E-1 2.40709E-1 2.99355E-1 4.69033E-1 4.07458E-1 2.63696E-1 2.61941E-1 2.88976E-1 2.91023E-1 3.30869E-1 4.38111E-1 4.51635E-1 4.10635E-1 4.11495E-1 3.70741E-1 2.80036E-1 1.68788E-1 1.42544E-1 1.45949E-1 1.92514E-1 3.53884E-1 6.81485E-1 5.37759E-1 6.01505E-1 5.89451E-1 5.6013E-1 6.63065E-1 7.32015E-1 6.99904E-1 7.05029E-1 7.24958E-1 7.21508E-1 7.1763E-1 -9999 -9999 -9999 -9999 -9999 -9999 -9999 -9999 -9999 -9999 -9999 -9999 7.5046E-1 7.42369E-1 7.71768E-1 7.61894E-1 7.33537E-1 -9999 -9999 -9999 -9999
-9999 -9999 -9999 -9999 -9999 -9999 -9999 -9999 -9999 -9999 -9999 -9999 -9999 -9999 -9999 -9999 -9999 -9999 -9999 -9999 -9999 -9999 -9999 -9999 -9999 -9999 -9999 -9999 -9999 -9999 -9999 -9999 -9999 -9999 -9999 -9999 -9999 -9999 -9999 -9999 -9999 -9999 -9999 -9999 -9999 -9999 -9999 -9999 -9999 -9999 -9999 -9999 -9999 -9999 -9999 -9999 -9999 -9999 -9999 -9999 -9999 -9999 -9999 -9999 -9999 -9999 -9999 -9999 -9999 -9999 -9999 -9999 -9999 -9999 -9999 -9999 -9999 -9999 -9999 -9999 -9999 -9999 -9999 -9999 -9999 -9999 -9999 -9999 -9999 -9999 -9999 -9999 -9999 -9999 -9999 -9999 -9999 -9999 -9999 -9999 -9999 -9999 -9999 -9999 -9999 -9999 -9999 -9999 -9999 -9999 -9999 -9999 -9999 -9999 -9999 -9999 -9999 -9999 -9999 -9999 -9999 -9999 -9999 -9999 -9999 -9999 -9999 -9999 -9999 -9999 -9999 -9999 3.75573E-1 3.73755E-1 3.52208E-1 3.35569E-1 3.32405E-1 3.29828E-1 3.26976E-1 3.24987E-1 3.01525E-1 2.98268E-1 2.95838E-1 3.09769E-1 3.1143E-1 3.11985E-1 2.90313E-1 2.89249E-1 3.08217E-1 3.01084E-1 3.05455E-1 3.04633E-1 3.21605E-1 3.21066E-1 3.27583E-1 3.7227E-1 4.5778E-1 4.72577E-1 4.69342E-1 5.34894E-1 5.97323E-1 6.7777E-1 6.97532E-1 7.13104E-1 7.13227E-1 6.98997E-1 6.98423E-1 6.82421E-1 6.57598E-1 6.57449E-1 4.94179E-1 4.43826E-1 4.26968E-1 3.72239E-1 2.91922E-1 2.62902E-1 3.53127E-1 5.43158E-1 5.59569E-1 5.06861E-1 3.78433E-1 3.88226E-1 4.1621E-1 4.4569E-1 4.91636E-1 4.23929E-1 4.14067E-1 6.5297E-1 5.4874E-1 5.01257E-1 5.80642E-1 3.43758E-1 2.56896E-1 1.56048E-1 1.47673E-1 1.81632E-1 3.18644E-1 4.28327E-1 3.04412E-1 2.44264E-1 2.13297E-1 1.07828E-1 8.92783E-2 1.2801E-1 1.60239E-1 2.38801E-1 4.2632E-1 5.08864E-1 3.22403E-1 2.03463E-1 1.5257E-1 1.53139E-1 2.15871E-1 3.67336E-1 4.10041E-1 2.1883E-1 1.66505E-1 1.53641E-1 1.63839E-1 2.2654E-1 3.565E-1 3.2911E-1 3.43197E-1 2.39448E-1 2.50262E-1 3.10975E-1 2.50805E-1 1.9064E-1 2.14605E-1 3.1023E-1 6.43651E-1 5.61536E-1 4.58329E-1 4.1275E-1 3.61706E-1 3.74109E-1 3.07022E-1 7.03234E-1 7.06955E-1 7.06543E-1 7.03373E-1 7.18703E-1 7.15544E-1 -9999 -9999 -9999 -9999 -9999 -9999 -9999 -9999 -9999 -9999 -9999 -9999 -9999 -9999 -9999 -9999 -9999 -9999 -9999 -9999 -9999
-9999 -9999 -9999 -9999 -9999 -9999 -9999 -9999 -9999 -9999 -9999 -9999 -9999 -9999 -9999 -9999 -9999 -9999 -9999 -9999 -9999 -9999 -9999 -9999 -9999 -9999 -9999 -9999 -9999 -9999 -9999 -9999 -9999 -9999 -9999 -9999 -9999 -9999 -9999 -9999 -9999 -9999 -9999 -9999 -9999 -9999 -9999 -9999 -9999 -9999 -9999 -9999 -9999 -9999 -9999 -9999 -9999 -9999 -9999 -9999 -9999 -9999 -9999 -9999 -9999 -9999 -9999 -9999 -9999 -9999 -9999 -9999 -9999 -9999 -9999 -9999 -9999 -9999 -9999 -9999 -9999 -9999 -9999 -9999 -9999 -9999 -9999 -9999 -9999 -9999 -9999 -9999 -9999 -9999 -9999 -9999 -9999 -9999 -9999 -9999 -9999 -9999 -9999 -9999 -9999 -9999 -9999 -9999 -9999 -9999 -9999 -9999 -9999 -9999 -9999 -9999 -9999 -9999 -9999 -9999 -9999 -9999 -9999 -9999 -9999 -9999 -9999 -9999 -9999 -9999 -9999 3.59929E-1 3.59036E-1 3.36723E-1 3.35569E-1 3.33841E-1 3.31545E-1 3.29542E-1 3.29542E-1 3.24326E-1 3.22628E-1 3.17282E-1 2.96916E-1 2.94761E-1 2.9503E-1 2.90047E-1 2.9058E-1 2.92182E-1 2.99725E-1 3.61432E-1 3.93639E-1 3.4227E-1 3.18523E-1 3.04383E-1 2.96773E-1 3.17694E-1 3.60564E-1 3.52247E-1 3.68592E-1 4.2708E-1 5.22264E-1 5.99821E-1 6.10005E-1 6.54764E-1 6.98654E-1 7.13227E-1 6.75797E-1 6.60593E-1 6.45051E-1 6.60528E-1 6.42678E-1 4.59479E-1 4.43826E-1 3.47804E-1 3.1182E-1 4.48175E-1 5.22435E-1 5.31384E-1 4.10853E-1 4.06505E-1 3.83337E-1 3.45893E-1 3.63649E-1 4.38687E-1 4.91095E-1 5.37599E-1 5.95035E-1 6.23307E-1 5.74606E-1 6.42134E-1 6.19256E-1 6.04101E-1 2.28448E-1 1.54981E-1 1.58198E-1 1.81878E-1 2.46581E-1 3.15522E-1 3.1151E-1 1.88922E-1 1.13469E-1 7.02702E-2 6.76533E-2 1.11871E-1 2.01239E-1 3.30613E-1 4.66097E-1 3.57528E-1 3.23357E-1 2.56864E-1 1.76593E-1 1.26349E-1 1.93992E-1 3.02352E-1 4.05859E-1 3.82166E-1 2.25271E-1 1.31541E-1 1.15167E-1 2.23219E-1 2.63289E-1 1.87151E-1 2.39011E-1 1.84805E-1 1.45455E-1 2.16413E-1 5.34587E-1 5.57461E-1 6.09063E-1 6.65227E-1 6.68099E-1 5.29995E-1 4.31901E-1 3.61476E-1 3.07292E-1 6.98289E-1 6.84362E-1 7.06887E-1 7.06612E-1 7.04064E-1 7.00391E-1 6.96132E-1 7.13651E-1 -9999 -9999 -9999 -9999 -9999 -9999 -9999 -9999 -9999 -9999 -9999 -9999 -9999 -9999 -9999 -9999 -9999 -9999 -9999 -9999 -9999
-9999 -9999 -9999 -9999 -9999 -9999 -9999 -9999 -9999 -9999 -9999 -9999 -9999 -9999 -9999 -9999 -9999 -9999 -9999 -9999 -9999 -9999 -9999 -9999 -9999 -9999 -9999 -9999 -9999 -9999 -9999 -9999 -9999 -9999 -9999 -9999 -9999 -9999 -9999 -9999 -9999 -9999 -9999 -9999 -9999 -9999 -9999 -9999 -9999 -9999 -9999 -9999 -9999 -9999 -9999 -9999 -9999 -9999 -9999 -9999 -9999 -9999 -9999 -9999 -9999 -9999 -9999 -9999 -9999 -9999 -9999 -9999 -9999 -9999 -9999 -9999 -9999 -9999 -9999 -9999 -9999 -9999 -9999 -9999 -9999 -9999 -9999 -9999 -9999 -9999 -9999 -9999 -9999 -9999 -9999 -9999 -9999 -9999 -9999 -9999 -9999 -9999 -9999 -9999 -9999 -9999 -9999 -9999 -9999 -9999 -9999 -9999 -9999 -9999 -9999 -9999 -9999 -9999 -9999 -9999 -9999 -9999 -9999 -9999 -9999 -9999 -9999 -9999 -9999 -9999 -9999 3.56362E-1 3.35569E-1 3.35857E-1 3.36146E-1 3.34129E-1 3.32118E-1 3.30686E-1 3.26312E-1 3.2859E-1 3.27165E-1 3.23193E-1 3.19246E-1 2.93789E-1 2.90313E-1 2.89515E-1 2.90047E-1 2.91113E-1 2.9594E-1 3.09309E-1 3.41979E-1 4.23968E-1 4.57432E-1 3.85646E-1 3.60551E-1 3.34455E-1 2.91874E-1 3.02416E-1 3.01326E-1 3.07349E-1 3.55737E-1 4.45854E-1 4.67668E-1 5.35473E-1 5.92809E-1 6.2996E-1 6.38657E-1 6.39254E-1 6.43339E-1 6.60593E-1 6.70677E-1 6.04676E-1 5.4633E-1 3.90947E-1 4.18385E-1 4.31669E-1 4.22481E-1 4.11166E-1 3.46161E-1 3.25118E-1 3.11928E-1 3.41808E-1 4.98893E-1 5.69594E-1 5.5751E-1 3.74197E-1 4.89183E-1 6.26082E-1 6.23385E-1 5.1567E-1 5.82527E-1 6.0042E-1 3.47335E-1 2.96195E-1 2.71075E-1 1.75963E-1 1.53039E-1 2.51914E-1 2.01545E-1 1.13361E-1 6.5132E-2 7.58679E-2 1.15747E-1 1.49455E-1 2.20473E-1 4.12984E-1 3.72524E-1 2.03808E-1 1.38552E-1 1.84183E-1 1.94234E-1 1.29236E-1 1.09945E-1 1.71296E-1 3.41283E-1 3.55273E-1 3.28569E-1 1.89308E-1 1.03625E-1 1.32776E-1 1.87466E-1 1.50299E-1 1.59782E-1 1.55775E-1 1.70833E-1 2.20501E-1 5.6487E-1 6.80063E-1 5.89123E-1 4.69192E-1 5.29087E-1 4.39219E-1 6.47733E-1 7.10383E-1 6.90341E-1 6.82929E-1 6.83933E-1 6.82929E-1 7.0275E-1 7.00947E-1 6.97812E-1 6.94025E-1 -9999 -9999 -9999 -9999 -9999 -9999 -9999 -9999 -9999 -9999 -9999 -9999 -9999 -9999 -9999 -9999 -9999 -9999 -9999 -9999 -9999 -9999
-9999 -9999 -9999 -9999 -9999 -9999 -9999 -9999 -9999 -9999 -9999 -9999 -9999 -9999 -9999 -9999 -9999 -9999 -9999 -9999 -9999 -9999 -9999 -9999 -9999 -9999 -9999 -9999 -9999 -9999 -9999 -9999 -9999 -9999 -9999 -9999 -9999 -9999 -9999 -9999 -9999 -9999 -9999 -9999 -9999 -9999 -9999 -9999 -9999 -9999 -9999 -9999 -9999 -9999 -9999 -9999 -9999 -9999 -9999 -9999 -9999 -9999 -9999 -9999 -9999 -9999 -9999 -9999 -9999 -9999 -9999 -9999 -9999 -9999 -9999 -9999 -9999 -9999 -9999 -9999 -9999 -9999 -9999 -9999 -9999 -9999 -9999 -9999 -9999 -9999 -9999 -9999 -9999 -9999 -9999 -9999 -9999 -9999 -9999 -9999 -9999 -9999 -9999 -9999 -9999 -9999 -9999 -9999 -9999 -9999 -9999 -9999 -9999 -9999 -9999 -9999 -9999 -9999 -9999 -9999 -9999 -9999 -9999 -9999 -9999 -9999 -9999 -9999 -9999 -9999 -9999 -9999 -9999 3.32405E-1 3.34417E-1 3.34992E-1 3.15034E-1 3.31736E-1 3.34033E-1 3.34608E-1 3.35184E-1 3.3894E-1 3.19622E-1 3.15419E-1 3.0793E-1 3.00268E-1 2.94057E-1 2.91113E-1 2.69739E-1 2.86886E-1 3.02743E-1 3.54303E-1 4.83209E-1 4.76419E-1 4.52289E-1 4.38493E-1 4.30233E-1 4.04133E-1 4.00105E-1 3.44265E-1 3.21292E-1 3.24402E-1 3.0942E-1 3.57669E-1 4.42174E-1 5.48169E-1 4.9008E-1 5.17885E-1 5.71081E-1 6.4452E-1 6.62913E-1 6.02596E-1 4.97084E-1 4.67332E-1 4.67011E-1 4.47394E-1 4.97263E-1 5.22435E-1 4.22165E-1 4.29133E-1 3.97775E-1 3.90673E-1 4.11806E-1 4.18411E-1 4.18739E-1 4.14026E-1 3.6724E-1 3.44704E-1 3.82706E-1 5.64356E-1 5.32131E-1 5.89806E-1 3.01305E-1 2.71351E-1 2.25873E-1 1.69686E-1 1.17145E-1 1.32553E-1 8.88208E-2 6.42645E-2 7.07641E-2 1.37694E-1 2.42191E-1 2.89982E-1 4.03896E-1 4.91564E-1 3.32081E-1 2.01572E-1 8.40657E-2 1.09223E-1 1.15147E-1 7.31769E-2 8.4136E-2 1.48593E-1 2.42789E-1 1.89282E-1 2.27083E-1 1.97711E-1 1.28885E-1 1.41287E-1 2.58248E-1 2.96454E-1 5.66559E-1 4.63521E-1 4.72225E-1 5.35806E-1 6.42661E-1 5.19415E-1 4.83488E-1 3.85569E-1 4.32215E-1 6.0412E-1 6.38412E-1 6.63556E-1 6.93799E-1 6.77233E-1 6.8034E-1 6.78825E-1 6.9851E-1 6.97812E-1 6.95641E-1 6.92756E-1 -9999 -9999 -9999 -9999 -9999 -9999 -9999 -9999 -9999 -9999 -9999 -9999 -9999 -9999 -9999 -9999 -9999 -9999 -9999 -9999 -9999 -9999
-9999 -9999 -9999 -9999 -9999 -9999 -9999 -9999 -9999 -9999 -9999 -9999 -9999 -9999 -9999 -9999 -9999 -9999 -9999 -9999 -9999 -9999 -9999 -9999 -9999 -9999 -9999 -9999 -9999 -9999 -9999 -9999 -9999 -9999 -9999 -9999 -9999 -9999 -9999 -9999 -9999 -9999 -9999 -9999 -9999 -9999 -9999 -9999 -9999 -9999 -9999 -9999 -9999 -9999 -9999 -9999 -9999 -9999 -9999 -9999 -9999 -9999 -9999 -9999 -9999 -9999 -9999 -9999 -9999 -9999 -9999 -9999 -9999 -9999 -9999 -9999 -9999 -9999 -9999 -9999 -9999 -9999 -9999 -9999 -9999 -9999 -9999 -9999 -9999 -9999 -9999 -9999 -9999 -9999 -9999 -9999 -9999 -9999 -9999 -9999 -9999 -9999 -9999 -9999 -9999 -9999 -9999 -9999 -9999 -9999 -9999 -9999 -9999 -9999 -9999 -9999 -9999 -9999 -9999 -9999 -9999 -9999 -9999 -9999 -9999 -9999 -9999 -9999 -9999 -9999 -9999 -9999 -9999 3.28971E-1 3.32979E-1 3.20078E-1 3.48859E-1 3.61294E-1 3.64583E-1 3.58613E-1 3.60102E-1 3.68599E-1 3.96704E-1 3.75851E-1 3.61706E-1 3.42827E-1 3.10692E-1 2.78486E-1 2.73063E-1 2.70759E-1 2.86357E-1 3.00836E-1 3.50172E-1 4.07875E-1 4.51585E-1 5.01241E-1 5.26121E-1 5.25476E-1 5.14517E-1 3.91126E-1 3.93468E-1 3.40049E-1 3.7268E-1 3.27388E-1 3.34545E-1 3.81474E-1 3.94059E-1 4.28811E-1 5.20803E-1 6.42024E-1 6.60532E-1 6.64535E-1 6.55444E-1 5.84079E-1 6.65837E-1 6.19256E-1 5.35807E-1 5.01577E-1 5.35807E-1 4.6391E-1 5.8643E-1 6.0851E-1 6.24721E-1 5.71087E-1 4.5431E-1 6.21516E-1 6.23669E-1 3.94687E-1 3.22564E-1 5.5431E-1 5.39098E-1 5.61599E-1 2.98059E-1 2.71351E-1 1.98627E-1 1.14741E-1 8.27227E-2 6.76373E-2 4.18391E-2 6.60509E-2 1.49286E-1 2.26932E-1 3.36395E-1 4.32775E-1 4.35724E-1 3.94555E-1 2.94747E-1 1.57494E-1 7.70378E-2 7.69966E-2 8.19034E-2 7.02594E-2 6.90568E-2 1.02848E-1 1.25044E-1 1.10441E-1 1.14082E-1 1.12121E-1 1.22219E-1 1.81957E-1 3.25615E-1 5.96959E-1 5.55401E-1 6.75433E-1 6.47051E-1 6.4896E-1 6.55743E-1 5.85101E-1 5.66001E-1 5.11309E-1 3.36776E-1 6.79252E-1 6.80615E-1 6.79703E-1 6.7723E-1 6.73382E-1 6.76581E-1 6.75492E-1 6.73965E-1 6.94587E-1 6.9325E-1 6.91273E-1 -9999 -9999 -9999 -9999 -9999 -9999 -9999 -9999 -9999 -9999 -9999 -9999 -9999 -9999 -9999 -9999 -9999 -9999 -9999 -9999 -9999 -9999
-9999 -9999 -9999 -9999 -9999 -9999 -9999 -9999 -9999 -9999 -9999 -9999 -9999 -9999 -9999 -9999 -9999 -9999 -9999 -9999 -9999 -9999 -9999 -9999 -9999 -9999 -9999 -9999 -9999 -9999 -9999 -9999 -9999 -9999 -9999 -9999 -9999 -9999 -9999 -9999 -9999 -9999 -9999 -9999 -9999 -9999 -9999 -9999 -9999 -9999 -9999 -9999 -9999 -9999 -9999 -9999 -9999 -9999 -9999 -9999 -9999 -9999 -9999 -9999 -9999 -9999 -9999 -9999 -9999 -9999 -9999 -9999 -9999 -9999 -9999 -9999 -9999 -9999 -9999 -9999 -9999 -9999 -9999 -9999 -9999 -9999 -9999 -9999 -9999 -9999 -9999 -9999 -9999 -9999 -9999 -9999 -9999 -9999 -9999 -9999 -9999 -9999 -9999 -9999 -9999 -9999 -9999 -9999 -9999 -9999 -9999 -9999 -9999 -9999 -9999 -9999 -9999 -9999 -9999 -9999 -9999 -9999 -9999 -9999 -9999 -9999 -9999 -9999 -9999 -9999 -9999 -9999 3.26123E-1 3.29256E-1 3.20923E-1 3.55348E-1 3.95968E-1 4.38394E-1 4.61444E-1 3.87138E-1 4.01355E-1 4.4553E-1 4.84768E-1 4.62837E-1 4.25493E-1 3.77396E-1 3.35884E-1 3.16003E-1 3.06029E-1 3.00564E-1 2.91671E-1 2.66896E-1 2.9242E-1 3.50715E-1 4.11954E-1 4.11001E-1 4.41679E-1 4.73775E-1 4.23738E-1 3.88503E-1 3.9375E-1 3.92208E-1 4.15564E-1 4.2566E-1 3.54408E-1 3.29955E-1 3.28021E-1 3.58627E-1 4.37467E-1 5.06004E-1 6.26706E-1 6.23307E-1 6.23307E-1 6.51058E-1 5.52817E-1 5.69703E-1 5.52817E-1 4.5574E-1 4.03775E-1 3.3858E-1 5.78117E-1 4.85704E-1 3.18733E-1 4.22454E-1 4.21322E-1 5.74374E-1 5.76531E-1 5.21473E-1 4.52761E-1 5.58446E-1 3.48326E-1 3.49011E-1 3.27983E-1 2.5563E-1 1.96774E-1 1.4712E-1 8.60055E-2 4.8133E-2 4.39266E-2 5.89556E-2 1.06079E-1 1.53006E-1 2.95591E-1 4.2579E-1 3.45541E-1 2.71351E-1 1.72908E-1 1.15163E-1 1.06702E-1 1.35962E-1 1.29918E-1 1.23143E-1 1.02497E-1 1.29871E-1 8.09861E-2 6.39269E-2 7.05686E-2 1.37236E-1 1.43931E-1 1.46647E-1 1.98712E-1 2.51171E-1 6.27315E-1 4.58809E-1 4.36936E-1 4.33678E-1 3.81415E-1 3.62455E-1 3.906E-1 6.14673E-1 6.73211E-1 6.78381E-1 6.76643E-1 6.57963E-1 6.45632E-1 6.72799E-1 6.73746E-1 6.72944E-1 6.71484E-1 6.70826E-1 6.90778E-1 6.89502E-1 -9999 -9999 -9999 -9999 -9999 -9999 -9999 -9999 -9999 -9999 -9999 -9999 -9999 -9999 -9999 -9999 -9999 -9999 -9999 -9999 -9999 -9999
-9999 -9999 -9999 -9999 -9999 -9999 -9999 -9999 -9999 -9999 -9999 -9999 -9999 -9999 -9999 -9999 -9999 -9999 -9999 -9999 -9999 -9999 -9999 -9999 -9999 -9999 -9999 -9999 -9999 -9999 -9999 -9999 -9999 -9999 -9999 -9999 -9999 -9999 -9999 -9999 -9999 -9999 -9999 -9999 -9999 -9999 -9999 -9999 -9999 -9999 -9999 -9999 -9999 -9999 -9999 -9999 -9999 -9999 -9999 -9999 -9999 -9999 -9999 -9999 -9999 -9999 -9999 -9999 -9999 -9999 -9999 -9999 -9999 -9999 -9999 -9999 -9999 -9999 -9999 -9999 -9999 -9999 -9999 -9999 -9999 -9999 -9999 -9999 -9999 -9999 -9999 -9999 -9999 -9999 -9999 -9999 -9999 -9999 -9999 -9999 -9999 -9999 -9999 -9999 -9999 -9999 -9999 -9999 -9999 -9999 -9999 -9999 -9999 -9999 -9999 -9999 -9999 -9999 -9999 -9999 -9999 -9999 -9999 -9999 -9999 -9999 -9999 -9999 -9999 -9999 -9999 -9999 3.02889E-1 3.11418E-1 3.53869E-1 3.98135E-1 4.17492E-1 4.56293E-1 4.75731E-1 4.35333E-1 3.87138E-1 4.7768E-1 5.07404E-1 5.11605E-1 4.57085E-1 4.25522E-1 4.07924E-1 3.73454E-1 3.65322E-1 3.74072E-1 3.13437E-1 2.75327E-1 2.68671E-1 3.10673E-1 3.59909E-1 3.59003E-1 4.01023E-1 4.31651E-1 4.75216E-1 4.97191E-1 4.95574E-1 4.77797E-1 4.96867E-1 4.78133E-1 3.85211E-1 3.10312E-1 3.7426E-1 3.65209E-1 3.96614E-1 4.99243E-1 5.66402E-1 6.12977E-1 5.7972E-1 5.46305E-1 4.35472E-1 5.39259E-1 4.15916E-1 3.56405E-1 5.83201E-1 5.32651E-1 4.15315E-1 4.56359E-1 3.46079E-1 3.11651E-1 4.87381E-1 4.15798E-1 5.61322E-1 4.77821E-1 5.82068E-1 3.28741E-1 2.38935E-1 2.23491E-1 2.13407E-1 1.93456E-1 1.7201E-1 1.05319E-1 6.43741E-2 1.19705E-1 6.32949E-2 1.06836E-1 1.88655E-1 2.46411E-1 3.10107E-1 3.77161E-1 4.40442E-1 3.39049E-1 2.4411E-1 4.12802E-1 4.15556E-1 4.64777E-1 4.46512E-1 4.01883E-1 3.25427E-1 3.9183E-1 2.95903E-1 1.24014E-1 1.20916E-1 1.64032E-1 2.36151E-1 1.89728E-1 2.00207E-1 2.38264E-1 2.4525E-1 3.13278E-1 4.17679E-1 5.07345E-1 5.39718E-1 6.23289E-1 6.56023E-1 6.66261E-1 6.78453E-1 6.66561E-1 6.66266E-1 6.49263E-1 6.49489E-1 6.49489E-1 6.71849E-1 6.71045E-1 6.70167E-1 6.69287E-1 6.89147E-1 6.88508E-1 -9999 -9999 -9999 -9999 -9999 -9999 -9999 -9999 -9999 -9999 -9999 -9999 -9999 -9999 -9999 -9999 -9999 -9999 -9999 -9999 -9999 -9999
-9999 -9999 -9999 -9999 -9999 -9999 -9999 -9999 -9999 -9999 -9999 -9999 -9999 -9999 -9999 -9999 -9999 -9999 -9999 -9999 -9999 -9999 -9999 -9999 -9999 -9999 -9999 -9999 -9999 -9999 -9999 -9999 -9999 -9999 -9999 -9999 -9999 -9999 -9999 -9999 -9999 -9999 -9999 -9999 -9999 -9999 -9999 -9999 -9999 -9999 -9999 -9999 -9999 -9999 -9999 -9999 -9999 -9999 -9999 -9999 -9999 -9999 -9999 -9999 -9999 -9999 -9999 -9999 -9999 -9999 -9999 -9999 -9999 -9999 -9999 -9999 -9999 -9999 -9999 -9999 -9999 -9999 -9999 -9999 -9999 -9999 -9999 -9999 -9999 -9999 -9999 -9999 -9999 -9999 -9999 -9999 -9999 -9999 -9999 -9999 -9999 -9999 -9999 -9999 -9999 -9999 -9999 -9999 -9999 -9999 -9999 -9999 -9999 -9999 -9999 -9999 -9999 -9999 -9999 -9999 -9999 -9999 -9999 -9999 -9999 -9999 -9999 -9999 -9999 -9999 -9999 3.04803E-1 2.97186E-1 3.07275E-1 3.72418E-1 4.20969E-1 4.12902E-1 4.27075E-1 4.3532E-1 4.15412E-1 3.71312E-1 3.69503E-1 3.76485E-1 4.03559E-1 4.09486E-1 4.22679E-1 4.51315E-1 4.33125E-1 4.22932E-1 4.35616E-1 3.9019E-1 3.15947E-1 2.74812E-1 2.84459E-1 3.1012E-1 3.43248E-1 4.35157E-1 5.78048E-1 6.54329E-1 6.57913E-1 6.42748E-1 6.73101E-1 5.91604E-1 5.26667E-1 3.81835E-1 3.13364E-1 3.60128E-1 3.47992E-1 4.02832E-1 4.509E-1 4.63736E-1 4.48007E-1 4.57611E-1 3.94391E-1 5.47219E-1 6.24721E-1 6.25087E-1 5.36176E-1 4.01026E-1 3.60521E-1 2.94299E-1 4.37989E-1 4.83242E-1 4.11939E-1 3.81201E-1 4.93178E-1 6.15553E-1 4.60755E-1 3.54199E-1 2.34326E-1 1.9718E-1 9.94966E-2 6.28065E-2 7.1536E-2 7.07476E-2 5.03949E-2 5.06373E-2 7.80449E-2 1.39583E-1 1.82718E-1 2.54577E-1 2.64979E-1 2.78354E-1 3.59241E-1 3.8467E-1 3.93279E-1 3.77161E-1 3.7621E-1 3.86674E-1 3.57698E-1 4.88581E-1 5.47324E-1 4.86885E-1 4.87651E-1 4.34425E-1 3.99595E-1 4.20496E-1 4.33733E-1 5.27534E-1 5.13978E-1 5.31484E-1 2.74813E-1 2.95253E-1 3.64876E-1 4.66724E-1 4.59781E-1 4.72204E-1 5.51856E-1 5.99099E-1 6.57435E-1 6.53247E-1 6.66413E-1 6.51674E-1 6.50394E-1 6.48659E-1 6.47677E-1 6.70533E-1 6.7002E-1 6.69654E-1 6.687E-1 6.66862E-1 6.87655E-1 -9999 -9999 -9999 -9999 -9999 -9999 -9999 -9999 -9999 -9999 -9999 -9999 -9999 -9999 -9999 -9999 -9999 -9999 -9999 -9999 -9999 -9999
-9999 -9999 -9999 -9999 -9999 -9999 -9999 -9999 -9999 -9999 -9999 -9999 -9999 -9999 -9999 -9999 -9999 -9999 -9999 -9999 -9999 -9999 -9999 -9999 -9999 -9999 -9999 -9999 -9999 -9999 -9999 -9999 -9999 -9999 -9999 -9999 -9999 -9999 -9999 -9999 -9999 -9999 -9999 -9999 -9999 -9999 -9999 -9999 -9999 -9999 -9999 -9999 -9999 -9999 -9999 -9999 -9999 -9999 -9999 -9999 -9999 -9999 -9999 -9999 -9999 -9999 -9999 -9999 -9999 -9999 -9999 -9999 -9999 -9999 -9999 -9999 -9999 -9999 -9999 -9999 -9999 -9999 -9999 -9999 -9999 -9999 -9999 -9999 -9999 -9999 -9999 -9999 -9999 -9999 -9999 -9999 -9999 -9999 -9999 -9999 -9999 -9999 -9999 -9999 -9999 -9999 -9999 -9999 -9999 -9999 -9999 -9999 -9999 -9999 -9999 -9999 -9999 -9999 -9999 -9999 -9999 -9999 -9999 -9999 -9999 -9999 -9999 -9999 -9999 3.31831E-1 3.05626E-1 2.96916E-1 2.90746E-1 2.99623E-1 3.40971E-1 3.59916E-1 3.92379E-1 4.24559E-1 4.40425E-1 4.38196E-1 4.14169E-1 3.34731E-1 3.26433E-1 3.22748E-1 3.28426E-1 3.881E-1 4.59345E-1 4.54135E-1 4.48358E-1 4.87317E-1 4.51572E-1 3.92037E-1 3.1483E-1 2.66014E-1 2.65006E-1 3.21719E-1 4.61065E-1 6.65339E-1 6.83747E-1 6.84953E-1 6.76145E-1 6.51389E-1 6.66444E-1 5.40504E-1 3.64285E-1 3.4273E-1 3.93228E-1 3.83388E-1 4.4036E-1 4.19729E-1 4.54083E-1 4.77243E-1 3.83929E-1 4.79771E-1 6.1472E-1 5.56596E-1 5.01359E-1 4.43339E-1 3.32393E-1 2.43805E-1 2.30954E-1 3.13699E-1 3.36635E-1 3.69377E-1 4.96849E-1 5.94598E-1 4.41422E-1 5.46352E-1 4.3687E-1 1.27624E-1 8.51318E-2 7.89211E-2 4.2597E-2 2.44942E-2 2.50566E-2 2.91473E-2 6.2958E-2 1.05345E-1 1.73054E-1 1.78782E-1 1.69386E-1 1.31603E-1 1.87466E-1 2.37042E-1 3.58325E-1 3.49064E-1 2.07502E-1 2.38123E-1 3.3732E-1 3.06873E-1 3.45891E-1 5.94433E-1 5.3873E-1 5.47242E-1 5.56299E-1 5.15792E-1 5.09417E-1 5.38649E-1 5.86903E-1 5.57587E-1 6.0296E-1 3.63149E-1 3.73132E-1 4.17135E-1 5.35071E-1 5.73106E-1 5.75152E-1 5.67474E-1 5.74395E-1 6.52041E-1 6.36327E-1 6.27156E-1 6.519E-1 6.49565E-1 6.46466E-1 6.45784E-1 6.46693E-1 6.7002E-1 6.69581E-1 6.68553E-1 6.67083E-1 6.65904E-1 -9999 -9999 -9999 -9999 -9999 -9999 -9999 -9999 -9999 -9999 -9999 -9999 -9999 -9999 -9999 -9999 -9999 -9999 -9999 -9999 -9999 -9999
-9999 -9999 -9999 -9999 -9999 -9999 -9999 -9999 -9999 -9999 -9999 -9999 -9999 -9999 -9999 -9999 -9999 -9999 -9999 -9999 -9999 -9999 -9999 -9999 -9999 -9999 -9999 -9999 -9999 -9999 -9999 -9999 -9999 -9999 -9999 -9999 -9999 -9999 -9999 -9999 -9999 -9999 -9999 -9999 -9999 -9999 -9999 -9999 -9999 -9999 -9999 -9999 -9999 -9999 -9999 -9999 -9999 -9999 -9999 -9999 -9999 -9999 -9999 -9999 -9999 -9999 -9999 -9999 -9999 -9999 -9999 -9999 -9999 -9999 -9999 -9999 -9999 -9999 -9999 -9999 -9999 -9999 -9999 -9999 -9999 -9999 -9999 -9999 -9999 -9999 -9999 -9999 -9999 -9999 -9999 -9999 -9999 -9999 -9999 -9999 -9999 -9999 -9999 -9999 -9999 -9999 -9999 -9999 -9999 -9999 -9999 -9999 -9999 -9999 -9999 -9999 -9999 -9999 -9999 -9999 -9999 -9999 -9999 -9999 -9999 -9999 -9999 -9999 -9999 3.04529E-1 2.97727E-1 2.88883E-1 2.84915E-1 3.08388E-1 3.18229E-1 3.32705E-1 3.43701E-1 3.59321E-1 3.96394E-1 4.02626E-1 3.78612E-1 3.63525E-1 3.4929E-1 3.34455E-1 3.10717E-1 3.14551E-1 3.7674E-1 4.28002E-1 4.56379E-1 5.12215E-1 5.148E-1 4.73761E-1 3.79024E-1 2.82744E-1 2.61495E-1 2.90954E-1 4.40912E-1 5.73653E-1 5.84656E-1 6.37243E-1 6.49681E-1 6.35289E-1 6.49368E-1 4.83679E-1 3.5387E-1 3.60724E-1 3.49167E-1 4.01568E-1 4.65658E-1 4.5407E-1 4.01503E-1 5.72081E-1 6.38223E-1 5.05042E-1 4.86013E-1 3.67692E-1 3.77161E-1 3.45891E-1 3.6679E-1 2.44053E-1 1.52783E-1 1.89751E-1 2.37256E-1 3.26177E-1 3.75165E-1 5.0743E-1 4.70977E-1 5.36828E-1 3.75011E-1 2.03528E-1 1.75294E-1 1.57903E-1 8.11228E-2 8.53904E-2 1.02178E-1 3.1845E-2 6.08934E-2 1.08389E-1 1.51384E-1 8.95493E-2 7.85006E-2 1.00144E-1 1.44584E-1 2.55714E-1 3.86636E-1 2.51118E-1 1.41323E-1 1.40091E-1 2.3019E-1 2.09128E-1 2.7907E-1 3.35988E-1 5.78743E-1 5.49375E-1 5.20755E-1 5.67861E-1 6.16575E-1 6.20641E-1 6.2763E-1 6.1782E-1 5.69914E-1 4.15095E-1 4.75827E-1 5.31958E-1 5.82504E-1 6.5799E-1 6.58113E-1 6.40076E-1 6.64294E-1 6.3333E-1 6.2607E-1 6.28627E-1 6.27001E-1 6.48508E-1 6.46087E-1 6.45632E-1 6.4692E-1 6.47677E-1 6.7002E-1 6.6892E-1 6.67451E-1 6.65831E-1 -9999 -9999 -9999 -9999 -9999 -9999 -9999 -9999 -9999 -9999 -9999 -9999 -9999 -9999 -9999 -9999 -9999 -9999 -9999 -9999 -9999 -9999
-9999 -9999 -9999 -9999 -9999 -9999 -9999 -9999 -9999 -9999 -9999 -9999 -9999 -9999 -9999 -9999 -9999 -9999 -9999 -9999 -9999 -9999 -9999 -9999 -9999 -9999 -9999 -9999 -9999 -9999 -9999 -9999 -9999 -9999 -9999 -9999 -9999 -9999 -9999 -9999 -9999 -9999 -9999 -9999 -9999 -9999 -9999 -9999 -9999 -9999 -9999 -9999 -9999 -9999 -9999 -9999 -9999 -9999 -9999 -9999 -9999 -9999 -9999 -9999 -9999 -9999 -9999 -9999 -9999 -9999 -9999 -9999 -9999 -9999 -9999 -9999 -9999 -9999 -9999 -9999 -9999 -9999 -9999 -9999 -9999 -9999 -9999 -9999 -9999 -9999 -9999 -9999 -9999 -9999 -9999 -9999 -9999 -9999 -9999 -9999 -9999 -9999 -9999 -9999 -9999 -9999 -9999 -9999 -9999 -9999 -9999 -9999 -9999 -9999 -9999 -9999 -9999 -9999 -9999 -9999 -9999 -9999 -9999 -9999 -9999 -9999 -9999 -9999 -9999 3.02343E-1 2.83589E-1 2.75E-1 2.63396E-1 2.68444E-1 2.79763E-1 3.02446E-1 3.06554E-1 3.29554E-1 3.21619E-1 3.32718E-1 3.47822E-1 3.34731E-1 3.54895E-1 3.48116E-1 3.26957E-1 3.05699E-1 3.15668E-1 3.74012E-1 4.41041E-1 4.71183E-1 4.67792E-1 5.03009E-1 4.46311E-1 3.35121E-1 2.67279E-1 2.62495E-1 3.14985E-1 4.04388E-1 4.70817E-1 5.17338E-1 5.35683E-1 6.31362E-1 5.7558E-1 4.24757E-1 3.58032E-1 3.73333E-1 3.81536E-1 4.8857E-1 4.83375E-1 5.80914E-1 5.69753E-1 4.96137E-1 4.5574E-1 4.33383E-1 4.40973E-1 4.46698E-1 4.03364E-1 2.8862E-1 2.40298E-1 1.85897E-1 1.27145E-1 2.61881E-1 3.78395E-1 4.46577E-1 2.6634E-1 5.47798E-1 5.01034E-1 4.99755E-1 4.8798E-1 4.56945E-1 4.54873E-1 3.50048E-1 1.9284E-1 1.74744E-1 1.76941E-1 3.89755E-2 5.85443E-2 8.70418E-2 7.25008E-2 5.94829E-2 9.60906E-2 1.53729E-1 2.42254E-1 3.24158E-1 2.45109E-1 1.71282E-1 1.06388E-1 9.01847E-2 1.37733E-1 1.57548E-1 1.80207E-1 2.26206E-1 2.97665E-1 2.83307E-1 2.08007E-1 1.89838E-1 2.85821E-1 5.99597E-1 5.72028E-1 5.83021E-1 3.36119E-1 3.27395E-1 3.50085E-1 4.00477E-1 5.69819E-1 6.37629E-1 6.37403E-1 6.26307E-1 6.32949E-1 6.30714E-1 6.29864E-1 6.28704E-1 6.27078E-1 6.49565E-1 6.48432E-1 6.48432E-1 6.49414E-1 6.49489E-1 6.71484E-1 6.69947E-1 6.68186E-1 6.66126E-1 -9999 -9999 -9999 -9999 -9999 -9999 -9999 -9999 -9999 -9999 -9999 -9999 -9999 -9999 -9999 -9999 -9999 -9999 -9999 -9999 -9999 -9999
-9999 -9999 -9999 -9999 -9999 -9999 -9999 -9999 -9999 -9999 -9999 -9999 -9999 -9999 -9999 -9999 -9999 -9999 -9999 -9999 -9999 -9999 -9999 -9999 -9999 -9999 -9999 -9999 -9999 -9999 -9999 -9999 -9999 -9999 -9999 -9999 -9999 -9999 -9999 -9999 -9999 -9999 -9999 -9999 -9999 -9999 -9999 -9999 -9999 -9999 -9999 -9999 -9999 -9999 -9999 -9999 -9999 -9999 -9999 -9999 -9999 -9999 -9999 -9999 -9999 -9999 -9999 -9999 -9999 -9999 -9999 -9999 -9999 -9999 -9999 -9999 -9999 -9999 -9999 -9999 -9999 -9999 -9999 -9999 -9999 -9999 -9999 -9999 -9999 -9999 -9999 -9999 -9999 -9999 -9999 -9999 -9999 -9999 -9999 -9999 -9999 -9999 -9999 -9999 -9999 -9999 -9999 -9999 -9999 -9999 -9999 -9999 -9999 -9999 -9999 -9999 -9999 -9999 -9999 -9999 -9999 -9999 -9999 -9999 -9999 -9999 -9999 -9999 3.0755E-1 3.02877E-1 3.25448E-1 2.95121E-1 2.76389E-1 2.68698E-1 2.87392E-1 2.92717E-1 2.93789E-1 2.7409E-1 2.79266E-1 2.83449E-1 2.85554E-1 3.09058E-1 3.34974E-1 3.31514E-1 3.47471E-1 3.41922E-1 3.37571E-1 3.58408E-1 3.51148E-1 3.90655E-1 4.38006E-1 4.62967E-1 4.51415E-1 3.836E-1 3.14427E-1 2.52905E-1 2.54128E-1 2.83076E-1 3.2946E-1 3.70319E-1 4.96644E-1 6.18223E-1 4.87891E-1 3.4591E-1 3.55059E-1 4.13758E-1 4.33645E-1 5.22495E-1 5.87196E-1 5.19451E-1 4.79498E-1 4.71758E-1 4.2245E-1 4.10406E-1 4.1197E-1 3.62026E-1 3.15359E-1 2.56517E-1 1.55125E-1 1.1574E-1 1.54345E-1 2.67443E-1 3.10129E-1 3.71773E-1 3.75243E-1 5.47798E-1 5.42824E-1 3.83893E-1 4.28456E-1 4.53553E-1 4.45525E-1 3.97491E-1 3.97417E-1 3.18377E-1 7.68152E-2 3.66433E-2 3.1095E-2 3.94405E-2 5.461E-2 8.82875E-2 1.50269E-1 2.44344E-1 2.80643E-1 2.23078E-1 1.37558E-1 8.96776E-2 5.80395E-2 5.32491E-2 8.34059E-2 1.52224E-1 1.16419E-1 1.5746E-1 2.60151E-1 2.48881E-1 1.84494E-1 1.34788E-1 1.96448E-1 2.37388E-1 4.04854E-1 4.69295E-1 3.31476E-1 2.35802E-1 2.84673E-1 3.30798E-1 4.33984E-1 5.40323E-1 5.98509E-1 6.0996E-1 6.21252E-1 6.31793E-1 6.29014E-1 6.27776E-1 6.27776E-1 6.27776E-1 6.51373E-1 6.51072E-1 6.51674E-1 6.51824E-1 6.50696E-1 6.56405E-1 6.69214E-1 6.51079E-1 6.65388E-1 -9999 -9999 -9999 -9999 -9999 -9999 -9999 -9999 -9999 -9999 -9999 -9999 -9999 -9999 -9999 -9999 -9999 -9999 -9999 -9999 -9999
-9999 -9999 -9999 -9999 -9999 -9999 -9999 -9999 -9999 -9999 -9999 -9999 -9999 -9999 -9999 -9999 -9999 -9999 -9999 -9999 -9999 -9999 -9999 -9999 -9999 -9999 -9999 -9999 -9999 -9999 -9999 -9999 -9999 -9999 -9999 -9999 -9999 -9999 -9999 -9999 -9999 -9999 -9999 -9999 -9999 -9999 -9999 -9999 -9999 -9999 -9999 -9999 -9999 -9999 -9999 -9999 -9999 -9999 -9999 -9999 -9999 -9999 -9999 -9999 -9999 -9999 -9999 -9999 -9999 -9999 -9999 -9999 -9999 -9999 -9999 -9999 -9999 -9999 -9999 -9999 -9999 -9999 -9999 -9999 -9999 -9999 -9999 -9999 -9999 -9999 -9999 -9999 -9999 -9999 -9999 -9999 -9999 -9999 -9999 -9999 -9999 -9999 -9999 -9999 -9999 -9999 -9999 -9999 -9999 -9999 -9999 -9999 -9999 -9999 -9999 -9999 -9999 -9999 -9999 -9999 -9999 -9999 -9999 -9999 -9999 -9999 3.0207E-1 3.02616E-1 3.16991E-1 3.61891E-1 3.95466E-1 3.71614E-1 3.23288E-1 2.83688E-1 2.76647E-1 2.56938E-1 2.56444E-1 2.53742E-1 2.55459E-1 2.71781E-1 2.73576E-1 2.75327E-1 3.1483E-1 3.76133E-1 3.75211E-1 3.87424E-1 3.88358E-1 3.36563E-1 3.36852E-1 3.63033E-1 3.87275E-1 4.58804E-1 5.15624E-1 4.43509E-1 3.38073E-1 2.67335E-1 2.52173E-1 2.52905E-1 2.73211E-1 3.17856E-1 4.07194E-1 4.34585E-1 3.84885E-1 3.35179E-1 3.80939E-1 4.22566E-1 5.17654E-1 5.63826E-1 5.14823E-1 4.60282E-1 4.76895E-1 4.71951E-1 4.53737E-1 4.37873E-1 4.08321E-1 3.23981E-1 2.92213E-1 3.04392E-1 1.81314E-1 1.13038E-1 1.30953E-1 1.36295E-1 1.61034E-1 1.89738E-1 2.41646E-1 3.68776E-1 4.67545E-1 4.70228E-1 3.14567E-1 1.99218E-1 2.20583E-1 1.76851E-1 1.79532E-1 2.08249E-1 5.47878E-2 2.00205E-2 1.99499E-2 4.06927E-2 7.66041E-2 1.06988E-1 1.55778E-1 1.79196E-1 2.01614E-1 2.31237E-1 1.42182E-1 1.15605E-1 5.41712E-2 5.04912E-2 7.57298E-2 1.04621E-1 1.0954E-1 1.71998E-1 2.34074E-1 1.89787E-1 1.53221E-1 1.2588E-1 1.54884E-1 2.14872E-1 4.433E-1 4.70368E-1 3.54338E-1 3.41278E-1 3.48353E-1 4.21466E-1 5.02673E-1 5.33484E-1 6.08461E-1 6.16166E-1 6.13266E-1 6.01654E-1 6.27078E-1 6.27078E-1 6.27931E-1 6.28395E-1 6.27853E-1 6.51223E-1 6.51448E-1 6.36179E-1 6.35411E-1 6.72069E-1 6.69727E-1 6.67157E-1 6.65241E-1 -9999 -9999 -9999 -9999 -9999 -9999 -9999 -9999 -9999 -9999 -9999 -9999 -9999 -9999 -9999 -9999 -9999 -9999 -9999 -9999 -9999
-9999 -9999 -9999 -9999 -9999 -9999 -9999 -9999 -9999 -9999 -9999 -9999 -9999 -9999 -9999 -9999 -9999 -9999 -9999 -9999 -9999 -9999 -9999 -9999 -9999 -9999 -9999 -9999 -9999 -9999 -9999 -9999 -9999 -9999 -9999 -9999 -9999 -9999 -9999 -9999 -9999 -9999 -9999 -9999 -9999 -9999 -9999 -9999 -9999 -9999 -9999 -9999 -9999 -9999 -9999 -9999 -9999 -9999 -9999 -9999 -9999 -9999 -9999 -9999 -9999 -9999 -9999 -9999 -9999 -9999 -9999 -9999 -9999 -9999 -9999 -9999 -9999 -9999 -9999 -9999 -9999 -9999 -9999 -9999 -9999 -9999 -9999 -9999 -9999 -9999 -9999 -9999 -9999 -9999 -9999 -9999 -9999 -9999 -9999 -9999 -9999 -9999 -9999 -9999 -9999 -9999 -9999 -9999 -9999 -9999 -9999 -9999 -9999 -9999 -9999 -9999 -9999 -9999 -9999 -9999 -9999 -9999 -9999 -9999 -9999 -9999 2.82015E-1 2.83589E-1 3.09585E-1 3.56943E-1 4.00423E-1 4.03531E-1 3.66796E-1 3.26977E-1 2.94607E-1 2.93265E-1 2.93802E-1 2.8873E-1 2.845E-1 2.62356E-1 2.80778E-1 2.90806E-1 3.33523E-1 4.13508E-1 4.2263E-1 3.81157E-1 3.30229E-1 3.35409E-1 3.30527E-1 3.311E-1 3.56481E-1 3.87275E-1 4.69823E-1 4.60803E-1 4.05297E-1 3.08102E-1 2.78896E-1 2.72442E-1 2.76045E-1 2.71913E-1 2.99075E-1 3.31444E-1 3.45058E-1 3.48878E-1 3.86762E-1 4.87292E-1 4.98018E-1 4.87893E-1 4.2182E-1 4.83888E-1 4.86364E-1 4.18878E-1 4.60262E-1 4.42441E-1 4.53952E-1 4.5994E-1 3.4772E-1 2.99124E-1 3.86262E-1 2.99039E-1 1.76002E-1 1.38975E-1 1.98901E-1 2.79767E-1 3.74399E-1 4.57318E-1 5.14413E-1 4.20028E-1 2.87895E-1 1.8029E-1 1.95244E-1 1.20158E-1 6.73544E-2 8.49677E-2 7.80613E-2 2.59115E-2 2.67225E-2 2.74406E-2 3.22783E-2 4.9005E-2 9.70486E-2 1.0515E-1 1.57947E-1 2.26558E-1 2.1507E-1 1.47758E-1 7.72867E-2 6.54821E-2 1.02163E-1 1.18707E-1 1.32593E-1 1.49763E-1 1.78537E-1 1.54992E-1 1.58243E-1 1.56223E-1 1.90182E-1 2.58385E-1 3.44095E-1 4.70884E-1 5.28009E-1 4.69811E-1 4.77867E-1 4.87921E-1 4.95727E-1 6.17651E-1 6.12633E-1 6.04982E-1 6.11378E-1 6.14758E-1 5.99826E-1 6.26691E-1 6.28008E-1 6.2855E-1 6.28163E-1 6.50921E-1 6.50243E-1 6.50243E-1 6.49791E-1 6.48886E-1 6.70387E-1 6.53109E-1 6.5123E-1 6.66199E-1 -9999 -9999 -9999 -9999 -9999 -9999 -9999 -9999 -9999 -9999 -9999 -9999 -9999 -9999 -9999 -9999 -9999 -9999 -9999 -9999
-9999 -9999 -9999 -9999 -9999 -9999 -9999 -9999 -9999 -9999 -9999 -9999 -9999 -9999 -9999 -9999 -9999 -9999 -9999 -9999 -9999 -9999 -9999 -9999 -9999 -9999 -9999 -9999 -9999 -9999 -9999 -9999 -9999 -9999 -9999 -9999 -9999 -9999 -9999 -9999 -9999 -9999 -9999 -9999 -9999 -9999 -9999 -9999 -9999 -9999 -9999 -9999 -9999 -9999 -9999 -9999 -9999 -9999 -9999 -9999 -9999 -9999 -9999 -9999 -9999 -9999 -9999 -9999 -9999 -9999 -9999 -9999 -9999 -9999 -9999 -9999 -9999 -9999 -9999 -9999 -9999 -9999 -9999 -9999 -9999 -9999 -9999 -9999 -9999 -9999 -9999 -9999 -9999 -9999 -9999 -9999 -9999 -9999 -9999 -9999 -9999 -9999 -9999 -9999 -9999 -9999 -9999 -9999 -9999 -9999 -9999 -9999 -9999 -9999 -9999 -9999 -9999 -9999 -9999 -9999 -9999 -9999 -9999 -9999 -9999 -9999 2.73713E-1 2.54946E-1 2.80545E-1 3.12912E-1 3.29543E-1 3.39908E-1 3.56053E-1 3.28426E-1 3.26149E-1 3.3358E-1 3.44591E-1 3.46638E-1 3.1454E-1 3.07888E-1 3.29511E-1 3.73709E-1 3.88653E-1 4.13194E-1 3.58845E-1 3.23119E-1 3.12468E-1 3.09973E-1 3.36575E-1 3.13313E-1 3.03448E-1 3.19529E-1 3.89507E-1 4.56963E-1 4.37136E-1 3.78192E-1 2.9854E-1 3.05621E-1 3.24876E-1 3.49442E-1 3.13903E-1 3.4916E-1 3.71834E-1 3.20085E-1 3.64016E-1 4.15943E-1 4.34057E-1 3.83485E-1 4.42546E-1 4.62296E-1 3.76074E-1 3.4421E-1 3.78256E-1 3.36491E-1 3.5923E-1 3.93776E-1 4.27822E-1 3.30143E-1 3.12812E-1 2.31613E-1 1.46144E-1 1.84852E-1 2.64653E-1 2.54495E-1 2.82294E-1 4.17462E-1 4.39247E-1 4.87112E-1 3.76576E-1 2.70691E-1 2.56622E-1 1.94931E-1 8.88325E-2 1.1442E-1 1.41774E-1 1.12132E-1 2.84854E-2 1.56416E-2 1.81056E-2 3.45078E-2 6.5576E-2 5.97268E-2 7.76094E-2 1.32293E-1 2.04295E-1 1.15114E-1 5.93162E-2 8.21479E-2 8.00488E-2 5.81393E-2 7.92956E-2 1.22298E-1 1.1487E-1 1.42069E-1 2.32385E-1 2.86785E-1 3.07791E-1 3.14271E-1 3.13557E-1 3.43254E-1 5.19474E-1 6.01783E-1 6.09559E-1 6.1021E-1 6.13063E-1 6.1036E-1 6.24051E-1 6.26226E-1 6.12401E-1 6.14523E-1 5.99667E-1 6.26768E-1 6.27853E-1 6.28782E-1 6.28472E-1 6.26923E-1 6.49338E-1 6.48659E-1 6.48357E-1 6.32566E-1 6.55657E-1 6.54459E-1 6.52884E-1 6.51982E-1 -9999 -9999 -9999 -9999 -9999 -9999 -9999 -9999 -9999 -9999 -9999 -9999 -9999 -9999 -9999 -9999 -9999 -9999 -9999 -9999
-9999 -9999 -9999 -9999 -9999 -9999 -9999 -9999 -9999 -9999 -9999 -9999 -9999 -9999 -9999 -9999 -9999 -9999 -9999 -9999 -9999 -9999 -9999 -9999 -9999 -9999 -9999 -9999 -9999 -9999 -9999 -9999 -9999 -9999 -9999 -9999 -9999 -9999 -9999 -9999 -9999 -9999 -9999 -9999 -9999 -9999 -9999 -9999 -9999 -9999 -9999 -9999 -9999 -9999 -9999 -9999 -9999 -9999 -9999 -9999 -9999 -9999 -9999 -9999 -9999 -9999 -9999 -9999 -9999 -9999 -9999 -9999 -9999 -9999 -9999 -9999 -9999 -9999 -9999 -9999 -9999 -9999 -9999 -9999 -9999 -9999 -9999 -9999 -9999 -9999 -9999 -9999 -9999 -9999 -9999 -9999 -9999 -9999 -9999 -9999 -9999 -9999 -9999 -9999 -9999 -9999 -9999 -9999 -9999 -9999 -9999 -9999 -9999 -9999 -9999 -9999 -9999 -9999 -9999 -9999 -9999 -9999 -9999 -9999 -9999 2.73456E-1 2.48854E-1 2.4813E-1 2.66924E-1 2.7613E-1 2.82114E-1 2.67695E-1 2.85554E-1 2.87934E-1 2.90593E-1 3.03551E-1 3.63226E-1 3.81903E-1 3.82513E-1 3.70072E-1 3.90498E-1 3.92037E-1 3.54691E-1 3.21143E-1 3.05291E-1 2.95509E-1 2.94434E-1 3.09985E-1 3.04755E-1 2.45636E-1 2.5511E-1 2.91025E-1 3.30031E-1 3.69403E-1 4.26667E-1 3.62483E-1 3.12512E-1 3.69986E-1 4.89499E-1 5.82218E-1 5.27963E-1 4.31728E-1 3.7635E-1 4.70387E-1 4.62342E-1 3.58528E-1 4.37978E-1 4.18982E-1 4.24691E-1 4.40844E-1 3.47915E-1 2.95523E-1 2.6432E-1 2.27022E-1 1.68159E-1 2.80614E-1 3.86055E-1 3.13144E-1 1.94178E-1 1.48559E-1 1.00522E-1 1.09738E-1 1.41221E-1 1.11301E-1 1.54805E-1 2.81741E-1 3.88173E-1 4.71732E-1 4.7302E-1 4.3437E-1 3.19744E-1 1.69507E-1 1.84303E-1 1.85364E-1 1.66981E-1 8.45755E-2 4.69541E-2 1.24292E-2 1.25488E-2 2.27513E-2 4.29857E-2 2.80507E-2 4.56662E-2 1.06368E-1 1.61691E-1 8.53549E-2 4.9993E-2 6.59144E-2 4.53621E-2 4.47348E-2 6.7759E-2 1.46491E-1 1.79258E-1 1.54594E-1 2.16206E-1 2.93199E-1 4.28591E-1 4.43687E-1 3.77281E-1 4.67252E-1 5.03783E-1 6.17887E-1 6.30653E-1 6.308E-1 6.23049E-1 6.02057E-1 6.00786E-1 6.27388E-1 6.12952E-1 6.14994E-1 6.00144E-1 6.01257E-1 6.27311E-1 6.27853E-1 6.28008E-1 6.26148E-1 6.24129E-1 6.47677E-1 6.4745E-1 6.47298E-1 6.31487E-1 6.54384E-1 6.53259E-1 6.52283E-1 -9999 -9999 -9999 -9999 -9999 -9999 -9999 -9999 -9999 -9999 -9999 -9999 -9999 -9999 -9999 -9999 -9999 -9999 -9999 -9999
-9999 -9999 -9999 -9999 -9999 -9999 -9999 -9999 -9999 -9999 -9999 -9999 -9999 -9999 -9999 -9999 -9999 -9999 -9999 -9999 -9999 -9999 -9999 -9999 -9999 -9999 -9999 -9999 -9999 -9999 -9999 -9999 -9999 -9999 -9999 -9999 -9999 -9999 -9999 -9999 -9999 -9999 -9999 -9999 -9999 -9999 -9999 -9999 -9999 -9999 -9999 -9999 -9999 -9999 -9999 -9999 -9999 -9999 -9999 -9999 -9999 -9999 -9999 -9999 -9999 -9999 -9999 -9999 -9999 -9999 -9999 -9999 -9999 -9999 -9999 -9999 -9999 -9999 -9999 -9999 -9999 -9999 -9999 -9999 -9999 -9999 -9999 -9999 -9999 -9999 -9999 -9999 -9999 -9999 -9999 -9999 -9999 -9999 -9999 -9999 -9999 -9999 -9999 -9999 -9999 -9999 -9999 -9999 -9999 -9999 -9999 -9999 -9999 -9999 -9999 -9999 -9999 -9999 -9999 -9999 -9999 -9999 -9999 -9999 2.73456E-1 2.49338E-1 2.46445E-1 2.45965E-1 2.62394E-1 2.6566E-1 2.36044E-1 2.49602E-1 2.49602E-1 2.48876E-1 2.48634E-1 2.37868E-1 2.95899E-1 3.86198E-1 4.13821E-1 3.70374E-1 3.93271E-1 3.59143E-1 3.00638E-1 2.78567E-1 2.54554E-1 2.63498E-1 2.76762E-1 2.54374E-1 2.41112E-1 2.53149E-1 2.56094E-1 2.93968E-1 2.99624E-1 3.70608E-1 3.95331E-1 3.83037E-1 3.61575E-1 5.29573E-1 6.05558E-1 5.14051E-1 5.55117E-1 5.26882E-1 5.13974E-1 5.54504E-1 5.379E-1 4.52242E-1 4.7077E-1 4.84533E-1 3.68821E-1 3.09156E-1 4.11343E-1 3.48888E-1 3.12662E-1 2.3944E-1 2.64651E-1 2.13236E-1 2.34129E-1 2.07662E-1 1.46713E-1 8.39108E-2 6.4114E-2 7.41418E-2 8.63759E-2 9.68092E-2 1.4766E-1 2.19247E-1 3.0037E-1 3.59788E-1 4.10401E-1 4.98854E-1 4.44987E-1 3.64913E-1 3.5051E-1 2.85427E-1 1.41865E-1 1.06865E-1 7.05071E-2 5.4848E-2 2.34145E-2 2.4519E-2 2.38233E-2 2.76827E-2 5.38306E-2 1.06195E-1 8.9492E-2 5.14147E-2 3.70448E-2 5.10724E-2 5.706E-2 7.80942E-2 1.17602E-1 2.15127E-1 5.19582E-1 4.57351E-1 2.91952E-1 2.76614E-1 3.75938E-1 3.45134E-1 5.3294E-1 5.32115E-1 5.96748E-1 6.11115E-1 6.35522E-1 6.299E-1 6.21101E-1 6.1782E-1 6.00706E-1 6.01183E-1 6.12716E-1 6.14444E-1 6.16013E-1 6.00383E-1 6.00701E-1 6.26846E-1 6.26846E-1 6.25605E-1 6.24284E-1 6.48055E-1 6.4745E-1 6.46844E-1 6.30561E-1 6.53484E-1 6.52884E-1 6.51982E-1 -9999 -9999 -9999 -9999 -9999 -9999 -9999 -9999 -9999 -9999 -9999 -9999 -9999 -9999 -9999 -9999 -9999 -9999 -9999 -9999
-9999 -9999 -9999 -9999 -9999 -9999 -9999 -9999 -9999 -9999 -9999 -9999 -9999 -9999 -9999 -9999 -9999 -9999 -9999 -9999 -9999 -9999 -9999 -9999 -9999 -9999 -9999 -9999 -9999 -9999 -9999 -9999 -9999 -9999 -9999 -9999 -9999 -9999 -9999 -9999 -9999 -9999 -9999 -9999 -9999 -9999 -9999 -9999 -9999 -9999 -9999 -9999 -9999 -9999 -9999 -9999 -9999 -9999 -9999 -9999 -9999 -9999 -9999 -9999 -9999 -9999 -9999 -9999 -9999 -9999 -9999 -9999 -9999 -9999 -9999 -9999 -9999 -9999 -9999 -9999 -9999 -9999 -9999 -9999 -9999 -9999 -9999 -9999 -9999 -9999 -9999 -9999 -9999 -9999 -9999 -9999 -9999 -9999 -9999 -9999 -9999 -9999 -9999 -9999 -9999 -9999 -9999 -9999 -9999 -9999 -9999 -9999 -9999 -9999 -9999 -9999 -9999 -9999 -9999 -9999 -9999 -9999 -9999 2.52986E-1 2.49822E-1 2.46926E-1 2.45247E-1 2.45486E-1 2.29121E-1 2.30036E-1 2.30953E-1 2.30723E-1 2.41696E-1 2.38393E-1 2.16759E-1 2.19183E-1 2.50766E-1 3.3961E-1 3.33248E-1 3.0942E-1 3.44111E-1 3.40037E-1 2.84583E-1 2.71605E-1 2.68801E-1 2.28103E-1 2.23582E-1 2.27876E-1 2.52163E-1 3.04268E-1 3.11154E-1 3.5656E-1 3.61886E-1 4.61438E-1 5.81543E-1 5.42951E-1 4.31397E-1 5.20419E-1 5.13236E-1 5.25498E-1 5.74481E-1 5.67619E-1 5.10388E-1 5.55334E-1 5.66327E-1 5.33837E-1 5.42718E-1 4.83243E-1 3.63814E-1 3.2492E-1 3.59931E-1 3.14051E-1 2.07186E-1 2.20589E-1 2.81541E-1 2.12186E-1 1.37975E-1 1.22962E-1 9.11871E-2 8.57892E-2 7.24424E-2 9.86427E-2 1.34381E-1 1.50593E-1 1.55814E-1 1.19911E-1 1.72123E-1 2.02902E-1 3.0238E-1 4.22032E-1 3.12761E-1 2.559E-1 2.48907E-1 2.06312E-1 1.61486E-1 2.2121E-1 1.13466E-1 1.171E-1 6.9939E-2 4.93575E-2 2.53017E-2 2.87295E-2 5.41225E-2 5.70846E-2 3.22499E-2 2.12957E-2 3.17724E-2 4.74049E-2 6.44181E-2 1.21615E-1 1.4912E-1 1.78904E-1 5.48306E-1 4.73771E-1 4.76498E-1 3.91904E-1 4.37036E-1 4.86408E-1 5.76115E-1 5.96648E-1 6.02953E-1 5.97625E-1 6.01067E-1 6.23465E-1 6.18055E-1 6.17272E-1 6.01342E-1 6.01819E-1 6.13266E-1 6.14601E-1 6.15308E-1 5.9911E-1 5.99189E-1 6.25217E-1 6.25372E-1 6.24362E-1 6.24129E-1 6.24518E-1 6.48886E-1 6.4813E-1 6.46693E-1 6.30329E-1 6.53184E-1 6.51456E-1 -9999 -9999 -9999 -9999 -9999 -9999 -9999 -9999 -9999 -9999 -9999 -9999 -9999 -9999 -9999 -9999 -9999 -9999 -9999 -9999
-9999 -9999 -9999 -9999 -9999 -9999 -9999 -9999 -9999 -9999 -9999 -9999 -9999 -9999 -9999 -9999 -9999 -9999 -9999 -9999 -9999 -9999 -9999 -9999 -9999 -9999 -9999 -9999 -9999 -9999 -9999 -9999 -9999 -9999 -9999 -9999 -9999 -9999 -9999 -9999 -9999 -9999 -9999 -9999 -9999 -9999 -9999 -9999 -9999 -9999 -9999 -9999 -9999 -9999 -9999 -9999 -9999 -9999 -9999 -9999 -9999 -9999 -9999 -9999 -9999 -9999 -9999 -9999 -9999 -9999 -9999 -9999 -9999 -9999 -9999 -9999 -9999 -9999 -9999 -9999 -9999 -9999 -9999 -9999 -9999 -9999 -9999 -9999 -9999 -9999 -9999 -9999 -9999 -9999 -9999 -9999 -9999 -9999 -9999 -9999 -9999 -9999 -9999 -9999 -9999 -9999 -9999 -9999 -9999 -9999 -9999 -9999 -9999 -9999 -9999 -9999 -9999 -9999 -9999 -9999 -9999 -9999 2.52742E-1 2.49822E-1 2.46205E-1 2.43575E-1 2.42624E-1 2.24585E-1 2.25939E-1 2.27072E-1 2.27753E-1 2.29121E-1 2.11743E-1 2.10451E-1 2.10451E-1 2.23866E-1 2.28163E-1 2.6037E-1 2.27825E-1 2.32868E-1 2.9524E-1 2.83794E-1 2.57509E-1 2.73657E-1 2.73714E-1 2.69876E-1 2.54363E-1 2.97458E-1 3.65209E-1 3.87369E-1 3.55652E-1 3.79707E-1 5.03115E-1 5.61281E-1 5.09978E-1 5.65415E-1 4.60501E-1 4.26978E-1 4.84857E-1 5.33612E-1 5.30393E-1 4.85011E-1 4.17049E-1 4.07173E-1 3.5008E-1 4.46862E-1 4.07499E-1 3.88179E-1 4.14682E-1 3.87666E-1 2.88301E-1 2.34447E-1 3.14423E-1 3.07956E-1 2.76511E-1 1.76753E-1 2.15957E-1 1.52956E-1 8.55879E-2 1.00806E-1 1.49144E-1 1.0852E-1 1.96128E-1 1.5625E-1 2.70903E-1 2.25577E-1 3.41061E-1 3.85838E-1 3.85121E-1 4.47765E-1 3.76077E-1 2.85224E-1 3.63823E-1 3.3206E-1 2.87567E-1 2.72361E-1 1.77174E-1 2.1923E-1 1.22568E-1 2.8975E-2 2.15912E-2 1.76863E-2 2.12871E-2 2.26943E-2 1.82031E-2 2.67807E-2 4.65113E-2 6.9413E-2 1.03413E-1 3.82859E-1 4.41169E-1 2.19056E-1 2.54911E-1 3.40313E-1 3.82003E-1 4.58605E-1 5.02255E-1 5.3614E-1 5.88066E-1 5.95691E-1 5.99059E-1 5.92595E-1 5.97645E-1 5.95412E-1 6.18681E-1 6.18993E-1 6.02533E-1 6.0293E-1 5.87284E-1 6.14209E-1 6.13895E-1 6.12952E-1 6.1248E-1 5.96879E-1 6.23273E-1 6.2304E-1 6.23351E-1 6.24906E-1 6.34874E-1 6.34643E-1 6.33182E-1 6.32181E-1 6.5401E-1 6.50627E-1 -9999 -9999 -9999 -9999 -9999 -9999 -9999 -9999 -9999 -9999 -9999 -9999 -9999 -9999 -9999 -9999 -9999 -9999 -9999 -9999
-9999 -9999 -9999 -9999 -9999 -9999 -9999 -9999 -9999 -9999 -9999 -9999 -9999 -9999 -9999 -9999 -9999 -9999 -9999 -9999 -9999 -9999 -9999 -9999 -9999 -9999 -9999 -9999 -9999 -9999 -9999 -9999 -9999 -9999 -9999 -9999 -9999 -9999 -9999 -9999 -9999 -9999 -9999 -9999 -9999 -9999 -9999 -9999 -9999 -9999 -9999 -9999 -9999 -9999 -9999 -9999 -9999 -9999 -9999 -9999 -9999 -9999 -9999 -9999 -9999 -9999 -9999 -9999 -9999 -9999 -9999 -9999 -9999 -9999 -9999 -9999 -9999 -9999 -9999 -9999 -9999 -9999 -9999 -9999 -9999 -9999 -9999 -9999 -9999 -9999 -9999 -9999 -9999 -9999 -9999 -9999 -9999 -9999 -9999 -9999 -9999 -9999 -9999 -9999 -9999 -9999 -9999 -9999 -9999 -9999 -9999 -9999 -9999 -9999 -9999 -9999 -9999 -9999 2.76808E-1 2.78364E-1 2.79144E-1 2.59392E-1 2.59144E-1 2.56422E-1 2.50307E-1 2.43337E-1 2.23013E-1 2.22342E-1 2.2391E-1 2.26392E-1 2.3372E-1 2.25659E-1 2.46169E-1 2.4713E-1 2.61107E-1 2.97259E-1 2.84448E-1 2.42709E-1 2.42482E-1 2.27143E-1 2.64251E-1 2.66014E-1 2.29244E-1 2.66071E-1 2.87282E-1 2.90203E-1 3.16724E-1 3.97865E-1 4.3589E-1 3.76654E-1 3.68493E-1 4.00947E-1 4.39052E-1 5.34169E-1 5.05022E-1 4.86579E-1 3.88482E-1 3.63611E-1 3.72634E-1 4.72488E-1 4.31202E-1 3.68776E-1 3.20088E-1 2.71422E-1 2.35111E-1 4.07607E-1 4.47282E-1 4.6776E-1 4.48822E-1 3.41775E-1 3.04569E-1 3.52225E-1 3.61622E-1 2.88833E-1 3.3579E-1 2.29387E-1 2.60025E-1 1.6933E-1 1.13682E-1 1.87118E-1 1.99757E-1 1.26881E-1 2.56602E-1 3.28057E-1 3.75573E-1 4.03129E-1 4.20877E-1 4.50218E-1 4.63907E-1 3.77394E-1 3.16386E-1 3.79015E-1 3.97129E-1 2.7078E-1 2.64406E-1 1.22105E-1 2.56035E-1 1.71321E-1 7.15116E-2 5.19621E-2 1.54385E-2 1.21604E-2 1.93947E-2 2.41512E-2 3.03586E-2 1.45381E-1 2.18539E-1 7.24036E-2 1.55468E-1 2.49777E-1 5.00029E-1 4.32685E-1 3.07177E-1 3.62246E-1 4.53837E-1 4.96352E-1 5.39929E-1 5.5753E-1 5.54339E-1 5.88327E-1 5.83342E-1 5.89631E-1 5.96529E-1 5.94933E-1 6.18993E-1 6.1915E-1 5.99911E-1 5.9808E-1 5.83021E-1 5.84309E-1 6.10196E-1 6.09013E-1 6.08777E-1 6.0996E-1 6.21092E-1 6.22728E-1 6.24207E-1 6.2607E-1 6.11614E-1 6.36715E-1 6.35872E-1 6.35027E-1 6.31718E-1 6.65314E-1 -9999 -9999 -9999 -9999 -9999 -9999 -9999 -9999 -9999 -9999 -9999 -9999 -9999 -9999 -9999 -9999 -9999 -9999 -9999 -9999
-9999 -9999 -9999 -9999 -9999 -9999 -9999 -9999 -9999 -9999 -9999 -9999 -9999 -9999 -9999 -9999 -9999 -9999 -9999 -9999 -9999 -9999 -9999 -9999 -9999 -9999 -9999 -9999 -9999 -9999 -9999 -9999 -9999 -9999 -9999 -9999 -9999 -9999 -9999 -9999 -9999 -9999 -9999 -9999 -9999 -9999 -9999 -9999 -9999 -9999 -9999 -9999 -9999 -9999 -9999 -9999 -9999 -9999 -9999 -9999 -9999 -9999 -9999 -9999 -9999 -9999 -9999 -9999 -9999 -9999 -9999 -9999 -9999 -9999 -9999 -9999 -9999 -9999 -9999 -9999 -9999 -9999 -9999 -9999 -9999 -9999 -9999 -9999 -9999 -9999 -9999 -9999 -9999 -9999 -9999 -9999 -9999 -9999 -9999 -9999 -9999 -9999 -9999 -9999 -9999 -9999 -9999 -9999 -9999 -9999 -9999 -9999 -9999 -9999 -9999 -9999 2.72943E-1 2.76033E-1 2.96107E-1 2.81329E-1 2.83688E-1 2.85003E-1 2.8977E-1 3.04633E-1 2.48142E-1 2.38618E-1 2.33026E-1 2.28664E-1 2.2481E-1 2.28436E-1 2.35532E-1 2.69932E-1 3.18467E-1 3.1931E-1 3.00499E-1 3.07203E-1 3.53804E-1 3.44111E-1 3.03102E-1 2.62735E-1 2.75718E-1 2.50217E-1 2.45397E-1 2.60543E-1 3.20079E-1 3.73945E-1 3.12808E-1 3.1923E-1 3.56529E-1 4.38415E-1 4.68541E-1 4.83585E-1 4.89863E-1 5.26976E-1 4.45845E-1 5.1717E-1 4.42777E-1 3.9066E-1 3.22264E-1 4.09361E-1 3.42848E-1 3.15075E-1 2.97365E-1 2.61873E-1 2.66203E-1 2.95345E-1 4.07644E-1 3.51931E-1 4.16043E-1 3.59536E-1 2.85647E-1 3.05898E-1 2.56602E-1 2.26924E-1 2.70273E-1 2.47716E-1 1.63707E-1 1.79896E-1 2.41452E-1 3.13318E-1 2.92662E-1 2.51819E-1 3.24079E-1 3.87777E-1 3.92187E-1 3.3628E-1 4.24037E-1 1.68643E-1 1.4774E-1 1.41048E-1 1.83952E-1 2.7163E-1 3.83795E-1 2.26789E-1 1.2144E-1 1.15862E-1 1.23166E-1 8.60222E-2 7.99896E-2 1.07904E-1 6.62022E-2 7.17045E-2 9.93509E-2 1.21857E-1 1.36047E-1 2.45701E-1 2.87799E-1 8.66577E-2 1.29261E-1 1.66855E-1 2.22598E-1 3.69793E-1 4.15673E-1 4.39708E-1 5.09296E-1 5.53418E-1 5.46774E-1 5.38632E-1 5.44248E-1 5.40546E-1 5.75671E-1 5.83362E-1 5.79653E-1 5.76905E-1 5.88769E-1 6.12249E-1 6.09204E-1 5.95533E-1 5.88806E-1 5.93691E-1 6.22028E-1 6.21482E-1 6.05377E-1 6.07671E-1 5.95044E-1 6.24207E-1 6.26458E-1 6.12244E-1 6.1358E-1 6.384E-1 6.38247E-1 6.37635E-1 6.33567E-1 6.65683E-1 6.47457E-1 -9999 -9999 -9999 -9999 -9999 -9999 -9999 -9999 -9999 -9999 -9999 -9999 -9999 -9999 -9999 -9999 -9999 -9999 -9999
-9999 -9999 -9999 -9999 -9999 -9999 -9999 -9999 -9999 -9999 -9999 -9999 -9999 -9999 -9999 -9999 -9999 -9999 -9999 -9999 -9999 -9999 -9999 -9999 -9999 -9999 -9999 -9999 -9999 -9999 -9999 -9999 -9999 -9999 -9999 -9999 -9999 -9999 -9999 -9999 -9999 -9999 -9999 -9999 -9999 -9999 -9999 -9999 -9999 -9999 -9999 -9999 -9999 -9999 -9999 -9999 -9999 -9999 -9999 -9999 -9999 -9999 -9999 -9999 -9999 -9999 -9999 -9999 -9999 -9999 -9999 -9999 -9999 -9999 -9999 -9999 -9999 -9999 -9999 -9999 -9999 -9999 -9999 -9999 -9999 -9999 -9999 -9999 -9999 -9999 -9999 -9999 -9999 -9999 -9999 -9999 -9999 -9999 -9999 -9999 -9999 -9999 -9999 -9999 -9999 -9999 -9999 -9999 -9999 -9999 -9999 -9999 -9999 -9999 -9999 2.68602E-1 2.70639E-1 2.89414E-1 2.76389E-1 2.86059E-1 2.93509E-1 2.989E-1 3.17937E-1 2.98654E-1 2.79255E-1 2.74594E-1 2.68457E-1 2.58918E-1 2.14563E-1 2.09808E-1 2.32057E-1 2.67645E-1 3.03497E-1 3.25808E-1 3.0091E-1 3.19161E-1 3.75973E-1 3.68119E-1 3.09409E-1 3.04805E-1 2.8596E-1 2.79406E-1 2.76034E-1 3.22064E-1 3.97839E-1 4.21909E-1 3.63979E-1 3.64291E-1 4.64693E-1 5.16362E-1 5.37599E-1 4.66176E-1 4.80444E-1 5.07694E-1 4.75498E-1 5.31896E-1 4.98967E-1 4.26028E-1 4.06031E-1 3.26344E-1 3.59336E-1 3.45177E-1 3.23411E-1 3.11227E-1 2.72544E-1 2.28429E-1 2.61105E-1 3.32047E-1 4.13637E-1 1.81255E-1 1.67084E-1 1.52889E-1 1.51504E-1 1.3409E-1 1.39141E-1 1.19091E-1 1.09066E-1 1.91609E-1 3.49463E-1 3.3676E-1 3.92598E-1 4.23073E-1 4.19617E-1 3.74994E-1 2.97102E-1 9.14744E-2 1.39608E-1 8.49404E-2 5.96838E-2 5.51442E-2 5.88524E-2 1.37306E-1 4.08637E-1 2.46247E-1 1.6225E-1 1.49892E-1 1.18501E-1 1.06959E-1 1.17682E-1 1.54976E-1 1.67232E-1 1.62758E-1 1.71781E-1 2.01153E-1 2.39638E-1 3.71664E-1 3.17399E-1 1.24002E-1 1.87564E-1 2.3361E-1 2.10719E-1 2.91447E-1 3.92792E-1 4.96508E-1 5.41225E-1 5.45439E-1 5.01924E-1 4.90409E-1 5.13996E-1 5.19396E-1 4.93013E-1 5.29928E-1 5.14777E-1 4.71317E-1 5.44552E-1 5.53843E-1 5.3558E-1 5.32859E-1 5.78563E-1 6.03561E-1 6.07993E-1 6.17107E-1 6.16637E-1 6.05219E-1 5.96081E-1 6.26226E-1 6.28859E-1 6.30405E-1 6.15151E-1 6.14915E-1 6.39165E-1 6.38935E-1 6.35565E-1 6.28706E-1 6.63763E-1 -9999 -9999 -9999 -9999 -9999 -9999 -9999 -9999 -9999 -9999 -9999 -9999 -9999 -9999 -9999 -9999 -9999 -9999 -9999
-9999 -9999 -9999 -9999 -9999 -9999 -9999 -9999 -9999 -9999 -9999 -9999 -9999 -9999 -9999 -9999 -9999 -9999 -9999 -9999 -9999 -9999 -9999 -9999 -9999 -9999 -9999 -9999 -9999 -9999 -9999 -9999 -9999 -9999 -9999 -9999 -9999 -9999 -9999 -9999 -9999 -9999 -9999 -9999 -9999 -9999 -9999 -9999 -9999 -9999 -9999 -9999 -9999 -9999 -9999 -9999 -9999 -9999 -9999 -9999 -9999 -9999 -9999 -9999 -9999 -9999 -9999 -9999 -9999 -9999 -9999 -9999 -9999 -9999 -9999 -9999 -9999 -9999 -9999 -9999 -9999 -9999 -9999 -9999 -9999 -9999 -9999 -9999 -9999 -9999 -9999 -9999 -9999 -9999 -9999 -9999 -9999 -9999 -9999 -9999 -9999 -9999 -9999 -9999 -9999 -9999 -9999 -9999 -9999 -9999 -9999 -9999 -9999 -9999 2.66322E-1 2.6607E-1 2.67081E-1 2.63396E-1 2.68953E-1 2.80545E-1 2.94852E-1 3.20466E-1 3.01097E-1 2.866E-1 3.02459E-1 3.05194E-1 3.00281E-1 2.65622E-1 2.32749E-1 2.08098E-1 2.23866E-1 2.52959E-1 2.64492E-1 2.88283E-1 2.93349E-1 3.22837E-1 3.70843E-1 3.33958E-1 2.7654E-1 2.8254E-1 2.77328E-1 3.03175E-1 3.30615E-1 3.29174E-1 4.45763E-1 5.25257E-1 4.84681E-1 4.4832E-1 5.02145E-1 5.19665E-1 4.4691E-1 4.54486E-1 4.84749E-1 4.68623E-1 4.74639E-1 1.94062E-1 4.10824E-1 3.97744E-1 3.9156E-1 3.64811E-1 2.54827E-1 2.99028E-1 3.34925E-1 2.89099E-1 2.34336E-1 1.4463E-1 1.16118E-1 2.19589E-1 3.52824E-1 1.9965E-1 1.80935E-1 2.04952E-1 1.19989E-1 7.51074E-2 8.86637E-2 9.86339E-2 1.49186E-1 1.89246E-1 3.23093E-1 2.3411E-1 2.11862E-1 2.31036E-1 2.71837E-1 1.10916E-1 8.6434E-2 5.34221E-2 7.44031E-2 4.74829E-2 2.61107E-2 2.33443E-2 1.28192E-1 2.20667E-1 3.02396E-1 3.42463E-1 2.88398E-1 2.88271E-1 2.41452E-1 2.02366E-1 1.84762E-1 2.17533E-1 1.64744E-1 1.94345E-1 2.27217E-1 2.61438E-1 3.50038E-1 4.99197E-1 3.32699E-1 1.13649E-1 2.37009E-1 3.42409E-1 3.13E-1 4.0411E-1 4.78605E-1 5.0763E-1 5.05393E-1 5.30015E-1 5.2539E-1 4.85503E-1 4.21671E-1 3.98646E-1 3.90019E-1 4.0266E-1 3.68698E-1 3.66694E-1 4.45713E-1 4.35646E-1 4.65891E-1 5.18544E-1 5.57628E-1 6.06281E-1 6.04987E-1 6.25912E-1 6.26947E-1 5.99424E-1 5.94245E-1 6.00701E-1 6.2971E-1 6.15464E-1 6.15386E-1 6.1468E-1 6.38553E-1 6.38553E-1 6.36562E-1 6.3087E-1 6.49723E-1 -9999 -9999 -9999 -9999 -9999 -9999 -9999 -9999 -9999 -9999 -9999 -9999 -9999 -9999 -9999 -9999 -9999 -9999 -9999
-9999 -9999 -9999 -9999 -9999 -9999 -9999 -9999 -9999 -9999 -9999 -9999 -9999 -9999 -9999 -9999 -9999 -9999 -9999 -9999 -9999 -9999 -9999 -9999 -9999 -9999 -9999 -9999 -9999 -9999 -9999 -9999 -9999 -9999 -9999 -9999 -9999 -9999 -9999 -9999 -9999 -9999 -9999 -9999 -9999 -9999 -9999 -9999 -9999 -9999 -9999 -9999 -9999 -9999 -9999 -9999 -9999 -9999 -9999 -9999 -9999 -9999 -9999 -9999 -9999 -9999 -9999 -9999 -9999 -9999 -9999 -9999 -9999 -9999 -9999 -9999 -9999 -9999 -9999 -9999 -9999 -9999 -9999 -9999 -9999 -9999 -9999 -9999 -9999 -9999 -9999 -9999 -9999 -9999 -9999 -9999 -9999 -9999 -9999 -9999 -9999 -9999 -9999 -9999 -9999 -9999 -9999 -9999 -9999 -9999 -9999 -9999 -9999 -9999 2.623E-1 2.61051E-1 2.42624E-1 2.43575E-1 2.46445E-1 2.72014E-1 3.07654E-1 3.04098E-1 3.07943E-1 2.95403E-1 3.1683E-1 3.19073E-1 2.84174E-1 2.53683E-1 2.33906E-1 2.07034E-1 2.17638E-1 2.21965E-1 2.47023E-1 2.53084E-1 2.56275E-1 2.74171E-1 2.44908E-1 2.6229E-1 2.74486E-1 2.56084E-1 2.49006E-1 2.59061E-1 2.49969E-1 2.65813E-1 2.96911E-1 3.85523E-1 4.30803E-1 4.98279E-1 5.22139E-1 4.44249E-1 4.61012E-1 5.00692E-1 4.60369E-1 4.42334E-1 3.70832E-1 1.31602E-1 3.54787E-1 3.41388E-1 3.76776E-1 3.62616E-1 2.53193E-1 2.3561E-1 2.15591E-1 2.22224E-1 1.81034E-1 9.193E-2 6.65305E-2 1.65818E-1 2.56602E-1 1.97866E-1 1.49291E-1 1.88134E-1 1.6928E-1 7.58939E-2 1.09655E-1 1.67775E-1 2.41894E-1 3.04737E-1 3.20168E-1 1.8332E-1 8.8457E-2 7.63315E-2 9.57918E-2 1.08472E-1 4.93804E-2 2.61676E-2 2.29583E-2 1.99198E-2 3.91353E-2 3.81627E-2 6.68612E-2 1.12048E-1 2.12319E-1 3.11579E-1 2.93705E-1 2.40681E-1 2.22539E-1 2.29745E-1 2.16337E-1 1.7543E-1 1.61375E-1 1.45523E-1 2.58982E-1 3.44573E-1 4.47321E-1 5.30022E-1 1.41098E-1 1.59867E-1 1.89883E-1 3.59619E-1 4.47817E-1 4.46261E-1 4.6669E-1 4.74885E-1 4.38413E-1 4.19784E-1 5.3018E-1 5.22145E-1 4.2675E-1 3.03592E-1 2.55494E-1 2.37812E-1 2.54389E-1 3.1151E-1 3.20842E-1 3.40012E-1 4.31902E-1 5.52308E-1 5.92896E-1 6.07941E-1 6.04698E-1 5.67354E-1 5.72903E-1 6.27152E-1 5.88158E-1 5.93606E-1 6.23507E-1 6.10039E-1 6.11614E-1 6.11693E-1 6.35872E-1 6.35718E-1 6.34566E-1 6.31024E-1 6.51079E-1 6.50401E-1 -9999 -9999 -9999 -9999 -9999 -9999 -9999 -9999 -9999 -9999 -9999 -9999 -9999 -9999 -9999 -9999 -9999 -9999
-9999 -9999 -9999 -9999 -9999 -9999 -9999 -9999 -9999 -9999 -9999 -9999 -9999 -9999 -9999 -9999 -9999 -9999 -9999 -9999 -9999 -9999 -9999 -9999 -9999 -9999 -9999 -9999 -9999 -9999 -9999 -9999 -9999 -9999 -9999 -9999 -9999 -9999 -9999 -9999 -9999 -9999 -9999 -9999 -9999 -9999 -9999 -9999 -9999 -9999 -9999 -9999 -9999 -9999 -9999 -9999 -9999 -9999 -9999 -9999 -9999 -9999 -9999 -9999 -9999 -9999 -9999 -9999 -9999 -9999 -9999 -9999 -9999 -9999 -9999 -9999 -9999 -9999 -9999 -9999 -9999 -9999 -9999 -9999 -9999 -9999 -9999 -9999 -9999 -9999 -9999 -9999 -9999 -9999 -9999 -9999 -9999 -9999 -9999 -9999 -9999 -9999 -9999 -9999 -9999 -9999 -9999 -9999 -9999 -9999 -9999 -9999 -9999 2.59308E-1 2.38372E-1 2.37435E-1 2.36499E-1 2.36733E-1 2.38138E-1 2.42407E-1 2.76153E-1 3.12658E-1 3.10428E-1 3.36461E-1 3.39586E-1 3.24095E-1 2.90795E-1 2.55154E-1 2.38102E-1 2.23866E-1 1.9816E-1 2.12728E-1 2.18192E-1 2.18412E-1 2.31264E-1 2.01723E-1 2.03603E-1 2.34318E-1 2.68868E-1 2.71929E-1 2.88099E-1 2.83858E-1 2.95294E-1 3.49185E-1 3.00727E-1 2.89421E-1 4.16609E-1 4.68193E-1 4.29934E-1 4.1867E-1 4.71953E-1 4.70449E-1 4.0926E-1 4.00847E-1 1.41514E-1 1.69656E-1 4.40415E-1 4.03638E-1 3.91662E-1 2.62763E-1 2.66959E-1 2.48336E-1 1.89189E-1 1.67066E-1 1.11397E-1 7.69876E-2 7.11219E-2 5.66082E-2 1.33312E-1 2.13025E-1 1.86636E-1 1.11397E-1 1.34234E-1 7.19036E-2 5.92303E-2 8.94305E-2 1.3465E-1 2.33355E-1 3.13338E-1 1.99083E-1 1.45595E-1 7.34277E-2 5.00261E-2 3.73976E-2 4.51272E-2 5.05206E-2 4.12737E-2 2.87037E-2 4.0494E-2 6.39992E-2 1.04345E-1 2.00529E-1 2.96222E-1 2.79181E-1 1.40908E-1 1.02921E-1 8.32818E-2 1.65945E-1 1.46329E-1 1.02425E-1 9.44791E-2 4.18676E-2 6.89743E-2 1.3553E-1 4.95717E-1 5.01972E-1 1.93606E-1 2.09987E-1 3.21918E-1 4.01615E-1 4.39617E-1 4.09949E-1 4.03472E-1 4.17949E-1 3.84465E-1 4.18836E-1 4.65288E-1 5.08282E-1 5.06128E-1 4.20742E-1 3.40016E-1 2.81783E-1 2.40965E-1 3.42619E-1 3.6531E-1 3.86178E-1 4.40133E-1 5.1188E-1 5.97686E-1 5.7644E-1 5.60651E-1 5.5542E-1 6.18433E-1 5.91762E-1 6.12083E-1 6.1224E-1 5.81318E-1 6.27152E-1 6.14912E-1 6.17576E-1 6.1875E-1 6.44418E-1 6.44798E-1 6.28319E-1 6.2739E-1 6.50778E-1 -9999 -9999 -9999 -9999 -9999 -9999 -9999 -9999 -9999 -9999 -9999 -9999 -9999 -9999 -9999 -9999 -9999 -9999
-9999 -9999 -9999 -9999 -9999 -9999 -9999 -9999 -9999 -9999 -9999 -9999 -9999 -9999 -9999 -9999 -9999 -9999 -9999 -9999 -9999 -9999 -9999 -9999 -9999 -9999 -9999 -9999 -9999 -9999 -9999 -9999 -9999 -9999 -9999 -9999 -9999 -9999 -9999 -9999 -9999 -9999 -9999 -9999 -9999 -9999 -9999 -9999 -9999 -9999 -9999 -9999 -9999 -9999 -9999 -9999 -9999 -9999 -9999 -9999 -9999 -9999 -9999 -9999 -9999 -9999 -9999 -9999 -9999 -9999 -9999 -9999 -9999 -9999 -9999 -9999 -9999 -9999 -9999 -9999 -9999 -9999 -9999 -9999 -9999 -9999 -9999 -9999 -9999 -9999 -9999 -9999 -9999 -9999 -9999 -9999 -9999 -9999 -9999 -9999 -9999 -9999 -9999 -9999 -9999 -9999 -9999 -9999 -9999 -9999 -9999 -9999 -9999 2.38372E-1 2.37903E-1 2.36266E-1 2.32784E-1 2.30254E-1 2.12877E-1 2.16802E-1 2.40041E-1 2.55213E-1 2.83711E-1 2.94822E-1 3.11759E-1 3.20705E-1 3.09267E-1 2.73771E-1 2.41286E-1 2.31025E-1 2.0842E-1 2.04186E-1 2.12079E-1 1.9591E-1 1.79208E-1 1.91312E-1 2.03612E-1 2.072E-1 2.10619E-1 2.20006E-1 2.71668E-1 3.17277E-1 3.98465E-1 4.66329E-1 2.90752E-1 3.01186E-1 4.26133E-1 3.72139E-1 3.83384E-1 4.35965E-1 3.99915E-1 3.73248E-1 3.05898E-1 2.56842E-1 2.64651E-1 1.53943E-1 4.34264E-1 3.2407E-1 3.00113E-1 2.94889E-1 1.96978E-1 1.81639E-1 2.13202E-1 1.68752E-1 1.26581E-1 1.6222E-1 1.42711E-1 7.19528E-2 7.91883E-2 1.12287E-1 1.08705E-1 7.33262E-2 6.49033E-2 5.1124E-2 7.29837E-2 9.19792E-2 1.08882E-1 1.92702E-1 3.00142E-1 2.55426E-1 2.31288E-1 1.52339E-1 1.07023E-1 3.86706E-2 2.13145E-2 2.55767E-2 2.62141E-2 2.22644E-2 3.61419E-2 6.80074E-2 6.2163E-2 1.02257E-1 7.20474E-2 7.44202E-2 4.24432E-2 2.12627E-2 5.08675E-2 1.18062E-1 1.38647E-1 7.61741E-2 2.88451E-2 4.28561E-2 5.33344E-2 1.10834E-1 1.55085E-1 2.79096E-1 3.19716E-1 3.23838E-1 4.38286E-1 4.13939E-1 3.21105E-1 3.41794E-1 3.32978E-1 3.02272E-1 2.68769E-1 3.25568E-1 4.02037E-1 4.10671E-1 4.37647E-1 4.74026E-1 4.11462E-1 2.64677E-1 2.65549E-1 3.92007E-1 4.79106E-1 5.03825E-1 5.16267E-1 5.49561E-1 5.78704E-1 5.43566E-1 5.26729E-1 5.73059E-1 5.32941E-1 6.03536E-1 6.21973E-1 5.97175E-1 5.95659E-1 6.42231E-1 6.26761E-1 6.13966E-1 6.17025E-1 6.29708E-1 6.33255E-1 6.35945E-1 6.2164E-1 6.45412E-1 6.46321E-1 -9999 -9999 -9999 -9999 -9999 -9999 -9999 -9999 -9999 -9999 -9999 -9999 -9999 -9999 -9999 -9999 -9999
-9999 -9999 -9999 -9999 -9999 -9999 -9999 -9999 -9999 -9999 -9999 -9999 -9999 -9999 -9999 -9999 -9999 -9999 -9999 -9999 -9999 -9999 -9999 -9999 -9999 -9999 -9999 -9999 -9999 -9999 -9999 -9999 -9999 -9999 -9999 -9999 -9999 -9999 -9999 -9999 -9999 -9999 -9999 -9999 -9999 -9999 -9999 -9999 -9999 -9999 -9999 -9999 -9999 -9999 -9999 -9999 -9999 -9999 -9999 -9999 -9999 -9999 -9999 -9999 -9999 -9999 -9999 -9999 -9999 -9999 -9999 -9999 -9999 -9999 -9999 -9999 -9999 -9999 -9999 -9999 -9999 -9999 -9999 -9999 -9999 -9999 -9999 -9999 -9999 -9999 -9999 -9999 -9999 -9999 -9999 -9999 -9999 -9999 -9999 -9999 -9999 -9999 -9999 -9999 -9999 -9999 -9999 -9999 -9999 2.63553E-1 2.66575E-1 2.69111E-1 2.45247E-1 2.42624E-1 2.49096E-1 2.52254E-1 2.42861E-1 2.15707E-1 2.11364E-1 2.10933E-1 2.11148E-1 2.15051E-1 2.05764E-1 2.30678E-1 2.64866E-1 2.89996E-1 3.13148E-1 2.64481E-1 2.59233E-1 2.68282E-1 2.45573E-1 2.49194E-1 2.04233E-1 1.81501E-1 1.79208E-1 1.95752E-1 2.02766E-1 2.16701E-1 2.01718E-1 2.00887E-1 2.49727E-1 3.77274E-1 4.8886E-1 4.56108E-1 2.62468E-1 3.31391E-1 3.44402E-1 3.25115E-1 3.90437E-1 3.50167E-1 3.26151E-1 2.94891E-1 1.63834E-1 1.297E-1 2.27145E-1 3.2786E-1 3.47812E-1 3.13124E-1 1.7682E-1 1.99787E-1 1.42313E-1 2.01863E-1 1.88528E-1 1.4043E-1 1.6403E-1 1.61155E-1 1.52259E-1 1.6933E-1 8.47095E-2 5.20399E-2 6.93907E-2 5.40286E-2 4.30227E-2 4.70353E-2 7.49815E-2 1.3177E-1 2.04529E-1 2.86949E-1 2.52819E-1 1.44549E-1 1.9672E-1 2.1965E-1 1.1098E-1 4.58937E-2 4.21545E-2 3.65306E-2 3.21772E-2 2.34958E-2 4.58648E-2 2.40262E-2 4.36859E-2 7.53443E-2 3.64723E-2 2.69255E-2 2.72794E-2 1.80525E-2 6.69596E-2 1.24624E-1 9.48774E-2 8.06637E-2 1.34563E-1 8.37132E-2 9.94777E-2 1.10053E-1 1.6463E-1 2.36662E-1 3.58357E-1 4.36979E-1 4.57006E-1 3.8778E-1 3.36498E-1 2.14824E-1 1.63224E-1 1.66843E-1 2.71792E-1 3.20206E-1 3.51211E-1 2.80469E-1 2.54448E-1 3.7604E-1 4.71631E-1 3.38957E-1 3.25667E-1 3.97157E-1 4.31292E-1 4.90114E-1 5.43873E-1 4.89203E-1 4.86223E-1 5.4118E-1 4.63234E-1 5.07015E-1 4.65727E-1 5.77378E-1 5.42956E-1 4.72461E-1 5.08555E-1 5.48994E-1 5.67515E-1 6.18981E-1 6.04697E-1 6.19992E-1 6.48803E-1 6.37168E-1 6.22415E-1 6.19061E-1 6.27627E-1 6.33648E-1 6.37868E-1 -9999 -9999 -9999 -9999 -9999 -9999 -9999 -9999 -9999 -9999 -9999 -9999 -9999 -9999 -9999
-9999 -9999 -9999 -9999 -9999 -9999 -9999 -9999 -9999 -9999 -9999 -9999 -9999 -9999 -9999 -9999 -9999 -9999 -9999 -9999 -9999 -9999 -9999 -9999 -9999 -9999 -9999 -9999 -9999 -9999 -9999 -9999 -9999 -9999 -9999 -9999 -9999 -9999 -9999 -9999 -9999 -9999 -9999 -9999 -9999 -9999 -9999 -9999 -9999 -9999 -9999 -9999 -9999 -9999 -9999 -9999 -9999 -9999 -9999 -9999 -9999 -9999 -9999 -9999 -9999 -9999 -9999 -9999 -9999 -9999 -9999 -9999 -9999 -9999 -9999 -9999 -9999 -9999 -9999 -9999 -9999 -9999 -9999 -9999 -9999 -9999 -9999 -9999 -9999 -9999 -9999 -9999 -9999 -9999 -9999 -9999 -9999 -9999 -9999 -9999 -9999 -9999 -9999 -9999 -9999 -9999 -9999 -9999 -9999 2.65313E-1 2.80447E-1 3.00268E-1 2.7613E-1 2.50307E-1 2.90313E-1 2.99207E-1 2.75121E-1 2.30494E-1 2.36054E-1 2.25713E-1 2.0513E-1 1.9785E-1 1.93576E-1 1.97235E-1 2.24766E-1 2.62485E-1 3.04184E-1 2.92535E-1 2.93874E-1 3.09685E-1 2.88272E-1 2.67578E-1 2.22229E-1 2.05497E-1 1.93918E-1 2.44679E-1 2.52391E-1 2.91008E-1 2.51436E-1 2.32924E-1 3.69421E-1 4.87461E-1 4.3766E-1 3.40888E-1 2.88287E-1 3.57259E-1 3.35986E-1 3.72339E-1 3.64516E-1 3.25014E-1 2.89541E-1 2.47934E-1 1.75287E-1 1.07063E-1 1.72751E-1 2.87227E-1 3.07872E-1 2.87601E-1 2.64694E-1 2.69164E-1 2.41329E-1 2.05075E-1 1.58491E-1 1.32361E-1 8.951E-2 7.33206E-2 7.68522E-2 1.1923E-1 9.25125E-2 4.26355E-2 3.64926E-2 4.75992E-2 8.74667E-2 9.51192E-2 1.46878E-1 2.40681E-1 2.69104E-1 2.26185E-1 1.57623E-1 1.10963E-1 2.11848E-1 1.60179E-1 8.63996E-2 7.35364E-2 9.19118E-2 8.40016E-2 4.9242E-2 2.31493E-2 2.42103E-2 3.34159E-2 3.33453E-2 3.96715E-2 2.36255E-2 1.27296E-2 3.70149E-2 4.71284E-2 8.57499E-2 1.08513E-1 7.99234E-2 9.80399E-2 7.17161E-2 1.04152E-1 1.58714E-1 2.13334E-1 2.76273E-1 2.94035E-1 4.07284E-1 4.36409E-1 4.0734E-1 2.99897E-1 2.6407E-1 1.45842E-1 1.00543E-1 1.69637E-1 2.10279E-1 2.58969E-1 2.67923E-1 2.19176E-1 2.98372E-1 3.87204E-1 4.53488E-1 4.11001E-1 2.70408E-1 2.60458E-1 3.58694E-1 4.86471E-1 4.80905E-1 4.63624E-1 3.99058E-1 5.19516E-1 4.35056E-1 3.57339E-1 3.81007E-1 4.99808E-1 4.49531E-1 3.53435E-1 3.88289E-1 4.0834E-1 4.66881E-1 5.3096E-1 5.46872E-1 6.25439E-1 6.43275E-1 6.53167E-1 6.40987E-1 6.28506E-1 6.71627E-1 6.55651E-1 6.61982E-1 6.51903E-1 -9999 -9999 -9999 -9999 -9999 -9999 -9999 -9999 -9999 -9999 -9999 -9999 -9999 -9999
-9999 -9999 -9999 -9999 -9999 -9999 -9999 -9999 -9999 -9999 -9999 -9999 -9999 -9999 -9999 -9999 -9999 -9999 -9999 -9999 -9999 -9999 -9999 -9999 -9999 -9999 -9999 -9999 -9999 -9999 -9999 -9999 -9999 -9999 -9999 -9999 -9999 -9999 -9999 -9999 -9999 -9999 -9999 -9999 -9999 -9999 -9999 -9999 -9999 -9999 -9999 -9999 -9999 -9999 -9999 -9999 -9999 -9999 -9999 -9999 -9999 -9999 -9999 -9999 -9999 -9999 -9999 -9999 -9999 -9999 -9999 -9999 -9999 -9999 -9999 -9999 -9999 -9999 -9999 -9999 -9999 -9999 -9999 -9999 -9999 -9999 -9999 -9999 -9999 -9999 -9999 -9999 -9999 -9999 -9999 -9999 -9999 -9999 -9999 -9999 -9999 -9999 -9999 -9999 -9999 -9999 -9999 -9999 2.57821E-1 2.48613E-1 2.90835E-1 3.59333E-1 3.27558E-1 2.55437E-1 2.54722E-1 3.08506E-1 3.10717E-1 2.64413E-1 2.56691E-1 2.69433E-1 2.70453E-1 2.29532E-1 1.99703E-1 1.92167E-1 1.81266E-1 2.15329E-1 2.70573E-1 2.84309E-1 3.03091E-1 2.80698E-1 2.76023E-1 2.648E-1 2.37104E-1 2.39931E-1 2.59807E-1 3.04251E-1 3.7303E-1 3.5685E-1 2.45631E-1 2.8624E-1 4.90523E-1 4.06136E-1 4.44247E-1 3.19728E-1 2.84061E-1 3.20033E-1 3.7479E-1 3.59931E-1 3.30522E-1 3.36461E-1 2.69581E-1 2.66285E-1 2.61804E-1 1.50507E-1 1.31022E-1 2.05315E-1 2.39834E-1 2.81285E-1 2.0599E-1 1.69599E-1 1.82601E-1 1.72717E-1 1.01816E-1 8.23398E-2 4.34545E-2 2.83273E-2 3.52154E-2 6.36011E-2 6.29256E-2 3.71271E-2 2.93906E-2 5.94106E-2 1.11974E-1 1.72065E-1 2.19173E-1 2.53241E-1 1.61257E-1 9.50292E-2 7.77415E-2 6.76165E-2 1.26873E-1 1.77925E-1 1.50365E-1 1.41818E-1 1.02572E-1 7.92356E-2 5.87125E-2 3.09227E-2 1.37311E-2 2.19019E-2 2.59142E-2 4.3106E-2 2.51394E-2 2.97291E-2 3.67599E-2 4.90278E-2 6.08671E-2 9.45932E-2 1.24877E-1 1.43812E-1 7.01113E-2 9.30296E-2 1.18338E-1 1.62049E-1 2.32202E-1 3.68671E-1 4.06291E-1 3.87935E-1 3.7819E-1 2.22652E-1 1.47397E-1 1.34601E-1 9.21657E-2 1.31476E-1 1.88462E-1 2.13544E-1 2.66949E-1 1.96719E-1 2.07159E-1 2.27642E-1 3.47717E-1 3.84769E-1 2.93255E-1 2.06242E-1 2.60267E-1 4.24052E-1 4.36909E-1 3.8718E-1 2.82853E-1 4.09053E-1 4.93532E-1 3.56027E-1 3.51953E-1 3.0501E-1 2.78361E-1 3.5573E-1 4.07299E-1 4.50372E-1 5.50258E-1 5.64014E-1 5.88649E-1 6.04559E-1 5.43378E-1 6.1573E-1 6.19994E-1 6.26531E-1 6.36716E-1 -9999 -9999 -9999 -9999 -9999 -9999 -9999 -9999 -9999 -9999 -9999 -9999 -9999 -9999 -9999 -9999 -9999
-9999 -9999 -9999 -9999 -9999 -9999 -9999 -9999 -9999 -9999 -9999 -9999 -9999 -9999 -9999 -9999 -9999 -9999 -9999 -9999 -9999 -9999 -9999 -9999 -9999 -9999 -9999 -9999 -9999 -9999 -9999 -9999 -9999 -9999 -9999 -9999 -9999 -9999 -9999 -9999 -9999 -9999 -9999 -9999 -9999 -9999 -9999 -9999 -9999 -9999 -9999 -9999 -9999 -9999 -9999 -9999 -9999 -9999 -9999 -9999 -9999 -9999 -9999 -9999 -9999 -9999 -9999 -9999 -9999 -9999 -9999 -9999 -9999 -9999 -9999 -9999 -9999 -9999 -9999 -9999 -9999 -9999 -9999 -9999 -9999 -9999 -9999 -9999 -9999 -9999 -9999 -9999 -9999 -9999 -9999 -9999 -9999 -9999 -9999 -9999 -9999 -9999 -9999 -9999 -9999 -9999 -9999 -9999 2.34173E-1 2.45247E-1 3.2217E-1 3.69817E-1 3.73452E-1 2.52032E-1 2.43596E-1 2.99478E-1 3.21055E-1 3.15723E-1 2.70953E-1 2.59106E-1 3.05425E-1 2.77396E-1 2.2409E-1 1.78975E-1 1.75768E-1 1.86505E-1 2.40115E-1 2.37753E-1 2.34308E-1 2.24022E-1 2.229E-1 2.20224E-1 2.32227E-1 2.17777E-1 2.65802E-1 3.05621E-1 3.86148E-1 3.04536E-1 2.97474E-1 3.43228E-1 4.54805E-1 4.14374E-1 4.46483E-1 3.20866E-1 3.70025E-1 3.1731E-1 3.50358E-1 3.01473E-1 2.374E-1 3.19554E-1 2.17932E-1 1.51489E-1 1.88662E-1 1.23966E-1 1.47726E-1 2.32912E-1 2.70014E-1 2.79372E-1 1.90847E-1 1.23376E-1 1.44602E-1 1.63982E-1 8.74475E-2 7.38043E-2 4.87037E-2 2.79804E-2 2.52321E-2 3.23972E-2 2.75422E-2 3.40303E-2 4.38766E-2 6.23904E-2 9.50079E-2 1.85392E-1 1.51444E-1 1.31773E-1 1.31773E-1 7.73562E-2 3.84353E-2 5.23941E-2 1.18476E-1 1.81227E-1 1.01131E-1 7.88262E-2 4.65411E-2 3.92987E-2 3.4045E-2 1.96504E-2 2.00991E-2 1.9463E-2 1.45035E-2 2.22111E-2 2.47524E-2 4.82586E-2 7.13385E-2 6.77526E-2 6.88333E-2 1.25507E-1 2.37743E-1 2.7682E-1 3.20493E-1 1.90165E-1 2.24135E-1 2.35587E-1 3.37814E-1 3.70988E-1 3.08703E-1 2.27771E-1 3.18671E-1 2.45544E-1 1.77247E-1 9.99305E-2 6.80175E-2 8.06753E-2 1.0684E-1 1.69485E-1 2.36755E-1 1.59902E-1 1.22098E-1 1.64279E-1 2.58715E-1 3.08113E-1 2.18164E-1 1.62157E-1 2.7756E-1 4.07436E-1 3.5502E-1 2.71681E-1 2.58496E-1 3.6207E-1 4.40358E-1 4.39215E-1 3.27231E-1 1.81645E-1 1.81509E-1 3.00904E-1 4.30244E-1 4.93374E-1 4.6289E-1 5.44325E-1 5.77431E-1 5.50094E-1 4.58971E-1 5.78055E-1 6.40838E-1 6.12081E-1 6.29241E-1 6.53553E-1 6.33109E-1 -9999 -9999 -9999 -9999 -9999 -9999 -9999 -9999 -9999 -9999 -9999 -9999 -9999 -9999 -9999
-9999 -9999 -9999 -9999 -9999 -9999 -9999 -9999 -9999 -9999 -9999 -9999 -9999 -9999 -9999 -9999 -9999 -9999 -9999 -9999 -9999 -9999 -9999 -9999 -9999 -9999 -9999 -9999 -9999 -9999 -9999 -9999 -9999 -9999 -9999 -9999 -9999 -9999 -9999 -9999 -9999 -9999 -9999 -9999 -9999 -9999 -9999 -9999 -9999 -9999 -9999 -9999 -9999 -9999 -9999 -9999 -9999 -9999 -9999 -9999 -9999 -9999 -9999 -9999 -9999 -9999 -9999 -9999 -9999 -9999 -9999 -9999 -9999 -9999 -9999 -9999 -9999 -9999 -9999 -9999 -9999 -9999 -9999 -9999 -9999 -9999 -9999 -9999 -9999 -9999 -9999 -9999 -9999 -9999 -9999 -9999 -9999 -9999 -9999 -9999 -9999 -9999 -9999 -9999 -9999 -9999 -9999 2.32092E-1 2.2911E-1 2.38607E-1 2.98099E-1 3.48383E-1 3.52837E-1 2.66946E-1 2.22565E-1 2.73319E-1 3.19029E-1 3.50408E-1 3.2723E-1 3.17346E-1 2.96168E-1 2.59492E-1 2.11854E-1 1.94286E-1 1.76143E-1 1.78406E-1 1.98777E-1 1.89113E-1 1.9554E-1 2.24256E-1 2.2674E-1 2.41586E-1 2.48749E-1 3.27445E-1 3.81854E-1 3.14483E-1 2.45152E-1 2.50146E-1 3.17494E-1 4.37235E-1 3.80027E-1 4.16153E-1 4.06479E-1 3.6096E-1 3.27383E-1 3.00204E-1 2.96776E-1 2.85744E-1 2.13847E-1 3.0229E-1 2.13418E-1 1.74015E-1 1.40862E-1 1.28477E-1 1.93265E-1 2.18528E-1 2.71374E-1 2.17571E-1 1.49357E-1 9.55022E-2 1.22595E-1 1.4594E-1 1.02021E-1 7.37158E-2 7.68969E-2 4.68606E-2 3.7721E-2 2.16927E-2 2.95494E-2 5.09449E-2 7.47254E-2 8.84528E-2 1.67733E-1 1.73465E-1 9.12164E-2 4.89712E-2 7.7902E-2 6.83303E-2 3.02958E-2 3.51434E-2 6.85204E-2 1.34817E-1 1.44301E-1 1.1093E-1 6.98077E-2 7.63447E-2 4.00851E-2 3.12772E-2 4.24175E-2 2.25847E-2 2.55713E-2 3.52673E-2 4.31916E-2 5.4022E-2 9.64858E-2 1.37311E-1 1.70869E-1 1.31935E-1 1.46116E-1 1.21242E-1 2.41365E-1 3.23767E-1 3.15247E-1 3.58166E-1 3.67898E-1 2.90709E-1 1.67881E-1 1.3771E-1 2.18849E-1 2.86117E-1 2.33518E-1 1.02302E-1 7.24804E-2 5.95819E-2 1.06809E-1 1.74891E-1 1.93687E-1 1.2367E-1 1.4458E-1 1.98361E-1 2.28707E-1 1.85183E-1 1.85546E-1 1.56597E-1 2.80828E-1 3.58446E-1 2.6918E-1 1.751E-1 1.89761E-1 2.31795E-1 2.52367E-1 3.13201E-1 3.05203E-1 1.86083E-1 2.28011E-1 3.47476E-1 3.89312E-1 3.86401E-1 3.64991E-1 4.44567E-1 5.38237E-1 4.70203E-1 4.94836E-1 5.76276E-1 6.18784E-1 6.38313E-1 6.35094E-1 6.7398E-1 6.37482E-1 -9999 -9999 -9999 -9999 -9999 -9999 -9999 -9999 -9999 -9999 -9999 -9999 -9999 -9999 -9999
-9999 -9999 -9999 -9999 -9999 -9999 -9999 -9999 -9999 -9999 -9999 -9999 -9999 -9999 -9999 -9999 -9999 -9999 -9999 -9999 -9999 -9999 -9999 -9999 -9999 -9999 -9999 -9999 -9999 -9999 -9999 -9999 -9999 -9999 -9999 -9999 -9999 -9999 -9999 -9999 -9999 -9999 -9999 -9999 -9999 -9999 -9999 -9999 -9999 -9999 -9999 -9999 -9999 -9999 -9999 -9999 -9999 -9999 -9999 -9999 -9999 -9999 -9999 -9999 -9999 -9999 -9999 -9999 -9999 -9999 -9999 -9999 -9999 -9999 -9999 -9999 -9999 -9999 -9999 -9999 -9999 -9999 -9999 -9999 -9999 -9999 -9999 -9999 -9999 -9999 -9999 -9999 -9999 -9999 -9999 -9999 -9999 -9999 -9999 -9999 -9999 -9999 -9999 -9999 -9999 -9999 -9999 2.27743E-1 2.25251E-1 2.39077E-1 2.82661E-1 3.64136E-1 3.57576E-1 2.68213E-1 2.18564E-1 2.44026E-1 3.15668E-1 3.7826E-1 3.80695E-1 3.6288E-1 2.75707E-1 2.45094E-1 2.13369E-1 1.97545E-1 1.89474E-1 1.64309E-1 1.92315E-1 2.04233E-1 2.37347E-1 2.29015E-1 2.20663E-1 2.52401E-1 3.10029E-1 4.618E-1 4.43209E-1 3.75175E-1 2.08824E-1 2.67779E-1 4.01511E-1 4.33951E-1 3.64119E-1 4.32469E-1 3.59565E-1 3.13772E-1 3.1787E-1 2.44733E-1 2.16907E-1 1.92646E-1 2.89275E-1 2.47538E-1 1.6581E-1 2.05076E-1 1.37388E-1 1.63707E-1 2.20818E-1 2.45697E-1 2.19205E-1 1.52616E-1 1.1781E-1 7.97762E-2 6.61149E-2 9.31098E-2 6.19687E-2 6.91988E-2 4.92347E-2 4.63524E-2 3.68681E-2 2.38508E-2 4.23569E-2 6.30742E-2 9.73702E-2 1.46311E-1 1.44954E-1 9.83601E-2 5.22417E-2 2.69806E-2 4.10427E-2 3.0945E-2 3.42527E-2 5.26746E-2 8.26098E-2 1.02572E-1 1.51082E-1 1.27852E-1 1.51525E-1 1.1832E-1 6.56732E-2 7.35364E-2 4.72376E-2 4.505E-2 5.53452E-2 4.59424E-2 3.56441E-2 3.8749E-2 5.05222E-2 9.62838E-2 2.09746E-1 2.78505E-1 9.84609E-2 1.12398E-1 2.59387E-1 2.09746E-1 2.24278E-1 3.31081E-1 3.20467E-1 2.48162E-1 1.34534E-1 9.3548E-2 1.31033E-1 1.44373E-1 2.09657E-1 1.63595E-1 8.19751E-2 5.2097E-2 9.97371E-2 1.45977E-1 1.00454E-1 8.61801E-2 1.17624E-1 1.14689E-1 1.56778E-1 9.54775E-2 1.16839E-1 1.95016E-1 2.78625E-1 2.41359E-1 1.46853E-1 2.22115E-1 2.51992E-1 1.85756E-1 1.76987E-1 2.01839E-1 2.18543E-1 1.66065E-1 2.14286E-1 3.28899E-1 2.91971E-1 2.09532E-1 2.43705E-1 3.48333E-1 4.86533E-1 3.33793E-1 4.08953E-1 5.94492E-1 6.25425E-1 6.30936E-1 6.23871E-1 6.3391E-1 -9999 -9999 -9999 -9999 -9999 -9999 -9999 -9999 -9999 -9999 -9999 -9999 -9999 -9999 -9999 -9999
-9999 -9999 -9999 -9999 -9999 -9999 -9999 -9999 -9999 -9999 -9999 -9999 -9999 -9999 -9999 -9999 -9999 -9999 -9999 -9999 -9999 -9999 -9999 -9999 -9999 -9999 -9999 -9999 -9999 -9999 -9999 -9999 -9999 -9999 -9999 -9999 -9999 -9999 -9999 -9999 -9999 -9999 -9999 -9999 -9999 -9999 -9999 -9999 -9999 -9999 -9999 -9999 -9999 -9999 -9999 -9999 -9999 -9999 -9999 -9999 -9999 -9999 -9999 -9999 -9999 -9999 -9999 -9999 -9999 -9999 -9999 -9999 -9999 -9999 -9999 -9999 -9999 -9999 -9999 -9999 -9999 -9999 -9999 -9999 -9999 -9999 -9999 -9999 -9999 -9999 -9999 -9999 -9999 -9999 -9999 -9999 -9999 -9999 -9999 -9999 -9999 -9999 -9999 -9999 -9999 -9999 -9999 2.248E-1 2.26381E-1 2.54242E-1 3.45784E-1 4.16722E-1 3.69241E-1 2.72806E-1 2.11321E-1 2.46189E-1 2.9807E-1 3.69482E-1 4.01955E-1 3.33383E-1 2.96576E-1 2.61235E-1 2.28052E-1 1.99809E-1 1.76372E-1 1.80543E-1 1.98618E-1 2.18021E-1 2.35713E-1 2.16248E-1 2.18227E-1 2.73966E-1 3.92283E-1 5.17297E-1 4.47974E-1 2.90125E-1 2.41517E-1 3.32538E-1 4.18878E-1 3.69022E-1 3.63515E-1 3.84396E-1 3.27003E-1 2.47531E-1 2.85216E-1 2.65781E-1 1.99026E-1 1.81447E-1 2.78332E-1 1.67907E-1 1.19649E-1 1.24008E-1 1.11397E-1 1.8092E-1 2.31391E-1 1.79992E-1 1.78913E-1 1.31531E-1 7.77266E-2 7.40108E-2 8.10338E-2 6.26234E-2 4.76065E-2 4.05284E-2 3.27114E-2 3.66767E-2 3.54562E-2 1.8239E-2 3.96411E-2 6.37829E-2 9.53496E-2 1.3986E-1 1.00662E-1 7.69689E-2 6.08729E-2 3.10819E-2 2.26231E-2 2.41868E-2 4.72264E-2 8.19342E-2 1.11484E-1 1.0111E-1 7.91516E-2 6.08729E-2 1.01119E-1 1.44355E-1 1.24431E-1 9.36335E-2 7.08235E-2 7.16352E-2 3.79272E-2 3.3448E-2 4.01043E-2 6.70859E-2 8.34617E-2 8.18473E-2 1.41455E-1 9.64424E-2 1.49644E-1 2.03056E-1 2.76163E-1 1.87618E-1 1.72294E-1 2.92787E-1 2.60879E-1 2.92637E-1 2.12055E-1 1.18208E-1 7.3124E-2 7.6314E-2 1.16254E-1 1.49492E-1 8.58791E-2 5.25736E-2 8.55286E-2 7.65124E-2 7.6028E-2 4.38146E-2 4.62731E-2 7.10795E-2 7.35753E-2 4.91869E-2 6.26388E-2 1.27624E-1 1.71001E-1 1.7803E-1 1.85696E-1 2.34505E-1 2.98654E-1 2.38018E-1 2.43546E-1 2.04171E-1 1.99434E-1 1.51478E-1 1.32078E-1 2.41918E-1 2.07127E-1 1.47959E-1 2.20764E-1 3.4947E-1 3.83001E-1 2.87108E-1 3.78547E-1 5.07719E-1 5.25549E-1 6.19116E-1 5.41589E-1 5.93177E-1 -9999 -9999 -9999 -9999 -9999 -9999 -9999 -9999 -9999 -9999 -9999 -9999 -9999 -9999 -9999 -9999
-9999 -9999 -9999 -9999 -9999 -9999 -9999 -9999 -9999 -9999 -9999 -9999 -9999 -9999 -9999 -9999 -9999 -9999 -9999 -9999 -9999 -9999 -9999 -9999 -9999 -9999 -9999 -9999 -9999 -9999 -9999 -9999 -9999 -9999 -9999 -9999 -9999 -9999 -9999 -9999 -9999 -9999 -9999 -9999 -9999 -9999 -9999 -9999 -9999 -9999 -9999 -9999 -9999 -9999 -9999 -9999 -9999 -9999 -9999 -9999 -9999 -9999 -9999 -9999 -9999 -9999 -9999 -9999 -9999 -9999 -9999 -9999 -9999 -9999 -9999 -9999 -9999 -9999 -9999 -9999 -9999 -9999 -9999 -9999 -9999 -9999 -9999 -9999 -9999 -9999 -9999 -9999 -9999 -9999 -9999 -9999 -9999 -9999 -9999 -9999 -9999 -9999 -9999 -9999 -9999 -9999 2.26607E-1 2.25702E-1 2.2913E-1 2.67199E-1 3.54611E-1 4.38569E-1 3.89034E-1 2.56149E-1 2.26809E-1 2.27718E-1 2.77148E-1 3.08592E-1 3.55876E-1 3.74167E-1 3.24818E-1 2.8432E-1 2.11471E-1 1.83043E-1 1.80734E-1 2.0976E-1 2.00476E-1 2.22695E-1 1.913E-1 2.06338E-1 2.75264E-1 3.76375E-1 5.07606E-1 4.8421E-1 3.99312E-1 2.44361E-1 3.12472E-1 4.35009E-1 3.78404E-1 3.29475E-1 3.88075E-1 3.40611E-1 3.04659E-1 2.35998E-1 2.04228E-1 2.0235E-1 1.29031E-1 2.01447E-1 2.32602E-1 1.22817E-1 1.0722E-1 9.63369E-2 1.03234E-1 1.63131E-1 1.45726E-1 1.11127E-1 1.73718E-1 1.20249E-1 1.17273E-1 1.16206E-1 9.62117E-2 8.47465E-2 7.54212E-2 7.61457E-2 5.79695E-2 4.50803E-2 3.15264E-2 2.06078E-2 4.49183E-2 6.95212E-2 9.19118E-2 1.08906E-1 4.61119E-2 3.58484E-2 4.47576E-2 3.08672E-2 1.43863E-2 1.42413E-2 3.19407E-2 6.80023E-2 4.80597E-2 2.95376E-2 2.92352E-2 3.20228E-2 8.77709E-2 1.23845E-1 8.38978E-2 7.21378E-2 5.37664E-2 4.21246E-2 3.29604E-2 2.55191E-2 5.87355E-2 1.01676E-1 1.52663E-1 1.98642E-1 1.02634E-1 1.04969E-1 2.08485E-1 2.62196E-1 2.78111E-1 1.98325E-1 1.19226E-1 2.32311E-1 2.37921E-1 2.17735E-1 2.57976E-1 1.45874E-1 7.94977E-2 6.7625E-2 6.53372E-2 6.87675E-2 6.38204E-2 3.5266E-2 6.24726E-2 4.47678E-2 2.85194E-2 2.0429E-2 2.64715E-2 4.16594E-2 5.18611E-2 6.8747E-2 9.8004E-2 1.59652E-1 1.89688E-1 2.24403E-1 1.91029E-1 1.77461E-1 2.38334E-1 3.0485E-1 3.38711E-1 3.35083E-1 2.83375E-1 2.03405E-1 1.07669E-1 1.60642E-1 1.39986E-1 1.02355E-1 1.80323E-1 2.03786E-1 2.29824E-1 2.1345E-1 2.66063E-1 3.49124E-1 4.50383E-1 5.54271E-1 4.0675E-1 4.85848E-1 -9999 -9999 -9999 -9999 -9999 -9999 -9999 -9999 -9999 -9999 -9999 -9999 -9999 -9999 -9999 -9999
-9999 -9999 -9999 -9999 -9999 -9999 -9999 -9999 -9999 -9999 -9999 -9999 -9999 -9999 -9999 -9999 -9999 -9999 -9999 -9999 -9999 -9999 -9999 -9999 -9999 -9999 -9999 -9999 -9999 -9999 -9999 -9999 -9999 -9999 -9999 -9999 -9999 -9999 -9999 -9999 -9999 -9999 -9999 -9999 -9999 -9999 -9999 -9999 -9999 -9999 -9999 -9999 -9999 -9999 -9999 -9999 -9999 -9999 -9999 -9999 -9999 -9999 -9999 -9999 -9999 -9999 -9999 -9999 -9999 -9999 -9999 -9999 -9999 -9999 -9999 -9999 -9999 -9999 -9999 -9999 -9999 -9999 -9999 -9999 -9999 -9999 -9999 -9999 -9999 -9999 -9999 -9999 -9999 -9999 -9999 -9999 -9999 -9999 -9999 -9999 -9999 -9999 -9999 -9999 -9999 -9999 2.23675E-1 2.14833E-1 2.61417E-1 3.27595E-1 3.34455E-1 3.45714E-1 3.33822E-1 2.5541E-1 2.65139E-1 2.51263E-1 2.39407E-1 2.84057E-1 3.70843E-1 4.00872E-1 3.69938E-1 2.6961E-1 2.12118E-1 1.82078E-1 1.82657E-1 2.24265E-1 1.80148E-1 1.94732E-1 1.82845E-1 2.25839E-1 3.5955E-1 4.80033E-1 4.45738E-1 4.54484E-1 2.84302E-1 2.8485E-1 3.85524E-1 3.46737E-1 3.21998E-1 3.47715E-1 3.72032E-1 2.78238E-1 2.12113E-1 2.14942E-1 1.89785E-1 1.47928E-1 1.83957E-1 2.30073E-1 1.88264E-1 1.60223E-1 1.51394E-1 1.52283E-1 9.95434E-2 7.12972E-2 9.1687E-2 1.55991E-1 1.57815E-1 1.32667E-1 1.32667E-1 1.08196E-1 1.10504E-1 8.45126E-2 7.86068E-2 6.79419E-2 4.18041E-2 4.04113E-2 3.40936E-2 1.9909E-2 2.41223E-2 3.93739E-2 6.56732E-2 7.66169E-2 4.48302E-2 3.06558E-2 2.01634E-2 1.51677E-2 1.39E-2 1.49185E-2 3.47651E-2 4.81355E-2 2.7478E-2 1.72763E-2 2.15107E-2 3.58888E-2 5.75003E-2 9.10338E-2 9.20177E-2 7.17148E-2 3.14096E-2 1.87407E-2 1.81424E-2 2.13301E-2 3.60066E-2 3.99092E-2 7.84795E-2 9.35086E-2 1.41555E-1 1.8863E-1 2.69924E-1 1.71704E-1 1.82359E-1 1.18048E-1 9.34945E-2 1.57439E-1 2.24932E-1 1.96406E-1 2.29328E-1 2.10529E-1 1.37325E-1 1.28377E-1 9.82522E-2 6.62179E-2 2.75112E-2 3.23503E-2 5.09953E-2 2.83706E-2 1.73905E-2 2.82021E-2 3.87168E-2 7.36883E-2 1.03045E-1 1.27435E-1 1.52607E-1 1.14253E-1 1.54064E-1 1.94743E-1 9.90302E-2 9.53379E-2 1.66869E-1 2.12866E-1 3.44749E-1 3.54109E-1 2.07898E-1 1.47579E-1 8.14436E-2 9.32705E-2 1.02081E-1 9.1082E-2 1.13306E-1 1.9301E-1 3.0522E-1 2.9642E-1 3.20355E-1 3.97609E-1 3.92874E-1 4.44238E-1 4.1626E-1 3.69564E-1 -9999 -9999 -9999 -9999 -9999 -9999 -9999 -9999 -9999 -9999 -9999 -9999 -9999 -9999 -9999 -9999
-9999 -9999 -9999 -9999 -9999 -9999 -9999 -9999 -9999 -9999 -9999 -9999 -9999 -9999 -9999 -9999 -9999 -9999 -9999 -9999 -9999 -9999 -9999 -9999 -9999 -9999 -9999 -9999 -9999 -9999 -9999 -9999 -9999 -9999 -9999 -9999 -9999 -9999 -9999 -9999 -9999 -9999 -9999 -9999 -9999 -9999 -9999 -9999 -9999 -9999 -9999 -9999 -9999 -9999 -9999 -9999 -9999 -9999 -9999 -9999 -9999 -9999 -9999 -9999 -9999 -9999 -9999 -9999 -9999 -9999 -9999 -9999 -9999 -9999 -9999 -9999 -9999 -9999 -9999 -9999 -9999 -9999 -9999 -9999 -9999 -9999 -9999 -9999 -9999 -9999 -9999 -9999 -9999 -9999 -9999 -9999 -9999 -9999 -9999 -9999 -9999 -9999 -9999 -9999 -9999 2.22331E-1 2.0476E-1 2.19892E-1 3.00576E-1 3.33892E-1 2.83134E-1 2.90007E-1 3.00782E-1 2.51739E-1 2.71485E-1 2.76773E-1 2.6552E-1 2.96587E-1 4.04305E-1 3.88196E-1 3.61308E-1 2.66061E-1 2.08681E-1 1.81501E-1 1.82078E-1 2.01926E-1 1.74304E-1 1.80347E-1 2.08259E-1 2.92366E-1 3.35678E-1 4.62831E-1 4.39995E-1 4.16184E-1 2.6048E-1 3.04759E-1 3.67712E-1 3.74553E-1 3.38487E-1 3.67713E-1 3.13587E-1 2.28999E-1 1.7852E-1 1.57918E-1 1.35748E-1 1.57107E-1 1.78016E-1 1.9965E-1 1.57402E-1 1.09477E-1 9.84459E-2 1.33564E-1 8.90624E-2 4.68606E-2 9.92744E-2 1.69856E-1 1.28509E-1 7.57225E-2 6.66706E-2 6.89036E-2 8.91597E-2 7.34027E-2 4.70109E-2 5.66193E-2 5.91095E-2 3.4517E-2 2.41957E-2 1.67239E-2 1.98278E-2 3.35248E-2 3.00161E-2 4.9596E-2 5.6769E-2 3.37706E-2 2.04985E-2 2.45591E-2 2.09886E-2 1.47719E-2 1.9464E-2 2.5616E-2 1.43487E-2 1.50617E-2 2.18782E-2 1.70986E-2 2.23295E-2 5.8041E-2 9.4496E-2 5.09435E-2 4.72886E-2 2.97904E-2 1.69131E-2 2.03812E-2 4.18348E-2 7.1529E-2 4.31699E-2 5.08077E-2 7.73603E-2 2.10172E-1 2.32073E-1 1.30415E-1 9.10999E-2 8.77806E-2 7.92699E-2 1.64214E-1 1.54288E-1 1.31206E-1 1.08203E-1 1.74497E-1 1.9716E-1 1.63131E-1 9.00055E-2 4.94933E-2 2.08258E-2 3.21051E-2 2.69753E-2 1.88843E-2 2.05004E-2 3.65625E-2 5.6348E-2 5.96246E-2 8.67101E-2 8.70189E-2 1.3388E-1 6.9853E-2 1.01754E-1 1.45365E-1 9.25942E-2 6.29336E-2 1.13964E-1 2.84655E-1 3.35803E-1 2.46796E-1 2.22745E-1 1.5734E-1 9.32773E-2 6.14732E-2 1.33509E-1 1.54791E-1 1.47635E-1 2.95512E-1 4.4388E-1 5.12708E-1 4.33976E-1 5.67739E-1 5.31061E-1 3.48594E-1 3.17438E-1 3.74131E-1 6.27426E-1 -9999 -9999 -9999 -9999 -9999 -9999 -9999 -9999 -9999 -9999 -9999 -9999 -9999 -9999 -9999
-9999 -9999 -9999 -9999 -9999 -9999 -9999 -9999 -9999 -9999 -9999 -9999 -9999 -9999 -9999 -9999 -9999 -9999 -9999 -9999 -9999 -9999 -9999 -9999 -9999 -9999 -9999 -9999 -9999 -9999 -9999 -9999 -9999 -9999 -9999 -9999 -9999 -9999 -9999 -9999 -9999 -9999 -9999 -9999 -9999 -9999 -9999 -9999 -9999 -9999 -9999 -9999 -9999 -9999 -9999 -9999 -9999 -9999 -9999 -9999 -9999 -9999 -9999 -9999 -9999 -9999 -9999 -9999 -9999 -9999 -9999 -9999 -9999 -9999 -9999 -9999 -9999 -9999 -9999 -9999 -9999 -9999 -9999 -9999 -9999 -9999 -9999 -9999 -9999 -9999 -9999 -9999 -9999 -9999 -9999 -9999 -9999 -9999 -9999 -9999 -9999 -9999 -9999 -9999 -9999 1.90406E-1 1.92207E-1 2.30733E-1 2.78496E-1 2.6639E-1 2.49312E-1 2.69433E-1 2.93223E-1 2.73782E-1 2.42957E-1 2.31494E-1 2.42017E-1 3.00389E-1 3.50049E-1 3.45637E-1 3.0893E-1 2.24697E-1 2.01515E-1 1.73561E-1 1.7561E-1 2.00887E-1 1.83232E-1 2.04658E-1 2.93705E-1 3.75978E-1 4.24448E-1 4.87656E-1 4.15838E-1 3.55288E-1 2.54646E-1 2.97239E-1 3.39934E-1 2.93815E-1 3.24449E-1 3.36174E-1 2.1516E-1 1.97455E-1 1.64206E-1 1.49346E-1 9.28672E-2 1.15471E-1 1.33082E-1 1.48975E-1 1.21487E-1 1.31729E-1 7.32172E-2 6.06895E-2 5.06155E-2 4.17214E-2 7.97762E-2 1.21228E-1 7.85139E-2 4.77244E-2 4.59316E-2 7.55721E-2 7.04685E-2 6.07363E-2 5.0508E-2 3.59975E-2 5.14041E-2 3.88286E-2 3.09905E-2 1.94322E-2 1.9429E-2 2.46392E-2 1.79469E-2 3.51112E-2 2.88764E-2 3.97231E-2 3.48559E-2 3.06302E-2 2.34492E-2 1.59257E-2 1.44039E-2 1.0998E-2 1.29851E-2 1.16384E-2 1.45874E-2 2.59616E-2 3.17364E-2 5.8041E-2 9.27769E-2 3.94698E-2 4.27813E-2 4.62617E-2 3.63011E-2 3.16272E-2 4.94858E-2 1.19694E-1 8.01431E-2 1.01364E-1 1.38588E-1 2.15397E-1 1.60781E-1 9.21687E-2 5.15695E-2 5.65441E-2 7.88356E-2 1.26822E-1 8.53826E-2 7.11684E-2 5.44852E-2 1.03407E-1 1.63131E-1 9.95434E-2 8.86308E-2 4.00043E-2 1.43569E-2 2.03795E-2 1.33598E-2 1.52296E-2 1.96961E-2 3.00499E-2 3.23789E-2 3.1556E-2 5.90834E-2 1.03559E-1 9.47856E-2 6.56624E-2 9.22018E-2 9.49598E-2 8.98471E-2 5.5143E-2 1.17671E-1 2.22544E-1 3.92223E-1 3.75005E-1 3.10817E-1 2.58814E-1 2.0738E-1 1.05687E-1 2.08787E-1 1.91031E-1 1.18431E-1 2.2334E-1 4.15163E-1 5.92455E-1 5.71739E-1 6.73833E-1 6.13966E-1 4.82516E-1 5.36772E-1 6.04596E-1 -9999 -9999 -9999 -9999 -9999 -9999 -9999 -9999 -9999 -9999 -9999 -9999 -9999 -9999 -9999 -9999
-9999 -9999 -9999 -9999 -9999 -9999 -9999 -9999 -9999 -9999 -9999 -9999 -9999 -9999 -9999 -9999 -9999 -9999 -9999 -9999 -9999 -9999 -9999 -9999 -9999 -9999 -9999 -9999 -9999 -9999 -9999 -9999 -9999 -9999 -9999 -9999 -9999 -9999 -9999 -9999 -9999 -9999 -9999 -9999 -9999 -9999 -9999 -9999 -9999 -9999 -9999 -9999 -9999 -9999 -9999 -9999 -9999 -9999 -9999 -9999 -9999 -9999 -9999 -9999 -9999 -9999 -9999 -9999 -9999 -9999 -9999 -9999 -9999 -9999 -9999 -9999 -9999 -9999 -9999 -9999 -9999 -9999 -9999 -9999 -9999 -9999 -9999 -9999 -9999 -9999 -9999 -9999 -9999 -9999 -9999 -9999 -9999 -9999 -9999 -9999 -9999 -9999 -9999 -9999 -9999 1.87041E-1 1.91205E-1 2.39108E-1 2.31606E-1 2.33684E-1 2.2007E-1 2.41175E-1 2.65006E-1 2.94971E-1 3.07777E-1 2.56779E-1 2.26926E-1 2.50227E-1 3.11986E-1 2.99353E-1 2.26731E-1 2.08681E-1 1.78246E-1 1.7153E-1 1.75236E-1 2.26744E-1 1.98407E-1 2.31469E-1 3.65121E-1 4.46377E-1 4.43291E-1 4.40527E-1 4.41588E-1 2.79955E-1 3.15659E-1 3.00203E-1 3.40999E-1 3.3627E-1 2.81366E-1 2.71802E-1 2.08256E-1 1.61504E-1 1.55017E-1 1.27911E-1 7.69581E-2 4.9853E-2 7.08764E-2 6.86607E-2 7.64452E-2 1.11554E-1 8.70704E-2 4.50839E-2 3.43336E-2 4.83723E-2 6.56732E-2 6.50804E-2 7.81493E-2 4.30076E-2 3.27871E-2 4.81948E-2 7.23694E-2 4.73406E-2 4.55492E-2 3.1972E-2 3.50888E-2 2.88642E-2 2.66329E-2 1.85606E-2 1.25321E-2 1.46993E-2 1.47028E-2 1.72467E-2 1.79061E-2 3.25819E-2 2.38368E-2 1.85292E-2 2.61897E-2 1.94322E-2 1.45173E-2 8.89948E-3 7.93128E-3 1.16804E-2 2.09716E-2 5.91566E-2 8.45808E-2 7.2843E-2 6.26329E-2 2.90827E-2 2.20205E-2 2.85978E-2 2.49304E-2 4.83564E-2 8.17829E-2 5.36702E-2 5.64984E-2 1.00477E-1 1.96337E-1 1.84933E-1 1.26038E-1 5.55737E-2 3.27498E-2 4.11996E-2 7.87635E-2 8.17973E-2 7.01402E-2 3.8555E-2 2.50481E-2 4.74769E-2 8.94802E-2 9.01141E-2 4.17814E-2 1.64845E-2 8.92877E-3 9.30748E-3 8.3802E-3 1.08983E-2 1.47357E-2 1.57219E-2 2.71564E-2 4.43376E-2 7.91899E-2 8.35297E-2 5.51193E-2 5.15037E-2 7.55938E-2 6.63236E-2 5.25064E-2 4.86798E-2 1.40424E-1 2.20444E-1 2.89999E-1 4.01603E-1 4.20959E-1 4.26807E-1 3.90113E-1 1.99924E-1 3.06363E-1 3.13243E-1 1.60467E-1 1.57498E-1 3.27365E-1 5.87484E-1 6.70301E-1 6.53701E-1 6.36253E-1 6.65012E-1 -9999 -9999 -9999 -9999 -9999 -9999 -9999 -9999 -9999 -9999 -9999 -9999 -9999 -9999 -9999 -9999 -9999 -9999
-9999 -9999 -9999 -9999 -9999 -9999 -9999 -9999 -9999 -9999 -9999 -9999 -9999 -9999 -9999 -9999 -9999 -9999 -9999 -9999 -9999 -9999 -9999 -9999 -9999 -9999 -9999 -9999 -9999 -9999 -9999 -9999 -9999 -9999 -9999 -9999 -9999 -9999 -9999 -9999 -9999 -9999 -9999 -9999 -9999 -9999 -9999 -9999 -9999 -9999 -9999 -9999 -9999 -9999 -9999 -9999 -9999 -9999 -9999 -9999 -9999 -9999 -9999 -9999 -9999 -9999 -9999 -9999 -9999 -9999 -9999 -9999 -9999 -9999 -9999 -9999 -9999 -9999 -9999 -9999 -9999 -9999 -9999 -9999 -9999 -9999 -9999 -9999 -9999 -9999 -9999 -9999 -9999 -9999 -9999 -9999 -9999 -9999 -9999 -9999 -9999 -9999 -9999 -9999 1.89213E-1 1.85669E-1 2.00996E-1 2.04507E-1 2.10246E-1 2.11321E-1 2.24775E-1 2.25342E-1 2.40823E-1 2.79347E-1 3.44999E-1 3.31112E-1 2.49258E-1 2.37347E-1 2.96389E-1 2.51432E-1 2.23358E-1 1.94318E-1 1.8537E-1 1.78065E-1 1.82652E-1 2.52421E-1 2.21271E-1 3.21429E-1 4.43183E-1 4.59405E-1 4.22345E-1 4.05196E-1 3.92002E-1 3.22954E-1 3.47811E-1 3.30999E-1 2.72136E-1 3.01299E-1 2.60025E-1 2.06132E-1 1.87542E-1 1.49018E-1 1.19647E-1 7.12965E-2 3.47539E-2 2.51162E-2 4.03108E-2 4.76217E-2 4.01313E-2 7.39738E-2 5.65513E-2 2.48925E-2 1.48445E-2 2.48835E-2 2.39278E-2 3.54562E-2 5.42007E-2 3.54562E-2 1.88564E-2 2.39229E-2 2.88587E-2 1.9429E-2 1.65181E-2 1.94294E-2 2.02194E-2 1.30435E-2 1.71668E-2 1.1568E-2 8.3921E-3 7.07055E-3 9.00163E-3 8.05885E-3 1.30435E-2 2.71176E-2 2.36371E-2 1.2726E-2 1.05398E-2 9.72747E-3 6.09642E-3 7.18545E-3 1.18907E-2 2.28525E-2 4.3665E-2 6.42621E-2 4.21274E-2 2.52484E-2 3.78596E-2 2.39235E-2 1.64644E-2 1.91752E-2 1.77338E-2 3.94514E-2 6.98258E-2 3.34766E-2 6.47078E-2 1.37239E-1 1.85063E-1 1.13094E-1 9.80024E-2 5.45905E-2 2.8952E-2 4.07363E-2 5.54189E-2 5.78802E-2 7.12725E-2 4.58952E-2 2.11739E-2 2.91843E-2 4.13931E-2 4.87018E-2 2.23493E-2 7.6025E-3 1.08654E-2 9.86827E-3 8.46879E-3 9.64496E-3 1.41543E-2 1.28089E-2 1.66912E-2 3.16803E-2 4.24094E-2 4.91869E-2 2.44616E-2 3.163E-2 3.41317E-2 4.38928E-2 3.01993E-2 6.24905E-2 1.11314E-1 1.15715E-1 1.29291E-1 2.28754E-1 2.80238E-1 4.62531E-1 4.54695E-1 3.84961E-1 4.56812E-1 2.3243E-1 1.48408E-1 1.73828E-1 3.35036E-1 5.09383E-1 6.38089E-1 6.53926E-1 -9999 -9999 -9999 -9999 -9999 -9999 -9999 -9999 -9999 -9999 -9999 -9999 -9999 -9999 -9999 -9999 -9999 -9999 -9999 -9999
-9999 -9999 -9999 -9999 -9999 -9999 -9999 -9999 -9999 -9999 -9999 -9999 -9999 -9999 -9999 -9999 -9999 -9999 -9999 -9999 -9999 -9999 -9999 -9999 -9999 -9999 -9999 -9999 -9999 -9999 -9999 -9999 -9999 -9999 -9999 -9999 -9999 -9999 -9999 -9999 -9999 -9999 -9999 -9999 -9999 -9999 -9999 -9999 -9999 -9999 -9999 -9999 -9999 -9999 -9999 -9999 -9999 -9999 -9999 -9999 -9999 -9999 -9999 -9999 -9999 -9999 -9999 -9999 -9999 -9999 -9999 -9999 -9999 -9999 -9999 -9999 -9999 -9999 -9999 -9999 -9999 -9999 -9999 -9999 -9999 -9999 -9999 -9999 -9999 -9999 -9999 -9999 -9999 -9999 -9999 -9999 -9999 -9999 -9999 -9999 -9999 -9999 -9999 -9999 1.87632E-1 1.70856E-1 1.83489E-1 1.87987E-1 2.01786E-1 2.03248E-1 2.00853E-1 2.19306E-1 2.4178E-1 2.77799E-1 3.42956E-1 3.4273E-1 2.88619E-1 2.51189E-1 2.9585E-1 2.13621E-1 2.01293E-1 1.917E-1 1.81881E-1 1.74126E-1 1.80097E-1 2.37747E-1 2.93086E-1 4.12432E-1 4.43396E-1 4.05929E-1 4.31196E-1 4.32675E-1 3.67042E-1 3.68413E-1 3.17964E-1 2.9427E-1 2.68741E-1 2.0783E-1 2.18086E-1 1.78711E-1 1.38208E-1 9.20962E-2 6.36569E-2 4.01313E-2 3.17378E-2 4.85317E-2 3.80229E-2 4.7712E-2 4.13227E-2 2.91441E-2 2.48925E-2 1.41675E-2 8.60646E-3 1.33308E-2 1.18309E-2 2.17145E-2 2.3906E-2 1.94278E-2 1.86687E-2 1.79443E-2 1.65343E-2 1.05098E-2 1.05512E-2 1.15649E-2 9.85442E-3 9.85442E-3 1.14459E-2 1.14654E-2 9.09441E-3 6.8231E-3 3.47454E-3 6.20786E-3 1.18858E-2 1.94083E-2 1.53101E-2 1.02275E-2 5.76766E-3 4.80138E-3 6.48472E-3 1.36858E-2 2.12695E-2 3.42708E-2 5.73292E-2 3.60521E-2 2.78927E-2 1.25107E-2 1.954E-2 1.06712E-2 1.06093E-2 2.37673E-2 3.59519E-2 4.80142E-2 4.82193E-2 4.3331E-2 7.95647E-2 1.66192E-1 1.27108E-1 1.05624E-1 4.50809E-2 3.18845E-2 2.27954E-2 2.65098E-2 3.52804E-2 3.28374E-2 4.83347E-2 3.02423E-2 2.11876E-2 1.2706E-2 2.05028E-2 2.52085E-2 1.28793E-2 8.33418E-3 1.28604E-2 1.68456E-2 1.07274E-2 1.26166E-2 1.58752E-2 1.75213E-2 1.50776E-2 1.87711E-2 1.78407E-2 1.90976E-2 2.51937E-2 2.9762E-2 2.508E-2 2.14378E-2 2.54011E-2 5.04992E-2 5.91502E-2 6.91591E-2 6.13107E-2 1.08067E-1 1.76047E-1 4.76481E-1 5.66356E-1 5.93835E-1 5.25303E-1 2.97597E-1 1.88356E-1 1.67104E-1 2.93035E-1 3.28771E-1 4.70698E-1 4.83181E-1 6.39458E-1 -9999 -9999 -9999 -9999 -9999 -9999 -9999 -9999 -9999 -9999 -9999 -9999 -9999 -9999 -9999 -9999 -9999 -9999 -9999
-9999 -9999 -9999 -9999 -9999 -9999 -9999 -9999 -9999 -9999 -9999 -9999 -9999 -9999 -9999 -9999 -9999 -9999 -9999 -9999 -9999 -9999 -9999 -9999 -9999 -9999 -9999 -9999 -9999 -9999 -9999 -9999 -9999 -9999 -9999 -9999 -9999 -9999 -9999 -9999 -9999 -9999 -9999 -9999 -9999 -9999 -9999 -9999 -9999 -9999 -9999 -9999 -9999 -9999 -9999 -9999 -9999 -9999 -9999 -9999 -9999 -9999 -9999 -9999 -9999 -9999 -9999 -9999 -9999 -9999 -9999 -9999 -9999 -9999 -9999 -9999 -9999 -9999 -9999 -9999 -9999 -9999 -9999 -9999 -9999 -9999 -9999 -9999 -9999 -9999 -9999 -9999 -9999 -9999 -9999 -9999 -9999 -9999 -9999 -9999 -9999 -9999 -9999 1.8961E-1 1.7159E-1 1.70856E-1 1.81176E-1 1.8156E-1 1.82716E-1 1.69854E-1 1.85144E-1 2.14692E-1 2.36137E-1 2.34318E-1 2.96648E-1 3.65508E-1 3.3664E-1 2.77328E-1 2.62035E-1 2.25143E-1 2.10605E-1 1.97791E-1 1.86161E-1 1.63541E-1 1.88066E-1 2.35412E-1 3.34262E-1 4.18982E-1 4.0395E-1 4.11757E-1 4.20867E-1 3.94792E-1 3.38997E-1 3.30904E-1 2.57956E-1 2.32602E-1 2.44023E-1 2.61353E-1 2.13129E-1 1.44697E-1 9.71531E-2 9.95225E-2 9.24207E-2 5.82038E-2 6.53294E-2 1.05748E-1 5.65055E-2 3.27871E-2 2.58951E-2 1.88618E-2 1.60853E-2 1.0768E-2 7.96546E-3 1.45818E-2 1.78384E-2 1.0383E-2 1.31249E-2 1.83188E-2 2.77447E-2 3.20305E-2 2.15294E-2 1.6991E-2 2.20875E-2 1.87421E-2 1.51124E-2 1.50675E-2 1.55284E-2 9.39068E-3 6.36886E-3 5.10702E-3 3.70132E-3 6.25141E-3 7.95794E-3 1.35759E-2 1.24263E-2 6.65319E-3 4.52867E-3 3.59268E-3 4.67018E-3 7.20202E-3 1.5117E-2 3.74868E-2 4.04392E-2 1.91843E-2 1.31625E-2 8.06203E-3 1.20969E-2 8.81292E-3 1.38072E-2 2.8838E-2 7.01329E-2 1.0203E-1 2.9334E-2 5.22858E-2 1.26075E-1 1.49294E-1 8.8549E-2 6.44147E-2 4.08139E-2 2.06023E-2 2.05706E-2 2.37616E-2 2.02131E-2 1.70333E-2 3.48887E-2 2.18133E-2 9.32458E-3 8.23439E-3 1.32895E-2 1.11452E-2 1.43832E-2 1.77395E-2 1.43734E-2 2.24691E-2 1.19425E-2 1.9371E-2 2.41666E-2 3.78022E-2 2.78074E-2 2.54284E-2 2.00137E-2 2.42643E-2 3.91451E-2 5.6107E-2 4.92101E-2 3.45576E-2 3.24118E-2 4.80544E-2 6.12737E-2 5.3024E-2 3.5953E-2 6.05947E-2 1.31727E-1 2.65949E-1 2.80624E-1 4.12061E-1 6.01922E-1 4.73238E-1 4.06739E-1 2.64825E-1 2.04904E-1 2.1583E-1 3.08904E-1 3.50688E-1 5.72024E-1 6.31116E-1 -9999 -9999 -9999 -9999 -9999 -9999 -9999 -9999 -9999 -9999 -9999 -9999 -9999 -9999 -9999 -9999 -9999 -9999
-9999 -9999 -9999 -9999 -9999 -9999 -9999 -9999 -9999 -9999 -9999 -9999 -9999 -9999 -9999 -9999 -9999 -9999 -9999 -9999 -9999 -9999 -9999 -9999 -9999 -9999 -9999 -9999 -9999 -9999 -9999 -9999 -9999 -9999 -9999 -9999 -9999 -9999 -9999 -9999 -9999 -9999 -9999 -9999 -9999 -9999 -9999 -9999 -9999 -9999 -9999 -9999 -9999 -9999 -9999 -9999 -9999 -9999 -9999 -9999 -9999 -9999 -9999 -9999 -9999 -9999 -9999 -9999 -9999 -9999 -9999 -9999 -9999 -9999 -9999 -9999 -9999 -9999 -9999 -9999 -9999 -9999 -9999 -9999 -9999 -9999 -9999 -9999 -9999 -9999 -9999 -9999 -9999 -9999 -9999 -9999 -9999 -9999 -9999 -9999 -9999 -9999 1.90606E-1 1.72142E-1 1.70856E-1 1.70673E-1 1.80601E-1 1.80219E-1 1.75214E-1 1.88096E-1 1.93083E-1 2.01685E-1 2.20465E-1 2.69377E-1 3.19529E-1 3.87676E-1 3.60128E-1 2.73955E-1 2.65046E-1 2.39681E-1 2.09104E-1 1.91108E-1 1.62658E-1 1.61779E-1 2.40344E-1 2.90147E-1 4.12073E-1 3.67713E-1 3.67112E-1 4.14369E-1 4.27288E-1 3.05943E-1 2.99966E-1 3.13316E-1 2.76604E-1 2.86278E-1 2.74711E-1 2.24847E-1 1.42693E-1 1.05712E-1 9.66625E-2 1.45618E-1 1.33165E-1 7.14816E-2 8.4235E-2 1.10082E-1 5.6827E-2 5.11317E-2 4.59794E-2 3.96331E-2 2.54633E-2 1.37119E-2 1.4852E-2 2.46477E-2 3.10242E-2 2.18886E-2 1.76444E-2 1.16823E-2 1.94322E-2 3.44236E-2 3.43091E-2 2.41192E-2 2.63881E-2 2.1229E-2 1.81153E-2 1.55522E-2 1.47548E-2 1.10151E-2 7.78445E-3 7.63935E-3 7.18911E-3 7.05362E-3 6.5082E-3 7.84422E-3 1.05194E-2 5.44474E-3 4.90902E-3 6.75936E-3 8.39945E-3 1.14944E-2 2.33887E-2 4.01404E-2 2.40491E-2 1.13699E-2 5.96777E-3 5.04819E-3 7.3257E-3 9.83995E-3 1.81748E-2 3.22159E-2 6.00107E-2 8.06696E-2 6.34013E-2 9.88704E-2 1.33536E-1 9.24006E-2 5.93135E-2 4.86099E-2 3.35248E-2 2.33821E-2 1.73694E-2 1.03524E-2 1.02108E-2 1.55397E-2 2.09139E-2 1.4081E-2 7.12977E-3 7.87112E-3 1.66483E-2 2.22488E-2 5.67122E-2 6.92165E-2 3.93571E-2 2.83547E-2 1.60092E-2 1.78147E-2 4.14149E-2 6.60946E-2 4.49559E-2 4.04198E-2 3.32492E-2 4.32071E-2 5.89085E-2 1.00492E-1 1.08249E-1 6.14622E-2 5.12372E-2 8.26176E-2 5.87548E-2 4.44806E-2 2.93568E-2 3.84507E-2 7.65853E-2 1.07153E-1 1.12068E-1 2.68806E-1 4.91005E-1 6.31733E-1 5.1041E-1 3.91777E-1 2.42881E-1 2.63874E-1 3.70049E-1 3.47525E-1 4.37725E-1 4.94235E-1 5.9791E-1 -9999 -9999 -9999 -9999 -9999 -9999 -9999 -9999 -9999 -9999 -9999 -9999 -9999 -9999 -9999 -9999 -9999
-9999 -9999 -9999 -9999 -9999 -9999 -9999 -9999 -9999 -9999 -9999 -9999 -9999 -9999 -9999 -9999 -9999 -9999 -9999 -9999 -9999 -9999 -9999 -9999 -9999 -9999 -9999 -9999 -9999 -9999 -9999 -9999 -9999 -9999 -9999 -9999 -9999 -9999 -9999 -9999 -9999 -9999 -9999 -9999 -9999 -9999 -9999 -9999 -9999 -9999 -9999 -9999 -9999 -9999 -9999 -9999 -9999 -9999 -9999 -9999 -9999 -9999 -9999 -9999 -9999 -9999 -9999 -9999 -9999 -9999 -9999 -9999 -9999 -9999 -9999 -9999 -9999 -9999 -9999 -9999 -9999 -9999 -9999 -9999 -9999 -9999 -9999 -9999 -9999 -9999 -9999 -9999 -9999 -9999 -9999 -9999 -9999 -9999 -9999 -9999 -9999 -9999 1.73807E-1 1.73993E-1 1.75485E-1 1.86413E-1 1.70036E-1 1.77846E-1 1.75776E-1 1.76902E-1 1.93284E-1 1.97804E-1 2.43258E-1 3.06188E-1 3.74853E-1 4.33348E-1 3.53876E-1 2.89664E-1 2.83321E-1 2.7448E-1 1.92834E-1 1.79144E-1 1.66219E-1 1.67657E-1 2.54558E-1 3.47169E-1 3.29188E-1 3.31764E-1 4.01461E-1 3.57948E-1 3.24641E-1 2.77126E-1 2.9168E-1 2.88308E-1 2.61436E-1 2.68063E-1 2.27942E-1 2.1084E-1 1.6251E-1 1.06693E-1 1.50125E-1 1.49685E-1 1.11596E-1 8.61271E-2 9.89573E-2 1.20448E-1 9.05697E-2 7.56018E-2 5.43387E-2 2.72602E-2 2.87981E-2 2.19206E-2 2.64104E-2 4.28788E-2 3.87484E-2 3.13289E-2 1.35755E-2 1.2983E-2 2.17695E-2 3.33513E-2 3.05916E-2 1.7335E-2 1.39384E-2 1.62399E-2 1.10292E-2 1.01059E-2 1.15585E-2 9.27903E-3 9.04431E-3 7.35711E-3 8.91397E-3 5.76028E-3 3.85377E-3 3.70132E-3 6.47884E-3 4.5221E-3 7.34311E-3 1.2876E-2 1.62696E-2 2.24792E-2 3.30888E-2 2.06515E-2 1.88344E-2 8.83609E-3 5.19338E-3 5.63527E-3 1.3974E-2 2.23149E-2 4.62178E-2 5.10076E-2 5.94292E-2 3.33373E-2 6.55347E-2 1.10987E-1 1.04474E-1 5.94728E-2 6.31427E-2 6.299E-2 3.94698E-2 2.1079E-2 1.10178E-2 5.86645E-3 6.98788E-3 1.08654E-2 9.19436E-3 6.40994E-3 7.0296E-3 1.10308E-2 1.52314E-2 3.0386E-2 9.95619E-2 9.09011E-2 6.54941E-2 3.584E-2 2.06843E-2 1.68484E-2 2.8794E-2 6.86191E-2 7.72412E-2 6.18206E-2 3.75618E-2 4.2659E-2 7.62727E-2 1.3276E-1 1.80952E-1 9.9019E-2 1.02395E-1 1.14659E-1 8.7517E-2 4.54303E-2 4.76167E-2 7.75992E-2 8.88278E-2 1.1056E-1 1.69477E-1 2.68481E-1 3.66868E-1 6.07467E-1 6.27696E-1 4.42693E-1 4.59184E-1 4.26612E-1 5.59425E-1 3.63315E-1 4.18276E-1 5.93395E-1 6.19686E-1 -9999 -9999 -9999 -9999 -9999 -9999 -9999 -9999 -9999 -9999 -9999 -9999 -9999 -9999 -9999 -9999 -9999
-9999 -9999 -9999 -9999 -9999 -9999 -9999 -9999 -9999 -9999 -9999 -9999 -9999 -9999 -9999 -9999 -9999 -9999 -9999 -9999 -9999 -9999 -9999 -9999 -9999 -9999 -9999 -9999 -9999 -9999 -9999 -9999 -9999 -9999 -9999 -9999 -9999 -9999 -9999 -9999 -9999 -9999 -9999 -9999 -9999 -9999 -9999 -9999 -9999 -9999 -9999 -9999 -9999 -9999 -9999 -9999 -9999 -9999 -9999 -9999 -9999 -9999 -9999 -9999 -9999 -9999 -9999 -9999 -9999 -9999 -9999 -9999 -9999 -9999 -9999 -9999 -9999 -9999 -9999 -9999 -9999 -9999 -9999 -9999 -9999 -9999 -9999 -9999 -9999 -9999 -9999 -9999 -9999 -9999 -9999 -9999 -9999 -9999 -9999 -9999 -9999 1.75111E-1 1.74179E-1 1.82322E-1 2.03659E-1 2.01884E-1 2.02093E-1 1.85722E-1 1.84559E-1 1.88096E-1 1.84417E-1 2.07421E-1 2.58328E-1 3.53008E-1 4.54083E-1 4.35552E-1 3.56838E-1 2.90197E-1 3.03704E-1 3.3539E-1 2.23049E-1 1.79525E-1 1.63902E-1 1.73704E-1 2.21602E-1 3.21848E-1 3.38678E-1 3.39879E-1 3.13696E-1 3.12892E-1 2.42815E-1 3.31962E-1 2.68233E-1 2.82943E-1 3.08422E-1 2.55178E-1 2.57231E-1 2.46352E-1 2.06499E-1 1.69855E-1 1.98358E-1 1.74213E-1 1.51967E-1 1.38956E-1 1.1711E-1 7.58126E-2 4.25352E-2 4.49135E-2 3.56107E-2 2.11755E-2 3.63052E-2 4.48672E-2 4.02692E-2 5.01882E-2 2.94621E-2 1.83894E-2 2.00821E-2 3.45313E-2 2.21212E-2 3.27264E-2 1.65526E-2 1.82076E-2 1.14166E-2 1.02144E-2 8.55942E-3 7.73139E-3 1.01146E-2 7.38865E-3 4.56272E-3 4.14634E-3 3.53397E-3 2.27949E-3 1.86228E-3 1.78817E-3 2.78991E-3 2.90492E-3 6.00469E-3 4.34847E-3 7.30402E-3 1.5107E-2 2.48671E-2 1.77286E-2 1.05398E-2 6.21861E-3 5.81446E-3 1.21604E-2 2.29973E-2 4.86428E-2 6.39347E-2 1.04314E-1 1.26305E-1 6.85237E-2 9.33646E-2 1.07869E-1 6.21558E-2 4.79095E-2 5.90166E-2 4.9955E-2 3.0369E-2 1.65675E-2 7.79683E-3 5.36791E-3 6.35059E-3 6.55291E-3 6.46931E-3 6.8631E-3 9.28081E-3 1.65577E-2 2.10711E-2 2.92572E-2 3.0291E-2 3.66631E-2 1.12622E-1 1.25312E-1 2.39836E-2 2.14411E-2 3.79988E-2 6.52765E-2 1.08359E-1 6.44268E-2 4.66172E-2 6.55598E-2 7.93942E-2 1.45679E-1 2.38962E-1 1.45329E-1 1.81038E-1 1.78503E-1 1.16565E-1 5.63025E-2 9.02001E-2 1.40381E-1 1.84407E-1 3.06592E-1 4.36339E-1 5.47817E-1 6.0543E-1 6.36956E-1 6.26164E-1 6.38497E-1 6.54533E-1 6.44272E-1 5.79115E-1 5.38339E-1 -9999 -9999 -9999 -9999 -9999 -9999 -9999 -9999 -9999 -9999 -9999 -9999 -9999 -9999 -9999 -9999 -9999 -9999 -9999 -9999
-9999 -9999 -9999 -9999 -9999 -9999 -9999 -9999 -9999 -9999 -9999 -9999 -9999 -9999 -9999 -9999 -9999 -9999 -9999 -9999 -9999 -9999 -9999 -9999 -9999 -9999 -9999 -9999 -9999 -9999 -9999 -9999 -9999 -9999 -9999 -9999 -9999 -9999 -9999 -9999 -9999 -9999 -9999 -9999 -9999 -9999 -9999 -9999 -9999 -9999 -9999 -9999 -9999 -9999 -9999 -9999 -9999 -9999 -9999 -9999 -9999 -9999 -9999 -9999 -9999 -9999 -9999 -9999 -9999 -9999 -9999 -9999 -9999 -9999 -9999 -9999 -9999 -9999 -9999 -9999 -9999 -9999 -9999 -9999 -9999 -9999 -9999 -9999 -9999 -9999 -9999 -9999 -9999 -9999 -9999 -9999 -9999 -9999 -9999 -9999 1.77552E-1 1.74551E-1 1.75485E-1 2.01362E-1 2.39879E-1 2.37988E-1 2.70839E-1 2.80661E-1 2.14514E-1 1.82665E-1 1.73766E-1 2.00701E-1 2.35956E-1 3.21494E-1 4.75322E-1 4.79193E-1 3.91667E-1 3.06995E-1 3.17739E-1 4.14614E-1 2.69281E-1 1.9265E-1 1.87483E-1 1.82099E-1 2.1432E-1 2.34343E-1 2.31801E-1 2.03416E-1 2.00937E-1 1.90948E-1 2.59861E-1 3.34739E-1 2.58286E-1 3.36565E-1 2.41425E-1 2.39065E-1 2.28337E-1 2.09481E-1 1.91127E-1 1.61632E-1 1.55047E-1 9.90725E-2 7.63581E-2 8.2762E-2 1.00622E-1 6.82154E-2 4.61117E-2 2.81835E-2 2.0797E-2 2.4518E-2 3.92004E-2 6.41283E-2 5.32959E-2 3.72672E-2 1.9759E-2 1.65733E-2 3.05487E-2 4.14621E-2 3.83746E-2 2.81317E-2 1.56649E-2 1.20512E-2 1.26343E-2 8.53981E-3 5.11095E-3 6.75527E-3 6.5067E-3 6.97096E-3 3.7372E-3 2.55422E-3 1.75688E-3 2.0498E-3 2.84391E-3 1.9083E-3 1.43642E-3 1.83057E-3 2.24165E-3 2.31947E-3 5.66864E-3 1.16987E-2 1.63557E-2 7.76247E-3 4.96205E-3 4.48087E-3 8.26817E-3 1.61129E-2 3.40991E-2 7.45974E-2 9.73603E-2 1.32816E-1 6.21581E-2 9.68435E-2 9.83106E-2 7.61188E-2 5.77138E-2 3.31548E-2 4.1827E-2 3.4361E-2 2.06864E-2 1.2876E-2 7.31368E-3 4.39081E-3 6.8965E-3 1.00216E-2 1.05313E-2 1.1232E-2 1.18035E-2 1.21099E-2 1.3121E-2 1.29717E-2 1.3545E-2 2.31887E-2 5.60598E-2 1.43042E-1 3.73053E-2 2.31094E-2 4.75731E-2 1.05114E-1 2.57333E-1 8.40051E-2 5.44193E-2 6.67059E-2 9.76661E-2 1.6667E-1 2.59334E-1 2.96795E-1 3.05858E-1 2.21153E-1 1.09434E-1 8.98267E-2 1.08798E-1 1.59308E-1 2.26279E-1 2.83661E-1 4.69397E-1 5.33126E-1 5.88408E-1 6.37324E-1 6.15873E-1 6.40468E-1 6.33418E-1 6.22736E-1 6.4328E-1 -9999 -9999 -9999 -9999 -9999 -9999 -9999 -9999 -9999 -9999 -9999 -9999 -9999 -9999 -9999 -9999 -9999 -9999 -9999 -9999 -9999
-9999 -9999 -9999 -9999 -9999 -9999 -9999 -9999 -9999 -9999 -9999 -9999 -9999 -9999 -9999 -9999 -9999 -9999 -9999 -9999 -9999 -9999 -9999 -9999 -9999 -9999 -9999 -9999 -9999 -9999 -9999 -9999 -9999 -9999 -9999 -9999 -9999 -9999 -9999 -9999 -9999 -9999 -9999 -9999 -9999 -9999 -9999 -9999 -9999 -9999 -9999 -9999 -9999 -9999 -9999 -9999 -9999 -9999 -9999 -9999 -9999 -9999 -9999 -9999 -9999 -9999 -9999 -9999 -9999 -9999 -9999 -9999 -9999 -9999 -9999 -9999 -9999 -9999 -9999 -9999 -9999 -9999 -9999 -9999 -9999 -9999 -9999 -9999 -9999 -9999 -9999 -9999 -9999 -9999 -9999 -9999 -9999 -9999 -9999 1.79829E-1 1.77552E-1 1.75298E-1 1.7661E-1 1.83774E-1 2.24206E-1 2.37051E-1 2.61235E-1 2.60294E-1 2.6481E-1 2.24265E-1 1.90123E-1 2.0935E-1 2.08899E-1 2.95564E-1 4.69521E-1 4.96003E-1 3.96511E-1 3.02788E-1 4.16485E-1 4.55553E-1 3.04999E-1 1.85974E-1 1.96794E-1 2.5342E-1 3.59732E-1 3.48202E-1 3.69159E-1 3.2351E-1 2.75854E-1 1.9035E-1 2.99435E-1 2.83031E-1 2.45633E-1 3.00411E-1 2.27125E-1 1.85202E-1 1.94549E-1 1.67018E-1 1.15516E-1 9.87656E-2 1.4954E-1 9.433E-2 6.56322E-2 5.5683E-2 7.39324E-2 5.36012E-2 3.90707E-2 2.64527E-2 3.37335E-2 4.8193E-2 5.93135E-2 7.28329E-2 4.50521E-2 2.37068E-2 2.10031E-2 1.97927E-2 2.54484E-2 4.27482E-2 2.96923E-2 1.56981E-2 1.07049E-2 8.09335E-3 6.98123E-3 5.4858E-3 5.68311E-3 4.79964E-3 3.61992E-3 3.37516E-3 3.35061E-3 2.51991E-3 2.1753E-3 4.06483E-3 3.33768E-3 1.75283E-3 1.43777E-3 1.5578E-3 2.1533E-3 4.11005E-3 6.40522E-3 1.16987E-2 1.11227E-2 5.67633E-3 2.38676E-3 5.39014E-3 1.51272E-2 2.42022E-2 4.65447E-2 4.24137E-2 4.74839E-2 2.44776E-2 5.71106E-2 9.88892E-2 7.00774E-2 4.47311E-2 5.25319E-2 4.02995E-2 2.161E-2 2.81092E-2 1.66583E-2 1.05398E-2 6.21298E-3 4.44621E-3 6.24636E-3 2.24128E-2 3.07757E-2 3.60181E-2 3.52212E-2 4.19845E-2 2.1632E-2 1.3492E-2 1.18814E-2 1.81252E-2 3.39879E-2 1.64123E-1 1.58548E-1 3.23999E-2 5.09395E-2 2.44794E-1 1.53443E-1 1.18952E-1 8.92681E-2 6.72599E-2 7.88209E-2 7.98557E-2 1.37337E-1 2.52175E-1 3.59788E-1 2.18072E-1 1.31425E-1 1.64489E-1 1.46108E-1 1.11437E-1 1.87378E-1 2.07012E-1 3.10126E-1 3.9031E-1 5.17964E-1 6.43289E-1 6.04998E-1 6.18135E-1 6.17117E-1 6.58042E-1 -9999 -9999 -9999 -9999 -9999 -9999 -9999 -9999 -9999 -9999 -9999 -9999 -9999 -9999 -9999 -9999 -9999 -9999 -9999 -9999 -9999 -9999
-9999 -9999 -9999 -9999 -9999 -9999 -9999 -9999 -9999 -9999 -9999 -9999 -9999 -9999 -9999 -9999 -9999 -9999 -9999 -9999 -9999 -9999 -9999 -9999 -9999 -9999 -9999 -9999 -9999 -9999 -9999 -9999 -9999 -9999 -9999 -9999 -9999 -9999 -9999 -9999 -9999 -9999 -9999 -9999 -9999 -9999 -9999 -9999 -9999 -9999 -9999 -9999 -9999 -9999 -9999 -9999 -9999 -9999 -9999 -9999 -9999 -9999 -9999 -9999 -9999 -9999 -9999 -9999 -9999 -9999 -9999 -9999 -9999 -9999 -9999 -9999 -9999 -9999 -9999 -9999 -9999 -9999 -9999 -9999 -9999 -9999 -9999 -9999 -9999 -9999 -9999 -9999 -9999 -9999 -9999 -9999 -9999 -9999 1.81744E-1 1.79829E-1 1.78878E-1 1.77363E-1 1.7095E-1 1.75768E-1 1.95097E-1 2.15557E-1 2.19568E-1 2.33382E-1 2.6835E-1 2.6836E-1 2.03193E-1 1.94943E-1 2.21573E-1 3.12535E-1 4.86309E-1 4.8006E-1 3.90032E-1 3.42039E-1 4.64654E-1 4.56623E-1 2.96396E-1 1.94547E-1 2.24515E-1 3.36972E-1 3.94336E-1 3.47722E-1 3.83386E-1 3.06129E-1 2.80777E-1 2.0745E-1 2.61356E-1 2.95032E-1 3.13654E-1 2.93036E-1 2.35089E-1 2.15175E-1 2.04318E-1 1.72199E-1 1.05686E-1 1.30567E-1 1.36653E-1 1.03706E-1 8.94757E-2 4.57622E-2 3.91031E-2 3.29645E-2 2.10378E-2 2.02194E-2 4.59464E-2 7.20799E-2 8.03249E-2 4.88618E-2 3.08951E-2 1.75493E-2 3.07278E-2 3.73697E-2 4.11547E-2 4.52865E-2 3.02435E-2 1.4274E-2 8.73675E-3 6.16489E-3 5.79854E-3 5.65559E-3 7.40053E-3 6.76156E-3 4.21405E-3 5.49311E-3 6.26803E-3 4.20501E-3 3.77548E-3 4.84875E-3 2.53947E-3 2.03677E-3 2.40419E-3 1.9083E-3 3.79263E-3 6.40522E-3 7.83221E-3 6.94207E-3 5.23616E-3 3.34788E-3 2.31602E-3 5.30203E-3 8.53386E-3 1.60971E-2 2.88385E-2 4.20918E-2 2.76896E-2 4.08178E-2 7.3591E-2 6.54176E-2 4.04059E-2 3.46703E-2 4.66492E-2 3.32209E-2 1.5107E-2 1.98963E-2 1.17904E-2 1.18748E-2 5.16606E-3 7.20618E-3 9.3765E-3 3.99186E-2 5.94571E-2 7.02465E-2 6.97933E-2 8.31809E-2 7.59936E-2 1.77761E-2 2.06598E-2 1.99027E-2 3.8097E-2 1.41636E-1 2.44816E-1 2.06193E-1 2.06736E-1 3.32258E-1 1.99083E-1 1.21937E-1 1.37129E-1 1.1964E-1 7.15943E-2 8.16143E-2 1.33353E-1 2.67646E-1 3.59788E-1 2.1547E-1 1.77521E-1 2.70032E-1 2.11043E-1 1.24367E-1 3.16579E-1 3.13753E-1 4.10555E-1 5.53884E-1 6.13967E-1 6.03409E-1 6.05193E-1 6.31108E-1 6.03483E-1 -9999 -9999 -9999 -9999 -9999 -9999 -9999 -9999 -9999 -9999 -9999 -9999 -9999 -9999 -9999 -9999 -9999 -9999 -9999 -9999 -9999 -9999 -9999
-9999 -9999 -9999 -9999 -9999 -9999 -9999 -9999 -9999 -9999 -9999 -9999 -9999 -9999 -9999 -9999 -9999 -9999 -9999 -9999 -9999 -9999 -9999 -9999 -9999 -9999 -9999 -9999 -9999 -9999 -9999 -9999 -9999 -9999 -9999 -9999 -9999 -9999 -9999 -9999 -9999 -9999 -9999 -9999 -9999 -9999 -9999 -9999 -9999 -9999 -9999 -9999 -9999 -9999 -9999 -9999 -9999 -9999 -9999 -9999 -9999 -9999 -9999 -9999 -9999 -9999 -9999 -9999 -9999 -9999 -9999 -9999 -9999 -9999 -9999 -9999 -9999 -9999 -9999 -9999 -9999 -9999 -9999 -9999 -9999 -9999 -9999 -9999 -9999 -9999 -9999 -9999 -9999 -9999 -9999 -9999 -9999 1.82708E-1 1.81744E-1 1.80593E-1 1.79258E-1 1.71868E-1 1.69854E-1 1.69671E-1 1.71501E-1 1.70991E-1 1.78638E-1 2.1321E-1 2.42297E-1 2.68598E-1 2.36174E-1 2.0529E-1 2.53399E-1 3.68518E-1 4.7281E-1 4.72965E-1 3.96214E-1 3.81441E-1 4.54699E-1 4.42114E-1 2.8784E-1 1.91726E-1 2.40675E-1 3.68557E-1 3.73653E-1 3.6632E-1 3.60039E-1 3.50856E-1 2.20495E-1 2.25167E-1 2.82962E-1 2.5682E-1 2.26219E-1 2.33929E-1 2.48761E-1 2.19526E-1 1.74235E-1 1.32834E-1 9.06089E-2 8.53219E-2 1.09745E-1 6.48701E-2 5.00447E-2 5.18789E-2 5.09123E-2 3.59613E-2 2.2773E-2 3.65099E-2 5.93449E-2 5.77136E-2 7.57858E-2 3.38497E-2 1.96808E-2 2.12347E-2 3.26855E-2 5.40316E-2 4.08327E-2 3.5538E-2 3.49082E-2 1.62261E-2 5.34905E-3 5.27391E-3 7.64834E-3 7.31865E-3 1.13668E-2 9.58812E-3 6.31652E-3 8.65035E-3 9.10144E-3 5.87791E-3 6.2546E-3 5.1048E-3 3.48265E-3 2.56692E-3 1.73295E-3 1.76004E-3 2.63498E-3 3.06651E-3 3.03125E-3 2.87208E-3 2.03916E-3 1.90659E-3 2.90597E-3 5.47114E-3 8.85153E-3 1.5478E-2 2.38062E-2 3.65779E-2 2.19852E-2 5.43476E-2 6.72054E-2 4.08776E-2 3.03488E-2 2.80529E-2 2.61701E-2 1.45159E-2 1.09708E-2 1.39466E-2 6.68633E-3 5.7815E-3 3.88927E-3 7.17306E-3 1.29596E-2 6.75887E-2 1.04368E-1 1.26085E-1 1.05402E-1 1.50146E-1 1.07197E-1 6.59573E-2 4.11342E-2 2.60947E-2 2.07691E-2 3.95436E-2 2.05075E-1 3.66437E-1 3.27186E-1 3.96588E-1 2.47027E-1 1.68316E-1 1.99757E-1 1.83629E-1 7.77567E-2 9.5612E-2 1.62986E-1 2.87833E-1 3.69172E-1 3.14567E-1 3.39086E-1 3.63932E-1 2.28948E-1 1.82239E-1 3.55096E-1 5.58792E-1 5.99616E-1 5.75731E-1 6.17671E-1 6.01342E-1 5.70828E-1 5.80884E-1 5.88884E-1 -9999 -9999 -9999 -9999 -9999 -9999 -9999 -9999 -9999 -9999 -9999 -9999 -9999 -9999 -9999 -9999 -9999 -9999 -9999 -9999 -9999 -9999 -9999
-9999 -9999 -9999 -9999 -9999 -9999 -9999 -9999 -9999 -9999 -9999 -9999 -9999 -9999 -9999 -9999 -9999 -9999 -9999 -9999 -9999 -9999 -9999 -9999 -9999 -9999 -9999 -9999 -9999 -9999 -9999 -9999 -9999 -9999 -9999 -9999 -9999 -9999 -9999 -9999 -9999 -9999 -9999 -9999 -9999 -9999 -9999 -9999 -9999 -9999 -9999 -9999 -9999 -9999 -9999 -9999 -9999 -9999 -9999 -9999 -9999 -9999 -9999 -9999 -9999 -9999 -9999 -9999 -9999 -9999 -9999 -9999 -9999 -9999 -9999 -9999 -9999 -9999 -9999 -9999 -9999 -9999 -9999 -9999 -9999 -9999 -9999 -9999 -9999 -9999 -9999 -9999 -9999 -9999 -9999 -9999 1.83094E-1 1.81744E-1 1.81168E-1 1.80593E-1 1.6356E-1 1.61974E-1 1.69489E-1 1.67316E-1 1.51588E-1 1.63253E-1 1.79025E-1 1.88527E-1 2.07611E-1 2.50697E-1 2.76556E-1 2.30622E-1 2.77343E-1 3.69014E-1 4.66262E-1 4.62664E-1 3.70533E-1 3.8707E-1 4.16566E-1 4.34944E-1 2.5883E-1 1.99258E-1 2.6538E-1 3.44016E-1 3.36086E-1 3.80944E-1 3.82774E-1 2.69921E-1 1.88717E-1 2.2994E-1 2.937E-1 2.92501E-1 2.49406E-1 2.14256E-1 1.59966E-1 1.8046E-1 1.79823E-1 1.32091E-1 7.87012E-2 8.80535E-2 5.12181E-2 5.84301E-2 6.91111E-2 7.2051E-2 4.41342E-2 3.05791E-2 4.24456E-2 5.68296E-2 5.92802E-2 7.58461E-2 5.4496E-2 2.89441E-2 3.42323E-2 5.20616E-2 4.28011E-2 5.69216E-2 2.71586E-2 1.88961E-2 2.24947E-2 1.09998E-2 7.85046E-3 1.06401E-2 1.06855E-2 1.32493E-2 1.5393E-2 1.07129E-2 1.07541E-2 7.99611E-3 7.76363E-3 3.32049E-3 2.51881E-3 2.01498E-3 2.43995E-3 1.81265E-3 1.4374E-3 1.27343E-3 1.11257E-3 1.64709E-3 1.84059E-3 2.22556E-3 1.86341E-3 3.95049E-3 6.00487E-3 6.17994E-3 1.7649E-2 2.96762E-2 5.11853E-2 3.13145E-2 4.23497E-2 5.57178E-2 4.7552E-2 2.38824E-2 2.21333E-2 1.965E-2 1.87909E-2 1.05398E-2 5.85E-3 7.59435E-3 4.18219E-3 3.67761E-3 6.20992E-3 6.09845E-3 9.35033E-3 4.66506E-2 9.94777E-2 1.26085E-1 1.44975E-1 1.53606E-1 1.8285E-1 1.30618E-1 1.50014E-1 2.67748E-2 2.24972E-2 4.55158E-2 7.10645E-2 1.21542E-1 2.31804E-1 1.85659E-1 2.50944E-1 2.24865E-1 2.56258E-1 1.4378E-1 7.67116E-2 1.04701E-1 1.51302E-1 2.68329E-1 3.50437E-1 4.07644E-1 4.37289E-1 4.56504E-1 4.44428E-1 3.25321E-1 3.67315E-1 5.47529E-1 5.47447E-1 5.4303E-1 4.75283E-1 5.06497E-1 5.62303E-1 5.4991E-1 -9999 -9999 -9999 -9999 -9999 -9999 -9999 -9999 -9999 -9999 -9999 -9999 -9999 -9999 -9999 -9999 -9999 -9999 -9999 -9999 -9999 -9999 -9999 -9999
-9999 -9999 -9999 -9999 -9999 -9999 -9999 -9999 -9999 -9999 -9999 -9999 -9999 -9999 -9999 -9999 -9999 -9999 -9999 -9999 -9999 -9999 -9999 -9999 -9999 -9999 -9999 -9999 -9999 -9999 -9999 -9999 -9999 -9999 -9999 -9999 -9999 -9999 -9999 -9999 -9999 -9999 -9999 -9999 -9999 -9999 -9999 -9999 -9999 -9999 -9999 -9999 -9999 -9999 -9999 -9999 -9999 -9999 -9999 -9999 -9999 -9999 -9999 -9999 -9999 -9999 -9999 -9999 -9999 -9999 -9999 -9999 -9999 -9999 -9999 -9999 -9999 -9999 -9999 -9999 -9999 -9999 -9999 -9999 -9999 -9999 -9999 -9999 -9999 -9999 -9999 -9999 -9999 -9999 -9999 1.84646E-1 1.82901E-1 1.81744E-1 1.80976E-1 1.6498E-1 1.63914E-1 1.72237E-1 1.69489E-1 1.52088E-1 1.50263E-1 1.59578E-1 1.63607E-1 1.74871E-1 1.86545E-1 2.3781E-1 2.87033E-1 2.79421E-1 2.9603E-1 4.50473E-1 4.74315E-1 4.62617E-1 3.34353E-1 4.06279E-1 4.03534E-1 3.91694E-1 2.46382E-1 2.01977E-1 2.90018E-1 3.4353E-1 3.44796E-1 3.47429E-1 3.28456E-1 2.22229E-1 2.0214E-1 2.85983E-1 2.74385E-1 3.06698E-1 2.67182E-1 2.35582E-1 1.65903E-1 1.60314E-1 1.35386E-1 1.18589E-1 7.6861E-2 9.72603E-2 7.03693E-2 9.71846E-2 9.10855E-2 5.80046E-2 4.09917E-2 3.69791E-2 4.84828E-2 7.63615E-2 8.01217E-2 7.33762E-2 5.97139E-2 6.08862E-2 5.66215E-2 6.32444E-2 4.89618E-2 3.63861E-2 1.64182E-2 1.96122E-2 2.94173E-2 2.61495E-2 2.05709E-2 2.15936E-2 1.96703E-2 1.45294E-2 8.56209E-3 5.40203E-3 6.30842E-3 3.5982E-3 5.82277E-3 4.3875E-3 1.74604E-3 1.38937E-3 1.25248E-3 7.68774E-4 1.15234E-3 2.11391E-3 2.29191E-3 2.03015E-3 3.29697E-3 2.48487E-3 3.58032E-3 8.45431E-3 8.07147E-3 5.47114E-3 1.00663E-2 1.94043E-2 1.60539E-2 2.27091E-2 4.14843E-2 4.35447E-2 2.27906E-2 2.0181E-2 1.12394E-2 1.42241E-2 8.83546E-3 5.6591E-3 2.73114E-3 4.39912E-3 3.21825E-3 2.98055E-3 7.64888E-3 1.29215E-2 1.76286E-2 2.96017E-2 8.6519E-2 1.08089E-1 1.50146E-1 2.10042E-1 2.59864E-1 2.10042E-1 1.9E-1 4.52573E-2 3.34079E-2 4.94287E-2 6.34081E-2 8.22714E-2 1.66324E-1 2.57976E-1 2.62372E-1 2.17002E-1 1.68737E-1 1.45255E-1 1.05621E-1 8.41584E-2 1.18268E-1 1.69147E-1 2.37924E-1 3.32113E-1 3.85112E-1 3.8275E-1 4.16044E-1 4.89229E-1 5.2351E-1 5.2617E-1 4.45488E-1 4.74291E-1 3.91849E-1 3.81476E-1 4.92828E-1 -9999 -9999 -9999 -9999 -9999 -9999 -9999 -9999 -9999 -9999 -9999 -9999 -9999 -9999 -9999 -9999 -9999 -9999 -9999 -9999 -9999 -9999 -9999 -9999 -9999
-9999 -9999 -9999 -9999 -9999 -9999 -9999 -9999 -9999 -9999 -9999 -9999 -9999 -9999 -9999 -9999 -9999 -9999 -9999 -9999 -9999 -9999 -9999 -9999 -9999 -9999 -9999 -9999 -9999 -9999 -9999 -9999 -9999 -9999 -9999 -9999 -9999 -9999 -9999 -9999 -9999 -9999 -9999 -9999 -9999 -9999 -9999 -9999 -9999 -9999 -9999 -9999 -9999 -9999 -9999 -9999 -9999 -9999 -9999 -9999 -9999 -9999 -9999 -9999 -9999 -9999 -9999 -9999 -9999 -9999 -9999 -9999 -9999 -9999 -9999 -9999 -9999 -9999 -9999 -9999 -9999 -9999 -9999 -9999 -9999 -9999 -9999 -9999 -9999 -9999 -9999 -9999 -9999 -9999 1.84452E-1 1.83675E-1 1.83675E-1 1.83481E-1 1.66589E-1 1.65694E-1 1.65873E-1 1.74833E-1 1.57501E-1 1.541E-1 1.59925E-1 1.58024E-1 1.45527E-1 1.70987E-1 1.92712E-1 2.15601E-1 2.27572E-1 2.71077E-1 3.26515E-1 4.75497E-1 4.69267E-1 4.18557E-1 3.31482E-1 3.35217E-1 3.91078E-1 3.48611E-1 2.38092E-1 2.39512E-1 3.22286E-1 3.39749E-1 3.5875E-1 3.70654E-1 3.4501E-1 2.1516E-1 2.31776E-1 3.07248E-1 2.26094E-1 2.35039E-1 2.52513E-1 2.0024E-1 1.38288E-1 1.65367E-1 1.55641E-1 1.49128E-1 1.24783E-1 1.22448E-1 1.14091E-1 9.94772E-2 5.98447E-2 4.66358E-2 3.73539E-2 6.59176E-2 8.99367E-2 9.97327E-2 6.4977E-2 7.83919E-2 6.81908E-2 7.11231E-2 4.04587E-2 3.50064E-2 2.55205E-2 1.96455E-2 1.07725E-2 1.46971E-2 1.60669E-2 2.02948E-2 1.84694E-2 1.70926E-2 8.29202E-3 1.086E-2 6.44219E-3 3.24855E-3 4.29234E-3 3.66195E-3 4.84228E-3 4.40615E-3 2.49605E-3 1.77704E-3 7.57709E-4 7.38273E-4 1.52961E-3 3.02945E-3 5.0504E-3 3.65741E-3 6.97378E-3 1.49905E-2 1.45755E-2 9.78E-3 7.17704E-3 4.75245E-3 6.86066E-3 2.11376E-2 1.56749E-2 2.81074E-2 3.4137E-2 7.73633E-2 5.5431E-2 1.6197E-2 1.08787E-2 7.56379E-3 4.45687E-3 2.13156E-3 1.82121E-3 2.18328E-3 1.90876E-3 2.17082E-3 5.60564E-3 1.54499E-2 3.00549E-2 3.58257E-2 4.19576E-2 5.64321E-2 6.31019E-2 9.80024E-2 8.42292E-2 1.27971E-1 2.65914E-1 1.81262E-1 6.89766E-2 9.34593E-2 1.44623E-1 1.60842E-1 1.92449E-1 2.48199E-1 2.26371E-1 1.79485E-1 1.37325E-1 1.95906E-1 1.19004E-1 5.80863E-2 6.23562E-2 9.42962E-2 9.58357E-2 1.46838E-1 2.16284E-1 1.66549E-1 2.69999E-1 3.32895E-1 3.87223E-1 3.58213E-1 3.39825E-1 3.71556E-1 4.03238E-1 3.76173E-1 4.61689E-1 -9999 -9999 -9999 -9999 -9999 -9999 -9999 -9999 -9999 -9999 -9999 -9999 -9999 -9999 -9999 -9999 -9999 -9999 -9999 -9999 -9999 -9999 -9999 -9999 -9999
-9999 -9999 -9999 -9999 -9999 -9999 -9999 -9999 -9999 -9999 -9999 -9999 -9999 -9999 -9999 -9999 -9999 -9999 -9999 -9999 -9999 -9999 -9999 -9999 -9999 -9999 -9999 -9999 -9999 -9999 -9999 -9999 -9999 -9999 -9999 -9999 -9999 -9999 -9999 -9999 -9999 -9999 -9999 -9999 -9999 -9999 -9999 -9999 -9999 -9999 -9999 -9999 -9999 -9999 -9999 -9999 -9999 -9999 -9999 -9999 -9999 -9999 -9999 -9999 -9999 -9999 -9999 -9999 -9999 -9999 -9999 -9999 -9999 -9999 -9999 -9999 -9999 -9999 -9999 -9999 -9999 -9999 -9999 -9999 -9999 -9999 -9999 -9999 -9999 -9999 -9999 -9999 -9999 -9999 1.83481E-1 1.73428E-1 1.84646E-1 1.693E-1 1.68392E-1 1.67489E-1 1.7746E-1 1.62189E-1 1.6953E-1 1.66099E-1 1.61845E-1 1.43927E-1 1.43291E-1 1.57669E-1 1.89514E-1 2.04583E-1 2.36334E-1 2.7777E-1 4.02728E-1 4.67335E-1 4.37443E-1 4.48975E-1 3.65828E-1 3.79138E-1 3.7612E-1 3.3007E-1 3.43086E-1 3.50113E-1 3.41007E-1 3.33898E-1 3.24666E-1 3.42192E-1 3.14757E-1 2.32468E-1 2.21346E-1 2.82419E-1 2.62817E-1 2.23241E-1 2.56849E-1 2.02945E-1 1.39163E-1 1.57519E-1 1.50832E-1 1.10398E-1 8.04523E-2 8.31717E-2 8.48967E-2 8.13818E-2 4.76153E-2 4.87419E-2 4.12742E-2 5.10921E-2 8.044E-2 7.8112E-2 4.00302E-2 4.40545E-2 2.83299E-2 3.67812E-2 3.75054E-2 4.12526E-2 1.538E-2 1.01049E-2 1.01959E-2 1.16116E-2 9.30984E-3 1.55704E-2 1.56898E-2 7.66469E-3 4.51526E-3 4.77218E-3 5.81501E-3 4.21384E-3 1.86556E-3 2.41479E-3 1.83689E-3 1.95764E-3 1.64602E-3 8.21296E-4 5.79051E-4 7.37897E-4 1.15228E-3 2.29191E-3 4.5533E-3 8.67051E-3 9.02193E-3 1.49753E-2 1.70919E-2 1.24378E-2 5.96618E-3 5.60045E-3 1.1642E-2 2.10392E-2 1.38906E-2 1.79993E-2 1.81484E-2 2.56496E-2 4.87568E-2 3.15963E-2 1.03272E-2 6.82263E-3 3.89083E-3 1.49666E-3 1.32514E-3 1.29909E-3 2.32831E-3 3.73512E-3 6.6858E-3 1.81423E-2 2.14323E-2 2.60686E-2 1.66072E-2 2.46419E-2 5.29218E-2 4.42818E-2 4.13E-2 8.77709E-2 1.47958E-1 2.82515E-1 3.03219E-1 1.73035E-1 2.26926E-1 2.62485E-1 2.63822E-1 2.49973E-1 2.59049E-1 2.40009E-1 2.58719E-1 2.3411E-1 1.4252E-1 6.88732E-2 5.28591E-2 4.79692E-2 3.73146E-2 5.88443E-2 1.32047E-1 1.33377E-1 1.71142E-1 1.79782E-1 2.11277E-1 1.73894E-1 2.01132E-1 2.13798E-1 3.68949E-1 3.57053E-1 5.16641E-1 -9999 -9999 -9999 -9999 -9999 -9999 -9999 -9999 -9999 -9999 -9999 -9999 -9999 -9999 -9999 -9999 -9999 -9999 -9999 -9999 -9999 -9999 -9999 -9999 -9999
-9999 -9999 -9999 -9999 -9999 -9999 -9999 -9999 -9999 -9999 -9999 -9999 -9999 -9999 -9999 -9999 -9999 -9999 -9999 -9999 -9999 -9999 -9999 -9999 -9999 -9999 -9999 -9999 -9999 -9999 -9999 -9999 -9999 -9999 -9999 -9999 -9999 -9999 -9999 -9999 -9999 -9999 -9999 -9999 -9999 -9999 -9999 -9999 -9999 -9999 -9999 -9999 -9999 -9999 -9999 -9999 -9999 -9999 -9999 -9999 -9999 -9999 -9999 -9999 -9999 -9999 -9999 -9999 -9999 -9999 -9999 -9999 -9999 -9999 -9999 -9999 -9999 -9999 -9999 -9999 -9999 -9999 -9999 -9999 -9999 -9999 -9999 -9999 -9999 -9999 -9999 -9999 -9999 1.73428E-1 1.72688E-1 1.83094E-1 1.69118E-1 1.70394E-1 1.70211E-1 1.79165E-1 1.62893E-1 1.62717E-1 1.70259E-1 1.66458E-1 1.4763E-1 1.53255E-1 1.50921E-1 1.5511E-1 1.71106E-1 2.18168E-1 2.73382E-1 3.52615E-1 4.47543E-1 4.28977E-1 4.67437E-1 4.68235E-1 4.23843E-1 4.16889E-1 3.88288E-1 3.98676E-1 3.68322E-1 3.51151E-1 3.43261E-1 3.16686E-1 3.6036E-1 3.5442E-1 2.88343E-1 1.94837E-1 1.99338E-1 2.6676E-1 2.63569E-1 2.04975E-1 1.79951E-1 2.06346E-1 1.79663E-1 1.65276E-1 1.16332E-1 1.03046E-1 7.17347E-2 8.64838E-2 1.00276E-1 1.00783E-1 6.69688E-2 8.78422E-2 7.98047E-2 7.58461E-2 7.63611E-2 8.94083E-2 7.3252E-2 3.45438E-2 1.80036E-2 1.91617E-2 2.80464E-2 3.65678E-2 1.8729E-2 1.24091E-2 7.38475E-3 7.81034E-3 9.37768E-3 1.05178E-2 7.91413E-3 6.43362E-3 2.99375E-3 3.3562E-3 3.59649E-3 3.05351E-3 1.76865E-3 1.06754E-3 1.10305E-3 1.13386E-3 1.07123E-3 5.11453E-4 4.69918E-4 1.09056E-3 1.77798E-3 2.76076E-3 3.64338E-3 2.94403E-3 4.07179E-3 9.39543E-3 1.95783E-2 1.5077E-2 8.0143E-3 5.42558E-3 1.03879E-2 1.74512E-2 8.37586E-3 8.84318E-3 9.39543E-3 1.61141E-2 1.46597E-2 2.05103E-2 4.44056E-3 4.59563E-3 3.04425E-3 1.17433E-3 7.86124E-4 1.16015E-3 2.17751E-3 4.40175E-3 1.0194E-2 1.32901E-2 1.26403E-2 1.29766E-2 8.5218E-3 1.30244E-2 1.99101E-2 2.15998E-2 4.03977E-2 8.16521E-2 1.40097E-1 1.59684E-1 2.15079E-1 2.35739E-1 2.45472E-1 1.97942E-1 2.04452E-1 2.05622E-1 2.57563E-1 2.8718E-1 2.00355E-1 2.218E-1 2.12125E-1 1.00573E-1 5.53865E-2 2.98358E-2 2.32766E-2 3.61423E-2 6.12476E-2 6.20913E-2 7.0613E-2 1.34385E-1 1.59607E-1 1.2133E-1 1.53092E-1 2.36085E-1 3.18896E-1 3.66638E-1 -9999 -9999 -9999 -9999 -9999 -9999 -9999 -9999 -9999 -9999 -9999 -9999 -9999 -9999 -9999 -9999 -9999 -9999 -9999 -9999 -9999 -9999 -9999 -9999 -9999 -9999
-9999 -9999 -9999 -9999 -9999 -9999 -9999 -9999 -9999 -9999 -9999 -9999 -9999 -9999 -9999 -9999 -9999 -9999 -9999 -9999 -9999 -9999 -9999 -9999 -9999 -9999 -9999 -9999 -9999 -9999 -9999 -9999 -9999 -9999 -9999 -9999 -9999 -9999 -9999 -9999 -9999 -9999 -9999 -9999 -9999 -9999 -9999 -9999 -9999 -9999 -9999 -9999 -9999 -9999 -9999 -9999 -9999 -9999 -9999 -9999 -9999 -9999 -9999 -9999 -9999 -9999 -9999 -9999 -9999 -9999 -9999 -9999 -9999 -9999 -9999 -9999 -9999 -9999 -9999 -9999 -9999 -9999 -9999 -9999 -9999 -9999 -9999 -9999 -9999 -9999 -9999 -9999 1.73243E-1 1.71951E-1 1.71399E-1 1.66589E-1 1.68392E-1 1.70028E-1 1.71309E-1 1.64309E-1 1.62717E-1 1.61313E-1 1.68803E-1 1.50417E-1 1.563E-1 1.53423E-1 1.51252E-1 1.47905E-1 1.79334E-1 2.34937E-1 3.09402E-1 4.40308E-1 4.06547E-1 4.60577E-1 4.96591E-1 4.83344E-1 4.383E-1 4.24557E-1 4.08428E-1 4.13749E-1 3.93934E-1 3.47451E-1 3.296E-1 3.46572E-1 3.98286E-1 3.81168E-1 2.32341E-1 1.90413E-1 2.08156E-1 2.75102E-1 2.77343E-1 2.41769E-1 1.42211E-1 1.67368E-1 1.80618E-1 1.42684E-1 1.18881E-1 9.41274E-2 9.42237E-2 1.28724E-1 1.26707E-1 1.21094E-1 1.09496E-1 1.23733E-1 9.43337E-2 9.05731E-2 7.45794E-2 4.11333E-2 5.54532E-2 4.42136E-2 2.27714E-2 2.80114E-2 3.90119E-2 1.8446E-2 9.42579E-3 6.41744E-3 4.16353E-3 3.73021E-3 5.84003E-3 4.20664E-3 3.3779E-3 6.09302E-3 3.0157E-3 1.66956E-3 1.65597E-3 1.73473E-3 1.755E-3 1.37859E-3 1.16054E-3 7.44166E-4 5.98391E-4 3.42047E-4 3.76604E-4 5.67051E-4 1.27877E-3 2.0647E-3 1.94778E-3 2.52318E-3 4.97702E-3 1.16744E-2 2.23563E-2 1.56006E-2 1.32194E-2 8.65139E-3 1.11584E-2 8.10438E-3 7.02631E-3 5.52391E-3 7.09188E-3 1.22609E-2 6.97288E-3 5.8353E-3 3.22631E-3 2.51667E-3 1.27005E-3 6.59959E-4 4.81679E-4 1.03092E-3 1.0187E-3 1.69267E-3 3.04682E-3 5.35727E-3 4.86154E-3 6.57882E-3 7.58126E-3 1.11012E-2 1.32402E-2 1.47683E-2 3.55323E-2 4.93962E-2 8.71435E-2 1.22935E-1 1.54728E-1 1.70951E-1 1.4853E-1 9.57084E-2 9.67822E-2 1.47024E-1 1.65178E-1 3.29981E-1 2.62038E-1 3.11394E-1 2.06312E-1 1.05472E-1 6.9385E-2 3.96051E-2 3.73593E-2 3.60356E-2 3.93482E-2 3.59121E-2 6.9861E-2 1.19472E-1 1.11142E-1 9.77734E-2 1.11574E-1 1.71551E-1 2.33407E-1 3.46981E-1 -9999 -9999 -9999 -9999 -9999 -9999 -9999 -9999 -9999 -9999 -9999 -9999 -9999 -9999 -9999 -9999 -9999 -9999 -9999 -9999 -9999 -9999 -9999 -9999 -9999 -9999
-9999 -9999 -9999 -9999 -9999 -9999 -9999 -9999 -9999 -9999 -9999 -9999 -9999 -9999 -9999 -9999 -9999 -9999 -9999 -9999 -9999 -9999 -9999 -9999 -9999 -9999 -9999 -9999 -9999 -9999 -9999 -9999 -9999 -9999 -9999 -9999 -9999 -9999 -9999 -9999 -9999 -9999 -9999 -9999 -9999 -9999 -9999 -9999 -9999 -9999 -9999 -9999 -9999 -9999 -9999 -9999 -9999 -9999 -9999 -9999 -9999 -9999 -9999 -9999 -9999 -9999 -9999 -9999 -9999 -9999 -9999 -9999 -9999 -9999 -9999 -9999 -9999 -9999 -9999 -9999 -9999 -9999 -9999 -9999 -9999 -9999 -9999 -9999 -9999 -9999 -9999 1.74171E-1 1.72504E-1 1.70849E-1 1.55069E-1 1.55408E-1 1.66052E-1 1.68574E-1 1.64486E-1 1.64131E-1 1.62717E-1 1.70259E-1 1.51744E-1 1.58012E-1 1.55959E-1 1.54096E-1 1.45477E-1 1.46121E-1 1.66032E-1 2.36334E-1 3.58362E-1 4.0343E-1 4.31407E-1 4.70167E-1 4.56343E-1 4.32578E-1 4.06139E-1 4.06658E-1 3.98263E-1 3.31697E-1 3.34666E-1 3.70052E-1 3.59963E-1 3.9581E-1 3.99526E-1 3.10437E-1 2.37932E-1 2.02669E-1 2.08583E-1 2.57507E-1 2.32605E-1 2.31454E-1 1.72413E-1 1.52831E-1 1.61682E-1 1.13353E-1 1.09513E-1 8.31921E-2 1.28049E-1 1.53984E-1 1.31307E-1 1.16093E-1 1.25189E-1 8.3192E-2 4.40136E-2 6.57604E-2 7.15729E-2 3.37195E-2 3.23971E-2 3.69188E-2 2.07717E-2 1.61148E-2 2.51798E-2 1.90726E-2 8.84803E-3 8.69813E-3 5.9588E-3 4.9409E-3 2.64181E-3 1.76941E-3 1.65526E-3 3.74785E-3 2.79481E-3 1.48579E-3 1.39771E-3 1.03407E-3 1.22575E-3 1.36618E-3 8.44611E-4 5.68782E-4 8.6672E-4 6.80851E-4 5.78905E-4 1.38747E-3 3.27285E-3 6.0373E-3 6.81222E-3 5.63097E-3 8.89635E-3 1.07122E-2 2.16109E-2 1.97719E-2 9.3701E-3 1.29922E-2 2.26035E-2 7.68584E-3 5.79898E-3 4.2004E-3 4.5533E-3 6.28535E-3 4.09618E-3 2.34824E-3 3.62909E-3 2.65789E-3 9.19258E-4 6.9042E-4 4.08021E-4 4.94327E-4 6.26936E-4 1.23117E-3 1.74686E-3 2.72456E-3 2.37001E-3 3.62217E-3 4.17461E-3 1.03033E-2 9.26858E-3 1.40266E-2 2.0863E-2 2.60855E-2 6.2415E-2 1.01356E-1 7.85993E-2 1.01042E-1 6.49808E-2 7.21939E-2 4.76346E-2 5.47848E-2 1.04391E-1 2.47123E-1 2.59297E-1 2.7766E-1 1.57836E-1 1.01854E-1 6.22931E-2 7.79588E-2 1.39969E-1 9.1545E-2 5.90465E-2 4.51885E-2 4.98909E-2 6.87071E-2 7.20288E-2 8.64054E-2 8.83661E-2 1.03085E-1 1.78695E-1 3.38972E-1 -9999 -9999 -9999 -9999 -9999 -9999 -9999 -9999 -9999 -9999 -9999 -9999 -9999 -9999 -9999 -9999 -9999 -9999 -9999 -9999 -9999 -9999 -9999 -9999 -9999 -9999
-9999 -9999 -9999 -9999 -9999 -9999 -9999 -9999 -9999 -9999 -9999 -9999 -9999 -9999 -9999 -9999 -9999 -9999 -9999 -9999 -9999 -9999 -9999 -9999 -9999 -9999 -9999 -9999 -9999 -9999 -9999 -9999 -9999 -9999 -9999 -9999 -9999 -9999 -9999 -9999 -9999 -9999 -9999 -9999 -9999 -9999 -9999 -9999 -9999 -9999 -9999 -9999 -9999 -9999 -9999 -9999 -9999 -9999 -9999 -9999 -9999 -9999 -9999 -9999 -9999 -9999 -9999 -9999 -9999 -9999 -9999 -9999 -9999 -9999 -9999 -9999 -9999 -9999 -9999 -9999 -9999 -9999 -9999 -9999 -9999 -9999 -9999 -9999 -9999 -9999 -9999 1.73058E-1 1.71215E-1 1.54224E-1 1.53382E-1 1.5355E-1 1.63207E-1 1.50918E-1 1.61838E-1 1.62717E-1 1.66809E-1 1.62882E-1 1.57147E-1 1.58185E-1 1.54602E-1 1.47092E-1 1.45638E-1 1.53539E-1 1.61079E-1 1.97391E-1 3.48611E-1 3.76979E-1 4.41902E-1 3.40722E-1 3.7187E-1 3.98986E-1 3.77595E-1 3.6465E-1 3.51215E-1 3.4326E-1 3.03775E-1 3.22026E-1 3.73373E-1 3.82833E-1 3.67377E-1 3.17971E-1 2.47436E-1 2.12884E-1 2.44091E-1 2.46099E-1 2.29238E-1 1.95689E-1 1.54119E-1 1.17713E-1 1.34105E-1 9.74353E-2 1.31948E-1 1.1325E-1 1.15212E-1 1.48398E-1 1.14118E-1 8.02489E-2 6.48924E-2 5.59531E-2 3.94507E-2 6.46572E-2 7.08887E-2 2.73043E-2 2.05623E-2 2.91723E-2 1.84773E-2 9.0972E-3 1.51525E-2 1.15125E-2 1.22771E-2 7.8736E-3 5.25108E-3 4.17604E-3 3.0339E-3 1.59033E-3 1.15009E-3 1.98734E-3 2.53064E-3 2.12617E-3 1.46295E-3 1.54646E-3 1.50769E-3 1.20119E-3 6.13313E-4 7.44814E-4 1.41894E-3 2.06137E-3 8.49193E-4 8.05513E-4 1.46835E-3 5.02761E-3 1.12342E-2 1.29454E-2 1.63144E-2 1.4498E-2 1.3395E-2 2.11957E-2 9.39543E-3 1.40227E-2 2.39702E-2 6.85451E-3 5.93031E-3 3.43282E-3 2.36506E-3 2.38645E-3 4.88578E-3 7.25287E-3 5.21968E-3 4.4043E-3 2.40973E-3 1.76004E-3 1.12302E-3 3.65707E-4 5.7037E-4 1.17727E-3 1.81715E-3 1.86665E-3 3.0262E-3 3.78384E-3 4.91839E-3 6.62501E-3 5.27753E-3 8.38638E-3 1.86586E-2 3.04463E-2 3.83518E-2 5.43431E-2 3.59664E-2 4.49078E-2 4.74545E-2 3.76022E-2 2.58516E-2 6.00125E-2 2.16142E-1 3.38863E-1 2.31468E-1 3.25706E-1 3.05765E-1 1.93359E-1 1.19605E-1 2.38914E-1 2.06424E-1 1.02418E-1 5.4369E-2 3.11814E-2 3.40729E-2 5.22842E-2 7.35666E-2 1.22431E-1 1.01949E-1 1.34402E-1 2.42312E-1 4.34669E-1 -9999 -9999 -9999 -9999 -9999 -9999 -9999 -9999 -9999 -9999 -9999 -9999 -9999 -9999 -9999 -9999 -9999 -9999 -9999 -9999 -9999 -9999 -9999 -9999 -9999 -9999
-9999 -9999 -9999 -9999 -9999 -9999 -9999 -9999 -9999 -9999 -9999 -9999 -9999 -9999 -9999 -9999 -9999 -9999 -9999 -9999 -9999 -9999 -9999 -9999 -9999 -9999 -9999 -9999 -9999 -9999 -9999 -9999 -9999 -9999 -9999 -9999 -9999 -9999 -9999 -9999 -9999 -9999 -9999 -9999 -9999 -9999 -9999 -9999 -9999 -9999 -9999 -9999 -9999 -9999 -9999 -9999 -9999 -9999 -9999 -9999 -9999 -9999 -9999 -9999 -9999 -9999 -9999 -9999 -9999 -9999 -9999 -9999 -9999 -9999 -9999 -9999 -9999 -9999 -9999 -9999 -9999 -9999 -9999 -9999 -9999 -9999 -9999 -9999 -9999 -9999 -9999 1.72135E-1 1.55748E-1 1.55069E-1 1.53887E-1 1.52712E-1 1.47634E-1 1.49104E-1 1.58706E-1 1.61663E-1 1.68421E-1 2.26056E-1 1.93711E-1 1.63596E-1 1.39313E-1 1.45477E-1 1.44196E-1 1.51866E-1 1.39997E-1 1.64135E-1 2.59575E-1 3.4422E-1 2.63829E-1 2.87859E-1 3.5691E-1 3.66462E-1 3.45116E-1 2.67062E-1 3.34898E-1 3.39964E-1 3.10285E-1 3.65641E-1 3.54652E-1 3.34452E-1 2.85552E-1 3.07372E-1 2.86327E-1 2.27589E-1 2.34999E-1 2.29619E-1 2.04728E-1 1.72167E-1 1.3064E-1 1.12345E-1 1.03271E-1 1.16937E-1 1.42296E-1 1.66028E-1 1.43245E-1 1.2911E-1 7.7455E-2 5.77077E-2 5.74741E-2 3.54984E-2 3.9903E-2 5.94186E-2 6.60523E-2 3.14909E-2 1.75772E-2 1.83829E-2 1.11125E-2 6.46681E-3 1.07582E-2 6.3733E-3 9.28949E-3 4.693E-3 2.45878E-3 2.78642E-3 1.80788E-3 1.49928E-3 8.91196E-4 1.22918E-3 1.28132E-3 1.0847E-3 9.42242E-4 1.36973E-3 2.00539E-3 1.17918E-3 7.74251E-4 8.86736E-4 3.79974E-3 7.46065E-3 2.03799E-3 9.18295E-4 1.32408E-3 4.62746E-3 6.73802E-3 9.71206E-3 1.39256E-2 1.80739E-2 1.7232E-2 1.69838E-2 1.23453E-2 1.65713E-2 1.78993E-2 1.3053E-2 4.12672E-3 8.00107E-3 5.57002E-3 6.02135E-3 5.7457E-3 7.20953E-3 3.8095E-3 3.56115E-3 2.42311E-3 1.69028E-3 7.26906E-4 6.39996E-4 3.60893E-4 6.08323E-4 9.00209E-4 1.08727E-3 1.8161E-3 2.04859E-3 3.83319E-3 4.40894E-3 7.9267E-3 1.49161E-2 2.1187E-2 3.77574E-2 3.87078E-2 2.43392E-2 1.60956E-2 1.76087E-2 2.38953E-2 1.98188E-2 1.62066E-2 6.74966E-2 2.94517E-1 2.48162E-1 3.3505E-1 2.35556E-1 3.34666E-1 3.00032E-1 2.25557E-1 3.14296E-1 1.78288E-1 1.39302E-1 7.7966E-2 3.38623E-2 6.26702E-2 1.75942E-1 2.04147E-1 2.10712E-1 1.58895E-1 1.81533E-1 3.59109E-1 5.28132E-1 -9999 -9999 -9999 -9999 -9999 -9999 -9999 -9999 -9999 -9999 -9999 -9999 -9999 -9999 -9999 -9999 -9999 -9999 -9999 -9999 -9999 -9999 -9999 -9999 -9999 -9999
-9999 -9999 -9999 -9999 -9999 -9999 -9999 -9999 -9999 -9999 -9999 -9999 -9999 -9999 -9999 -9999 -9999 -9999 -9999 -9999 -9999 -9999 -9999 -9999 -9999 -9999 -9999 -9999 -9999 -9999 -9999 -9999 -9999 -9999 -9999 -9999 -9999 -9999 -9999 -9999 -9999 -9999 -9999 -9999 -9999 -9999 -9999 -9999 -9999 -9999 -9999 -9999 -9999 -9999 -9999 -9999 -9999 -9999 -9999 -9999 -9999 -9999 -9999 -9999 -9999 -9999 -9999 -9999 -9999 -9999 -9999 -9999 -9999 -9999 -9999 -9999 -9999 -9999 -9999 -9999 -9999 -9999 -9999 -9999 -9999 -9999 -9999 -9999 -9999 -9999 1.73058E-1 1.57113E-1 1.58143E-1 1.58833E-1 1.68031E-1 1.51083E-1 1.49432E-1 1.49268E-1 1.57844E-1 1.45842E-1 1.79767E-1 2.32683E-1 2.37576E-1 1.63356E-1 1.41184E-1 1.45477E-1 1.43877E-1 1.35846E-1 1.35998E-1 1.50598E-1 1.62369E-1 1.65215E-1 1.8037E-1 1.9802E-1 2.18704E-1 2.74532E-1 2.5045E-1 2.82279E-1 3.29693E-1 3.27981E-1 3.34185E-1 3.18679E-1 2.52029E-1 2.34888E-1 2.56956E-1 2.62425E-1 2.5109E-1 2.41727E-1 2.46054E-1 2.3593E-1 2.30764E-1 2.04728E-1 1.39945E-1 1.40049E-1 1.3979E-1 1.54828E-1 1.41456E-1 1.73561E-1 1.01793E-1 1.07113E-1 9.53234E-2 8.74889E-2 7.86027E-2 4.11071E-2 2.49162E-2 3.87062E-2 6.27548E-2 2.64574E-2 1.57759E-2 1.05133E-2 7.89211E-3 5.30139E-3 8.01634E-3 5.01562E-3 7.67088E-3 4.61316E-3 1.97371E-3 1.28187E-3 1.22311E-3 1.02278E-3 5.66474E-4 8.15504E-4 1.25797E-3 1.10306E-3 1.4858E-3 2.06491E-3 1.80557E-3 8.39181E-4 6.89609E-4 1.41448E-3 6.05407E-3 1.08043E-2 3.18351E-3 2.06806E-3 1.51136E-3 2.3817E-3 4.69241E-3 5.95431E-3 6.75635E-3 1.15251E-2 1.54843E-2 1.65574E-2 1.29536E-2 1.21628E-2 6.87807E-3 9.10109E-3 6.54352E-3 4.37331E-3 8.37003E-3 8.40585E-3 7.70047E-3 5.46935E-3 3.29053E-3 2.68531E-3 2.20439E-3 1.34265E-3 9.5446E-4 9.88716E-4 9.2713E-4 4.75536E-4 6.20789E-4 9.9545E-4 9.8008E-4 1.35405E-3 1.98654E-3 3.03471E-3 5.95944E-3 1.08885E-2 1.68333E-2 2.45605E-2 4.42573E-2 3.66125E-2 1.79471E-2 2.16999E-2 1.84765E-2 1.28755E-2 2.37181E-2 5.92829E-2 1.83263E-1 2.55498E-1 2.1907E-1 3.4794E-1 3.44622E-1 3.95581E-1 3.31295E-1 2.71291E-1 1.81034E-1 2.17564E-1 1.15499E-1 5.75996E-2 7.01929E-2 3.22926E-1 4.05277E-1 2.97081E-1 1.96042E-1 1.74765E-1 3.32063E-1 -9999 -9999 -9999 -9999 -9999 -9999 -9999 -9999 -9999 -9999 -9999 -9999 -9999 -9999 -9999 -9999 -9999 -9999 -9999 -9999 -9999 -9999 -9999 -9999 -9999 -9999 -9999
-9999 -9999 -9999 -9999 -9999 -9999 -9999 -9999 -9999 -9999 -9999 -9999 -9999 -9999 -9999 -9999 -9999 -9999 -9999 -9999 -9999 -9999 -9999 -9999 -9999 -9999 -9999 -9999 -9999 -9999 -9999 -9999 -9999 -9999 -9999 -9999 -9999 -9999 -9999 -9999 -9999 -9999 -9999 -9999 -9999 -9999 -9999 -9999 -9999 -9999 -9999 -9999 -9999 -9999 -9999 -9999 -9999 -9999 -9999 -9999 -9999 -9999 -9999 -9999 -9999 -9999 -9999 -9999 -9999 -9999 -9999 -9999 -9999 -9999 -9999 -9999 -9999 -9999 -9999 -9999 -9999 -9999 -9999 -9999 -9999 -9999 -9999 -9999 -9999 -9999 1.58487E-1 1.59178E-1 1.62142E-1 1.74639E-1 1.60258E-1 1.58354E-1 1.54768E-1 1.52582E-1 1.46326E-1 1.56976E-1 1.83426E-1 1.9351E-1 1.74238E-1 1.64242E-1 1.6639E-1 1.63187E-1 1.46502E-1 1.45214E-1 1.5126E-1 1.49279E-1 1.45071E-1 1.49619E-1 1.64155E-1 1.83263E-1 2.05911E-1 1.77668E-1 2.25148E-1 2.46586E-1 2.74991E-1 2.92203E-1 2.95423E-1 2.15686E-1 2.11353E-1 2.24818E-1 1.88856E-1 2.22628E-1 2.24873E-1 2.37487E-1 2.40342E-1 2.36241E-1 1.97637E-1 1.72205E-1 1.14642E-1 1.35745E-1 1.75298E-1 1.7449E-1 1.71652E-1 1.34023E-1 7.6964E-2 9.48786E-2 7.97969E-2 5.39602E-2 7.24952E-2 5.14644E-2 2.58331E-2 2.80335E-2 3.85122E-2 3.55327E-2 1.80513E-2 1.02695E-2 6.8019E-3 4.13661E-3 5.439E-3 3.03E-3 5.69176E-3 3.70623E-3 2.20346E-3 1.16355E-3 7.12089E-4 7.80803E-4 9.58834E-4 8.83741E-4 2.15845E-3 2.43567E-3 2.86416E-3 2.71668E-3 1.4171E-3 7.39857E-4 5.89882E-4 1.49347E-3 2.74485E-3 6.36791E-3 7.55376E-3 6.13765E-3 5.67368E-3 4.79686E-3 8.33111E-3 8.90132E-3 7.57474E-3 1.54681E-2 1.93155E-2 1.53404E-2 1.07905E-2 9.2619E-3 7.27157E-3 5.43439E-3 4.2004E-3 7.01193E-3 1.15617E-2 1.01173E-2 7.86352E-3 6.9788E-3 5.73337E-3 3.94261E-3 2.04018E-3 1.56689E-3 1.06275E-3 2.5189E-3 1.91972E-3 1.34203E-3 2.62061E-3 1.46588E-3 8.80167E-4 1.13451E-3 2.23234E-3 3.00975E-3 4.26021E-3 6.88853E-3 1.20239E-2 9.56144E-3 2.04308E-2 6.29944E-2 5.20729E-2 5.90553E-2 3.79424E-2 3.3309E-2 6.00078E-2 1.28492E-1 2.08267E-1 2.71526E-1 2.63587E-1 2.26185E-1 3.28974E-1 3.99815E-1 4.19091E-1 3.53119E-1 3.43435E-1 2.34336E-1 1.4538E-1 8.3631E-2 1.13225E-1 3.88521E-1 4.97574E-1 3.36029E-1 2.25366E-1 2.99157E-1 5.5458E-1 -9999 -9999 -9999 -9999 -9999 -9999 -9999 -9999 -9999 -9999 -9999 -9999 -9999 -9999 -9999 -9999 -9999 -9999 -9999 -9999 -9999 -9999 -9999 -9999 -9999 -9999 -9999
-9999 -9999 -9999 -9999 -9999 -9999 -9999 -9999 -9999 -9999 -9999 -9999 -9999 -9999 -9999 -9999 -9999 -9999 -9999 -9999 -9999 -9999 -9999 -9999 -9999 -9999 -9999 -9999 -9999 -9999 -9999 -9999 -9999 -9999 -9999 -9999 -9999 -9999 -9999 -9999 -9999 -9999 -9999 -9999 -9999 -9999 -9999 -9999 -9999 -9999 -9999 -9999 -9999 -9999 -9999 -9999 -9999 -9999 -9999 -9999 -9999 -9999 -9999 -9999 -9999 -9999 -9999 -9999 -9999 -9999 -9999 -9999 -9999 -9999 -9999 -9999 -9999 -9999 -9999 -9999 -9999 -9999 -9999 -9999 -9999 -9999 -9999 -9999 -9999 1.58143E-1 1.58833E-1 1.61091E-1 1.74825E-1 1.63239E-1 1.66263E-1 1.75989E-1 1.72824E-1 1.56286E-1 1.68421E-1 1.79386E-1 1.89704E-1 1.7294E-1 1.81429E-1 1.79136E-1 1.90439E-1 1.87734E-1 2.0508E-1 2.18909E-1 2.10409E-1 1.58205E-1 1.51937E-1 1.59942E-1 1.61862E-1 1.5973E-1 1.87327E-1 2.29016E-1 2.229E-1 2.45627E-1 2.73585E-1 2.83457E-1 2.89536E-1 3.10172E-1 3.18211E-1 2.81676E-1 2.52333E-1 2.55528E-1 2.48828E-1 2.41569E-1 2.34689E-1 2.16521E-1 2.04561E-1 1.96887E-1 1.4452E-1 1.86864E-1 1.82579E-1 1.44186E-1 1.40868E-1 9.80715E-2 6.8239E-2 7.0042E-2 6.33918E-2 3.75212E-2 5.272E-2 3.4534E-2 2.08809E-2 1.53208E-2 2.19784E-2 2.80803E-2 1.97276E-2 1.40552E-2 8.0541E-3 4.02299E-3 2.99593E-3 1.47879E-3 2.97199E-3 1.82117E-3 1.02344E-3 1.08797E-3 6.90794E-4 8.46647E-4 1.48098E-3 1.07144E-3 1.56792E-3 1.77553E-3 2.2914E-3 3.43499E-3 1.57468E-3 7.74399E-4 8.15504E-4 2.24222E-3 4.59355E-3 7.22198E-3 9.17923E-3 1.21525E-2 1.03798E-2 8.82933E-3 1.46249E-2 1.41767E-2 1.41791E-2 2.17483E-2 1.65854E-2 9.9208E-3 7.56022E-3 6.58137E-3 5.02643E-3 3.67617E-3 5.79025E-3 7.48302E-3 1.20595E-2 6.23827E-3 5.5687E-3 4.98772E-3 3.49747E-3 4.00745E-3 3.79156E-3 1.83912E-3 1.52961E-3 2.8588E-3 4.45687E-3 3.30803E-3 5.26285E-3 5.55975E-3 6.82265E-3 1.87733E-3 3.25836E-3 3.73574E-3 4.49004E-3 5.86594E-3 4.92083E-3 4.4771E-3 1.15843E-2 3.64143E-2 8.32567E-2 9.34569E-2 6.84869E-2 1.35855E-1 1.39285E-1 1.94493E-1 2.05155E-1 2.79467E-1 2.27815E-1 1.41682E-1 1.74462E-1 2.60543E-1 3.94907E-1 4.623E-1 4.3968E-1 4.17196E-1 3.97899E-1 3.19034E-1 2.34605E-1 3.48788E-1 5.60674E-1 5.48231E-1 4.33773E-1 4.17006E-1 -9999 -9999 -9999 -9999 -9999 -9999 -9999 -9999 -9999 -9999 -9999 -9999 -9999 -9999 -9999 -9999 -9999 -9999 -9999 -9999 -9999 -9999 -9999 -9999 -9999 -9999 -9999 -9999
-9999 -9999 -9999 -9999 -9999 -9999 -9999 -9999 -9999 -9999 -9999 -9999 -9999 -9999 -9999 -9999 -9999 -9999 -9999 -9999 -9999 -9999 -9999 -9999 -9999 -9999 -9999 -9999 -9999 -9999 -9999 -9999 -9999 -9999 -9999 -9999 -9999 -9999 -9999 -9999 -9999 -9999 -9999 -9999 -9999 -9999 -9999 -9999 -9999 -9999 -9999 -9999 -9999 -9999 -9999 -9999 -9999 -9999 -9999 -9999 -9999 -9999 -9999 -9999 -9999 -9999 -9999 -9999 -9999 -9999 -9999 -9999 -9999 -9999 -9999 -9999 -9999 -9999 -9999 -9999 -9999 -9999 -9999 -9999 -9999 -9999 -9999 -9999 -9999 1.5677E-1 1.58143E-1 1.61791E-1 1.51408E-1 1.64124E-1 1.66982E-1 1.77306E-1 1.60247E-1 1.72443E-1 2.23577E-1 2.16248E-1 1.97096E-1 2.08388E-1 2.06263E-1 2.04364E-1 2.00473E-1 2.23354E-1 2.62797E-1 2.98005E-1 2.48787E-1 2.05306E-1 1.80179E-1 1.7359E-1 1.62879E-1 1.63585E-1 1.67695E-1 2.01091E-1 2.27876E-1 2.37932E-1 2.45276E-1 2.21893E-1 2.27297E-1 2.55949E-1 2.90389E-1 2.88843E-1 2.84876E-1 2.78336E-1 2.66464E-1 2.31578E-1 2.11591E-1 2.35823E-1 2.09871E-1 2.11376E-1 1.57155E-1 1.39414E-1 1.68233E-1 1.23768E-1 1.01635E-1 1.34173E-1 1.08857E-1 8.10398E-2 6.7097E-2 4.66215E-2 2.74178E-2 2.0687E-2 1.14809E-2 1.50974E-2 1.91122E-2 1.82897E-2 1.10982E-2 1.07857E-2 5.17514E-3 3.36201E-3 2.74368E-3 1.41496E-3 2.10346E-3 1.651E-3 8.05193E-4 6.57927E-4 5.87508E-4 9.12387E-4 1.95094E-3 1.75126E-3 2.25524E-3 1.93007E-3 3.02092E-3 3.25821E-3 1.82588E-3 1.87709E-3 1.22236E-3 1.20819E-3 2.05904E-3 3.64089E-3 4.82896E-3 9.09745E-3 1.6991E-2 1.82205E-2 1.98115E-2 1.91205E-2 1.91367E-2 2.00133E-2 1.58162E-2 9.40535E-3 1.21887E-2 1.74652E-2 1.33791E-2 9.79458E-3 9.1557E-3 1.12699E-2 8.3486E-3 4.46709E-3 3.52766E-3 4.96214E-3 4.10672E-3 2.22534E-3 3.59341E-3 1.94786E-3 2.58685E-3 3.57424E-3 6.66828E-3 7.22702E-3 1.16976E-2 4.63421E-3 7.13083E-3 1.16816E-2 1.24537E-2 7.41784E-3 9.38724E-3 1.0453E-2 7.3868E-3 9.42585E-3 8.26466E-3 1.6021E-2 4.79651E-2 8.1677E-2 1.42349E-1 1.91588E-1 1.97921E-1 1.40122E-1 1.09538E-1 1.74319E-1 1.71476E-1 8.55874E-2 7.38234E-2 1.14351E-1 2.00355E-1 3.7836E-1 3.47708E-1 5.28026E-1 5.73938E-1 5.87959E-1 5.56661E-1 5.641E-1 6.13332E-1 6.10587E-1 5.03664E-1 5.36506E-1 -9999 -9999 -9999 -9999 -9999 -9999 -9999 -9999 -9999 -9999 -9999 -9999 -9999 -9999 -9999 -9999 -9999 -9999 -9999 -9999 -9999 -9999 -9999 -9999 -9999 -9999 -9999 -9999
-9999 -9999 -9999 -9999 -9999 -9999 -9999 -9999 -9999 -9999 -9999 -9999 -9999 -9999 -9999 -9999 -9999 -9999 -9999 -9999 -9999 -9999 -9999 -9999 -9999 -9999 -9999 -9999 -9999 -9999 -9999 -9999 -9999 -9999 -9999 -9999 -9999 -9999 -9999 -9999 -9999 -9999 -9999 -9999 -9999 -9999 -9999 -9999 -9999 -9999 -9999 -9999 -9999 -9999 -9999 -9999 -9999 -9999 -9999 -9999 -9999 -9999 -9999 -9999 -9999 -9999 -9999 -9999 -9999 -9999 -9999 -9999 -9999 -9999 -9999 -9999 -9999 -9999 -9999 -9999 -9999 -9999 -9999 -9999 -9999 -9999 -9999 -9999 -9999 1.55069E-1 1.57627E-1 1.47627E-1 1.60432E-1 1.63946E-1 1.65369E-1 1.57654E-1 1.54419E-1 1.62178E-1 1.74863E-1 1.82777E-1 1.99985E-1 2.20372E-1 2.06763E-1 2.20674E-1 2.37109E-1 2.58313E-1 2.82023E-1 2.46368E-1 2.29027E-1 2.20912E-1 2.2563E-1 1.97565E-1 1.93498E-1 2.17782E-1 2.47308E-1 1.96652E-1 1.77958E-1 1.73093E-1 1.81204E-1 1.88815E-1 1.70562E-1 1.8649E-1 1.97726E-1 2.38909E-1 2.80506E-1 2.67899E-1 2.3497E-1 2.31041E-1 2.258E-1 2.20348E-1 2.15063E-1 2.0184E-1 1.27365E-1 1.57541E-1 1.91608E-1 1.39984E-1 9.92983E-2 7.93549E-2 8.70083E-2 9.32581E-2 7.72978E-2 5.12307E-2 3.52533E-2 2.8293E-2 2.4989E-2 1.18078E-2 1.64663E-2 1.3649E-2 6.61242E-3 7.08721E-3 2.95162E-3 1.88738E-3 1.47244E-3 1.52467E-3 1.21787E-3 1.21473E-3 1.9309E-3 1.14862E-3 1.04078E-3 1.24116E-3 2.71902E-3 2.68996E-3 3.31042E-3 3.22756E-3 3.57803E-3 4.9367E-3 2.61601E-3 1.49649E-3 8.28301E-4 1.36277E-3 2.4634E-3 3.41106E-3 4.18621E-3 3.98365E-3 6.58182E-3 9.19313E-3 1.26323E-2 1.78541E-2 2.14476E-2 1.59916E-2 1.29535E-2 1.87442E-2 1.72009E-2 1.30254E-2 1.20289E-2 1.03576E-2 9.40934E-3 5.39257E-3 5.45535E-3 3.52163E-3 2.20821E-3 2.70501E-3 3.11461E-3 2.28232E-3 2.29191E-3 1.63009E-3 2.94695E-3 6.49153E-3 6.81222E-3 1.21765E-2 1.81484E-2 1.0058E-2 6.55786E-3 1.17314E-2 1.95261E-2 1.11622E-2 1.21366E-2 1.50653E-2 1.70291E-2 1.92079E-2 1.44381E-2 1.14185E-2 1.79019E-2 3.05026E-2 6.56924E-2 8.87204E-2 1.40032E-1 7.71496E-2 4.50715E-2 5.95497E-2 7.93887E-2 6.07392E-2 3.53905E-2 4.56947E-2 1.43322E-1 2.25736E-1 2.41348E-1 3.47876E-1 3.97345E-1 4.03332E-1 4.77426E-1 5.24956E-1 5.91659E-1 5.53483E-1 5.97431E-1 5.79894E-1 5.54116E-1 -9999 -9999 -9999 -9999 -9999 -9999 -9999 -9999 -9999 -9999 -9999 -9999 -9999 -9999 -9999 -9999 -9999 -9999 -9999 -9999 -9999 -9999 -9999 -9999 -9999 -9999 -9999
-9999 -9999 -9999 -9999 -9999 -9999 -9999 -9999 -9999 -9999 -9999 -9999 -9999 -9999 -9999 -9999 -9999 -9999 -9999 -9999 -9999 -9999 -9999 -9999 -9999 -9999 -9999 -9999 -9999 -9999 -9999 -9999 -9999 -9999 -9999 -9999 -9999 -9999 -9999 -9999 -9999 -9999 -9999 -9999 -9999 -9999 -9999 -9999 -9999 -9999 -9999 -9999 -9999 -9999 -9999 -9999 -9999 -9999 -9999 -9999 -9999 -9999 -9999 -9999 -9999 -9999 -9999 -9999 -9999 -9999 -9999 -9999 -9999 -9999 -9999 -9999 -9999 -9999 -9999 -9999 -9999 -9999 -9999 -9999 -9999 -9999 -9999 -9999 1.57971E-1 1.55408E-1 1.42338E-1 1.46492E-1 1.59911E-1 1.62358E-1 1.47942E-1 1.55096E-1 1.53409E-1 1.58867E-1 1.40084E-1 1.44989E-1 1.47248E-1 1.68437E-1 2.03189E-1 2.14293E-1 2.3385E-1 2.37812E-1 2.06778E-1 2.06778E-1 2.18032E-1 2.20023E-1 2.12741E-1 2.23779E-1 2.36617E-1 2.60273E-1 2.98922E-1 3.38204E-1 2.89525E-1 2.33487E-1 1.91595E-1 1.74438E-1 1.71295E-1 1.78202E-1 1.78202E-1 1.9712E-1 2.17276E-1 2.44473E-1 2.60909E-1 2.55625E-1 2.38865E-1 2.40751E-1 1.97279E-1 1.81474E-1 1.46813E-1 1.20716E-1 1.85867E-1 1.27508E-1 1.28615E-1 7.92256E-2 6.25243E-2 7.14268E-2 6.59961E-2 6.78257E-2 4.8178E-2 3.77691E-2 2.68151E-2 1.25306E-2 7.34036E-3 4.98352E-3 5.90801E-3 5.70402E-3 1.99678E-3 1.90532E-3 2.22154E-3 2.63842E-3 1.5319E-3 2.54923E-3 3.60116E-3 1.57875E-3 2.00453E-3 2.13537E-3 2.62842E-3 3.90586E-3 6.03892E-3 5.3492E-3 4.43496E-3 2.07128E-3 1.51823E-3 1.29003E-3 2.18713E-3 1.98533E-3 3.28474E-3 6.96124E-3 8.96532E-3 4.76222E-3 5.9676E-3 8.47755E-3 1.57073E-2 1.471E-2 2.05008E-2 1.78993E-2 2.21179E-2 1.79449E-2 1.07721E-2 7.30587E-3 8.97759E-3 1.10464E-2 4.69909E-3 4.02991E-3 5.84755E-3 4.72132E-3 3.22895E-3 1.8017E-3 1.35479E-3 1.09562E-3 9.03307E-4 1.49312E-3 3.77004E-3 6.47499E-3 9.96155E-3 1.88846E-2 2.69692E-2 2.49197E-2 1.24884E-2 2.05408E-2 1.7747E-2 5.04788E-3 6.38463E-3 1.02351E-2 1.9426E-2 3.02973E-2 1.95607E-2 2.555E-2 2.12731E-2 5.01367E-2 4.92524E-2 7.82419E-2 1.31746E-1 8.54213E-2 2.92266E-2 1.60449E-2 2.71741E-2 3.4596E-2 2.09427E-2 6.58043E-2 1.10793E-1 8.8283E-2 1.54565E-1 1.57708E-1 2.20057E-1 2.04302E-1 2.29204E-1 2.66082E-1 3.79195E-1 5.83057E-1 5.27814E-1 5.60494E-1 5.47725E-1 -9999 -9999 -9999 -9999 -9999 -9999 -9999 -9999 -9999 -9999 -9999 -9999 -9999 -9999 -9999 -9999 -9999 -9999 -9999 -9999 -9999 -9999 -9999 -9999 -9999 -9999 -9999
-9999 -9999 -9999 -9999 -9999 -9999 -9999 -9999 -9999 -9999 -9999 -9999 -9999 -9999 -9999 -9999 -9999 -9999 -9999 -9999 -9999 -9999 -9999 -9999 -9999 -9999 -9999 -9999 -9999 -9999 -9999 -9999 -9999 -9999 -9999 -9999 -9999 -9999 -9999 -9999 -9999 -9999 -9999 -9999 -9999 -9999 -9999 -9999 -9999 -9999 -9999 -9999 -9999 -9999 -9999 -9999 -9999 -9999 -9999 -9999 -9999 -9999 -9999 -9999 -9999 -9999 -9999 -9999 -9999 -9999 -9999 -9999 -9999 -9999 -9999 -9999 -9999 -9999 -9999 -9999 -9999 -9999 -9999 -9999 -9999 -9999 -9999 -9999 1.63023E-1 1.43288E-1 1.41237E-1 1.43288E-1 1.46653E-1 1.43595E-1 1.43754E-1 1.56115E-1 1.7654E-1 1.96687E-1 1.88445E-1 1.62299E-1 1.42128E-1 1.26695E-1 1.5026E-1 1.81891E-1 1.94733E-1 1.83828E-1 1.97397E-1 1.99247E-1 2.00695E-1 1.94906E-1 1.98378E-1 2.12741E-1 2.43457E-1 2.63396E-1 3.63523E-1 3.84157E-1 3.84565E-1 3.1543E-1 2.41022E-1 2.25757E-1 2.17285E-1 2.09687E-1 2.01244E-1 1.84723E-1 2.02486E-1 2.33269E-1 2.27083E-1 2.14626E-1 2.07663E-1 1.89944E-1 1.8849E-1 1.57369E-1 1.66971E-1 1.4014E-1 1.72435E-1 1.17589E-1 8.61183E-2 6.63692E-2 6.46804E-2 4.88546E-2 3.55181E-2 4.53918E-2 4.81977E-2 2.28184E-2 1.83519E-2 1.43694E-2 7.83009E-3 3.35049E-3 3.78997E-3 3.67301E-3 2.14733E-3 3.57651E-3 4.67899E-3 3.33038E-3 2.03406E-3 3.70469E-3 4.40463E-3 1.82443E-3 3.54464E-3 3.69383E-3 2.64315E-3 5.36069E-3 8.39211E-3 4.49821E-3 2.49733E-3 1.27223E-3 1.1923E-3 2.01725E-3 5.31617E-3 4.90443E-3 3.78185E-3 8.27653E-3 1.5093E-2 1.14086E-2 1.053E-2 2.12715E-2 2.28874E-2 1.95219E-2 1.77346E-2 1.76298E-2 1.21791E-2 9.81551E-3 9.70309E-3 4.96007E-3 6.36247E-3 1.0362E-2 7.98556E-3 8.17555E-3 5.56158E-3 3.42172E-3 4.08741E-3 2.66464E-3 1.70943E-3 1.87243E-3 1.17197E-3 1.08453E-3 2.20132E-3 2.89029E-3 5.16638E-3 1.22471E-2 3.83795E-2 4.14843E-2 2.1273E-2 3.95336E-2 3.81481E-2 7.19269E-3 6.09242E-3 8.70932E-3 1.19513E-2 2.65867E-2 3.97473E-2 4.69576E-2 3.10862E-2 5.94293E-2 8.32884E-2 1.0011E-1 8.37978E-2 8.6358E-2 5.27615E-2 1.93731E-2 1.16432E-2 1.59623E-2 1.81424E-2 3.82449E-2 4.05517E-2 5.37791E-2 7.95701E-2 1.13041E-1 1.51304E-1 1.09229E-1 1.33717E-1 1.75414E-1 2.70866E-1 5.6461E-1 5.17066E-1 5.62615E-1 -9999 -9999 -9999 -9999 -9999 -9999 -9999 -9999 -9999 -9999 -9999 -9999 -9999 -9999 -9999 -9999 -9999 -9999 -9999 -9999 -9999 -9999 -9999 -9999 -9999 -9999 -9999 -9999
-9999 -9999 -9999 -9999 -9999 -9999 -9999 -9999 -9999 -9999 -9999 -9999 -9999 -9999 -9999 -9999 -9999 -9999 -9999 -9999 -9999 -9999 -9999 -9999 -9999 -9999 -9999 -9999 -9999 -9999 -9999 -9999 -9999 -9999 -9999 -9999 -9999 -9999 -9999 -9999 -9999 -9999 -9999 -9999 -9999 -9999 -9999 -9999 -9999 -9999 -9999 -9999 -9999 -9999 -9999 -9999 -9999 -9999 -9999 -9999 -9999 -9999 -9999 -9999 -9999 -9999 -9999 -9999 -9999 -9999 -9999 -9999 -9999 -9999 -9999 -9999 -9999 -9999 -9999 -9999 -9999 -9999 -9999 -9999 -9999 -9999 -9999 1.67301E-1 1.5058E-1 1.44722E-1 1.32525E-1 1.40923E-1 1.2928E-1 1.30449E-1 1.40288E-1 1.52397E-1 2.24162E-1 2.70789E-1 2.61696E-1 2.23947E-1 1.71355E-1 1.3875E-1 1.34329E-1 1.32992E-1 1.52765E-1 1.74326E-1 1.82281E-1 1.95967E-1 1.78417E-1 1.79747E-1 1.93086E-1 2.0951E-1 2.21205E-1 2.62393E-1 3.23299E-1 3.73509E-1 3.89883E-1 3.04699E-1 2.61205E-1 2.62215E-1 2.60966E-1 2.82423E-1 2.47706E-1 2.06473E-1 2.06482E-1 2.19049E-1 2.29361E-1 2.13014E-1 2.07788E-1 2.05245E-1 1.99127E-1 1.94765E-1 1.90874E-1 1.73545E-1 1.34518E-1 1.19526E-1 9.83723E-2 9.10942E-2 8.34433E-2 6.50989E-2 3.38448E-2 1.9463E-2 3.77538E-2 3.20464E-2 2.2992E-2 1.0795E-2 6.52247E-3 3.48553E-3 1.91931E-3 1.9602E-3 2.01838E-3 3.65257E-3 7.38127E-3 5.77575E-3 4.76847E-3 7.57045E-3 8.02379E-3 3.45298E-3 4.21238E-3 7.58342E-3 7.86079E-3 9.32601E-3 8.19713E-3 2.15952E-3 1.08104E-3 1.58263E-3 3.55156E-3 3.69786E-3 5.70696E-3 1.13247E-2 7.04704E-3 6.22048E-3 1.23596E-2 2.04683E-2 1.48544E-2 2.39316E-2 2.01247E-2 1.78778E-2 1.79764E-2 9.19156E-3 7.1885E-3 6.78205E-3 4.12649E-3 4.56147E-3 6.97891E-3 9.24212E-3 8.9393E-3 5.67718E-3 4.97068E-3 3.53526E-3 1.77476E-3 2.43462E-3 2.2225E-3 5.70813E-3 4.93571E-3 3.55162E-3 5.51891E-3 3.83185E-3 6.64452E-3 1.47969E-2 4.31045E-2 6.33035E-2 4.31256E-2 6.09433E-2 4.14843E-2 1.203E-2 9.22455E-3 6.07839E-3 7.12601E-3 1.57617E-2 2.81251E-2 2.9353E-2 5.70263E-2 6.56314E-2 5.26856E-2 3.96275E-2 4.12978E-2 2.82872E-2 4.86711E-2 2.73837E-2 1.38207E-2 9.50744E-3 1.70569E-2 2.19385E-2 4.95945E-2 5.81407E-2 4.91434E-2 6.38452E-2 1.27869E-1 1.13275E-1 1.0789E-1 1.47894E-1 1.79343E-1 4.01908E-1 5.24919E-1 -9999 -9999 -9999 -9999 -9999 -9999 -9999 -9999 -9999 -9999 -9999 -9999 -9999 -9999 -9999 -9999 -9999 -9999 -9999 -9999 -9999 -9999 -9999 -9999 -9999 -9999 -9999 -9999 -9999
-9999 -9999 -9999 -9999 -9999 -9999 -9999 -9999 -9999 -9999 -9999 -9999 -9999 -9999 -9999 -9999 -9999 -9999 -9999 -9999 -9999 -9999 -9999 -9999 -9999 -9999 -9999 -9999 -9999 -9999 -9999 -9999 -9999 -9999 -9999 -9999 -9999 -9999 -9999 -9999 -9999 -9999 -9999 -9999 -9999 -9999 -9999 -9999 -9999 -9999 -9999 -9999 -9999 -9999 -9999 -9999 -9999 -9999 -9999 -9999 -9999 -9999 -9999 -9999 -9999 -9999 -9999 -9999 -9999 -9999 -9999 -9999 -9999 -9999 -9999 -9999 -9999 -9999 -9999 -9999 -9999 -9999 -9999 -9999 -9999 -9999 1.61616E-1 1.63907E-1 1.4779E-1 1.35224E-1 1.32525E-1 1.18745E-1 1.26254E-1 1.26969E-1 1.33111E-1 1.7423E-1 2.55489E-1 3.05513E-1 2.96805E-1 2.38976E-1 2.19342E-1 1.89515E-1 1.3938E-1 1.26134E-1 1.37836E-1 1.56996E-1 1.76947E-1 1.63924E-1 1.64812E-1 1.75779E-1 1.78796E-1 1.86229E-1 2.28653E-1 2.77704E-1 2.88462E-1 2.55251E-1 2.44826E-1 2.01227E-1 1.89046E-1 1.8609E-1 1.81419E-1 2.17266E-1 2.44155E-1 2.40357E-1 2.38429E-1 2.15303E-1 2.00328E-1 2.03842E-1 1.97278E-1 1.85085E-1 1.87831E-1 1.52739E-1 1.48705E-1 1.30554E-1 7.85676E-2 8.60166E-2 9.90626E-2 9.4837E-2 6.22468E-2 4.15244E-2 2.74181E-2 1.69263E-2 2.64578E-2 1.51205E-2 1.85156E-2 8.0576E-3 4.32195E-3 2.66121E-3 3.80955E-3 3.0041E-3 3.43819E-3 3.80654E-3 6.11967E-3 1.14596E-2 1.1406E-2 1.50447E-2 1.42427E-2 4.6733E-3 3.53552E-3 9.99798E-3 1.52569E-2 1.03627E-2 5.14452E-3 2.86559E-3 2.5637E-3 4.12516E-3 3.53066E-3 8.1917E-3 9.833E-3 1.4867E-2 1.13536E-2 9.71843E-3 1.5093E-2 1.52182E-2 2.20264E-2 2.09129E-2 1.60878E-2 1.8801E-2 1.32892E-2 9.83291E-3 7.3849E-3 4.37075E-3 2.54921E-3 3.82358E-3 6.94019E-3 8.13722E-3 5.22194E-3 3.59342E-3 2.15565E-3 2.84698E-3 1.86719E-3 2.50578E-3 4.95369E-3 7.23125E-3 1.092E-2 7.62648E-3 1.4594E-2 6.36507E-3 3.43909E-3 1.05986E-2 1.91017E-2 3.99033E-2 7.93409E-2 8.80559E-2 7.03803E-2 6.09433E-2 1.40704E-2 8.70002E-3 5.56928E-3 1.16613E-2 2.07414E-2 1.65289E-2 2.20938E-2 4.60138E-2 2.88729E-2 1.80805E-2 1.62066E-2 1.12259E-2 2.32921E-2 2.08721E-2 1.17197E-2 2.35987E-2 7.38064E-2 8.20192E-2 1.69494E-1 1.70195E-1 1.33878E-1 8.91873E-2 1.05154E-1 9.54917E-2 9.58429E-2 1.11158E-1 1.52248E-1 4.04858E-1 -9999 -9999 -9999 -9999 -9999 -9999 -9999 -9999 -9999 -9999 -9999 -9999 -9999 -9999 -9999 -9999 -9999 -9999 -9999 -9999 -9999 -9999 -9999 -9999 -9999 -9999 -9999 -9999 -9999 -9999
-9999 -9999 -9999 -9999 -9999 -9999 -9999 -9999 -9999 -9999 -9999 -9999 -9999 -9999 -9999 -9999 -9999 -9999 -9999 -9999 -9999 -9999 -9999 -9999 -9999 -9999 -9999 -9999 -9999 -9999 -9999 -9999 -9999 -9999 -9999 -9999 -9999 -9999 -9999 -9999 -9999 -9999 -9999 -9999 -9999 -9999 -9999 -9999 -9999 -9999 -9999 -9999 -9999 -9999 -9999 -9999 -9999 -9999 -9999 -9999 -9999 -9999 -9999 -9999 -9999 -9999 -9999 -9999 -9999 -9999 -9999 -9999 -9999 -9999 -9999 -9999 -9999 -9999 -9999 -9999 -9999 -9999 -9999 -9999 -9999 -9999 1.51039E-1 1.46977E-1 1.37508E-1 1.35224E-1 1.20241E-1 1.18609E-1 1.17801E-1 1.20241E-1 1.43857E-1 2.24162E-1 2.98156E-1 3.09643E-1 2.73699E-1 2.46342E-1 2.38271E-1 2.29468E-1 1.83053E-1 1.5958E-1 1.44737E-1 1.56825E-1 1.48095E-1 1.62512E-1 1.64991E-1 1.76154E-1 1.59454E-1 1.71786E-1 1.75497E-1 1.88988E-1 1.73857E-1 1.83929E-1 1.73308E-1 1.71104E-1 1.63539E-1 1.50854E-1 1.50688E-1 1.66561E-1 1.80844E-1 2.29842E-1 2.2107E-1 2.08285E-1 2.13087E-1 2.07221E-1 2.0715E-1 1.89812E-1 1.4969E-1 1.4713E-1 1.41908E-1 1.30017E-1 8.74162E-2 6.76082E-2 8.71414E-2 8.2069E-2 5.52708E-2 4.9439E-2 2.67592E-2 1.24351E-2 1.67409E-2 1.13567E-2 1.10229E-2 7.41291E-3 4.22295E-3 2.77708E-3 5.46511E-3 4.42738E-3 5.66303E-3 4.45042E-3 5.23373E-3 1.00365E-2 1.98295E-2 2.65039E-2 1.46726E-2 5.53584E-3 8.684E-3 1.01224E-2 1.80146E-2 7.94186E-3 3.30922E-3 2.35145E-3 4.11588E-3 9.28235E-3 7.03336E-3 1.0088E-2 1.51216E-2 1.35749E-2 1.7057E-2 1.38724E-2 1.96378E-2 1.91298E-2 2.20915E-2 2.06585E-2 1.7028E-2 1.45607E-2 9.44619E-3 5.64603E-3 4.85098E-3 4.05451E-3 2.10048E-3 2.7873E-3 4.29452E-3 6.40663E-3 5.68205E-3 2.84208E-3 2.25911E-3 1.77553E-3 2.95368E-3 5.37064E-3 9.01992E-3 1.14686E-2 1.60392E-2 1.89353E-2 2.43073E-2 6.57813E-3 3.44933E-3 6.08879E-3 1.06134E-2 2.37447E-2 5.65036E-2 1.1344E-1 1.09823E-1 8.41524E-2 2.21331E-2 1.21435E-2 5.24241E-3 8.44653E-3 1.28205E-2 1.09449E-2 1.59714E-2 2.85219E-2 2.67374E-2 1.824E-2 1.00359E-2 5.09266E-3 7.80539E-3 9.72869E-3 1.25887E-2 4.28152E-2 1.04834E-1 2.10222E-1 2.96326E-1 3.14296E-1 3.403E-1 3.22442E-1 2.46254E-1 9.41123E-2 8.13117E-2 1.61882E-1 4.09118E-1 5.35893E-1 -9999 -9999 -9999 -9999 -9999 -9999 -9999 -9999 -9999 -9999 -9999 -9999 -9999 -9999 -9999 -9999 -9999 -9999 -9999 -9999 -9999 -9999 -9999 -9999 -9999 -9999 -9999 -9999 -9999 -9999
-9999 -9999 -9999 -9999 -9999 -9999 -9999 -9999 -9999 -9999 -9999 -9999 -9999 -9999 -9999 -9999 -9999 -9999 -9999 -9999 -9999 -9999 -9999 -9999 -9999 -9999 -9999 -9999 -9999 -9999 -9999 -9999 -9999 -9999 -9999 -9999 -9999 -9999 -9999 -9999 -9999 -9999 -9999 -9999 -9999 -9999 -9999 -9999 -9999 -9999 -9999 -9999 -9999 -9999 -9999 -9999 -9999 -9999 -9999 -9999 -9999 -9999 -9999 -9999 -9999 -9999 -9999 -9999 -9999 -9999 -9999 -9999 -9999 -9999 -9999 -9999 -9999 -9999 -9999 -9999 -9999 -9999 -9999 -9999 -9999 -9999 1.38585E-1 1.4779E-1 1.38123E-1 1.22586E-1 1.20789E-1 1.18474E-1 1.18745E-1 1.20741E-1 1.83931E-1 2.64454E-1 3.03322E-1 2.7809E-1 2.65804E-1 2.45383E-1 2.46342E-1 2.23809E-1 2.04867E-1 1.91515E-1 1.7136E-1 1.50725E-1 1.5222E-1 1.65347E-1 1.68041E-1 1.61545E-1 1.62599E-1 1.72154E-1 1.72893E-1 1.69263E-1 2.1376E-1 3.14383E-1 2.60946E-1 2.27788E-1 1.99767E-1 1.74982E-1 1.64063E-1 1.49041E-1 1.61071E-1 1.64352E-1 2.14567E-1 2.31559E-1 2.15627E-1 2.06655E-1 1.92009E-1 1.67805E-1 1.72983E-1 1.60997E-1 1.11899E-1 1.15021E-1 1.12888E-1 8.9046E-2 5.34543E-2 6.5917E-2 3.21267E-2 2.28376E-2 2.83288E-2 1.54515E-2 8.61323E-3 7.6448E-3 5.27146E-3 2.9493E-3 2.92783E-3 3.03806E-3 4.63935E-3 9.49478E-3 1.03275E-2 5.51217E-3 5.07964E-3 7.23752E-3 1.27575E-2 3.00147E-2 1.73264E-2 9.12122E-3 2.29066E-2 2.11526E-2 1.32893E-2 5.95671E-3 3.39125E-3 4.7972E-3 8.71E-3 1.36908E-2 1.63839E-2 1.64954E-2 1.73484E-2 1.50831E-2 2.23067E-2 2.28777E-2 2.58882E-2 2.35718E-2 2.55534E-2 1.42124E-2 1.74737E-2 8.90179E-3 5.45338E-3 4.17278E-3 2.84596E-3 1.78679E-3 1.69946E-3 3.41103E-3 6.07268E-3 3.83935E-3 3.6387E-3 4.2942E-3 4.3201E-3 2.31896E-3 2.33471E-3 5.2344E-3 8.14959E-3 1.26023E-2 1.71211E-2 3.18996E-2 2.658E-2 1.51883E-2 7.14876E-3 8.90074E-3 1.18633E-2 2.34916E-2 5.70582E-2 8.77805E-2 1.08816E-1 2.5855E-2 1.96153E-2 1.45683E-2 6.7878E-3 6.0102E-3 6.73273E-3 7.87409E-3 1.09791E-2 1.5277E-2 1.61021E-2 1.27338E-2 1.21847E-2 6.17748E-3 5.464E-3 3.98788E-3 2.20579E-2 9.27991E-2 1.58327E-1 1.5368E-1 1.6925E-1 2.93792E-1 2.93157E-1 4.17156E-1 4.16417E-1 1.59335E-1 7.527E-2 2.67679E-1 5.41555E-1 -9999 -9999 -9999 -9999 -9999 -9999 -9999 -9999 -9999 -9999 -9999 -9999 -9999 -9999 -9999 -9999 -9999 -9999 -9999 -9999 -9999 -9999 -9999 -9999 -9999 -9999 -9999 -9999 -9999 -9999 -9999
-9999 -9999 -9999 -9999 -9999 -9999 -9999 -9999 -9999 -9999 -9999 -9999 -9999 -9999 -9999 -9999 -9999 -9999 -9999 -9999 -9999 -9999 -9999 -9999 -9999 -9999 -9999 -9999 -9999 -9999 -9999 -9999 -9999 -9999 -9999 -9999 -9999 -9999 -9999 -9999 -9999 -9999 -9999 -9999 -9999 -9999 -9999 -9999 -9999 -9999 -9999 -9999 -9999 -9999 -9999 -9999 -9999 -9999 -9999 -9999 -9999 -9999 -9999 -9999 -9999 -9999 -9999 -9999 -9999 -9999 -9999 -9999 -9999 -9999 -9999 -9999 -9999 -9999 -9999 -9999 -9999 -9999 -9999 -9999 -9999 1.38585E-1 1.39204E-1 1.40136E-1 1.39049E-1 1.23143E-1 1.19968E-1 1.17801E-1 1.09168E-1 1.42746E-1 2.0122E-1 2.64202E-1 2.70115E-1 2.68335E-1 2.57313E-1 2.40626E-1 2.22017E-1 2.24034E-1 2.08257E-1 2.02351E-1 1.76898E-1 1.72424E-1 1.61101E-1 1.71137E-1 1.55502E-1 1.67048E-1 1.6795E-1 1.77564E-1 1.68537E-1 1.89823E-1 2.97613E-1 3.51943E-1 3.71543E-1 3.26412E-1 2.88102E-1 2.37004E-1 2.23271E-1 1.70547E-1 1.42541E-1 1.54986E-1 1.88378E-1 2.07575E-1 2.18737E-1 1.9247E-1 1.84235E-1 1.77279E-1 1.62868E-1 1.46375E-1 1.1467E-1 9.52082E-2 7.54445E-2 6.61303E-2 4.44129E-2 5.81526E-2 3.37885E-2 1.99121E-2 1.93563E-2 1.27513E-2 7.32154E-3 8.06164E-3 6.9466E-3 3.83442E-3 6.20946E-3 6.24414E-3 4.28179E-3 9.82042E-3 1.58442E-2 1.89608E-2 1.31695E-2 1.3746E-2 2.59645E-2 4.06613E-2 2.19893E-2 1.46538E-2 2.12356E-2 8.58542E-3 5.82368E-3 6.29321E-3 6.52371E-3 1.13734E-2 1.27645E-2 2.21595E-2 1.90032E-2 2.1679E-2 2.22437E-2 2.19087E-2 2.08186E-2 1.88511E-2 2.0731E-2 2.43889E-2 2.04072E-2 1.21688E-2 1.53283E-2 5.7338E-3 3.72727E-3 2.80467E-3 2.00914E-3 1.45422E-3 1.92058E-3 3.41103E-3 3.3759E-3 2.57032E-3 3.55836E-3 2.54721E-3 3.41147E-3 2.15339E-3 1.10106E-3 1.91565E-3 2.97724E-3 4.13401E-3 1.1231E-2 2.89404E-2 5.07307E-2 5.50466E-2 2.86404E-2 1.80301E-2 2.73669E-2 3.46035E-2 8.35619E-2 1.25556E-1 4.88969E-2 3.64922E-2 2.27618E-2 1.63612E-2 1.58713E-2 1.03966E-2 7.14185E-3 5.43285E-3 5.64041E-3 8.39537E-3 7.56261E-3 1.00562E-2 2.16126E-2 2.57245E-2 1.32439E-2 5.80461E-3 1.35938E-2 5.12327E-2 5.94802E-2 6.03575E-2 1.2322E-1 1.38854E-1 1.51142E-1 3.7922E-1 4.83527E-1 1.92396E-1 1.2785E-1 2.15554E-1 5.08096E-1 -9999 -9999 -9999 -9999 -9999 -9999 -9999 -9999 -9999 -9999 -9999 -9999 -9999 -9999 -9999 -9999 -9999 -9999 -9999 -9999 -9999 -9999 -9999 -9999 -9999 -9999 -9999 -9999 -9999 -9999 -9999
-9999 -9999 -9999 -9999 -9999 -9999 -9999 -9999 -9999 -9999 -9999 -9999 -9999 -9999 -9999 -9999 -9999 -9999 -9999 -9999 -9999 -9999 -9999 -9999 -9999 -9999 -9999 -9999 -9999 -9999 -9999 -9999 -9999 -9999 -9999 -9999 -9999 -9999 -9999 -9999 -9999 -9999 -9999 -9999 -9999 -9999 -9999 -9999 -9999 -9999 -9999 -9999 -9999 -9999 -9999 -9999 -9999 -9999 -9999 -9999 -9999 -9999 -9999 -9999 -9999 -9999 -9999 -9999 -9999 -9999 -9999 -9999 -9999 -9999 -9999 -9999 -9999 -9999 -9999 -9999 -9999 -9999 -9999 -9999 -9999 1.38739E-1 1.39514E-1 1.40604E-1 1.26391E-1 1.23283E-1 1.19151E-1 1.06309E-1 1.18157E-1 1.53854E-1 1.99976E-1 2.21332E-1 2.62036E-1 2.60041E-1 2.50455E-1 2.12996E-1 2.14953E-1 2.03815E-1 1.91306E-1 1.71313E-1 1.71129E-1 1.7993E-1 1.78978E-1 1.61013E-1 1.61888E-1 1.73255E-1 1.73626E-1 1.64048E-1 1.66187E-1 2.10089E-1 2.87699E-1 3.26128E-1 3.51316E-1 3.43013E-1 3.18128E-1 2.94688E-1 2.45206E-1 2.14349E-1 1.50627E-1 1.53468E-1 1.69757E-1 1.87983E-1 1.83939E-1 1.8089E-1 1.59835E-1 1.64816E-1 1.52677E-1 1.29725E-1 1.18217E-1 9.11313E-2 5.74954E-2 3.0335E-2 2.69568E-2 3.57111E-2 3.57109E-2 3.12671E-2 2.02941E-2 9.37794E-3 8.12738E-3 1.42065E-2 9.26255E-3 7.71429E-3 1.32611E-2 9.34998E-3 1.31717E-2 1.08136E-2 1.40444E-2 3.17824E-2 1.73118E-2 1.50403E-2 2.17982E-2 3.83445E-2 2.59675E-2 1.34272E-2 1.69941E-2 2.33475E-2 2.23753E-2 2.40253E-2 2.07923E-2 2.57288E-2 2.11551E-2 1.75724E-2 1.88113E-2 1.4076E-2 2.12895E-2 2.72398E-2 1.94009E-2 2.41064E-2 1.40342E-2 1.17878E-2 1.04306E-2 9.95661E-3 1.17412E-2 6.87556E-3 2.83739E-3 1.62224E-3 1.9402E-3 1.85147E-3 3.2473E-3 3.50418E-3 1.78297E-3 2.18713E-3 2.65342E-3 2.24117E-3 1.74585E-3 1.75921E-3 1.01209E-3 1.66343E-3 1.91707E-3 3.47299E-3 7.25289E-3 1.4985E-2 2.54503E-2 4.21151E-2 8.0372E-2 4.57584E-2 3.43333E-2 6.69995E-2 1.13527E-1 1.37461E-1 4.13893E-2 3.17152E-2 2.28772E-2 1.965E-2 1.7026E-2 1.00364E-2 6.55018E-3 4.30934E-3 3.89668E-3 8.03562E-3 1.20082E-2 2.25402E-2 4.4373E-2 2.8541E-2 2.00307E-2 1.00929E-2 7.82918E-3 2.90149E-2 3.40986E-2 6.06495E-2 7.02351E-2 5.62423E-2 1.25103E-1 3.5503E-1 5.64681E-1 4.34683E-1 4.22854E-1 3.65228E-1 5.47657E-1 -9999 -9999 -9999 -9999 -9999 -9999 -9999 -9999 -9999 -9999 -9999 -9999 -9999 -9999 -9999 -9999 -9999 -9999 -9999 -9999 -9999 -9999 -9999 -9999 -9999 -9999 -9999 -9999 -9999 -9999 -9999
-9999 -9999 -9999 -9999 -9999 -9999 -9999 -9999 -9999 -9999 -9999 -9999 -9999 -9999 -9999 -9999 -9999 -9999 -9999 -9999 -9999 -9999 -9999 -9999 -9999 -9999 -9999 -9999 -9999 -9999 -9999 -9999 -9999 -9999 -9999 -9999 -9999 -9999 -9999 -9999 -9999 -9999 -9999 -9999 -9999 -9999 -9999 -9999 -9999 -9999 -9999 -9999 -9999 -9999 -9999 -9999 -9999 -9999 -9999 -9999 -9999 -9999 -9999 -9999 -9999 -9999 -9999 -9999 -9999 -9999 -9999 -9999 -9999 -9999 -9999 -9999 -9999 -9999 -9999 -9999 -9999 -9999 -9999 -9999 1.39049E-1 1.39669E-1 1.3998E-1 1.26963E-1 1.25536E-1 1.22308E-1 1.19016E-1 1.0742E-1 1.26489E-1 1.52679E-1 1.69512E-1 2.23793E-1 2.66561E-1 2.61287E-1 2.12996E-1 1.95144E-1 1.94536E-1 1.84597E-1 1.66413E-1 1.68214E-1 1.70214E-1 1.72048E-1 1.64359E-1 1.65071E-1 1.76426E-1 1.77934E-1 1.58963E-1 1.67806E-1 1.81988E-1 2.66985E-1 2.63928E-1 3.21638E-1 3.37595E-1 3.33463E-1 3.24048E-1 2.95114E-1 2.73461E-1 2.32865E-1 1.70296E-1 1.56687E-1 1.79643E-1 1.66204E-1 1.70774E-1 1.67985E-1 1.66903E-1 1.45087E-1 1.45461E-1 9.75736E-2 8.29511E-2 6.96755E-2 5.75889E-2 4.48049E-2 2.91657E-2 1.9641E-2 2.0104E-2 1.54001E-2 1.50896E-2 1.01354E-2 1.32104E-2 2.27433E-2 1.34314E-2 1.9746E-2 2.3286E-2 1.69921E-2 2.9161E-2 1.37135E-2 1.65115E-2 3.08578E-2 1.88352E-2 2.35747E-2 2.28515E-2 3.68322E-2 3.50991E-2 2.57828E-2 1.54477E-2 2.5924E-2 1.11907E-2 1.51749E-2 1.45564E-2 2.21316E-2 1.15492E-2 1.27755E-2 2.43086E-2 1.40318E-2 2.639E-2 1.91893E-2 1.69081E-2 2.05655E-2 1.2678E-2 7.52621E-3 9.65123E-3 1.30002E-2 5.34526E-3 2.62421E-3 1.88506E-3 2.48661E-3 3.48276E-3 4.57412E-3 3.23611E-3 2.97603E-3 2.43793E-3 1.51989E-3 1.29276E-3 1.71597E-3 3.39444E-3 5.43709E-3 2.85746E-3 3.25448E-3 4.33449E-3 3.59226E-3 7.62349E-3 1.35009E-2 2.45515E-2 4.57584E-2 8.28853E-2 9.09525E-2 6.70819E-2 8.3326E-2 1.35424E-1 1.13543E-1 8.28886E-2 2.24003E-2 1.61048E-2 9.19741E-3 1.00191E-2 7.68479E-3 8.33142E-3 6.66163E-3 5.22604E-3 9.9357E-3 2.51366E-2 4.52703E-2 7.28251E-2 7.63227E-2 7.86732E-2 3.90587E-2 1.38166E-2 1.43511E-2 1.71502E-2 2.30328E-2 1.70347E-2 2.36597E-2 9.2966E-2 3.04492E-1 5.45347E-1 5.50834E-1 5.64779E-1 -9999 -9999 -9999 -9999 -9999 -9999 -9999 -9999 -9999 -9999 -9999 -9999 -9999 -9999 -9999 -9999 -9999 -9999 -9999 -9999 -9999 -9999 -9999 -9999 -9999 -9999 -9999 -9999 -9999 -9999 -9999 -9999 -9999
-9999 -9999 -9999 -9999 -9999 -9999 -9999 -9999 -9999 -9999 -9999 -9999 -9999 -9999 -9999 -9999 -9999 -9999 -9999 -9999 -9999 -9999 -9999 -9999 -9999 -9999 -9999 -9999 -9999 -9999 -9999 -9999 -9999 -9999 -9999 -9999 -9999 -9999 -9999 -9999 -9999 -9999 -9999 -9999 -9999 -9999 -9999 -9999 -9999 -9999 -9999 -9999 -9999 -9999 -9999 -9999 -9999 -9999 -9999 -9999 -9999 -9999 -9999 -9999 -9999 -9999 -9999 -9999 -9999 -9999 -9999 -9999 -9999 -9999 -9999 -9999 -9999 -9999 -9999 -9999 -9999 -9999 -9999 1.3998E-1 1.3998E-1 1.3998E-1 1.2725E-1 1.26391E-1 1.24546E-1 1.21616E-1 1.0829E-1 1.1655E-1 1.19783E-1 1.28555E-1 1.82645E-1 2.66814E-1 3.16428E-1 2.48043E-1 2.01934E-1 1.91115E-1 1.78071E-1 1.51713E-1 1.54058E-1 1.56773E-1 1.69303E-1 1.53804E-1 1.55834E-1 1.572E-1 1.67581E-1 1.50337E-1 1.5879E-1 1.61573E-1 1.99552E-1 2.21678E-1 2.69756E-1 3.0249E-1 3.50432E-1 3.54367E-1 2.99708E-1 3.13449E-1 2.84032E-1 2.5015E-1 2.02817E-1 1.44023E-1 1.75365E-1 1.79426E-1 1.82391E-1 1.78665E-1 1.48869E-1 1.3879E-1 1.1921E-1 1.171E-1 9.59167E-2 7.58363E-2 5.5384E-2 4.75953E-2 3.39269E-2 2.15123E-2 1.43888E-2 1.17774E-2 7.92686E-3 1.13574E-2 2.16674E-2 3.26559E-2 2.03042E-2 2.54465E-2 2.99021E-2 2.00172E-2 4.14983E-2 2.09421E-2 1.95904E-2 3.47217E-2 3.90822E-2 4.90042E-2 4.51955E-2 3.75733E-2 1.94091E-2 2.18902E-2 3.17595E-2 1.56125E-2 5.68074E-3 5.94218E-3 1.28054E-2 1.018E-2 5.38334E-3 9.84068E-3 1.79221E-2 1.06624E-2 1.94054E-2 1.41092E-2 8.05072E-3 1.1905E-2 9.30767E-3 6.8559E-3 1.02497E-2 9.77556E-3 5.67583E-3 3.6895E-3 2.55739E-3 3.38873E-3 4.26327E-3 3.35356E-3 2.23991E-3 1.82993E-3 2.41913E-3 2.26937E-3 1.58263E-3 3.27604E-3 4.45406E-3 6.2068E-3 8.75577E-3 5.02761E-3 8.17649E-3 9.70012E-3 1.30869E-2 1.28368E-2 2.00505E-2 5.5847E-2 1.03379E-1 1.16966E-1 9.67039E-2 1.08311E-1 1.35525E-1 9.91445E-2 7.16307E-2 4.41753E-2 2.9179E-2 2.9179E-2 3.46703E-2 2.42467E-2 2.86875E-2 8.17948E-3 7.95476E-3 1.00044E-2 1.86556E-2 3.0351E-2 7.24253E-2 8.85801E-2 1.51444E-1 9.69922E-2 3.62788E-2 1.3883E-2 7.20678E-3 1.16823E-2 2.75489E-2 4.70017E-2 1.29129E-1 1.85512E-1 4.1049E-1 -9999 -9999 -9999 -9999 -9999 -9999 -9999 -9999 -9999 -9999 -9999 -9999 -9999 -9999 -9999 -9999 -9999 -9999 -9999 -9999 -9999 -9999 -9999 -9999 -9999 -9999 -9999 -9999 -9999 -9999 -9999 -9999 -9999 -9999 -9999
-9999 -9999 -9999 -9999 -9999 -9999 -9999 -9999 -9999 -9999 -9999 -9999 -9999 -9999 -9999 -9999 -9999 -9999 -9999 -9999 -9999 -9999 -9999 -9999 -9999 -9999 -9999 -9999 -9999 -9999 -9999 -9999 -9999 -9999 -9999 -9999 -9999 -9999 -9999 -9999 -9999 -9999 -9999 -9999 -9999 -9999 -9999 -9999 -9999 -9999 -9999 -9999 -9999 -9999 -9999 -9999 -9999 -9999 -9999 -9999 -9999 -9999 -9999 -9999 -9999 -9999 -9999 -9999 -9999 -9999 -9999 -9999 -9999 -9999 -9999 -9999 -9999 -9999 -9999 -9999 -9999 -9999 1.43599E-1 1.43122E-1 1.4123E-1 1.4076E-1 1.27106E-1 1.25536E-1 1.22725E-1 1.09168E-1 1.09798E-1 1.26346E-1 1.15404E-1 1.37199E-1 2.01087E-1 3.16707E-1 3.42151E-1 2.5658E-1 2.02977E-1 1.7864E-1 1.48906E-1 1.50883E-1 1.54226E-1 1.56944E-1 1.42857E-1 1.44768E-1 1.55494E-1 1.572E-1 1.41E-1 1.49349E-1 1.50007E-1 1.66718E-1 2.36527E-1 2.3234E-1 2.35119E-1 2.93016E-1 3.35862E-1 3.10398E-1 3.18293E-1 3.26673E-1 2.92164E-1 2.58404E-1 2.06012E-1 1.58289E-1 1.79517E-1 1.82621E-1 1.8417E-1 1.72859E-1 1.09524E-1 1.30947E-1 1.00535E-1 8.73826E-2 8.74172E-2 6.64235E-2 4.48909E-2 2.48527E-2 1.61335E-2 2.12536E-2 3.14881E-2 1.75452E-2 1.053E-2 1.28641E-2 2.94453E-2 4.37078E-2 5.03208E-2 2.20014E-2 3.82654E-2 2.6352E-2 3.60605E-2 4.90646E-2 5.11359E-2 4.92257E-2 4.6707E-2 3.31258E-2 2.27172E-2 1.55464E-2 1.05604E-2 6.94151E-3 1.69151E-2 1.07971E-2 4.33953E-3 2.82261E-3 8.05072E-3 3.18325E-3 2.63207E-3 4.61507E-3 1.13003E-2 1.01523E-2 1.25147E-2 8.72428E-3 6.07484E-3 5.60467E-3 6.0681E-3 6.1943E-3 9.51216E-3 7.30411E-3 3.49217E-3 5.78387E-3 6.02931E-3 5.05331E-3 3.09507E-3 4.08066E-3 2.18849E-3 1.2232E-3 1.4524E-3 1.78679E-3 2.57091E-3 4.68373E-3 7.22247E-3 7.71099E-3 1.10049E-2 1.36492E-2 7.82629E-3 1.70493E-2 2.83308E-2 2.05781E-2 1.381E-2 2.81268E-2 8.32485E-2 1.30506E-1 1.21767E-1 8.67311E-2 1.17322E-1 8.49427E-2 7.41647E-2 5.49368E-2 6.03807E-2 6.05856E-2 5.11034E-2 4.55211E-2 2.81273E-2 3.30316E-2 1.52086E-2 1.01565E-2 1.82178E-2 3.43643E-2 3.25901E-2 6.87588E-2 1.62153E-1 2.03546E-1 1.02939E-1 3.16017E-2 1.72552E-2 2.17315E-2 6.05929E-2 1.93012E-1 2.05393E-1 2.0403E-1 4.82575E-1 -9999 -9999 -9999 -9999 -9999 -9999 -9999 -9999 -9999 -9999 -9999 -9999 -9999 -9999 -9999 -9999 -9999 -9999 -9999 -9999 -9999 -9999 -9999 -9999 -9999 -9999 -9999 -9999 -9999 -9999 -9999 -9999 -9999 -9999 -9999
-9999 -9999 -9999 -9999 -9999 -9999 -9999 -9999 -9999 -9999 -9999 -9999 -9999 -9999 -9999 -9999 -9999 -9999 -9999 -9999 -9999 -9999 -9999 -9999 -9999 -9999 -9999 -9999 -9999 -9999 -9999 -9999 -9999 -9999 -9999 -9999 -9999 -9999 -9999 -9999 -9999 -9999 -9999 -9999 -9999 -9999 -9999 -9999 -9999 -9999 -9999 -9999 -9999 -9999 -9999 -9999 -9999 -9999 -9999 -9999 -9999 -9999 -9999 -9999 -9999 -9999 -9999 -9999 -9999 -9999 -9999 -9999 -9999 -9999 -9999 -9999 -9999 -9999 -9999 -9999 -9999 -9999 1.48109E-1 1.45839E-1 1.42647E-1 1.28403E-1 1.2682E-1 1.24405E-1 1.09672E-1 1.0854E-1 1.10431E-1 1.18832E-1 1.14746E-1 1.39046E-1 2.21332E-1 3.19532E-1 3.49758E-1 2.42053E-1 1.88324E-1 1.49234E-1 1.39488E-1 1.42621E-1 1.45974E-1 1.33015E-1 1.42857E-1 1.44768E-1 1.46862E-1 1.40844E-1 1.41471E-1 1.41E-1 1.42415E-1 1.61909E-1 2.62173E-1 3.05185E-1 3.01672E-1 3.22444E-1 2.82458E-1 2.90563E-1 3.39019E-1 3.36127E-1 2.98533E-1 2.46521E-1 2.11925E-1 1.62643E-1 1.70183E-1 1.90269E-1 1.63222E-1 1.56167E-1 1.28369E-1 1.24091E-1 1.03017E-1 8.04611E-2 1.00848E-1 7.50892E-2 4.49493E-2 3.48479E-2 2.59284E-2 3.49786E-2 4.22891E-2 2.05131E-2 2.15902E-2 1.99433E-2 3.33094E-2 5.52589E-2 4.46411E-2 3.44914E-2 3.50118E-2 4.44025E-2 5.46319E-2 3.92933E-2 3.46784E-2 2.40962E-2 1.36925E-2 1.97901E-2 9.96942E-3 1.18785E-2 4.36006E-3 4.41656E-3 9.13016E-3 8.69621E-3 5.3035E-3 2.21486E-3 3.40751E-3 2.50619E-3 2.76996E-3 3.7973E-3 6.23144E-3 7.31908E-3 9.84068E-3 1.08387E-2 8.59531E-3 4.77018E-3 3.45422E-3 4.61809E-3 5.05767E-3 6.9623E-3 4.10577E-3 2.44978E-3 3.46231E-3 2.80501E-3 2.66056E-3 4.00481E-3 2.54064E-3 2.07038E-3 2.22074E-3 1.40176E-3 2.46867E-3 3.41103E-3 5.31617E-3 8.61578E-3 1.38207E-2 2.89694E-2 2.04364E-2 1.814E-2 4.14657E-2 3.66343E-2 2.5992E-2 3.19728E-2 3.62915E-2 6.95601E-2 1.55827E-1 1.55996E-1 1.2919E-1 9.64823E-2 7.48482E-2 6.58139E-2 8.99988E-2 6.90107E-2 7.14835E-2 4.37929E-2 2.83546E-2 3.0137E-2 1.77539E-2 9.51291E-3 8.75669E-3 1.55867E-2 1.73836E-2 4.91839E-2 1.18479E-1 2.34112E-1 1.10274E-1 4.724E-2 5.96611E-2 5.40414E-2 9.33796E-2 1.90559E-1 4.44047E-1 5.23806E-1 -9999 -9999 -9999 -9999 -9999 -9999 -9999 -9999 -9999 -9999 -9999 -9999 -9999 -9999 -9999 -9999 -9999 -9999 -9999 -9999 -9999 -9999 -9999 -9999 -9999 -9999 -9999 -9999 -9999 -9999 -9999 -9999 -9999 -9999 -9999 -9999
-9999 -9999 -9999 -9999 -9999 -9999 -9999 -9999 -9999 -9999 -9999 -9999 -9999 -9999 -9999 -9999 -9999 -9999 -9999 -9999 -9999 -9999 -9999 -9999 -9999 -9999 -9999 -9999 -9999 -9999 -9999 -9999 -9999 -9999 -9999 -9999 -9999 -9999 -9999 -9999 -9999 -9999 -9999 -9999 -9999 -9999 -9999 -9999 -9999 -9999 -9999 -9999 -9999 -9999 -9999 -9999 -9999 -9999 -9999 -9999 -9999 -9999 -9999 -9999 -9999 -9999 -9999 -9999 -9999 -9999 -9999 -9999 -9999 -9999 -9999 -9999 -9999 -9999 -9999 -9999 -9999 1.5646E-1 1.58174E-1 1.46485E-1 1.30003E-1 1.29128E-1 1.27106E-1 1.11836E-1 1.02674E-1 1.09672E-1 1.11708E-1 1.06845E-1 1.14091E-1 1.50081E-1 2.22017E-1 3.4536E-1 3.3375E-1 2.24474E-1 1.55921E-1 1.3856E-1 1.30868E-1 1.34891E-1 1.23612E-1 1.33463E-1 1.35267E-1 1.3694E-1 1.31266E-1 1.33045E-1 1.33493E-1 1.32747E-1 1.28043E-1 1.62965E-1 2.3419E-1 2.8373E-1 2.4423E-1 2.66606E-1 2.84032E-1 2.89587E-1 3.20542E-1 2.89754E-1 2.67077E-1 2.41828E-1 2.15765E-1 1.76858E-1 1.70183E-1 1.72061E-1 1.67385E-1 1.38379E-1 1.40395E-1 1.13799E-1 1.16389E-1 8.14877E-2 9.32287E-2 8.87382E-2 5.37203E-2 5.41382E-2 3.81658E-2 5.6457E-2 5.26784E-2 4.32215E-2 2.18585E-2 3.37183E-2 3.64604E-2 4.22767E-2 6.17325E-2 6.36058E-2 6.6435E-2 6.01051E-2 4.99979E-2 2.32398E-2 1.51107E-2 2.07924E-2 8.04888E-3 8.71111E-3 6.22622E-3 6.4789E-3 2.12474E-3 1.90239E-3 2.95399E-3 4.9671E-3 2.23632E-3 1.28982E-3 1.98353E-3 3.10101E-3 5.00621E-3 3.28394E-3 6.01912E-3 1.30254E-2 1.59879E-2 1.47494E-2 8.30754E-3 4.28035E-3 5.30078E-3 7.50691E-3 6.1388E-3 5.93959E-3 4.35629E-3 1.99545E-3 1.95636E-3 2.03358E-3 2.74891E-3 3.52381E-3 3.04887E-3 2.76397E-3 2.50271E-3 1.0996E-3 1.03583E-3 1.4228E-3 2.03805E-3 2.81881E-3 6.64282E-3 1.55531E-2 2.7688E-2 4.47978E-2 5.43235E-2 7.08736E-2 3.9885E-2 6.49866E-2 6.79587E-2 4.47671E-2 6.45905E-2 1.10664E-1 1.53348E-1 1.02342E-1 1.17461E-1 1.08315E-1 9.80722E-2 6.4788E-2 4.98689E-2 5.31041E-2 4.55211E-2 5.48989E-2 1.78931E-2 9.54106E-3 4.57605E-3 7.18195E-3 1.39103E-2 6.37385E-2 1.79351E-1 4.5487E-1 2.46826E-1 5.112E-2 1.25967E-1 1.95999E-1 3.54577E-1 4.22162E-1 -9999 -9999 -9999 -9999 -9999 -9999 -9999 -9999 -9999 -9999 -9999 -9999 -9999 -9999 -9999 -9999 -9999 -9999 -9999 -9999 -9999 -9999 -9999 -9999 -9999 -9999 -9999 -9999 -9999 -9999 -9999 -9999 -9999 -9999 -9999 -9999 -9999 -9999
-9999 -9999 -9999 -9999 -9999 -9999 -9999 -9999 -9999 -9999 -9999 -9999 -9999 -9999 -9999 -9999 -9999 -9999 -9999 -9999 -9999 -9999 -9999 -9999 -9999 -9999 -9999 -9999 -9999 -9999 -9999 -9999 -9999 -9999 -9999 -9999 -9999 -9999 -9999 -9999 -9999 -9999 -9999 -9999 -9999 -9999 -9999 -9999 -9999 -9999 -9999 -9999 -9999 -9999 -9999 -9999 -9999 -9999 -9999 -9999 -9999 -9999 -9999 -9999 -9999 -9999 -9999 -9999 -9999 -9999 -9999 -9999 -9999 -9999 -9999 -9999 -9999 -9999 -9999 -9999 -9999 1.42964E-1 1.44876E-1 1.30442E-1 1.29419E-1 1.28693E-1 1.26963E-1 1.04717E-1 1.02436E-1 1.11324E-1 1.10986E-1 1.18205E-1 1.25827E-1 1.66799E-1 2.60058E-1 3.5123E-1 2.98531E-1 1.87286E-1 1.4405E-1 1.28823E-1 1.30721E-1 1.207E-1 1.24596E-1 1.27013E-1 1.28598E-1 1.22942E-1 1.24202E-1 1.25615E-1 1.33344E-1 1.18808E-1 1.21819E-1 1.54837E-1 2.29584E-1 2.08493E-1 1.8539E-1 1.99665E-1 2.348E-1 2.7529E-1 2.79264E-1 2.76115E-1 2.69361E-1 2.40566E-1 2.15911E-1 1.80846E-1 1.60209E-1 1.65829E-1 1.48925E-1 1.28177E-1 1.2631E-1 9.74225E-2 7.97045E-2 7.55094E-2 9.08873E-2 1.07695E-1 7.63562E-2 6.75049E-2 5.2786E-2 5.79914E-2 7.04746E-2 4.90343E-2 2.88192E-2 4.09793E-2 6.03007E-2 5.14717E-2 7.43822E-2 6.4432E-2 4.41471E-2 3.66798E-2 3.20392E-2 1.993E-2 1.02434E-2 1.1978E-2 6.32635E-3 4.4132E-3 2.62309E-3 2.23632E-3 1.07976E-3 6.84867E-4 1.36413E-3 1.96119E-3 1.50988E-3 1.36379E-3 3.45672E-3 6.25182E-3 9.9198E-3 6.03881E-3 7.16637E-3 1.35653E-2 1.98775E-2 1.24291E-2 8.2509E-3 4.54341E-3 3.65171E-3 5.84119E-3 2.77265E-3 2.90562E-3 3.86132E-3 2.14867E-3 1.76142E-3 2.84142E-3 3.01372E-3 3.2813E-3 2.2644E-3 2.27808E-3 2.52976E-3 1.93731E-3 2.07821E-3 2.79747E-3 2.35257E-3 3.22987E-3 3.61221E-3 4.73754E-3 1.03766E-2 2.07457E-2 3.87309E-2 6.57199E-2 9.88398E-2 1.04884E-1 1.30018E-1 1.19521E-1 8.61753E-2 8.57465E-2 1.6328E-1 1.36132E-1 1.0699E-1 8.02732E-2 6.30601E-2 6.24013E-2 7.90412E-2 1.0297E-1 1.11981E-1 7.45115E-2 9.052E-3 6.22889E-3 7.90655E-3 9.25493E-3 1.39832E-2 7.44396E-2 2.54435E-1 4.53588E-1 2.78119E-1 5.80911E-2 1.12354E-1 3.94055E-1 1.55745E-1 -9999 -9999 -9999 -9999 -9999 -9999 -9999 -9999 -9999 -9999 -9999 -9999 -9999 -9999 -9999 -9999 -9999 -9999 -9999 -9999 -9999 -9999 -9999 -9999 -9999 -9999 -9999 -9999 -9999 -9999 -9999 -9999 -9999 -9999 -9999 -9999 -9999 -9999 -9999
-9999 -9999 -9999 -9999 -9999 -9999 -9999 -9999 -9999 -9999 -9999 -9999 -9999 -9999 -9999 -9999 -9999 -9999 -9999 -9999 -9999 -9999 -9999 -9999 -9999 -9999 -9999 -9999 -9999 -9999 -9999 -9999 -9999 -9999 -9999 -9999 -9999 -9999 -9999 -9999 -9999 -9999 -9999 -9999 -9999 -9999 -9999 -9999 -9999 -9999 -9999 -9999 -9999 -9999 -9999 -9999 -9999 -9999 -9999 -9999 -9999 -9999 -9999 -9999 -9999 -9999 -9999 -9999 -9999 -9999 -9999 -9999 -9999 -9999 -9999 -9999 -9999 -9999 -9999 -9999 1.39514E-1 1.4076E-1 1.42016E-1 1.29128E-1 1.27969E-1 1.26963E-1 1.13647E-1 1.04354E-1 1.02555E-1 1.01178E-1 1.22865E-1 1.43278E-1 1.55266E-1 1.85182E-1 2.75004E-1 3.19239E-1 2.36578E-1 1.70938E-1 1.33688E-1 1.20907E-1 1.1014E-1 1.14392E-1 1.18246E-1 1.2802E-1 1.15603E-1 1.16665E-1 1.25048E-1 1.25473E-1 1.11814E-1 1.122E-1 1.23769E-1 1.57221E-1 2.051E-1 1.44248E-1 1.59404E-1 1.70266E-1 1.83251E-1 1.90796E-1 2.56197E-1 2.67922E-1 2.69362E-1 2.565E-1 1.94557E-1 1.7684E-1 1.61431E-1 1.50406E-1 1.5874E-1 1.52011E-1 1.31193E-1 8.78708E-2 1.09363E-1 8.60911E-2 1.17777E-1 1.13459E-1 9.64097E-2 6.0489E-2 7.32043E-2 7.88641E-2 7.68835E-2 3.47886E-2 5.3464E-2 5.79983E-2 6.42507E-2 8.44531E-2 6.20074E-2 5.44984E-2 3.44769E-2 1.49892E-2 1.11005E-2 8.69581E-3 6.09123E-3 4.21127E-3 4.36667E-3 2.41363E-3 1.55409E-3 9.53075E-4 9.09228E-4 1.07008E-3 1.80822E-3 1.24731E-3 1.5608E-3 2.28662E-3 3.56012E-3 5.2935E-3 9.16911E-3 1.42443E-2 1.30935E-2 1.95774E-2 2.06998E-2 9.26931E-3 4.74138E-3 3.28475E-3 2.94135E-3 5.84871E-3 2.47839E-3 2.13669E-3 3.22819E-3 1.92299E-3 1.71334E-3 2.22676E-3 2.97384E-3 3.41799E-3 1.66416E-3 1.5635E-3 1.99975E-3 3.4946E-3 2.46909E-3 3.60357E-3 5.09949E-3 7.9506E-3 1.0475E-2 1.20284E-2 1.43483E-2 1.44812E-2 2.64681E-2 4.32297E-2 5.64428E-2 6.69871E-2 7.65034E-2 1.3664E-1 1.56508E-1 1.02381E-1 1.47835E-1 1.73786E-1 1.09486E-1 8.24963E-2 1.07983E-1 1.16393E-1 1.25178E-1 1.57785E-1 6.92601E-2 5.73221E-2 4.22751E-2 8.62709E-2 8.13297E-2 3.71895E-2 2.19173E-2 4.91839E-2 3.47636E-1 4.52219E-1 1.49781E-1 8.05774E-2 1.28664E-1 4.46095E-1 -9999 -9999 -9999 -9999 -9999 -9999 -9999 -9999 -9999 -9999 -9999 -9999 -9999 -9999 -9999 -9999 -9999 -9999 -9999 -9999 -9999 -9999 -9999 -9999 -9999 -9999 -9999 -9999 -9999 -9999 -9999 -9999 -9999 -9999 -9999 -9999 -9999 -9999 -9999 -9999
-9999 -9999 -9999 -9999 -9999 -9999 -9999 -9999 -9999 -9999 -9999 -9999 -9999 -9999 -9999 -9999 -9999 -9999 -9999 -9999 -9999 -9999 -9999 -9999 -9999 -9999 -9999 -9999 -9999 -9999 -9999 -9999 -9999 -9999 -9999 -9999 -9999 -9999 -9999 -9999 -9999 -9999 -9999 -9999 -9999 -9999 -9999 -9999 -9999 -9999 -9999 -9999 -9999 -9999 -9999 -9999 -9999 -9999 -9999 -9999 -9999 -9999 -9999 -9999 -9999 -9999 -9999 -9999 -9999 -9999 -9999 -9999 -9999 -9999 -9999 -9999 -9999 -9999 -9999 -9999 1.4076E-1 1.42331E-1 1.30296E-1 1.30149E-1 1.28114E-1 1.06673E-1 1.05936E-1 1.04354E-1 1.02794E-1 9.70182E-2 1.28693E-1 1.77295E-1 2.03187E-1 2.49493E-1 2.91539E-1 2.85688E-1 2.04172E-1 1.57623E-1 1.25374E-1 1.02401E-1 1.05046E-1 1.15841E-1 1.19329E-1 1.08274E-1 1.16532E-1 1.17735E-1 1.18409E-1 1.0567E-1 1.05548E-1 1.0567E-1 1.16521E-1 1.39215E-1 1.71181E-1 1.33724E-1 1.48946E-1 1.69536E-1 1.73094E-1 2.17241E-1 2.65645E-1 2.45882E-1 2.49289E-1 2.37043E-1 2.03767E-1 1.78478E-1 1.67264E-1 1.58395E-1 1.57021E-1 1.28184E-1 1.2689E-1 1.03104E-1 1.20994E-1 1.13937E-1 1.01953E-1 1.20399E-1 1.20856E-1 8.31954E-2 1.01807E-1 8.14054E-2 4.8346E-2 3.60673E-2 5.79983E-2 8.04436E-2 9.15045E-2 6.37856E-2 3.69855E-2 3.98337E-2 3.67015E-2 2.47059E-2 2.10166E-2 1.90147E-2 1.26103E-2 8.21721E-3 5.21498E-3 3.12507E-3 1.21914E-3 9.46472E-4 2.32857E-3 3.08974E-3 4.78471E-3 3.48765E-3 4.62488E-3 2.95278E-3 5.56821E-3 9.32096E-3 1.42443E-2 2.02078E-2 2.14375E-2 2.41208E-2 1.90549E-2 8.63114E-3 4.02453E-3 3.51692E-3 2.67023E-3 2.11878E-3 2.75959E-3 1.51287E-3 2.31463E-3 1.20608E-3 8.73466E-4 1.41954E-3 2.80502E-3 2.67664E-3 1.89181E-3 3.10175E-3 3.44009E-3 6.55652E-3 4.45727E-3 2.57032E-3 4.17518E-3 7.61226E-3 1.51277E-2 1.8235E-2 2.34477E-2 2.52638E-2 2.8436E-2 7.75764E-2 1.3654E-1 1.21033E-1 1.29143E-1 1.18983E-1 1.3497E-1 1.33867E-1 1.63988E-1 1.736E-1 1.52516E-1 1.26124E-1 1.9551E-1 1.93283E-1 1.06333E-1 8.4717E-2 9.89964E-2 1.47412E-1 1.32959E-1 3.06874E-1 2.5069E-1 2.6024E-1 1.67488E-1 6.878E-2 4.14389E-1 3.40165E-1 1.45733E-1 1.00133E-1 2.61631E-1 -9999 -9999 -9999 -9999 -9999 -9999 -9999 -9999 -9999 -9999 -9999 -9999 -9999 -9999 -9999 -9999 -9999 -9999 -9999 -9999 -9999 -9999 -9999 -9999 -9999 -9999 -9999 -9999 -9999 -9999 -9999 -9999 -9999 -9999 -9999 -9999 -9999 -9999 -9999 -9999 -9999
-9999 -9999 -9999 -9999 -9999 -9999 -9999 -9999 -9999 -9999 -9999 -9999 -9999 -9999 -9999 -9999 -9999 -9999 -9999 -9999 -9999 -9999 -9999 -9999 -9999 -9999 -9999 -9999 -9999 -9999 -9999 -9999 -9999 -9999 -9999 -9999 -9999 -9999 -9999 -9999 -9999 -9999 -9999 -9999 -9999 -9999 -9999 -9999 -9999 -9999 -9999 -9999 -9999 -9999 -9999 -9999 -9999 -9999 -9999 -9999 -9999 -9999 -9999 -9999 -9999 -9999 -9999 -9999 -9999 -9999 -9999 -9999 -9999 -9999 -9999 -9999 -9999 -9999 -9999 1.4123E-1 1.42964E-1 1.31325E-1 1.32064E-1 1.31768E-1 1.30149E-1 1.07663E-1 1.05447E-1 1.03992E-1 9.37825E-2 1.07211E-1 1.53235E-1 1.97175E-1 2.58806E-1 2.95831E-1 3.0507E-1 2.42941E-1 1.861E-1 1.44842E-1 1.11158E-1 1.02878E-1 1.06513E-1 1.10515E-1 1.0112E-1 1.09529E-1 1.10923E-1 1.11948E-1 1.06405E-1 1.06405E-1 1.05792E-1 1.05425E-1 9.59018E-2 1.13576E-1 1.24842E-1 1.40304E-1 1.47802E-1 1.50325E-1 1.75326E-1 2.21894E-1 2.77754E-1 2.48198E-1 1.91706E-1 2.36723E-1 2.09348E-1 1.82237E-1 1.67565E-1 1.30164E-1 1.13675E-1 1.09868E-1 9.39964E-2 1.21407E-1 1.20308E-1 1.19037E-1 9.61843E-2 1.12048E-1 7.91458E-2 1.01335E-1 6.13838E-2 5.31813E-2 4.36769E-2 6.78663E-2 8.14375E-2 8.96935E-2 7.12117E-2 3.72386E-2 2.97862E-2 3.03518E-2 2.23417E-2 1.65775E-2 1.69541E-2 8.92741E-3 5.83475E-3 4.24453E-3 4.04358E-3 3.00136E-3 1.43331E-3 1.67879E-3 3.48765E-3 6.87069E-3 9.97975E-3 9.48959E-3 1.06874E-2 4.9926E-3 8.57352E-3 1.73808E-2 1.42443E-2 2.27789E-2 2.85656E-2 2.71079E-2 1.43992E-2 7.47301E-3 4.10478E-3 3.08503E-3 1.55775E-3 8.70294E-4 8.46955E-4 8.44127E-4 1.25287E-3 7.42888E-4 7.72196E-4 1.41954E-3 3.02185E-3 3.67688E-3 4.04978E-3 5.59855E-3 7.02217E-3 6.46808E-3 9.67891E-3 6.95572E-3 4.34449E-3 4.73403E-3 8.50615E-3 7.70862E-3 1.04211E-2 2.24446E-2 3.81704E-2 6.5702E-2 1.14061E-1 1.15418E-1 4.34893E-2 7.20874E-2 8.96071E-2 8.77263E-2 8.66969E-2 9.8258E-2 2.47813E-1 2.27694E-1 2.29647E-1 1.24002E-1 9.99558E-2 1.41038E-1 1.75549E-1 3.00544E-1 2.4623E-1 3.25613E-1 2.27968E-1 3.60262E-1 3.76589E-1 4.32513E-1 3.85951E-1 3.38505E-1 1.21719E-1 1.11235E-1 4.12133E-1 -9999 -9999 -9999 -9999 -9999 -9999 -9999 -9999 -9999 -9999 -9999 -9999 -9999 -9999 -9999 -9999 -9999 -9999 -9999 -9999 -9999 -9999 -9999 -9999 -9999 -9999 -9999 -9999 -9999 -9999 -9999 -9999 -9999 -9999 -9999 -9999 -9999 -9999 -9999 -9999 -9999
-9999 -9999 -9999 -9999 -9999 -9999 -9999 -9999 -9999 -9999 -9999 -9999 -9999 -9999 -9999 -9999 -9999 -9999 -9999 -9999 -9999 -9999 -9999 -9999 -9999 -9999 -9999 -9999 -9999 -9999 -9999 -9999 -9999 -9999 -9999 -9999 -9999 -9999 -9999 -9999 -9999 -9999 -9999 -9999 -9999 -9999 -9999 -9999 -9999 -9999 -9999 -9999 -9999 -9999 -9999 -9999 -9999 -9999 -9999 -9999 -9999 -9999 -9999 -9999 -9999 -9999 -9999 -9999 -9999 -9999 -9999 -9999 -9999 -9999 -9999 -9999 -9999 -9999 1.4123E-1 1.42331E-1 1.44396E-1 1.3251E-1 1.32807E-1 1.24681E-1 1.18556E-1 1.15616E-1 1.05569E-1 9.30161E-2 9.53323E-2 1.17527E-1 1.68234E-1 2.19561E-1 2.95562E-1 3.32302E-1 2.72357E-1 2.15752E-1 1.71481E-1 1.32786E-1 1.02639E-1 9.6605E-2 1.07378E-1 9.91398E-2 1.01709E-1 1.10287E-1 1.11948E-1 1.00291E-1 1.00758E-1 1.00641E-1 9.9593E-2 8.76055E-2 8.8749E-2 9.81676E-2 1.22044E-1 1.38597E-1 1.13235E-1 1.28623E-1 1.61736E-1 2.07076E-1 2.6987E-1 2.21585E-1 2.08812E-1 2.40018E-1 2.01678E-1 1.75091E-1 1.43553E-1 1.30514E-1 1.04749E-1 1.15512E-1 1.29199E-1 1.31495E-1 1.30318E-1 1.07665E-1 1.0883E-1 1.10344E-1 6.82762E-2 9.31662E-2 1.01374E-1 9.41172E-2 8.92022E-2 9.85437E-2 9.0329E-2 6.28253E-2 3.87828E-2 4.4137E-2 2.2848E-2 1.8093E-2 1.80793E-2 7.42851E-3 1.0671E-2 7.3809E-3 4.02817E-3 1.827E-3 1.43331E-3 2.2323E-3 2.7371E-3 3.21707E-3 2.30541E-3 3.08946E-3 6.33283E-3 1.7494E-2 1.72001E-2 1.25419E-2 1.12049E-2 2.29575E-2 2.75167E-2 3.22192E-2 3.11872E-2 1.87036E-2 1.11547E-2 7.83299E-3 4.42873E-3 2.46397E-3 1.8816E-3 1.15301E-3 9.20536E-4 1.29847E-3 1.20789E-3 1.53917E-3 1.15954E-3 1.80945E-3 3.26654E-3 3.93666E-3 6.53489E-3 7.37004E-3 8.4183E-3 9.14965E-3 1.32966E-2 1.93822E-2 2.05131E-2 1.28641E-2 1.43178E-2 1.16667E-2 1.55963E-2 3.45645E-2 2.3159E-2 3.54823E-2 5.34873E-2 4.99278E-2 3.27486E-2 2.08809E-2 4.71923E-2 5.05442E-2 5.59044E-2 5.03996E-2 7.53571E-2 7.80737E-2 8.10078E-2 2.41205E-1 2.30793E-1 2.78651E-1 3.35327E-1 2.90056E-1 2.40716E-1 2.39367E-1 2.90174E-1 1.78502E-1 2.13497E-1 1.99863E-1 4.22006E-1 2.24932E-1 1.19261E-1 1.88689E-1 5.10485E-1 -9999 -9999 -9999 -9999 -9999 -9999 -9999 -9999 -9999 -9999 -9999 -9999 -9999 -9999 -9999 -9999 -9999 -9999 -9999 -9999 -9999 -9999 -9999 -9999 -9999 -9999 -9999 -9999 -9999 -9999 -9999 -9999 -9999 -9999 -9999 -9999 -9999 -9999 -9999 -9999 -9999
-9999 -9999 -9999 -9999 -9999 -9999 -9999 -9999 -9999 -9999 -9999 -9999 -9999 -9999 -9999 -9999 -9999 -9999 -9999 -9999 -9999 -9999 -9999 -9999 -9999 -9999 -9999 -9999 -9999 -9999 -9999 -9999 -9999 -9999 -9999 -9999 -9999 -9999 -9999 -9999 -9999 -9999 -9999 -9999 -9999 -9999 -9999 -9999 -9999 -9999 -9999 -9999 -9999 -9999 -9999 -9999 -9999 -9999 -9999 -9999 -9999 -9999 -9999 -9999 -9999 -9999 -9999 -9999 -9999 -9999 -9999 -9999 -9999 -9999 -9999 -9999 -9999 -9999 1.42489E-1 1.43758E-1 1.32213E-1 1.33404E-1 1.33404E-1 1.12604E-1 1.1196E-1 1.16411E-1 1.05569E-1 9.30161E-2 9.58913E-2 1.1162E-1 1.52912E-1 2.238E-1 3.21209E-1 3.16643E-1 2.63721E-1 2.04584E-1 1.60208E-1 1.10135E-1 9.55941E-2 9.71706E-2 8.99543E-2 9.3509E-2 1.02064E-1 1.04338E-1 9.34998E-2 9.42698E-2 9.47123E-2 9.46015E-2 8.2864E-2 8.26677E-2 8.82276E-2 9.04364E-2 1.06852E-1 1.09393E-1 1.14409E-1 1.27181E-1 1.49995E-1 1.91596E-1 2.19016E-1 2.27892E-1 2.11209E-1 2.44368E-1 2.02929E-1 1.55383E-1 1.43924E-1 1.45257E-1 1.33826E-1 1.34176E-1 1.1809E-1 1.20444E-1 1.05328E-1 1.10726E-1 1.08039E-1 8.66794E-2 6.66835E-2 8.13091E-2 8.76393E-2 8.72951E-2 9.02936E-2 5.90768E-2 4.41004E-2 5.51558E-2 3.40553E-2 2.2802E-2 1.5428E-2 8.37788E-3 6.07472E-3 4.62595E-3 6.38545E-3 4.20695E-3 3.19485E-3 1.827E-3 2.23632E-3 3.9366E-3 7.15517E-3 9.9353E-3 5.16379E-3 1.81017E-3 4.93694E-3 1.67084E-2 2.64619E-2 3.32564E-2 3.31734E-2 2.19868E-2 3.14619E-2 3.64131E-2 2.62352E-2 2.19497E-2 1.46645E-2 1.139E-2 7.24942E-3 3.72522E-3 1.44474E-3 1.5444E-3 1.3673E-3 1.18165E-3 1.03047E-3 1.12436E-3 1.53917E-3 2.93897E-3 5.21628E-3 5.62985E-3 7.78481E-3 6.05004E-3 4.54145E-3 3.97061E-3 5.09835E-3 8.19588E-3 1.89915E-2 3.17404E-2 3.60195E-2 3.07967E-2 2.54236E-2 1.41366E-2 4.14657E-2 4.47241E-2 2.4911E-2 3.0335E-2 2.21231E-2 1.02431E-2 2.43523E-2 2.25992E-2 1.99177E-2 1.74498E-2 2.23542E-2 3.54984E-2 6.22501E-2 1.08941E-1 6.59996E-2 6.56644E-2 1.52044E-1 1.07249E-1 9.67684E-2 1.4505E-1 1.4505E-1 1.75752E-1 3.37246E-1 1.57321E-1 2.73734E-1 2.46826E-1 1.62391E-1 3.16716E-1 4.46635E-1 -9999 -9999 -9999 -9999 -9999 -9999 -9999 -9999 -9999 -9999 -9999 -9999 -9999 -9999 -9999 -9999 -9999 -9999 -9999 -9999 -9999 -9999 -9999 -9999 -9999 -9999 -9999 -9999 -9999 -9999 -9999 -9999 -9999 -9999 -9999 -9999 -9999 -9999 -9999 -9999 -9999
-9999 -9999 -9999 -9999 -9999 -9999 -9999 -9999 -9999 -9999 -9999 -9999 -9999 -9999 -9999 -9999 -9999 -9999 -9999 -9999 -9999 -9999 -9999 -9999 -9999 -9999 -9999 -9999 -9999 -9999 -9999 -9999 -9999 -9999 -9999 -9999 -9999 -9999 -9999 -9999 -9999 -9999 -9999 -9999 -9999 -9999 -9999 -9999 -9999 -9999 -9999 -9999 -9999 -9999 -9999 -9999 -9999 -9999 -9999 -9999 -9999 -9999 -9999 -9999 -9999 -9999 -9999 -9999 -9999 -9999 -9999 -9999 -9999 -9999 -9999 -9999 -9999 1.45678E-1 1.45678E-1 1.32956E-1 1.25815E-1 1.26814E-1 1.27244E-1 1.13772E-1 1.12088E-1 1.09414E-1 9.46653E-2 9.26894E-2 9.49983E-2 9.85088E-2 1.33266E-1 2.08675E-1 3.19801E-1 3.07196E-1 2.57235E-1 1.96491E-1 1.35103E-1 1.02992E-1 8.99326E-2 9.16403E-2 9.03786E-2 9.33994E-2 9.58362E-2 9.2193E-2 9.33903E-2 9.41594E-2 9.46015E-2 8.35545E-2 8.31593E-2 8.26677E-2 8.27658E-2 8.42502E-2 8.88892E-2 1.30513E-1 1.59983E-1 1.46236E-1 1.44005E-1 1.67081E-1 1.64391E-1 2.25733E-1 2.17252E-1 2.33741E-1 1.83859E-1 1.80137E-1 1.5036E-1 1.20994E-1 1.39263E-1 1.37311E-1 1.06881E-1 9.5374E-2 1.10981E-1 9.28755E-2 8.28023E-2 5.36948E-2 4.70168E-2 4.84668E-2 5.16617E-2 6.23972E-2 7.09112E-2 7.27791E-2 4.3469E-2 4.6124E-2 3.99235E-2 2.29575E-2 1.12049E-2 5.41705E-3 8.12657E-3 5.6588E-3 5.89139E-3 7.72274E-3 4.39738E-3 5.43534E-3 3.21707E-3 5.25561E-3 1.03288E-2 1.60409E-2 5.02437E-3 1.57976E-3 3.67537E-3 6.66581E-3 8.68475E-3 1.43369E-2 3.66405E-2 3.99896E-2 2.8458E-2 3.23941E-2 2.22946E-2 1.29418E-2 9.17089E-3 8.33393E-3 4.34776E-3 2.50563E-3 2.17229E-3 8.86305E-4 8.31582E-4 1.10704E-3 1.3202E-3 8.81942E-4 1.07976E-3 2.60349E-3 3.13028E-3 4.9674E-3 6.05523E-3 4.67589E-3 2.36684E-3 1.6027E-3 2.93897E-3 7.04683E-3 8.27653E-3 1.84197E-2 3.07967E-2 5.10579E-2 2.43126E-2 2.33698E-2 4.28484E-2 2.20953E-2 1.26677E-2 2.04364E-2 1.26533E-2 6.76914E-3 1.37405E-2 1.8907E-2 8.22853E-3 6.23233E-3 1.32996E-2 2.83255E-2 8.82767E-2 8.43643E-2 4.48214E-2 3.38483E-2 4.6813E-2 2.91482E-2 5.84959E-2 6.06072E-2 3.5286E-2 1.00051E-1 3.01082E-1 3.26523E-1 1.76904E-1 1.55581E-1 4.34156E-1 4.79181E-1 4.7182E-1 4.3519E-1 -9999 -9999 -9999 -9999 -9999 -9999 -9999 -9999 -9999 -9999 -9999 -9999 -9999 -9999 -9999 -9999 -9999 -9999 -9999 -9999 -9999 -9999 -9999 -9999 -9999 -9999 -9999 -9999 -9999 -9999 -9999 -9999 -9999 -9999 -9999 -9999 -9999 -9999 -9999 -9999
-9999 -9999 -9999 -9999 -9999 -9999 -9999 -9999 -9999 -9999 -9999 -9999 -9999 -9999 -9999 -9999 -9999 -9999 -9999 -9999 -9999 -9999 -9999 -9999 -9999 -9999 -9999 -9999 -9999 -9999 -9999 -9999 -9999 -9999 -9999 -9999 -9999 -9999 -9999 -9999 -9999 -9999 -9999 -9999 -9999 -9999 -9999 -9999 -9999 -9999 -9999 -9999 -9999 -9999 -9999 -9999 -9999 -9999 -9999 -9999 -9999 -9999 -9999 -9999 -9999 -9999 -9999 -9999 -9999 -9999 -9999 -9999 -9999 -9999 -9999 -9999 1.4697E-1 1.4762E-1 1.48109E-1 1.34755E-1 1.27531E-1 1.28542E-1 1.23507E-1 1.14557E-1 1.12346E-1 9.81569E-2 9.47762E-2 9.2039E-2 8.32598E-2 8.96922E-2 1.13698E-1 1.66258E-1 2.22173E-1 2.94953E-1 2.59714E-1 1.80949E-1 1.28152E-1 1.02396E-1 8.97212E-2 8.11563E-2 8.43956E-2 9.30715E-2 9.56123E-2 8.59995E-2 8.74331E-2 8.8262E-2 7.81706E-2 7.82639E-2 7.78916E-2 7.74285E-2 7.73362E-2 7.33149E-2 8.38857E-2 1.45103E-1 2.20326E-1 1.79106E-1 1.23918E-1 1.37893E-1 1.48689E-1 1.62975E-1 2.0413E-1 1.97079E-1 1.69751E-1 1.4654E-1 1.40404E-1 1.77103E-1 1.19535E-1 1.17343E-1 1.21835E-1 1.05491E-1 1.13212E-1 9.32759E-2 9.60462E-2 8.12946E-2 7.27326E-2 4.13218E-2 4.3966E-2 3.7561E-2 7.75108E-2 6.90598E-2 5.20095E-2 3.44689E-2 2.1093E-2 1.8827E-2 1.03418E-2 1.03418E-2 1.60556E-2 8.12828E-3 6.687E-3 1.48234E-2 9.16063E-3 8.18252E-3 3.65567E-3 6.17449E-3 1.60653E-2 2.29635E-2 6.12946E-3 2.7621E-3 5.63371E-3 1.39827E-2 1.53841E-2 1.02953E-2 1.48536E-2 2.60987E-2 3.22534E-2 2.8239E-2 2.18573E-2 1.5735E-2 1.09708E-2 6.82783E-3 4.40598E-3 3.82737E-3 3.44663E-3 2.06303E-3 1.03714E-3 7.17316E-4 6.12637E-4 8.75476E-4 1.07611E-3 2.23632E-3 3.70167E-3 5.1518E-3 3.93665E-3 3.34393E-3 1.47422E-3 1.25728E-3 2.38929E-3 3.84745E-3 5.90648E-3 1.32788E-2 1.99419E-2 1.5093E-2 1.63461E-2 1.45025E-2 2.69568E-2 1.48631E-2 1.16933E-2 9.19313E-3 8.06902E-3 3.51772E-3 7.46848E-3 1.36643E-2 7.78575E-3 3.88567E-3 6.02246E-3 2.75427E-2 6.57487E-2 3.96217E-2 2.19282E-2 1.1053E-2 9.1169E-3 1.92282E-2 3.90389E-2 3.36459E-2 3.14299E-2 1.14621E-1 1.58393E-1 1.71198E-1 3.38152E-1 4.73934E-1 4.2181E-1 4.54776E-1 4.53903E-1 4.30995E-1 -9999 -9999 -9999 -9999 -9999 -9999 -9999 -9999 -9999 -9999 -9999 -9999 -9999 -9999 -9999 -9999 -9999 -9999 -9999 -9999 -9999 -9999 -9999 -9999 -9999 -9999 -9999 -9999 -9999 -9999 -9999 -9999 -9999 -9999 -9999 -9999 -9999 -9999 -9999 -9999
-9999 -9999 -9999 -9999 -9999 -9999 -9999 -9999 -9999 -9999 -9999 -9999 -9999 -9999 -9999 -9999 -9999 -9999 -9999 -9999 -9999 -9999 -9999 -9999 -9999 -9999 -9999 -9999 -9999 -9999 -9999 -9999 -9999 -9999 -9999 -9999 -9999 -9999 -9999 -9999 -9999 -9999 -9999 -9999 -9999 -9999 -9999 -9999 -9999 -9999 -9999 -9999 -9999 -9999 -9999 -9999 -9999 -9999 -9999 -9999 -9999 -9999 -9999 -9999 -9999 -9999 -9999 -9999 -9999 -9999 -9999 -9999 -9999 -9999 -9999 1.47295E-1 1.47783E-1 1.47457E-1 1.26385E-1 1.35511E-1 1.28397E-1 1.16672E-1 1.16805E-1 1.15082E-1 1.12604E-1 9.88458E-2 9.54439E-2 9.22553E-2 8.19857E-2 8.66774E-2 1.01889E-1 1.22978E-1 1.58476E-1 2.05216E-1 2.24968E-1 1.72108E-1 1.28586E-1 9.58132E-2 7.42086E-2 7.51917E-2 8.34018E-2 8.61097E-2 7.80191E-2 7.97098E-2 8.13372E-2 8.76396E-2 7.28436E-2 7.26691E-2 7.2582E-2 7.69679E-2 6.73135E-2 6.7884E-2 8.19197E-2 1.24186E-1 2.01205E-1 1.55355E-1 1.13372E-1 1.34697E-1 1.47222E-1 1.73659E-1 1.99959E-1 1.61474E-1 1.46224E-1 1.63998E-1 1.33654E-1 1.75386E-1 1.17278E-1 1.09147E-1 1.0967E-1 1.1222E-1 1.12392E-1 1.04237E-1 1.2767E-1 1.0559E-1 7.28556E-2 6.80839E-2 7.01094E-2 3.88054E-2 5.8494E-2 8.10654E-2 5.12708E-2 4.08928E-2 3.26326E-2 1.95902E-2 9.5446E-3 1.43388E-2 2.31084E-2 8.18252E-3 9.6082E-3 2.40227E-2 2.30677E-2 1.12795E-2 7.25286E-3 1.43388E-2 2.57595E-2 4.84721E-2 6.63461E-3 4.72233E-3 1.00254E-2 1.89823E-2 3.42475E-2 2.22058E-2 1.97194E-2 3.16933E-2 3.67405E-2 2.01526E-2 2.13072E-2 2.14334E-2 2.03273E-2 1.33159E-2 9.35678E-3 5.27115E-3 4.26094E-3 3.19291E-3 3.51692E-3 1.52328E-3 6.3795E-4 6.81022E-4 9.00242E-4 1.55089E-3 2.50038E-3 3.94004E-3 3.20883E-3 1.79972E-3 1.30684E-3 2.21486E-3 3.31749E-3 5.60271E-3 1.18688E-2 2.07473E-2 1.39347E-2 1.33888E-2 9.71843E-3 9.71843E-3 1.01162E-2 9.92666E-3 9.19313E-3 2.9742E-3 3.12876E-3 2.41181E-3 6.47926E-3 8.51811E-3 6.71268E-3 4.86225E-3 7.30449E-3 2.82458E-2 4.06462E-2 1.72092E-2 8.41967E-3 7.83278E-3 7.98161E-3 1.1789E-2 1.99295E-2 2.56824E-2 3.95834E-2 7.1205E-2 5.75139E-2 1.04162E-1 2.76064E-1 4.19143E-1 4.3991E-1 4.51861E-1 4.30361E-1 4.11141E-1 -9999 -9999 -9999 -9999 -9999 -9999 -9999 -9999 -9999 -9999 -9999 -9999 -9999 -9999 -9999 -9999 -9999 -9999 -9999 -9999 -9999 -9999 -9999 -9999 -9999 -9999 -9999 -9999 -9999 -9999 -9999 -9999 -9999 -9999 -9999 -9999 -9999 -9999 -9999 -9999
-9999 -9999 -9999 -9999 -9999 -9999 -9999 -9999 -9999 -9999 -9999 -9999 -9999 -9999 -9999 -9999 -9999 -9999 -9999 -9999 -9999 -9999 -9999 -9999 -9999 -9999 -9999 -9999 -9999 -9999 -9999 -9999 -9999 -9999 -9999 -9999 -9999 -9999 -9999 -9999 -9999 -9999 -9999 -9999 -9999 -9999 -9999 -9999 -9999 -9999 -9999 -9999 -9999 -9999 -9999 -9999 -9999 -9999 -9999 -9999 -9999 -9999 -9999 -9999 -9999 -9999 -9999 -9999 -9999 -9999 -9999 -9999 -9999 -9999 -9999 1.47133E-1 1.47457E-1 1.38733E-1 1.26099E-1 1.27531E-1 1.28252E-1 1.16406E-1 1.16672E-1 1.15346E-1 1.01763E-1 9.9771E-2 9.73585E-2 8.43518E-2 7.75226E-2 8.50535E-2 8.1669E-2 9.50884E-2 1.171E-1 1.39779E-1 1.59418E-1 1.62738E-1 1.18911E-1 7.87743E-2 7.33252E-2 7.38541E-2 7.61867E-2 6.94579E-2 7.18347E-2 7.86727E-2 8.03763E-2 7.15445E-2 7.18026E-2 7.17165E-2 7.15445E-2 6.27521E-2 6.65866E-2 6.65866E-2 7.29643E-2 7.65493E-2 1.08526E-1 9.41706E-2 9.91418E-2 1.22944E-1 1.26444E-1 1.48167E-1 2.03848E-1 1.72748E-1 1.91613E-1 1.83989E-1 1.34312E-1 1.30458E-1 9.42237E-2 1.05269E-1 1.39124E-1 1.38917E-1 1.54384E-1 1.0864E-1 1.33065E-1 1.00414E-1 7.92542E-2 1.90264E-1 9.83305E-2 5.8494E-2 4.82859E-2 6.05313E-2 6.80418E-2 5.49096E-2 3.04548E-2 1.68189E-2 1.55302E-2 2.81512E-2 3.04548E-2 1.22198E-2 2.13482E-2 3.66833E-2 3.81485E-2 1.37773E-2 1.55302E-2 3.81863E-2 8.11157E-2 2.9281E-2 9.56031E-3 1.71398E-2 1.79348E-2 1.82126E-2 3.13205E-2 3.63613E-2 2.92376E-2 4.17385E-2 2.80035E-2 1.55661E-2 9.99061E-3 1.32119E-2 1.03375E-2 4.53168E-3 5.35773E-3 6.20602E-3 4.16154E-3 3.20528E-3 4.37772E-3 1.37497E-3 7.81087E-4 9.16482E-4 1.25476E-3 1.2094E-3 1.43331E-3 2.82438E-3 2.81468E-3 2.04059E-3 1.47815E-3 3.45422E-3 6.07484E-3 9.08172E-3 1.15519E-2 1.77013E-2 7.04704E-3 8.27653E-3 1.01162E-2 5.76227E-3 3.54519E-3 7.44801E-3 4.45479E-3 1.71371E-3 3.0371E-3 2.89192E-3 5.16297E-3 5.50483E-3 9.08384E-3 5.05392E-3 1.00395E-2 2.01119E-2 1.98765E-2 1.87029E-2 7.63018E-3 1.54009E-2 3.43148E-2 9.20415E-2 1.18425E-1 2.00583E-1 6.5307E-2 7.40846E-2 7.01979E-2 1.28863E-1 2.57814E-1 4.74332E-1 4.3991E-1 4.52073E-1 4.19618E-1 -9999 -9999 -9999 -9999 -9999 -9999 -9999 -9999 -9999 -9999 -9999 -9999 -9999 -9999 -9999 -9999 -9999 -9999 -9999 -9999 -9999 -9999 -9999 -9999 -9999 -9999 -9999 -9999 -9999 -9999 -9999 -9999 -9999 -9999 -9999 -9999 -9999 -9999 -9999 -9999 -9999
-9999 -9999 -9999 -9999 -9999 -9999 -9999 -9999 -9999 -9999 -9999 -9999 -9999 -9999 -9999 -9999 -9999 -9999 -9999 -9999 -9999 -9999 -9999 -9999 -9999 -9999 -9999 -9999 -9999 -9999 -9999 -9999 -9999 -9999 -9999 -9999 -9999 -9999 -9999 -9999 -9999 -9999 -9999 -9999 -9999 -9999 -9999 -9999 -9999 -9999 -9999 -9999 -9999 -9999 -9999 -9999 -9999 -9999 -9999 -9999 -9999 -9999 -9999 -9999 -9999 -9999 -9999 -9999 -9999 -9999 -9999 -9999 -9999 -9999 -9999 1.36889E-1 1.38116E-1 1.25957E-1 1.2667E-1 1.27387E-1 1.15742E-1 1.16805E-1 1.1734E-1 1.04877E-1 1.0319E-1 1.01056E-1 8.9376E-2 8.72935E-2 8.51542E-2 8.00563E-2 7.89005E-2 8.29386E-2 9.24515E-2 8.84577E-2 1.1102E-1 1.24584E-1 1.02748E-1 7.58235E-2 6.74856E-2 6.80574E-2 6.54729E-2 6.75602E-2 7.03828E-2 7.25274E-2 6.52822E-2 6.62354E-2 6.6556E-2 6.59959E-2 5.78428E-2 6.16958E-2 6.13226E-2 6.12482E-2 6.37551E-2 8.12504E-2 7.41177E-2 8.52043E-2 9.88007E-2 9.75145E-2 9.99304E-2 1.10011E-1 1.40653E-1 1.80403E-1 2.0155E-1 1.30823E-1 1.21375E-1 1.2593E-1 9.36465E-2 1.25894E-1 1.48148E-1 1.43146E-1 1.38372E-1 1.36482E-1 1.47504E-1 1.35318E-1 9.85223E-2 2.0749E-1 1.30648E-1 1.21864E-1 9.49882E-2 1.08743E-1 4.587E-2 3.68292E-2 2.0518E-2 2.60171E-2 4.0041E-2 4.65992E-2 2.9281E-2 1.37772E-2 3.29405E-2 5.47657E-2 6.10372E-2 2.29519E-2 1.60952E-2 8.0891E-2 6.99398E-2 1.27186E-2 2.13482E-2 3.5115E-2 4.39657E-2 3.2173E-2 2.57936E-2 2.68765E-2 3.77919E-2 3.12595E-2 2.12086E-2 1.47743E-2 7.93264E-3 7.67897E-3 8.53783E-3 3.35399E-3 2.29775E-3 3.09433E-3 1.7877E-3 1.47743E-3 1.51412E-3 1.25021E-3 1.02905E-3 1.26948E-3 1.90239E-3 1.98089E-3 1.53937E-3 2.23155E-3 1.90078E-3 1.11041E-3 5.82671E-4 9.85991E-4 1.80944E-3 2.40134E-3 3.89889E-3 8.27653E-3 7.04704E-3 4.34558E-3 6.22589E-3 4.67174E-3 2.76472E-3 5.40746E-3 5.67368E-3 2.86221E-3 3.82262E-3 4.27201E-3 7.05993E-3 1.29763E-2 2.10734E-2 2.42776E-2 7.7736E-3 8.55914E-3 6.41266E-3 8.32885E-3 5.62564E-3 1.5216E-2 1.04601E-1 1.87727E-1 3.21395E-1 4.58234E-1 3.27234E-1 4.02634E-1 1.44691E-1 3.0184E-1 4.32471E-1 4.23088E-1 4.21433E-1 4.24665E-1 -9999 -9999 -9999 -9999 -9999 -9999 -9999 -9999 -9999 -9999 -9999 -9999 -9999 -9999 -9999 -9999 -9999 -9999 -9999 -9999 -9999 -9999 -9999 -9999 -9999 -9999 -9999 -9999 -9999 -9999 -9999 -9999 -9999 -9999 -9999 -9999 -9999 -9999 -9999 -9999 -9999 -9999
-9999 -9999 -9999 -9999 -9999 -9999 -9999 -9999 -9999 -9999 -9999 -9999 -9999 -9999 -9999 -9999 -9999 -9999 -9999 -9999 -9999 -9999 -9999 -9999 -9999 -9999 -9999 -9999 -9999 -9999 -9999 -9999 -9999 -9999 -9999 -9999 -9999 -9999 -9999 -9999 -9999 -9999 -9999 -9999 -9999 -9999 -9999 -9999 -9999 -9999 -9999 -9999 -9999 -9999 -9999 -9999 -9999 -9999 -9999 -9999 -9999 -9999 -9999 -9999 -9999 -9999 -9999 -9999 -9999 -9999 -9999 -9999 -9999 -9999 -9999 1.36584E-1 1.38424E-1 1.26957E-1 1.27819E-1 1.27963E-1 1.15478E-1 1.16007E-1 1.16939E-1 1.05364E-1 1.0403E-1 1.02712E-1 9.12884E-2 9.07535E-2 8.90608E-2 7.79659E-2 7.8152E-2 7.92772E-2 7.12268E-2 7.32194E-2 7.6991E-2 8.54805E-2 7.43865E-2 6.69182E-2 6.61952E-2 5.91297E-2 6.0218E-2 6.17731E-2 6.82147E-2 6.19704E-2 6.3799E-2 6.51245E-2 6.56778E-2 5.71422E-2 5.67257E-2 5.63807E-2 5.96329E-2 5.33672E-2 7.30562E-2 1.38503E-1 1.41153E-1 8.38991E-2 8.38838E-2 9.20791E-2 9.53737E-2 1.3695E-1 1.77373E-1 1.89155E-1 1.3004E-1 1.52147E-1 1.24535E-1 1.48647E-1 1.05269E-1 1.17278E-1 1.17934E-1 1.23712E-1 1.504E-1 1.55877E-1 1.14841E-1 1.06612E-1 1.1572E-1 1.69249E-1 1.53959E-1 1.76583E-1 1.1491E-1 1.45594E-1 1.09144E-1 4.16276E-2 1.82126E-2 2.70637E-2 6.3125E-2 6.25487E-2 3.53953E-2 3.15768E-2 4.14296E-2 6.81116E-2 4.23986E-2 2.81801E-2 2.93479E-2 9.06126E-2 6.76754E-2 1.87402E-2 3.58662E-2 5.18939E-2 4.88236E-2 4.55875E-2 4.63625E-2 3.54509E-2 3.35561E-2 2.8121E-2 2.02037E-2 1.82006E-2 1.12817E-2 5.65642E-3 4.41652E-3 2.56731E-3 2.78698E-3 2.12112E-3 3.48684E-3 2.80553E-3 2.19295E-3 2.48846E-3 2.30313E-3 1.58957E-3 1.75191E-3 2.56338E-3 2.05771E-3 1.91755E-3 1.37768E-3 6.31818E-4 7.99366E-4 1.01339E-3 8.24981E-4 1.13741E-3 2.01383E-3 3.24564E-3 3.81445E-3 4.90195E-3 3.41103E-3 4.51092E-3 2.78134E-3 5.90687E-3 4.63812E-3 7.09124E-3 4.94056E-3 3.78495E-3 1.2439E-2 3.08492E-2 5.54491E-2 5.5447E-2 2.76283E-2 3.06651E-2 1.33841E-2 4.52769E-3 5.78973E-3 1.82519E-2 3.69027E-2 1.26196E-1 2.75644E-1 4.24428E-1 2.95355E-1 2.5646E-1 3.91315E-1 4.44094E-1 4.3991E-1 4.00991E-1 3.72783E-1 -9999 -9999 -9999 -9999 -9999 -9999 -9999 -9999 -9999 -9999 -9999 -9999 -9999 -9999 -9999 -9999 -9999 -9999 -9999 -9999 -9999 -9999 -9999 -9999 -9999 -9999 -9999 -9999 -9999 -9999 -9999 -9999 -9999 -9999 -9999 -9999 -9999 -9999 -9999 -9999 -9999 -9999 -9999
-9999 -9999 -9999 -9999 -9999 -9999 -9999 -9999 -9999 -9999 -9999 -9999 -9999 -9999 -9999 -9999 -9999 -9999 -9999 -9999 -9999 -9999 -9999 -9999 -9999 -9999 -9999 -9999 -9999 -9999 -9999 -9999 -9999 -9999 -9999 -9999 -9999 -9999 -9999 -9999 -9999 -9999 -9999 -9999 -9999 -9999 -9999 -9999 -9999 -9999 -9999 -9999 -9999 -9999 -9999 -9999 -9999 -9999 -9999 -9999 -9999 -9999 -9999 -9999 -9999 -9999 -9999 -9999 -9999 -9999 -9999 -9999 -9999 -9999 1.35672E-1 1.36889E-1 1.26242E-1 1.27819E-1 1.28542E-1 1.16007E-1 1.1561E-1 1.1561E-1 1.04151E-1 1.04999E-1 1.04272E-1 9.28012E-2 9.29101E-2 9.30192E-2 8.28403E-2 8.1669E-2 8.03216E-2 7.96555E-2 6.99543E-2 6.97863E-2 6.5701E-2 5.90639E-2 5.95689E-2 6.38374E-2 6.45364E-2 5.80599E-2 5.91297E-2 6.01449E-2 5.41307E-2 5.58098E-2 5.78189E-2 5.97504E-2 5.63807E-2 5.25184E-2 5.59011E-2 5.54253E-2 5.10639E-2 5.34325E-2 8.22168E-2 1.77197E-1 1.90391E-1 9.73913E-2 7.91336E-2 8.77376E-2 9.0466E-2 1.23336E-1 1.70492E-1 1.72951E-1 1.3641E-1 1.11194E-1 1.35802E-1 1.57676E-1 1.21089E-1 1.26998E-1 1.70739E-1 1.35066E-1 1.59772E-1 1.66625E-1 1.33613E-1 9.35836E-2 1.89402E-1 1.92665E-1 1.87687E-1 1.42459E-1 1.55909E-1 1.80729E-1 1.44419E-1 4.16241E-2 3.56217E-2 4.49829E-2 6.48834E-2 8.67471E-2 5.40781E-2 7.32332E-2 5.47431E-2 5.24479E-2 6.26621E-2 5.79035E-2 5.58689E-2 5.65548E-2 2.73082E-2 3.14036E-2 5.55742E-2 4.39836E-2 3.18657E-2 2.82156E-2 3.61053E-2 3.28643E-2 2.512E-2 1.8843E-2 1.27536E-2 8.21217E-3 5.51992E-3 5.17323E-3 5.74684E-3 5.33155E-3 6.88232E-3 5.53887E-3 7.09464E-3 5.90011E-3 4.09422E-3 3.82244E-3 4.01244E-3 2.62132E-3 1.98981E-3 2.22811E-3 1.68972E-3 1.80004E-3 1.23729E-3 8.05538E-4 1.47801E-3 2.04282E-3 1.10906E-3 1.0424E-3 1.11837E-3 1.65015E-3 1.71712E-3 1.87414E-3 2.87051E-3 3.69786E-3 6.24557E-3 3.07014E-3 6.40127E-3 1.0793E-2 6.17197E-3 2.43042E-3 6.4798E-3 2.30565E-2 5.76173E-2 8.08683E-2 4.75603E-2 6.33035E-2 7.55884E-2 4.64675E-2 2.29364E-2 2.13456E-2 4.61302E-2 1.1633E-1 1.07126E-1 3.82836E-1 1.94548E-1 1.74611E-1 4.24407E-1 4.3862E-1 3.86486E-1 3.55126E-1 -9999 -9999 -9999 -9999 -9999 -9999 -9999 -9999 -9999 -9999 -9999 -9999 -9999 -9999 -9999 -9999 -9999 -9999 -9999 -9999 -9999 -9999 -9999 -9999 -9999 -9999 -9999 -9999 -9999 -9999 -9999 -9999 -9999 -9999 -9999 -9999 -9999 -9999 -9999 -9999 -9999 -9999 -9999 -9999
-9999 -9999 -9999 -9999 -9999 -9999 -9999 -9999 -9999 -9999 -9999 -9999 -9999 -9999 -9999 -9999 -9999 -9999 -9999 -9999 -9999 -9999 -9999 -9999 -9999 -9999 -9999 -9999 -9999 -9999 -9999 -9999 -9999 -9999 -9999 -9999 -9999 -9999 -9999 -9999 -9999 -9999 -9999 -9999 -9999 -9999 -9999 -9999 -9999 -9999 -9999 -9999 -9999 -9999 -9999 -9999 -9999 -9999 -9999 -9999 -9999 -9999 -9999 -9999 -9999 -9999 -9999 -9999 -9999 -9999 -9999 -9999 -9999 -9999 1.35824E-1 1.23977E-1 1.26242E-1 1.27963E-1 1.16273E-1 1.16672E-1 1.16539E-1 1.04513E-1 1.04513E-1 1.04393E-1 1.04151E-1 9.32376E-2 9.3347E-2 9.47793E-2 8.54306E-2 8.55317E-2 8.45258E-2 7.33072E-2 7.24336E-2 7.14838E-2 6.24606E-2 6.23093E-2 5.82074E-2 5.86342E-2 5.2652E-2 5.40891E-2 5.51574E-2 5.96353E-2 5.30162E-2 5.41969E-2 5.56057E-2 5.04972E-2 5.14353E-2 5.18151E-2 5.53577E-2 5.46854E-2 5.01322E-2 5.23316E-2 8.50952E-2 1.52312E-1 1.83273E-1 1.32108E-1 1.18514E-1 1.2015E-1 1.42703E-1 1.3687E-1 1.64448E-1 1.77058E-1 1.93846E-1 1.24566E-1 1.51925E-1 1.35246E-1 1.24838E-1 1.33165E-1 1.76896E-1 1.50345E-1 1.33865E-1 1.46047E-1 1.19977E-1 1.97538E-1 1.66763E-1 1.71679E-1 1.54218E-1 1.4786E-1 1.35791E-1 1.8749E-1 7.52776E-2 5.40084E-2 8.17233E-2 6.33497E-2 7.87698E-2 7.93029E-2 6.91861E-2 8.16305E-2 7.7929E-2 7.37022E-2 5.87557E-2 4.87636E-2 3.43764E-2 4.85043E-2 4.14122E-2 4.72082E-2 5.02028E-2 3.37104E-2 3.1175E-2 1.68189E-2 2.36472E-2 3.23479E-2 2.19086E-2 1.8527E-2 1.10485E-2 6.90481E-3 7.50366E-3 6.60877E-3 1.18028E-2 1.08247E-2 1.20517E-2 1.30222E-2 1.21392E-2 9.08727E-3 8.33034E-3 8.43062E-3 7.13553E-3 5.93558E-3 4.21184E-3 3.64138E-3 2.16017E-3 1.06841E-3 6.63341E-4 1.11156E-3 1.60259E-3 2.60349E-3 2.60349E-3 1.809E-3 1.49637E-3 1.93861E-3 3.32733E-3 3.8258E-3 3.67446E-3 1.98401E-3 2.94181E-3 2.54471E-3 6.66363E-3 1.26677E-2 7.07725E-3 3.11047E-3 3.93342E-3 8.48251E-3 2.61186E-2 7.51002E-2 1.03109E-1 1.46705E-1 2.00922E-1 1.31914E-1 8.26089E-2 1.69419E-2 3.08226E-2 1.43485E-1 2.64893E-1 3.09675E-1 4.3169E-1 3.01082E-1 3.7327E-1 4.39297E-1 3.68862E-1 -9999 -9999 -9999 -9999 -9999 -9999 -9999 -9999 -9999 -9999 -9999 -9999 -9999 -9999 -9999 -9999 -9999 -9999 -9999 -9999 -9999 -9999 -9999 -9999 -9999 -9999 -9999 -9999 -9999 -9999 -9999 -9999 -9999 -9999 -9999 -9999 -9999 -9999 -9999 -9999 -9999 -9999 -9999 -9999 -9999
-9999 -9999 -9999 -9999 -9999 -9999 -9999 -9999 -9999 -9999 -9999 -9999 -9999 -9999 -9999 -9999 -9999 -9999 -9999 -9999 -9999 -9999 -9999 -9999 -9999 -9999 -9999 -9999 -9999 -9999 -9999 -9999 -9999 -9999 -9999 -9999 -9999 -9999 -9999 -9999 -9999 -9999 -9999 -9999 -9999 -9999 -9999 -9999 -9999 -9999 -9999 -9999 -9999 -9999 -9999 -9999 -9999 -9999 -9999 -9999 -9999 -9999 -9999 -9999 -9999 -9999 -9999 -9999 -9999 -9999 -9999 -9999 -9999 1.38116E-1 1.37348E-1 1.25105E-1 1.26814E-1 1.28687E-1 1.17474E-1 1.17608E-1 1.17608E-1 1.0622E-1 1.05975E-1 1.05364E-1 9.41158E-2 9.40056E-2 9.45577E-2 8.58356E-2 8.85105E-2 9.11533E-2 8.21992E-2 8.22968E-2 8.21992E-2 8.07478E-2 6.95485E-2 6.78118E-2 6.57967E-2 5.29754E-2 5.29106E-2 5.78481E-2 5.59034E-2 4.94938E-2 4.99213E-2 5.04142E-2 5.45293E-2 4.87293E-2 5.0065E-2 5.12464E-2 5.45519E-2 4.66193E-2 4.94592E-2 5.62497E-2 7.37598E-2 9.65938E-2 1.15167E-1 1.20139E-1 1.50624E-1 1.49142E-1 1.209E-1 1.45973E-1 1.79456E-1 1.64194E-1 1.61667E-1 1.09147E-1 1.44495E-1 1.42482E-1 1.50896E-1 1.40025E-1 1.49028E-1 1.19706E-1 1.34924E-1 1.55367E-1 1.36308E-1 1.19911E-1 1.18713E-1 1.30274E-1 1.24943E-1 1.7568E-1 1.02808E-1 1.86871E-1 5.90189E-2 7.95869E-2 1.20778E-1 1.03834E-1 7.47388E-2 8.85385E-2 9.50022E-2 4.97055E-2 5.38729E-2 2.65481E-2 2.22501E-2 2.47116E-2 2.3714E-2 3.3988E-2 4.03092E-2 3.47748E-2 2.32856E-2 2.37219E-2 1.73268E-2 1.54545E-2 2.29799E-2 2.4841E-2 2.01783E-2 1.41495E-2 6.9669E-3 8.86701E-3 1.61142E-2 1.79104E-2 1.58797E-2 1.79482E-2 1.49891E-2 1.09453E-2 8.36445E-3 8.28262E-3 9.65525E-3 8.91213E-3 8.31254E-3 4.09947E-3 1.78384E-3 1.80003E-3 2.09972E-3 1.38865E-3 5.88327E-4 7.03507E-4 1.14572E-3 2.30622E-3 3.72837E-3 2.50038E-3 2.30578E-3 2.18631E-3 4.52444E-3 7.89452E-3 4.52444E-3 2.15253E-3 1.85318E-3 4.80042E-3 1.11381E-2 1.67518E-2 1.31577E-2 8.35923E-3 1.12363E-2 1.05917E-2 2.05001E-2 5.14333E-2 1.34395E-1 2.00853E-1 2.30259E-1 3.05986E-1 2.24952E-1 1.15769E-1 7.27988E-2 1.7925E-1 2.98333E-1 4.02153E-1 3.17093E-1 2.352E-1 3.84797E-1 4.06442E-1 -9999 -9999 -9999 -9999 -9999 -9999 -9999 -9999 -9999 -9999 -9999 -9999 -9999 -9999 -9999 -9999 -9999 -9999 -9999 -9999 -9999 -9999 -9999 -9999 -9999 -9999 -9999 -9999 -9999 -9999 -9999 -9999 -9999 -9999 -9999 -9999 -9999 -9999 -9999 -9999 -9999 -9999 -9999 -9999 -9999 -9999
-9999 -9999 -9999 -9999 -9999 -9999 -9999 -9999 -9999 -9999 -9999 -9999 -9999 -9999 -9999 -9999 -9999 -9999 -9999 -9999 -9999 -9999 -9999 -9999 -9999 -9999 -9999 -9999 -9999 -9999 -9999 -9999 -9999 -9999 -9999 -9999 -9999 -9999 -9999 -9999 -9999 -9999 -9999 -9999 -9999 -9999 -9999 -9999 -9999 -9999 -9999 -9999 -9999 -9999 -9999 -9999 -9999 -9999 -9999 -9999 -9999 -9999 -9999 -9999 -9999 -9999 -9999 -9999 -9999 -9999 -9999 -9999 1.50738E-1 1.41695E-1 1.271E-1 1.271E-1 1.28542E-1 1.17474E-1 1.18956E-1 1.19772E-1 1.07578E-1 1.0733E-1 1.06835E-1 9.5224E-2 9.5224E-2 9.53355E-2 9.63439E-2 8.7783E-2 9.06192E-2 9.72187E-2 9.98014E-2 1.06007E-1 1.22339E-1 9.9593E-2 9.49389E-2 8.49928E-2 6.64253E-2 5.74938E-2 5.46876E-2 5.50901E-2 5.00441E-2 5.44626E-2 5.10368E-2 5.09117E-2 4.45333E-2 4.48646E-2 4.89094E-2 5.03734E-2 4.45361E-2 4.76647E-2 5.14411E-2 7.18434E-2 9.1209E-2 1.12952E-1 9.91096E-2 9.09904E-2 1.11151E-1 1.26941E-1 1.52881E-1 1.58145E-1 1.91633E-1 1.92569E-1 1.59242E-1 8.51932E-2 1.51203E-1 1.67078E-1 1.72361E-1 1.4329E-1 1.09858E-1 9.82845E-2 1.47992E-1 1.28922E-1 1.18734E-1 1.1712E-1 8.93478E-2 9.76822E-2 1.045E-1 1.47768E-1 6.9486E-2 8.94123E-2 1.02558E-1 1.31657E-1 1.17164E-1 9.64083E-2 8.61915E-2 8.09449E-2 6.42165E-2 3.16231E-2 4.7494E-2 4.17678E-2 2.91317E-2 1.18265E-2 1.27408E-2 3.04666E-2 4.01263E-2 3.41723E-2 2.71563E-2 2.05934E-2 1.00297E-2 6.82301E-3 1.11083E-2 1.43918E-2 2.58761E-2 1.43388E-2 6.66087E-3 9.22168E-3 1.48736E-2 2.59458E-2 2.06261E-2 1.72114E-2 8.85736E-3 5.31327E-3 4.49104E-3 6.98616E-3 5.90151E-3 3.48981E-3 4.10124E-3 3.43332E-3 1.52589E-3 1.49921E-3 1.34338E-3 8.71938E-4 8.13355E-4 1.80945E-3 1.53917E-3 2.40134E-3 5.7623E-3 8.95969E-3 3.31753E-3 3.45422E-3 8.16941E-3 1.40683E-2 3.81901E-3 1.44702E-3 1.17857E-3 3.28499E-3 8.7736E-3 1.79333E-2 2.59143E-2 1.94174E-2 2.19114E-2 1.34714E-2 2.63599E-2 4.4548E-2 5.99441E-2 9.30449E-2 1.67905E-1 1.92948E-1 3.62837E-1 4.18589E-1 2.35168E-1 2.81654E-1 2.35168E-1 3.50908E-1 2.19686E-1 2.46376E-1 4.35778E-1 4.0431E-1 -9999 -9999 -9999 -9999 -9999 -9999 -9999 -9999 -9999 -9999 -9999 -9999 -9999 -9999 -9999 -9999 -9999 -9999 -9999 -9999 -9999 -9999 -9999 -9999 -9999 -9999 -9999 -9999 -9999 -9999 -9999 -9999 -9999 -9999 -9999 -9999 -9999 -9999 -9999 -9999 -9999 -9999 -9999 -9999 -9999 -9999
-9999 -9999 -9999 -9999 -9999 -9999 -9999 -9999 -9999 -9999 -9999 -9999 -9999 -9999 -9999 -9999 -9999 -9999 -9999 -9999 -9999 -9999 -9999 -9999 -9999 -9999 -9999 -9999 -9999 -9999 -9999 -9999 -9999 -9999 -9999 -9999 -9999 -9999 -9999 -9999 -9999 -9999 -9999 -9999 -9999 -9999 -9999 -9999 -9999 -9999 -9999 -9999 -9999 -9999 -9999 -9999 -9999 -9999 -9999 -9999 -9999 -9999 -9999 -9999 -9999 -9999 -9999 -9999 -9999 -9999 -9999 1.51235E-1 1.43274E-1 1.42641E-1 1.28832E-1 1.29851E-1 1.31171E-1 1.19228E-1 1.20318E-1 1.21279E-1 1.08951E-1 1.07826E-1 1.07206E-1 9.61189E-2 9.04295E-2 9.08558E-2 8.22487E-2 8.92435E-2 9.15827E-2 8.88712E-2 1.08357E-1 1.30176E-1 1.38944E-1 1.36183E-1 1.30799E-1 1.16382E-1 9.51521E-2 6.97055E-2 5.82694E-2 4.96156E-2 5.09743E-2 5.24966E-2 5.25609E-2 4.56467E-2 4.51982E-2 4.48092E-2 4.81927E-2 4.36101E-2 5.01912E-2 6.14754E-2 7.26196E-2 6.86948E-2 7.51681E-2 9.53644E-2 9.68244E-2 1.08122E-1 8.81974E-2 1.00452E-1 1.1604E-1 1.56772E-1 1.90966E-1 1.75431E-1 1.5051E-1 8.69962E-2 1.12483E-1 1.41095E-1 1.65079E-1 1.60178E-1 1.006E-1 8.99017E-2 1.16808E-1 1.09964E-1 1.12005E-1 1.34943E-1 1.19956E-1 1.19049E-1 1.13427E-1 1.22574E-1 1.21762E-1 1.00786E-1 1.174E-1 1.04425E-1 7.387E-2 8.4576E-2 5.96851E-2 4.57323E-2 3.99837E-2 2.37896E-2 3.68735E-2 3.63566E-2 2.22928E-2 7.21855E-3 9.40101E-3 2.30045E-2 3.785E-2 3.48618E-2 2.47294E-2 1.44863E-2 8.24688E-3 8.61884E-3 1.38873E-2 2.93804E-2 2.59013E-2 1.17839E-2 9.3985E-3 1.81958E-2 2.18359E-2 2.90061E-2 1.1828E-2 8.8991E-3 1.00634E-2 6.076E-3 3.54355E-3 4.68389E-3 4.36376E-3 2.3146E-3 1.76705E-3 2.06037E-3 1.15849E-3 1.41681E-3 9.56308E-4 1.21914E-3 1.98089E-3 3.08736E-3 4.93134E-3 1.50243E-2 9.65127E-3 9.7257E-3 1.18446E-2 9.68877E-3 1.73926E-2 1.45115E-2 4.14496E-3 2.00446E-3 2.33938E-3 2.7482E-3 4.79765E-3 1.23769E-2 2.58622E-2 3.54823E-2 2.37149E-2 1.20305E-2 1.31709E-2 1.79277E-2 2.43917E-2 1.72907E-2 4.75363E-2 8.40198E-2 8.74285E-2 1.10663E-1 1.93387E-1 1.77453E-1 1.13516E-1 1.82838E-1 1.70384E-1 3.31231E-1 4.07767E-1 3.96651E-1 -9999 -9999 -9999 -9999 -9999 -9999 -9999 -9999 -9999 -9999 -9999 -9999 -9999 -9999 -9999 -9999 -9999 -9999 -9999 -9999 -9999 -9999 -9999 -9999 -9999 -9999 -9999 -9999 -9999 -9999 -9999 -9999 -9999 -9999 -9999 -9999 -9999 -9999 -9999 -9999 -9999 -9999 -9999 -9999 -9999 -9999
-9999 -9999 -9999 -9999 -9999 -9999 -9999 -9999 -9999 -9999 -9999 -9999 -9999 -9999 -9999 -9999 -9999 -9999 -9999 -9999 -9999 -9999 -9999 -9999 -9999 -9999 -9999 -9999 -9999 -9999 -9999 -9999 -9999 -9999 -9999 -9999 -9999 -9999 -9999 -9999 -9999 -9999 -9999 -9999 -9999 -9999 -9999 -9999 -9999 -9999 -9999 -9999 -9999 -9999 -9999 -9999 -9999 -9999 -9999 -9999 -9999 -9999 -9999 -9999 -9999 -9999 -9999 -9999 -9999 -9999 -9999 1.40754E-1 1.41223E-1 1.28108E-1 1.29705E-1 1.32801E-1 1.21417E-1 1.21832E-1 1.21693E-1 1.09833E-1 1.09959E-1 1.09076E-1 9.71347E-2 9.71347E-2 9.12839E-2 8.18591E-2 8.30329E-2 8.41222E-2 9.1906E-2 8.90808E-2 1.17825E-1 1.55459E-1 1.6153E-1 1.65777E-1 1.73246E-1 1.46046E-1 1.16105E-1 8.84659E-2 6.75568E-2 5.14139E-2 5.17301E-2 5.71883E-2 5.08081E-2 5.05592E-2 4.97584E-2 4.86694E-2 4.19685E-2 4.4098E-2 5.70066E-2 9.05844E-2 1.10279E-1 9.96883E-2 6.75423E-2 7.59811E-2 1.01094E-1 9.66567E-2 1.17373E-1 1.22704E-1 1.28387E-1 1.5372E-1 1.77246E-1 1.64101E-1 1.72056E-1 1.08984E-1 1.72191E-1 1.79075E-1 1.71543E-1 1.58676E-1 9.0854E-2 8.49512E-2 8.9796E-2 9.38936E-2 1.09724E-1 9.24778E-2 8.42503E-2 9.512E-2 8.49512E-2 1.00715E-1 1.05152E-1 1.1424E-1 1.00735E-1 1.00074E-1 6.62667E-2 7.35761E-2 7.44625E-2 3.17892E-2 1.83992E-2 2.31847E-2 3.84763E-2 2.82539E-2 1.31958E-2 8.50072E-3 1.1549E-2 2.35736E-2 4.31062E-2 3.50218E-2 2.14266E-2 1.01455E-2 8.18478E-3 1.75568E-2 2.82539E-2 3.93372E-2 2.39376E-2 1.1768E-2 9.73623E-3 2.13482E-2 3.17066E-2 2.74E-2 1.53889E-2 7.70202E-3 5.84618E-3 4.81757E-3 2.98657E-3 3.81027E-3 3.37856E-3 2.37102E-3 1.46983E-3 6.64309E-4 7.81087E-4 7.19203E-4 9.1164E-4 1.98087E-3 3.21707E-3 5.43117E-3 1.33594E-2 2.70918E-2 2.3555E-2 1.1229E-2 1.31392E-2 1.81316E-2 1.80071E-2 6.47562E-3 3.14503E-3 4.00723E-3 5.0827E-3 4.8135E-3 8.62288E-3 1.48257E-2 2.48369E-2 4.14657E-2 2.80227E-2 1.46778E-2 2.11111E-2 3.63669E-2 3.95794E-2 3.15795E-2 5.99697E-2 4.3545E-2 3.13875E-2 6.03527E-2 1.33467E-1 9.87672E-2 6.66701E-2 1.22489E-1 2.76489E-1 4.45666E-1 3.75107E-1 3.80677E-1 -9999 -9999 -9999 -9999 -9999 -9999 -9999 -9999 -9999 -9999 -9999 -9999 -9999 -9999 -9999 -9999 -9999 -9999 -9999 -9999 -9999 -9999 -9999 -9999 -9999 -9999 -9999 -9999 -9999 -9999 -9999 -9999 -9999 -9999 -9999 -9999 -9999 -9999 -9999 -9999 -9999 -9999 -9999 -9999 -9999 -9999
-9999 -9999 -9999 -9999 -9999 -9999 -9999 -9999 -9999 -9999 -9999 -9999 -9999 -9999 -9999 -9999 -9999 -9999 -9999 -9999 -9999 -9999 -9999 -9999 -9999 -9999 -9999 -9999 -9999 -9999 -9999 -9999 -9999 -9999 -9999 -9999 -9999 -9999 -9999 -9999 -9999 -9999 -9999 -9999 -9999 -9999 -9999 -9999 -9999 -9999 -9999 -9999 -9999 -9999 -9999 -9999 -9999 -9999 -9999 -9999 -9999 -9999 -9999 -9999 -9999 -9999 -9999 -9999 -9999 1.49054E-1 1.37195E-1 1.38733E-1 1.40129E-1 1.27963E-1 1.29997E-1 1.34147E-1 1.23222E-1 1.23642E-1 1.23222E-1 1.11743E-1 1.11615E-1 1.11231E-1 9.30146E-2 9.24706E-2 9.22538E-2 8.2542E-2 8.2738E-2 8.33287E-2 7.61643E-2 8.8245E-2 1.15824E-1 1.36793E-1 1.63996E-1 1.87383E-1 2.28851E-1 1.74531E-1 1.27293E-1 9.57055E-2 6.40278E-2 5.76782E-2 5.28838E-2 5.796E-2 5.18787E-2 5.19423E-2 5.09329E-2 4.96363E-2 4.28083E-2 4.54248E-2 6.34439E-2 8.23104E-2 9.4025E-2 1.00265E-1 9.54713E-2 9.86487E-2 8.09841E-2 9.41967E-2 1.23816E-1 1.29106E-1 1.39953E-1 1.59187E-1 1.62862E-1 1.88703E-1 1.77553E-1 1.09532E-1 1.91297E-1 2.19312E-1 1.70422E-1 1.10855E-1 7.13694E-2 8.44542E-2 7.88255E-2 1.09123E-1 9.74782E-2 1.11376E-1 1.20594E-1 1.30576E-1 1.04667E-1 1.04546E-1 1.16839E-1 1.01284E-1 8.19772E-2 1.12809E-1 8.04338E-2 4.99729E-2 4.87685E-2 3.31877E-2 2.14982E-2 2.68926E-2 1.63172E-2 1.23873E-2 5.01785E-3 4.83591E-3 1.12576E-2 1.39169E-2 2.52236E-2 2.61038E-2 1.58958E-2 1.29224E-2 1.31022E-2 1.50074E-2 3.41046E-2 3.70423E-2 1.9792E-2 1.11365E-2 1.89333E-2 2.11387E-2 3.23074E-2 2.27363E-2 9.53654E-3 6.5014E-3 4.24383E-3 2.98248E-3 2.53959E-3 2.60699E-3 1.43641E-3 1.14045E-3 8.05241E-4 6.91757E-4 8.37411E-4 1.1931E-3 1.4708E-3 3.21707E-3 4.0987E-3 3.9366E-3 9.40794E-3 3.31398E-2 3.83765E-2 1.49893E-2 1.05033E-2 2.19644E-2 2.31589E-2 1.08045E-2 7.63727E-3 6.50212E-3 7.38718E-3 1.13425E-2 1.2168E-2 2.12085E-2 4.14657E-2 3.83621E-2 1.6385E-2 1.01222E-2 1.66041E-2 3.42181E-2 3.68079E-2 5.38268E-2 3.79964E-2 1.85485E-2 2.23787E-2 4.88465E-2 7.84971E-2 7.01652E-2 8.23254E-2 2.73187E-1 4.32099E-1 3.91315E-1 4.0307E-1 3.75205E-1 -9999 -9999 -9999 -9999 -9999 -9999 -9999 -9999 -9999 -9999 -9999 -9999 -9999 -9999 -9999 -9999 -9999 -9999 -9999 -9999 -9999 -9999 -9999 -9999 -9999 -9999 -9999 -9999 -9999 -9999 -9999 -9999 -9999 -9999 -9999 -9999 -9999 -9999 -9999 -9999 -9999 -9999 -9999 -9999 -9999 -9999
-9999 -9999 -9999 -9999 -9999 -9999 -9999 -9999 -9999 -9999 -9999 -9999 -9999 -9999 -9999 -9999 -9999 -9999 -9999 -9999 -9999 -9999 -9999 -9999 -9999 -9999 -9999 -9999 -9999 -9999 -9999 -9999 -9999 -9999 -9999 -9999 -9999 -9999 -9999 -9999 -9999 -9999 -9999 -9999 -9999 -9999 -9999 -9999 -9999 -9999 -9999 -9999 -9999 -9999 -9999 -9999 -9999 -9999 -9999 -9999 -9999 -9999 -9999 -9999 -9999 -9999 -9999 -9999 1.48562E-1 1.5004E-1 1.37809E-1 1.39663E-1 1.27819E-1 1.28977E-1 1.31466E-1 1.21417E-1 1.23502E-1 1.23642E-1 1.11487E-1 1.12645E-1 1.13293E-1 1.01412E-1 9.49968E-2 9.48857E-2 8.42219E-2 8.36255E-2 8.29345E-2 7.36556E-2 7.55299E-2 8.73132E-2 1.04909E-1 1.21118E-1 1.54985E-1 1.82896E-1 2.11298E-1 1.97418E-1 1.45878E-1 9.67883E-2 7.319E-2 6.08494E-2 5.80306E-2 5.14984E-2 5.27117E-2 5.32959E-2 5.23257E-2 4.42072E-2 4.41526E-2 5.4422E-2 7.01309E-2 7.49848E-2 7.79057E-2 8.64866E-2 1.06255E-1 1.13335E-1 1.05218E-1 1.20209E-1 1.38237E-1 1.64263E-1 1.64263E-1 1.55877E-1 1.48935E-1 1.51729E-1 1.7069E-1 1.36256E-1 1.61898E-1 1.50558E-1 6.67907E-2 5.57361E-2 6.24198E-2 8.13054E-2 9.42288E-2 1.05449E-1 1.35599E-1 1.32448E-1 1.1101E-1 1.15688E-1 1.14197E-1 1.28039E-1 1.02247E-1 1.14407E-1 1.2049E-1 1.03023E-1 1.05926E-1 6.73958E-2 3.17892E-2 1.74131E-2 1.11786E-2 1.67783E-2 1.20316E-2 4.38206E-3 3.76387E-3 9.19723E-3 1.7524E-2 2.3293E-2 1.46923E-2 1.16116E-2 1.62747E-2 2.54857E-2 2.64261E-2 2.31931E-2 4.91793E-2 3.38229E-2 1.62216E-2 1.90211E-2 2.29205E-2 3.27509E-2 2.35914E-2 1.91564E-2 1.02584E-2 9.14182E-3 7.2854E-3 5.45173E-3 4.41652E-3 4.54728E-3 1.85393E-3 1.69888E-3 9.8219E-4 1.37494E-3 9.1436E-4 2.00795E-3 3.29453E-3 5.89139E-3 9.5446E-3 6.13348E-3 1.10598E-2 4.68034E-2 5.37487E-2 2.15788E-2 1.51135E-2 2.4272E-2 3.68724E-2 2.70663E-2 2.52522E-2 1.14086E-2 8.854E-3 1.62081E-2 3.09554E-2 4.65749E-2 5.22794E-2 3.54823E-2 1.96175E-2 1.38611E-2 1.79277E-2 2.12209E-2 2.85672E-2 3.11466E-2 1.7802E-2 2.92545E-2 6.49952E-2 8.39994E-2 4.20443E-2 4.53742E-2 1.23265E-1 3.45736E-1 4.5915E-1 3.90681E-1 3.91711E-1 3.75508E-1 3.3987E-1 -9999 -9999 -9999 -9999 -9999 -9999 -9999 -9999 -9999 -9999 -9999 -9999 -9999 -9999 -9999 -9999 -9999 -9999 -9999 -9999 -9999 -9999 -9999 -9999 -9999 -9999 -9999 -9999 -9999 -9999 -9999 -9999 -9999 -9999 -9999 -9999 -9999 -9999 -9999 -9999 -9999 -9999 -9999 -9999 -9999
-9999 -9999 -9999 -9999 -9999 -9999 -9999 -9999 -9999 -9999 -9999 -9999 -9999 -9999 -9999 -9999 -9999 -9999 -9999 -9999 -9999 -9999 -9999 -9999 -9999 -9999 -9999 -9999 -9999 -9999 -9999 -9999 -9999 -9999 -9999 -9999 -9999 -9999 -9999 -9999 -9999 -9999 -9999 -9999 -9999 -9999 -9999 -9999 -9999 -9999 -9999 -9999 -9999 -9999 -9999 -9999 -9999 -9999 -9999 -9999 -9999 -9999 -9999 -9999 -9999 -9999 -9999 1.49054E-1 1.51032E-1 1.39352E-1 1.41067E-1 1.42799E-1 1.29997E-1 1.31024E-1 1.32652E-1 1.2197E-1 1.23222E-1 1.23362E-1 1.11487E-1 1.12645E-1 1.13813E-1 9.65645E-2 9.70167E-2 9.75845E-2 8.67489E-2 8.56287E-2 8.41222E-2 7.41867E-2 7.54396E-2 8.06479E-2 8.98397E-2 2.48204E-2 1.32871E-1 1.32555E-1 1.71747E-1 2.15203E-1 1.65941E-1 1.10468E-1 7.72363E-2 6.35645E-2 5.25828E-2 5.24541E-2 5.32307E-2 5.36887E-2 4.9396E-2 4.79E-2 4.78411E-2 5.57683E-2 6.78687E-2 7.34707E-2 7.95942E-2 8.69987E-2 9.55784E-2 9.08229E-2 1.04364E-1 1.27073E-1 1.45637E-1 1.74625E-1 1.97265E-1 1.67559E-1 1.59732E-1 1.25678E-1 1.6499E-1 2.04179E-1 1.68255E-1 8.41381E-2 5.9097E-2 8.22765E-2 1.04646E-1 1.23924E-1 1.31039E-1 1.52146E-1 1.30137E-1 1.31311E-1 1.32037E-1 1.31683E-1 1.25842E-1 1.40558E-1 1.27463E-1 1.61717E-1 1.07653E-1 8.45431E-2 1.02111E-1 8.71816E-2 5.26679E-2 3.21794E-2 1.97488E-2 1.06974E-2 8.89571E-3 3.94353E-3 7.99663E-3 2.20738E-2 3.47119E-2 8.60407E-2 6.13649E-2 2.29301E-2 2.82539E-2 4.34296E-2 2.61122E-2 3.52772E-2 4.71251E-2 2.56899E-2 1.68681E-2 2.50642E-2 3.27782E-2 2.42964E-2 1.66286E-2 1.51664E-2 1.84098E-2 1.38387E-2 1.36807E-2 8.6111E-3 7.32287E-3 6.39917E-3 3.16635E-3 2.72537E-3 2.30071E-3 1.6591E-3 9.95807E-4 1.70976E-3 3.01688E-3 5.89098E-3 1.31502E-2 1.60556E-2 1.84228E-2 3.41486E-2 7.14692E-2 2.70805E-2 1.99669E-2 5.29795E-2 3.69334E-2 5.06229E-2 5.94337E-2 3.07967E-2 5.30569E-2 3.41216E-2 7.89375E-2 9.43169E-2 3.54823E-2 2.11244E-2 2.03988E-2 2.65648E-2 1.59242E-2 2.25069E-2 4.608E-2 4.06722E-2 3.61166E-2 7.99672E-2 2.10569E-1 2.37337E-1 1.76271E-1 6.4999E-2 1.71147E-1 2.69045E-1 4.58002E-1 3.72153E-1 3.77937E-1 3.69765E-1 3.59878E-1 -9999 -9999 -9999 -9999 -9999 -9999 -9999 -9999 -9999 -9999 -9999 -9999 -9999 -9999 -9999 -9999 -9999 -9999 -9999 -9999 -9999 -9999 -9999 -9999 -9999 -9999 -9999 -9999 -9999 -9999 -9999 -9999 -9999 -9999 -9999 -9999 -9999 -9999 -9999 -9999 -9999 -9999 -9999 -9999 -9999
-9999 -9999 -9999 -9999 -9999 -9999 -9999 -9999 -9999 -9999 -9999 -9999 -9999 -9999 -9999 -9999 -9999 -9999 -9999 -9999 -9999 -9999 -9999 -9999 -9999 -9999 -9999 -9999 -9999 -9999 -9999 -9999 -9999 -9999 -9999 -9999 -9999 -9999 -9999 -9999 -9999 -9999 -9999 -9999 -9999 -9999 -9999 -9999 -9999 -9999 -9999 -9999 -9999 -9999 -9999 -9999 -9999 -9999 -9999 -9999 -9999 -9999 -9999 -9999 -9999 -9999 1.48562E-1 1.50867E-1 1.53033E-1 1.41223E-1 1.42799E-1 1.31024E-1 1.3191E-1 1.32652E-1 1.20455E-1 1.22525E-1 1.23922E-1 1.12E-1 1.12387E-1 1.06584E-1 9.66774E-2 9.75845E-2 9.88442E-2 8.88196E-2 8.81937E-2 8.71595E-2 7.61643E-2 7.53495E-2 7.54396E-2 6.97125E-2 1.4791E-2 1.92583E-2 2.49774E-2 1.13472E-1 1.52608E-1 2.0553E-1 1.68032E-1 1.19136E-1 8.66669E-2 6.56745E-2 5.37544E-2 5.35574E-2 5.3623E-2 4.66744E-2 4.93353E-2 4.81957E-2 4.81364E-2 4.58055E-2 6.64077E-2 1.02861E-1 1.04907E-1 9.88693E-2 9.99709E-2 1.09046E-1 1.33369E-1 1.44189E-1 1.72208E-1 2.22842E-1 1.78482E-1 1.87622E-1 1.57825E-1 8.5146E-2 8.74914E-2 7.96587E-2 7.88137E-2 5.55294E-2 8.47504E-2 8.85315E-2 1.322E-1 1.27238E-1 1.44152E-1 1.43023E-1 1.2247E-1 1.41144E-1 1.31978E-1 1.3588E-1 1.31692E-1 1.33376E-1 6.11691E-2 9.30563E-2 1.71239E-1 9.56235E-2 7.1546E-2 7.87692E-2 5.90724E-2 2.27084E-2 1.13819E-2 9.50028E-3 1.39442E-2 9.32494E-3 9.50185E-3 2.44077E-2 4.01852E-2 1.17664E-1 7.29819E-2 6.08673E-2 4.28308E-2 4.73191E-2 3.00396E-2 4.67779E-2 3.37764E-2 2.8845E-2 2.66263E-2 3.07122E-2 3.01526E-2 1.9431E-2 2.06582E-2 2.241E-2 1.75106E-2 1.69078E-2 1.63997E-2 1.33531E-2 1.35649E-2 1.01323E-2 6.21548E-3 5.20727E-3 2.96234E-3 1.88079E-3 2.52266E-3 4.0987E-3 4.62595E-3 7.80807E-3 1.2136E-2 1.9408E-2 3.08837E-2 4.38753E-2 4.68224E-2 2.06089E-2 1.87003E-2 7.45016E-2 6.64813E-2 5.42002E-2 7.70461E-2 6.61986E-2 1.28571E-1 1.15418E-1 1.7609E-1 1.48981E-1 3.9885E-2 2.00993E-2 3.74685E-2 4.05447E-2 1.96782E-2 1.27512E-2 2.96333E-2 5.30598E-2 1.16725E-1 1.2526E-1 3.15539E-1 3.91918E-1 2.85037E-1 8.05836E-2 1.98307E-1 3.14533E-1 4.07767E-1 3.55767E-1 3.59282E-1 3.58985E-1 3.60772E-1 3.4336E-1 -9999 -9999 -9999 -9999 -9999 -9999 -9999 -9999 -9999 -9999 -9999 -9999 -9999 -9999 -9999 -9999 -9999 -9999 -9999 -9999 -9999 -9999 -9999 -9999 -9999 -9999 -9999 -9999 -9999 -9999 -9999 -9999 -9999 -9999 -9999 -9999 -9999 -9999 -9999 -9999 -9999 -9999 -9999 -9999
-9999 -9999 -9999 -9999 -9999 -9999 -9999 -9999 -9999 -9999 -9999 -9999 -9999 -9999 -9999 -9999 -9999 -9999 -9999 -9999 -9999 -9999 -9999 -9999 -9999 -9999 -9999 -9999 -9999 -9999 -9999 -9999 -9999 -9999 -9999 -9999 -9999 -9999 -9999 -9999 -9999 -9999 -9999 -9999 -9999 -9999 -9999 -9999 -9999 -9999 -9999 -9999 -9999 -9999 -9999 -9999 -9999 -9999 -9999 -9999 -9999 -9999 -9999 -9999 -9999 1.48399E-1 1.49875E-1 1.53033E-1 1.4138E-1 1.42641E-1 1.44389E-1 1.3191E-1 1.32652E-1 1.33099E-1 1.21279E-1 1.23222E-1 1.25049E-1 1.13033E-1 1.14074E-1 1.08195E-1 9.76984E-2 9.88442E-2 1.00118E-1 8.99774E-2 8.90291E-2 8.7986E-2 7.70791E-2 7.62553E-2 7.57106E-2 6.7972E-2 7.09809E-2 1.48287E-2 1.41435E-2 2.28907E-2 1.43796E-1 1.82615E-1 2.00018E-1 1.45979E-1 9.25727E-2 5.98447E-2 5.47495E-2 5.38861E-2 5.3623E-2 4.64448E-2 4.89727E-2 4.82551E-2 4.81957E-2 4.8479E-2 7.34743E-2 9.88741E-2 8.87606E-2 8.44126E-2 1.00906E-1 4.36093E-2 5.13142E-2 6.07356E-2 1.9941E-1 1.84759E-1 1.97643E-1 2.31326E-1 1.36573E-1 6.31026E-2 5.20402E-2 7.17919E-2 1.19153E-1 6.91697E-2 1.14092E-1 1.41304E-1 1.75119E-1 1.61539E-1 1.19377E-1 1.23702E-1 1.37491E-1 1.50238E-1 1.35281E-1 1.35483E-1 1.33875E-1 1.25226E-1 5.44172E-2 7.09762E-2 6.90331E-2 1.33024E-1 8.14922E-2 5.8839E-2 3.57506E-2 2.17911E-2 1.80083E-2 1.93534E-2 2.89655E-2 2.54878E-2 2.05886E-2 2.40512E-2 3.71738E-2 8.04019E-2 1.14197E-1 3.99772E-2 5.04438E-2 3.8181E-2 3.65078E-2 3.83872E-2 3.85786E-2 3.62811E-2 3.65078E-2 3.11644E-2 2.56822E-2 2.52437E-2 2.5159E-2 1.62315E-2 9.52304E-3 6.52927E-3 6.38002E-3 8.2297E-3 9.45944E-3 5.44235E-3 4.84116E-3 2.93069E-3 2.71485E-3 2.23058E-3 6.03742E-3 1.24212E-2 1.19725E-2 2.08638E-2 3.04535E-2 3.03138E-2 4.35152E-2 6.35545E-2 6.18824E-2 3.58216E-2 3.77453E-2 7.26796E-2 7.15465E-2 5.3808E-2 4.16307E-2 6.87361E-2 1.24756E-1 1.89343E-1 2.22329E-1 1.54472E-1 8.50868E-2 3.03264E-2 5.26265E-2 5.68736E-2 3.08641E-2 1.6796E-2 5.37341E-2 1.85091E-1 3.29764E-1 2.86506E-1 4.24302E-1 3.42123E-1 2.70692E-1 2.67255E-1 3.22029E-1 4.55913E-1 3.72474E-1 3.13199E-1 3.41334E-1 3.31222E-1 3.46281E-1 3.79154E-1 4.07077E-1 -9999 -9999 -9999 -9999 -9999 -9999 -9999 -9999 -9999 -9999 -9999 -9999 -9999 -9999 -9999 -9999 -9999 -9999 -9999 -9999 -9999 -9999 -9999 -9999 -9999 -9999 -9999 -9999 -9999 -9999 -9999 -9999 -9999 -9999 -9999 -9999 -9999 -9999 -9999 -9999 -9999 -9999 -9999
-9999 -9999 -9999 -9999 -9999 -9999 -9999 -9999 -9999 -9999 -9999 -9999 -9999 -9999 -9999 -9999 -9999 -9999 -9999 -9999 -9999 -9999 -9999 -9999 -9999 -9999 -9999 -9999 -9999 -9999 -9999 -9999 -9999 -9999 -9999 -9999 -9999 -9999 -9999 -9999 -9999 -9999 -9999 -9999 -9999 -9999 -9999 -9999 -9999 -9999 -9999 -9999 -9999 -9999 -9999 -9999 -9999 -9999 -9999 -9999 -9999 -9999 -9999 -9999 -9999 1.4889E-1 1.51364E-1 1.54716E-1 1.43116E-1 1.43751E-1 1.45029E-1 1.32355E-1 1.33248E-1 1.20867E-1 1.22109E-1 1.23782E-1 1.12904E-1 1.14205E-1 1.15256E-1 9.75845E-2 9.83845E-2 9.95374E-2 8.98716E-2 9.04018E-2 8.96603E-2 7.90331E-2 7.76328E-2 7.68953E-2 6.74009E-2 6.73196E-2 6.84652E-2 7.08106E-2 1.09752E-2 1.78889E-2 1.19595E-1 1.578E-1 2.17753E-1 1.58834E-1 9.38117E-2 6.64193E-2 5.53549E-2 5.35574E-2 4.67896E-2 4.95175E-2 4.89125E-2 4.81364E-2 4.21646E-2 4.75921E-2 5.91859E-2 5.68512E-2 4.91679E-2 5.51072E-2 7.39576E-2 1.05579E-1 4.35016E-2 4.30298E-2 2.02108E-1 2.04021E-1 1.79075E-1 2.17627E-1 1.48261E-1 5.08389E-2 5.50538E-2 1.37494E-1 1.32645E-1 7.41571E-2 1.13565E-1 1.40002E-1 1.28425E-1 1.27845E-1 1.37491E-1 1.23701E-1 1.23702E-1 1.55987E-1 1.35382E-1 1.41237E-1 1.31396E-1 1.25984E-1 1.20053E-1 1.12606E-1 1.31417E-1 1.38952E-1 1.125E-1 7.4006E-2 3.57778E-2 4.01548E-2 3.41077E-2 3.57671E-2 3.7202E-2 6.28859E-2 4.83165E-2 4.58232E-2 5.77752E-2 3.14761E-2 4.72378E-2 4.493E-2 5.46026E-2 3.80702E-2 4.05265E-2 2.85446E-2 3.98615E-2 2.44297E-2 2.92952E-2 2.41133E-2 2.14851E-2 1.604E-2 2.11701E-2 1.71219E-2 1.03449E-2 6.52284E-3 4.88079E-3 8.11443E-3 5.44469E-3 2.36084E-3 2.21242E-3 3.08048E-3 1.43467E-3 2.44088E-3 6.63694E-3 1.10923E-2 1.85421E-2 2.54541E-2 4.0556E-2 3.70999E-2 4.75784E-2 6.90757E-2 7.30872E-2 8.22147E-2 9.07195E-2 1.03075E-1 1.13069E-1 6.71527E-2 8.12028E-2 7.95147E-2 1.48988E-1 1.78162E-1 1.02026E-1 1.11601E-1 1.04663E-1 9.89699E-2 8.39907E-2 6.38888E-2 3.02432E-2 2.69141E-2 6.9644E-2 1.402E-1 3.47915E-1 2.15112E-1 1.95775E-1 1.71548E-1 3.13463E-1 2.20585E-1 1.8686E-1 3.90845E-1 3.45171E-1 2.98109E-1 3.17621E-1 3.26371E-1 3.6346E-1 4.16158E-1 4.15216E-1 -9999 -9999 -9999 -9999 -9999 -9999 -9999 -9999 -9999 -9999 -9999 -9999 -9999 -9999 -9999 -9999 -9999 -9999 -9999 -9999 -9999 -9999 -9999 -9999 -9999 -9999 -9999 -9999 -9999 -9999 -9999 -9999 -9999 -9999 -9999 -9999 -9999 -9999 -9999 -9999 -9999 -9999 -9999
-9999 -9999 -9999 -9999 -9999 -9999 -9999 -9999 -9999 -9999 -9999 -9999 -9999 -9999 -9999 -9999 -9999 -9999 -9999 -9999 -9999 -9999 -9999 -9999 -9999 -9999 -9999 -9999 -9999 -9999 -9999 -9999 -9999 -9999 -9999 -9999 -9999 -9999 -9999 -9999 -9999 -9999 -9999 -9999 -9999 -9999 -9999 -9999 -9999 -9999 -9999 -9999 -9999 -9999 -9999 -9999 -9999 -9999 -9999 -9999 -9999 -9999 -9999 -9999 -9999 1.49382E-1 1.52197E-1 1.4138E-1 1.43274E-1 1.44549E-1 1.31762E-1 1.32801E-1 1.33847E-1 1.21693E-1 1.22803E-1 1.24485E-1 1.13553E-1 1.14861E-1 1.09071E-1 9.83845E-2 9.89595E-2 9.97694E-2 8.98716E-2 8.99774E-2 8.99774E-2 7.94103E-2 7.83768E-2 7.76328E-2 6.83004E-2 6.83004E-2 6.8136E-2 6.05819E-2 6.37473E-2 1.40716E-2 2.53289E-2 1.39332E-1 2.06085E-1 1.80111E-1 1.09241E-1 7.05423E-2 5.60349E-2 4.65021E-2 4.97004E-2 4.98227E-2 4.93353E-2 4.23739E-2 4.34358E-2 5.35479E-2 5.96919E-2 4.61751E-2 4.37331E-2 4.44415E-2 4.77961E-2 6.46278E-2 8.50412E-2 3.20313E-2 6.33099E-2 1.96315E-1 2.31265E-1 2.16878E-1 7.99396E-2 5.0774E-2 9.65531E-2 1.68376E-1 1.61373E-1 7.59522E-2 1.13701E-1 1.16883E-1 1.25085E-1 1.38952E-1 1.60193E-1 1.57302E-1 1.23702E-1 1.50969E-1 1.39107E-1 1.35079E-1 1.32878E-1 1.20464E-1 1.03274E-1 8.02425E-2 9.34513E-2 1.09187E-1 8.89757E-2 5.87116E-2 4.51782E-2 6.88007E-2 5.04115E-2 5.20539E-2 5.22242E-2 6.04596E-2 6.3337E-2 5.90789E-2 5.14612E-2 4.36139E-2 5.15876E-2 4.45401E-2 2.92195E-2 5.07128E-2 3.14783E-2 2.99141E-2 4.12023E-2 2.55747E-2 1.62216E-2 1.38283E-2 1.32866E-2 1.26141E-2 1.31374E-2 1.34026E-2 1.20296E-2 1.25261E-2 9.76307E-3 1.2353E-2 5.97787E-3 2.98279E-3 1.61867E-3 1.91517E-3 1.22157E-3 2.07608E-3 3.34964E-3 5.89139E-3 9.16911E-3 2.10611E-2 3.50856E-2 1.66141E-2 3.58709E-2 5.9163E-2 4.41656E-2 4.53448E-2 5.73424E-2 9.57093E-2 1.19353E-1 1.31053E-1 1.49043E-1 1.57202E-1 1.67601E-1 1.49365E-1 1.53237E-1 1.11901E-1 1.22462E-1 1.49748E-1 1.93075E-1 1.59752E-1 5.99254E-2 3.0326E-2 4.667E-2 8.06526E-2 2.75764E-1 3.85525E-1 3.12061E-1 1.34167E-1 1.18476E-1 1.08936E-1 1.15708E-1 3.58438E-1 3.30708E-1 3.1099E-1 3.21275E-1 3.36686E-1 3.76115E-1 4.16473E-1 3.88482E-1 -9999 -9999 -9999 -9999 -9999 -9999 -9999 -9999 -9999 -9999 -9999 -9999 -9999 -9999 -9999 -9999 -9999 -9999 -9999 -9999 -9999 -9999 -9999 -9999 -9999 -9999 -9999 -9999 -9999 -9999 -9999 -9999 -9999 -9999 -9999 -9999 -9999 -9999 -9999 -9999 -9999 -9999 -9999
-9999 -9999 -9999 -9999 -9999 -9999 -9999 -9999 -9999 -9999 -9999 -9999 -9999 -9999 -9999 -9999 -9999 -9999 -9999 -9999 -9999 -9999 -9999 -9999 -9999 -9999 -9999 -9999 -9999 -9999 -9999 -9999 -9999 -9999 -9999 -9999 -9999 -9999 -9999 -9999 -9999 -9999 -9999 -9999 -9999 -9999 -9999 -9999 -9999 -9999 -9999 -9999 -9999 -9999 -9999 -9999 -9999 -9999 -9999 -9999 -9999 -9999 -9999 -9999 1.49054E-1 1.50536E-1 1.52698E-1 1.41223E-1 1.42799E-1 1.44549E-1 1.32503E-1 1.33398E-1 1.34447E-1 1.22386E-1 1.23922E-1 1.12774E-1 1.14074E-1 1.0857E-1 9.81553E-2 9.93059E-2 1.00002E-1 9.02956E-2 9.01894E-2 8.98716E-2 7.96944E-2 7.95049E-2 7.91272E-2 6.96287E-2 6.93779E-2 6.9545E-2 6.11732E-2 6.0803E-2 6.20704E-2 1.11735E-2 1.64619E-2 1.21187E-1 1.79159E-1 1.89336E-1 1.36463E-1 8.22972E-2 5.83351E-2 4.64448E-2 4.92747E-2 4.97615E-2 4.96394E-2 4.62051E-2 4.85387E-2 6.116E-2 7.72619E-2 5.50427E-2 4.78574E-2 4.99649E-2 5.00263E-2 4.13728E-2 4.40688E-2 6.48805E-2 1.04633E-1 1.57475E-1 1.2695E-1 9.16985E-2 5.13378E-2 7.1102E-2 1.52369E-1 1.46388E-1 1.69041E-1 1.06467E-1 5.9719E-2 9.11374E-2 1.12292E-1 1.31396E-1 1.13509E-1 1.50745E-1 1.17628E-1 1.38695E-1 1.19366E-1 1.14303E-1 1.14414E-1 8.80124E-2 7.77961E-2 7.60517E-2 8.61621E-2 1.06468E-1 1.22043E-1 7.54434E-2 7.03058E-2 9.07737E-2 8.06517E-2 8.3707E-2 7.69294E-2 6.54137E-2 5.45543E-2 4.74321E-2 5.45098E-2 5.74474E-2 4.73739E-2 3.63541E-2 3.30441E-2 4.18089E-2 3.15077E-2 3.57723E-2 4.35273E-2 2.66263E-2 2.21194E-2 1.17839E-2 6.62437E-3 6.18914E-3 7.88948E-3 7.90793E-3 1.51471E-2 1.04782E-2 7.7294E-3 7.84161E-3 2.80139E-3 2.60967E-3 1.33066E-3 9.70746E-4 2.0335E-3 3.51103E-3 5.89139E-3 8.80827E-3 1.36865E-2 2.12085E-2 2.03836E-2 1.16628E-2 3.11758E-2 4.60315E-2 2.88192E-2 2.77067E-2 6.51115E-2 8.27041E-2 7.65082E-2 1.25653E-1 1.03903E-1 1.1644E-1 1.4276E-1 1.74283E-1 1.74418E-1 1.65111E-1 1.75902E-1 1.23484E-1 2.3025E-1 1.60591E-1 6.27098E-2 3.30098E-2 5.60067E-2 9.20916E-2 1.92012E-1 2.34741E-1 3.8851E-1 2.20585E-1 1.30416E-1 9.47769E-2 3.6412E-1 3.58451E-1 3.28137E-1 3.41334E-1 3.28649E-1 3.89261E-1 4.11921E-1 4.20563E-1 3.7718E-1 -9999 -9999 -9999 -9999 -9999 -9999 -9999 -9999 -9999 -9999 -9999 -9999 -9999 -9999 -9999 -9999 -9999 -9999 -9999 -9999 -9999 -9999 -9999 -9999 -9999 -9999 -9999 -9999 -9999 -9999 -9999 -9999 -9999 -9999 -9999 -9999 -9999 -9999 -9999 -9999 -9999 -9999 -9999
-9999 -9999 -9999 -9999 -9999 -9999 -9999 -9999 -9999 -9999 -9999 -9999 -9999 -9999 -9999 -9999 -9999 -9999 -9999 -9999 -9999 -9999 -9999 -9999 -9999 -9999 -9999 -9999 -9999 -9999 -9999 -9999 -9999 -9999 -9999 -9999 -9999 -9999 -9999 -9999 -9999 -9999 -9999 -9999 -9999 -9999 -9999 -9999 -9999 -9999 -9999 -9999 -9999 -9999 -9999 -9999 -9999 -9999 -9999 -9999 -9999 -9999 1.62397E-1 1.63631E-1 1.49875E-1 1.51364E-1 1.53033E-1 1.4091E-1 1.43274E-1 1.3191E-1 1.33997E-1 1.3505E-1 1.22525E-1 1.23782E-1 1.25049E-1 1.13813E-1 1.08445E-1 1.09449E-1 9.89595E-2 1.00235E-1 1.01172E-1 9.10418E-2 9.10418E-2 9.00834E-2 7.95996E-2 7.98842E-2 7.98842E-2 7.08106E-2 7.08957E-2 7.08957E-2 6.21458E-2 6.15456E-2 6.177E-2 9.26417E-3 1.26188E-2 2.65038E-2 1.55919E-1 1.89733E-1 1.68818E-1 1.05401E-1 5.87664E-2 5.04384E-2 4.87324E-2 4.92141E-2 4.32749E-2 4.67783E-2 4.91998E-2 5.71292E-2 5.4571E-2 5.22186E-2 5.27357E-2 5.19659E-2 5.19023E-2 4.73432E-2 4.13216E-2 4.88227E-2 5.67641E-2 6.05468E-2 5.28703E-2 5.24189E-2 6.55061E-2 1.06703E-1 1.95535E-1 1.52065E-1 1.51568E-1 1.33625E-1 8.10667E-2 6.39976E-2 9.5858E-2 7.91649E-2 6.49333E-2 9.62978E-2 1.31052E-1 1.28183E-1 8.77676E-2 6.54379E-2 7.00114E-2 7.00114E-2 7.47E-2 7.5328E-2 8.28612E-2 9.50008E-2 1.10197E-1 1.01512E-1 8.48379E-2 9.00998E-2 9.82195E-2 6.19455E-2 6.52298E-2 4.37764E-2 4.6177E-2 4.58987E-2 5.32796E-2 3.83216E-2 3.7202E-2 2.41449E-2 2.71767E-2 2.61323E-2 2.231E-2 3.7756E-2 4.09138E-2 2.66709E-2 2.47398E-2 1.75445E-2 7.57823E-3 6.14221E-3 8.48188E-3 4.48444E-3 6.45212E-3 7.57538E-3 8.78638E-3 8.86498E-3 5.47046E-3 1.83407E-3 1.16924E-3 9.5861E-4 2.0201E-3 2.98733E-3 4.81629E-3 6.13348E-3 9.16911E-3 1.21391E-2 9.5446E-3 1.60556E-2 2.88192E-2 2.36553E-2 2.16173E-2 2.65482E-2 7.00675E-2 6.95601E-2 6.59338E-2 9.78844E-2 1.14272E-1 8.28263E-2 9.76563E-2 1.34972E-1 1.40551E-1 1.77658E-1 1.24058E-1 2.12876E-1 1.78709E-1 2.27058E-1 1.59579E-1 1.05839E-1 2.41004E-1 1.27363E-1 1.16836E-1 2.49004E-1 3.30544E-1 1.76586E-1 1.09755E-1 3.64719E-1 3.54595E-1 3.34151E-1 3.23027E-1 3.36698E-1 3.26087E-1 3.88647E-1 4.07856E-1 4.09576E-1 -9999 -9999 -9999 -9999 -9999 -9999 -9999 -9999 -9999 -9999 -9999 -9999 -9999 -9999 -9999 -9999 -9999 -9999 -9999 -9999 -9999 -9999 -9999 -9999 -9999 -9999 -9999 -9999 -9999 -9999 -9999 -9999 -9999 -9999 -9999 -9999 -9999 -9999 -9999 -9999 -9999 -9999 -9999 -9999
-9999 -9999 -9999 -9999 -9999 -9999 -9999 -9999 -9999 -9999 -9999 -9999 -9999 -9999 -9999 -9999 -9999 -9999 -9999 -9999 -9999 -9999 -9999 -9999 -9999 -9999 -9999 -9999 -9999 -9999 -9999 -9999 -9999 -9999 -9999 -9999 -9999 -9999 -9999 -9999 -9999 -9999 -9999 -9999 -9999 -9999 -9999 -9999 -9999 -9999 -9999 -9999 -9999 -9999 -9999 -9999 -9999 -9999 -9999 -9999 -9999 -9999 3.24713E-2 2.95023E-2 2.96879E-2 1.52363E-1 1.40285E-1 1.42167E-1 1.4407E-1 1.33547E-1 1.35959E-1 1.37332E-1 1.24203E-1 1.24485E-1 1.26043E-1 1.0807E-1 1.09323E-1 9.89595E-2 9.97694E-2 1.0082E-1 9.10418E-2 9.21175E-2 9.19014E-2 8.10322E-2 8.04563E-2 8.03607E-2 7.14084E-2 7.19246E-2 7.21839E-2 6.37473E-2 6.33625E-2 6.29037E-2 6.24479E-2 5.56708E-2 9.78866E-3 1.64829E-2 1.00735E-1 1.50435E-1 1.89932E-1 1.44589E-1 7.12279E-2 5.34952E-2 4.85528E-2 4.21124E-2 4.58078E-2 4.70094E-2 5.06097E-2 5.56483E-2 5.77926E-2 5.95812E-2 5.49055E-2 6.00174E-2 5.88741E-2 7.58595E-2 7.52274E-2 6.48021E-2 5.31366E-2 5.1527E-2 6.71037E-2 9.36509E-2 1.72047E-1 1.8233E-1 1.92337E-1 1.2539E-1 1.05816E-1 1.4177E-1 1.3854E-1 8.91184E-2 6.2998E-2 6.7661E-2 7.32508E-2 8.20392E-2 1.13384E-1 1.00001E-1 7.36272E-2 6.55962E-2 6.71216E-2 6.76905E-2 7.34584E-2 7.55084E-2 8.22735E-2 9.13952E-2 9.81428E-2 9.98343E-2 9.49848E-2 8.53074E-2 5.60404E-2 3.55387E-2 3.16381E-2 2.79498E-2 3.0779E-2 2.15846E-2 3.01792E-2 2.45651E-2 2.94102E-2 4.8136E-2 4.69287E-2 3.91556E-2 3.4816E-2 3.36756E-2 4.08968E-2 3.31077E-2 2.17036E-2 9.9157E-3 7.27555E-3 1.9792E-2 9.64393E-3 7.25544E-3 5.47908E-3 1.00387E-2 1.06999E-2 1.31001E-2 5.82569E-3 4.63351E-3 1.83927E-3 9.70104E-4 1.33256E-3 1.31449E-3 2.96743E-3 3.7809E-3 5.6588E-3 6.13348E-3 5.01442E-3 1.21383E-2 1.34761E-2 1.03821E-2 1.02536E-2 2.91365E-2 5.13133E-2 4.76143E-2 3.83474E-2 6.11024E-2 7.07601E-2 4.08484E-2 5.27377E-2 1.17726E-1 2.09205E-1 2.29946E-1 1.51899E-1 1.88025E-1 9.38301E-2 1.22502E-1 2.09632E-1 2.92789E-1 3.91816E-1 1.96616E-1 1.32657E-1 2.58459E-1 4.08545E-1 3.55582E-1 3.74754E-1 3.60535E-1 3.2985E-1 3.25577E-1 3.17118E-1 3.18462E-1 3.17341E-1 3.32656E-1 -9999 -9999 -9999 -9999 -9999 -9999 -9999 -9999 -9999 -9999 -9999 -9999 -9999 -9999 -9999 -9999 -9999 -9999 -9999 -9999 -9999 -9999 -9999 -9999 -9999 -9999 -9999 -9999 -9999 -9999 -9999 -9999 -9999 -9999 -9999 -9999 -9999 -9999 -9999 -9999 -9999 -9999 -9999 -9999 -9999 -9999
-9999 -9999 -9999 -9999 -9999 -9999 -9999 -9999 -9999 -9999 -9999 -9999 -9999 -9999 -9999 -9999 -9999 -9999 -9999 -9999 -9999 -9999 -9999 -9999 -9999 -9999 -9999 -9999 -9999 -9999 -9999 -9999 -9999 -9999 -9999 -9999 -9999 -9999 -9999 -9999 -9999 -9999 -9999 -9999 -9999 -9999 -9999 -9999 -9999 -9999 -9999 -9999 -9999 -9999 -9999 -9999 -9999 -9999 -9999 -9999 -9999 3.23092E-2 3.27978E-2 2.97999E-2 3.0176E-2 1.54716E-1 1.42009E-1 1.43751E-1 1.4519E-1 1.34147E-1 1.37639E-1 1.25333E-1 1.25474E-1 1.26043E-1 1.14336E-1 1.0882E-1 1.1008E-1 9.98856E-2 1.00937E-1 1.02354E-1 9.24424E-2 9.33139E-2 9.29862E-2 8.18058E-2 8.1225E-2 8.11285E-2 7.20109E-2 7.24441E-2 7.31423E-2 6.50719E-2 6.46796E-2 6.46796E-2 5.64233E-2 5.60801E-2 5.39929E-2 9.06804E-3 7.82838E-2 1.30917E-1 2.05586E-1 1.73234E-1 1.08125E-1 5.98484E-2 4.98839E-2 4.13882E-2 4.20082E-2 4.75335E-2 5.56132E-2 7.64719E-2 8.7455E-2 7.95404E-2 9.1461E-2 9.00935E-2 1.19263E-1 1.5987E-1 1.94891E-1 1.29838E-1 8.00308E-2 9.14789E-2 1.43883E-1 1.96138E-1 1.80063E-1 1.41909E-1 1.39895E-1 7.72174E-2 6.08568E-2 8.12295E-2 1.2691E-1 1.28183E-1 9.67536E-2 7.22008E-2 9.55224E-2 1.11906E-1 1.09061E-1 1.12156E-1 1.17992E-1 9.03182E-2 7.40731E-2 7.43433E-2 7.31071E-2 7.41655E-2 8.13025E-2 9.16101E-2 8.73812E-2 9.10937E-2 8.16152E-2 7.35413E-2 6.50983E-2 4.86545E-2 4.34624E-2 2.31231E-2 1.50818E-2 1.86834E-2 2.78419E-2 4.69584E-2 5.59266E-2 5.28246E-2 4.60685E-2 4.40112E-2 3.77375E-2 3.57101E-2 2.22297E-2 2.32856E-2 1.29543E-2 9.58427E-3 1.14692E-2 2.65149E-2 1.41731E-2 1.08703E-2 7.57861E-3 1.36966E-2 1.7908E-2 1.8193E-2 8.79707E-3 6.33722E-3 2.54133E-3 1.83927E-3 1.15005E-3 8.56335E-4 1.52797E-3 2.84946E-3 2.84923E-3 3.1809E-3 2.79101E-3 4.52449E-3 6.12916E-3 6.01317E-3 8.58222E-3 1.78002E-2 2.35682E-2 1.986E-2 2.17044E-2 2.84614E-2 3.09979E-2 5.25436E-2 7.66981E-2 1.10349E-1 2.03558E-1 2.13154E-1 1.9381E-1 2.10717E-1 1.16389E-1 9.75167E-2 1.38328E-1 1.43584E-1 3.08652E-1 3.1211E-1 3.25461E-1 2.78598E-1 3.99508E-1 1.83481E-1 3.58788E-1 3.58451E-1 3.27852E-1 3.22179E-1 3.16278E-1 3.2043E-1 3.13432E-1 3.13432E-1 -9999 -9999 -9999 -9999 -9999 -9999 -9999 -9999 -9999 -9999 -9999 -9999 -9999 -9999 -9999 -9999 -9999 -9999 -9999 -9999 -9999 -9999 -9999 -9999 -9999 -9999 -9999 -9999 -9999 -9999 -9999 -9999 -9999 -9999 -9999 -9999 -9999 -9999 -9999 -9999 -9999 -9999 -9999 -9999 -9999 -9999
-9999 -9999 -9999 -9999 -9999 -9999 -9999 -9999 -9999 -9999 -9999 -9999 -9999 -9999 -9999 -9999 -9999 -9999 -9999 -9999 -9999 -9999 -9999 -9999 -9999 -9999 -9999 -9999 -9999 -9999 -9999 -9999 -9999 -9999 -9999 -9999 -9999 -9999 -9999 -9999 -9999 -9999 -9999 -9999 -9999 -9999 -9999 -9999 -9999 -9999 -9999 -9999 -9999 -9999 -9999 -9999 -9999 -9999 -9999 -9999 -9999 -9999 -9999 3.00627E-2 3.05184E-2 2.77128E-2 2.80281E-2 2.82402E-2 2.56292E-2 1.35202E-1 1.37792E-1 1.26043E-1 1.26471E-1 1.27187E-1 1.08946E-1 1.1008E-1 1.11226E-1 1.00702E-1 1.01761E-1 9.24424E-2 9.40825E-2 9.51904E-2 8.38687E-2 8.27823E-2 8.24882E-2 7.29672E-2 7.27925E-2 7.31423E-2 6.53082E-2 6.60222E-2 6.63419E-2 6.67434E-2 5.8667E-2 5.7957E-2 5.37293E-2 4.9937E-2 6.85311E-2 1.15693E-1 1.83237E-1 2.29228E-1 1.71949E-1 8.48815E-2 4.72392E-2 4.17488E-2 4.10815E-2 4.39219E-2 5.69535E-2 1.06308E-1 1.10807E-1 1.04833E-1 1.1498E-1 1.38086E-1 1.58133E-1 1.79762E-1 2.12619E-1 1.69049E-1 1.20614E-1 1.15235E-1 1.45316E-1 1.95725E-1 1.97931E-1 1.86122E-1 1.24099E-1 7.77445E-2 5.70656E-2 9.96695E-2 1.37318E-1 1.31052E-1 9.21014E-2 1.11582E-1 9.89469E-2 1.0682E-1 1.21721E-1 1.13689E-1 1.20985E-1 1.11429E-1 1.05977E-1 8.74949E-2 7.09431E-2 7.30196E-2 7.35464E-2 8.37499E-2 8.5005E-2 8.57793E-2 8.41044E-2 5.85304E-2 6.56778E-2 6.35164E-2 5.62919E-2 3.44505E-2 1.72487E-2 2.91491E-2 5.90637E-2 5.45545E-2 5.07715E-2 3.68708E-2 2.72684E-2 2.75787E-2 3.25442E-2 2.71429E-2 1.96111E-2 2.03209E-2 1.83452E-2 1.53542E-2 1.67134E-2 1.73189E-2 2.06496E-2 1.79384E-2 1.82601E-2 1.953E-2 2.24385E-2 2.20198E-2 8.38597E-3 7.20172E-3 5.28376E-3 3.92152E-3 1.83927E-3 7.87648E-4 9.47178E-4 1.68952E-3 1.61665E-3 1.47189E-3 2.0268E-3 3.73009E-3 7.02186E-3 9.23896E-3 1.3276E-2 1.56669E-2 1.56261E-2 1.67526E-2 3.08688E-2 4.07349E-2 5.07381E-2 8.62813E-2 1.46406E-1 1.41415E-1 1.90022E-1 1.87105E-1 2.44846E-1 1.92574E-1 2.35102E-1 2.85163E-1 1.77738E-1 9.6553E-2 1.17378E-1 2.23309E-1 3.91816E-1 4.08525E-1 2.63646E-1 1.405E-1 3.57564E-1 3.62325E-1 3.47818E-1 3.25861E-1 3.1852E-1 3.25235E-1 3.15662E-1 -9999 -9999 -9999 -9999 -9999 -9999 -9999 -9999 -9999 -9999 -9999 -9999 -9999 -9999 -9999 -9999 -9999 -9999 -9999 -9999 -9999 -9999 -9999 -9999 -9999 -9999 -9999 -9999 -9999 -9999 -9999 -9999 -9999 -9999 -9999 -9999 -9999 -9999 -9999 -9999 -9999 -9999 -9999 -9999 -9999 -9999 -9999
-9999 -9999 -9999 -9999 -9999 -9999 -9999 -9999 -9999 -9999 -9999 -9999 -9999 -9999 -9999 -9999 -9999 -9999 -9999 -9999 -9999 -9999 -9999 -9999 -9999 -9999 -9999 -9999 -9999 -9999 -9999 -9999 -9999 -9999 -9999 -9999 -9999 -9999 -9999 -9999 -9999 -9999 -9999 -9999 -9999 -9999 -9999 -9999 -9999 -9999 -9999 -9999 -9999 -9999 -9999 -9999 -9999 -9999 -9999 -9999 -9999 -9999 2.97252E-2 3.02139E-2 3.07488E-2 2.79577E-2 2.80986E-2 2.83825E-2 2.56292E-2 1.34749E-1 1.37946E-1 1.26186E-1 1.27044E-1 1.0882E-1 1.16847E-1 1.11226E-1 1.00702E-1 1.01761E-1 1.02235E-1 9.25509E-2 9.4635E-2 9.58607E-2 8.47672E-2 8.41672E-2 8.40676E-2 7.4379E-2 7.42012E-2 7.4379E-2 6.6102E-2 6.67434E-2 6.73906E-2 5.96748E-2 6.02579E-2 5.95298E-2 5.11182E-2 5.34238E-2 1.22114E-2 1.1837E-1 1.82112E-1 2.43193E-1 2.40408E-1 1.36179E-1 5.78267E-2 4.39219E-2 4.07264E-2 3.65258E-2 4.54942E-2 6.78223E-2 7.85014E-2 1.02669E-1 1.00099E-1 1.18986E-1 1.49716E-1 1.38851E-1 1.4938E-1 4.23856E-2 3.93461E-2 4.61655E-2 4.61655E-2 1.32036E-1 1.84732E-1 1.32757E-1 8.4773E-2 5.65683E-2 7.49348E-2 1.34523E-1 1.5687E-1 1.4544E-1 9.93743E-2 1.00067E-1 1.08601E-1 1.14339E-1 1.116E-1 1.10039E-1 1.26333E-1 1.15152E-1 1.14276E-1 1.05227E-1 8.58572E-2 7.34584E-2 7.15456E-2 7.40768E-2 9.08086E-2 8.06514E-2 8.71756E-2 4.98962E-2 6.06575E-2 4.55227E-2 6.09222E-2 2.56643E-2 2.21625E-2 4.05499E-2 6.34909E-2 5.19474E-2 4.21635E-2 2.97002E-2 3.97106E-2 3.51797E-2 2.3799E-2 2.66913E-2 1.95284E-2 2.10973E-2 2.74079E-2 2.68956E-2 2.47396E-2 2.27716E-2 1.57702E-2 1.28554E-2 1.71728E-2 1.54785E-2 1.04737E-2 1.42444E-2 1.52458E-2 1.05198E-2 7.09769E-3 3.94849E-3 1.76637E-3 8.21818E-4 1.51702E-3 1.64212E-3 1.84417E-3 1.82656E-3 3.34111E-3 4.25798E-3 4.93261E-3 4.53695E-3 1.02208E-2 1.21277E-2 1.67799E-2 3.00154E-2 3.78525E-2 5.00719E-2 8.1886E-2 1.11888E-1 7.63984E-2 8.86473E-2 1.51542E-1 1.62257E-1 1.51112E-1 2.98885E-1 3.04632E-1 2.08175E-1 3.15576E-1 1.92874E-1 1.03776E-1 1.26798E-1 2.28738E-1 1.57923E-1 1.24761E-1 1.1036E-1 3.71541E-1 3.65018E-1 3.54299E-1 3.30422E-1 3.5217E-1 3.28649E-1 3.17341E-1 -9999 -9999 -9999 -9999 -9999 -9999 -9999 -9999 -9999 -9999 -9999 -9999 -9999 -9999 -9999 -9999 -9999 -9999 -9999 -9999 -9999 -9999 -9999 -9999 -9999 -9999 -9999 -9999 -9999 -9999 -9999 -9999 -9999 -9999 -9999 -9999 -9999 -9999 -9999 -9999 -9999 -9999 -9999 -9999 -9999 -9999 -9999
-9999 -9999 -9999 -9999 -9999 -9999 -9999 -9999 -9999 -9999 -9999 -9999 -9999 -9999 -9999 -9999 -9999 -9999 -9999 -9999 -9999 -9999 -9999 -9999 -9999 -9999 -9999 -9999 -9999 -9999 -9999 -9999 -9999 -9999 -9999 -9999 -9999 -9999 -9999 -9999 -9999 -9999 -9999 -9999 -9999 -9999 -9999 -9999 -9999 -9999 -9999 -9999 -9999 -9999 -9999 -9999 -9999 -9999 -9999 -9999 -9999 3.27978E-2 2.98373E-2 3.04802E-2 3.09033E-2 2.81339E-2 2.83468E-2 2.55647E-2 2.57911E-2 2.62499E-2 2.39604E-2 1.269E-1 1.2834E-1 1.09827E-1 1.11098E-1 1.12124E-1 1.01525E-1 1.02591E-1 1.0283E-1 9.24424E-2 9.41928E-2 9.5525E-2 8.52701E-2 8.52701E-2 8.52701E-2 7.57254E-2 7.55446E-2 7.56349E-2 6.69047E-2 6.73094E-2 6.79617E-2 6.00386E-2 6.04779E-2 5.982E-2 4.85448E-2 8.74843E-3 1.45367E-2 9.57028E-2 1.672E-1 2.43193E-1 2.69318E-1 1.64668E-1 8.05426E-2 5.14866E-2 4.16971E-2 3.52289E-2 3.78686E-2 4.68032E-2 6.39989E-2 3.11984E-2 3.05775E-2 3.12359E-2 3.71151E-2 3.48707E-2 2.90773E-2 2.8002E-2 2.58341E-2 3.02321E-2 8.71587E-2 1.10574E-1 1.66375E-1 1.28161E-1 9.36173E-2 5.80045E-2 8.59503E-2 1.22701E-1 1.32757E-1 1.53245E-1 1.26499E-1 1.00924E-1 1.30554E-1 1.02222E-1 1.23576E-1 1.22229E-1 1.32622E-1 1.23296E-1 1.24794E-1 1.09481E-1 9.52187E-2 8.31565E-2 7.79857E-2 7.7061E-2 8.18839E-2 8.59485E-2 6.86754E-2 3.30853E-2 2.62932E-2 2.69393E-2 2.98032E-2 1.9574E-2 2.19979E-2 3.8469E-2 6.05822E-2 5.24378E-2 3.98589E-2 3.05457E-2 3.91394E-2 3.01505E-2 3.00498E-2 2.80684E-2 1.4163E-2 1.14245E-2 1.46164E-2 1.18063E-2 1.46226E-2 2.03639E-2 2.3217E-2 1.8022E-2 1.692E-2 1.55575E-2 1.56768E-2 1.71822E-2 1.29119E-2 8.1841E-3 6.0552E-3 2.24019E-3 1.0025E-3 8.21818E-4 1.34675E-3 1.63941E-3 1.49905E-3 1.88815E-3 2.69427E-3 2.10085E-3 3.63536E-3 3.19839E-3 6.90102E-3 8.54635E-3 7.35166E-3 1.2819E-2 1.33376E-2 1.84153E-2 4.18899E-2 7.9205E-2 5.54586E-2 1.04427E-1 6.5965E-2 4.78763E-2 1.01944E-1 2.28907E-1 2.49073E-1 1.24305E-1 2.37349E-1 3.1376E-1 1.26363E-1 9.01929E-2 8.72572E-2 1.06846E-1 1.12012E-1 1.07708E-1 3.93945E-1 3.65918E-1 3.56669E-1 3.32141E-1 3.54534E-1 3.29506E-1 3.18181E-1 -9999 -9999 -9999 -9999 -9999 -9999 -9999 -9999 -9999 -9999 -9999 -9999 -9999 -9999 -9999 -9999 -9999 -9999 -9999 -9999 -9999 -9999 -9999 -9999 -9999 -9999 -9999 -9999 -9999 -9999 -9999 -9999 -9999 -9999 -9999 -9999 -9999 -9999 -9999 -9999 -9999 -9999 -9999 -9999 -9999 -9999 -9999
-9999 -9999 -9999 -9999 -9999 -9999 -9999 -9999 -9999 -9999 -9999 -9999 -9999 -9999 -9999 -9999 -9999 -9999 -9999 -9999 -9999 -9999 -9999 -9999 -9999 -9999 -9999 -9999 -9999 -9999 -9999 -9999 -9999 -9999 -9999 -9999 -9999 -9999 -9999 -9999 -9999 -9999 -9999 -9999 -9999 -9999 -9999 -9999 -9999 -9999 -9999 -9999 -9999 -9999 -9999 -9999 -9999 -9999 -9999 -9999 3.25526E-2 3.29623E-2 3.02139E-2 3.07488E-2 2.79929E-2 2.83113E-2 2.86691E-2 2.58562E-2 2.6118E-2 2.6549E-2 2.4112E-2 1.27762E-1 1.29065E-1 1.1097E-1 1.12124E-1 1.01054E-1 1.02472E-1 1.03548E-1 9.27684E-2 9.32046E-2 9.44137E-2 8.56744E-2 8.68976E-2 8.71031E-2 7.70941E-2 7.64526E-2 7.64526E-2 6.77981E-2 6.82079E-2 6.85373E-2 6.07724E-2 6.10683E-2 6.08463E-2 5.27736E-2 5.2131E-2 8.73722E-3 1.43892E-2 2.62361E-2 1.59948E-1 2.43193E-1 2.54269E-1 2.0307E-1 1.0948E-1 6.15292E-2 3.84858E-2 3.53169E-2 3.58494E-2 3.90641E-2 4.92864E-2 6.9411E-2 6.78374E-2 6.28609E-2 7.806E-2 2.36514E-2 2.29453E-2 2.13217E-2 2.37712E-2 2.73754E-2 1.0115E-1 1.28614E-1 1.523E-1 1.63322E-1 8.74129E-2 5.37325E-2 6.67314E-2 6.92938E-2 8.7724E-2 1.35878E-1 1.41804E-1 1.09703E-1 1.23788E-1 1.07255E-1 1.23147E-1 1.14059E-1 1.27935E-1 1.29724E-1 1.27024E-1 1.13885E-1 1.16343E-1 1.02834E-1 9.49847E-2 8.59144E-2 8.69695E-2 8.5005E-2 5.55861E-2 5.15248E-2 5.04624E-2 1.95851E-2 2.38798E-2 2.5421E-2 3.22712E-2 5.47671E-2 5.9223E-2 4.5485E-2 3.56212E-2 2.14432E-2 3.03733E-2 2.76715E-2 2.16472E-2 2.07179E-2 1.72444E-2 1.07032E-2 9.96232E-3 1.66644E-2 1.8423E-2 1.69919E-2 1.70423E-2 1.8769E-2 1.39668E-2 8.25329E-3 1.00406E-2 1.10015E-2 9.86773E-3 9.34703E-3 5.08591E-3 2.24212E-3 1.22733E-3 1.17623E-3 1.88222E-3 2.03402E-3 2.55485E-3 2.81626E-3 2.64551E-3 3.9227E-3 5.80108E-3 7.31547E-3 6.16459E-3 7.80387E-3 5.87659E-3 8.34901E-3 8.35175E-3 1.86823E-2 4.37297E-2 5.39849E-2 4.23744E-2 7.2534E-2 3.98504E-2 2.23069E-2 6.31104E-2 1.34638E-1 1.47886E-1 8.15821E-2 2.31837E-1 3.12389E-1 1.38834E-1 1.28514E-1 1.45201E-1 1.15738E-1 1.06226E-1 3.61703E-1 3.8871E-1 3.6382E-1 3.53707E-1 3.30136E-1 3.50403E-1 3.27224E-1 3.06232E-1 -9999 -9999 -9999 -9999 -9999 -9999 -9999 -9999 -9999 -9999 -9999 -9999 -9999 -9999 -9999 -9999 -9999 -9999 -9999 -9999 -9999 -9999 -9999 -9999 -9999 -9999 -9999 -9999 -9999 -9999 -9999 -9999 -9999 -9999 -9999 -9999 -9999 -9999 -9999 -9999 -9999 -9999 -9999 -9999 -9999 -9999 -9999
-9999 -9999 -9999 -9999 -9999 -9999 -9999 -9999 -9999 -9999 -9999 -9999 -9999 -9999 -9999 -9999 -9999 -9999 -9999 -9999 -9999 -9999 -9999 -9999 -9999 -9999 -9999 -9999 -9999 -9999 -9999 -9999 -9999 -9999 -9999 -9999 -9999 -9999 -9999 -9999 -9999 -9999 -9999 -9999 -9999 -9999 -9999 -9999 -9999 -9999 -9999 -9999 -9999 -9999 -9999 -9999 -9999 -9999 -9999 -9999 3.25934E-2 2.99122E-2 3.05567E-2 3.09809E-2 2.80281E-2 2.84539E-2 2.91044E-2 2.62499E-2 2.64489E-2 2.6683E-2 2.4234E-2 2.46347E-2 2.22767E-2 1.1161E-1 1.12639E-1 1.01761E-1 1.03069E-1 1.04149E-1 9.39724E-2 9.45243E-2 9.5525E-2 8.65903E-2 8.77219E-2 8.91814E-2 7.90484E-2 7.86727E-2 7.8392E-2 6.96182E-2 7.00381E-2 7.02912E-2 6.19641E-2 6.1889E-2 6.1739E-2 5.33584E-2 4.90852E-2 8.67029E-3 1.01191E-2 2.10183E-2 1.43322E-1 2.56037E-1 2.67491E-1 2.28222E-1 1.27411E-1 7.79948E-2 4.51585E-2 3.69376E-2 3.33022E-2 3.70297E-2 3.58558E-2 4.7687E-2 5.78761E-2 5.35884E-2 5.82297E-2 5.4777E-2 5.89384E-2 6.00964E-2 6.80781E-2 3.01943E-2 3.83635E-2 7.66188E-2 1.01495E-1 1.30426E-1 9.34416E-2 8.49339E-2 7.80599E-2 5.74816E-2 7.87995E-2 1.36377E-1 1.38018E-1 9.97395E-2 1.0514E-1 9.36771E-2 1.07255E-1 1.26427E-1 1.19254E-1 1.10918E-1 1.06803E-1 1.02889E-1 1.04137E-1 9.3003E-2 8.14539E-2 7.06865E-2 8.93251E-2 8.09714E-2 7.07432E-2 7.46652E-2 5.6366E-2 2.95527E-2 3.24762E-2 6.09919E-2 4.01106E-2 5.13145E-2 6.06066E-2 4.23728E-2 2.68471E-2 2.06051E-2 2.71834E-2 2.38679E-2 1.29534E-2 1.47338E-2 1.45164E-2 9.93019E-3 5.27938E-3 6.71709E-3 7.86197E-3 1.02882E-2 1.40204E-2 1.91782E-2 1.47912E-2 7.85397E-3 8.60999E-3 6.77706E-3 8.26849E-3 9.13396E-3 6.34187E-3 3.42091E-3 2.01442E-3 2.3442E-3 4.81629E-3 5.87783E-3 6.91771E-3 7.80807E-3 5.84455E-3 1.14013E-2 1.88875E-2 1.94308E-2 1.33587E-2 8.08594E-3 5.93887E-3 4.68974E-3 5.45422E-3 1.26824E-2 3.06342E-2 2.74086E-2 2.83994E-2 4.97612E-2 3.05848E-2 1.23587E-2 2.97443E-2 7.82204E-2 6.74099E-2 1.06271E-1 3.08018E-1 2.80153E-1 1.672E-1 1.32396E-1 2.57977E-1 1.77031E-1 1.09738E-1 3.61703E-1 3.65018E-1 3.56372E-1 3.30422E-1 3.19362E-1 3.41625E-1 3.30649E-1 3.35821E-1 -9999 -9999 -9999 -9999 -9999 -9999 -9999 -9999 -9999 -9999 -9999 -9999 -9999 -9999 -9999 -9999 -9999 -9999 -9999 -9999 -9999 -9999 -9999 -9999 -9999 -9999 -9999 -9999 -9999 -9999 -9999 -9999 -9999 -9999 -9999 -9999 -9999 -9999 -9999 -9999 -9999 -9999 -9999 -9999 -9999 -9999 -9999
-9999 -9999 -9999 -9999 -9999 -9999 -9999 -9999 -9999 -9999 -9999 -9999 -9999 -9999 -9999 -9999 -9999 -9999 -9999 -9999 -9999 -9999 -9999 -9999 -9999 -9999 -9999 -9999 -9999 -9999 -9999 -9999 -9999 -9999 -9999 -9999 -9999 -9999 -9999 -9999 -9999 -9999 -9999 -9999 -9999 -9999 -9999 -9999 -9999 -9999 -9999 -9999 -9999 -9999 -9999 -9999 -9999 -9999 -9999 -9999 3.27568E-2 3.01004E-2 3.08646E-2 3.12146E-2 2.82402E-2 2.88135E-2 2.6316E-2 2.6549E-2 2.67502E-2 2.4112E-2 2.43874E-2 2.47905E-2 2.23049E-2 2.27318E-2 1.13547E-1 1.02591E-1 1.03908E-1 9.37524E-2 9.48568E-2 9.57487E-2 8.59787E-2 8.70003E-2 8.82407E-2 7.97098E-2 8.04719E-2 8.009E-2 7.05451E-2 7.09702E-2 7.16553E-2 6.31775E-2 6.2796E-2 6.23409E-2 6.19641E-2 5.38174E-2 5.29031E-2 8.58183E-3 9.78784E-3 1.998E-2 1.29466E-1 2.05722E-1 2.67474E-1 2.29146E-1 1.55449E-1 8.57166E-2 5.37075E-2 3.95524E-2 3.41875E-2 3.21234E-2 3.62151E-2 4.96016E-2 6.66212E-2 6.40907E-2 6.47092E-2 6.92356E-2 6.33915E-2 6.29325E-2 6.95696E-2 3.07674E-2 3.9969E-2 7.3841E-2 8.97365E-2 1.02139E-1 1.47385E-1 1.45182E-1 1.01604E-1 4.40138E-2 7.50987E-2 1.32739E-1 1.1946E-1 8.74162E-2 1.06686E-1 1.06875E-1 1.10405E-1 1.27169E-1 1.20756E-1 1.07853E-1 1.18193E-1 1.15901E-1 1.10113E-1 1.03976E-1 7.52017E-2 6.66084E-2 6.24976E-2 4.36493E-2 6.29028E-2 5.09372E-2 3.56506E-2 3.0589E-2 1.03206E-1 1.14233E-1 5.97053E-2 5.92951E-2 4.68514E-2 4.16271E-2 4.13018E-2 1.82882E-2 1.19018E-2 1.68941E-2 2.02494E-2 8.98897E-3 6.06436E-3 5.05396E-3 3.52694E-3 6.19753E-3 1.04494E-2 1.54655E-2 1.59046E-2 1.47662E-2 1.493E-2 1.28828E-2 1.02265E-2 7.83823E-3 7.12811E-3 6.09944E-3 3.67684E-3 2.23345E-3 2.50847E-3 1.83927E-3 3.21707E-3 7.20473E-3 1.16628E-2 1.8093E-2 1.67084E-2 3.5392E-2 4.09793E-2 2.46112E-2 4.39323E-2 3.26946E-2 9.51992E-3 4.72234E-3 4.79177E-3 9.35698E-3 1.5087E-2 1.27E-2 1.70423E-2 2.78648E-2 1.57728E-2 9.88247E-3 2.65948E-2 4.39524E-2 5.6356E-2 1.40806E-1 2.67763E-1 2.29452E-1 1.32396E-1 1.87154E-1 3.53125E-1 1.57882E-1 1.09721E-1 9.48879E-2 3.53412E-1 3.42849E-1 3.14046E-1 3.29518E-1 3.19867E-1 3.4892E-1 4.10682E-1 -9999 -9999 -9999 -9999 -9999 -9999 -9999 -9999 -9999 -9999 -9999 -9999 -9999 -9999 -9999 -9999 -9999 -9999 -9999 -9999 -9999 -9999 -9999 -9999 -9999 -9999 -9999 -9999 -9999 -9999 -9999 -9999 -9999 -9999 -9999 -9999 -9999 -9999 -9999 -9999 -9999 -9999 -9999 -9999 -9999 -9999 -9999
-9999 -9999 -9999 -9999 -9999 -9999 -9999 -9999 -9999 -9999 -9999 -9999 -9999 -9999 -9999 -9999 -9999 -9999 -9999 -9999 -9999 -9999 -9999 -9999 -9999 -9999 -9999 -9999 -9999 -9999 -9999 -9999 -9999 -9999 -9999 -9999 -9999 -9999 -9999 -9999 -9999 -9999 -9999 -9999 -9999 -9999 -9999 -9999 -9999 -9999 -9999 -9999 -9999 -9999 -9999 -9999 -9999 -9999 -9999 3.25119E-2 3.30448E-2 3.04039E-2 3.11365E-2 2.83468E-2 2.86691E-2 2.92509E-2 2.66159E-2 2.68514E-2 2.71913E-2 2.44182E-2 2.46347E-2 2.49788E-2 2.25316E-2 2.29047E-2 2.06227E-2 2.0912E-2 1.04997E-1 9.45243E-2 9.58607E-2 9.69872E-2 8.72059E-2 8.75152E-2 8.83448E-2 7.97098E-2 8.12407E-2 8.11442E-2 7.13976E-2 7.20001E-2 7.26072E-2 6.40246E-2 6.35613E-2 6.2796E-2 5.11783E-2 5.42139E-2 5.33584E-2 4.34441E-2 9.55258E-3 1.63979E-2 1.27584E-1 2.28949E-1 2.67392E-1 2.29146E-1 1.75431E-1 9.9381E-2 6.33053E-2 4.58888E-2 3.81997E-2 3.31437E-2 4.15742E-2 7.74111E-2 8.18602E-2 7.8513E-2 9.05074E-2 7.62059E-2 7.04959E-2 6.32382E-2 6.4319E-2 2.43667E-2 3.74188E-2 8.37084E-2 5.70816E-2 1.20918E-1 1.63385E-1 1.74698E-1 1.00225E-1 4.77173E-2 8.31009E-2 1.28249E-1 1.03406E-1 8.13689E-2 1.14188E-1 1.18974E-1 9.68835E-2 1.1946E-1 1.16078E-1 1.07936E-1 1.12974E-1 9.63635E-2 8.27848E-2 7.69588E-2 7.04875E-2 6.89502E-2 6.19443E-2 3.77057E-2 5.54948E-2 4.26529E-2 3.05247E-2 3.5703E-2 4.87936E-2 7.22021E-2 5.89355E-2 5.85068E-2 3.69016E-2 2.56697E-2 3.84864E-2 1.84074E-2 5.6816E-3 6.95479E-3 1.17931E-2 1.21419E-2 8.12321E-3 3.93726E-3 3.52694E-3 6.99287E-3 1.08767E-2 7.27555E-3 8.19553E-3 6.8858E-3 8.88275E-3 1.27357E-2 9.62111E-3 6.30667E-3 5.00371E-3 5.02521E-3 2.48799E-3 2.30893E-3 1.6959E-3 1.32947E-3 2.50302E-3 3.4693E-3 4.98644E-3 8.82572E-3 1.88201E-2 5.35597E-2 4.9267E-2 4.7668E-2 9.43584E-2 4.42452E-2 2.51622E-2 1.13314E-2 1.62904E-2 9.82676E-3 1.73392E-2 3.02525E-2 2.05331E-2 1.54759E-2 1.28043E-2 8.8142E-3 2.23127E-2 5.10789E-2 1.07513E-1 2.4247E-1 3.73871E-1 1.76091E-1 1.40474E-1 2.08949E-1 2.55623E-1 1.10537E-1 9.65667E-2 9.84011E-2 3.36469E-1 3.09606E-1 2.92737E-1 2.98065E-1 3.29792E-1 4.471E-1 -9999 -9999 -9999 -9999 -9999 -9999 -9999 -9999 -9999 -9999 -9999 -9999 -9999 -9999 -9999 -9999 -9999 -9999 -9999 -9999 -9999 -9999 -9999 -9999 -9999 -9999 -9999 -9999 -9999 -9999 -9999 -9999 -9999 -9999 -9999 -9999 -9999 -9999 -9999 -9999 -9999 -9999 -9999 -9999 -9999 -9999 -9999 -9999
-9999 -9999 -9999 -9999 -9999 -9999 -9999 -9999 -9999 -9999 -9999 -9999 -9999 -9999 -9999 -9999 -9999 -9999 -9999 -9999 -9999 -9999 -9999 -9999 -9999 -9999 -9999 -9999 -9999 -9999 -9999 -9999 -9999 -9999 -9999 -9999 -9999 -9999 -9999 -9999 -9999 -9999 -9999 -9999 -9999 -9999 -9999 -9999 -9999 -9999 -9999 -9999 -9999 -9999 -9999 -9999 -9999 -9999 3.23092E-2 3.27159E-2 3.0025E-2 3.06718E-2 3.14107E-2 2.87052E-2 2.91044E-2 2.9472E-2 2.67839E-2 2.72598E-2 2.46969E-2 2.49159E-2 2.50419E-2 2.25031E-2 2.28181E-2 2.31959E-2 2.08591E-2 2.1232E-2 2.14752E-2 9.6085E-2 9.74411E-2 9.93915E-2 8.89716E-2 8.90765E-2 7.92369E-2 8.009E-2 8.14339E-2 7.26072E-2 7.28688E-2 7.34827E-2 7.3924E-2 6.47255E-2 6.42574E-2 6.37153E-2 5.20645E-2 5.54874E-2 5.4613E-2 9.01749E-3 9.57708E-3 1.64187E-2 1.19163E-1 2.17243E-1 2.66309E-1 2.29146E-1 1.61406E-1 1.14687E-1 7.35087E-2 5.29892E-2 3.44525E-2 3.3435E-2 3.82541E-2 6.56628E-2 8.25472E-2 6.7259E-2 7.02422E-2 6.27041E-2 5.56539E-2 5.51127E-2 5.31017E-2 2.35801E-2 3.62718E-2 6.70551E-2 4.51273E-2 1.43178E-1 1.57143E-1 1.15264E-1 8.03835E-2 4.75369E-2 6.72518E-2 1.02909E-1 1.10113E-1 7.91369E-2 1.15705E-1 1.0716E-1 8.26161E-2 1.15264E-1 1.18139E-1 1.00144E-1 9.33662E-2 8.65248E-2 7.8348E-2 7.1026E-2 7.2172E-2 6.45225E-2 6.42629E-2 4.58223E-2 3.6278E-2 5.25989E-2 2.11975E-2 2.97764E-2 5.74936E-2 6.28522E-2 4.45219E-2 3.85564E-2 2.82747E-2 2.14387E-2 1.97544E-2 8.42806E-3 3.44552E-3 3.92908E-3 4.74486E-3 6.18073E-3 9.35717E-3 5.86327E-3 3.25332E-3 5.49215E-3 5.06685E-3 2.99851E-3 3.97781E-3 7.25574E-3 9.53121E-3 1.10753E-2 9.96801E-3 6.93848E-3 4.86198E-3 3.4004E-3 2.40252E-3 1.22157E-3 1.24958E-3 1.12678E-3 1.30291E-3 2.09946E-3 2.55443E-3 4.37368E-3 8.16584E-3 4.21104E-2 5.95721E-2 6.63553E-2 1.21421E-1 6.25502E-2 4.37536E-2 6.27434E-2 2.95367E-2 1.89716E-2 4.64324E-2 1.09765E-1 5.61264E-2 4.1246E-2 2.52251E-2 1.58168E-2 5.31287E-2 1.28699E-1 1.42498E-1 3.34805E-1 2.33457E-1 2.30802E-1 1.32396E-1 1.57923E-1 1.32445E-1 9.6454E-2 8.19836E-2 8.29702E-2 2.97309E-1 2.83982E-1 2.68474E-1 2.99148E-1 3.97902E-1 4.7433E-1 -9999 -9999 -9999 -9999 -9999 -9999 -9999 -9999 -9999 -9999 -9999 -9999 -9999 -9999 -9999 -9999 -9999 -9999 -9999 -9999 -9999 -9999 -9999 -9999 -9999 -9999 -9999 -9999 -9999 -9999 -9999 -9999 -9999 -9999 -9999 -9999 -9999 -9999 -9999 -9999 -9999 -9999 -9999 -9999 -9999 -9999 -9999 -9999
-9999 -9999 -9999 -9999 -9999 -9999 -9999 -9999 -9999 -9999 -9999 -9999 -9999 -9999 -9999 -9999 -9999 -9999 -9999 -9999 -9999 -9999 -9999 -9999 -9999 -9999 -9999 -9999 -9999 -9999 -9999 -9999 -9999 -9999 -9999 -9999 -9999 -9999 -9999 -9999 -9999 -9999 -9999 -9999 -9999 -9999 -9999 -9999 -9999 -9999 -9999 -9999 -9999 -9999 -9999 -9999 -9999 -9999 3.24307E-2 3.29623E-2 3.03277E-2 3.07874E-2 3.14895E-2 2.88497E-2 2.92509E-2 2.6549E-2 2.70208E-2 2.76395E-2 2.50734E-2 2.52002E-2 2.54235E-2 2.29047E-2 2.31959E-2 2.34907E-2 2.11783E-2 2.15024E-2 1.92768E-2 1.9498E-2 9.92758E-2 9.02373E-2 9.13045E-2 9.14118E-2 8.05677E-2 8.08555E-2 8.19188E-2 7.34827E-2 7.44569E-2 7.52628E-2 6.63087E-2 6.57505E-2 6.55126E-2 5.71364E-2 5.68584E-2 5.67891E-2 5.57591E-2 9.1807E-3 9.80038E-3 1.998E-2 4.38472E-2 2.05778E-1 2.66051E-1 2.40501E-1 1.72456E-1 1.33643E-1 8.55099E-2 5.69506E-2 3.59453E-2 3.3435E-2 3.53673E-2 4.38469E-2 4.49382E-2 4.38955E-2 4.3412E-2 4.1571E-2 4.43363E-2 4.28596E-2 4.9882E-2 5.54916E-2 2.86299E-2 4.05205E-2 3.45048E-2 7.70775E-2 1.23351E-1 9.97395E-2 1.02825E-1 6.0378E-2 4.81711E-2 9.69125E-2 1.23788E-1 1.07255E-1 1.32848E-1 1.11019E-1 1.03838E-1 9.19803E-2 9.95448E-2 9.85718E-2 9.45035E-2 8.7003E-2 7.94758E-2 6.89503E-2 6.44967E-2 4.78226E-2 5.46426E-2 5.17772E-2 3.93664E-2 2.22484E-2 1.83354E-2 2.76493E-2 8.16689E-2 5.82216E-2 4.44114E-2 2.82755E-2 1.90358E-2 2.14432E-2 2.3211E-2 1.62226E-2 7.54231E-3 2.78381E-3 2.04087E-3 3.34378E-3 4.14484E-3 3.82348E-3 3.82348E-3 2.45003E-3 2.00166E-3 3.25077E-3 4.67433E-3 6.41973E-3 1.05275E-2 1.28281E-2 9.74093E-3 7.01612E-3 5.25212E-3 3.52079E-3 2.07167E-3 1.09136E-3 1.27686E-3 1.81766E-3 2.67829E-3 3.68389E-3 7.42742E-3 2.02125E-2 4.82859E-2 8.63556E-2 1.00865E-1 1.10896E-1 1.05531E-1 7.38799E-2 1.29588E-1 1.53556E-1 5.86222E-2 1.90643E-2 4.05282E-2 1.79426E-1 1.36381E-1 3.68749E-2 2.03754E-2 2.31613E-2 8.50428E-2 2.27026E-1 2.86911E-1 3.10255E-1 3.45196E-1 2.17608E-1 1.17419E-1 1.39998E-1 9.93081E-2 7.6054E-2 6.80231E-2 2.79794E-1 2.69746E-1 2.55969E-1 2.68169E-1 3.24668E-1 4.5418E-1 4.44099E-1 -9999 -9999 -9999 -9999 -9999 -9999 -9999 -9999 -9999 -9999 -9999 -9999 -9999 -9999 -9999 -9999 -9999 -9999 -9999 -9999 -9999 -9999 -9999 -9999 -9999 -9999 -9999 -9999 -9999 -9999 -9999 -9999 -9999 -9999 -9999 -9999 -9999 -9999 -9999 -9999 -9999 -9999 -9999 -9999 -9999 -9999 -9999 -9999
-9999 -9999 -9999 -9999 -9999 -9999 -9999 -9999 -9999 -9999 -9999 -9999 -9999 -9999 -9999 -9999 -9999 -9999 -9999 -9999 -9999 -9999 -9999 -9999 -9999 -9999 -9999 -9999 -9999 -9999 -9999 -9999 -9999 -9999 -9999 -9999 -9999 -9999 -9999 -9999 -9999 -9999 -9999 -9999 -9999 -9999 -9999 -9999 -9999 -9999 -9999 -9999 -9999 -9999 -9999 -9999 -9999 3.21077E-2 3.24307E-2 3.30035E-2 3.02518E-2 3.09033E-2 2.82757E-2 2.88497E-2 2.93612E-2 2.66494E-2 2.70548E-2 2.76048E-2 2.51051E-2 2.52956E-2 2.56164E-2 2.3079E-2 2.33723E-2 2.09915E-2 2.13668E-2 2.17211E-2 1.9424E-2 1.97217E-2 2.00748E-2 1.82174E-2 9.29264E-2 9.33633E-2 8.25042E-2 8.2211E-2 8.28965E-2 7.46353E-2 7.58952E-2 7.64411E-2 6.67101E-2 6.62287E-2 6.62287E-2 1.12525E-2 1.12094E-2 1.10811E-2 9.38282E-3 9.31098E-3 1.0158E-2 2.07013E-2 4.75115E-2 2.16543E-1 2.41485E-1 2.03802E-1 1.72456E-1 1.50001E-1 1.03146E-1 5.63416E-2 4.05559E-2 3.39825E-2 3.40675E-2 3.89257E-2 5.71679E-2 6.76691E-2 4.1879E-2 3.97554E-2 3.86356E-2 3.67418E-2 4.52017E-2 4.8551E-2 5.23269E-2 2.36708E-2 7.32251E-2 4.73208E-2 1.29831E-1 1.4466E-1 1.28249E-1 5.90891E-2 4.23268E-2 9.31159E-2 1.36094E-1 1.28754E-1 1.37711E-1 1.23788E-1 7.82587E-2 7.04911E-2 9.59718E-2 9.25138E-2 8.82314E-2 8.88348E-2 7.59849E-2 6.76068E-2 6.72546E-2 3.58139E-2 5.35839E-2 4.34162E-2 2.31618E-2 2.77296E-2 2.03285E-2 5.7807E-2 9.27841E-2 6.06794E-2 5.73534E-2 3.49315E-2 5.24166E-2 4.70831E-2 4.1507E-2 3.75192E-2 2.14432E-2 7.70021E-3 2.21274E-3 1.66066E-3 1.12359E-3 1.35555E-3 1.57102E-3 1.70405E-3 2.35298E-3 3.66934E-3 6.19753E-3 9.59567E-3 8.85625E-3 8.55132E-3 9.57603E-3 7.27912E-3 5.50807E-3 4.09697E-3 2.53568E-3 1.33035E-3 1.37626E-3 2.80628E-3 3.15214E-3 6.32118E-3 1.65945E-2 4.64578E-2 5.01821E-2 3.37183E-2 3.50635E-2 8.75016E-2 1.23832E-1 1.21651E-1 2.01828E-1 1.07925E-1 2.8443E-2 4.55599E-2 6.05954E-2 2.11248E-1 1.56825E-1 3.64303E-2 1.3912E-2 2.70992E-2 1.03348E-1 2.3636E-1 3.32273E-1 3.39693E-1 3.31917E-1 1.39508E-1 1.17419E-1 1.12656E-1 9.17205E-2 6.90965E-2 2.71021E-1 2.45994E-1 2.32581E-1 2.27542E-1 2.9943E-1 4.8217E-1 3.82786E-1 4.48909E-1 -9999 -9999 -9999 -9999 -9999 -9999 -9999 -9999 -9999 -9999 -9999 -9999 -9999 -9999 -9999 -9999 -9999 -9999 -9999 -9999 -9999 -9999 -9999 -9999 -9999 -9999 -9999 -9999 -9999 -9999 -9999 -9999 -9999 -9999 -9999 -9999 -9999 -9999 -9999 -9999 -9999 -9999 -9999 -9999 -9999 -9999 -9999 -9999
-9999 -9999 -9999 -9999 -9999 -9999 -9999 -9999 -9999 -9999 -9999 -9999 -9999 -9999 -9999 -9999 -9999 -9999 -9999 -9999 -9999 -9999 -9999 -9999 -9999 -9999 -9999 -9999 -9999 -9999 -9999 -9999 -9999 -9999 -9999 -9999 -9999 -9999 -9999 -9999 -9999 -9999 -9999 -9999 -9999 -9999 -9999 -9999 -9999 -9999 -9999 -9999 -9999 -9999 -9999 -9999 -9999 3.21479E-2 3.25119E-2 3.30862E-2 3.03277E-2 3.08646E-2 2.82047E-2 2.88497E-2 2.93981E-2 2.67166E-2 2.71571E-2 2.75354E-2 2.50103E-2 2.53915E-2 2.29047E-2 2.31666E-2 2.34907E-2 2.11783E-2 2.15024E-2 2.18866E-2 1.95475E-2 1.97969E-2 2.02279E-2 1.82869E-2 1.87095E-2 8.40838E-2 8.41834E-2 8.40838E-2 7.44569E-2 7.61677E-2 7.76363E-2 6.84207E-2 6.75196E-2 1.29948E-2 1.12813E-2 1.13391E-2 1.13102E-2 1.11665E-2 9.41894E-3 9.46732E-3 1.25695E-2 2.65133E-2 4.86956E-2 2.041E-1 1.94836E-1 1.5375E-1 1.43944E-1 1.29209E-1 9.97239E-2 6.34731E-2 4.30942E-2 3.54999E-2 3.51913E-2 3.59836E-2 6.66096E-2 1.08175E-1 6.3619E-2 5.68234E-2 3.80448E-2 3.35836E-2 3.39209E-2 4.00353E-2 4.18112E-2 4.83126E-2 2.49288E-2 7.41396E-2 1.00799E-1 1.36401E-1 1.1946E-1 5.12745E-2 5.15695E-2 1.0882E-1 1.41332E-1 1.26547E-1 1.23462E-1 8.38157E-2 5.75459E-2 6.02128E-2 8.68219E-2 8.91682E-2 8.2705E-2 8.96054E-2 6.73088E-2 6.68232E-2 6.70926E-2 3.80087E-2 3.85905E-2 4.50846E-2 2.36697E-2 3.22836E-2 3.69238E-2 4.87045E-2 5.7144E-2 5.03157E-2 3.46853E-2 4.42106E-2 5.18415E-2 3.21531E-2 3.92041E-2 1.99202E-2 8.43414E-3 3.67223E-3 1.57738E-3 7.34842E-4 4.61918E-4 5.92669E-4 9.99424E-4 2.0631E-3 2.99824E-3 2.99851E-3 2.8798E-3 3.97781E-3 5.02075E-3 7.48985E-3 7.24091E-3 8.89906E-3 5.52462E-3 3.49968E-3 4.12616E-3 2.1253E-3 1.35546E-3 1.99835E-3 3.98304E-3 6.6505E-3 1.56767E-2 4.13608E-2 2.79683E-2 9.59521E-3 1.76043E-2 6.69404E-2 1.14341E-1 1.3641E-1 1.17912E-1 5.36431E-2 2.85831E-2 5.5169E-2 1.22858E-1 2.91666E-1 1.73574E-1 6.534E-2 4.16912E-2 7.06357E-2 1.7926E-1 2.31594E-1 3.11774E-1 2.09428E-1 1.43206E-1 1.48532E-1 1.16514E-1 8.04359E-2 6.98488E-2 2.47897E-1 2.44796E-1 2.31199E-1 2.19464E-1 2.30969E-1 4.08207E-1 3.85233E-1 3.65925E-1 5.01746E-1 -9999 -9999 -9999 -9999 -9999 -9999 -9999 -9999 -9999 -9999 -9999 -9999 -9999 -9999 -9999 -9999 -9999 -9999 -9999 -9999 -9999 -9999 -9999 -9999 -9999 -9999 -9999 -9999 -9999 -9999 -9999 -9999 -9999 -9999 -9999 -9999 -9999 -9999 -9999 -9999 -9999 -9999 -9999 -9999 -9999 -9999 -9999 -9999
-9999 -9999 -9999 -9999 -9999 -9999 -9999 -9999 -9999 -9999 -9999 -9999 -9999 -9999 -9999 -9999 -9999 -9999 -9999 -9999 -9999 -9999 -9999 -9999 -9999 -9999 -9999 -9999 -9999 -9999 -9999 -9999 -9999 -9999 -9999 -9999 -9999 -9999 -9999 -9999 -9999 -9999 -9999 -9999 -9999 -9999 -9999 -9999 -9999 -9999 -9999 -9999 -9999 -9999 -9999 3.5449E-2 3.57153E-2 3.24713E-2 3.27568E-2 3.0025E-2 3.04802E-2 3.10197E-2 2.82757E-2 2.87412E-2 2.92509E-2 2.66159E-2 2.72255E-2 2.46347E-2 2.50419E-2 2.55198E-2 2.30499E-2 2.33723E-2 2.37292E-2 2.14209E-2 2.18589E-2 1.9622E-2 1.98723E-2 2.01257E-2 1.80562E-2 1.838E-2 1.88525E-2 1.68411E-2 8.56909E-2 8.5085E-2 7.55332E-2 7.71746E-2 7.88485E-2 6.93328E-2 6.83383E-2 1.32122E-2 1.13972E-2 1.13972E-2 1.14118E-2 9.82551E-3 9.61394E-3 9.67569E-3 1.30602E-2 3.1681E-2 5.88716E-2 1.93479E-1 1.61848E-1 1.50827E-1 1.34996E-1 1.21417E-1 8.62392E-2 6.58979E-2 4.85755E-2 4.01055E-2 4.13686E-2 5.83643E-2 8.74592E-2 1.09489E-1 9.15684E-2 8.84011E-2 5.18799E-2 4.17594E-2 3.95904E-2 3.94922E-2 4.37727E-2 5.66607E-2 2.89336E-2 1.55034E-1 1.15167E-1 1.07255E-1 1.07319E-1 5.60642E-2 5.16831E-2 1.06205E-1 1.61316E-1 1.15264E-1 8.00949E-2 8.26337E-2 6.93116E-2 6.79086E-2 8.3207E-2 7.97774E-2 7.97774E-2 8.19139E-2 7.13685E-2 5.29752E-2 6.62345E-2 4.7966E-2 1.942E-2 2.42001E-2 1.78106E-2 1.19759E-2 2.22773E-2 5.59415E-2 6.09502E-2 4.91951E-2 3.93827E-2 2.39695E-2 2.1224E-2 2.18951E-2 3.28169E-2 2.44074E-2 1.34245E-2 5.64334E-3 4.31548E-3 1.50925E-3 1.1036E-3 6.52956E-4 6.99868E-4 7.10846E-4 9.54906E-4 9.21593E-4 1.094E-3 1.89505E-3 2.99851E-3 4.98571E-3 6.13271E-3 7.51647E-3 5.54597E-3 5.50101E-3 2.98733E-3 1.70326E-3 1.28502E-3 2.61444E-3 5.24919E-3 7.54561E-3 2.33172E-2 3.1469E-2 2.25731E-2 9.08926E-3 2.45148E-2 6.18499E-2 9.90815E-2 1.62762E-1 1.02786E-1 4.26411E-2 4.46429E-2 1.16489E-1 2.87809E-1 2.78449E-1 1.18558E-1 7.61014E-2 7.84357E-2 1.67092E-1 2.45834E-1 3.42739E-1 3.28399E-1 2.11134E-1 2.77288E-1 2.08941E-1 1.00121E-1 7.11195E-2 6.26563E-2 2.33486E-1 2.32581E-1 2.21464E-1 2.34442E-1 3.30399E-1 4.46974E-1 4.01943E-1 4.44649E-1 4.88923E-1 -9999 -9999 -9999 -9999 -9999 -9999 -9999 -9999 -9999 -9999 -9999 -9999 -9999 -9999 -9999 -9999 -9999 -9999 -9999 -9999 -9999 -9999 -9999 -9999 -9999 -9999 -9999 -9999 -9999 -9999 -9999 -9999 -9999 -9999 -9999 -9999 -9999 -9999 -9999 -9999 -9999 -9999 -9999 -9999 -9999 -9999 -9999 -9999
-9999 -9999 -9999 -9999 -9999 -9999 -9999 -9999 -9999 -9999 -9999 -9999 -9999 -9999 -9999 -9999 -9999 -9999 -9999 -9999 -9999 -9999 -9999 -9999 -9999 -9999 -9999 -9999 -9999 -9999 -9999 -9999 -9999 -9999 -9999 -9999 -9999 -9999 -9999 -9999 -9999 -9999 -9999 -9999 -9999 -9999 -9999 -9999 -9999 -9999 -9999 -9999 -9999 -9999 -9999 3.58044E-2 3.2675E-2 3.28389E-2 3.3252E-2 3.04039E-2 3.09421E-2 3.14107E-2 2.85972E-2 2.89586E-2 2.6316E-2 2.6683E-2 2.72598E-2 2.47593E-2 2.51684E-2 2.55198E-2 2.3079E-2 2.35501E-2 2.12052E-2 2.16388E-2 2.20812E-2 1.9948E-2 2.0305E-2 2.05378E-2 1.838E-2 1.86621E-2 1.91173E-2 1.71217E-2 1.73407E-2 8.78423E-2 7.75437E-2 7.79145E-2 1.54234E-2 1.35363E-2 1.3416E-2 1.33647E-2 1.15438E-2 1.1485E-2 1.1485E-2 9.93937E-3 9.82551E-3 9.9521E-3 1.16678E-2 3.30991E-2 6.79198E-2 2.0582E-1 1.72346E-1 1.51562E-1 1.25616E-1 1.12469E-1 8.68525E-2 6.87389E-2 5.48481E-2 4.28284E-2 4.277E-2 7.84195E-2 1.09841E-1 1.17821E-1 1.32842E-1 1.01276E-1 7.56261E-2 5.52886E-2 5.32346E-2 5.11874E-2 1.9628E-2 2.53842E-2 4.44306E-2 8.30672E-2 1.03468E-1 5.71794E-2 5.45749E-2 4.73908E-2 6.03029E-2 1.23771E-1 6.80627E-2 1.40454E-1 6.36436E-2 6.44632E-2 7.90332E-2 8.20015E-2 8.58753E-2 8.59321E-2 8.28027E-2 6.61158E-2 5.67862E-2 3.05247E-2 4.45517E-2 5.82989E-2 1.78788E-2 8.7252E-3 1.3299E-2 1.84206E-2 3.16249E-2 4.95594E-2 6.51761E-2 4.48895E-2 2.40964E-2 2.22845E-2 9.96272E-3 1.74081E-2 2.06093E-2 1.66716E-2 1.42234E-2 1.09665E-2 7.39697E-3 5.23309E-3 4.11132E-3 1.4403E-3 5.09249E-4 5.62148E-4 6.07952E-4 8.39646E-4 9.93773E-4 1.46438E-3 2.39301E-3 4.14159E-3 5.07437E-3 6.95037E-3 5.55073E-3 5.6419E-3 3.2379E-3 2.66679E-3 2.68736E-3 3.21657E-3 5.05848E-3 6.17051E-3 1.36464E-2 1.59774E-2 9.66871E-3 7.55887E-3 2.08562E-2 3.1397E-2 7.13835E-2 1.66735E-1 1.28619E-1 1.52855E-1 7.76719E-2 1.05266E-1 2.90644E-1 2.27362E-1 1.27291E-1 7.67564E-2 9.88762E-2 1.73899E-1 2.611E-1 3.33745E-1 3.01115E-1 2.28808E-1 1.32396E-1 9.64748E-2 7.80772E-2 6.4895E-2 2.34645E-1 2.46724E-1 2.33978E-1 2.34906E-1 2.91957E-1 4.43141E-1 3.85233E-1 2.38902E-1 4.68366E-1 4.54776E-1 -9999 -9999 -9999 -9999 -9999 -9999 -9999 -9999 -9999 -9999 -9999 -9999 -9999 -9999 -9999 -9999 -9999 -9999 -9999 -9999 -9999 -9999 -9999 -9999 -9999 -9999 -9999 -9999 -9999 -9999 -9999 -9999 -9999 -9999 -9999 -9999 -9999 -9999 -9999 -9999 -9999 -9999 -9999 -9999 -9999 -9999 -9999 -9999
-9999 -9999 -9999 -9999 -9999 -9999 -9999 -9999 -9999 -9999 -9999 -9999 -9999 -9999 -9999 -9999 -9999 -9999 -9999 -9999 -9999 -9999 -9999 -9999 -9999 -9999 -9999 -9999 -9999 -9999 -9999 -9999 -9999 -9999 -9999 -9999 -9999 -9999 -9999 -9999 -9999 -9999 -9999 -9999 -9999 -9999 -9999 -9999 -9999 -9999 -9999 -9999 -9999 -9999 -9999 3.59834E-2 3.29623E-2 3.32105E-2 3.36282E-2 3.07874E-2 3.12929E-2 2.85972E-2 2.9141E-2 2.9435E-2 2.67502E-2 2.70889E-2 2.76048E-2 2.50103E-2 2.54235E-2 2.29337E-2 2.33429E-2 2.36992E-2 2.13938E-2 2.17486E-2 2.22493E-2 2.01002E-2 2.05118E-2 2.08258E-2 1.86148E-2 1.90206E-2 1.70782E-2 1.74734E-2 1.78548E-2 1.5821E-2 1.58614E-2 1.57808E-2 1.36926E-2 1.35536E-2 1.35018E-2 1.17073E-2 1.17073E-2 1.16327E-2 1.16179E-2 1.00288E-2 1.18221E-2 1.0145E-2 1.20928E-2 3.50565E-2 6.5417E-2 1.92919E-1 1.82465E-1 1.62887E-1 1.42994E-1 1.10571E-1 9.15795E-2 7.85187E-2 6.3704E-2 5.08974E-2 5.33825E-2 8.69403E-2 1.17821E-1 1.32567E-1 1.15459E-1 1.0881E-1 1.01167E-1 9.68336E-2 2.84506E-2 3.05634E-2 3.11433E-2 3.1234E-2 4.44283E-2 7.79905E-2 1.36137E-1 4.38745E-2 3.13375E-2 4.12815E-2 8.36391E-2 1.47484E-1 5.75789E-2 1.32415E-1 1.20553E-1 7.13702E-2 7.73551E-2 8.31564E-2 8.59321E-2 1.40494E-1 7.40278E-2 4.37869E-2 3.98683E-2 1.62341E-2 2.44913E-2 3.96847E-2 2.00141E-2 7.06716E-3 9.62532E-3 1.16672E-2 5.25994E-2 1.13622E-1 6.91721E-2 5.32353E-2 3.22499E-2 1.86968E-2 1.70599E-2 1.07726E-2 4.75152E-3 4.03654E-3 4.4931E-3 4.27399E-3 5.35566E-3 5.34877E-3 3.51279E-3 1.81717E-3 8.31932E-4 1.1879E-3 9.64518E-4 5.79397E-4 6.45404E-4 9.75195E-4 1.51478E-3 3.37777E-3 5.42305E-3 6.91773E-3 7.66912E-3 4.97225E-3 4.837E-3 4.62177E-3 8.32433E-3 5.4251E-3 7.41521E-3 4.97863E-3 5.69861E-3 7.54809E-3 1.56427E-2 2.40263E-2 5.89724E-2 1.09147E-1 1.00827E-1 1.64709E-1 1.98271E-1 1.76977E-1 1.19952E-1 9.19753E-2 2.3479E-1 2.43597E-1 2.0057E-1 2.04688E-1 1.30296E-1 1.36482E-1 1.94849E-1 3.02449E-1 2.52527E-1 1.10369E-1 7.44868E-2 7.3197E-2 6.6082E-2 2.39556E-1 2.26162E-1 2.3421E-1 5.67193E-2 7.70826E-2 3.67727E-1 3.75684E-1 4.09794E-1 2.36381E-1 5.12121E-1 -9999 -9999 -9999 -9999 -9999 -9999 -9999 -9999 -9999 -9999 -9999 -9999 -9999 -9999 -9999 -9999 -9999 -9999 -9999 -9999 -9999 -9999 -9999 -9999 -9999 -9999 -9999 -9999 -9999 -9999 -9999 -9999 -9999 -9999 -9999 -9999 -9999 -9999 -9999 -9999 -9999 -9999 -9999 -9999 -9999 -9999 -9999 -9999 -9999
[truncated: 571,980 more chars]
