# Supplementary material for: Alien species revises systematic status: integrative species delimitation of two similar taxa of Symbrenthia Hübner, [1819] (Lepidoptera, Nymphalidae)
Source: PeerJ. 2023 Jan 30;11:e14644. doi: 10.7717/peerj.14644 (PMC9893915; doi:10.7717/peerj.14644)
Supplement: Supplemental Information 6 [file peerj-11-14644-s006.zip › SDM/early_stage/MAXENT/past_2012_output/lunica_8.lambdas]

bio_12, 0.0, 1148.0, 4557.0
bio_2, 0.0, 15.0, 56.0
bio_8, 9.034568840669989, 64.0, 287.0
bio_2^2, -4.306857638185856, 225.0, 3136.0
`bio_12, -1.24154154483966, 1148.0, 2350.5
'bio_12, -0.22912410059789906, 2612.5, 4557.0
'bio_12, -0.377483972499767, 2605.5, 4557.0
`bio_12, -0.22449809373843427, 1148.0, 2455.5
'bio_8, -4.309346909802401, 247.5, 287.0
'bio_8, -0.7025064737394962, 280.5, 287.0
`bio_2, -1.75009096817126, 15.0, 29.5
`bio_12, -0.10692394459536587, 1148.0, 2351.5
'bio_12, -0.03968827740611376, 2585.5, 4557.0
linearPredictorNormalizer, 6.428256465703726
densityNormalizer, 826.5607248081243
numBackgroundPoints, 10025
entropy, 8.241213981571024
