# Supplementary material for: Alien species revises systematic status: integrative species delimitation of two similar taxa of Symbrenthia Hübner, [1819] (Lepidoptera, Nymphalidae)
Source: PeerJ. 2023 Jan 30;11:e14644. doi: 10.7717/peerj.14644 (PMC9893915; doi:10.7717/peerj.14644)
Supplement: Supplemental Information 6 [file peerj-11-14644-s006.zip › SDM/early_stage/MAXENT/past_2012_output/lunica_8_omission.csv]

Raw value	Corresponding cumulative value	Corresponding Logistic value	Fractional area	Training omission	Test omission
7.9757E-8	0.000007976	0.000302518	1	0	0
8.34237E-8	0.000016318	0.000316421	0.999900249	0	0
9.01822E-8	0.000025336	0.000342047	0.999800499	0	0
9.43378E-8	0.000053333	0.000357803	0.999501247	0	0
1.10851E-7	0.000105521	0.000420409	0.999002494	0	0
1.65341E-7	0.000259699	0.000626936	0.997905237	0	0
2.04003E-7	0.000500959	0.000773417	0.996608479	0	0
2.41213E-7	0.001009741	0.00091436	0.994314214	0	0
3.29157E-7	0.002511062	0.001247312	0.989027431	0	0
4.46167E-7	0.005017811	0.001689962	0.982643392	0	0
5.7573E-7	0.010014473	0.002179641	0.972967581	0	0
9.75366E-7	0.025092782	0.003687036	0.953416459	0	0
1.48552E-6	0.050022019	0.005604674	0.932967581	0	0
2.32299E-6	0.100206377	0.008736752	0.906334165	0	0
3.72069E-6	0.20015508	0.013920309	0.873117207	0	0
4.79373E-6	0.30033592	0.01786319	0.84967581	0	0
5.5333E-6	0.400154698	0.020562432	0.83032419	0	0
6.16461E-6	0.500358049	0.022854871	0.813167082	0	0
6.87698E-6	0.601145128	0.025428751	0.797705736	0	0
7.51059E-6	0.701014735	0.02770672	0.783840399	0	0
7.77918E-6	0.750038284	0.028669139	0.777456359	0	0
8.12325E-6	0.80020559	0.029899266	0.77117207	0	0
8.67932E-6	0.900166505	0.031880733	0.759301746	0	0
9.30383E-6	1.000434555	0.034096476	0.748129676	0	0
9.87306E-6	1.10025922	0.036107229	0.737755611	0	0
1.04642E-5	1.200967245	0.038186648	0.727880299	0	0
1.08983E-5	1.300437623	0.039707925	0.718603491	0	0
1.13193E-5	1.400282155	0.041178636	0.709625935	0	0
1.17272E-5	1.500601272	0.04259927	0.700947631	0	0
1.26571E-5	1.750080585	0.045822308	0.680498753	0	0
1.34973E-5	2.002879511	0.048715982	0.661246883	0	0
1.446E-5	2.251832014	0.052010027	0.643491272	0	0
1.52622E-5	2.501418839	0.05473724	0.626733167	0	0
1.6163E-5	2.751479625	0.057781322	0.610872818	0	0
1.69594E-5	3.001103923	0.060456403	0.595810474	0	0
1.77463E-5	3.251552333	0.06308428	0.581446384	0	0
1.86917E-5	3.501540543	0.066222591	0.567780549	0	0
1.97042E-5	3.751000751	0.069560061	0.554812968	0	0
2.09142E-5	4.000230246	0.073517694	0.542543641	0	0
2.19775E-5	4.251103392	0.076967927	0.530872818	0	0
2.33059E-5	4.500494336	0.081241989	0.519900249	0	0
2.45543E-5	4.75184897	0.085222884	0.509426434	0.027027027	0
2.57736E-5	5.001124199	0.08907796	0.499551122	0.027027027	0
2.71663E-5	5.25071786	0.093441602	0.490174564	0.027027027	0
2.84228E-5	5.500506766	0.09734278	0.481197007	0.027027027	0
2.98046E-5	5.750679193	0.101594426	0.472618454	0.054054054	0
3.09956E-5	6.002650387	0.105226866	0.464339152	0.054054054	0
3.25156E-5	6.25028215	0.109820383	0.456558603	0.081081081	0
3.36558E-5	6.501142673	0.113235312	0.448977556	0.081081081	0
3.46549E-5	6.750775744	0.116206312	0.441695761	0.081081081	0
3.61949E-5	7.00194297	0.120746767	0.434613466	0.081081081	0
3.75273E-5	7.252181005	0.124637656	0.427830424	0.081081081	0
3.8708E-5	7.500137263	0.128056697	0.421346633	0.081081081	0
4.01511E-5	7.753266782	0.132199828	0.414962594	0.081081081	0
4.1571E-5	8.002244481	0.136237887	0.408877805	0.081081081	0
4.30677E-5	8.252524514	0.140454251	0.402992519	0.081081081	0
4.4454E-5	8.502215161	0.144322651	0.397306733	0.081081081	0
4.57046E-5	8.750014305	0.147782831	0.391820449	0.081081081	0
4.67684E-5	9.004109834	0.150704197	0.386334165	0.081081081	0
4.82827E-5	9.250712519	0.154828363	0.381147132	0.081081081	0
4.96446E-5	9.500568453	0.158503251	0.37605985	0.081081081	0
5.16431E-5	9.753946658	0.163838655	0.371072319	0.081081081	0
5.31602E-5	10.000011922	0.167843808	0.36638404	0.081081081	0
5.43627E-5	10.252887893	0.170991307	0.361695761	0.081081081	0
5.56861E-5	10.500878004	0.174427738	0.357206983	0.081081081	0
5.68988E-5	10.753986151	0.177551989	0.352718204	0.081081081	0
5.81416E-5	11.001429616	0.180729159	0.348428928	0.081081081	0
5.96744E-5	11.254230518	0.18461421	0.344139651	0.081081081	0
6.0809E-5	11.501229277	0.187466218	0.340049875	0.081081081	0
6.20811E-5	11.753400283	0.190640305	0.3359601	0.081081081	0
6.32721E-5	12.004153832	0.193589591	0.331970075	0.081081081	0
6.48224E-5	12.25455764	0.197396615	0.3280798	0.081081081	0
6.65026E-5	12.503425989	0.201482302	0.324289277	0.108108108	0
6.7872E-5	12.751879968	0.204781595	0.320598504	0.108108108	0
6.94262E-5	13.005459964	0.208493256	0.316907731	0.108108108	0
7.10096E-5	13.251111441	0.212238975	0.313416459	0.108108108	0
7.24434E-5	13.502277339	0.215600607	0.309925187	0.108108108	0
7.40487E-5	13.751082545	0.219330259	0.306533666	0.108108108	0
7.56647E-5	14.005517022	0.223049204	0.303142145	0.108108108	0
7.72797E-5	14.257623593	0.226730631	0.299850374	0.135135135	0
7.83478E-5	14.506488055	0.229146118	0.296658354	0.162162162	0
7.92776E-5	14.750972903	0.23123686	0.293566085	0.162162162	0
7.99288E-5	15.005733506	0.232694166	0.290374065	0.162162162	0
8.16763E-5	15.256327159	0.236577996	0.287281796	0.162162162	0
8.32493E-5	15.503861138	0.240040583	0.284289277	0.162162162	0
8.48021E-5	15.755733037	0.243428123	0.281296758	0.162162162	0
8.55977E-5	16.002995413	0.245151964	0.27840399	0.162162162	0
8.72694E-5	16.253668928	0.248748708	0.275511222	0.162162162	0
8.93707E-5	16.50035846	0.253221604	0.272718204	0.162162162	0
9.06699E-5	16.752846127	0.255960379	0.269925187	0.162162162	0
9.17006E-5	17.008145456	0.258118995	0.26713217	0.162162162	0
9.3422E-5	17.258246875	0.261696463	0.264438903	0.162162162	0
9.5256E-5	17.503637284	0.265470054	0.261845387	0.189189189	0
9.65966E-5	17.752958324	0.268204237	0.25925187	0.189189189	0
9.79544E-5	18.005998075	0.270952581	0.256658354	0.189189189	0
9.95157E-5	18.252453849	0.274087596	0.254164589	0.189189189	0
1.01538E-4	18.503666719	0.278108427	0.251670823	0.189189189	0
1.03822E-4	18.750121634	0.282596702	0.249276808	0.216216216	0
1.04966E-4	19.000835911	0.284824102	0.246882793	0.216216216	0
1.06849E-4	19.255454297	0.288459282	0.244488778	0.216216216	0
1.08996E-4	19.503249538	0.292558934	0.242194514	0.216216216	0
1.1051E-4	19.755932561	0.295422564	0.239900249	0.216216216	0
1.11941E-4	20.000611457	0.298108599	0.237705736	0.216216216	0
1.13225E-4	20.259589544	0.300498821	0.235411471	0.216216216	0
1.15558E-4	20.510838947	0.304804267	0.233216958	0.216216216	0
1.17599E-4	20.755686361	0.30852733	0.231122195	0.243243243	0
1.18794E-4	21.004012534	0.310686915	0.229027431	0.243243243	0
1.19948E-4	21.254966359	0.312761239	0.226932668	0.243243243	0
1.20958E-4	21.507794339	0.31456749	0.224837905	0.243243243	0
1.22485E-4	21.751246941	0.317277447	0.222842893	0.243243243	0
1.23637E-4	22.010004812	0.319309939	0.22074813	0.27027027	0
1.24639E-4	22.258203954	0.321066396	0.218753117	0.27027027	0
1.26084E-4	22.508761465	0.323583586	0.216758105	0.27027027	0
1.27696E-4	22.762421291	0.32637109	0.214763092	0.27027027	0
1.28624E-4	23.005962118	0.327964928	0.21286783	0.27027027	0
1.29895E-4	23.251706232	0.33013589	0.210972569	0.27027027	0
1.31239E-4	23.512686505	0.332416933	0.208977556	0.27027027	0
1.32657E-4	23.750328641	0.334805458	0.207182045	0.27027027	0
1.33516E-4	24.003065636	0.336245012	0.205286783	0.27027027	0
1.35031E-4	24.258072257	0.338767511	0.203391521	0.27027027	0
1.36019E-4	24.501935182	0.340402475	0.20159601	0.27027027	0
1.37758E-4	24.762350223	0.343260634	0.199700748	0.27027027	0
1.39043E-4	25.011424073	0.345355921	0.197905237	0.27027027	0
1.41163E-4	25.263935824	0.34878585	0.196109726	0.27027027	0
1.42454E-4	25.504837133	0.350855677	0.194413965	0.27027027	0
1.43679E-4	25.77694382	0.352808818	0.192518703	0.27027027	0
1.45525E-4	26.008134727	0.355729515	0.190922693	0.27027027	0
1.47801E-4	26.258437838	0.359293762	0.189226933	0.27027027	0
1.49271E-4	26.510949659	0.361574884	0.187531172	0.27027027	0
1.50934E-4	26.75151909	0.364136369	0.185935162	0.27027027	0
1.52937E-4	27.009818664	0.367194291	0.184239401	0.27027027	0
1.54243E-4	27.255697438	0.369172409	0.182643392	0.27027027	0
1.56181E-4	27.504509428	0.372085622	0.181047382	0.27027027	0
1.57369E-4	27.755474796	0.37385787	0.179451372	0.27027027	0
1.58102E-4	28.007830784	0.37494587	0.177855362	0.27027027	0
1.59196E-4	28.26177292	0.376563153	0.176259352	0.27027027	0
1.60988E-4	28.502091678	0.379194636	0.174763092	0.27027027	0
1.63986E-4	28.762059057	0.383548395	0.173167082	0.27027027	0
1.65818E-4	29.009475094	0.386177655	0.171670823	0.27027027	0
1.67759E-4	29.260063089	0.38894023	0.170174564	0.27027027	0
1.69308E-4	29.512867529	0.391126891	0.168678304	0.27027027	0
1.70219E-4	29.750477257	0.392405204	0.167281796	0.27027027	0.25
1.7193E-4	30.007160777	0.394792397	0.165785536	0.27027027	0.25
1.73617E-4	30.2663727	0.397128539	0.164289277	0.27027027	0.25
1.75723E-4	30.51099197	0.400018273	0.162892768	0.27027027	0.25
1.78012E-4	30.758370215	0.403128954	0.161496259	0.27027027	0.25
1.80186E-4	31.009284645	0.406052589	0.160099751	0.27027027	0.25
1.81424E-4	31.280742073	0.407704804	0.158603491	0.27027027	0.25
1.825E-4	31.517415531	0.409133698	0.157306733	0.27027027	0.25
1.84174E-4	31.755562434	0.411343224	0.156009975	0.27027027	0.25
1.86012E-4	32.014522767	0.413749231	0.154613466	0.27027027	0.25
1.87451E-4	32.2762454	0.415620869	0.153216958	0.27027027	0.25
1.88594E-4	32.501905212	0.417098097	0.15201995	0.27027027	0.25
1.90061E-4	32.766907599	0.418982275	0.150623441	0.27027027	0.25
1.91537E-4	33.014939529	0.420867421	0.149326683	0.27027027	0.25
1.93723E-4	33.265304155	0.423635351	0.148029925	0.27027027	0.25
1.94926E-4	33.51765756	0.425147478	0.146733167	0.27027027	0.25
1.97018E-4	33.7527582	0.427758547	0.14553616	0.27027027	0.25
1.99027E-4	34.010026816	0.430243573	0.144239401	0.27027027	0.5
2.00877E-4	34.250112392	0.432512817	0.143042394	0.27027027	0.5
2.02967E-4	34.513096198	0.435055075	0.141745636	0.27027027	0.5
2.04561E-4	34.757596809	0.436979416	0.140548628	0.27027027	0.5
2.06292E-4	35.004367613	0.439053334	0.139351621	0.27027027	0.5
2.07435E-4	35.252731962	0.440415175	0.138154613	0.27027027	0.5
2.08941E-4	35.502661517	0.44219854	0.136957606	0.297297297	0.5
2.11064E-4	35.754729476	0.444693879	0.135760599	0.297297297	0.5
2.12051E-4	36.030033515	0.445845333	0.13446384	0.297297297	0.5
2.13782E-4	36.264352823	0.447855005	0.133366584	0.297297297	0.5
2.1633E-4	36.501191001	0.450787425	0.132269327	0.297297297	0.5
2.18781E-4	36.762589937	0.453577292	0.131072319	0.297297297	0.5
2.19216E-4	37.00353218	0.454069673	0.129975062	0.297297297	0.5
2.20846E-4	37.289659341	0.455906725	0.128678304	0.297297297	0.5
2.23158E-4	37.511630705	0.458492165	0.127680798	0.297297297	0.5
2.24633E-4	37.757833603	0.460127778	0.126583541	0.297297297	0.5
2.26905E-4	38.006435016	0.462628452	0.125486284	0.324324324	0.5
2.28524E-4	38.256825363	0.464397049	0.124389027	0.324324324	0.5
2.30529E-4	38.509371357	0.466570441	0.123291771	0.324324324	0.75
2.32284E-4	38.764030968	0.468458313	0.122194514	0.324324324	0.75
2.33883E-4	39.020513646	0.470166784	0.121097257	0.324324324	0.75
2.35646E-4	39.255114611	0.472038	0.120099751	0.324324324	0.75
2.37534E-4	39.515199817	0.474026439	0.119002494	0.324324324	0.75
2.38352E-4	39.753119673	0.474884528	0.118004988	0.324324324	0.75
2.39546E-4	40.016051231	0.476130585	0.116907731	0.324324324	0.75
2.416E-4	40.256973116	0.478260564	0.115910224	0.324324324	0.75
2.43349E-4	40.523942349	0.480060314	0.114812968	0.324324324	0.75
2.45668E-4	40.768672692	0.482428129	0.113815461	0.324324324	0.75
2.4772E-4	41.015224038	0.484506003	0.112817955	0.324324324	0.75
2.49739E-4	41.263979048	0.486533382	0.111820449	0.324324324	0.75
2.52795E-4	41.515269935	0.48957242	0.110822943	0.324324324	0.75
2.54646E-4	41.769149739	0.491395187	0.109825436	0.324324324	0.75
2.58484E-4	42.00064577	0.495134808	0.108927681	0.324324324	0.75
2.60478E-4	42.260049022	0.497055942	0.107930175	0.351351351	0.75
2.63735E-4	42.522513065	0.500162029	0.106932668	0.351351351	0.75
2.65583E-4	42.760790087	0.501908001	0.106034913	0.351351351	0.75
2.68679E-4	43.00128808	0.504804759	0.105137157	0.351351351	0.75
2.70522E-4	43.270738685	0.506513465	0.104139651	0.378378378	0.75
2.72152E-4	43.515134454	0.508015659	0.103241895	0.378378378	0.75
2.74855E-4	43.761570665	0.510485359	0.10234414	0.378378378	0.75
2.78339E-4	44.011230542	0.51363262	0.101446384	0.378378378	0.75
2.7999E-4	44.262783178	0.515109801	0.100548628	0.378378378	0.75
2.81871E-4	44.515742716	0.516781531	0.099650873	0.378378378	0.75
2.8483E-4	44.770621404	0.519389498	0.098753117	0.378378378	0.75
2.86993E-4	45.027918539	0.521277179	0.097855362	0.378378378	0.75
2.90883E-4	45.259018006	0.524636245	0.097057357	0.378378378	0.75
2.9479E-4	45.522868108	0.52796253	0.096159601	0.378378378	0.75
2.97229E-4	45.759454386	0.53001516	0.095361596	0.378378378	0.75
2.99745E-4	46.028017051	0.532114904	0.09446384	0.378378378	0.75
3.0212E-4	46.269068178	0.534078845	0.093665835	0.378378378	0.75
3.05181E-4	46.512465449	0.536586935	0.09286783	0.378378378	0.75
3.06809E-4	46.757137652	0.537909719	0.092069825	0.378378378	0.75
3.08578E-4	47.003500689	0.539337741	0.09127182	0.405405405	0.75
3.11706E-4	47.251853342	0.541843074	0.090473815	0.405405405	0.75
3.14278E-4	47.502164231	0.54388209	0.08967581	0.405405405	0.75
3.16763E-4	47.754643626	0.545835648	0.088877805	0.405405405	0.75
3.19366E-4	48.009463958	0.54786364	0.0880798	0.405405405	0.75
3.2217E-4	48.266226793	0.550027649	0.087281796	0.405405405	0.75
3.25584E-4	48.525365124	0.552635423	0.086483791	0.405405405	0.75
3.2935E-4	48.754911935	0.555476832	0.085785536	0.405405405	0.75
3.32074E-4	49.019467433	0.557509703	0.084987531	0.432432432	0.75
3.34679E-4	49.252766496	0.559436183	0.084289277	0.432432432	0.75
3.37194E-4	49.521559904	0.561280808	0.083491272	0.432432432	0.75
3.39237E-4	49.758269848	0.562768082	0.082793017	0.432432432	0.75
3.42705E-4	50.031196693	0.565268745	0.081995012	0.432432432	0.75
3.44341E-4	50.271799907	0.566438842	0.081296758	0.432432432	0.75
3.49105E-4	50.514177786	0.569810329	0.080598504	0.432432432	0.75
3.52147E-4	50.759789632	0.571935264	0.079900249	0.432432432	0.75
3.53835E-4	51.007126727	0.573105771	0.079201995	0.432432432	0.75
3.57923E-4	51.256392373	0.575913563	0.078503741	0.432432432	0.75
3.63005E-4	51.509014664	0.579353625	0.077805486	0.432432432	0.75
3.65945E-4	51.764167674	0.581318309	0.077107232	0.432432432	0.75
3.67768E-4	52.020881857	0.582526898	0.076408978	0.432432432	0.75
3.69784E-4	52.279199707	0.583856151	0.075710723	0.432432432	0.75
3.74872E-4	52.502890223	0.587172465	0.075112219	0.432432432	0.75
3.76789E-4	52.765936965	0.588408229	0.074413965	0.432432432	0.75
3.79132E-4	53.030565517	0.589908801	0.073715711	0.432432432	0.75
3.81886E-4	53.25892982	0.591658638	0.073117207	0.432432432	0.75
3.84642E-4	53.527079553	0.593394898	0.072418953	0.432432432	0.75
3.86953E-4	53.758676375	0.594839384	0.071820449	0.432432432	0.75
3.91484E-4	54.031627376	0.597641911	0.071122195	0.432432432	0.75
3.93412E-4	54.267173355	0.598822328	0.070523691	0.432432432	0.75
3.94714E-4	54.503771747	0.599615829	0.069925187	0.432432432	0.75
3.9794E-4	54.781708933	0.601568271	0.069226933	0.432432432	0.75
4.00001E-4	55.021060367	0.602806256	0.068628429	0.432432432	0.75
4.01531E-4	55.261556761	0.603719674	0.068029925	0.432432432	0.75
4.02469E-4	55.502798296	0.60427799	0.067431421	0.432432432	0.75
4.13317E-4	55.78895765	0.610619792	0.066733167	0.432432432	0.75
4.16162E-4	56.038186901	0.612249411	0.066134663	0.432432432	0.75
4.17635E-4	56.288546154	0.613088278	0.06553616	0.432432432	0.75
4.19614E-4	56.53971189	0.614208802	0.064937656	0.432432432	0.75
4.23171E-4	56.750458156	0.616206952	0.064438903	0.432432432	0.75
4.24301E-4	57.004869121	0.616837549	0.063840399	0.432432432	0.75
4.27178E-4	57.260426888	0.618433257	0.063241895	0.432432432	0.75
4.29452E-4	57.517311942	0.619685575	0.062643392	0.432432432	0.75
4.35042E-4	57.777136928	0.622728467	0.062044888	0.432432432	0.75
4.37076E-4	58.038652104	0.623823944	0.061446384	0.432432432	0.75
4.3897E-4	58.25779485	0.624837961	0.060947631	0.432432432	0.75
4.40908E-4	58.521861272	0.62587024	0.060349127	0.432432432	0.75
4.4259E-4	58.786962514	0.626761262	0.059750623	0.432432432	0.75
4.44809E-4	59.053387644	0.627930519	0.05915212	0.432432432	0.75
4.46289E-4	59.276174052	0.628706347	0.058653367	0.432432432	0.75
4.49285E-4	59.544781087	0.630266514	0.058054863	0.432432432	0.75
4.52124E-4	59.770360665	0.631733122	0.05755611	0.432432432	0.75
4.55241E-4	60.042850401	0.633330461	0.056957606	0.459459459	0.75
4.58472E-4	60.271217192	0.634971109	0.056458853	0.459459459	0.75
4.604E-4	60.5011617	0.635943362	0.0559601	0.459459459	0.75
4.6242E-4	60.778118137	0.636955987	0.055361596	0.459459459	0.75
4.64803E-4	61.010087271	0.638143628	0.054862843	0.459459459	0.75
4.67044E-4	61.289656418	0.639253762	0.054264339	0.459459459	0.75
4.68312E-4	61.523483746	0.639878755	0.053765586	0.459459459	0.75
4.70815E-4	61.758389673	0.641106117	0.053266833	0.459459459	0.75
4.7606E-4	62.042759553	0.643651301	0.052668329	0.459459459	0.75
4.78525E-4	62.281428596	0.644834842	0.052169576	0.459459459	0.75
4.82427E-4	62.521303275	0.646692866	0.051670823	0.459459459	0.75
4.8451E-4	62.763157798	0.647676573	0.05117207	0.459459459	0.75
4.87114E-4	63.005986061	0.648898716	0.050673317	0.486486486	0.75
4.89121E-4	63.250433874	0.649834778	0.050174564	0.486486486	0.75
4.91659E-4	63.544777588	0.651011566	0.04957606	0.486486486	0.75
4.93045E-4	63.791072384	0.651651031	0.049077307	0.486486486	0.75
4.95545E-4	64.038060162	0.652798344	0.048578554	0.486486486	0.75
4.97619E-4	64.286353549	0.653744265	0.0480798	0.486486486	0.75
5.03514E-4	64.537048595	0.656405254	0.047581047	0.486486486	0.75
5.07347E-4	64.790165151	0.658113324	0.047082294	0.486486486	0.75
5.16393E-4	65.046433211	0.662078512	0.046583541	0.486486486	0.75
5.17448E-4	65.25327723	0.662535114	0.046184539	0.486486486	0.75
5.2301E-4	65.513284596	0.664921266	0.045685786	0.486486486	0.75
5.25877E-4	65.775864272	0.666138418	0.045187032	0.513513514	0.75
5.28785E-4	66.039365969	0.667363666	0.044688279	0.513513514	0.75
5.32511E-4	66.251876741	0.66892036	0.044289277	0.513513514	0.75
5.35164E-4	66.518965949	0.670020327	0.043790524	0.513513514	0.75
5.39616E-4	66.787920556	0.671849472	0.043291771	0.513513514	0.75
5.41946E-4	67.004509668	0.672798575	0.042892768	0.513513514	0.75
5.42693E-4	67.275745153	0.673101487	0.042394015	0.513513514	0.75
5.44286E-4	67.547492724	0.673746265	0.041895262	0.513513514	0.75
5.46302E-4	67.76565528	0.674558356	0.041496259	0.513513514	0.75
5.49255E-4	68.039786591	0.67574066	0.040997506	0.513513514	0.75
5.53005E-4	68.26046364	0.677229769	0.040598504	0.540540541	0.75
5.58152E-4	68.53792176	0.679251653	0.040099751	0.567567568	0.75
5.62706E-4	68.76206387	0.681019593	0.039700748	0.567567568	0.75
5.66167E-4	69.044032549	0.682350106	0.039201995	0.567567568	0.75
5.68752E-4	69.271044401	0.683336422	0.038802993	0.567567568	0.75
5.77966E-4	69.557460638	0.686803784	0.038304239	0.567567568	0.75
5.82046E-4	69.78954006	0.68831483	0.037905237	0.567567568	0.75
5.85717E-4	70.02346259	0.689661952	0.037506234	0.567567568	0.75
5.88398E-4	70.258474946	0.69063861	0.037107232	0.567567568	0.75
5.90149E-4	70.552999025	0.691273265	0.036608479	0.567567568	0.75
5.933E-4	70.789902077	0.692408562	0.036209476	0.567567568	0.75
5.97319E-4	71.028553617	0.693844657	0.035810474	0.567567568	0.75
5.98674E-4	71.267776759	0.694325775	0.035411471	0.567567568	0.75
6.00682E-4	71.50769322	0.695035789	0.035012469	0.567567568	0.75
6.08755E-4	71.750070896	0.697858033	0.034613466	0.567567568	0.75
6.12902E-4	72.055681407	0.699287638	0.034114713	0.567567568	0.75
6.15834E-4	72.301332767	0.700290395	0.033715711	0.567567568	0.75
6.22395E-4	72.549420585	0.702509815	0.033316708	0.567567568	0.75
6.28673E-4	72.800069951	0.704603045	0.032917706	0.567567568	0.75
6.34572E-4	73.052382606	0.706543285	0.032518703	0.567567568	0.75
6.39217E-4	73.307307809	0.708053164	0.032119701	0.567567568	0.75
6.42516E-4	73.563959896	0.709115982	0.031720698	0.594594595	0.75
6.43645E-4	73.756976548	0.709478012	0.031421446	0.594594595	0.75
6.45991E-4	74.014919754	0.71022745	0.031022444	0.594594595	0.75
6.48249E-4	74.274129189	0.710945182	0.030623441	0.594594595	0.75
6.53009E-4	74.534734038	0.712446231	0.030224439	0.594594595	0.75
6.54845E-4	74.796121307	0.713021099	0.029825436	0.594594595	0.75
6.58163E-4	75.058725989	0.714054233	0.029426434	0.594594595	0.75
6.63586E-4	75.257571983	0.715726679	0.029127182	0.594594595	0.75
6.69639E-4	75.524459477	0.717570432	0.02872818	0.594594595	1
6.75764E-4	75.793490858	0.719412189	0.028329177	0.594594595	1
6.79031E-4	76.064830062	0.720384667	0.027930175	0.594594595	1
6.79848E-4	76.268674559	0.720626738	0.027630923	0.594594595	1
6.89078E-4	76.542598483	0.723333543	0.02723192	0.594594595	1
6.92569E-4	76.818879243	0.724343862	0.026832918	0.594594595	1
6.93995E-4	77.027006134	0.724754313	0.026533666	0.594594595	1
6.97924E-4	77.305748703	0.72587901	0.026134663	0.621621622	1
7.02078E-4	77.515920479	0.727058151	0.025835411	0.621621622	1
7.06244E-4	77.797931921	0.728230743	0.025436409	0.621621622	1
7.09084E-4	78.010200995	0.72902419	0.025137157	0.648648649	1
7.10972E-4	78.294420552	0.729549302	0.024738155	0.648648649	1
7.13228E-4	78.508036183	0.730173747	0.024438903	0.648648649	1
7.20544E-4	78.794941911	0.732179774	0.0240399	0.648648649	1
7.22656E-4	79.0115225	0.732753344	0.023740648	0.648648649	1
7.2757E-4	79.302033627	0.734078146	0.023341646	0.675675676	1
7.2811E-4	79.520442194	0.734223196	0.023042394	0.675675676	1
7.36639E-4	79.814673738	0.736489366	0.022643392	0.675675676	1
7.38586E-4	80.036103083	0.737001447	0.02234414	0.675675676	1
7.4246E-4	80.258471477	0.738014234	0.022044888	0.675675676	1
7.44754E-4	80.555898133	0.73861026	0.021645885	0.675675676	1
7.46649E-4	80.779551209	0.739100584	0.021346633	0.675675676	1
7.5096E-4	81.004445549	0.740209218	0.021047382	0.702702703	1
7.54577E-4	81.305751146	0.741132004	0.020648379	0.702702703	1
7.60643E-4	81.533735488	0.742665205	0.020349127	0.702702703	1
7.62347E-4	81.762309296	0.743092774	0.020049875	0.702702703	1
7.64975E-4	82.067870218	0.743749114	0.019650873	0.702702703	1
7.67291E-4	82.29786175	0.744324755	0.019351621	0.72972973	1
7.70335E-4	82.528695627	0.745077482	0.019052369	0.72972973	1
7.75211E-4	82.760734255	0.746274178	0.018753117	0.72972973	1
7.76948E-4	83.071184358	0.746697689	0.018354115	0.72972973	1
7.82211E-4	83.305174667	0.747972586	0.018054863	0.72972973	1
7.8712E-4	83.540699153	0.749150107	0.017755611	0.72972973	1
7.88755E-4	83.777295701	0.749539672	0.017456359	0.72972973	1
7.93135E-4	84.014698027	0.750577951	0.017157107	0.72972973	1
7.97401E-4	84.253763625	0.751580898	0.016857855	0.72972973	1
8.07457E-4	84.574829333	0.753913321	0.016458853	0.72972973	1
8.08492E-4	84.817256668	0.754150796	0.016159601	0.72972973	1
8.11838E-4	85.060600048	0.754915746	0.015860349	0.72972973	1
8.13465E-4	85.304622942	0.755285961	0.015561097	0.72972973	1
8.17653E-4	85.549465009	0.756233877	0.015261845	0.72972973	1
8.21625E-4	85.795216731	0.757126184	0.014962594	0.72972973	1
8.2309E-4	86.041980252	0.757453618	0.014663342	0.72972973	1
8.27952E-4	86.289530017	0.75853395	0.01436409	0.72972973	1
8.29736E-4	86.538292438	0.758928053	0.014064838	0.756756757	1
8.31178E-4	86.787552689	0.759245385	0.013765586	0.783783784	1
8.31376E-4	87.03696562	0.759289125	0.013366584	0.810810811	1
8.35666E-4	87.287020133	0.760228495	0.013167082	0.837837838	1
8.44478E-4	87.5389721	0.762135237	0.01286783	0.837837838	1
8.46817E-4	87.792858465	0.76263644	0.012568579	0.837837838	1
8.48501E-4	88.047201477	0.762995724	0.012269327	0.837837838	1
8.53663E-4	88.302838694	0.76409094	0.011970075	0.837837838	1
8.56479E-4	88.559391107	0.764683894	0.011670823	0.837837838	1
8.63694E-4	88.817208172	0.766190155	0.011371571	0.837837838	1
8.6767E-4	89.077045021	0.767011904	0.011072319	0.837837838	1
8.70623E-4	89.251043624	0.767618494	0.010872818	0.837837838	1
8.72988E-4	89.512620865	0.768102027	0.010573566	0.837837838	1
8.75037E-4	89.774909322	0.768519387	0.010274314	0.837837838	1
8.88075E-4	90.04034631	0.771140092	0.009975062	0.837837838	1
8.88917E-4	90.307000176	0.771307151	0.00967581	0.864864865	1
8.90396E-4	90.574019605	0.771600341	0.009376559	0.891891892	1
8.90895E-4	90.752148667	0.771698986	0.009177057	0.918918919	1
8.95929E-4	91.020155761	0.772690153	0.008877805	0.918918919	1
9.02981E-4	91.290691533	0.77406433	0.008578554	0.918918919	1
9.06777E-4	91.562302835	0.774797268	0.008279302	0.945945946	1
9.15299E-4	91.836824409	0.776425213	0.00798005	0.972972973	1
9.16386E-4	92.111522873	0.776631226	0.007680798	0.972972973	1
9.19597E-4	92.295439247	0.777237349	0.007481297	0.972972973	1
9.35212E-4	92.573964087	0.780138954	0.007182045	0.972972973	1
9.4015E-4	92.761566427	0.781040886	0.006982544	0.972972973	1
9.43379E-4	93.044122758	0.781626762	0.006683292	0.972972973	1
9.49737E-4	93.328303527	0.782771127	0.00638404	0.972972973	1
9.52327E-4	93.518697834	0.783233756	0.006184539	0.972972973	1
9.54295E-4	93.804695077	0.783584067	0.005885287	0.972972973	1
9.6617E-4	94.093195991	0.785673867	0.005586035	0.972972973	1
9.75185E-4	94.28819405	0.787233599	0.005386534	0.972972973	1
9.94131E-4	94.584153772	0.790438882	0.005087282	0.972972973	1
1.00356E-3	94.784079309	0.791998818	0.004887781	0.972972973	1
1.00472E-3	95.085405133	0.792187778	0.004588529	0.972972973	1
1.00527E-3	95.286403502	0.792278152	0.004389027	0.972972973	1
1.0161E-3	95.589886359	0.794035814	0.004089776	0.972972973	1
1.03665E-3	95.796090283	0.79729196	0.003890274	0.972972973	1
1.04183E-3	96.004336053	0.798095512	0.003690773	0.972972973	1
1.04462E-3	96.31755993	0.798527187	0.003391521	0.972972973	1
1.0473E-3	96.526988447	0.798938057	0.00319202	0.972972973	1
1.05397E-3	96.842403961	0.799956161	0.002892768	0.972972973	1
1.06859E-3	97.054739073	0.802151896	0.002693267	1	1
1.0749E-3	97.269289492	0.803084687	0.002493766	1	1
1.08003E-3	97.592388417	0.803835887	0.002194514	1	1
1.0883E-3	97.809863356	0.805035931	0.001995012	1	1
1.09961E-3	98.028774292	0.806654041	0.001795511	1	1
1.12163E-3	98.250898064	0.809727446	0.00159601	1	1
1.12579E-3	98.587880024	0.810296944	0.001296758	1	1
1.15453E-3	98.818773297	0.814142487	0.001097257	1	1
1.16169E-3	99.051095575	0.815075826	0.000897756	1	1
1.16788E-3	99.284245255	0.815875315	0.000698254	1	1
1.17636E-3	99.518873442	0.816959868	0.000498753	1	1
1.20848E-3	99.758033507	0.820954032	0.000299252	1	1
