# Supplementary material for: Alien species revises systematic status: integrative species delimitation of two similar taxa of Symbrenthia Hübner, [1819] (Lepidoptera, Nymphalidae)
Source: PeerJ. 2023 Jan 30;11:e14644. doi: 10.7717/peerj.14644 (PMC9893915; doi:10.7717/peerj.14644)
Supplement: Supplemental Information 6 [file peerj-11-14644-s006.zip › SDM/early_stage/MAXENT/past_2012_output/lunica_8_samplePredictions.csv]

X	Y	Test or train	Raw prediction	Cumulative prediction	Logistic prediction
121.542805	24.929551	train	6.422382323263103E-4	73.54235042247663	0.709026919251842
121.490908	25.152731	train	0.0010547614579666511	96.85389878425528	0.8000766252501706
121.503062	24.774995	train	2.0745764439486118E-4	35.25648993247204	0.440441762729868
121.537068	24.851766	train	1.1555804564728839E-4	20.51084442305121	0.30480426702468216
121.736319	24.96119	train	4.5472558664493446E-4	59.99779270159266	0.6330671307106073
121.780759	24.947384	train	2.68678690118198E-4	43.00126400831026	0.5048047592829794
121.581327	24.958587	train	4.849103027343969E-4	62.80048683704292	0.6478649174397232
121.527727	25.025812	train	9.149398900981037E-4	91.8252563011019	0.7763570620522419
121.536563	25.008395	train	8.313764360296785E-4	87.03699103519556	0.7592891246859095
121.545886	24.991573	train	8.903960042862021E-4	90.57402113505445	0.7716003406166074
121.10786	24.764337	train	2.254823282001075E-4	37.85076678550329	0.461065286092598
120.967305	24.468071	train	6.521623014041304E-5	12.312891086512934	0.19835806922929783
121.775489	25.148042	train	8.311775104308725E-4	86.78746806339416	0.7592453850903268
121.815558	25.131449	train	9.036171404586807E-4	91.33620864001716	0.7741875163793325
120.965904	24.671126	train	7.746158816276503E-5	14.300003051637475	0.2271429760096198
120.821216	24.340492	train	1.2301310123041882E-4	21.86986703653442	0.31821096277657585
120.390457	23.007082	train	3.2069675059514426E-5	6.177634005803874	0.10847771297308553
121.584962	24.759499	train	3.3044832191910775E-4	48.861581208962505	0.5562986791230123
121.950175	24.842148	train	7.06334924526917E-4	77.80472785942696	0.7282561499803052
121.545303	24.940538	train	6.970727351281172E-4	77.24535578946269	0.725636072410309
121.389441	24.796901	train	3.082805231307397E-4	46.96207202594278	0.5390984094653719
120.790275	23.72876	train	2.384574360280163E-5	4.6091872158457585	0.08296773648118368
120.438169	22.833288	train	7.68414488335125E-5	14.189211209829775	0.2257350111639595
121.535148	25.141177	train	5.496475324624218E-4	68.06288603245171	0.6758972881232415
121.361969	23.730251	train	1.0164636105070302E-4	18.51535941319454	0.278322703703564
121.537068	25.125921	train	8.30755734408218E-4	86.71456099177652	0.7591525927262028
121.558751	25.243016	train	5.245721656026021E-4	65.65635851919136	0.6655856265168918
121.660252	24.987834	train	7.471081026562574E-4	80.80350147317797	0.7392190125659399
121.592534	25.132271	train	7.670284033396013E-4	82.27178445802107	0.7442596427855243
121.562179	24.990822	train	8.28455255283565E-4	86.35970434587931	0.7586452167045009
121.581077	24.998816	train	8.903195669533169E-4	90.56022034301078	0.771585210615726
121.539927	25.157018	train	7.226562651484127E-4	79.01153817532848	0.73275334363523
121.530733	25.125393	train	5.538390108539376E-4	68.30542246719898	0.6775592215153571
121.55581	25.011495	train	8.880753335476551E-4	90.04045194155788	0.7711400920406123
121.141139	24.77825	train	2.5893938737893353E-4	42.059887980137965	0.4955744736608662
120.532242	23.125175	train	2.938912812344767E-5	5.675458750311231	0.10032020808528831
120.891406	22.198288	train	9.48500220560066E-5	17.449317167467	0.264638076504204
121.570276	25.130083	test	6.665321757029266E-4	75.3874740894328	0.7166270825726514
121.619482	24.966918	test	2.3019695951287725E-4	38.46754816753932	0.46621125389162454
121.53162	25.10371	test	1.6990539663390297E-4	29.668682294850495	0.3919662181875983
121.44418	24.832823	test	1.9747621153162498E-4	33.811435873756295	0.4283274358023987
