# Supplementary material for: Alien species revises systematic status: integrative species delimitation of two similar taxa of Symbrenthia Hübner, [1819] (Lepidoptera, Nymphalidae)
Source: PeerJ. 2023 Jan 30;11:e14644. doi: 10.7717/peerj.14644 (PMC9893915; doi:10.7717/peerj.14644)
Supplement: Supplemental Information 6 [file peerj-11-14644-s006.zip › SDM/early_stage/MAXENT/past_2012_output/lunica_9.asc]

ncols         264
nrows         468
xllcorner     119.7998599118
yllcorner     21.499860665
cellsize      0.00833333330000001
NODATA_value  -9999
-9999 -9999 -9999 -9999 -9999 -9999 -9999 -9999 -9999 -9999 -9999 -9999 -9999 -9999 -9999 -9999 -9999 -9999 -9999 1.6262E-1 -9999 -9999 -9999 -9999 -9999 -9999 -9999 -9999 -9999 -9999 -9999 -9999 -9999 -9999 -9999 -9999 -9999 -9999 -9999 -9999 -9999 -9999 -9999 -9999 -9999 -9999 -9999 -9999 -9999 -9999 -9999 -9999 -9999 -9999 -9999 -9999 -9999 -9999 -9999 -9999 -9999 -9999 -9999 -9999 -9999 -9999 -9999 -9999 -9999 -9999 -9999 -9999 -9999 -9999 -9999 -9999 -9999 -9999 -9999 -9999 -9999 -9999 -9999 -9999 -9999 -9999 -9999 -9999 -9999 -9999 -9999 -9999 -9999 -9999 -9999 -9999 -9999 -9999 -9999 -9999 -9999 -9999 -9999 -9999 -9999 -9999 -9999 -9999 -9999 -9999 -9999 -9999 -9999 -9999 -9999 -9999 -9999 -9999 -9999 -9999 -9999 -9999 -9999 -9999 -9999 -9999 -9999 -9999 -9999 -9999 -9999 -9999 -9999 -9999 -9999 -9999 -9999 -9999 -9999 -9999 -9999 -9999 -9999 -9999 -9999 -9999 -9999 -9999 -9999 -9999 -9999 -9999 -9999 -9999 -9999 -9999 -9999 -9999 -9999 -9999 -9999 -9999 -9999 -9999 -9999 -9999 -9999 -9999 -9999 -9999 -9999 -9999 -9999 -9999 -9999 -9999 -9999 -9999 -9999 -9999 -9999 -9999 -9999 -9999 -9999 -9999 -9999 -9999 -9999 -9999 -9999 -9999 -9999 -9999 -9999 -9999 -9999 -9999 -9999 -9999 -9999 -9999 -9999 -9999 -9999 -9999 -9999 -9999 -9999 -9999 -9999 -9999 -9999 -9999 -9999 -9999 -9999 -9999 -9999 -9999 -9999 -9999 -9999 -9999 -9999 -9999 -9999 -9999 -9999 -9999 -9999 -9999 -9999 -9999 -9999 -9999 -9999 -9999 -9999 -9999 -9999 -9999 -9999 -9999 -9999 -9999 -9999 -9999 -9999 -9999 -9999 -9999 -9999 -9999 -9999 -9999 -9999 -9999 -9999 -9999 -9999 -9999 -9999 -9999
-9999 -9999 -9999 -9999 -9999 -9999 -9999 -9999 -9999 -9999 -9999 -9999 -9999 -9999 -9999 -9999 -9999 -9999 -9999 -9999 -9999 -9999 -9999 -9999 -9999 -9999 -9999 -9999 -9999 -9999 -9999 -9999 -9999 -9999 -9999 -9999 -9999 -9999 -9999 -9999 -9999 -9999 -9999 -9999 -9999 -9999 -9999 -9999 -9999 -9999 -9999 -9999 -9999 -9999 -9999 -9999 -9999 -9999 -9999 -9999 -9999 -9999 -9999 -9999 -9999 -9999 -9999 -9999 -9999 -9999 -9999 -9999 -9999 -9999 -9999 -9999 -9999 -9999 -9999 -9999 -9999 -9999 -9999 -9999 -9999 -9999 -9999 -9999 -9999 -9999 -9999 -9999 -9999 -9999 -9999 -9999 -9999 -9999 -9999 -9999 -9999 -9999 -9999 -9999 -9999 -9999 -9999 -9999 -9999 -9999 -9999 -9999 -9999 -9999 -9999 -9999 -9999 -9999 -9999 -9999 -9999 -9999 -9999 -9999 -9999 -9999 -9999 -9999 -9999 -9999 -9999 -9999 -9999 -9999 -9999 -9999 -9999 -9999 -9999 -9999 -9999 -9999 -9999 -9999 -9999 -9999 -9999 -9999 -9999 -9999 -9999 -9999 -9999 -9999 -9999 -9999 -9999 -9999 -9999 -9999 -9999 -9999 -9999 -9999 -9999 -9999 -9999 -9999 -9999 -9999 -9999 -9999 -9999 -9999 -9999 -9999 -9999 -9999 -9999 -9999 -9999 -9999 -9999 -9999 -9999 -9999 -9999 -9999 -9999 -9999 -9999 -9999 -9999 -9999 -9999 -9999 -9999 -9999 -9999 -9999 -9999 -9999 -9999 -9999 -9999 -9999 -9999 -9999 -9999 -9999 -9999 -9999 -9999 -9999 -9999 -9999 -9999 -9999 -9999 -9999 -9999 -9999 -9999 -9999 -9999 -9999 -9999 -9999 -9999 -9999 -9999 -9999 -9999 -9999 -9999 -9999 -9999 -9999 -9999 -9999 -9999 -9999 -9999 -9999 -9999 -9999 -9999 -9999 -9999 -9999 -9999 -9999 -9999 -9999 -9999 -9999 -9999 -9999 -9999 -9999 -9999 -9999 -9999 -9999
-9999 1.9754E-1 -9999 -9999 -9999 -9999 -9999 -9999 -9999 -9999 -9999 -9999 -9999 -9999 -9999 -9999 -9999 -9999 -9999 -9999 -9999 -9999 -9999 -9999 -9999 -9999 -9999 -9999 -9999 -9999 -9999 -9999 -9999 -9999 -9999 -9999 -9999 -9999 -9999 -9999 -9999 -9999 -9999 -9999 -9999 -9999 -9999 -9999 -9999 -9999 -9999 -9999 -9999 -9999 -9999 -9999 -9999 -9999 -9999 -9999 -9999 -9999 -9999 -9999 -9999 -9999 -9999 -9999 -9999 -9999 -9999 -9999 -9999 -9999 -9999 -9999 -9999 -9999 -9999 -9999 -9999 -9999 -9999 -9999 -9999 -9999 -9999 -9999 -9999 -9999 -9999 -9999 -9999 -9999 -9999 -9999 -9999 -9999 -9999 -9999 -9999 -9999 -9999 -9999 -9999 -9999 -9999 -9999 -9999 -9999 -9999 -9999 -9999 -9999 -9999 -9999 -9999 -9999 -9999 -9999 -9999 -9999 -9999 -9999 -9999 -9999 -9999 -9999 -9999 -9999 -9999 -9999 -9999 -9999 -9999 -9999 -9999 -9999 -9999 -9999 -9999 -9999 -9999 -9999 -9999 -9999 -9999 -9999 -9999 -9999 -9999 -9999 -9999 -9999 -9999 -9999 -9999 -9999 -9999 -9999 -9999 -9999 -9999 -9999 -9999 -9999 -9999 -9999 -9999 -9999 -9999 -9999 -9999 -9999 -9999 -9999 -9999 -9999 -9999 -9999 -9999 -9999 -9999 -9999 -9999 -9999 -9999 -9999 -9999 -9999 -9999 -9999 -9999 -9999 -9999 -9999 -9999 -9999 -9999 -9999 -9999 -9999 -9999 -9999 -9999 -9999 -9999 -9999 -9999 -9999 -9999 -9999 -9999 -9999 -9999 -9999 -9999 -9999 -9999 -9999 -9999 -9999 -9999 -9999 -9999 -9999 -9999 -9999 -9999 -9999 -9999 -9999 -9999 -9999 -9999 -9999 -9999 -9999 -9999 -9999 -9999 -9999 -9999 -9999 -9999 -9999 -9999 -9999 -9999 -9999 -9999 -9999 -9999 -9999 -9999 -9999 -9999 -9999 -9999 -9999 -9999 -9999 -9999 -9999
-9999 -9999 -9999 -9999 -9999 -9999 -9999 -9999 -9999 -9999 -9999 -9999 -9999 -9999 -9999 -9999 -9999 -9999 -9999 -9999 -9999 -9999 -9999 -9999 -9999 -9999 -9999 -9999 -9999 -9999 -9999 -9999 -9999 -9999 -9999 -9999 -9999 -9999 -9999 -9999 -9999 -9999 -9999 -9999 -9999 -9999 -9999 -9999 -9999 -9999 -9999 -9999 -9999 -9999 -9999 -9999 -9999 -9999 -9999 -9999 -9999 -9999 -9999 -9999 -9999 -9999 -9999 -9999 -9999 -9999 -9999 -9999 -9999 -9999 -9999 -9999 -9999 -9999 -9999 -9999 -9999 -9999 -9999 -9999 -9999 -9999 -9999 -9999 -9999 -9999 -9999 -9999 -9999 -9999 -9999 -9999 -9999 -9999 -9999 -9999 -9999 -9999 -9999 -9999 -9999 -9999 -9999 -9999 -9999 -9999 -9999 -9999 -9999 -9999 -9999 -9999 -9999 -9999 -9999 -9999 -9999 -9999 -9999 -9999 -9999 -9999 -9999 -9999 -9999 -9999 -9999 -9999 -9999 -9999 -9999 -9999 -9999 -9999 -9999 -9999 -9999 -9999 -9999 -9999 -9999 -9999 -9999 -9999 -9999 -9999 -9999 -9999 -9999 -9999 -9999 -9999 -9999 -9999 -9999 -9999 -9999 -9999 -9999 -9999 -9999 -9999 -9999 -9999 -9999 -9999 -9999 -9999 -9999 -9999 -9999 -9999 -9999 -9999 -9999 -9999 -9999 -9999 -9999 -9999 -9999 -9999 -9999 -9999 -9999 -9999 -9999 -9999 -9999 -9999 -9999 -9999 -9999 -9999 -9999 -9999 -9999 -9999 -9999 -9999 -9999 -9999 -9999 -9999 -9999 -9999 -9999 -9999 -9999 -9999 -9999 -9999 -9999 -9999 -9999 -9999 -9999 -9999 -9999 -9999 -9999 -9999 -9999 -9999 -9999 -9999 -9999 -9999 -9999 -9999 -9999 -9999 -9999 -9999 -9999 -9999 -9999 -9999 -9999 -9999 -9999 -9999 -9999 -9999 -9999 -9999 -9999 -9999 -9999 -9999 -9999 -9999 -9999 -9999 -9999 -9999 -9999 -9999 -9999 -9999
-9999 -9999 -9999 -9999 -9999 -9999 -9999 -9999 -9999 -9999 -9999 -9999 -9999 -9999 -9999 -9999 -9999 -9999 -9999 -9999 -9999 -9999 -9999 -9999 -9999 -9999 -9999 -9999 -9999 -9999 -9999 -9999 -9999 -9999 -9999 -9999 -9999 -9999 -9999 -9999 -9999 -9999 -9999 -9999 -9999 -9999 -9999 -9999 -9999 -9999 -9999 -9999 -9999 -9999 -9999 -9999 -9999 -9999 -9999 -9999 -9999 -9999 -9999 -9999 -9999 -9999 -9999 -9999 -9999 -9999 -9999 -9999 -9999 -9999 -9999 -9999 -9999 -9999 -9999 -9999 -9999 -9999 -9999 -9999 -9999 -9999 -9999 -9999 -9999 -9999 -9999 -9999 -9999 -9999 -9999 -9999 -9999 -9999 -9999 -9999 -9999 -9999 -9999 -9999 -9999 -9999 -9999 -9999 -9999 -9999 -9999 -9999 -9999 -9999 -9999 -9999 -9999 -9999 -9999 -9999 -9999 -9999 -9999 -9999 -9999 -9999 -9999 -9999 -9999 -9999 -9999 -9999 -9999 -9999 -9999 -9999 -9999 -9999 -9999 -9999 -9999 -9999 -9999 -9999 -9999 -9999 -9999 -9999 -9999 -9999 -9999 -9999 -9999 -9999 -9999 -9999 -9999 -9999 -9999 -9999 -9999 -9999 -9999 -9999 -9999 -9999 -9999 -9999 -9999 -9999 -9999 -9999 -9999 -9999 -9999 -9999 -9999 -9999 -9999 -9999 -9999 -9999 -9999 -9999 -9999 -9999 -9999 -9999 -9999 -9999 -9999 -9999 -9999 -9999 -9999 -9999 -9999 -9999 -9999 -9999 -9999 -9999 -9999 -9999 -9999 -9999 -9999 -9999 -9999 -9999 -9999 -9999 -9999 -9999 -9999 -9999 -9999 -9999 -9999 -9999 -9999 -9999 -9999 -9999 -9999 -9999 -9999 -9999 -9999 -9999 -9999 -9999 -9999 -9999 -9999 -9999 -9999 -9999 -9999 -9999 -9999 -9999 -9999 -9999 -9999 -9999 -9999 -9999 -9999 -9999 -9999 -9999 -9999 -9999 -9999 -9999 -9999 -9999 -9999 -9999 -9999 -9999 -9999 -9999
-9999 -9999 -9999 -9999 -9999 -9999 -9999 -9999 -9999 -9999 -9999 -9999 -9999 -9999 -9999 -9999 -9999 -9999 -9999 -9999 -9999 -9999 -9999 -9999 -9999 -9999 -9999 -9999 -9999 -9999 -9999 -9999 -9999 -9999 -9999 -9999 -9999 -9999 -9999 -9999 -9999 -9999 -9999 -9999 -9999 -9999 -9999 -9999 -9999 -9999 -9999 -9999 -9999 -9999 -9999 -9999 -9999 -9999 -9999 -9999 -9999 -9999 -9999 -9999 -9999 -9999 -9999 -9999 -9999 -9999 -9999 -9999 -9999 -9999 -9999 -9999 -9999 -9999 -9999 -9999 -9999 -9999 -9999 -9999 -9999 -9999 -9999 -9999 -9999 -9999 -9999 -9999 -9999 -9999 -9999 -9999 -9999 -9999 -9999 -9999 -9999 -9999 -9999 -9999 -9999 -9999 -9999 -9999 -9999 -9999 -9999 -9999 -9999 -9999 -9999 -9999 -9999 -9999 -9999 -9999 -9999 -9999 -9999 -9999 -9999 -9999 -9999 -9999 -9999 -9999 -9999 -9999 -9999 -9999 -9999 -9999 -9999 -9999 -9999 -9999 -9999 -9999 -9999 -9999 -9999 -9999 -9999 -9999 -9999 -9999 -9999 -9999 -9999 -9999 -9999 -9999 -9999 -9999 -9999 -9999 -9999 -9999 -9999 -9999 -9999 -9999 -9999 -9999 -9999 -9999 -9999 -9999 -9999 -9999 -9999 -9999 -9999 -9999 -9999 -9999 -9999 -9999 -9999 -9999 -9999 -9999 -9999 -9999 -9999 -9999 -9999 -9999 -9999 -9999 -9999 -9999 -9999 -9999 -9999 -9999 -9999 -9999 -9999 -9999 -9999 -9999 -9999 -9999 -9999 -9999 -9999 -9999 -9999 -9999 -9999 -9999 -9999 -9999 -9999 -9999 -9999 -9999 -9999 -9999 -9999 -9999 -9999 -9999 -9999 -9999 -9999 -9999 -9999 -9999 -9999 -9999 -9999 -9999 -9999 -9999 -9999 -9999 -9999 -9999 -9999 -9999 -9999 -9999 -9999 -9999 -9999 -9999 -9999 -9999 -9999 -9999 -9999 -9999 -9999 -9999 -9999 -9999 -9999 -9999
-9999 -9999 -9999 -9999 -9999 -9999 -9999 -9999 -9999 -9999 -9999 -9999 -9999 -9999 -9999 -9999 -9999 -9999 -9999 -9999 -9999 -9999 -9999 -9999 -9999 -9999 -9999 -9999 -9999 -9999 -9999 -9999 -9999 -9999 -9999 -9999 -9999 -9999 -9999 -9999 -9999 -9999 -9999 -9999 -9999 -9999 -9999 -9999 -9999 -9999 -9999 -9999 -9999 -9999 -9999 -9999 -9999 -9999 -9999 -9999 -9999 -9999 -9999 -9999 -9999 -9999 -9999 -9999 -9999 -9999 -9999 -9999 -9999 -9999 -9999 -9999 -9999 -9999 -9999 -9999 -9999 -9999 -9999 -9999 -9999 -9999 -9999 -9999 -9999 -9999 -9999 -9999 -9999 -9999 -9999 -9999 -9999 -9999 -9999 -9999 -9999 -9999 -9999 -9999 -9999 -9999 -9999 -9999 -9999 -9999 -9999 -9999 -9999 -9999 -9999 -9999 -9999 -9999 -9999 -9999 -9999 -9999 -9999 -9999 -9999 -9999 -9999 -9999 -9999 -9999 -9999 -9999 -9999 -9999 -9999 -9999 -9999 -9999 -9999 -9999 -9999 -9999 -9999 -9999 -9999 -9999 -9999 -9999 -9999 -9999 -9999 -9999 -9999 -9999 -9999 -9999 -9999 -9999 -9999 -9999 -9999 -9999 -9999 -9999 -9999 -9999 -9999 -9999 -9999 -9999 -9999 -9999 -9999 -9999 -9999 -9999 -9999 -9999 -9999 -9999 -9999 -9999 -9999 -9999 -9999 -9999 -9999 -9999 -9999 -9999 -9999 -9999 -9999 -9999 -9999 -9999 -9999 -9999 -9999 -9999 -9999 -9999 -9999 -9999 -9999 -9999 -9999 -9999 -9999 -9999 -9999 -9999 -9999 -9999 -9999 -9999 -9999 -9999 -9999 -9999 -9999 -9999 -9999 -9999 -9999 -9999 -9999 -9999 -9999 -9999 -9999 -9999 -9999 -9999 -9999 -9999 -9999 -9999 -9999 -9999 -9999 -9999 -9999 -9999 -9999 -9999 -9999 -9999 -9999 -9999 -9999 -9999 -9999 -9999 -9999 -9999 -9999 -9999 -9999 -9999 -9999 -9999 -9999 -9999
-9999 -9999 -9999 -9999 -9999 -9999 -9999 -9999 -9999 -9999 -9999 -9999 -9999 -9999 -9999 -9999 -9999 -9999 -9999 -9999 -9999 -9999 -9999 -9999 -9999 -9999 -9999 -9999 -9999 -9999 -9999 -9999 -9999 -9999 -9999 -9999 -9999 -9999 -9999 -9999 -9999 -9999 -9999 -9999 -9999 -9999 -9999 -9999 -9999 -9999 -9999 -9999 -9999 -9999 -9999 -9999 -9999 -9999 -9999 -9999 -9999 -9999 -9999 -9999 -9999 -9999 -9999 -9999 -9999 -9999 -9999 -9999 -9999 -9999 -9999 -9999 -9999 -9999 -9999 -9999 -9999 -9999 -9999 -9999 -9999 -9999 -9999 -9999 -9999 -9999 -9999 -9999 -9999 -9999 -9999 -9999 -9999 -9999 -9999 -9999 -9999 -9999 -9999 -9999 -9999 -9999 -9999 -9999 -9999 -9999 -9999 -9999 -9999 -9999 -9999 -9999 -9999 -9999 -9999 -9999 -9999 -9999 -9999 -9999 -9999 -9999 -9999 -9999 -9999 -9999 -9999 -9999 -9999 -9999 -9999 -9999 -9999 -9999 -9999 -9999 -9999 -9999 -9999 -9999 -9999 -9999 -9999 -9999 -9999 -9999 -9999 -9999 -9999 -9999 -9999 -9999 -9999 -9999 -9999 -9999 -9999 -9999 -9999 -9999 -9999 -9999 -9999 -9999 -9999 -9999 -9999 -9999 -9999 -9999 -9999 -9999 -9999 -9999 -9999 -9999 -9999 -9999 -9999 -9999 -9999 -9999 -9999 -9999 -9999 -9999 -9999 -9999 -9999 -9999 -9999 -9999 -9999 -9999 -9999 -9999 -9999 -9999 -9999 -9999 -9999 -9999 -9999 -9999 -9999 -9999 -9999 -9999 -9999 -9999 -9999 -9999 -9999 -9999 -9999 -9999 -9999 -9999 -9999 -9999 -9999 -9999 -9999 -9999 -9999 -9999 -9999 -9999 -9999 -9999 -9999 -9999 -9999 -9999 -9999 -9999 -9999 -9999 -9999 -9999 -9999 -9999 -9999 -9999 -9999 -9999 -9999 -9999 -9999 -9999 -9999 -9999 -9999 -9999 -9999 -9999 -9999 -9999 -9999 -9999
-9999 -9999 -9999 -9999 -9999 -9999 -9999 -9999 -9999 -9999 -9999 -9999 -9999 -9999 -9999 -9999 -9999 -9999 -9999 -9999 -9999 -9999 -9999 -9999 -9999 -9999 -9999 -9999 -9999 -9999 -9999 -9999 -9999 -9999 -9999 -9999 -9999 -9999 -9999 -9999 -9999 -9999 -9999 -9999 -9999 -9999 -9999 -9999 -9999 -9999 -9999 -9999 -9999 -9999 -9999 -9999 -9999 -9999 -9999 -9999 -9999 -9999 -9999 -9999 -9999 -9999 -9999 -9999 -9999 -9999 -9999 -9999 -9999 -9999 -9999 -9999 -9999 -9999 -9999 -9999 -9999 -9999 -9999 -9999 -9999 -9999 -9999 -9999 -9999 -9999 -9999 -9999 -9999 -9999 -9999 -9999 -9999 -9999 -9999 -9999 -9999 -9999 -9999 -9999 -9999 -9999 -9999 -9999 -9999 -9999 -9999 -9999 -9999 -9999 -9999 -9999 -9999 -9999 -9999 -9999 -9999 -9999 -9999 -9999 -9999 -9999 -9999 -9999 -9999 -9999 -9999 -9999 -9999 -9999 -9999 -9999 -9999 -9999 -9999 -9999 -9999 -9999 -9999 -9999 -9999 -9999 -9999 -9999 -9999 -9999 -9999 -9999 -9999 -9999 -9999 -9999 -9999 -9999 -9999 -9999 -9999 -9999 -9999 -9999 -9999 -9999 -9999 -9999 -9999 -9999 -9999 -9999 -9999 -9999 -9999 -9999 -9999 -9999 -9999 -9999 -9999 -9999 -9999 -9999 -9999 -9999 -9999 -9999 -9999 -9999 -9999 -9999 -9999 -9999 -9999 -9999 -9999 -9999 -9999 -9999 -9999 -9999 -9999 -9999 -9999 -9999 -9999 -9999 -9999 -9999 -9999 -9999 -9999 -9999 -9999 -9999 -9999 -9999 -9999 -9999 -9999 -9999 -9999 -9999 -9999 -9999 -9999 -9999 -9999 -9999 -9999 -9999 -9999 -9999 -9999 -9999 -9999 -9999 -9999 -9999 -9999 -9999 -9999 -9999 -9999 -9999 -9999 -9999 -9999 -9999 -9999 -9999 -9999 -9999 -9999 -9999 -9999 -9999 -9999 -9999 -9999 -9999 -9999 -9999
-9999 -9999 -9999 -9999 -9999 -9999 -9999 -9999 -9999 -9999 -9999 -9999 -9999 -9999 -9999 -9999 -9999 -9999 -9999 -9999 -9999 -9999 -9999 -9999 -9999 -9999 -9999 -9999 -9999 -9999 -9999 -9999 -9999 -9999 -9999 -9999 -9999 -9999 -9999 -9999 -9999 -9999 -9999 -9999 -9999 -9999 -9999 -9999 -9999 -9999 -9999 -9999 -9999 -9999 -9999 -9999 -9999 -9999 -9999 -9999 -9999 -9999 -9999 -9999 -9999 -9999 -9999 -9999 -9999 -9999 -9999 -9999 -9999 -9999 -9999 -9999 -9999 -9999 -9999 -9999 -9999 -9999 -9999 -9999 -9999 -9999 -9999 -9999 -9999 -9999 -9999 -9999 -9999 -9999 -9999 -9999 -9999 -9999 -9999 -9999 -9999 -9999 -9999 -9999 -9999 -9999 -9999 -9999 -9999 -9999 -9999 -9999 -9999 -9999 -9999 -9999 -9999 -9999 -9999 -9999 -9999 -9999 -9999 -9999 -9999 -9999 -9999 -9999 -9999 -9999 -9999 -9999 -9999 -9999 -9999 -9999 -9999 -9999 -9999 -9999 -9999 -9999 -9999 -9999 -9999 -9999 -9999 -9999 -9999 -9999 -9999 -9999 -9999 -9999 -9999 -9999 -9999 -9999 -9999 -9999 -9999 -9999 -9999 -9999 -9999 -9999 -9999 -9999 -9999 -9999 -9999 -9999 -9999 -9999 -9999 -9999 -9999 -9999 -9999 -9999 -9999 -9999 -9999 -9999 -9999 -9999 -9999 -9999 -9999 -9999 -9999 -9999 -9999 -9999 -9999 -9999 -9999 -9999 -9999 -9999 -9999 -9999 -9999 -9999 -9999 -9999 -9999 -9999 -9999 -9999 -9999 -9999 -9999 -9999 -9999 -9999 -9999 -9999 -9999 -9999 -9999 -9999 -9999 -9999 -9999 -9999 -9999 -9999 -9999 -9999 -9999 -9999 -9999 -9999 -9999 -9999 -9999 -9999 -9999 -9999 -9999 -9999 -9999 -9999 -9999 -9999 -9999 -9999 -9999 -9999 -9999 -9999 -9999 -9999 -9999 -9999 -9999 -9999 -9999 -9999 -9999 -9999 -9999 -9999
-9999 -9999 -9999 -9999 -9999 -9999 -9999 -9999 -9999 -9999 -9999 -9999 -9999 -9999 -9999 -9999 -9999 -9999 -9999 -9999 -9999 -9999 -9999 -9999 -9999 -9999 -9999 -9999 -9999 -9999 -9999 -9999 -9999 -9999 -9999 -9999 -9999 -9999 -9999 -9999 -9999 -9999 -9999 -9999 -9999 -9999 -9999 -9999 -9999 -9999 -9999 -9999 -9999 -9999 -9999 -9999 -9999 -9999 -9999 -9999 -9999 -9999 -9999 -9999 -9999 -9999 -9999 -9999 -9999 -9999 -9999 -9999 -9999 -9999 -9999 -9999 -9999 -9999 -9999 -9999 -9999 -9999 -9999 -9999 -9999 -9999 -9999 -9999 -9999 -9999 -9999 -9999 -9999 -9999 -9999 -9999 -9999 -9999 -9999 -9999 -9999 -9999 -9999 -9999 -9999 -9999 -9999 -9999 -9999 -9999 -9999 -9999 -9999 -9999 -9999 -9999 -9999 -9999 -9999 -9999 -9999 -9999 -9999 -9999 -9999 -9999 -9999 -9999 -9999 -9999 -9999 -9999 -9999 -9999 -9999 -9999 -9999 -9999 -9999 -9999 -9999 -9999 -9999 -9999 -9999 -9999 -9999 -9999 -9999 -9999 -9999 -9999 -9999 -9999 -9999 -9999 -9999 -9999 -9999 -9999 -9999 -9999 -9999 -9999 -9999 -9999 -9999 -9999 -9999 -9999 -9999 -9999 -9999 -9999 -9999 -9999 -9999 -9999 -9999 -9999 -9999 -9999 -9999 -9999 -9999 -9999 -9999 -9999 -9999 -9999 -9999 -9999 -9999 -9999 -9999 -9999 -9999 -9999 -9999 -9999 -9999 -9999 -9999 -9999 -9999 -9999 -9999 -9999 -9999 -9999 -9999 -9999 -9999 -9999 -9999 -9999 -9999 -9999 -9999 -9999 -9999 -9999 -9999 -9999 -9999 -9999 -9999 -9999 -9999 -9999 -9999 -9999 -9999 -9999 -9999 -9999 -9999 -9999 -9999 -9999 -9999 -9999 -9999 -9999 -9999 -9999 -9999 -9999 -9999 -9999 -9999 -9999 -9999 -9999 -9999 -9999 -9999 -9999 -9999 -9999 -9999 -9999 -9999 -9999
-9999 -9999 -9999 -9999 -9999 -9999 -9999 -9999 -9999 -9999 -9999 -9999 -9999 -9999 -9999 -9999 -9999 -9999 -9999 -9999 -9999 -9999 -9999 -9999 -9999 -9999 -9999 -9999 -9999 -9999 -9999 -9999 -9999 -9999 -9999 -9999 -9999 -9999 -9999 -9999 -9999 -9999 -9999 -9999 -9999 -9999 -9999 -9999 -9999 -9999 -9999 -9999 -9999 -9999 -9999 -9999 -9999 -9999 -9999 -9999 -9999 -9999 -9999 -9999 -9999 -9999 -9999 -9999 -9999 -9999 -9999 -9999 -9999 -9999 -9999 -9999 -9999 -9999 -9999 -9999 -9999 -9999 -9999 -9999 -9999 -9999 -9999 -9999 -9999 -9999 -9999 -9999 -9999 -9999 -9999 -9999 -9999 -9999 -9999 -9999 -9999 -9999 -9999 -9999 -9999 -9999 -9999 -9999 -9999 -9999 -9999 -9999 -9999 -9999 -9999 -9999 -9999 -9999 -9999 -9999 -9999 -9999 -9999 -9999 -9999 -9999 -9999 -9999 -9999 -9999 -9999 -9999 -9999 -9999 -9999 -9999 -9999 -9999 -9999 -9999 -9999 -9999 -9999 -9999 -9999 -9999 -9999 -9999 -9999 -9999 -9999 -9999 -9999 -9999 -9999 -9999 -9999 -9999 -9999 -9999 -9999 -9999 -9999 -9999 -9999 -9999 -9999 -9999 -9999 -9999 -9999 -9999 -9999 -9999 -9999 -9999 -9999 -9999 -9999 -9999 -9999 -9999 -9999 -9999 -9999 -9999 -9999 -9999 -9999 -9999 -9999 -9999 -9999 -9999 -9999 -9999 -9999 -9999 -9999 -9999 -9999 -9999 -9999 -9999 -9999 -9999 -9999 7.33063E-1 7.33063E-1 -9999 -9999 7.33063E-1 7.33063E-1 -9999 -9999 -9999 -9999 -9999 -9999 -9999 -9999 -9999 -9999 -9999 -9999 -9999 -9999 -9999 -9999 -9999 -9999 -9999 -9999 -9999 -9999 -9999 -9999 -9999 -9999 -9999 -9999 -9999 -9999 -9999 -9999 -9999 -9999 -9999 -9999 -9999 -9999 -9999 -9999 -9999 -9999 -9999 -9999 -9999 -9999 -9999 -9999 -9999 -9999 -9999
-9999 -9999 -9999 -9999 -9999 -9999 -9999 -9999 -9999 -9999 -9999 -9999 -9999 -9999 -9999 -9999 -9999 -9999 -9999 -9999 -9999 -9999 -9999 -9999 -9999 -9999 -9999 -9999 -9999 -9999 -9999 -9999 -9999 -9999 -9999 -9999 -9999 -9999 -9999 -9999 -9999 -9999 -9999 -9999 -9999 -9999 -9999 -9999 -9999 -9999 -9999 -9999 -9999 -9999 -9999 -9999 -9999 -9999 -9999 -9999 -9999 -9999 -9999 -9999 -9999 -9999 -9999 -9999 -9999 -9999 -9999 -9999 -9999 -9999 -9999 -9999 -9999 -9999 -9999 -9999 -9999 -9999 -9999 -9999 -9999 -9999 -9999 -9999 -9999 -9999 -9999 -9999 -9999 -9999 -9999 -9999 -9999 -9999 -9999 -9999 -9999 -9999 -9999 -9999 -9999 -9999 -9999 -9999 -9999 -9999 -9999 -9999 -9999 -9999 -9999 -9999 -9999 -9999 -9999 -9999 -9999 -9999 -9999 -9999 -9999 -9999 -9999 -9999 -9999 -9999 -9999 -9999 -9999 -9999 -9999 -9999 -9999 -9999 -9999 -9999 -9999 -9999 -9999 -9999 -9999 -9999 -9999 -9999 -9999 -9999 -9999 -9999 -9999 -9999 -9999 -9999 -9999 -9999 -9999 -9999 -9999 -9999 -9999 -9999 -9999 -9999 -9999 -9999 -9999 -9999 -9999 -9999 -9999 -9999 -9999 -9999 -9999 -9999 -9999 -9999 -9999 -9999 -9999 -9999 -9999 -9999 -9999 -9999 -9999 -9999 -9999 -9999 -9999 -9999 -9999 -9999 -9999 -9999 -9999 -9999 -9999 -9999 -9999 -9999 7.33063E-1 -9999 -9999 7.33063E-1 7.33063E-1 7.33063E-1 7.33063E-1 7.33063E-1 7.41416E-1 7.41416E-1 7.33063E-1 7.33063E-1 -9999 -9999 -9999 -9999 -9999 -9999 -9999 -9999 -9999 -9999 -9999 -9999 -9999 -9999 -9999 -9999 -9999 -9999 -9999 -9999 -9999 -9999 -9999 -9999 -9999 -9999 -9999 -9999 -9999 -9999 -9999 -9999 -9999 -9999 -9999 -9999 -9999 -9999 -9999 -9999 -9999 -9999 -9999 -9999 -9999 -9999 -9999 -9999
-9999 -9999 -9999 -9999 -9999 -9999 -9999 -9999 -9999 -9999 -9999 -9999 -9999 -9999 -9999 -9999 -9999 -9999 -9999 -9999 -9999 -9999 -9999 -9999 -9999 -9999 -9999 -9999 -9999 -9999 -9999 -9999 -9999 -9999 -9999 -9999 -9999 -9999 -9999 -9999 -9999 -9999 -9999 -9999 -9999 -9999 -9999 -9999 -9999 -9999 -9999 -9999 -9999 -9999 -9999 -9999 -9999 -9999 -9999 -9999 -9999 -9999 -9999 -9999 -9999 -9999 -9999 -9999 -9999 -9999 -9999 -9999 -9999 -9999 -9999 -9999 -9999 -9999 -9999 -9999 -9999 -9999 -9999 -9999 -9999 -9999 -9999 -9999 -9999 -9999 -9999 -9999 -9999 -9999 -9999 -9999 -9999 -9999 -9999 -9999 -9999 -9999 -9999 -9999 -9999 -9999 -9999 -9999 -9999 -9999 -9999 -9999 -9999 -9999 -9999 -9999 -9999 -9999 -9999 -9999 -9999 -9999 -9999 -9999 -9999 -9999 -9999 -9999 -9999 -9999 -9999 -9999 -9999 -9999 -9999 -9999 -9999 -9999 -9999 -9999 -9999 -9999 -9999 -9999 -9999 -9999 -9999 -9999 -9999 -9999 -9999 -9999 -9999 -9999 -9999 -9999 -9999 -9999 -9999 -9999 -9999 -9999 -9999 -9999 -9999 -9999 -9999 -9999 -9999 -9999 -9999 -9999 -9999 -9999 -9999 -9999 -9999 -9999 -9999 -9999 -9999 -9999 -9999 -9999 -9999 -9999 -9999 -9999 -9999 -9999 -9999 -9999 -9999 -9999 -9999 -9999 -9999 -9999 -9999 -9999 -9999 -9999 -9999 7.4872E-1 7.4872E-1 7.4872E-1 7.4872E-1 7.56746E-1 7.57727E-1 7.56746E-1 7.42438E-1 7.36184E-1 7.42438E-1 7.36184E-1 7.42438E-1 7.36184E-1 7.41416E-1 -9999 -9999 -9999 -9999 -9999 -9999 -9999 -9999 -9999 -9999 -9999 -9999 -9999 -9999 -9999 -9999 -9999 -9999 -9999 -9999 -9999 -9999 -9999 -9999 -9999 -9999 -9999 -9999 -9999 -9999 -9999 -9999 -9999 -9999 -9999 -9999 -9999 -9999 -9999 -9999 -9999 -9999 -9999 -9999 -9999 -9999 -9999
-9999 -9999 -9999 -9999 -9999 -9999 -9999 -9999 -9999 -9999 -9999 -9999 -9999 -9999 -9999 -9999 -9999 -9999 -9999 -9999 -9999 -9999 -9999 -9999 -9999 -9999 -9999 -9999 -9999 -9999 -9999 -9999 -9999 -9999 -9999 -9999 -9999 -9999 -9999 -9999 -9999 -9999 -9999 -9999 -9999 -9999 -9999 -9999 -9999 -9999 -9999 -9999 -9999 -9999 -9999 -9999 -9999 -9999 -9999 -9999 -9999 -9999 -9999 -9999 -9999 -9999 -9999 -9999 -9999 -9999 -9999 -9999 -9999 -9999 -9999 -9999 -9999 -9999 -9999 -9999 -9999 -9999 -9999 -9999 -9999 -9999 -9999 -9999 -9999 -9999 -9999 -9999 -9999 -9999 -9999 -9999 -9999 -9999 -9999 -9999 -9999 -9999 -9999 -9999 -9999 -9999 -9999 -9999 -9999 -9999 -9999 -9999 -9999 -9999 -9999 -9999 -9999 -9999 -9999 -9999 -9999 -9999 -9999 -9999 -9999 -9999 -9999 -9999 -9999 -9999 -9999 -9999 -9999 -9999 -9999 -9999 -9999 -9999 -9999 -9999 -9999 -9999 -9999 -9999 -9999 -9999 -9999 -9999 -9999 -9999 -9999 -9999 -9999 -9999 -9999 -9999 -9999 -9999 -9999 -9999 -9999 -9999 -9999 -9999 -9999 -9999 -9999 -9999 -9999 -9999 -9999 -9999 -9999 -9999 -9999 -9999 -9999 -9999 -9999 -9999 -9999 -9999 -9999 -9999 -9999 -9999 -9999 -9999 -9999 -9999 -9999 -9999 -9999 -9999 -9999 -9999 -9999 -9999 -9999 -9999 -9999 7.4872E-1 7.4872E-1 7.4872E-1 7.4872E-1 7.57727E-1 7.5172E-1 7.45615E-1 7.45615E-1 7.5172E-1 7.45615E-1 7.39411E-1 7.45615E-1 7.39411E-1 7.45615E-1 7.23388E-1 7.29834E-1 7.42438E-1 7.33063E-1 -9999 -9999 -9999 -9999 -9999 -9999 -9999 -9999 -9999 -9999 -9999 -9999 -9999 -9999 -9999 -9999 -9999 -9999 -9999 -9999 -9999 -9999 -9999 -9999 -9999 -9999 -9999 -9999 -9999 -9999 -9999 -9999 -9999 -9999 -9999 -9999 -9999 -9999 -9999 -9999 -9999 -9999 -9999 -9999 -9999
-9999 -9999 -9999 -9999 -9999 -9999 -9999 -9999 -9999 -9999 -9999 -9999 -9999 -9999 -9999 -9999 -9999 -9999 -9999 -9999 -9999 -9999 -9999 -9999 -9999 -9999 -9999 -9999 -9999 -9999 -9999 -9999 -9999 -9999 -9999 -9999 -9999 -9999 -9999 -9999 -9999 -9999 -9999 -9999 -9999 -9999 -9999 -9999 -9999 -9999 -9999 -9999 -9999 -9999 -9999 -9999 -9999 -9999 -9999 -9999 -9999 -9999 -9999 -9999 -9999 -9999 -9999 -9999 -9999 -9999 -9999 -9999 -9999 -9999 -9999 -9999 -9999 -9999 -9999 -9999 -9999 -9999 -9999 -9999 -9999 -9999 -9999 -9999 -9999 -9999 -9999 -9999 -9999 -9999 -9999 -9999 -9999 -9999 -9999 -9999 -9999 -9999 -9999 -9999 -9999 -9999 -9999 -9999 -9999 -9999 -9999 -9999 -9999 -9999 -9999 -9999 -9999 -9999 -9999 -9999 -9999 -9999 -9999 -9999 -9999 -9999 -9999 -9999 -9999 -9999 -9999 -9999 -9999 -9999 -9999 -9999 -9999 -9999 -9999 -9999 -9999 -9999 -9999 -9999 -9999 -9999 -9999 -9999 -9999 -9999 -9999 -9999 -9999 -9999 -9999 -9999 -9999 -9999 -9999 -9999 -9999 -9999 -9999 -9999 -9999 -9999 -9999 -9999 -9999 -9999 -9999 -9999 -9999 -9999 -9999 -9999 -9999 -9999 -9999 -9999 -9999 -9999 -9999 -9999 -9999 -9999 -9999 -9999 -9999 -9999 -9999 -9999 -9999 -9999 -9999 -9999 -9999 -9999 -9999 -9999 7.4872E-1 7.4872E-1 7.4872E-1 7.56746E-1 7.56746E-1 7.5172E-1 7.45615E-1 7.33111E-1 7.33111E-1 7.33111E-1 7.39411E-1 7.26714E-1 7.26714E-1 7.26714E-1 7.33111E-1 7.26714E-1 7.26714E-1 7.20223E-1 7.39411E-1 7.33063E-1 -9999 -9999 -9999 -9999 -9999 -9999 -9999 -9999 -9999 -9999 -9999 -9999 -9999 -9999 -9999 -9999 -9999 -9999 -9999 -9999 -9999 -9999 -9999 -9999 -9999 -9999 -9999 -9999 -9999 -9999 -9999 -9999 -9999 -9999 -9999 -9999 -9999 -9999 -9999 -9999 -9999 -9999 -9999 -9999
-9999 -9999 -9999 -9999 -9999 -9999 -9999 -9999 -9999 -9999 -9999 -9999 -9999 -9999 -9999 -9999 -9999 -9999 -9999 -9999 -9999 -9999 -9999 -9999 -9999 -9999 -9999 -9999 -9999 -9999 -9999 -9999 -9999 -9999 -9999 -9999 -9999 -9999 -9999 -9999 -9999 -9999 -9999 -9999 -9999 -9999 -9999 -9999 -9999 -9999 -9999 -9999 -9999 -9999 -9999 -9999 -9999 -9999 -9999 -9999 -9999 -9999 -9999 -9999 -9999 -9999 -9999 -9999 -9999 -9999 -9999 -9999 -9999 -9999 -9999 -9999 -9999 -9999 -9999 -9999 -9999 -9999 -9999 -9999 -9999 -9999 -9999 -9999 -9999 -9999 -9999 -9999 -9999 -9999 -9999 -9999 -9999 -9999 -9999 -9999 -9999 -9999 -9999 -9999 -9999 -9999 -9999 -9999 -9999 -9999 -9999 -9999 -9999 -9999 -9999 -9999 -9999 -9999 -9999 -9999 -9999 -9999 -9999 -9999 -9999 -9999 -9999 -9999 -9999 -9999 -9999 -9999 -9999 -9999 -9999 -9999 -9999 -9999 -9999 -9999 -9999 -9999 -9999 -9999 -9999 -9999 -9999 -9999 -9999 -9999 -9999 -9999 -9999 -9999 -9999 -9999 -9999 -9999 -9999 -9999 -9999 -9999 -9999 -9999 -9999 -9999 -9999 -9999 -9999 -9999 -9999 -9999 -9999 -9999 -9999 -9999 -9999 -9999 -9999 -9999 -9999 -9999 -9999 -9999 -9999 -9999 -9999 -9999 -9999 -9999 -9999 -9999 -9999 -9999 -9999 -9999 -9999 -9999 -9999 -9999 7.4872E-1 7.56746E-1 7.56746E-1 7.57727E-1 7.5172E-1 7.5172E-1 7.33111E-1 7.20223E-1 7.00194E-1 7.00194E-1 7.26714E-1 7.13638E-1 7.06961E-1 7.06961E-1 7.13638E-1 7.06961E-1 7.00194E-1 7.06961E-1 7.00194E-1 7.57727E-1 -9999 -9999 -9999 -9999 -9999 -9999 -9999 -9999 -9999 -9999 -9999 -9999 -9999 -9999 -9999 -9999 -9999 -9999 -9999 -9999 -9999 -9999 -9999 -9999 -9999 -9999 -9999 -9999 -9999 -9999 -9999 -9999 -9999 -9999 -9999 -9999 -9999 -9999 -9999 -9999 -9999 -9999 -9999 -9999
-9999 -9999 -9999 -9999 -9999 -9999 -9999 -9999 -9999 -9999 -9999 -9999 -9999 -9999 -9999 -9999 -9999 -9999 -9999 -9999 -9999 -9999 -9999 -9999 -9999 -9999 -9999 -9999 -9999 -9999 -9999 -9999 -9999 -9999 -9999 -9999 -9999 -9999 -9999 -9999 -9999 -9999 -9999 -9999 -9999 -9999 -9999 -9999 -9999 -9999 -9999 -9999 -9999 -9999 -9999 -9999 -9999 -9999 -9999 -9999 -9999 -9999 -9999 -9999 -9999 -9999 -9999 -9999 -9999 -9999 -9999 -9999 -9999 -9999 -9999 -9999 -9999 -9999 -9999 -9999 -9999 -9999 -9999 -9999 -9999 -9999 -9999 -9999 -9999 -9999 -9999 -9999 -9999 -9999 -9999 -9999 -9999 -9999 -9999 -9999 -9999 -9999 -9999 -9999 -9999 -9999 -9999 -9999 -9999 -9999 -9999 -9999 -9999 -9999 -9999 -9999 -9999 -9999 -9999 -9999 -9999 -9999 -9999 -9999 -9999 -9999 -9999 -9999 -9999 -9999 -9999 -9999 -9999 -9999 -9999 -9999 -9999 -9999 -9999 -9999 -9999 -9999 -9999 -9999 -9999 -9999 -9999 -9999 -9999 -9999 -9999 -9999 -9999 -9999 -9999 -9999 -9999 -9999 -9999 -9999 -9999 -9999 -9999 -9999 -9999 -9999 -9999 -9999 -9999 -9999 -9999 -9999 -9999 -9999 -9999 -9999 -9999 -9999 -9999 -9999 -9999 -9999 -9999 -9999 -9999 -9999 -9999 -9999 -9999 -9999 -9999 -9999 -9999 -9999 -9999 -9999 -9999 7.4872E-1 7.4872E-1 7.4872E-1 7.4872E-1 7.57727E-1 7.5172E-1 7.45615E-1 7.45615E-1 7.33111E-1 7.20223E-1 7.06961E-1 6.65071E-1 6.79369E-1 7.13638E-1 6.86396E-1 6.7226E-1 6.7226E-1 7.06961E-1 6.79369E-1 6.57805E-1 6.65071E-1 6.86396E-1 7.33111E-1 -9999 -9999 -9999 -9999 -9999 -9999 -9999 -9999 -9999 -9999 -9999 -9999 -9999 -9999 -9999 -9999 -9999 -9999 -9999 -9999 -9999 -9999 -9999 -9999 -9999 -9999 -9999 -9999 -9999 -9999 -9999 -9999 -9999 -9999 -9999 -9999 -9999 -9999 -9999 -9999 -9999 -9999 -9999 -9999
-9999 -9999 -9999 -9999 -9999 -9999 -9999 -9999 -9999 -9999 -9999 -9999 -9999 -9999 -9999 -9999 -9999 -9999 -9999 -9999 -9999 -9999 -9999 -9999 -9999 -9999 -9999 -9999 -9999 -9999 -9999 -9999 -9999 -9999 -9999 -9999 -9999 -9999 -9999 -9999 -9999 -9999 -9999 -9999 -9999 -9999 -9999 -9999 -9999 -9999 -9999 -9999 -9999 -9999 -9999 -9999 -9999 -9999 -9999 -9999 -9999 -9999 -9999 -9999 -9999 -9999 -9999 -9999 -9999 -9999 -9999 -9999 -9999 -9999 -9999 -9999 -9999 -9999 -9999 -9999 -9999 -9999 -9999 -9999 -9999 -9999 -9999 -9999 -9999 -9999 -9999 -9999 -9999 -9999 -9999 -9999 -9999 -9999 -9999 -9999 -9999 -9999 -9999 -9999 -9999 -9999 -9999 -9999 -9999 -9999 -9999 -9999 -9999 -9999 -9999 -9999 -9999 -9999 -9999 -9999 -9999 -9999 -9999 -9999 -9999 -9999 -9999 -9999 -9999 -9999 -9999 -9999 -9999 -9999 -9999 -9999 -9999 -9999 -9999 -9999 -9999 -9999 -9999 -9999 -9999 -9999 -9999 -9999 -9999 -9999 -9999 -9999 -9999 -9999 -9999 -9999 -9999 -9999 -9999 -9999 -9999 -9999 -9999 -9999 -9999 -9999 -9999 -9999 -9999 -9999 -9999 -9999 -9999 -9999 -9999 -9999 -9999 -9999 -9999 -9999 -9999 -9999 -9999 -9999 -9999 -9999 -9999 -9999 -9999 -9999 -9999 -9999 -9999 -9999 -9999 -9999 7.63221E-1 7.63221E-1 7.70925E-1 7.70925E-1 7.66102E-1 7.60237E-1 7.54273E-1 7.54273E-1 7.48209E-1 7.35787E-1 7.09796E-1 7.03067E-1 6.46195E-1 6.46195E-1 6.89342E-1 6.86396E-1 6.43051E-1 6.65071E-1 7.00194E-1 6.57805E-1 6.79369E-1 7.06961E-1 7.13638E-1 7.39411E-1 -9999 -9999 -9999 -9999 -9999 -9999 -9999 -9999 -9999 -9999 -9999 -9999 -9999 -9999 -9999 -9999 -9999 -9999 -9999 -9999 -9999 -9999 -9999 -9999 -9999 -9999 -9999 -9999 -9999 -9999 -9999 -9999 -9999 -9999 -9999 -9999 -9999 -9999 -9999 -9999 -9999 -9999 -9999 -9999
-9999 -9999 -9999 -9999 -9999 -9999 -9999 -9999 -9999 -9999 -9999 -9999 -9999 -9999 -9999 -9999 -9999 -9999 -9999 -9999 -9999 -9999 -9999 -9999 -9999 -9999 -9999 -9999 -9999 -9999 -9999 -9999 -9999 -9999 -9999 -9999 -9999 -9999 -9999 -9999 -9999 -9999 -9999 -9999 -9999 -9999 -9999 -9999 -9999 -9999 -9999 -9999 -9999 -9999 -9999 -9999 -9999 -9999 -9999 -9999 -9999 -9999 -9999 -9999 -9999 -9999 -9999 -9999 -9999 -9999 -9999 -9999 -9999 -9999 -9999 -9999 -9999 -9999 -9999 -9999 -9999 -9999 -9999 -9999 -9999 -9999 -9999 -9999 -9999 -9999 -9999 -9999 -9999 -9999 -9999 -9999 -9999 -9999 -9999 -9999 -9999 -9999 -9999 -9999 -9999 -9999 -9999 -9999 -9999 -9999 -9999 -9999 -9999 -9999 -9999 -9999 -9999 -9999 -9999 -9999 -9999 -9999 -9999 -9999 -9999 -9999 -9999 -9999 -9999 -9999 -9999 -9999 -9999 -9999 -9999 -9999 -9999 -9999 -9999 -9999 -9999 -9999 -9999 -9999 -9999 -9999 -9999 -9999 -9999 -9999 -9999 -9999 -9999 -9999 -9999 -9999 -9999 -9999 -9999 -9999 -9999 -9999 -9999 -9999 -9999 -9999 -9999 -9999 -9999 -9999 -9999 -9999 -9999 -9999 -9999 -9999 -9999 -9999 -9999 -9999 -9999 -9999 -9999 -9999 -9999 -9999 -9999 -9999 -9999 -9999 -9999 -9999 -9999 -9999 -9999 -9999 7.63221E-1 7.63221E-1 7.70925E-1 7.71866E-1 7.66102E-1 7.54273E-1 7.42047E-1 7.42047E-1 7.29431E-1 7.29431E-1 6.96248E-1 6.68121E-1 6.46195E-1 6.15989E-1 6.53578E-1 6.15989E-1 6.15989E-1 6.68121E-1 6.82351E-1 6.79369E-1 6.79369E-1 7.20223E-1 7.45615E-1 7.56746E-1 7.40521E-1 7.40521E-1 -9999 -9999 -9999 -9999 -9999 -9999 -9999 -9999 -9999 -9999 -9999 -9999 -9999 -9999 -9999 -9999 -9999 -9999 -9999 -9999 -9999 -9999 -9999 -9999 -9999 -9999 -9999 -9999 -9999 -9999 -9999 -9999 -9999 -9999 -9999 -9999 -9999 -9999 -9999 -9999 -9999 -9999
-9999 -9999 -9999 -9999 -9999 -9999 -9999 -9999 -9999 -9999 -9999 -9999 -9999 -9999 -9999 -9999 -9999 -9999 -9999 -9999 -9999 -9999 -9999 -9999 -9999 -9999 -9999 -9999 -9999 -9999 -9999 -9999 -9999 -9999 -9999 -9999 -9999 -9999 -9999 -9999 -9999 -9999 -9999 -9999 -9999 -9999 -9999 -9999 -9999 -9999 -9999 -9999 -9999 -9999 -9999 -9999 -9999 -9999 -9999 -9999 -9999 -9999 -9999 -9999 -9999 -9999 -9999 -9999 -9999 -9999 -9999 -9999 -9999 -9999 -9999 -9999 -9999 -9999 -9999 -9999 -9999 -9999 -9999 -9999 -9999 -9999 -9999 -9999 -9999 -9999 -9999 -9999 -9999 -9999 -9999 -9999 -9999 -9999 -9999 -9999 -9999 -9999 -9999 -9999 -9999 -9999 -9999 -9999 -9999 -9999 -9999 -9999 -9999 -9999 -9999 -9999 -9999 -9999 -9999 -9999 -9999 -9999 -9999 -9999 -9999 -9999 -9999 -9999 -9999 -9999 -9999 -9999 -9999 -9999 -9999 -9999 -9999 -9999 -9999 -9999 -9999 -9999 -9999 -9999 -9999 -9999 -9999 -9999 -9999 -9999 -9999 -9999 -9999 -9999 -9999 -9999 -9999 -9999 -9999 -9999 -9999 -9999 -9999 -9999 -9999 -9999 -9999 -9999 -9999 -9999 -9999 -9999 -9999 -9999 -9999 -9999 -9999 -9999 -9999 -9999 -9999 -9999 -9999 -9999 -9999 -9999 -9999 -9999 -9999 -9999 -9999 -9999 -9999 -9999 -9999 -9999 7.63221E-1 7.70925E-1 7.71866E-1 7.66102E-1 7.54273E-1 7.48209E-1 7.48209E-1 7.29431E-1 7.22979E-1 7.16434E-1 7.09796E-1 6.68121E-1 6.31221E-1 6.08285E-1 5.53042E-1 5.20782E-1 5.20782E-1 5.84862E-1 6.53578E-1 7.16434E-1 7.42047E-1 7.66102E-1 7.63221E-1 7.4872E-1 7.4872E-1 7.4872E-1 -9999 -9999 -9999 -9999 -9999 -9999 -9999 -9999 -9999 -9999 -9999 -9999 -9999 -9999 -9999 -9999 -9999 -9999 -9999 -9999 -9999 -9999 -9999 -9999 -9999 -9999 -9999 -9999 -9999 -9999 -9999 -9999 -9999 -9999 -9999 -9999 -9999 -9999 -9999 -9999 -9999 -9999
-9999 -9999 -9999 -9999 -9999 -9999 -9999 -9999 -9999 -9999 -9999 -9999 -9999 -9999 -9999 -9999 -9999 -9999 -9999 -9999 -9999 -9999 -9999 -9999 -9999 -9999 -9999 -9999 -9999 -9999 -9999 -9999 -9999 -9999 -9999 -9999 -9999 -9999 -9999 -9999 -9999 -9999 -9999 -9999 -9999 -9999 -9999 -9999 -9999 -9999 -9999 -9999 -9999 -9999 -9999 -9999 -9999 -9999 -9999 -9999 -9999 -9999 -9999 -9999 -9999 -9999 -9999 -9999 -9999 -9999 -9999 -9999 -9999 -9999 -9999 -9999 -9999 -9999 -9999 -9999 -9999 -9999 -9999 -9999 -9999 -9999 -9999 -9999 -9999 -9999 -9999 -9999 -9999 -9999 -9999 -9999 -9999 -9999 -9999 -9999 -9999 -9999 -9999 -9999 -9999 -9999 -9999 -9999 -9999 -9999 -9999 -9999 -9999 -9999 -9999 -9999 -9999 -9999 -9999 -9999 -9999 -9999 -9999 -9999 -9999 -9999 -9999 -9999 -9999 -9999 -9999 -9999 -9999 -9999 -9999 -9999 -9999 -9999 -9999 -9999 -9999 -9999 -9999 -9999 -9999 -9999 -9999 -9999 -9999 -9999 -9999 -9999 -9999 -9999 -9999 -9999 -9999 -9999 -9999 -9999 -9999 -9999 -9999 -9999 -9999 -9999 -9999 -9999 -9999 -9999 -9999 -9999 -9999 -9999 -9999 -9999 -9999 -9999 -9999 -9999 -9999 -9999 -9999 -9999 -9999 -9999 -9999 -9999 -9999 -9999 -9999 -9999 -9999 -9999 -9999 7.63221E-1 7.63221E-1 7.71866E-1 7.66102E-1 7.60237E-1 7.48209E-1 7.42047E-1 7.35787E-1 7.29431E-1 7.09796E-1 6.82351E-1 6.68121E-1 6.89342E-1 6.38741E-1 5.69023E-1 5.04569E-1 4.39963E-1 4.31984E-1 5.36951E-1 6.38741E-1 7.22979E-1 7.66102E-1 7.70925E-1 7.63221E-1 7.63221E-1 7.63221E-1 7.63221E-1 7.40521E-1 -9999 -9999 -9999 -9999 7.40521E-1 -9999 -9999 -9999 -9999 -9999 -9999 -9999 -9999 -9999 -9999 -9999 -9999 -9999 -9999 -9999 -9999 -9999 -9999 -9999 -9999 -9999 -9999 -9999 -9999 -9999 -9999 -9999 -9999 -9999 -9999 -9999 -9999 -9999 -9999 -9999 -9999
-9999 -9999 -9999 -9999 -9999 -9999 -9999 -9999 -9999 -9999 -9999 -9999 -9999 -9999 -9999 -9999 -9999 -9999 -9999 -9999 -9999 -9999 -9999 -9999 -9999 -9999 -9999 -9999 -9999 -9999 -9999 -9999 -9999 -9999 -9999 -9999 -9999 -9999 -9999 -9999 -9999 -9999 -9999 -9999 -9999 -9999 -9999 -9999 -9999 -9999 -9999 -9999 -9999 -9999 -9999 -9999 -9999 -9999 -9999 -9999 -9999 -9999 -9999 -9999 -9999 -9999 -9999 -9999 -9999 -9999 -9999 -9999 -9999 -9999 -9999 -9999 -9999 -9999 -9999 -9999 -9999 -9999 -9999 -9999 -9999 -9999 -9999 -9999 -9999 -9999 -9999 -9999 -9999 -9999 -9999 -9999 -9999 -9999 -9999 -9999 -9999 -9999 -9999 -9999 -9999 -9999 -9999 -9999 -9999 -9999 -9999 -9999 -9999 -9999 -9999 -9999 -9999 -9999 -9999 -9999 -9999 -9999 -9999 -9999 -9999 -9999 -9999 -9999 -9999 -9999 -9999 -9999 -9999 -9999 -9999 -9999 -9999 -9999 -9999 -9999 -9999 -9999 -9999 -9999 -9999 -9999 -9999 -9999 -9999 -9999 -9999 -9999 -9999 -9999 -9999 -9999 -9999 -9999 -9999 -9999 -9999 -9999 -9999 -9999 -9999 -9999 -9999 -9999 -9999 -9999 -9999 -9999 -9999 -9999 -9999 -9999 -9999 -9999 -9999 -9999 -9999 -9999 -9999 -9999 -9999 -9999 -9999 -9999 -9999 -9999 -9999 -9999 -9999 -9999 7.63221E-1 7.76621E-1 7.84012E-1 7.84915E-1 7.79386E-1 7.73756E-1 7.62194E-1 7.50232E-1 7.37875E-1 7.3155E-1 7.2513E-1 6.75277E-1 6.46195E-1 6.38741E-1 6.00527E-1 5.53042E-1 4.47973E-1 3.84983E-1 4.64071E-1 6.08285E-1 6.96248E-1 7.48209E-1 7.54273E-1 7.54273E-1 7.54273E-1 7.71866E-1 7.70925E-1 7.63221E-1 7.63221E-1 7.5534E-1 -9999 7.40521E-1 7.40521E-1 7.40521E-1 -9999 -9999 -9999 -9999 -9999 -9999 -9999 -9999 -9999 -9999 -9999 -9999 -9999 -9999 -9999 -9999 -9999 -9999 -9999 -9999 -9999 -9999 -9999 -9999 -9999 -9999 -9999 -9999 -9999 -9999 -9999 -9999 -9999 -9999 -9999 -9999
-9999 -9999 -9999 -9999 -9999 -9999 -9999 -9999 -9999 -9999 -9999 -9999 -9999 -9999 -9999 -9999 -9999 -9999 -9999 -9999 -9999 -9999 -9999 -9999 -9999 -9999 -9999 -9999 -9999 -9999 -9999 -9999 -9999 -9999 -9999 -9999 -9999 -9999 -9999 -9999 -9999 -9999 -9999 -9999 -9999 -9999 -9999 -9999 -9999 -9999 -9999 -9999 -9999 -9999 -9999 -9999 -9999 -9999 -9999 -9999 -9999 -9999 -9999 -9999 -9999 -9999 -9999 -9999 -9999 -9999 -9999 -9999 -9999 -9999 -9999 -9999 -9999 -9999 -9999 -9999 -9999 -9999 -9999 -9999 -9999 -9999 -9999 -9999 -9999 -9999 -9999 -9999 -9999 -9999 -9999 -9999 -9999 -9999 -9999 -9999 -9999 -9999 -9999 -9999 -9999 -9999 -9999 -9999 -9999 -9999 -9999 -9999 -9999 -9999 -9999 -9999 -9999 -9999 -9999 -9999 -9999 -9999 -9999 -9999 -9999 -9999 -9999 -9999 -9999 -9999 -9999 -9999 -9999 -9999 -9999 -9999 -9999 -9999 -9999 -9999 -9999 -9999 -9999 -9999 -9999 -9999 -9999 -9999 -9999 -9999 -9999 -9999 -9999 -9999 -9999 -9999 -9999 -9999 -9999 -9999 -9999 -9999 -9999 -9999 -9999 -9999 -9999 -9999 -9999 -9999 -9999 -9999 -9999 -9999 -9999 -9999 -9999 -9999 -9999 -9999 -9999 -9999 -9999 -9999 -9999 -9999 -9999 -9999 -9999 -9999 -9999 -9999 -9999 7.76621E-1 7.76621E-1 7.84012E-1 7.84915E-1 7.79386E-1 7.73756E-1 7.68025E-1 7.56263E-1 7.50232E-1 7.37875E-1 7.2513E-1 6.9852E-1 6.8468E-1 6.56011E-1 5.95314E-1 5.31555E-1 5.15368E-1 4.50637E-1 5.31555E-1 5.69023E-1 6.31221E-1 6.89342E-1 7.16434E-1 6.82351E-1 6.96248E-1 7.09796E-1 7.42047E-1 7.60237E-1 7.71866E-1 7.66102E-1 7.63221E-1 7.5534E-1 7.63221E-1 7.70925E-1 -9999 -9999 -9999 -9999 -9999 -9999 -9999 -9999 -9999 -9999 -9999 -9999 -9999 -9999 -9999 -9999 -9999 -9999 -9999 -9999 -9999 -9999 -9999 -9999 -9999 -9999 -9999 -9999 -9999 -9999 -9999 -9999 -9999 -9999 -9999 -9999 -9999
-9999 -9999 -9999 -9999 -9999 -9999 -9999 -9999 -9999 -9999 -9999 -9999 -9999 -9999 -9999 -9999 -9999 -9999 -9999 -9999 -9999 -9999 -9999 -9999 -9999 -9999 -9999 -9999 -9999 -9999 -9999 -9999 -9999 -9999 -9999 -9999 -9999 -9999 -9999 -9999 -9999 -9999 -9999 -9999 -9999 -9999 -9999 -9999 -9999 -9999 -9999 -9999 -9999 -9999 -9999 -9999 -9999 -9999 -9999 -9999 -9999 -9999 -9999 -9999 -9999 -9999 -9999 -9999 -9999 -9999 -9999 -9999 -9999 -9999 -9999 -9999 -9999 -9999 -9999 -9999 -9999 -9999 -9999 -9999 -9999 -9999 -9999 -9999 -9999 -9999 -9999 -9999 -9999 -9999 -9999 -9999 -9999 -9999 -9999 -9999 -9999 -9999 -9999 -9999 -9999 -9999 -9999 -9999 -9999 -9999 -9999 -9999 -9999 -9999 -9999 -9999 -9999 -9999 -9999 -9999 -9999 -9999 -9999 -9999 -9999 -9999 -9999 -9999 -9999 -9999 -9999 -9999 -9999 -9999 -9999 -9999 -9999 -9999 -9999 -9999 -9999 -9999 -9999 -9999 -9999 -9999 -9999 -9999 -9999 -9999 -9999 -9999 -9999 -9999 -9999 -9999 -9999 -9999 -9999 -9999 -9999 -9999 -9999 -9999 -9999 -9999 -9999 -9999 -9999 -9999 -9999 -9999 -9999 -9999 -9999 -9999 -9999 -9999 -9999 -9999 -9999 -9999 -9999 -9999 -9999 -9999 -9999 -9999 -9999 -9999 -9999 -9999 7.76621E-1 7.76621E-1 7.76621E-1 7.84012E-1 7.84915E-1 5.52591E-1 5.63227E-1 7.68025E-1 7.62194E-1 7.56263E-1 7.44102E-1 7.12008E-1 6.63296E-1 5.95314E-1 5.63698E-1 5.15368E-1 4.74833E-1 4.34628E-1 5.15368E-1 6.10847E-1 6.77633E-1 6.9852E-1 7.2513E-1 6.91643E-1 6.46195E-1 6.23636E-1 6.75277E-1 7.09796E-1 7.35787E-1 7.66102E-1 7.54273E-1 7.54273E-1 7.48209E-1 7.54273E-1 7.70925E-1 -9999 -9999 -9999 -9999 -9999 -9999 -9999 -9999 -9999 -9999 7.40521E-1 7.40521E-1 -9999 -9999 -9999 -9999 -9999 -9999 -9999 -9999 -9999 -9999 -9999 -9999 -9999 -9999 -9999 -9999 -9999 -9999 -9999 -9999 -9999 -9999 -9999 -9999 -9999
-9999 -9999 -9999 -9999 -9999 -9999 -9999 -9999 -9999 -9999 -9999 -9999 -9999 -9999 -9999 -9999 -9999 -9999 -9999 -9999 -9999 -9999 -9999 -9999 -9999 -9999 -9999 -9999 -9999 -9999 -9999 -9999 -9999 -9999 -9999 -9999 -9999 -9999 -9999 -9999 -9999 -9999 -9999 -9999 -9999 -9999 -9999 -9999 -9999 -9999 -9999 -9999 -9999 -9999 -9999 -9999 -9999 -9999 -9999 -9999 -9999 -9999 -9999 -9999 -9999 -9999 -9999 -9999 -9999 -9999 -9999 -9999 -9999 -9999 -9999 -9999 -9999 -9999 -9999 -9999 -9999 -9999 -9999 -9999 -9999 -9999 -9999 -9999 -9999 -9999 -9999 -9999 -9999 -9999 -9999 -9999 -9999 -9999 -9999 -9999 -9999 -9999 -9999 -9999 -9999 -9999 -9999 -9999 -9999 -9999 -9999 -9999 -9999 -9999 -9999 -9999 -9999 -9999 -9999 -9999 -9999 -9999 -9999 -9999 -9999 -9999 -9999 -9999 -9999 -9999 -9999 -9999 -9999 -9999 -9999 -9999 -9999 -9999 -9999 -9999 -9999 -9999 -9999 -9999 -9999 -9999 -9999 -9999 -9999 -9999 -9999 -9999 -9999 -9999 -9999 -9999 -9999 -9999 -9999 -9999 -9999 -9999 -9999 -9999 -9999 -9999 -9999 -9999 -9999 -9999 -9999 -9999 -9999 -9999 -9999 -9999 -9999 -9999 -9999 -9999 -9999 -9999 -9999 -9999 -9999 -9999 -9999 -9999 -9999 -9999 -9999 -9999 7.76621E-1 7.71107E-1 7.63457E-1 5.14775E-1 5.30662E-1 5.39615E-1 5.73805E-1 5.9475E-1 6.05099E-1 7.50232E-1 7.3155E-1 6.91643E-1 6.33723E-1 5.55702E-1 4.66749E-1 4.50637E-1 4.10877E-1 4.42617E-1 5.71661E-1 6.10847E-1 6.56011E-1 6.70504E-1 6.77633E-1 6.10847E-1 5.79588E-1 6.18533E-1 6.48652E-1 6.38741E-1 7.16434E-1 7.29431E-1 7.09796E-1 6.96248E-1 7.16434E-1 7.66102E-1 7.63221E-1 -9999 -9999 -9999 -9999 -9999 -9999 -9999 -9999 -9999 -9999 -9999 -9999 -9999 -9999 -9999 -9999 -9999 -9999 -9999 -9999 -9999 -9999 -9999 -9999 -9999 -9999 -9999 -9999 -9999 -9999 -9999 -9999 -9999 -9999 -9999 -9999 -9999
-9999 -9999 -9999 -9999 -9999 -9999 -9999 -9999 -9999 -9999 -9999 -9999 -9999 -9999 -9999 -9999 -9999 -9999 -9999 -9999 -9999 -9999 -9999 -9999 -9999 -9999 -9999 -9999 -9999 -9999 -9999 -9999 -9999 -9999 -9999 -9999 -9999 -9999 -9999 -9999 -9999 -9999 -9999 -9999 -9999 -9999 -9999 -9999 -9999 -9999 -9999 -9999 -9999 -9999 -9999 -9999 -9999 -9999 -9999 -9999 -9999 -9999 -9999 -9999 -9999 -9999 -9999 -9999 -9999 -9999 -9999 -9999 -9999 -9999 -9999 -9999 -9999 -9999 -9999 -9999 -9999 -9999 -9999 -9999 -9999 -9999 -9999 -9999 -9999 -9999 -9999 -9999 -9999 -9999 -9999 -9999 -9999 -9999 -9999 -9999 -9999 -9999 -9999 -9999 -9999 -9999 -9999 -9999 -9999 -9999 -9999 -9999 -9999 -9999 -9999 -9999 -9999 -9999 -9999 -9999 -9999 -9999 -9999 -9999 -9999 -9999 -9999 -9999 -9999 -9999 -9999 -9999 -9999 -9999 -9999 -9999 -9999 -9999 -9999 -9999 -9999 -9999 -9999 -9999 -9999 -9999 -9999 -9999 -9999 -9999 -9999 -9999 -9999 -9999 -9999 -9999 -9999 -9999 -9999 -9999 -9999 -9999 -9999 -9999 -9999 -9999 -9999 -9999 -9999 -9999 -9999 -9999 -9999 -9999 -9999 -9999 -9999 -9999 -9999 -9999 -9999 -9999 -9999 -9999 -9999 -9999 -9999 -9999 -9999 -9999 -9999 -9999 -9999 7.56581E-1 4.80444E-1 4.92929E-1 5.21332E-1 5.30305E-1 5.53767E-1 5.73805E-1 6.2551E-1 6.55289E-1 7.02239E-1 5.63698E-1 5.31555E-1 4.74833E-1 4.03046E-1 6.77633E-1 4.99149E-1 4.82931E-1 4.91037E-1 5.63698E-1 5.87473E-1 6.41222E-1 5.87473E-1 5.0726E-1 4.58682E-1 5.47676E-1 6.26159E-1 6.63296E-1 7.18616E-1 7.18616E-1 7.16434E-1 6.82351E-1 6.60887E-1 7.22979E-1 7.71866E-1 7.63221E-1 7.63221E-1 -9999 -9999 -9999 -9999 -9999 -9999 -9999 -9999 -9999 -9999 -9999 -9999 -9999 -9999 -9999 -9999 -9999 -9999 -9999 -9999 -9999 -9999 -9999 -9999 -9999 -9999 -9999 -9999 -9999 -9999 -9999 -9999 -9999 -9999 -9999
-9999 -9999 -9999 -9999 -9999 -9999 -9999 -9999 -9999 -9999 -9999 -9999 -9999 -9999 -9999 -9999 -9999 -9999 -9999 -9999 -9999 -9999 -9999 -9999 -9999 -9999 -9999 -9999 -9999 -9999 -9999 -9999 -9999 -9999 -9999 -9999 -9999 -9999 -9999 -9999 -9999 -9999 -9999 -9999 -9999 -9999 -9999 -9999 -9999 -9999 -9999 -9999 -9999 -9999 -9999 -9999 -9999 -9999 -9999 -9999 -9999 -9999 -9999 -9999 -9999 -9999 -9999 -9999 -9999 -9999 -9999 -9999 -9999 -9999 -9999 -9999 -9999 -9999 -9999 -9999 -9999 -9999 -9999 -9999 -9999 -9999 -9999 -9999 -9999 -9999 -9999 -9999 -9999 -9999 -9999 -9999 -9999 -9999 -9999 -9999 -9999 -9999 -9999 -9999 -9999 -9999 -9999 -9999 -9999 -9999 -9999 -9999 -9999 -9999 -9999 -9999 -9999 -9999 -9999 -9999 -9999 -9999 -9999 -9999 -9999 -9999 -9999 -9999 -9999 -9999 -9999 -9999 -9999 -9999 -9999 -9999 -9999 -9999 -9999 -9999 -9999 -9999 -9999 -9999 -9999 -9999 -9999 -9999 -9999 -9999 -9999 -9999 -9999 -9999 -9999 -9999 -9999 -9999 -9999 -9999 -9999 -9999 -9999 -9999 -9999 -9999 -9999 -9999 -9999 -9999 -9999 -9999 -9999 -9999 -9999 -9999 -9999 -9999 -9999 -9999 -9999 -9999 -9999 -9999 -9999 -9999 -9999 -9999 -9999 -9999 -9999 -9999 7.74244E-1 7.62038E-1 -9999 4.82337E-1 4.94824E-1 4.99965E-1 5.25718E-1 5.90435E-1 7.58834E-1 7.81711E-1 7.7512E-1 7.57699E-1 6.86363E-1 6.72226E-1 6.50429E-1 7.33081E-1 7.2513E-1 4.58682E-1 3.87535E-1 4.82931E-1 5.15368E-1 5.71661E-1 5.47676E-1 4.91037E-1 5.23468E-1 5.63698E-1 6.33723E-1 6.63296E-1 6.8468E-1 6.9852E-1 7.37875E-1 7.3155E-1 7.37875E-1 7.71866E-1 7.48209E-1 7.48209E-1 7.60237E-1 7.5534E-1 7.5534E-1 -9999 -9999 -9999 -9999 7.40521E-1 -9999 -9999 -9999 -9999 -9999 -9999 -9999 -9999 -9999 -9999 -9999 -9999 -9999 -9999 -9999 -9999 -9999 -9999 -9999 -9999 -9999 -9999 -9999 -9999 -9999 -9999 -9999 -9999
-9999 -9999 -9999 -9999 -9999 -9999 -9999 -9999 -9999 -9999 -9999 -9999 -9999 -9999 -9999 -9999 -9999 -9999 -9999 -9999 -9999 -9999 -9999 -9999 -9999 -9999 -9999 -9999 -9999 -9999 -9999 -9999 -9999 -9999 -9999 -9999 -9999 -9999 -9999 -9999 -9999 -9999 -9999 -9999 -9999 -9999 -9999 -9999 -9999 -9999 -9999 -9999 -9999 -9999 -9999 -9999 -9999 -9999 -9999 -9999 -9999 -9999 -9999 -9999 -9999 -9999 -9999 -9999 -9999 -9999 -9999 -9999 -9999 -9999 -9999 -9999 -9999 -9999 -9999 -9999 -9999 -9999 -9999 -9999 -9999 -9999 -9999 -9999 -9999 -9999 -9999 -9999 -9999 -9999 -9999 -9999 -9999 -9999 -9999 -9999 -9999 -9999 -9999 -9999 -9999 -9999 -9999 -9999 -9999 -9999 -9999 -9999 -9999 -9999 -9999 -9999 -9999 -9999 -9999 -9999 -9999 -9999 -9999 -9999 -9999 -9999 -9999 -9999 -9999 -9999 -9999 -9999 -9999 -9999 -9999 -9999 -9999 -9999 -9999 -9999 -9999 -9999 -9999 -9999 -9999 -9999 -9999 -9999 -9999 -9999 -9999 -9999 -9999 -9999 -9999 -9999 -9999 -9999 -9999 -9999 -9999 -9999 -9999 -9999 -9999 -9999 -9999 -9999 -9999 -9999 -9999 -9999 -9999 -9999 -9999 -9999 -9999 -9999 -9999 -9999 -9999 -9999 -9999 -9999 -9999 -9999 -9999 -9999 -9999 -9999 -9999 7.79885E-1 7.73945E-1 7.75739E-1 7.80473E-1 7.77522E-1 4.95611E-1 4.77204E-1 4.97823E-1 5.72494E-1 7.427E-1 7.74263E-1 7.80725E-1 7.51692E-1 7.80725E-1 7.63606E-1 7.33081E-1 7.8623E-1 7.96935E-1 7.51692E-1 5.09211E-1 5.17318E-1 5.33499E-1 5.0726E-1 4.91037E-1 5.15368E-1 5.31555E-1 5.87473E-1 6.41222E-1 6.91643E-1 6.9852E-1 7.18616E-1 7.56263E-1 7.68025E-1 7.62194E-1 7.56263E-1 7.56263E-1 7.48209E-1 7.54273E-1 7.60237E-1 7.66102E-1 7.70925E-1 7.5534E-1 7.5534E-1 7.5534E-1 7.5534E-1 7.5534E-1 -9999 -9999 -9999 -9999 -9999 -9999 -9999 -9999 -9999 -9999 -9999 -9999 -9999 -9999 -9999 -9999 -9999 -9999 -9999 -9999 -9999 -9999 -9999 -9999 -9999 -9999 -9999
-9999 -9999 -9999 -9999 -9999 -9999 -9999 -9999 -9999 -9999 -9999 -9999 -9999 -9999 -9999 -9999 -9999 -9999 -9999 -9999 -9999 -9999 -9999 -9999 -9999 -9999 -9999 -9999 -9999 -9999 -9999 -9999 -9999 -9999 -9999 -9999 -9999 -9999 -9999 -9999 -9999 -9999 -9999 -9999 -9999 -9999 -9999 -9999 -9999 -9999 -9999 -9999 -9999 -9999 -9999 -9999 -9999 -9999 -9999 -9999 -9999 -9999 -9999 -9999 -9999 -9999 -9999 -9999 -9999 -9999 -9999 -9999 -9999 -9999 -9999 -9999 -9999 -9999 -9999 -9999 -9999 -9999 -9999 -9999 -9999 -9999 -9999 -9999 -9999 -9999 -9999 -9999 -9999 -9999 -9999 -9999 -9999 -9999 -9999 -9999 -9999 -9999 -9999 -9999 -9999 -9999 -9999 -9999 -9999 -9999 -9999 -9999 -9999 -9999 -9999 -9999 -9999 -9999 -9999 -9999 -9999 -9999 -9999 -9999 -9999 -9999 -9999 -9999 -9999 -9999 -9999 -9999 -9999 -9999 -9999 -9999 -9999 -9999 -9999 -9999 -9999 -9999 -9999 -9999 -9999 -9999 -9999 -9999 -9999 -9999 -9999 -9999 -9999 -9999 -9999 -9999 -9999 -9999 -9999 -9999 -9999 -9999 -9999 -9999 -9999 -9999 -9999 -9999 -9999 -9999 -9999 -9999 -9999 -9999 -9999 -9999 -9999 -9999 -9999 -9999 -9999 -9999 -9999 -9999 -9999 -9999 -9999 -9999 -9999 7.8898E-1 7.81352E-1 7.77226E-1 7.8898E-1 7.9607E-1 7.96935E-1 7.8623E-1 7.9607E-1 5.08892E-1 4.85761E-1 5.59376E-1 7.66637E-1 7.81711E-1 7.81711E-1 7.81711E-1 7.96935E-1 7.57699E-1 7.58834E-1 7.427E-1 7.50854E-1 7.9607E-1 7.96935E-1 7.69413E-1 7.39382E-1 7.33081E-1 5.25415E-1 5.57628E-1 6.27984E-1 6.41222E-1 6.91643E-1 7.18616E-1 7.2513E-1 7.3155E-1 7.05309E-1 7.05309E-1 7.05309E-1 7.05309E-1 7.37875E-1 7.73756E-1 7.68025E-1 7.48209E-1 7.60237E-1 7.71866E-1 7.70925E-1 7.63221E-1 7.5534E-1 7.5534E-1 7.63221E-1 7.5534E-1 7.40521E-1 7.40521E-1 -9999 -9999 -9999 -9999 -9999 -9999 -9999 -9999 -9999 -9999 -9999 -9999 -9999 -9999 -9999 -9999 -9999 -9999 -9999 -9999 -9999 -9999 -9999 -9999
-9999 -9999 -9999 -9999 -9999 -9999 -9999 -9999 -9999 -9999 -9999 -9999 -9999 -9999 -9999 -9999 -9999 -9999 -9999 -9999 -9999 -9999 -9999 -9999 -9999 -9999 -9999 -9999 -9999 -9999 -9999 -9999 -9999 -9999 -9999 -9999 -9999 -9999 -9999 -9999 -9999 -9999 -9999 -9999 -9999 -9999 -9999 -9999 -9999 -9999 -9999 -9999 -9999 -9999 -9999 -9999 -9999 -9999 -9999 -9999 -9999 -9999 -9999 -9999 -9999 -9999 -9999 -9999 -9999 -9999 -9999 -9999 -9999 -9999 -9999 -9999 -9999 -9999 -9999 -9999 -9999 -9999 -9999 -9999 -9999 -9999 -9999 -9999 -9999 -9999 -9999 -9999 -9999 -9999 -9999 -9999 -9999 -9999 -9999 -9999 -9999 -9999 -9999 -9999 -9999 -9999 -9999 -9999 -9999 -9999 -9999 -9999 -9999 -9999 -9999 -9999 -9999 -9999 -9999 -9999 -9999 -9999 -9999 -9999 -9999 -9999 -9999 -9999 -9999 -9999 -9999 -9999 -9999 -9999 -9999 -9999 -9999 -9999 -9999 -9999 -9999 -9999 -9999 -9999 -9999 -9999 -9999 -9999 -9999 -9999 -9999 -9999 -9999 -9999 -9999 -9999 -9999 -9999 -9999 -9999 -9999 -9999 -9999 -9999 -9999 -9999 -9999 -9999 -9999 -9999 -9999 -9999 -9999 -9999 -9999 -9999 -9999 -9999 -9999 -9999 -9999 -9999 -9999 -9999 -9999 -9999 -9999 7.8898E-1 7.8898E-1 7.8898E-1 7.8898E-1 7.80473E-1 7.9607E-1 7.63606E-1 7.51692E-1 7.33081E-1 6.22333E-1 5.49241E-1 5.01181E-1 5.4957E-1 7.25878E-1 7.58834E-1 7.17214E-1 6.90256E-1 7.17214E-1 7.427E-1 7.58834E-1 7.81711E-1 7.34374E-1 7.81711E-1 7.9607E-1 7.96935E-1 7.96935E-1 7.7512E-1 7.51692E-1 5.49609E-1 6.5777E-1 6.93305E-1 6.86363E-1 6.5777E-1 6.48652E-1 6.70504E-1 6.91643E-1 7.2513E-1 7.3155E-1 7.3155E-1 7.56263E-1 7.79386E-1 7.79386E-1 7.73756E-1 7.79386E-1 7.66102E-1 7.70925E-1 7.70925E-1 7.5534E-1 7.63221E-1 7.71866E-1 7.60237E-1 7.63221E-1 7.5534E-1 7.40521E-1 -9999 -9999 -9999 -9999 -9999 -9999 -9999 -9999 -9999 -9999 -9999 -9999 -9999 -9999 -9999 -9999 -9999 -9999 -9999 -9999 -9999 -9999 -9999
-9999 -9999 -9999 -9999 -9999 -9999 -9999 -9999 -9999 -9999 -9999 -9999 -9999 -9999 -9999 -9999 -9999 -9999 -9999 -9999 -9999 -9999 -9999 -9999 -9999 -9999 -9999 -9999 -9999 -9999 -9999 -9999 -9999 -9999 -9999 -9999 -9999 -9999 -9999 -9999 -9999 -9999 -9999 -9999 -9999 -9999 -9999 -9999 -9999 -9999 -9999 -9999 -9999 -9999 -9999 -9999 -9999 -9999 -9999 -9999 -9999 -9999 -9999 -9999 -9999 -9999 -9999 -9999 -9999 -9999 -9999 -9999 -9999 -9999 -9999 -9999 -9999 -9999 -9999 -9999 -9999 -9999 -9999 -9999 -9999 -9999 -9999 -9999 -9999 -9999 -9999 -9999 -9999 -9999 -9999 -9999 -9999 -9999 -9999 -9999 -9999 -9999 -9999 -9999 -9999 -9999 -9999 -9999 -9999 -9999 -9999 -9999 -9999 -9999 -9999 -9999 -9999 -9999 -9999 -9999 -9999 -9999 -9999 -9999 -9999 -9999 -9999 -9999 -9999 -9999 -9999 -9999 -9999 -9999 -9999 -9999 -9999 -9999 -9999 -9999 -9999 -9999 -9999 -9999 -9999 -9999 -9999 -9999 -9999 -9999 -9999 -9999 -9999 -9999 -9999 -9999 -9999 -9999 -9999 -9999 -9999 -9999 -9999 -9999 -9999 -9999 -9999 -9999 -9999 -9999 -9999 -9999 -9999 -9999 -9999 -9999 -9999 -9999 -9999 -9999 -9999 -9999 -9999 -9999 -9999 7.8898E-1 7.8898E-1 7.8898E-1 7.9607E-1 7.96935E-1 7.9607E-1 7.94287E-1 7.91633E-1 7.33081E-1 6.70292E-1 7.49211E-1 6.2027E-1 5.68341E-1 5.25103E-1 5.40103E-1 5.89362E-1 5.68341E-1 5.4707E-1 5.4707E-1 6.80962E-1 7.17214E-1 7.66637E-1 7.50854E-1 7.08387E-1 7.50854E-1 7.81711E-1 7.91633E-1 7.58834E-1 7.9607E-1 7.74263E-1 6.20373E-1 6.04974E-1 5.97194E-1 5.97194E-1 6.35533E-1 6.93305E-1 7.26684E-1 7.3155E-1 7.3155E-1 7.50232E-1 7.37875E-1 7.56263E-1 7.62194E-1 7.68025E-1 7.84915E-1 7.79386E-1 7.84915E-1 7.84012E-1 7.5534E-1 7.70925E-1 7.71866E-1 7.66102E-1 7.66102E-1 7.66102E-1 7.63221E-1 7.5534E-1 7.32149E-1 7.40521E-1 -9999 -9999 -9999 -9999 -9999 -9999 -9999 -9999 -9999 -9999 -9999 -9999 -9999 -9999 -9999 -9999 -9999 -9999 -9999 -9999 -9999
-9999 -9999 -9999 -9999 -9999 -9999 -9999 -9999 -9999 -9999 -9999 -9999 -9999 -9999 -9999 -9999 -9999 -9999 -9999 -9999 -9999 -9999 -9999 -9999 -9999 -9999 -9999 -9999 -9999 -9999 -9999 -9999 -9999 -9999 -9999 -9999 -9999 -9999 -9999 -9999 -9999 -9999 -9999 -9999 -9999 -9999 -9999 -9999 -9999 -9999 -9999 -9999 -9999 -9999 -9999 -9999 -9999 -9999 -9999 -9999 -9999 -9999 -9999 -9999 -9999 -9999 -9999 -9999 -9999 -9999 -9999 -9999 -9999 -9999 -9999 -9999 -9999 -9999 -9999 -9999 -9999 -9999 -9999 -9999 -9999 -9999 -9999 -9999 -9999 -9999 -9999 -9999 -9999 -9999 -9999 -9999 -9999 -9999 -9999 -9999 -9999 -9999 -9999 -9999 -9999 -9999 -9999 -9999 -9999 -9999 -9999 -9999 -9999 -9999 -9999 -9999 -9999 -9999 -9999 -9999 -9999 -9999 -9999 -9999 -9999 -9999 -9999 -9999 -9999 -9999 -9999 -9999 -9999 -9999 -9999 -9999 -9999 -9999 -9999 -9999 -9999 -9999 -9999 -9999 -9999 -9999 -9999 -9999 -9999 -9999 -9999 -9999 -9999 -9999 -9999 -9999 -9999 -9999 -9999 -9999 -9999 -9999 -9999 -9999 -9999 -9999 -9999 -9999 -9999 -9999 -9999 -9999 -9999 -9999 5.05893E-1 -9999 -9999 -9999 5.2857E-1 5.38544E-1 5.38544E-1 7.8898E-1 7.8898E-1 7.8898E-1 7.8898E-1 7.8898E-1 7.96935E-1 7.79221E-1 7.67855E-1 7.79221E-1 7.95512E-1 7.84753E-1 5.89362E-1 7.06573E-1 7.41022E-1 7.32661E-1 6.50233E-1 5.68341E-1 5.36365E-1 5.57732E-1 5.4707E-1 5.36365E-1 5.34068E-1 5.30655E-1 5.4707E-1 5.89362E-1 7.41022E-1 7.06573E-1 7.57226E-1 7.32661E-1 7.41022E-1 7.74263E-1 7.427E-1 7.66637E-1 7.17214E-1 7.81711E-1 5.89364E-1 6.04974E-1 6.79336E-1 7.00161E-1 7.06929E-1 7.39382E-1 7.57699E-1 7.33081E-1 7.57699E-1 7.56263E-1 7.50232E-1 7.68025E-1 7.68025E-1 7.73756E-1 7.79386E-1 7.79386E-1 7.76621E-1 7.76621E-1 7.63221E-1 7.70925E-1 7.71866E-1 7.66102E-1 7.60237E-1 7.66102E-1 7.60237E-1 7.70925E-1 7.40521E-1 7.40521E-1 7.40521E-1 7.40521E-1 7.32149E-1 7.32149E-1 7.32149E-1 7.32149E-1 -9999 7.15851E-1 7.15851E-1 7.15851E-1 7.2454E-1 -9999 -9999 -9999 -9999 -9999 -9999 -9999 -9999 -9999
-9999 -9999 -9999 -9999 -9999 -9999 -9999 -9999 -9999 -9999 -9999 -9999 -9999 -9999 -9999 -9999 -9999 -9999 -9999 -9999 -9999 -9999 -9999 -9999 -9999 -9999 -9999 -9999 -9999 -9999 -9999 -9999 -9999 -9999 -9999 -9999 -9999 -9999 -9999 -9999 -9999 -9999 -9999 -9999 -9999 -9999 -9999 -9999 -9999 -9999 -9999 -9999 -9999 -9999 -9999 -9999 -9999 -9999 -9999 -9999 -9999 -9999 -9999 -9999 -9999 -9999 -9999 -9999 -9999 -9999 -9999 -9999 -9999 -9999 -9999 -9999 -9999 -9999 -9999 -9999 -9999 -9999 -9999 -9999 -9999 -9999 -9999 -9999 -9999 -9999 -9999 -9999 -9999 -9999 -9999 -9999 -9999 -9999 -9999 -9999 -9999 -9999 -9999 -9999 -9999 -9999 -9999 -9999 -9999 -9999 -9999 -9999 -9999 -9999 -9999 -9999 -9999 -9999 -9999 -9999 -9999 -9999 -9999 -9999 -9999 -9999 -9999 -9999 -9999 -9999 -9999 -9999 -9999 -9999 -9999 -9999 -9999 -9999 -9999 -9999 -9999 -9999 -9999 -9999 -9999 -9999 -9999 -9999 -9999 -9999 -9999 -9999 -9999 -9999 -9999 -9999 -9999 -9999 -9999 -9999 -9999 -9999 -9999 -9999 -9999 -9999 -9999 -9999 -9999 -9999 -9999 4.83621E-1 4.91756E-1 5.01609E-1 5.16598E-1 5.2985E-1 5.38544E-1 5.38544E-1 5.38544E-1 7.9607E-1 7.9607E-1 7.96935E-1 7.94643E-1 7.95512E-1 7.95512E-1 7.90183E-1 7.79221E-1 7.67855E-1 7.50052E-1 7.6202E-1 7.79221E-1 5.78887E-1 6.40363E-1 6.69585E-1 6.50233E-1 6.40363E-1 6.30373E-1 5.99757E-1 5.57732E-1 5.36365E-1 5.36365E-1 5.36365E-1 5.32362E-1 5.29801E-1 5.36365E-1 5.57732E-1 5.57732E-1 5.57732E-1 5.78887E-1 6.50233E-1 6.97554E-1 7.2413E-1 6.97554E-1 6.79055E-1 6.97554E-1 7.81711E-1 7.96935E-1 7.50854E-1 7.17214E-1 6.52224E-1 6.52224E-1 7.26684E-1 7.57699E-1 7.7512E-1 7.51692E-1 7.80725E-1 7.63606E-1 7.73756E-1 7.68025E-1 7.68025E-1 7.84915E-1 7.84915E-1 7.79386E-1 7.79386E-1 7.73756E-1 7.73756E-1 7.48209E-1 7.48209E-1 7.54273E-1 7.66102E-1 7.60237E-1 7.60237E-1 7.63221E-1 7.63221E-1 7.39411E-1 6.7226E-1 6.86396E-1 7.57727E-1 7.5172E-1 7.57727E-1 7.4872E-1 7.33063E-1 7.42438E-1 7.41416E-1 7.2454E-1 -9999 -9999 -9999 -9999 -9999 -9999 -9999 -9999 -9999
-9999 -9999 -9999 -9999 -9999 -9999 -9999 -9999 -9999 -9999 -9999 -9999 -9999 -9999 -9999 -9999 -9999 -9999 -9999 -9999 -9999 -9999 -9999 -9999 -9999 -9999 -9999 -9999 -9999 -9999 -9999 -9999 -9999 -9999 -9999 -9999 -9999 -9999 -9999 -9999 -9999 -9999 -9999 -9999 -9999 -9999 -9999 -9999 -9999 -9999 -9999 -9999 -9999 -9999 -9999 -9999 -9999 -9999 -9999 -9999 -9999 -9999 -9999 -9999 -9999 -9999 -9999 -9999 -9999 -9999 -9999 -9999 -9999 -9999 -9999 -9999 -9999 -9999 -9999 -9999 -9999 -9999 -9999 -9999 -9999 -9999 -9999 -9999 -9999 -9999 -9999 -9999 -9999 -9999 -9999 -9999 -9999 -9999 -9999 -9999 -9999 -9999 -9999 -9999 -9999 -9999 -9999 -9999 -9999 -9999 -9999 -9999 -9999 -9999 -9999 -9999 -9999 -9999 -9999 -9999 -9999 -9999 -9999 -9999 -9999 -9999 -9999 -9999 -9999 -9999 -9999 -9999 -9999 -9999 -9999 -9999 -9999 -9999 -9999 -9999 -9999 -9999 -9999 -9999 -9999 -9999 -9999 -9999 -9999 -9999 -9999 -9999 -9999 -9999 -9999 -9999 -9999 -9999 -9999 -9999 -9999 -9999 -9999 -9999 -9999 -9999 -9999 -9999 4.5971E-1 4.72503E-1 4.85333E-1 4.94755E-1 5.02038E-1 5.11033E-1 5.35466E-1 5.49241E-1 5.49241E-1 5.59893E-1 7.91633E-1 7.84753E-1 7.90183E-1 7.90183E-1 7.79221E-1 7.73588E-1 7.67855E-1 7.73588E-1 7.6202E-1 7.67855E-1 7.56086E-1 7.4392E-1 7.56086E-1 5.99757E-1 6.30373E-1 6.50233E-1 6.10062E-1 5.78887E-1 6.30373E-1 5.78887E-1 5.68341E-1 5.36365E-1 5.36365E-1 5.36365E-1 5.36365E-1 5.36365E-1 5.36365E-1 5.36365E-1 5.36365E-1 5.4707E-1 5.4707E-1 6.2027E-1 6.50233E-1 6.2027E-1 6.50233E-1 6.88379E-1 7.57226E-1 7.80211E-1 7.41022E-1 6.79055E-1 6.22333E-1 6.01859E-1 6.01859E-1 6.32413E-1 7.69413E-1 7.8623E-1 7.57699E-1 7.69413E-1 7.91633E-1 7.8623E-1 7.7512E-1 7.73756E-1 7.79386E-1 7.84012E-1 7.84915E-1 7.73756E-1 7.62194E-1 7.79386E-1 7.68025E-1 7.60237E-1 7.60237E-1 7.71866E-1 7.66102E-1 7.54273E-1 7.60237E-1 7.60237E-1 7.42047E-1 6.7226E-1 7.00194E-1 6.86396E-1 6.79369E-1 7.13638E-1 7.13638E-1 7.20223E-1 7.16849E-1 7.42438E-1 7.2454E-1 -9999 -9999 -9999 -9999 -9999 -9999 -9999 -9999 -9999
-9999 -9999 -9999 -9999 -9999 -9999 -9999 -9999 -9999 -9999 -9999 -9999 -9999 -9999 -9999 -9999 -9999 -9999 -9999 -9999 -9999 -9999 -9999 -9999 -9999 -9999 -9999 -9999 -9999 -9999 -9999 -9999 -9999 -9999 -9999 -9999 -9999 -9999 -9999 -9999 -9999 -9999 -9999 -9999 -9999 -9999 -9999 -9999 -9999 -9999 -9999 -9999 -9999 -9999 -9999 -9999 -9999 -9999 -9999 -9999 -9999 -9999 -9999 -9999 -9999 -9999 -9999 -9999 -9999 -9999 -9999 -9999 -9999 -9999 -9999 -9999 -9999 -9999 -9999 -9999 -9999 -9999 -9999 -9999 -9999 -9999 -9999 -9999 -9999 -9999 -9999 -9999 -9999 -9999 -9999 -9999 -9999 -9999 -9999 -9999 -9999 -9999 -9999 -9999 -9999 -9999 -9999 -9999 -9999 -9999 -9999 -9999 -9999 -9999 -9999 -9999 -9999 -9999 -9999 -9999 -9999 -9999 -9999 -9999 -9999 -9999 -9999 -9999 -9999 -9999 -9999 -9999 -9999 -9999 -9999 -9999 -9999 -9999 -9999 -9999 -9999 -9999 -9999 -9999 -9999 -9999 -9999 -9999 -9999 -9999 -9999 -9999 -9999 -9999 -9999 -9999 -9999 -9999 -9999 -9999 -9999 -9999 -9999 -9999 -9999 5.82373E-1 5.89441E-1 5.99357E-1 4.65675E-1 4.96538E-1 5.12816E-1 5.19235E-1 5.24794E-1 5.25222E-1 5.27358E-1 5.30725E-1 5.4707E-1 5.68341E-1 5.89362E-1 7.73588E-1 7.79221E-1 7.84753E-1 7.79221E-1 7.73588E-1 7.50052E-1 7.56086E-1 7.56086E-1 7.50052E-1 7.4392E-1 7.37689E-1 6.59976E-1 6.30373E-1 6.40363E-1 5.99757E-1 6.2027E-1 5.99757E-1 5.68341E-1 5.57732E-1 5.36365E-1 5.36365E-1 5.36365E-1 5.36365E-1 5.36365E-1 5.36365E-1 5.36365E-1 5.36365E-1 5.33642E-1 5.36365E-1 5.68341E-1 6.10062E-1 5.89362E-1 6.40363E-1 7.2413E-1 7.2413E-1 7.06573E-1 6.97554E-1 6.97554E-1 6.2027E-1 5.89362E-1 5.78887E-1 6.22333E-1 6.01859E-1 7.63606E-1 7.91633E-1 7.80725E-1 7.7512E-1 7.8623E-1 7.96935E-1 7.8623E-1 7.96935E-1 7.84012E-1 7.84915E-1 7.84915E-1 7.79386E-1 7.79386E-1 7.84915E-1 7.84915E-1 7.84915E-1 7.84915E-1 7.60237E-1 7.60237E-1 7.60237E-1 7.66102E-1 7.60237E-1 6.82351E-1 6.38741E-1 6.35569E-1 6.12738E-1 5.89401E-1 6.65071E-1 6.65071E-1 6.7226E-1 6.93338E-1 7.03493E-1 7.33063E-1 -9999 -9999 -9999 -9999 -9999 -9999 -9999 -9999 -9999
-9999 -9999 -9999 -9999 -9999 -9999 -9999 -9999 -9999 -9999 -9999 -9999 -9999 -9999 -9999 -9999 -9999 -9999 -9999 -9999 -9999 -9999 -9999 -9999 -9999 -9999 -9999 -9999 -9999 -9999 -9999 -9999 -9999 -9999 -9999 -9999 -9999 -9999 -9999 -9999 -9999 -9999 -9999 -9999 -9999 -9999 -9999 -9999 -9999 -9999 -9999 -9999 -9999 -9999 -9999 -9999 -9999 -9999 -9999 -9999 -9999 -9999 -9999 -9999 -9999 -9999 -9999 -9999 -9999 -9999 -9999 -9999 -9999 -9999 -9999 -9999 -9999 -9999 -9999 -9999 -9999 -9999 -9999 -9999 -9999 -9999 -9999 -9999 -9999 -9999 -9999 -9999 -9999 -9999 -9999 -9999 -9999 -9999 -9999 -9999 -9999 -9999 -9999 -9999 -9999 -9999 -9999 -9999 -9999 -9999 -9999 -9999 -9999 -9999 -9999 -9999 -9999 -9999 -9999 -9999 -9999 -9999 -9999 -9999 -9999 -9999 -9999 -9999 -9999 -9999 -9999 -9999 -9999 -9999 -9999 -9999 -9999 -9999 -9999 -9999 -9999 -9999 -9999 -9999 -9999 -9999 -9999 -9999 -9999 -9999 -9999 -9999 -9999 -9999 -9999 -9999 -9999 -9999 -9999 -9999 -9999 -9999 -9999 -9999 5.74014E-1 5.8279E-1 5.91514E-1 4.63187E-1 4.80267E-1 5.01251E-1 5.17952E-1 5.25649E-1 5.29493E-1 5.22608E-1 5.08484E-1 4.97345E-1 5.11551E-1 5.49521E-1 5.78887E-1 5.99757E-1 7.67855E-1 7.67855E-1 7.56086E-1 7.6202E-1 7.6202E-1 7.56086E-1 7.56086E-1 7.4392E-1 6.69585E-1 6.49325E-1 6.49325E-1 6.29443E-1 6.39444E-1 6.09113E-1 5.56747E-1 5.56747E-1 5.46081E-1 5.35373E-1 5.13867E-1 5.13867E-1 5.13867E-1 5.13867E-1 5.13867E-1 5.13867E-1 5.13867E-1 5.13867E-1 5.13867E-1 5.13867E-1 5.68341E-1 5.57732E-1 5.99757E-1 6.2027E-1 6.50233E-1 6.30373E-1 6.30373E-1 6.10062E-1 6.10062E-1 5.78887E-1 5.78887E-1 5.89362E-1 5.78887E-1 7.90183E-1 7.79221E-1 7.91633E-1 7.96935E-1 7.8623E-1 7.8623E-1 7.96935E-1 7.8898E-1 7.8898E-1 7.9607E-1 7.8623E-1 7.84915E-1 7.79386E-1 7.84915E-1 7.73756E-1 7.56263E-1 7.68025E-1 7.62194E-1 7.50232E-1 7.09796E-1 7.22979E-1 7.29431E-1 7.35787E-1 7.16434E-1 6.31221E-1 5.76962E-1 5.41603E-1 5.57666E-1 5.73609E-1 6.50464E-1 6.93338E-1 7.20223E-1 7.33111E-1 -9999 -9999 -9999 -9999 -9999 -9999 -9999 -9999 -9999 -9999
-9999 -9999 -9999 -9999 -9999 -9999 -9999 -9999 -9999 -9999 -9999 -9999 -9999 -9999 -9999 -9999 -9999 -9999 -9999 -9999 -9999 -9999 -9999 -9999 -9999 -9999 -9999 -9999 -9999 -9999 -9999 -9999 -9999 -9999 -9999 -9999 -9999 -9999 -9999 -9999 -9999 -9999 -9999 -9999 -9999 -9999 -9999 -9999 -9999 -9999 -9999 -9999 -9999 -9999 -9999 -9999 -9999 -9999 -9999 -9999 -9999 -9999 -9999 -9999 -9999 -9999 -9999 -9999 -9999 -9999 -9999 -9999 -9999 -9999 -9999 -9999 -9999 -9999 -9999 -9999 -9999 -9999 -9999 -9999 -9999 -9999 -9999 -9999 -9999 -9999 -9999 -9999 -9999 -9999 -9999 -9999 -9999 -9999 -9999 -9999 -9999 -9999 -9999 -9999 -9999 -9999 -9999 -9999 -9999 -9999 -9999 -9999 -9999 -9999 -9999 -9999 -9999 -9999 -9999 -9999 -9999 -9999 -9999 -9999 -9999 -9999 -9999 -9999 -9999 -9999 -9999 -9999 -9999 -9999 -9999 -9999 -9999 -9999 -9999 -9999 -9999 -9999 -9999 -9999 -9999 -9999 -9999 -9999 -9999 -9999 -9999 -9999 -9999 -9999 -9999 -9999 -9999 -9999 -9999 -9999 -9999 -9999 5.6182E-1 5.68978E-1 5.77781E-1 5.89441E-1 4.60205E-1 4.6873E-1 4.77701E-1 4.93967E-1 5.08484E-1 5.20042E-1 5.26027E-1 5.32074E-1 4.99488E-1 4.74233E-1 4.72593E-1 4.86279E-1 6.56545E-1 6.97554E-1 5.89362E-1 7.67855E-1 7.6202E-1 7.50052E-1 7.26355E-1 7.19858E-1 7.26355E-1 6.39444E-1 6.5908E-1 6.5908E-1 6.5908E-1 6.39444E-1 6.49325E-1 6.09113E-1 5.88396E-1 5.56747E-1 5.24631E-1 5.13867E-1 5.13867E-1 5.13867E-1 5.13867E-1 5.13867E-1 5.13867E-1 5.13867E-1 5.13867E-1 5.13867E-1 5.13867E-1 5.46081E-1 5.67362E-1 5.56747E-1 5.46081E-1 5.24631E-1 5.68341E-1 5.68341E-1 5.57732E-1 5.57732E-1 5.57732E-1 5.68341E-1 5.68341E-1 5.78887E-1 7.95512E-1 7.94643E-1 7.90183E-1 7.95512E-1 7.94643E-1 7.9607E-1 7.9607E-1 7.8898E-1 7.9607E-1 7.9607E-1 7.8623E-1 7.7512E-1 7.8623E-1 7.7512E-1 7.44102E-1 7.3155E-1 7.12008E-1 7.2513E-1 7.12008E-1 7.2513E-1 7.05309E-1 6.53578E-1 6.96248E-1 7.42047E-1 7.03067E-1 6.31221E-1 6.31221E-1 6.38741E-1 6.12738E-1 5.81526E-1 6.35569E-1 6.86396E-1 7.26714E-1 7.4872E-1 -9999 -9999 -9999 -9999 -9999 -9999 -9999 -9999 -9999 -9999
-9999 -9999 -9999 -9999 -9999 -9999 -9999 -9999 -9999 -9999 -9999 -9999 -9999 -9999 -9999 -9999 -9999 -9999 -9999 -9999 -9999 -9999 -9999 -9999 -9999 -9999 -9999 -9999 -9999 -9999 -9999 -9999 -9999 -9999 -9999 -9999 -9999 -9999 -9999 -9999 -9999 -9999 -9999 -9999 -9999 -9999 -9999 -9999 -9999 -9999 -9999 -9999 -9999 -9999 -9999 -9999 -9999 -9999 -9999 -9999 -9999 -9999 -9999 -9999 -9999 -9999 -9999 -9999 -9999 -9999 -9999 -9999 -9999 -9999 -9999 -9999 -9999 -9999 -9999 -9999 -9999 -9999 -9999 -9999 -9999 -9999 -9999 -9999 -9999 -9999 -9999 -9999 -9999 -9999 -9999 -9999 -9999 -9999 -9999 -9999 -9999 -9999 -9999 -9999 -9999 -9999 -9999 -9999 -9999 -9999 -9999 -9999 -9999 -9999 -9999 -9999 -9999 -9999 -9999 -9999 -9999 -9999 -9999 -9999 -9999 -9999 -9999 -9999 -9999 -9999 -9999 -9999 -9999 -9999 -9999 -9999 -9999 -9999 -9999 -9999 -9999 -9999 -9999 -9999 -9999 -9999 -9999 -9999 -9999 -9999 -9999 -9999 -9999 -9999 -9999 -9999 -9999 5.14396E-1 5.21242E-1 5.47003E-1 5.57174E-1 5.66876E-1 5.76108E-1 5.81539E-1 5.87782E-1 4.57227E-1 4.67024E-1 4.73E-1 4.7637E-1 4.87066E-1 5.00773E-1 5.23105E-1 5.30794E-1 5.28232E-1 5.09838E-1 4.7986E-1 4.46143E-1 4.57247E-1 6.19766E-1 6.66202E-1 6.82944E-1 6.96711E-1 5.88396E-1 6.09113E-1 6.1933E-1 6.49325E-1 6.5908E-1 6.49325E-1 6.5908E-1 6.5908E-1 6.5908E-1 6.5908E-1 6.49325E-1 6.1933E-1 6.1933E-1 5.77914E-1 5.13867E-1 5.13867E-1 5.13867E-1 5.13867E-1 5.13867E-1 5.13867E-1 5.13867E-1 5.13867E-1 5.13867E-1 5.13867E-1 5.13867E-1 5.24631E-1 5.13867E-1 5.13867E-1 5.13867E-1 5.13867E-1 5.13867E-1 5.13867E-1 5.24631E-1 5.35373E-1 5.57732E-1 5.68341E-1 7.95512E-1 7.95512E-1 7.94643E-1 7.87517E-1 7.90183E-1 7.94643E-1 7.87517E-1 7.94643E-1 7.87517E-1 7.8898E-1 7.96935E-1 7.8623E-1 7.51692E-1 7.57699E-1 7.57699E-1 7.45586E-1 7.57699E-1 6.9852E-1 6.63296E-1 6.48652E-1 6.26159E-1 6.56011E-1 6.63296E-1 6.77633E-1 7.29431E-1 7.22979E-1 6.53578E-1 6.75277E-1 7.16434E-1 6.82351E-1 6.46195E-1 5.89401E-1 6.2802E-1 6.93338E-1 7.33111E-1 7.4872E-1 7.32149E-1 -9999 -9999 -9999 -9999 -9999 -9999 -9999 -9999 -9999
-9999 -9999 -9999 -9999 -9999 -9999 -9999 -9999 -9999 -9999 -9999 -9999 -9999 -9999 -9999 -9999 -9999 -9999 -9999 -9999 -9999 -9999 -9999 -9999 -9999 -9999 -9999 -9999 -9999 -9999 -9999 -9999 -9999 -9999 -9999 -9999 -9999 -9999 -9999 -9999 -9999 -9999 -9999 -9999 -9999 -9999 -9999 -9999 -9999 -9999 -9999 -9999 -9999 -9999 -9999 -9999 -9999 -9999 -9999 -9999 -9999 -9999 -9999 -9999 -9999 -9999 -9999 -9999 -9999 -9999 -9999 -9999 -9999 -9999 -9999 -9999 -9999 -9999 -9999 -9999 -9999 -9999 -9999 -9999 -9999 -9999 -9999 -9999 -9999 -9999 -9999 -9999 -9999 -9999 -9999 -9999 -9999 -9999 -9999 -9999 -9999 -9999 -9999 -9999 -9999 -9999 -9999 -9999 -9999 -9999 -9999 -9999 -9999 -9999 -9999 -9999 -9999 -9999 -9999 -9999 -9999 -9999 -9999 -9999 -9999 -9999 -9999 -9999 -9999 -9999 -9999 -9999 -9999 -9999 -9999 -9999 -9999 -9999 -9999 -9999 -9999 -9999 -9999 -9999 -9999 -9999 -9999 -9999 -9999 -9999 -9999 -9999 -9999 -9999 4.97262E-1 5.03689E-1 5.13539E-1 5.44029E-1 5.55482E-1 5.66876E-1 5.80705E-1 5.94409E-1 6.03055E-1 6.05923E-1 4.64891E-1 4.64891E-1 4.69108E-1 4.78935E-1 4.85353E-1 4.8835E-1 5.05984E-1 5.14548E-1 5.21394E-1 5.21822E-1 5.08982E-1 4.82855E-1 4.55971E-1 4.22782E-1 5.86283E-1 6.67599E-1 7.1462E-1 7.23332E-1 7.1462E-1 7.23332E-1 6.39444E-1 6.39444E-1 6.5908E-1 6.5908E-1 6.5908E-1 6.5908E-1 6.49325E-1 6.49325E-1 6.39444E-1 5.88396E-1 5.67362E-1 5.35373E-1 5.13867E-1 5.13867E-1 5.13867E-1 5.13867E-1 5.13867E-1 5.13867E-1 5.13867E-1 5.13867E-1 5.13867E-1 5.13867E-1 5.13867E-1 5.13867E-1 5.13867E-1 5.13867E-1 5.13867E-1 5.13867E-1 5.13867E-1 7.72026E-1 7.72026E-1 7.79526E-1 7.79526E-1 7.72026E-1 7.87517E-1 7.87517E-1 7.87517E-1 7.87517E-1 7.87517E-1 7.87517E-1 7.94643E-1 7.94643E-1 7.95512E-1 7.79221E-1 7.57699E-1 7.45586E-1 7.39382E-1 7.13606E-1 7.39382E-1 6.93305E-1 7.26684E-1 7.06929E-1 5.95314E-1 5.63698E-1 6.18533E-1 6.63296E-1 6.8468E-1 6.8468E-1 7.3155E-1 7.03067E-1 6.75277E-1 7.09796E-1 7.35787E-1 7.16434E-1 6.75277E-1 6.46195E-1 6.7226E-1 7.13638E-1 7.5172E-1 7.57727E-1 7.4872E-1 7.32149E-1 -9999 -9999 -9999 -9999 -9999 -9999 -9999 -9999
-9999 -9999 -9999 -9999 -9999 -9999 -9999 -9999 -9999 -9999 -9999 -9999 -9999 -9999 -9999 -9999 -9999 -9999 -9999 -9999 -9999 -9999 -9999 -9999 -9999 -9999 -9999 -9999 -9999 -9999 -9999 -9999 -9999 -9999 -9999 -9999 -9999 -9999 -9999 -9999 -9999 -9999 -9999 -9999 -9999 -9999 -9999 -9999 -9999 -9999 -9999 -9999 -9999 -9999 -9999 -9999 -9999 -9999 -9999 -9999 -9999 -9999 -9999 -9999 -9999 -9999 -9999 -9999 -9999 -9999 -9999 -9999 -9999 -9999 -9999 -9999 -9999 -9999 -9999 -9999 -9999 -9999 -9999 -9999 -9999 -9999 -9999 -9999 -9999 -9999 -9999 -9999 -9999 -9999 -9999 -9999 -9999 -9999 -9999 -9999 -9999 -9999 -9999 -9999 -9999 -9999 -9999 -9999 -9999 -9999 -9999 -9999 -9999 -9999 -9999 -9999 -9999 -9999 -9999 -9999 -9999 -9999 -9999 -9999 -9999 -9999 -9999 -9999 -9999 -9999 -9999 -9999 -9999 -9999 -9999 -9999 -9999 -9999 -9999 -9999 -9999 -9999 -9999 -9999 -9999 -9999 -9999 -9999 -9999 -9999 -9999 -9999 -9999 4.89552E-1 4.95977E-1 5.26552E-1 5.44879E-1 5.65613E-1 5.89924E-1 6.02301E-1 6.18196E-1 6.35034E-1 6.43334E-1 5.09459E-1 4.99129E-1 4.7808E-1 4.87992E-1 4.95273E-1 5.01271E-1 5.01699E-1 5.02128E-1 5.06412E-1 5.10695E-1 5.13692E-1 4.83859E-1 4.64633E-1 4.3664E-1 4.16105E-1 5.64515E-1 6.32073E-1 7.05745E-1 7.23332E-1 7.40255E-1 7.40255E-1 7.40255E-1 6.49325E-1 6.5908E-1 6.5908E-1 6.5908E-1 6.5908E-1 6.39444E-1 5.86712E-1 6.07457E-1 5.55032E-1 5.22898E-1 5.12131E-1 4.90573E-1 4.90573E-1 4.90573E-1 4.90573E-1 4.90573E-1 4.90573E-1 4.90573E-1 4.90573E-1 4.90573E-1 5.13867E-1 5.13867E-1 5.13867E-1 5.13867E-1 5.13867E-1 5.13867E-1 7.72026E-1 7.64347E-1 7.64347E-1 7.72026E-1 7.64347E-1 7.72026E-1 7.72026E-1 7.64347E-1 7.72026E-1 7.72026E-1 7.94643E-1 7.87517E-1 7.94643E-1 7.90183E-1 7.79221E-1 7.67855E-1 7.79221E-1 7.6202E-1 7.37689E-1 6.65037E-1 6.50429E-1 6.86363E-1 6.79336E-1 6.5777E-1 6.65037E-1 6.43016E-1 6.72226E-1 6.91643E-1 7.05309E-1 7.05309E-1 7.3155E-1 7.50232E-1 7.18616E-1 7.12008E-1 7.35787E-1 7.48209E-1 7.42047E-1 7.16434E-1 7.22979E-1 7.29431E-1 7.33111E-1 7.57727E-1 7.56746E-1 7.57727E-1 7.32149E-1 -9999 -9999 -9999 -9999 -9999 -9999 -9999 -9999
-9999 -9999 -9999 -9999 -9999 -9999 -9999 -9999 -9999 -9999 -9999 -9999 -9999 -9999 -9999 -9999 -9999 -9999 -9999 -9999 -9999 -9999 -9999 -9999 -9999 -9999 -9999 -9999 -9999 -9999 -9999 -9999 -9999 -9999 -9999 -9999 -9999 -9999 -9999 -9999 -9999 -9999 -9999 -9999 -9999 -9999 -9999 -9999 -9999 -9999 -9999 -9999 -9999 -9999 -9999 -9999 -9999 -9999 -9999 -9999 -9999 -9999 -9999 -9999 -9999 -9999 -9999 -9999 -9999 -9999 -9999 -9999 -9999 -9999 -9999 -9999 -9999 -9999 -9999 -9999 -9999 -9999 -9999 -9999 -9999 -9999 -9999 -9999 -9999 -9999 -9999 -9999 -9999 -9999 -9999 -9999 -9999 -9999 -9999 -9999 -9999 -9999 -9999 -9999 -9999 -9999 -9999 -9999 -9999 -9999 -9999 -9999 -9999 -9999 -9999 -9999 -9999 -9999 -9999 -9999 -9999 -9999 -9999 -9999 -9999 -9999 -9999 -9999 -9999 -9999 -9999 -9999 -9999 -9999 -9999 -9999 -9999 -9999 -9999 -9999 -9999 -9999 -9999 -9999 -9999 -9999 -9999 -9999 -9999 -9999 -9999 -9999 4.86126E-1 5.10295E-1 5.22278E-1 5.35941E-1 5.56328E-1 5.87849E-1 6.02711E-1 6.16982E-1 6.46145E-1 6.62041E-1 6.68864E-1 5.38538E-1 5.20967E-1 5.05127E-1 4.94845E-1 4.987E-1 5.03413E-1 5.03842E-1 5.02128E-1 4.78297E-1 4.79153E-1 4.92492E-1 4.87782E-1 4.71956E-1 4.46851E-1 4.2076E-1 5.43346E-1 5.79685E-1 6.50271E-1 7.23332E-1 7.40255E-1 7.23332E-1 7.4846E-1 6.3784E-1 6.3784E-1 6.3784E-1 6.3784E-1 6.3784E-1 6.27821E-1 6.07457E-1 5.65655E-1 5.97128E-1 5.76218E-1 5.01353E-1 4.90573E-1 4.90573E-1 4.90573E-1 4.90573E-1 4.90573E-1 4.90573E-1 4.90573E-1 4.90573E-1 4.79803E-1 4.90573E-1 4.90573E-1 4.90573E-1 4.90573E-1 7.55209E-1 7.72026E-1 7.72026E-1 7.64347E-1 7.64347E-1 7.64347E-1 7.72026E-1 7.72026E-1 7.72026E-1 7.72026E-1 7.72026E-1 7.79526E-1 7.80442E-1 7.74831E-1 7.67855E-1 7.24939E-1 7.24939E-1 6.98318E-1 7.31362E-1 7.4392E-1 6.77423E-1 6.55795E-1 5.87241E-1 6.12702E-1 6.27984E-1 6.5777E-1 6.65037E-1 7.13606E-1 7.39382E-1 7.39382E-1 7.37875E-1 7.44102E-1 7.37875E-1 7.37875E-1 7.12008E-1 7.37875E-1 7.50232E-1 7.60237E-1 7.66102E-1 7.60237E-1 7.66102E-1 7.54273E-1 7.66102E-1 7.57727E-1 7.4872E-1 7.40521E-1 7.32149E-1 -9999 -9999 -9999 -9999 -9999 -9999 -9999 -9999
-9999 -9999 -9999 -9999 -9999 -9999 -9999 -9999 -9999 -9999 -9999 -9999 -9999 -9999 -9999 -9999 -9999 -9999 -9999 -9999 -9999 -9999 -9999 -9999 -9999 -9999 -9999 -9999 -9999 -9999 -9999 -9999 -9999 -9999 -9999 -9999 -9999 -9999 -9999 -9999 -9999 -9999 -9999 -9999 -9999 -9999 -9999 -9999 -9999 -9999 -9999 -9999 -9999 -9999 -9999 -9999 -9999 -9999 -9999 -9999 -9999 -9999 -9999 -9999 -9999 -9999 -9999 -9999 -9999 -9999 -9999 -9999 -9999 -9999 -9999 -9999 -9999 -9999 -9999 -9999 -9999 -9999 -9999 -9999 -9999 -9999 -9999 -9999 -9999 -9999 -9999 -9999 -9999 -9999 -9999 -9999 -9999 -9999 -9999 -9999 -9999 -9999 -9999 -9999 -9999 -9999 -9999 -9999 -9999 -9999 -9999 -9999 -9999 -9999 -9999 -9999 -9999 -9999 -9999 -9999 -9999 -9999 -9999 -9999 -9999 -9999 -9999 -9999 -9999 -9999 -9999 -9999 -9999 -9999 -9999 -9999 -9999 -9999 -9999 -9999 -9999 -9999 -9999 -9999 -9999 -9999 -9999 -9999 -9999 4.75432E-1 4.81846E-1 4.88267E-1 5.13721E-1 5.23988E-1 5.47497E-1 5.59355E-1 5.69887E-1 5.84523E-1 5.9654E-1 6.13737E-1 6.43746E-1 6.65058E-1 6.74909E-1 5.4577E-1 5.41092E-1 5.15405E-1 5.02985E-1 5.03413E-1 5.08554E-1 4.88568E-1 4.84287E-1 4.7787E-1 4.83501E-1 4.83073E-1 4.79222E-1 4.65129E-1 4.43042E-1 4.1909E-1 5.3483E-1 5.536E-1 5.95945E-1 6.23979E-1 6.65994E-1 7.13201E-1 7.30513E-1 6.3784E-1 6.3784E-1 6.3784E-1 6.3784E-1 6.27821E-1 6.27821E-1 6.17691E-1 5.97128E-1 6.17691E-1 5.55032E-1 4.90573E-1 4.90573E-1 4.90573E-1 4.90573E-1 4.90573E-1 4.90573E-1 4.79803E-1 4.79803E-1 4.79803E-1 4.90573E-1 4.90573E-1 4.90573E-1 4.90573E-1 7.55209E-1 7.55209E-1 7.55209E-1 7.55209E-1 7.55209E-1 7.55209E-1 7.72026E-1 7.72026E-1 7.72026E-1 7.72026E-1 7.72026E-1 7.79526E-1 7.74831E-1 7.51383E-1 7.19858E-1 7.26355E-1 6.3515E-1 6.335E-1 6.48433E-1 6.55795E-1 6.91438E-1 6.70292E-1 6.18306E-1 6.41001E-1 6.70292E-1 6.79336E-1 7.06929E-1 7.20192E-1 7.20192E-1 7.51692E-1 7.39382E-1 7.26684E-1 7.12008E-1 7.05309E-1 7.12008E-1 7.18616E-1 7.3155E-1 7.44102E-1 7.44102E-1 7.71866E-1 7.71866E-1 7.60237E-1 7.35787E-1 7.48209E-1 7.54273E-1 7.39411E-1 7.4872E-1 7.32149E-1 -9999 -9999 -9999 -9999 -9999 -9999 -9999 -9999
-9999 -9999 -9999 -9999 -9999 -9999 -9999 -9999 -9999 -9999 -9999 -9999 -9999 -9999 -9999 -9999 -9999 -9999 -9999 -9999 -9999 -9999 -9999 -9999 -9999 -9999 -9999 -9999 -9999 -9999 -9999 -9999 -9999 -9999 -9999 -9999 -9999 -9999 -9999 -9999 -9999 -9999 -9999 -9999 -9999 -9999 -9999 -9999 -9999 -9999 -9999 -9999 -9999 -9999 -9999 -9999 -9999 -9999 -9999 -9999 -9999 -9999 -9999 -9999 -9999 -9999 -9999 -9999 -9999 -9999 -9999 -9999 -9999 -9999 -9999 -9999 -9999 -9999 -9999 -9999 -9999 -9999 -9999 -9999 -9999 -9999 -9999 -9999 -9999 -9999 -9999 -9999 -9999 -9999 -9999 -9999 -9999 -9999 -9999 -9999 -9999 -9999 -9999 -9999 -9999 -9999 -9999 -9999 -9999 -9999 -9999 -9999 -9999 -9999 -9999 -9999 -9999 -9999 -9999 -9999 -9999 -9999 -9999 -9999 -9999 -9999 -9999 -9999 -9999 -9999 -9999 -9999 -9999 -9999 -9999 -9999 -9999 -9999 -9999 -9999 -9999 -9999 -9999 -9999 -9999 -9999 -9999 -9999 4.69452E-1 4.76287E-1 5.06012E-1 5.17573E-1 5.38992E-1 5.47921E-1 5.59355E-1 5.69887E-1 5.72406E-1 5.76176E-1 5.84892E-1 6.12537E-1 6.3664E-1 6.59692E-1 6.74909E-1 5.58551E-1 5.42369E-1 5.31717E-1 5.21036E-1 4.95063E-1 5.00632E-1 5.04916E-1 5.03203E-1 4.95063E-1 4.83501E-1 4.7452E-1 4.71529E-1 4.5874E-1 4.40928E-1 4.22013E-1 3.85164E-1 5.11158E-1 5.41978E-1 6.04081E-1 6.87479E-1 7.21939E-1 7.38917E-1 6.3784E-1 6.3784E-1 6.3784E-1 6.27821E-1 6.17691E-1 6.27821E-1 6.07457E-1 5.76218E-1 5.55032E-1 5.01353E-1 4.90573E-1 4.90573E-1 4.90573E-1 4.90573E-1 4.90573E-1 4.79803E-1 4.79803E-1 4.79803E-1 4.90573E-1 4.90573E-1 4.90573E-1 7.55209E-1 7.55209E-1 7.55209E-1 7.55209E-1 7.55209E-1 7.55209E-1 7.55209E-1 7.55209E-1 7.63093E-1 7.52158E-1 7.46059E-1 7.79526E-1 7.79526E-1 7.74831E-1 7.57395E-1 7.13268E-1 6.78975E-1 6.78975E-1 6.64668E-1 6.04578E-1 6.27598E-1 6.41001E-1 6.63082E-1 6.48433E-1 6.55795E-1 6.91438E-1 7.0511E-1 7.24939E-1 7.39382E-1 7.39382E-1 7.51692E-1 7.39382E-1 6.93305E-1 6.72226E-1 6.72226E-1 6.91643E-1 7.37875E-1 7.62194E-1 7.68025E-1 7.79386E-1 7.84915E-1 7.84012E-1 7.71866E-1 7.54273E-1 7.35787E-1 7.35787E-1 7.42047E-1 7.48209E-1 7.56746E-1 7.32149E-1 -9999 -9999 -9999 -9999 -9999 -9999 -9999 -9999
-9999 -9999 -9999 -9999 -9999 -9999 -9999 -9999 -9999 -9999 -9999 -9999 -9999 -9999 -9999 -9999 -9999 -9999 -9999 -9999 -9999 -9999 -9999 -9999 -9999 -9999 -9999 -9999 -9999 -9999 -9999 -9999 -9999 -9999 -9999 -9999 -9999 -9999 -9999 -9999 -9999 -9999 -9999 -9999 -9999 -9999 -9999 -9999 -9999 -9999 -9999 -9999 -9999 -9999 -9999 -9999 -9999 -9999 -9999 -9999 -9999 -9999 -9999 -9999 -9999 -9999 -9999 -9999 -9999 -9999 -9999 -9999 -9999 -9999 -9999 -9999 -9999 -9999 -9999 -9999 -9999 -9999 -9999 -9999 -9999 -9999 -9999 -9999 -9999 -9999 -9999 -9999 -9999 -9999 -9999 -9999 -9999 -9999 -9999 -9999 -9999 -9999 -9999 -9999 -9999 -9999 -9999 -9999 -9999 -9999 -9999 -9999 -9999 -9999 -9999 -9999 -9999 -9999 -9999 -9999 -9999 -9999 -9999 -9999 -9999 -9999 -9999 -9999 -9999 -9999 -9999 -9999 -9999 -9999 -9999 -9999 -9999 -9999 -9999 -9999 -9999 -9999 -9999 -9999 -9999 -9999 -9999 4.60925E-1 4.65186E-1 4.92731E-1 5.07297E-1 5.32599E-1 5.41972E-1 5.50043E-1 5.6231E-1 5.74501E-1 5.88284E-1 5.7571E-1 5.92429E-1 6.07645E-1 6.31072E-1 6.54285E-1 6.84298E-1 6.91655E-1 5.44495E-1 5.12626E-1 5.06202E-1 5.01917E-1 5.03203E-1 5.08343E-1 5.10485E-1 5.1826E-1 4.92064E-1 4.75374E-1 4.75871E-1 4.45488E-1 4.32406E-1 4.16498E-1 4.02822E-1 3.95425E-1 5.33031E-1 5.99152E-1 6.98778E-1 7.30513E-1 7.38917E-1 6.27821E-1 6.17691E-1 6.17691E-1 6.07457E-1 6.17691E-1 6.17691E-1 5.86712E-1 5.65655E-1 5.12131E-1 4.66584E-1 7.37001E-1 7.37001E-1 7.37001E-1 7.28558E-1 7.37001E-1 7.37001E-1 7.55209E-1 7.4715E-1 7.55209E-1 7.55209E-1 7.55209E-1 7.55209E-1 7.55209E-1 7.55209E-1 7.55209E-1 7.55209E-1 7.55209E-1 7.63093E-1 7.52158E-1 7.14116E-1 7.27179E-1 7.46059E-1 7.52158E-1 7.39863E-1 7.45272E-1 7.32757E-1 7.45272E-1 7.19858E-1 6.86006E-1 6.86006E-1 6.57398E-1 6.64668E-1 6.78975E-1 6.48433E-1 6.48433E-1 6.84473E-1 7.18422E-1 7.37689E-1 7.4392E-1 7.37689E-1 7.37689E-1 7.06929E-1 7.26684E-1 7.00161E-1 6.93305E-1 7.06929E-1 7.39382E-1 7.62194E-1 7.84915E-1 7.84915E-1 7.79386E-1 7.73756E-1 7.62194E-1 7.84012E-1 7.66102E-1 7.71866E-1 7.66102E-1 7.54273E-1 7.66102E-1 7.70925E-1 7.40521E-1 7.32149E-1 7.32149E-1 7.32149E-1 7.32149E-1 7.15851E-1 7.15851E-1 -9999 -9999
-9999 -9999 -9999 -9999 -9999 -9999 -9999 -9999 -9999 -9999 -9999 -9999 -9999 -9999 -9999 -9999 -9999 -9999 -9999 -9999 -9999 -9999 -9999 -9999 -9999 -9999 -9999 -9999 -9999 -9999 -9999 -9999 -9999 -9999 -9999 -9999 -9999 -9999 -9999 -9999 -9999 -9999 -9999 -9999 -9999 -9999 -9999 -9999 -9999 -9999 -9999 -9999 -9999 -9999 -9999 -9999 -9999 -9999 -9999 -9999 -9999 -9999 -9999 -9999 -9999 -9999 -9999 -9999 -9999 -9999 -9999 -9999 -9999 -9999 -9999 -9999 -9999 -9999 -9999 -9999 -9999 -9999 -9999 -9999 -9999 -9999 -9999 -9999 -9999 -9999 -9999 -9999 -9999 -9999 -9999 -9999 -9999 -9999 -9999 -9999 -9999 -9999 -9999 -9999 -9999 -9999 -9999 -9999 -9999 -9999 -9999 -9999 -9999 -9999 -9999 -9999 -9999 -9999 -9999 -9999 -9999 -9999 -9999 -9999 -9999 -9999 -9999 -9999 -9999 -9999 -9999 -9999 -9999 -9999 -9999 -9999 -9999 -9999 -9999 -9999 -9999 -9999 -9999 -9999 -9999 -9999 4.54969E-1 4.75186E-1 4.816E-1 4.91875E-1 5.15075E-1 5.27476E-1 5.38141E-1 5.48346E-1 5.69907E-1 5.85375E-1 5.94496E-1 5.94909E-1 5.96972E-1 6.08053E-1 6.27474E-1 6.60524E-1 6.83557E-1 6.75476E-1 5.36199E-1 5.28519E-1 5.25102E-1 5.19971E-1 5.19543E-1 5.22537E-1 5.27665E-1 5.298E-1 4.94113E-1 4.70582E-1 4.51423E-1 4.4295E-1 4.36616E-1 4.26527E-1 4.12755E-1 4.0241E-1 5.29617E-1 5.7625E-1 6.79262E-1 7.30513E-1 7.13201E-1 7.13201E-1 5.84308E-1 5.63219E-1 5.84308E-1 5.94742E-1 5.52584E-1 5.31177E-1 5.09655E-1 4.66584E-1 7.37001E-1 7.37001E-1 7.37001E-1 7.28558E-1 7.37001E-1 7.37001E-1 7.37001E-1 7.37001E-1 7.28558E-1 7.37001E-1 7.28558E-1 7.28558E-1 7.28558E-1 7.37001E-1 7.55209E-1 7.55209E-1 7.55209E-1 7.64057E-1 7.64057E-1 7.39863E-1 7.07446E-1 7.39863E-1 7.20695E-1 6.93836E-1 7.00685E-1 7.00685E-1 6.93836E-1 7.26355E-1 7.13268E-1 6.92953E-1 7.26355E-1 7.06586E-1 6.92953E-1 7.06586E-1 6.78975E-1 6.99814E-1 7.24939E-1 7.24939E-1 7.11811E-1 7.11811E-1 7.18422E-1 7.11811E-1 6.98318E-1 7.00161E-1 6.86363E-1 7.33081E-1 7.69413E-1 7.80725E-1 7.8623E-1 7.68025E-1 7.56263E-1 7.44102E-1 7.37875E-1 7.44102E-1 7.68025E-1 7.70925E-1 7.70925E-1 7.70925E-1 7.63221E-1 7.5534E-1 7.5534E-1 7.40521E-1 7.40521E-1 7.32149E-1 7.40521E-1 7.4872E-1 7.39411E-1 7.23388E-1 7.2454E-1 7.15851E-1
-9999 -9999 -9999 -9999 -9999 -9999 -9999 -9999 -9999 -9999 -9999 -9999 -9999 -9999 -9999 -9999 -9999 -9999 -9999 -9999 -9999 -9999 -9999 -9999 -9999 -9999 -9999 -9999 -9999 -9999 -9999 -9999 -9999 -9999 -9999 -9999 -9999 -9999 -9999 -9999 -9999 -9999 -9999 -9999 -9999 -9999 -9999 -9999 -9999 -9999 -9999 -9999 -9999 -9999 -9999 -9999 -9999 -9999 -9999 -9999 -9999 -9999 -9999 -9999 -9999 -9999 -9999 -9999 -9999 -9999 -9999 -9999 -9999 -9999 -9999 -9999 -9999 -9999 -9999 -9999 -9999 -9999 -9999 -9999 -9999 -9999 -9999 -9999 -9999 -9999 -9999 -9999 -9999 -9999 -9999 -9999 -9999 -9999 -9999 -9999 -9999 -9999 -9999 -9999 -9999 -9999 -9999 -9999 -9999 -9999 -9999 -9999 -9999 -9999 -9999 -9999 -9999 -9999 -9999 -9999 -9999 -9999 -9999 -9999 -9999 -9999 -9999 -9999 -9999 -9999 -9999 -9999 -9999 -9999 -9999 -9999 -9999 -9999 -9999 -9999 -9999 -9999 -9999 -9999 -9999 -9999 4.68353E-1 4.74331E-1 4.8588E-1 4.96159E-1 5.15075E-1 5.2363E-1 5.34305E-1 5.44049E-1 5.68646E-1 5.83294E-1 5.95735E-1 6.00266E-1 6.0191E-1 6.10093E-1 6.35912E-1 6.38426E-1 6.62575E-1 6.85226E-1 5.38329E-1 5.31934E-1 5.298E-1 5.25956E-1 5.23819E-1 5.26811E-1 5.08678E-1 5.25009E-1 5.1945E-1 4.84264E-1 4.5567E-1 4.41682E-1 4.36195E-1 4.30304E-1 4.21922E-1 4.2199E-1 4.13653E-1 5.50049E-1 6.12612E-1 6.93137E-1 6.93137E-1 6.74494E-1 5.52584E-1 5.73797E-1 5.63219E-1 5.419E-1 5.09655E-1 5.09655E-1 7.33802E-1 7.45274E-1 7.37001E-1 7.37001E-1 7.37001E-1 7.37001E-1 7.37001E-1 7.37001E-1 7.37001E-1 7.37001E-1 7.28558E-1 7.28558E-1 7.28558E-1 7.37001E-1 7.37001E-1 7.28558E-1 7.37001E-1 7.45274E-1 7.46285E-1 7.46285E-1 7.46059E-1 7.33569E-1 7.33569E-1 7.33569E-1 7.33569E-1 7.33569E-1 7.33569E-1 7.46059E-1 7.52158E-1 7.52158E-1 7.27179E-1 7.39063E-1 7.51383E-1 7.39063E-1 7.32757E-1 7.19858E-1 7.06586E-1 6.64668E-1 6.50053E-1 6.63082E-1 6.70292E-1 7.0511E-1 7.24939E-1 6.84473E-1 6.98318E-1 6.70292E-1 7.06929E-1 7.69413E-1 7.69413E-1 7.45586E-1 7.39382E-1 7.57699E-1 7.05309E-1 6.8468E-1 7.12008E-1 7.44102E-1 7.68025E-1 7.44102E-1 7.48209E-1 7.71866E-1 7.63221E-1 7.70925E-1 7.5534E-1 7.70925E-1 7.57727E-1 7.4872E-1 7.4872E-1 7.5172E-1 7.06961E-1 7.13638E-1 7.33063E-1 7.41416E-1
-9999 -9999 -9999 -9999 -9999 -9999 -9999 -9999 -9999 -9999 -9999 -9999 -9999 -9999 -9999 -9999 -9999 -9999 -9999 -9999 -9999 -9999 -9999 -9999 -9999 -9999 -9999 -9999 -9999 -9999 -9999 -9999 -9999 -9999 -9999 -9999 -9999 -9999 -9999 -9999 -9999 -9999 -9999 -9999 -9999 -9999 -9999 -9999 -9999 -9999 -9999 -9999 -9999 -9999 -9999 -9999 -9999 -9999 -9999 -9999 -9999 -9999 -9999 -9999 -9999 -9999 -9999 -9999 -9999 -9999 -9999 -9999 -9999 -9999 -9999 -9999 -9999 -9999 -9999 -9999 -9999 -9999 -9999 -9999 -9999 -9999 -9999 -9999 -9999 -9999 -9999 -9999 -9999 -9999 -9999 -9999 -9999 -9999 -9999 -9999 -9999 -9999 -9999 -9999 -9999 -9999 -9999 -9999 -9999 -9999 -9999 -9999 -9999 -9999 -9999 -9999 -9999 -9999 -9999 -9999 -9999 -9999 -9999 -9999 -9999 -9999 -9999 -9999 -9999 -9999 -9999 -9999 -9999 -9999 -9999 -9999 -9999 -9999 -9999 -9999 -9999 -9999 -9999 -9999 -9999 4.62383E-1 4.65367E-1 4.75186E-1 4.97942E-1 5.09508E-1 5.17643E-1 5.24436E-1 5.33403E-1 5.55571E-1 5.65701E-1 5.79123E-1 5.92429E-1 6.11382E-1 6.15446E-1 5.99241E-1 6.13963E-1 6.35255E-1 6.59503E-1 6.83375E-1 5.49451E-1 5.43505E-1 5.42654E-1 5.40101E-1 5.13887E-1 5.14743E-1 5.21161E-1 5.30134E-1 5.32268E-1 5.1303E-1 4.71436E-1 4.57865E-1 4.48099E-1 4.43864E-1 4.39638E-1 4.09873E-1 4.01198E-1 5.21881E-1 5.7495E-1 6.70952E-1 6.74494E-1 6.55282E-1 5.63219E-1 5.73797E-1 5.52584E-1 5.73797E-1 5.73797E-1 5.73797E-1 7.00936E-1 7.45274E-1 7.37001E-1 7.37001E-1 7.28558E-1 7.37001E-1 7.37001E-1 7.37001E-1 7.37001E-1 7.37001E-1 7.37001E-1 7.37001E-1 7.37001E-1 7.37001E-1 7.37001E-1 7.37001E-1 7.37001E-1 7.45274E-1 7.45274E-1 7.46285E-1 7.46285E-1 7.45274E-1 7.46285E-1 7.64057E-1 7.64057E-1 7.52158E-1 7.64057E-1 7.64057E-1 7.33569E-1 7.20695E-1 7.33569E-1 7.07446E-1 7.27179E-1 7.26355E-1 7.26355E-1 7.19858E-1 7.13268E-1 6.50053E-1 6.42636E-1 6.78975E-1 7.11811E-1 7.24939E-1 6.98318E-1 6.48433E-1 6.70292E-1 7.0511E-1 7.4392E-1 7.45586E-1 7.13606E-1 7.06929E-1 7.06929E-1 7.51692E-1 7.13606E-1 6.56011E-1 6.9852E-1 7.2513E-1 7.56263E-1 7.44102E-1 7.79386E-1 7.48209E-1 7.54273E-1 7.48209E-1 7.42047E-1 7.66102E-1 7.29431E-1 7.26714E-1 7.5172E-1 7.45615E-1 6.86396E-1 6.86396E-1 7.29834E-1 7.41416E-1
-9999 -9999 -9999 -9999 -9999 -9999 -9999 -9999 -9999 -9999 -9999 -9999 -9999 -9999 -9999 -9999 -9999 -9999 -9999 -9999 -9999 -9999 -9999 -9999 -9999 -9999 -9999 -9999 -9999 -9999 -9999 -9999 -9999 -9999 -9999 -9999 -9999 -9999 -9999 -9999 -9999 -9999 -9999 -9999 -9999 -9999 -9999 -9999 -9999 -9999 -9999 -9999 -9999 -9999 -9999 -9999 -9999 -9999 -9999 -9999 -9999 -9999 -9999 -9999 -9999 -9999 -9999 -9999 -9999 -9999 -9999 -9999 -9999 -9999 -9999 -9999 -9999 -9999 -9999 -9999 -9999 -9999 -9999 -9999 -9999 -9999 -9999 -9999 -9999 -9999 -9999 -9999 -9999 -9999 -9999 -9999 -9999 -9999 -9999 -9999 -9999 -9999 -9999 -9999 -9999 -9999 -9999 -9999 -9999 -9999 -9999 -9999 -9999 -9999 -9999 -9999 -9999 -9999 -9999 -9999 -9999 -9999 -9999 -9999 -9999 -9999 -9999 -9999 -9999 -9999 -9999 -9999 -9999 -9999 -9999 -9999 -9999 -9999 -9999 -9999 -9999 -9999 -9999 -9999 -9999 4.51752E-1 4.5685E-1 4.67499E-1 4.91088E-1 5.00941E-1 5.09459E-1 5.22299E-1 5.43268E-1 5.52607E-1 5.62752E-1 5.74102E-1 5.98687E-1 5.91397E-1 5.98006E-1 6.0294E-1 6.1315E-1 6.31674E-1 6.64168E-1 6.80401E-1 5.50299E-1 5.22016E-1 5.22444E-1 5.19878E-1 5.16027E-1 5.15599E-1 5.20733E-1 5.31415E-1 5.50207E-1 5.30988E-1 5.04036E-1 4.71933E-1 4.32009E-1 4.27809E-1 4.2697E-1 4.24875E-1 4.1944E-1 4.15689E-1 4.33692E-1 6.08062E-1 6.45477E-1 6.64956E-1 5.73797E-1 5.63219E-1 5.94742E-1 6.35548E-1 6.55282E-1 6.15348E-1 5.63219E-1 7.40093E-1 7.37001E-1 7.37001E-1 7.37001E-1 7.37001E-1 7.37001E-1 7.37001E-1 7.37001E-1 7.37001E-1 7.37001E-1 7.37001E-1 7.37001E-1 7.37001E-1 7.37001E-1 7.28558E-1 7.37001E-1 7.45274E-1 7.46285E-1 7.45274E-1 7.45274E-1 7.45274E-1 7.46285E-1 7.40093E-1 7.40093E-1 7.64057E-1 7.52158E-1 7.33569E-1 6.72776E-1 6.869E-1 7.33569E-1 6.869E-1 6.65593E-1 6.43589E-1 6.3515E-1 6.57398E-1 6.99814E-1 6.99814E-1 6.86006E-1 6.78975E-1 6.78975E-1 6.64668E-1 6.91438E-1 6.55795E-1 6.98318E-1 7.11811E-1 7.18422E-1 7.0511E-1 6.86363E-1 6.65037E-1 7.13606E-1 7.39382E-1 7.13606E-1 6.65037E-1 6.9852E-1 7.37875E-1 7.18616E-1 7.2513E-1 7.50232E-1 7.2513E-1 6.96248E-1 7.42047E-1 7.16434E-1 7.42047E-1 7.03067E-1 6.89342E-1 7.13638E-1 7.20223E-1 6.86396E-1 7.26714E-1 7.40521E-1 -9999
-9999 -9999 -9999 -9999 -9999 -9999 -9999 -9999 -9999 -9999 -9999 -9999 -9999 -9999 -9999 -9999 -9999 -9999 -9999 -9999 -9999 -9999 -9999 -9999 -9999 -9999 -9999 -9999 -9999 -9999 -9999 -9999 -9999 -9999 -9999 -9999 -9999 -9999 -9999 -9999 -9999 -9999 -9999 -9999 -9999 -9999 -9999 -9999 -9999 -9999 -9999 -9999 -9999 -9999 -9999 -9999 -9999 -9999 -9999 -9999 -9999 -9999 -9999 -9999 -9999 -9999 -9999 -9999 -9999 -9999 -9999 -9999 -9999 -9999 -9999 -9999 -9999 -9999 -9999 -9999 -9999 -9999 -9999 -9999 -9999 -9999 -9999 -9999 -9999 -9999 -9999 -9999 -9999 -9999 -9999 -9999 -9999 -9999 -9999 -9999 -9999 -9999 -9999 -9999 -9999 -9999 -9999 -9999 -9999 -9999 -9999 -9999 -9999 -9999 -9999 -9999 -9999 -9999 -9999 -9999 -9999 -9999 -9999 -9999 -9999 -9999 -9999 -9999 -9999 -9999 -9999 -9999 -9999 -9999 -9999 -9999 -9999 4.27094E-1 -9999 -9999 -9999 -9999 -9999 -9999 -9999 4.41164E-1 4.45393E-1 4.54725E-1 4.73069E-1 4.81193E-1 4.91039E-1 5.05176E-1 5.31339E-1 5.45393E-1 5.57263E-1 5.56209E-1 5.72639E-1 5.90154E-1 6.01708E-1 6.07035E-1 6.14369E-1 6.3849E-1 6.58025E-1 6.55173E-1 5.39157E-1 5.25863E-1 5.37027E-1 5.25436E-1 5.31911E-1 5.21161E-1 5.3447E-1 5.43837E-1 5.54879E-1 5.31177E-1 5.15195E-1 4.7146E-1 4.47206E-1 4.40015E-1 4.50243E-1 4.50243E-1 4.50243E-1 4.34534E-1 4.37905E-1 4.84785E-1 6.64956E-1 6.64956E-1 5.419E-1 5.52584E-1 5.49401E-1 5.81179E-1 5.91637E-1 5.27972E-1 4.9566E-1 7.26006E-1 7.17345E-1 7.17345E-1 7.0852E-1 7.17345E-1 7.17345E-1 7.17345E-1 7.17345E-1 7.17345E-1 7.26006E-1 7.27066E-1 7.26006E-1 7.17345E-1 7.37001E-1 7.28558E-1 7.37001E-1 7.37001E-1 7.37001E-1 7.37001E-1 7.37001E-1 7.45274E-1 7.27416E-1 7.00936E-1 7.00936E-1 6.80139E-1 7.07693E-1 6.869E-1 6.72776E-1 6.93836E-1 7.00685E-1 7.20695E-1 6.79879E-1 6.72776E-1 6.28568E-1 6.43589E-1 6.71862E-1 6.19983E-1 6.12309E-1 6.19983E-1 6.64668E-1 6.27598E-1 6.64668E-1 6.55795E-1 6.335E-1 6.25934E-1 6.70292E-1 6.48433E-1 6.335E-1 6.50429E-1 6.50429E-1 6.72226E-1 6.65037E-1 6.5777E-1 6.72226E-1 6.8468E-1 6.9852E-1 7.3155E-1 7.56263E-1 7.12008E-1 7.05309E-1 6.89342E-1 6.82351E-1 6.89342E-1 6.75277E-1 6.60887E-1 7.13638E-1 7.20223E-1 7.57727E-1 -9999 -9999 -9999
-9999 -9999 -9999 -9999 -9999 -9999 -9999 -9999 -9999 -9999 -9999 -9999 -9999 -9999 -9999 -9999 -9999 -9999 -9999 -9999 -9999 -9999 -9999 -9999 -9999 -9999 -9999 -9999 -9999 -9999 -9999 -9999 -9999 -9999 -9999 -9999 -9999 -9999 -9999 -9999 -9999 -9999 -9999 -9999 -9999 -9999 -9999 -9999 -9999 -9999 -9999 -9999 -9999 -9999 -9999 -9999 -9999 -9999 -9999 -9999 -9999 -9999 -9999 -9999 -9999 -9999 -9999 -9999 -9999 -9999 -9999 -9999 -9999 -9999 -9999 -9999 -9999 -9999 -9999 -9999 -9999 -9999 -9999 -9999 -9999 -9999 -9999 -9999 -9999 -9999 -9999 -9999 -9999 -9999 -9999 -9999 -9999 -9999 -9999 -9999 -9999 -9999 -9999 -9999 -9999 -9999 -9999 -9999 -9999 -9999 -9999 -9999 -9999 -9999 -9999 -9999 -9999 -9999 -9999 -9999 -9999 -9999 -9999 -9999 -9999 -9999 -9999 -9999 -9999 -9999 -9999 -9999 -9999 -9999 -9999 -9999 -9999 -9999 -9999 -9999 -9999 -9999 -9999 -9999 4.36522E-1 4.33573E-1 4.39897E-1 4.47039E-1 4.55951E-1 4.71788E-1 4.77343E-1 4.86328E-1 5.10814E-1 5.26642E-1 5.19522E-1 5.44335E-1 5.62545E-1 5.82673E-1 6.09144E-1 6.18487E-1 6.24935E-1 6.13062E-1 6.29591E-1 6.49343E-1 5.4773E-1 5.40434E-1 5.44263E-1 5.43412E-1 5.38305E-1 5.36175E-1 5.16479E-1 5.24178E-1 5.31177E-1 5.31177E-1 5.31177E-1 5.07487E-1 4.77085E-1 4.62146E-1 4.60017E-1 4.6385E-1 4.68115E-1 4.65982E-1 4.53145E-1 4.51942E-1 5.08057E-1 6.22484E-1 6.32563E-1 5.70648E-1 6.12298E-1 5.81179E-1 5.27972E-1 5.17214E-1 4.63383E-1 7.17345E-1 7.17345E-1 7.17345E-1 7.17345E-1 7.17345E-1 7.17345E-1 7.17345E-1 7.27066E-1 7.14E-1 7.07328E-1 7.2058E-1 7.26006E-1 7.26006E-1 7.17345E-1 7.17345E-1 7.17345E-1 7.17345E-1 7.37001E-1 7.45274E-1 7.46285E-1 7.27416E-1 7.00936E-1 6.36388E-1 6.13577E-1 6.13577E-1 6.51268E-1 6.21242E-1 6.13577E-1 6.58332E-1 7.00685E-1 7.07446E-1 6.869E-1 6.93836E-1 6.36111E-1 6.05571E-1 5.58244E-1 5.73167E-1 5.25002E-1 5.96795E-1 5.96795E-1 6.04578E-1 6.19983E-1 5.88963E-1 6.18306E-1 6.335E-1 6.335E-1 6.25934E-1 6.48433E-1 6.70292E-1 6.72226E-1 6.72226E-1 6.72226E-1 6.5777E-1 6.50429E-1 6.50429E-1 7.05309E-1 7.37875E-1 7.37875E-1 7.12008E-1 6.63296E-1 6.33723E-1 6.46195E-1 7.03067E-1 7.22979E-1 7.71866E-1 -9999 -9999 -9999 -9999 -9999 -9999
-9999 -9999 -9999 -9999 -9999 -9999 -9999 -9999 -9999 -9999 -9999 -9999 -9999 -9999 -9999 -9999 -9999 -9999 -9999 -9999 -9999 -9999 -9999 -9999 -9999 -9999 -9999 -9999 -9999 -9999 -9999 -9999 -9999 -9999 -9999 -9999 -9999 -9999 -9999 -9999 -9999 -9999 -9999 -9999 -9999 -9999 -9999 -9999 -9999 -9999 -9999 -9999 -9999 -9999 -9999 -9999 -9999 -9999 -9999 -9999 -9999 -9999 -9999 -9999 -9999 -9999 -9999 -9999 -9999 -9999 -9999 -9999 -9999 -9999 -9999 -9999 -9999 -9999 -9999 -9999 -9999 -9999 -9999 -9999 -9999 -9999 -9999 -9999 -9999 -9999 -9999 -9999 -9999 -9999 -9999 -9999 -9999 -9999 -9999 -9999 -9999 -9999 -9999 -9999 -9999 -9999 -9999 -9999 -9999 -9999 -9999 -9999 -9999 -9999 -9999 -9999 -9999 -9999 -9999 -9999 -9999 -9999 -9999 -9999 -9999 -9999 -9999 -9999 -9999 -9999 -9999 -9999 -9999 -9999 -9999 -9999 -9999 -9999 -9999 -9999 -9999 -9999 -9999 -9999 4.20925E-1 4.31422E-1 4.41538E-1 4.65387E-1 4.74779E-1 4.79481E-1 4.8162E-1 4.94963E-1 4.77561E-1 4.86118E-1 4.98539E-1 5.25151E-1 5.4476E-1 5.65073E-1 5.93947E-1 6.09552E-1 5.9874E-1 6.08172E-1 6.23174E-1 6.51743E-1 5.43907E-1 5.54937E-1 5.62964E-1 5.6212E-1 5.22895E-1 5.22895E-1 5.2845E-1 5.419E-1 5.419E-1 5.419E-1 5.419E-1 5.419E-1 4.97205E-1 4.77085E-1 4.75802E-1 4.61791E-1 4.6776E-1 4.65627E-1 4.54915E-1 4.59593E-1 4.65131E-1 5.89472E-1 6.22484E-1 5.38704E-1 5.60052E-1 5.0644E-1 4.74122E-1 4.52679E-1 7.17345E-1 7.17345E-1 7.17345E-1 7.17345E-1 7.17345E-1 7.17345E-1 7.26006E-1 7.2058E-1 6.86777E-1 6.79755E-1 6.93715E-1 6.79755E-1 6.93715E-1 7.27066E-1 7.17345E-1 7.17345E-1 7.17345E-1 7.26006E-1 7.14E-1 7.07328E-1 6.79755E-1 6.73039E-1 6.80139E-1 6.65859E-1 6.13577E-1 5.90257E-1 5.74474E-1 6.13577E-1 6.58601E-1 6.87157E-1 6.87157E-1 6.869E-1 6.28568E-1 6.72776E-1 6.28568E-1 5.50228E-1 5.09836E-1 4.93613E-1 4.93613E-1 6.12309E-1 6.3515E-1 6.3515E-1 6.27598E-1 6.3515E-1 6.50053E-1 6.84473E-1 6.70292E-1 6.41001E-1 6.70292E-1 6.84473E-1 6.84473E-1 6.79336E-1 6.65037E-1 6.43016E-1 6.35533E-1 6.35533E-1 7.13606E-1 6.8468E-1 6.8468E-1 6.63296E-1 6.77633E-1 6.8468E-1 7.48209E-1 7.5534E-1 -9999 -9999 -9999 -9999 -9999 -9999 -9999 -9999
-9999 -9999 -9999 -9999 -9999 -9999 -9999 -9999 -9999 -9999 -9999 -9999 -9999 -9999 -9999 -9999 -9999 -9999 -9999 -9999 -9999 -9999 -9999 -9999 -9999 -9999 -9999 -9999 -9999 -9999 -9999 -9999 -9999 -9999 -9999 -9999 -9999 -9999 -9999 -9999 -9999 -9999 -9999 -9999 -9999 -9999 -9999 -9999 -9999 -9999 -9999 -9999 -9999 -9999 -9999 -9999 -9999 -9999 -9999 -9999 -9999 -9999 -9999 -9999 -9999 -9999 -9999 -9999 -9999 -9999 -9999 -9999 -9999 -9999 -9999 -9999 -9999 -9999 -9999 -9999 -9999 -9999 -9999 -9999 -9999 -9999 -9999 -9999 -9999 -9999 -9999 -9999 -9999 -9999 -9999 -9999 -9999 -9999 -9999 -9999 -9999 -9999 -9999 -9999 -9999 -9999 -9999 -9999 -9999 -9999 -9999 -9999 -9999 -9999 -9999 -9999 -9999 -9999 -9999 -9999 -9999 -9999 -9999 -9999 -9999 -9999 -9999 -9999 -9999 -9999 -9999 -9999 -9999 -9999 -9999 -9999 -9999 -9999 -9999 -9999 -9999 -9999 -9999 4.21343E-1 4.30161E-1 4.38582E-1 4.50006E-1 4.70507E-1 4.79054E-1 4.85472E-1 4.99248E-1 4.78844E-1 4.8141E-1 4.8355E-1 4.89972E-1 5.10175E-1 5.26005E-1 5.4476E-1 5.50611E-1 5.68348E-1 5.83832E-1 5.99152E-1 6.17524E-1 6.50576E-1 5.47306E-1 5.63807E-1 5.419E-1 5.419E-1 5.419E-1 5.419E-1 5.419E-1 5.419E-1 5.419E-1 5.419E-1 5.419E-1 5.419E-1 4.92993E-1 4.72455E-1 4.77584E-1 4.94706E-1 5.0199E-1 5.02846E-1 5.05667E-1 4.9385E-1 4.48055E-1 4.6087E-1 5.17214E-1 5.27972E-1 4.9566E-1 4.63383E-1 4.42019E-1 7.17345E-1 7.17345E-1 7.17345E-1 7.17345E-1 7.17345E-1 7.17345E-1 7.26006E-1 7.14E-1 7.07328E-1 6.72651E-1 6.58204E-1 6.79755E-1 7.00566E-1 7.2058E-1 7.17345E-1 7.17345E-1 7.17345E-1 7.17345E-1 7.14E-1 6.79755E-1 6.72651E-1 6.72651E-1 6.50867E-1 5.97657E-1 5.98081E-1 5.90257E-1 5.90257E-1 5.74474E-1 6.21242E-1 6.43863E-1 6.51268E-1 6.21242E-1 6.21242E-1 5.82387E-1 6.36111E-1 5.82096E-1 5.82096E-1 5.58244E-1 5.89968E-1 5.50228E-1 6.05571E-1 6.71862E-1 6.92953E-1 6.78975E-1 6.78975E-1 6.86006E-1 6.64668E-1 6.77423E-1 6.70292E-1 6.70292E-1 6.335E-1 6.63082E-1 6.41001E-1 6.27984E-1 5.97194E-1 6.20373E-1 6.5777E-1 6.65037E-1 6.72226E-1 6.56011E-1 6.9852E-1 7.18616E-1 7.50232E-1 7.69051E-1 -9999 -9999 -9999 -9999 -9999 -9999 -9999 -9999 -9999
-9999 -9999 -9999 -9999 -9999 -9999 -9999 -9999 -9999 -9999 -9999 -9999 -9999 -9999 -9999 -9999 -9999 -9999 -9999 -9999 -9999 -9999 -9999 -9999 -9999 -9999 -9999 -9999 -9999 -9999 -9999 -9999 -9999 -9999 -9999 -9999 -9999 -9999 -9999 -9999 -9999 -9999 -9999 -9999 -9999 -9999 -9999 -9999 -9999 -9999 -9999 -9999 -9999 -9999 -9999 -9999 -9999 -9999 -9999 -9999 -9999 -9999 -9999 -9999 -9999 -9999 -9999 -9999 -9999 -9999 -9999 -9999 -9999 -9999 -9999 -9999 -9999 -9999 -9999 -9999 -9999 -9999 -9999 -9999 -9999 -9999 -9999 -9999 -9999 -9999 -9999 -9999 -9999 -9999 -9999 -9999 -9999 -9999 -9999 -9999 -9999 -9999 -9999 -9999 -9999 -9999 -9999 -9999 -9999 -9999 -9999 -9999 -9999 -9999 -9999 -9999 -9999 -9999 -9999 -9999 -9999 -9999 -9999 -9999 -9999 -9999 -9999 -9999 -9999 -9999 -9999 -9999 -9999 -9999 -9999 -9999 -9999 -9999 -9999 -9999 -9999 4.25527E-1 4.19207E-1 4.17122E-1 4.31842E-1 4.39426E-1 4.58997E-1 4.64961E-1 4.71361E-1 4.54467E-1 4.72005E-1 4.80555E-1 4.89543E-1 5.05464E-1 5.08034E-1 5.13173E-1 4.98874E-1 5.09156E-1 5.3317E-1 5.47216E-1 5.66666E-1 5.89235E-1 6.26854E-1 6.67198E-1 5.49027E-1 5.63219E-1 5.52584E-1 5.419E-1 5.52584E-1 5.52584E-1 5.52584E-1 5.419E-1 5.419E-1 5.419E-1 5.27972E-1 5.17214E-1 5.17214E-1 4.9642E-1 5.04988E-1 5.17214E-1 5.0644E-1 5.0644E-1 5.0644E-1 5.0644E-1 4.48903E-1 4.06015E-1 4.25997E-1 4.52679E-1 4.52679E-1 4.52679E-1 7.05241E-1 7.05241E-1 6.96198E-1 6.96198E-1 6.99574E-1 6.99574E-1 6.9271E-1 6.78726E-1 6.42374E-1 6.42374E-1 6.27331E-1 6.7161E-1 6.8576E-1 7.27066E-1 7.26006E-1 7.2058E-1 7.27066E-1 7.2058E-1 7.26006E-1 7.14E-1 7.2058E-1 7.2058E-1 7.00566E-1 6.58204E-1 6.28434E-1 6.20827E-1 6.05434E-1 5.81958E-1 5.90257E-1 5.98081E-1 5.82387E-1 5.82387E-1 5.50523E-1 5.42481E-1 5.42481E-1 5.34417E-1 5.89968E-1 6.50997E-1 6.28568E-1 6.28568E-1 6.50997E-1 6.36111E-1 6.65593E-1 6.99814E-1 6.86006E-1 6.57398E-1 6.42636E-1 6.12309E-1 6.64668E-1 6.84473E-1 6.25934E-1 5.87241E-1 6.25934E-1 6.25934E-1 6.02877E-1 6.20373E-1 6.93305E-1 7.33081E-1 7.45586E-1 7.51692E-1 6.9852E-1 7.05309E-1 7.62194E-1 7.84012E-1 -9999 -9999 -9999 -9999 -9999 -9999 -9999 -9999 -9999 -9999
-9999 -9999 -9999 -9999 -9999 -9999 -9999 -9999 -9999 -9999 -9999 -9999 -9999 -9999 -9999 -9999 -9999 -9999 -9999 -9999 -9999 -9999 -9999 -9999 -9999 -9999 -9999 -9999 -9999 -9999 -9999 -9999 -9999 -9999 -9999 -9999 -9999 -9999 -9999 -9999 -9999 -9999 -9999 -9999 -9999 -9999 -9999 -9999 -9999 -9999 -9999 -9999 -9999 -9999 -9999 -9999 -9999 -9999 -9999 -9999 -9999 -9999 -9999 -9999 -9999 -9999 -9999 -9999 -9999 -9999 -9999 -9999 -9999 -9999 -9999 -9999 -9999 -9999 -9999 -9999 -9999 -9999 -9999 -9999 -9999 -9999 -9999 -9999 -9999 -9999 -9999 -9999 -9999 -9999 -9999 -9999 -9999 -9999 -9999 -9999 -9999 -9999 -9999 -9999 -9999 -9999 -9999 -9999 -9999 -9999 -9999 -9999 -9999 -9999 -9999 -9999 -9999 -9999 -9999 -9999 -9999 -9999 -9999 -9999 -9999 -9999 -9999 -9999 -9999 -9999 -9999 -9999 -9999 -9999 -9999 -9999 -9999 -9999 -9999 -9999 -9999 4.16289E-1 4.15457E-1 4.28482E-1 4.33946E-1 4.36895E-1 4.40693E-1 4.55595E-1 4.39641E-1 4.46831E-1 4.70724E-1 4.90828E-1 5.11818E-1 5.31983E-1 5.34116E-1 5.12153E-1 5.09584E-1 5.08727E-1 5.25485E-1 5.35302E-1 5.54847E-1 5.95096E-1 6.15181E-1 6.50208E-1 6.8389E-1 5.63219E-1 5.52584E-1 5.52584E-1 5.52584E-1 5.52584E-1 5.52584E-1 5.27972E-1 5.27972E-1 5.27972E-1 5.27972E-1 5.27972E-1 5.17214E-1 5.17214E-1 5.17214E-1 5.17214E-1 5.17214E-1 5.0644E-1 5.0644E-1 4.9566E-1 4.18306E-1 3.95087E-1 4.04478E-1 4.27534E-1 4.27534E-1 7.05241E-1 7.05241E-1 6.96198E-1 7.05241E-1 6.99574E-1 6.7161E-1 6.49793E-1 6.34885E-1 6.19714E-1 6.12038E-1 6.27331E-1 6.7161E-1 6.99574E-1 6.9271E-1 6.8576E-1 6.7161E-1 6.57141E-1 6.78726E-1 7.06349E-1 7.26006E-1 7.27066E-1 6.93715E-1 6.58204E-1 6.79755E-1 6.58204E-1 6.35979E-1 5.6609E-1 5.6609E-1 5.8983E-1 5.97657E-1 6.05434E-1 6.36388E-1 5.98081E-1 5.74474E-1 5.98081E-1 5.98081E-1 5.98081E-1 5.82387E-1 5.98081E-1 6.65593E-1 6.869E-1 6.869E-1 6.869E-1 6.58332E-1 6.65593E-1 6.3515E-1 6.04578E-1 5.96795E-1 6.19983E-1 5.96795E-1 6.3515E-1 6.41001E-1 5.63462E-1 5.71426E-1 6.41001E-1 6.10619E-1 6.77423E-1 7.26684E-1 7.20192E-1 7.06929E-1 7.33081E-1 7.69413E-1 7.62194E-1 7.69051E-1 -9999 -9999 -9999 -9999 -9999 -9999 -9999 -9999 -9999 -9999 -9999
-9999 -9999 -9999 -9999 -9999 -9999 -9999 -9999 -9999 -9999 -9999 -9999 -9999 -9999 -9999 -9999 -9999 -9999 -9999 -9999 -9999 -9999 -9999 -9999 -9999 -9999 -9999 -9999 -9999 -9999 -9999 -9999 -9999 -9999 -9999 -9999 -9999 -9999 -9999 -9999 -9999 -9999 -9999 -9999 -9999 -9999 -9999 -9999 -9999 -9999 -9999 -9999 -9999 -9999 -9999 -9999 -9999 -9999 -9999 -9999 -9999 -9999 -9999 -9999 -9999 -9999 -9999 -9999 -9999 -9999 -9999 -9999 -9999 -9999 -9999 -9999 -9999 -9999 -9999 -9999 -9999 -9999 -9999 -9999 -9999 -9999 -9999 -9999 -9999 -9999 -9999 -9999 -9999 -9999 -9999 -9999 -9999 -9999 -9999 -9999 -9999 -9999 -9999 -9999 -9999 -9999 -9999 -9999 -9999 -9999 -9999 -9999 -9999 -9999 -9999 -9999 -9999 -9999 -9999 -9999 -9999 -9999 -9999 -9999 -9999 -9999 -9999 -9999 -9999 -9999 -9999 -9999 -9999 -9999 -9999 -9999 -9999 -9999 -9999 -9999 4.16289E-1 4.13793E-1 4.25966E-1 4.32263E-1 4.3816E-1 4.51772E-1 4.29955E-1 4.35424E-1 4.4429E-1 4.66457E-1 4.88259E-1 5.30703E-1 5.73965E-1 5.66245E-1 5.66666E-1 5.60765E-1 5.48065E-1 5.35302E-1 5.29329E-1 5.34876E-1 5.40863E-1 5.71313E-1 6.17208E-1 6.65314E-1 6.8389E-1 5.73797E-1 5.63219E-1 5.52584E-1 5.52584E-1 5.27972E-1 5.27972E-1 5.27972E-1 5.27972E-1 5.38704E-1 5.38704E-1 5.27972E-1 5.17214E-1 5.17214E-1 5.17214E-1 5.17214E-1 4.91704E-1 4.80932E-1 4.59451E-1 4.35074E-1 4.48762E-1 4.38119E-1 4.38119E-1 6.99574E-1 7.05241E-1 7.05241E-1 6.96198E-1 7.05241E-1 6.99574E-1 6.8576E-1 6.57141E-1 6.49793E-1 6.12038E-1 6.12038E-1 6.57141E-1 6.78726E-1 6.8576E-1 6.7161E-1 6.57141E-1 6.27331E-1 5.88687E-1 5.72888E-1 6.57141E-1 7.05241E-1 7.06349E-1 6.99574E-1 6.7161E-1 6.20827E-1 5.81958E-1 5.74043E-1 6.28434E-1 5.6609E-1 5.6609E-1 6.20827E-1 6.65466E-1 6.65466E-1 6.58204E-1 6.28846E-1 6.58601E-1 6.51268E-1 6.43863E-1 6.73039E-1 6.65859E-1 6.73039E-1 6.80139E-1 7.07446E-1 6.79879E-1 6.50997E-1 6.58332E-1 5.89968E-1 6.05571E-1 5.492E-1 5.25002E-1 5.6521E-1 5.33087E-1 5.81086E-1 6.3515E-1 6.10619E-1 5.95083E-1 6.25934E-1 6.48433E-1 6.48433E-1 6.55795E-1 6.12702E-1 6.43016E-1 7.20192E-1 7.96935E-1 -9999 -9999 -9999 -9999 -9999 -9999 -9999 -9999 -9999 -9999 -9999 -9999 -9999
-9999 -9999 -9999 -9999 -9999 -9999 -9999 -9999 -9999 -9999 -9999 -9999 -9999 -9999 -9999 -9999 -9999 -9999 -9999 -9999 -9999 -9999 -9999 -9999 -9999 -9999 -9999 -9999 -9999 -9999 -9999 -9999 -9999 -9999 -9999 -9999 -9999 -9999 -9999 -9999 -9999 -9999 -9999 -9999 -9999 -9999 -9999 -9999 -9999 -9999 -9999 -9999 -9999 -9999 -9999 -9999 -9999 -9999 -9999 -9999 -9999 -9999 -9999 -9999 -9999 -9999 -9999 -9999 -9999 -9999 -9999 -9999 -9999 -9999 -9999 -9999 -9999 -9999 -9999 -9999 -9999 -9999 -9999 -9999 -9999 -9999 -9999 -9999 -9999 -9999 -9999 -9999 -9999 -9999 -9999 -9999 -9999 -9999 -9999 -9999 -9999 -9999 -9999 -9999 -9999 -9999 -9999 -9999 -9999 -9999 -9999 -9999 -9999 -9999 -9999 -9999 -9999 -9999 -9999 -9999 -9999 -9999 -9999 -9999 -9999 -9999 -9999 -9999 -9999 -9999 -9999 -9999 -9999 -9999 -9999 -9999 -9999 -9999 -9999 4.15457E-1 4.12131E-1 4.25128E-1 4.30581E-1 4.36052E-1 4.40271E-1 4.32056E-1 4.3711E-1 4.44714E-1 4.66883E-1 4.80982E-1 5.14885E-1 5.37007E-1 5.83067E-1 6.07013E-1 6.13534E-1 6.09055E-1 5.93857E-1 5.66666E-1 5.55694E-1 5.37883E-1 5.57055E-1 5.85172E-1 6.36114E-1 6.75537E-1 6.93137E-1 5.84308E-1 5.84308E-1 5.38704E-1 5.2054E-1 5.26893E-1 5.38704E-1 5.38704E-1 5.38704E-1 5.38704E-1 5.38704E-1 5.27972E-1 5.17214E-1 4.91704E-1 5.02484E-1 4.91704E-1 4.80932E-1 4.56733E-1 4.17889E-1 4.38119E-1 4.48762E-1 5.02484E-1 6.49793E-1 6.8576E-1 7.05241E-1 7.06349E-1 6.9271E-1 6.9271E-1 7.06349E-1 7.06349E-1 6.99574E-1 6.7161E-1 6.57141E-1 6.78726E-1 6.7161E-1 6.49793E-1 6.49793E-1 5.88687E-1 5.72888E-1 5.6493E-1 5.48917E-1 6.19714E-1 6.64414E-1 6.99574E-1 6.8576E-1 6.84508E-1 6.34885E-1 5.96521E-1 5.40871E-1 4.76083E-1 5.33978E-1 5.42043E-1 6.43458E-1 6.13159E-1 6.58204E-1 6.86777E-1 6.79755E-1 6.50867E-1 6.79755E-1 6.9409E-1 7.00936E-1 6.87157E-1 6.9409E-1 6.87157E-1 6.9409E-1 6.51268E-1 6.28568E-1 5.82096E-1 5.97794E-1 5.74183E-1 4.93613E-1 4.93613E-1 4.76368E-1 5.16904E-1 5.16904E-1 5.492E-1 6.04578E-1 6.42636E-1 6.55795E-1 6.48433E-1 6.25934E-1 5.87241E-1 5.79354E-1 6.12702E-1 6.93305E-1 7.7512E-1 -9999 -9999 -9999 -9999 -9999 -9999 -9999 -9999 -9999 -9999 -9999 -9999 -9999 -9999
-9999 -9999 -9999 -9999 -9999 -9999 -9999 -9999 -9999 -9999 -9999 -9999 -9999 -9999 -9999 -9999 -9999 -9999 -9999 -9999 -9999 -9999 -9999 -9999 -9999 -9999 -9999 -9999 -9999 -9999 -9999 -9999 -9999 -9999 -9999 -9999 -9999 -9999 -9999 -9999 -9999 -9999 -9999 -9999 -9999 -9999 -9999 -9999 -9999 -9999 -9999 -9999 -9999 -9999 -9999 -9999 -9999 -9999 -9999 -9999 -9999 -9999 -9999 -9999 -9999 -9999 -9999 -9999 -9999 -9999 -9999 -9999 -9999 -9999 -9999 -9999 -9999 -9999 -9999 -9999 -9999 -9999 -9999 -9999 -9999 -9999 -9999 -9999 -9999 -9999 -9999 -9999 -9999 -9999 -9999 -9999 -9999 -9999 -9999 -9999 -9999 -9999 -9999 -9999 -9999 -9999 -9999 -9999 -9999 -9999 -9999 -9999 -9999 -9999 -9999 -9999 -9999 -9999 -9999 -9999 -9999 -9999 -9999 -9999 -9999 -9999 -9999 -9999 -9999 -9999 -9999 -9999 -9999 -9999 -9999 -9999 -9999 -9999 -9999 4.06331E-1 4.05091E-1 4.2011E-1 4.23872E-1 4.05714E-1 4.09024E-1 4.14836E-1 4.33739E-1 4.43444E-1 4.65604E-1 4.91755E-1 4.87309E-1 5.25058E-1 5.68417E-1 5.96747E-1 6.25716E-1 6.3052E-1 6.25716E-1 5.99653E-1 5.99242E-1 5.90155E-1 5.63742E-1 5.81423E-1 6.38555E-1 6.83867E-1 6.93137E-1 5.60052E-1 5.49401E-1 5.22678E-1 5.11981E-1 5.32145E-1 5.38704E-1 5.38704E-1 5.38704E-1 5.38704E-1 5.13261E-1 5.02484E-1 5.02484E-1 5.02484E-1 5.02484E-1 4.91704E-1 4.46547E-1 4.12895E-1 4.35005E-1 4.59451E-1 5.34769E-1 6.57141E-1 6.9271E-1 7.06349E-1 7.06349E-1 6.9271E-1 6.78726E-1 6.57141E-1 6.7161E-1 6.40607E-1 6.55408E-1 6.69913E-1 6.55408E-1 6.40607E-1 6.40607E-1 6.49793E-1 6.12038E-1 5.80808E-1 5.00401E-1 5.00401E-1 5.80808E-1 6.42374E-1 6.27331E-1 6.7161E-1 6.9271E-1 6.9869E-1 6.27331E-1 5.24718E-1 4.76083E-1 5.56938E-1 5.72888E-1 5.96521E-1 6.72651E-1 6.79755E-1 6.86777E-1 6.65466E-1 6.72651E-1 6.65466E-1 6.79755E-1 6.28434E-1 6.28846E-1 6.51268E-1 6.58601E-1 6.65859E-1 6.87157E-1 6.05856E-1 5.18239E-1 5.01725E-1 4.93613E-1 4.85504E-1 4.45161E-1 5.01725E-1 4.93613E-1 5.33087E-1 5.88963E-1 6.12309E-1 6.12309E-1 6.04578E-1 6.04578E-1 6.18306E-1 6.335E-1 6.18306E-1 6.335E-1 6.91438E-1 7.39382E-1 7.7512E-1 -9999 -9999 -9999 -9999 -9999 -9999 -9999 -9999 -9999 -9999 -9999 -9999 -9999 -9999
-9999 -9999 -9999 -9999 -9999 -9999 -9999 -9999 -9999 -9999 -9999 -9999 -9999 -9999 -9999 -9999 -9999 -9999 -9999 -9999 -9999 -9999 -9999 -9999 -9999 -9999 -9999 -9999 -9999 -9999 -9999 -9999 -9999 -9999 -9999 -9999 -9999 -9999 -9999 -9999 -9999 -9999 -9999 -9999 -9999 -9999 -9999 -9999 -9999 -9999 -9999 -9999 -9999 -9999 -9999 -9999 -9999 -9999 -9999 -9999 -9999 -9999 -9999 -9999 -9999 -9999 -9999 -9999 -9999 -9999 -9999 -9999 -9999 -9999 -9999 -9999 -9999 -9999 -9999 -9999 -9999 -9999 -9999 -9999 -9999 -9999 -9999 -9999 -9999 -9999 -9999 -9999 -9999 -9999 -9999 -9999 -9999 -9999 -9999 -9999 -9999 -9999 -9999 -9999 -9999 -9999 -9999 -9999 -9999 -9999 -9999 -9999 -9999 -9999 -9999 -9999 -9999 -9999 -9999 -9999 -9999 -9999 -9999 -9999 -9999 -9999 -9999 -9999 -9999 -9999 -9999 -9999 -9999 -9999 -9999 -9999 -9999 -9999 -9999 3.97679E-1 3.93991E-1 4.04333E-1 3.84827E-1 3.87264E-1 3.9379E-1 4.11995E-1 4.21575E-1 4.42245E-1 4.30704E-1 4.54444E-1 4.68924E-1 4.96802E-1 5.31533E-1 5.60412E-1 5.96814E-1 5.9264E-1 6.07036E-1 6.32138E-1 6.58859E-1 6.63145E-1 6.246E-1 5.86419E-1 6.16463E-1 6.30609E-1 6.62084E-1 5.49401E-1 5.49401E-1 5.38704E-1 5.38704E-1 5.38704E-1 5.38704E-1 5.38704E-1 5.13261E-1 5.13261E-1 5.13261E-1 5.02484E-1 5.02484E-1 5.02484E-1 5.02484E-1 4.59451E-1 4.09576E-1 4.47691E-1 5.02484E-1 5.24027E-1 6.78726E-1 6.69913E-1 6.62699E-1 6.77049E-1 6.77049E-1 6.62699E-1 6.62699E-1 6.48043E-1 6.33103E-1 6.40607E-1 6.33103E-1 6.40607E-1 6.40607E-1 5.71007E-1 5.38962E-1 5.86826E-1 5.86826E-1 5.38962E-1 4.58019E-1 4.74167E-1 5.47014E-1 5.38962E-1 6.12038E-1 6.57141E-1 6.99574E-1 6.7631E-1 6.49793E-1 5.48917E-1 6.12038E-1 6.49793E-1 6.57141E-1 6.64414E-1 6.42374E-1 6.49793E-1 6.79755E-1 6.50867E-1 6.58204E-1 6.35979E-1 6.50867E-1 5.8983E-1 6.05434E-1 6.43458E-1 6.21242E-1 5.98081E-1 6.51268E-1 6.65859E-1 5.82387E-1 5.10134E-1 4.85504E-1 5.26038E-1 5.01725E-1 5.58244E-1 5.50228E-1 5.66231E-1 5.6521E-1 5.81086E-1 5.41154E-1 5.25002E-1 5.5722E-1 5.6521E-1 6.335E-1 7.0511E-1 7.37689E-1 7.6202E-1 7.79221E-1 7.81711E-1 -9999 -9999 -9999 -9999 -9999 -9999 -9999 -9999 -9999 -9999 -9999 -9999 -9999 -9999
-9999 -9999 -9999 -9999 -9999 -9999 -9999 -9999 -9999 -9999 -9999 -9999 -9999 -9999 -9999 -9999 -9999 -9999 -9999 -9999 -9999 -9999 -9999 -9999 -9999 -9999 -9999 -9999 -9999 -9999 -9999 -9999 -9999 -9999 -9999 -9999 -9999 -9999 -9999 -9999 -9999 -9999 -9999 -9999 -9999 -9999 -9999 -9999 -9999 -9999 -9999 -9999 -9999 -9999 -9999 -9999 -9999 -9999 -9999 -9999 -9999 -9999 -9999 -9999 -9999 -9999 -9999 -9999 -9999 -9999 -9999 -9999 -9999 -9999 -9999 -9999 -9999 -9999 -9999 -9999 -9999 -9999 -9999 -9999 -9999 -9999 -9999 -9999 -9999 -9999 -9999 -9999 -9999 -9999 -9999 -9999 -9999 -9999 -9999 -9999 -9999 -9999 -9999 -9999 -9999 -9999 -9999 -9999 -9999 -9999 -9999 -9999 -9999 -9999 -9999 -9999 -9999 -9999 -9999 -9999 -9999 -9999 -9999 -9999 -9999 -9999 -9999 -9999 -9999 -9999 -9999 -9999 -9999 -9999 -9999 -9999 -9999 -9999 4.01791E-1 4.00556E-1 3.96859E-1 3.69465E-1 3.67073E-1 3.79163E-1 3.8361E-1 3.90522E-1 4.08677E-1 3.96158E-1 4.18562E-1 4.41307E-1 4.50198E-1 4.70701E-1 4.86951E-1 4.99825E-1 5.37031E-1 5.84339E-1 6.2373E-1 6.58473E-1 6.82383E-1 6.68042E-1 6.41255E-1 6.2185E-1 6.4296E-1 6.81102E-1 6.81102E-1 5.70648E-1 5.70648E-1 5.49401E-1 5.60052E-1 5.34769E-1 5.24027E-1 5.24027E-1 5.24027E-1 5.24027E-1 5.13261E-1 5.13261E-1 5.13261E-1 5.13261E-1 4.91704E-1 4.24993E-1 4.30094E-1 4.87011E-1 4.87011E-1 6.55408E-1 6.55408E-1 6.62699E-1 6.69913E-1 6.77049E-1 6.77254E-1 6.62699E-1 6.33103E-1 6.10212E-1 5.78937E-1 5.3089E-1 5.38962E-1 6.02467E-1 6.25533E-1 5.86826E-1 4.98481E-1 4.82264E-1 5.3089E-1 4.74167E-1 4.10231E-1 4.10231E-1 4.58019E-1 4.41958E-1 5.06593E-1 5.9467E-1 6.33103E-1 6.27331E-1 6.89275E-1 6.78726E-1 6.7161E-1 6.04306E-1 5.96521E-1 6.57141E-1 6.34885E-1 6.42374E-1 6.57141E-1 6.27331E-1 6.13159E-1 6.20827E-1 6.05434E-1 5.74043E-1 6.05434E-1 6.28434E-1 5.74043E-1 5.50523E-1 6.36388E-1 6.65859E-1 6.28846E-1 5.50523E-1 5.34417E-1 5.89968E-1 6.05571E-1 6.20961E-1 5.97794E-1 5.42185E-1 4.69315E-1 4.76368E-1 4.92575E-1 5.00687E-1 5.5722E-1 6.12309E-1 6.64668E-1 7.6202E-1 7.84753E-1 7.80211E-1 7.80211E-1 -9999 -9999 -9999 -9999 -9999 -9999 -9999 -9999 -9999 -9999 -9999 -9999 -9999 -9999 -9999
-9999 -9999 -9999 -9999 -9999 -9999 -9999 -9999 -9999 -9999 -9999 -9999 -9999 -9999 -9999 -9999 -9999 -9999 -9999 -9999 -9999 -9999 -9999 -9999 -9999 -9999 -9999 -9999 -9999 -9999 -9999 -9999 -9999 -9999 -9999 -9999 -9999 -9999 -9999 -9999 -9999 -9999 -9999 -9999 -9999 -9999 -9999 -9999 -9999 -9999 -9999 -9999 -9999 -9999 -9999 -9999 -9999 -9999 -9999 -9999 -9999 -9999 -9999 -9999 -9999 -9999 -9999 -9999 -9999 -9999 -9999 -9999 -9999 -9999 -9999 -9999 -9999 -9999 -9999 -9999 -9999 -9999 -9999 -9999 -9999 -9999 -9999 -9999 -9999 -9999 -9999 -9999 -9999 -9999 -9999 -9999 -9999 -9999 -9999 -9999 -9999 -9999 -9999 -9999 -9999 -9999 -9999 -9999 -9999 -9999 -9999 -9999 -9999 -9999 -9999 -9999 -9999 -9999 -9999 -9999 -9999 -9999 -9999 -9999 -9999 -9999 -9999 -9999 -9999 -9999 -9999 -9999 -9999 -9999 -9999 -9999 -9999 4.03853E-1 4.17122E-1 4.30727E-1 4.35776E-1 4.18585E-1 4.02001E-1 3.95427E-1 3.95837E-1 3.85956E-1 3.90025E-1 3.92474E-1 4.11074E-1 4.32033E-1 4.39618E-1 4.58765E-1 4.46407E-1 4.83122E-1 5.37526E-1 6.16124E-1 6.73402E-1 6.88236E-1 6.93006E-1 6.67725E-1 6.66965E-1 6.81102E-1 6.90394E-1 7.0852E-1 7.17345E-1 5.91637E-1 5.70648E-1 5.34769E-1 5.4548E-1 5.34769E-1 5.24027E-1 5.24027E-1 5.24027E-1 5.34769E-1 5.24027E-1 5.13261E-1 5.13261E-1 5.02484E-1 4.4412E-1 3.75959E-1 4.33054E-1 4.65501E-1 4.65501E-1 6.40607E-1 6.48043E-1 6.55408E-1 6.62699E-1 6.55408E-1 6.69913E-1 6.48043E-1 5.55042E-1 5.14701E-1 4.9037E-1 4.49976E-1 5.3089E-1 5.71007E-1 5.63041E-1 5.86826E-1 5.38962E-1 4.33971E-1 4.82264E-1 4.33971E-1 4.26018E-1 4.74167E-1 4.98481E-1 5.14701E-1 5.86826E-1 6.33103E-1 5.78937E-1 6.48043E-1 6.40607E-1 5.86826E-1 6.27331E-1 5.48917E-1 6.12038E-1 6.49793E-1 5.88687E-1 6.04306E-1 6.49793E-1 5.80808E-1 5.72888E-1 5.42043E-1 5.42043E-1 5.81958E-1 6.05434E-1 5.8983E-1 5.50086E-1 5.42043E-1 6.21242E-1 6.51268E-1 6.58601E-1 6.36388E-1 6.36388E-1 6.28846E-1 6.20961E-1 5.82096E-1 5.3412E-1 5.26038E-1 4.37161E-1 4.45161E-1 5.41154E-1 6.04578E-1 5.88963E-1 6.78975E-1 7.19858E-1 7.67855E-1 7.95512E-1 -9999 -9999 -9999 -9999 -9999 -9999 -9999 -9999 -9999 -9999 -9999 -9999 -9999 -9999 -9999 -9999 -9999
-9999 -9999 -9999 -9999 -9999 -9999 -9999 -9999 -9999 -9999 -9999 -9999 -9999 -9999 -9999 -9999 -9999 -9999 -9999 -9999 -9999 -9999 -9999 -9999 -9999 -9999 -9999 -9999 -9999 -9999 -9999 -9999 -9999 -9999 -9999 -9999 -9999 -9999 -9999 -9999 -9999 -9999 -9999 -9999 -9999 -9999 -9999 -9999 -9999 -9999 -9999 -9999 -9999 -9999 -9999 -9999 -9999 -9999 -9999 -9999 -9999 -9999 -9999 -9999 -9999 -9999 -9999 -9999 -9999 -9999 -9999 -9999 -9999 -9999 -9999 -9999 -9999 -9999 -9999 -9999 -9999 -9999 -9999 -9999 -9999 -9999 -9999 -9999 -9999 -9999 -9999 -9999 -9999 -9999 -9999 -9999 -9999 -9999 -9999 -9999 -9999 -9999 -9999 -9999 -9999 -9999 -9999 -9999 -9999 -9999 -9999 -9999 -9999 -9999 -9999 -9999 -9999 -9999 -9999 -9999 -9999 -9999 -9999 -9999 -9999 -9999 -9999 -9999 -9999 -9999 -9999 -9999 -9999 -9999 -9999 -9999 -9999 3.99323E-1 4.15185E-1 5.11818E-1 5.3916E-1 5.04896E-1 4.67241E-1 4.47254E-1 4.1766E-1 4.21834E-1 4.37018E-1 4.29864E-1 4.2525E-1 4.40462E-1 4.21508E-1 4.45984E-1 4.70228E-1 5.07536E-1 5.56632E-1 6.28944E-1 7.19946E-1 7.0852E-1 6.99535E-1 6.99535E-1 6.99535E-1 7.0852E-1 7.26006E-1 7.0852E-1 7.2058E-1 6.96198E-1 5.56149E-1 5.4548E-1 5.4548E-1 5.4548E-1 5.34769E-1 5.34769E-1 5.34769E-1 5.34769E-1 5.24027E-1 4.97788E-1 4.97788E-1 4.5479E-1 4.02911E-1 4.05042E-1 4.65501E-1 4.65501E-1 6.40607E-1 6.40607E-1 6.33103E-1 6.48043E-1 6.33103E-1 5.9467E-1 6.10212E-1 6.25533E-1 5.22801E-1 4.74167E-1 4.49976E-1 4.33971E-1 4.82264E-1 4.66084E-1 4.66084E-1 4.9037E-1 5.38962E-1 4.33971E-1 4.26018E-1 4.18103E-1 4.74167E-1 5.38962E-1 5.9467E-1 6.02467E-1 5.78937E-1 5.22801E-1 6.10212E-1 6.40607E-1 6.25533E-1 4.98481E-1 5.3089E-1 4.98481E-1 5.56938E-1 6.27331E-1 5.88687E-1 5.72888E-1 6.27331E-1 6.19714E-1 6.04306E-1 5.56938E-1 5.16619E-1 5.8983E-1 6.05434E-1 5.58103E-1 4.85362E-1 5.17799E-1 5.33978E-1 6.13577E-1 6.36388E-1 5.98081E-1 5.90257E-1 6.21242E-1 5.34417E-1 4.93613E-1 4.61242E-1 4.69315E-1 4.85504E-1 5.50228E-1 6.43589E-1 6.92953E-1 6.64668E-1 6.99814E-1 7.32757E-1 7.80442E-1 -9999 -9999 -9999 -9999 -9999 -9999 -9999 -9999 -9999 -9999 -9999 -9999 -9999 -9999 -9999 -9999 -9999 -9999
-9999 -9999 -9999 -9999 -9999 -9999 -9999 -9999 -9999 -9999 -9999 -9999 -9999 -9999 -9999 -9999 -9999 -9999 -9999 -9999 -9999 -9999 -9999 -9999 -9999 -9999 -9999 -9999 -9999 -9999 -9999 -9999 -9999 -9999 -9999 -9999 -9999 -9999 -9999 -9999 -9999 -9999 -9999 -9999 -9999 -9999 -9999 -9999 -9999 -9999 -9999 -9999 -9999 -9999 -9999 -9999 -9999 -9999 -9999 -9999 -9999 -9999 -9999 -9999 -9999 -9999 -9999 -9999 -9999 -9999 -9999 -9999 -9999 -9999 -9999 -9999 -9999 -9999 -9999 -9999 -9999 -9999 -9999 -9999 -9999 -9999 -9999 -9999 -9999 -9999 -9999 -9999 -9999 -9999 -9999 -9999 -9999 -9999 -9999 -9999 -9999 -9999 -9999 -9999 -9999 -9999 -9999 -9999 -9999 -9999 -9999 -9999 -9999 -9999 -9999 -9999 -9999 -9999 -9999 -9999 -9999 -9999 -9999 -9999 -9999 -9999 -9999 -9999 -9999 -9999 -9999 -9999 -9999 -9999 -9999 -9999 -9999 3.66675E-1 4.1442E-1 5.23441E-1 5.86486E-1 5.73058E-1 5.13889E-1 4.68855E-1 4.58627E-1 4.68855E-1 5.028E-1 4.86025E-1 4.78751E-1 4.59502E-1 4.75782E-1 4.99327E-1 5.75641E-1 6.20169E-1 6.57765E-1 7.08266E-1 6.81102E-1 6.99535E-1 7.26006E-1 6.99535E-1 6.75784E-1 6.99535E-1 7.26006E-1 7.05241E-1 7.06349E-1 7.06349E-1 6.77655E-1 5.56149E-1 5.4548E-1 5.4548E-1 5.34769E-1 5.4548E-1 5.1934E-1 5.08568E-1 4.97788E-1 4.97788E-1 4.97788E-1 4.24941E-1 4.0835E-1 4.65501E-1 4.87011E-1 6.48043E-1 6.48043E-1 6.33103E-1 6.02467E-1 5.86826E-1 5.3089E-1 4.79608E-1 5.20146E-1 5.99916E-1 5.52413E-1 5.44377E-1 5.12043E-1 4.87711E-1 5.03933E-1 4.63437E-1 3.99847E-1 4.07659E-1 4.23419E-1 3.76731E-1 3.32225E-1 3.92087E-1 4.71515E-1 5.63041E-1 5.22801E-1 4.98481E-1 5.38962E-1 5.86826E-1 6.10212E-1 6.17902E-1 5.47014E-1 4.10231E-1 4.02403E-1 4.26018E-1 4.9037E-1 5.71007E-1 5.16619E-1 5.08512E-1 5.96521E-1 5.80808E-1 5.56938E-1 5.32803E-1 4.76083E-1 5.40871E-1 5.50086E-1 5.17799E-1 5.17799E-1 5.58103E-1 5.8983E-1 5.81958E-1 5.25895E-1 5.42481E-1 5.26335E-1 5.90257E-1 5.82387E-1 5.58539E-1 5.58244E-1 5.50228E-1 5.89968E-1 7.63093E-1 7.043E-1 6.17691E-1 7.19858E-1 7.39063E-1 7.80442E-1 -9999 -9999 -9999 -9999 -9999 -9999 -9999 -9999 -9999 -9999 -9999 -9999 -9999 -9999 -9999 -9999 -9999 -9999 -9999
-9999 -9999 -9999 -9999 -9999 -9999 -9999 -9999 -9999 -9999 -9999 -9999 -9999 -9999 -9999 -9999 -9999 -9999 -9999 -9999 -9999 -9999 -9999 -9999 -9999 -9999 -9999 -9999 -9999 -9999 -9999 -9999 -9999 -9999 -9999 -9999 -9999 -9999 -9999 -9999 -9999 -9999 -9999 -9999 -9999 -9999 -9999 -9999 -9999 -9999 -9999 -9999 -9999 -9999 -9999 -9999 -9999 -9999 -9999 -9999 -9999 -9999 -9999 -9999 -9999 -9999 -9999 -9999 -9999 -9999 -9999 -9999 -9999 -9999 -9999 -9999 -9999 -9999 -9999 -9999 -9999 -9999 -9999 -9999 -9999 -9999 -9999 -9999 -9999 -9999 -9999 -9999 -9999 -9999 -9999 -9999 -9999 -9999 -9999 -9999 -9999 -9999 -9999 -9999 -9999 -9999 -9999 -9999 -9999 -9999 -9999 -9999 -9999 -9999 -9999 -9999 -9999 -9999 -9999 -9999 -9999 -9999 -9999 -9999 -9999 -9999 -9999 -9999 -9999 -9999 -9999 -9999 -9999 -9999 -9999 -9999 3.60331E-1 3.52469E-1 3.67471E-1 4.1186E-1 4.86905E-1 5.26339E-1 4.91522E-1 4.66295E-1 4.548E-1 4.65868E-1 4.93733E-1 4.79133E-1 5.04896E-1 5.46884E-1 5.58746E-1 5.93534E-1 6.52732E-1 6.99335E-1 6.98733E-1 7.03044E-1 6.94022E-1 6.58278E-1 6.26338E-1 5.84544E-1 5.5973E-1 5.96397E-1 6.96198E-1 7.06349E-1 6.99574E-1 6.9271E-1 7.05241E-1 5.66766E-1 5.56149E-1 5.4548E-1 5.1934E-1 5.1934E-1 5.1934E-1 5.1934E-1 5.08568E-1 4.97788E-1 4.4412E-1 3.75221E-1 4.35227E-1 4.97788E-1 6.33103E-1 6.40607E-1 5.92103E-1 5.36317E-1 4.95821E-1 4.87711E-1 4.63437E-1 5.20146E-1 5.84243E-1 5.92103E-1 5.87797E-1 5.92103E-1 5.92103E-1 5.99916E-1 5.60421E-1 4.95821E-1 4.63437E-1 4.15517E-1 3.39462E-1 3.17987E-1 3.46776E-1 3.61619E-1 4.31359E-1 4.31359E-1 4.55379E-1 5.03933E-1 4.71515E-1 5.22801E-1 5.47014E-1 6.33103E-1 5.55042E-1 4.18103E-1 4.02403E-1 4.02403E-1 4.26018E-1 4.9037E-1 4.49976E-1 4.74167E-1 5.24718E-1 5.40871E-1 4.76083E-1 4.51878E-1 4.67996E-1 5.16619E-1 4.67996E-1 5.17799E-1 5.58103E-1 5.42043E-1 5.6609E-1 5.01582E-1 4.69172E-1 4.29054E-1 5.02023E-1 5.66524E-1 5.58539E-1 5.74474E-1 7.46285E-1 5.74183E-1 7.4715E-1 6.57516E-1 6.3784E-1 5.76218E-1 7.63307E-1 7.80442E-1 7.56492E-1 -9999 -9999 -9999 -9999 -9999 -9999 -9999 -9999 -9999 -9999 -9999 -9999 -9999 -9999 -9999 -9999 -9999 -9999 -9999
-9999 -9999 -9999 -9999 -9999 -9999 -9999 -9999 -9999 -9999 -9999 -9999 -9999 -9999 -9999 -9999 -9999 -9999 -9999 -9999 -9999 -9999 -9999 -9999 -9999 -9999 -9999 -9999 -9999 -9999 -9999 -9999 -9999 -9999 -9999 -9999 -9999 -9999 -9999 -9999 -9999 -9999 -9999 -9999 -9999 -9999 -9999 -9999 -9999 -9999 -9999 -9999 -9999 -9999 -9999 -9999 -9999 -9999 -9999 -9999 -9999 -9999 -9999 -9999 -9999 -9999 -9999 -9999 -9999 -9999 -9999 -9999 -9999 -9999 -9999 -9999 -9999 -9999 -9999 -9999 -9999 -9999 -9999 -9999 -9999 -9999 -9999 -9999 -9999 -9999 -9999 -9999 -9999 -9999 -9999 -9999 -9999 -9999 -9999 -9999 -9999 -9999 -9999 -9999 -9999 -9999 -9999 -9999 -9999 -9999 -9999 -9999 -9999 -9999 -9999 -9999 -9999 -9999 -9999 -9999 -9999 -9999 -9999 -9999 -9999 -9999 -9999 -9999 -9999 -9999 -9999 -9999 -9999 -9999 -9999 -9999 3.5482E-1 3.46237E-1 3.45074E-1 3.5482E-1 3.57815E-1 3.97322E-1 4.26926E-1 4.10592E-1 4.21484E-1 4.35332E-1 4.41262E-1 4.72364E-1 5.10534E-1 5.47309E-1 5.82809E-1 6.07235E-1 6.10635E-1 6.28471E-1 6.17539E-1 5.99512E-1 5.71168E-1 5.32977E-1 5.08175E-1 4.51822E-1 5.0936E-1 5.55049E-1 6.11288E-1 6.55745E-1 6.96198E-1 7.06349E-1 7.06349E-1 6.96198E-1 5.30093E-1 5.1934E-1 5.1934E-1 5.1934E-1 5.1934E-1 5.1934E-1 5.08568E-1 4.87011E-1 3.66823E-1 3.52678E-1 4.56533E-1 5.99916E-1 6.07678E-1 5.76341E-1 5.36317E-1 6.29483E-1 6.60316E-1 6.29483E-1 5.5679E-1 5.84243E-1 5.68399E-1 5.12043E-1 5.03933E-1 4.87711E-1 5.20146E-1 5.68399E-1 5.68399E-1 5.50101E-1 5.67404E-1 4.23419E-1 3.32225E-1 3.69143E-1 3.8438E-1 3.17987E-1 3.25066E-1 3.92087E-1 4.47344E-1 3.92087E-1 3.54162E-1 3.99847E-1 4.47344E-1 5.60421E-1 6.33103E-1 5.38962E-1 4.9037E-1 4.66084E-1 4.98481E-1 4.33971E-1 3.71624E-1 4.10231E-1 4.18103E-1 4.35859E-1 4.1209E-1 3.88725E-1 4.67996E-1 4.9229E-1 4.67996E-1 4.84182E-1 5.01582E-1 4.69172E-1 5.33978E-1 5.17799E-1 4.611E-1 3.82157E-1 4.77261E-1 4.93911E-1 4.93911E-1 5.34417E-1 5.58539E-1 5.98081E-1 6.43589E-1 6.07457E-1 5.44358E-1 5.01353E-1 7.38917E-1 7.56492E-1 -9999 -9999 -9999 -9999 -9999 -9999 -9999 -9999 -9999 -9999 -9999 -9999 -9999 -9999 -9999 -9999 -9999 -9999 -9999 -9999
-9999 -9999 -9999 -9999 -9999 -9999 -9999 -9999 -9999 -9999 -9999 -9999 -9999 -9999 -9999 -9999 -9999 -9999 -9999 -9999 -9999 -9999 -9999 -9999 -9999 -9999 -9999 -9999 -9999 -9999 -9999 -9999 -9999 -9999 -9999 -9999 -9999 -9999 -9999 -9999 -9999 -9999 -9999 -9999 -9999 -9999 -9999 -9999 -9999 -9999 -9999 -9999 -9999 -9999 -9999 -9999 -9999 -9999 -9999 -9999 -9999 -9999 -9999 -9999 -9999 -9999 -9999 -9999 -9999 -9999 -9999 -9999 -9999 -9999 -9999 -9999 -9999 -9999 -9999 -9999 -9999 -9999 -9999 -9999 -9999 -9999 -9999 -9999 -9999 -9999 -9999 -9999 -9999 -9999 -9999 -9999 -9999 -9999 -9999 -9999 -9999 -9999 -9999 -9999 -9999 -9999 -9999 -9999 -9999 -9999 -9999 -9999 -9999 -9999 -9999 -9999 -9999 -9999 -9999 -9999 -9999 -9999 -9999 -9999 -9999 -9999 -9999 -9999 -9999 -9999 -9999 -9999 -9999 -9999 3.70664E-1 3.631E-1 3.5286E-1 3.4779E-1 3.22452E-1 3.2021E-1 3.22452E-1 3.29985E-1 3.36076E-1 3.39526E-1 3.25791E-1 3.58689E-1 3.85979E-1 4.16085E-1 4.49798E-1 4.80127E-1 4.92542E-1 4.84119E-1 4.8626E-1 4.79771E-1 4.83194E-1 4.84975E-1 4.52909E-1 4.36406E-1 3.96974E-1 4.41794E-1 4.84089E-1 5.01221E-1 5.18778E-1 5.78676E-1 6.41357E-1 6.77655E-1 6.63986E-1 6.73538E-1 5.40819E-1 5.1934E-1 5.30093E-1 5.30093E-1 5.30093E-1 5.1934E-1 5.08568E-1 4.29691E-1 3.13496E-1 3.29631E-1 4.42672E-1 5.99916E-1 5.76341E-1 6.09154E-1 6.59118E-1 6.39484E-1 5.9884E-1 5.46124E-1 5.84243E-1 5.68399E-1 5.36317E-1 4.55379E-1 4.15517E-1 4.71515E-1 5.03933E-1 4.39336E-1 4.31359E-1 4.79608E-1 5.4928E-1 4.87711E-1 4.15517E-1 4.71515E-1 4.47344E-1 4.07659E-1 3.54162E-1 2.90526E-1 3.25066E-1 2.83883E-1 2.97259E-1 3.39462E-1 3.92087E-1 5.20146E-1 5.60421E-1 5.44377E-1 5.86826E-1 5.78937E-1 5.86826E-1 4.98481E-1 4.66084E-1 4.82264E-1 5.14701E-1 4.66084E-1 4.02403E-1 4.1209E-1 3.81043E-1 3.58364E-1 3.88725E-1 3.65859E-1 3.50938E-1 3.88725E-1 4.77261E-1 4.37021E-1 4.0539E-1 4.0539E-1 4.37021E-1 4.45456E-1 4.77701E-1 5.26335E-1 5.74474E-1 6.36388E-1 6.80139E-1 7.52158E-1 7.4715E-1 7.4715E-1 7.38917E-1 7.38917E-1 -9999 -9999 -9999 -9999 -9999 -9999 -9999 -9999 -9999 -9999 -9999 -9999 7.66637E-1 7.66637E-1 7.53379E-1 -9999 -9999 -9999 -9999 -9999
-9999 -9999 -9999 -9999 -9999 -9999 -9999 -9999 -9999 -9999 -9999 -9999 -9999 -9999 -9999 -9999 -9999 -9999 -9999 -9999 -9999 -9999 -9999 -9999 -9999 -9999 -9999 -9999 -9999 -9999 -9999 -9999 -9999 -9999 -9999 -9999 -9999 -9999 -9999 -9999 -9999 -9999 -9999 -9999 -9999 -9999 -9999 -9999 -9999 -9999 -9999 -9999 -9999 -9999 -9999 -9999 -9999 -9999 -9999 -9999 -9999 -9999 -9999 -9999 -9999 -9999 -9999 -9999 -9999 -9999 -9999 -9999 -9999 -9999 -9999 -9999 -9999 -9999 -9999 -9999 -9999 -9999 -9999 -9999 -9999 -9999 -9999 -9999 -9999 -9999 -9999 -9999 -9999 -9999 -9999 -9999 -9999 -9999 -9999 -9999 -9999 -9999 -9999 -9999 -9999 -9999 -9999 -9999 -9999 -9999 -9999 -9999 -9999 -9999 -9999 -9999 -9999 -9999 -9999 -9999 -9999 -9999 -9999 -9999 -9999 -9999 -9999 -9999 -9999 -9999 -9999 -9999 -9999 3.71063E-1 3.69864E-1 3.65084E-1 3.57177E-1 3.31123E-1 3.26584E-1 3.22078E-1 3.19464E-1 3.17604E-1 3.16491E-1 2.97139E-1 3.01813E-1 3.07257E-1 3.12756E-1 3.22038E-1 3.57113E-1 3.61583E-1 3.94744E-1 3.92223E-1 4.01247E-1 4.39781E-1 4.63614E-1 4.38937E-1 3.58204E-1 3.52316E-1 3.87171E-1 4.22316E-1 4.48429E-1 4.74898E-1 4.84308E-1 5.27686E-1 5.63309E-1 6.54298E-1 6.73538E-1 6.73538E-1 6.73538E-1 5.40819E-1 5.30093E-1 5.30093E-1 5.30093E-1 4.81581E-1 4.49404E-1 3.31466E-1 3.04409E-1 3.69534E-1 4.51637E-1 4.91042E-1 5.46124E-1 6.09154E-1 6.09154E-1 5.77956E-1 5.77956E-1 5.44377E-1 5.52413E-1 5.28239E-1 4.63437E-1 4.31359E-1 3.58486E-1 3.58486E-1 3.43702E-1 3.43702E-1 4.04379E-1 4.52008E-1 4.68128E-1 4.92422E-1 5.20146E-1 4.55379E-1 3.69143E-1 3.17987E-1 3.10992E-1 2.40047E-1 2.83883E-1 3.69143E-1 4.47344E-1 4.63437E-1 4.79608E-1 5.52413E-1 5.12043E-1 4.31359E-1 4.71515E-1 5.12043E-1 5.78937E-1 5.55042E-1 5.38962E-1 5.47014E-1 4.9037E-1 5.14701E-1 4.82264E-1 3.94626E-1 3.96462E-1 3.81043E-1 3.65859E-1 3.58364E-1 3.07973E-1 3.36302E-1 3.43583E-1 3.52014E-1 3.74525E-1 4.9347E-1 5.33978E-1 4.9347E-1 5.02023E-1 5.58539E-1 6.21242E-1 6.87157E-1 7.40093E-1 7.28558E-1 7.38917E-1 7.38917E-1 7.38917E-1 -9999 -9999 -9999 -9999 -9999 -9999 -9999 -9999 -9999 -9999 -9999 -9999 7.66637E-1 7.66637E-1 7.9607E-1 7.7512E-1 7.53379E-1 -9999 -9999 -9999 -9999
-9999 -9999 -9999 -9999 -9999 -9999 -9999 -9999 -9999 -9999 -9999 -9999 -9999 -9999 -9999 -9999 -9999 -9999 -9999 -9999 -9999 -9999 -9999 -9999 -9999 -9999 -9999 -9999 -9999 -9999 -9999 -9999 -9999 -9999 -9999 -9999 -9999 -9999 -9999 -9999 -9999 -9999 -9999 -9999 -9999 -9999 -9999 -9999 -9999 -9999 -9999 -9999 -9999 -9999 -9999 -9999 -9999 -9999 -9999 -9999 -9999 -9999 -9999 -9999 -9999 -9999 -9999 -9999 -9999 -9999 -9999 -9999 -9999 -9999 -9999 -9999 -9999 -9999 -9999 -9999 -9999 -9999 -9999 -9999 -9999 -9999 -9999 -9999 -9999 -9999 -9999 -9999 -9999 -9999 -9999 -9999 -9999 -9999 -9999 -9999 -9999 -9999 -9999 -9999 -9999 -9999 -9999 -9999 -9999 -9999 -9999 -9999 -9999 -9999 -9999 -9999 -9999 -9999 -9999 -9999 -9999 -9999 -9999 -9999 -9999 -9999 -9999 -9999 -9999 -9999 -9999 -9999 3.70264E-1 3.68667E-1 3.69066E-1 3.6787E-1 3.39526E-1 3.34929E-1 3.19776E-1 3.15689E-1 3.11631E-1 3.18347E-1 2.96067E-1 2.96067E-1 2.98573E-1 2.98214E-1 2.95353E-1 2.96782E-1 2.82735E-1 2.91858E-1 3.09205E-1 3.29374E-1 3.67205E-1 4.01725E-1 4.01562E-1 3.65724E-1 3.62946E-1 4.06101E-1 4.61384E-1 4.99009E-1 5.75681E-1 6.28648E-1 6.17262E-1 6.12733E-1 6.52207E-1 6.63986E-1 6.73538E-1 6.73538E-1 6.73538E-1 6.63986E-1 5.1391E-1 5.03133E-1 5.03133E-1 4.70825E-1 3.8917E-1 3.09147E-1 3.27424E-1 4.55104E-1 4.99181E-1 5.21725E-1 4.98533E-1 5.55918E-1 5.5679E-1 5.5679E-1 5.08644E-1 4.92422E-1 4.52008E-1 4.20102E-1 3.65982E-1 2.94427E-1 3.08086E-1 3.58486E-1 3.29215E-1 2.74616E-1 3.29215E-1 3.08086E-1 3.58486E-1 4.76215E-1 4.04379E-1 4.04379E-1 3.15046E-1 2.20395E-1 1.74307E-1 1.93784E-1 3.17987E-1 4.23419E-1 5.12043E-1 5.60421E-1 5.28239E-1 4.15517E-1 3.46776E-1 3.46776E-1 3.92087E-1 5.12043E-1 4.55379E-1 3.46776E-1 3.64079E-1 3.94626E-1 3.94626E-1 4.18103E-1 4.9037E-1 4.98481E-1 4.74167E-1 4.9229E-1 4.67996E-1 4.04252E-1 3.07973E-1 2.87623E-1 2.94317E-1 3.43583E-1 4.85362E-1 7.17345E-1 6.22484E-1 6.62084E-1 6.62084E-1 6.28846E-1 7.00936E-1 7.45274E-1 7.19946E-1 7.19946E-1 7.38917E-1 7.38917E-1 7.38917E-1 -9999 -9999 -9999 -9999 -9999 -9999 -9999 -9999 -9999 -9999 -9999 -9999 7.66637E-1 7.66637E-1 7.9607E-1 7.96935E-1 7.69051E-1 -9999 -9999 -9999 -9999
-9999 -9999 -9999 -9999 -9999 -9999 -9999 -9999 -9999 -9999 -9999 -9999 -9999 -9999 -9999 -9999 -9999 -9999 -9999 -9999 -9999 -9999 -9999 -9999 -9999 -9999 -9999 -9999 -9999 -9999 -9999 -9999 -9999 -9999 -9999 -9999 -9999 -9999 -9999 -9999 -9999 -9999 -9999 -9999 -9999 -9999 -9999 -9999 -9999 -9999 -9999 -9999 -9999 -9999 -9999 -9999 -9999 -9999 -9999 -9999 -9999 -9999 -9999 -9999 -9999 -9999 -9999 -9999 -9999 -9999 -9999 -9999 -9999 -9999 -9999 -9999 -9999 -9999 -9999 -9999 -9999 -9999 -9999 -9999 -9999 -9999 -9999 -9999 -9999 -9999 -9999 -9999 -9999 -9999 -9999 -9999 -9999 -9999 -9999 -9999 -9999 -9999 -9999 -9999 -9999 -9999 -9999 -9999 -9999 -9999 -9999 -9999 -9999 -9999 -9999 -9999 -9999 -9999 -9999 -9999 -9999 -9999 -9999 -9999 -9999 -9999 -9999 -9999 -9999 -9999 -9999 -9999 3.6787E-1 3.65482E-1 3.44153E-1 3.32962E-1 3.28788E-1 3.25393E-1 3.21643E-1 3.19031E-1 2.94938E-1 2.9068E-1 2.8751E-1 2.9571E-1 2.97856E-1 2.98573E-1 2.77208E-1 2.75836E-1 2.90501E-1 2.9115E-1 2.96841E-1 2.95769E-1 3.07743E-1 3.0396E-1 3.12363E-1 3.48868E-1 4.14112E-1 4.33359E-1 4.4088E-1 5.03722E-1 5.72209E-1 6.58848E-1 6.73538E-1 6.82948E-1 6.82948E-1 6.73538E-1 6.73538E-1 6.63986E-1 6.39484E-1 6.39484E-1 5.35416E-1 5.03133E-1 4.92353E-1 4.56953E-1 3.63833E-1 3.31148E-1 4.1824E-1 5.67404E-1 5.77956E-1 5.19656E-1 4.04165E-1 4.05884E-1 4.31809E-1 4.71257E-1 4.92422E-1 4.35989E-1 4.28027E-1 6.27454E-1 5.57069E-1 5.24849E-1 5.80937E-1 3.8885E-1 3.29215E-1 2.43503E-1 2.37575E-1 2.682E-1 3.81167E-1 4.52008E-1 3.43702E-1 3.01212E-1 2.94427E-1 1.98904E-1 1.83846E-1 2.37575E-1 2.682E-1 3.29215E-1 4.60058E-1 5.20146E-1 3.8438E-1 2.97259E-1 2.58252E-1 2.64516E-1 3.25066E-1 4.39336E-1 4.63437E-1 3.10992E-1 2.77333E-1 2.79471E-1 2.92724E-1 3.4919E-1 4.49976E-1 4.18103E-1 4.33971E-1 3.4919E-1 3.64079E-1 4.27898E-1 3.81043E-1 3.29098E-1 3.58364E-1 4.43854E-1 6.96198E-1 6.42527E-1 5.70648E-1 5.38704E-1 5.0644E-1 5.17214E-1 4.7733E-1 7.19946E-1 7.19946E-1 7.19946E-1 7.19946E-1 7.38917E-1 7.38917E-1 -9999 -9999 -9999 -9999 -9999 -9999 -9999 -9999 -9999 -9999 -9999 -9999 -9999 -9999 -9999 -9999 -9999 -9999 -9999 -9999 -9999
-9999 -9999 -9999 -9999 -9999 -9999 -9999 -9999 -9999 -9999 -9999 -9999 -9999 -9999 -9999 -9999 -9999 -9999 -9999 -9999 -9999 -9999 -9999 -9999 -9999 -9999 -9999 -9999 -9999 -9999 -9999 -9999 -9999 -9999 -9999 -9999 -9999 -9999 -9999 -9999 -9999 -9999 -9999 -9999 -9999 -9999 -9999 -9999 -9999 -9999 -9999 -9999 -9999 -9999 -9999 -9999 -9999 -9999 -9999 -9999 -9999 -9999 -9999 -9999 -9999 -9999 -9999 -9999 -9999 -9999 -9999 -9999 -9999 -9999 -9999 -9999 -9999 -9999 -9999 -9999 -9999 -9999 -9999 -9999 -9999 -9999 -9999 -9999 -9999 -9999 -9999 -9999 -9999 -9999 -9999 -9999 -9999 -9999 -9999 -9999 -9999 -9999 -9999 -9999 -9999 -9999 -9999 -9999 -9999 -9999 -9999 -9999 -9999 -9999 -9999 -9999 -9999 -9999 -9999 -9999 -9999 -9999 -9999 -9999 -9999 -9999 -9999 -9999 -9999 -9999 -9999 3.58294E-1 3.57113E-1 3.34486E-1 3.32962E-1 3.30682E-1 3.27654E-1 3.25017E-1 3.25017E-1 3.14601E-1 3.12388E-1 3.05437E-1 2.88916E-1 2.86108E-1 2.86458E-1 2.76865E-1 2.77551E-1 2.79618E-1 2.89385E-1 3.38201E-1 3.68799E-1 3.31437E-1 3.10833E-1 2.92426E-1 2.82597E-1 2.99627E-1 3.33843E-1 3.33781E-1 3.41076E-1 3.94122E-1 4.83539E-1 5.63867E-1 5.89314E-1 6.3848E-1 6.73538E-1 6.82948E-1 6.49364E-1 6.39484E-1 6.29483E-1 6.39484E-1 6.29483E-1 5.1391E-1 5.03133E-1 4.34028E-1 3.81929E-1 4.77485E-1 5.37344E-1 5.49615E-1 4.48138E-1 4.18824E-1 3.87904E-1 3.60098E-1 3.84116E-1 4.50041E-1 4.95855E-1 5.33646E-1 5.86512E-1 5.96648E-1 5.57069E-1 6.12163E-1 6.03257E-1 5.80937E-1 2.87731E-1 2.31748E-1 2.43503E-1 2.682E-1 3.22089E-1 3.65982E-1 3.58486E-1 2.61879E-1 1.98904E-1 1.52175E-1 1.52175E-1 2.1487E-1 3.08086E-1 4.04379E-1 4.92422E-1 4.04379E-1 3.8885E-1 3.43702E-1 2.83883E-1 2.34178E-1 3.10992E-1 3.92087E-1 4.55379E-1 4.39336E-1 3.25066E-1 2.46016E-1 2.34178E-1 3.64079E-1 3.94626E-1 3.13277E-1 3.71624E-1 3.20299E-1 2.72984E-1 3.41852E-1 6.12038E-1 6.27331E-1 6.64414E-1 7.05241E-1 7.05241E-1 6.18758E-1 5.60052E-1 5.0644E-1 4.63383E-1 7.0852E-1 6.99535E-1 7.19946E-1 7.19946E-1 7.19946E-1 7.19946E-1 7.19946E-1 7.38917E-1 -9999 -9999 -9999 -9999 -9999 -9999 -9999 -9999 -9999 -9999 -9999 -9999 -9999 -9999 -9999 -9999 -9999 -9999 -9999 -9999 -9999
-9999 -9999 -9999 -9999 -9999 -9999 -9999 -9999 -9999 -9999 -9999 -9999 -9999 -9999 -9999 -9999 -9999 -9999 -9999 -9999 -9999 -9999 -9999 -9999 -9999 -9999 -9999 -9999 -9999 -9999 -9999 -9999 -9999 -9999 -9999 -9999 -9999 -9999 -9999 -9999 -9999 -9999 -9999 -9999 -9999 -9999 -9999 -9999 -9999 -9999 -9999 -9999 -9999 -9999 -9999 -9999 -9999 -9999 -9999 -9999 -9999 -9999 -9999 -9999 -9999 -9999 -9999 -9999 -9999 -9999 -9999 -9999 -9999 -9999 -9999 -9999 -9999 -9999 -9999 -9999 -9999 -9999 -9999 -9999 -9999 -9999 -9999 -9999 -9999 -9999 -9999 -9999 -9999 -9999 -9999 -9999 -9999 -9999 -9999 -9999 -9999 -9999 -9999 -9999 -9999 -9999 -9999 -9999 -9999 -9999 -9999 -9999 -9999 -9999 -9999 -9999 -9999 -9999 -9999 -9999 -9999 -9999 -9999 -9999 -9999 -9999 -9999 -9999 -9999 -9999 -9999 3.5358E-1 3.32962E-1 3.33342E-1 3.33723E-1 3.31061E-1 3.2841E-1 3.26523E-1 3.17193E-1 3.2017E-1 3.18308E-1 3.13124E-1 3.07987E-1 2.81694E-1 2.77208E-1 2.76179E-1 2.76865E-1 2.78239E-1 2.84476E-1 3.01873E-1 3.31057E-1 4.04794E-1 4.37013E-1 3.77327E-1 3.44535E-1 3.21265E-1 2.83193E-1 2.87093E-1 2.85692E-1 2.93447E-1 3.3526E-1 4.06944E-1 4.35344E-1 5.01099E-1 5.63019E-1 6.13201E-1 6.2492E-1 6.25723E-1 6.29483E-1 6.39484E-1 6.49364E-1 6.09154E-1 5.67404E-1 4.70825E-1 4.5833E-1 4.64361E-1 4.63866E-1 4.48562E-1 3.82769E-1 3.53677E-1 3.35489E-1 3.54588E-1 4.70393E-1 5.28803E-1 5.12551E-1 3.87024E-1 4.6947E-1 5.78913E-1 5.90035E-1 5.16484E-1 5.58064E-1 5.80937E-1 3.73543E-1 3.43702E-1 3.3642E-1 2.55655E-1 2.31748E-1 3.22089E-1 2.74616E-1 1.93784E-1 1.40036E-1 1.60738E-1 2.1487E-1 2.4953E-1 3.08086E-1 4.52008E-1 4.12218E-1 2.81127E-1 2.26021E-1 2.81127E-1 3.01212E-1 2.37575E-1 2.17173E-1 2.77333E-1 4.15517E-1 4.15517E-1 4.07659E-1 3.04082E-1 2.17173E-1 2.58252E-1 3.20299E-1 2.72984E-1 2.86051E-1 2.86051E-1 3.06338E-1 3.4919E-1 6.25533E-1 7.06349E-1 6.48773E-1 5.77323E-1 6.18758E-1 5.66766E-1 6.86777E-1 7.27066E-1 7.0852E-1 6.99535E-1 6.99535E-1 6.99535E-1 7.19946E-1 7.19946E-1 7.19946E-1 7.19946E-1 -9999 -9999 -9999 -9999 -9999 -9999 -9999 -9999 -9999 -9999 -9999 -9999 -9999 -9999 -9999 -9999 -9999 -9999 -9999 -9999 -9999 -9999
-9999 -9999 -9999 -9999 -9999 -9999 -9999 -9999 -9999 -9999 -9999 -9999 -9999 -9999 -9999 -9999 -9999 -9999 -9999 -9999 -9999 -9999 -9999 -9999 -9999 -9999 -9999 -9999 -9999 -9999 -9999 -9999 -9999 -9999 -9999 -9999 -9999 -9999 -9999 -9999 -9999 -9999 -9999 -9999 -9999 -9999 -9999 -9999 -9999 -9999 -9999 -9999 -9999 -9999 -9999 -9999 -9999 -9999 -9999 -9999 -9999 -9999 -9999 -9999 -9999 -9999 -9999 -9999 -9999 -9999 -9999 -9999 -9999 -9999 -9999 -9999 -9999 -9999 -9999 -9999 -9999 -9999 -9999 -9999 -9999 -9999 -9999 -9999 -9999 -9999 -9999 -9999 -9999 -9999 -9999 -9999 -9999 -9999 -9999 -9999 -9999 -9999 -9999 -9999 -9999 -9999 -9999 -9999 -9999 -9999 -9999 -9999 -9999 -9999 -9999 -9999 -9999 -9999 -9999 -9999 -9999 -9999 -9999 -9999 -9999 -9999 -9999 -9999 -9999 -9999 -9999 -9999 -9999 3.28788E-1 3.31441E-1 3.32201E-1 3.12696E-1 3.24287E-1 3.27298E-1 3.28053E-1 3.28809E-1 3.33745E-1 3.15402E-1 3.09878E-1 3.00071E-1 2.9009E-1 2.82041E-1 2.78239E-1 2.57229E-1 2.69921E-1 2.90303E-1 3.47186E-1 4.59117E-1 4.62028E-1 4.42011E-1 4.20525E-1 4.09707E-1 3.87055E-1 3.70588E-1 3.20533E-1 3.01384E-1 3.05368E-1 2.93501E-1 3.34936E-1 4.10667E-1 5.02947E-1 4.73559E-1 4.98453E-1 5.57393E-1 6.29483E-1 6.38153E-1 5.88815E-1 5.29267E-1 5.07738E-1 5.07738E-1 4.96958E-1 5.29112E-1 5.37344E-1 4.6344E-1 4.60953E-1 4.30411E-1 4.20775E-1 4.37636E-1 4.34754E-1 4.23488E-1 4.17224E-1 3.75181E-1 3.5604E-1 3.84531E-1 5.09143E-1 4.92576E-1 5.4886E-1 3.32734E-1 3.04567E-1 2.77793E-1 2.40466E-1 1.9121E-1 2.1209E-1 1.62893E-1 1.34238E-1 1.45959E-1 2.31748E-1 3.29215E-1 3.58486E-1 4.35989E-1 4.92422E-1 3.73543E-1 2.87731E-1 1.69686E-1 2.09447E-1 2.20395E-1 1.65163E-1 1.83846E-1 2.61879E-1 3.54162E-1 2.90526E-1 3.32225E-1 3.17987E-1 2.52085E-1 2.64516E-1 3.69143E-1 3.94626E-1 6.17902E-1 5.47014E-1 5.63041E-1 6.10212E-1 6.82948E-1 6.04052E-1 5.87809E-1 5.24027E-1 5.56149E-1 6.49793E-1 6.78726E-1 7.00566E-1 7.17345E-1 6.99535E-1 6.99535E-1 6.99535E-1 7.19946E-1 7.19946E-1 7.19946E-1 7.19946E-1 -9999 -9999 -9999 -9999 -9999 -9999 -9999 -9999 -9999 -9999 -9999 -9999 -9999 -9999 -9999 -9999 -9999 -9999 -9999 -9999 -9999 -9999
-9999 -9999 -9999 -9999 -9999 -9999 -9999 -9999 -9999 -9999 -9999 -9999 -9999 -9999 -9999 -9999 -9999 -9999 -9999 -9999 -9999 -9999 -9999 -9999 -9999 -9999 -9999 -9999 -9999 -9999 -9999 -9999 -9999 -9999 -9999 -9999 -9999 -9999 -9999 -9999 -9999 -9999 -9999 -9999 -9999 -9999 -9999 -9999 -9999 -9999 -9999 -9999 -9999 -9999 -9999 -9999 -9999 -9999 -9999 -9999 -9999 -9999 -9999 -9999 -9999 -9999 -9999 -9999 -9999 -9999 -9999 -9999 -9999 -9999 -9999 -9999 -9999 -9999 -9999 -9999 -9999 -9999 -9999 -9999 -9999 -9999 -9999 -9999 -9999 -9999 -9999 -9999 -9999 -9999 -9999 -9999 -9999 -9999 -9999 -9999 -9999 -9999 -9999 -9999 -9999 -9999 -9999 -9999 -9999 -9999 -9999 -9999 -9999 -9999 -9999 -9999 -9999 -9999 -9999 -9999 -9999 -9999 -9999 -9999 -9999 -9999 -9999 -9999 -9999 -9999 -9999 -9999 -9999 3.24266E-1 3.29545E-1 3.19364E-1 3.46824E-1 3.63304E-1 3.67676E-1 3.59744E-1 3.6172E-1 3.69402E-1 3.95363E-1 3.79034E-1 3.60269E-1 3.35397E-1 3.03682E-1 2.68518E-1 2.61508E-1 2.5854E-1 2.69246E-1 2.87838E-1 3.41769E-1 3.91945E-1 4.37736E-1 4.79549E-1 5.00601E-1 4.99744E-1 4.73276E-1 3.70124E-1 3.48227E-1 3.12433E-1 3.32773E-1 3.06514E-1 3.15696E-1 3.54741E-1 3.70983E-1 4.04805E-1 4.90384E-1 6.04119E-1 6.27454E-1 6.35008E-1 6.27454E-1 5.82443E-1 6.3377E-1 6.03257E-1 5.50686E-1 5.29267E-1 5.50686E-1 4.68128E-1 5.82443E-1 5.86199E-1 5.96619E-1 5.64375E-1 4.80104E-1 5.96619E-1 5.87835E-1 4.00466E-1 3.36966E-1 4.93643E-1 4.91235E-1 5.16049E-1 3.18243E-1 3.04567E-1 2.46442E-1 1.76606E-1 1.50051E-1 1.38054E-1 1.00789E-1 1.41961E-1 2.46442E-1 3.11484E-1 3.84923E-1 4.39901E-1 4.39901E-1 4.12218E-1 3.43702E-1 2.43503E-1 1.60738E-1 1.65163E-1 1.74307E-1 1.60738E-1 1.60738E-1 2.09447E-1 2.37575E-1 2.22741E-1 2.28409E-1 2.28409E-1 2.46016E-1 3.10992E-1 4.23419E-1 6.29483E-1 5.9884E-1 6.84103E-1 6.69913E-1 6.77049E-1 6.84103E-1 6.44481E-1 6.3454E-1 6.08535E-1 4.91704E-1 6.99574E-1 7.05241E-1 7.06349E-1 7.0852E-1 6.99535E-1 6.99535E-1 6.99535E-1 6.99535E-1 7.19946E-1 7.19946E-1 7.19946E-1 -9999 -9999 -9999 -9999 -9999 -9999 -9999 -9999 -9999 -9999 -9999 -9999 -9999 -9999 -9999 -9999 -9999 -9999 -9999 -9999 -9999 -9999
-9999 -9999 -9999 -9999 -9999 -9999 -9999 -9999 -9999 -9999 -9999 -9999 -9999 -9999 -9999 -9999 -9999 -9999 -9999 -9999 -9999 -9999 -9999 -9999 -9999 -9999 -9999 -9999 -9999 -9999 -9999 -9999 -9999 -9999 -9999 -9999 -9999 -9999 -9999 -9999 -9999 -9999 -9999 -9999 -9999 -9999 -9999 -9999 -9999 -9999 -9999 -9999 -9999 -9999 -9999 -9999 -9999 -9999 -9999 -9999 -9999 -9999 -9999 -9999 -9999 -9999 -9999 -9999 -9999 -9999 -9999 -9999 -9999 -9999 -9999 -9999 -9999 -9999 -9999 -9999 -9999 -9999 -9999 -9999 -9999 -9999 -9999 -9999 -9999 -9999 -9999 -9999 -9999 -9999 -9999 -9999 -9999 -9999 -9999 -9999 -9999 -9999 -9999 -9999 -9999 -9999 -9999 -9999 -9999 -9999 -9999 -9999 -9999 -9999 -9999 -9999 -9999 -9999 -9999 -9999 -9999 -9999 -9999 -9999 -9999 -9999 -9999 -9999 -9999 -9999 -9999 -9999 3.20522E-1 3.24641E-1 3.20482E-1 3.55413E-1 3.98099E-1 4.42816E-1 4.61561E-1 3.94068E-1 4.01525E-1 4.48459E-1 4.8862E-1 4.71442E-1 4.33605E-1 3.77665E-1 3.33657E-1 3.07539E-1 2.94558E-1 2.87487E-1 2.76043E-1 2.51017E-1 2.74292E-1 3.28799E-1 3.85902E-1 3.96037E-1 4.24707E-1 4.55168E-1 4.09702E-1 3.74926E-1 3.70583E-1 3.68587E-1 3.87589E-1 3.89283E-1 3.3075E-1 3.09802E-1 3.0485E-1 3.33572E-1 4.01748E-1 4.79795E-1 6.06033E-1 5.96648E-1 5.96648E-1 6.19838E-1 5.61331E-1 5.7192E-1 5.61331E-1 4.55948E-1 4.16074E-1 3.69677E-1 5.68961E-1 4.96394E-1 3.54687E-1 4.31922E-1 4.31922E-1 5.60986E-1 5.52979E-1 5.09574E-1 4.30694E-1 5.11137E-1 3.57943E-1 3.68698E-1 3.54687E-1 2.90999E-1 2.40466E-1 2.06719E-1 1.54236E-1 1.09961E-1 1.06825E-1 1.30511E-1 1.9121E-1 2.34589E-1 3.47295E-1 4.31922E-1 3.69677E-1 3.04567E-1 2.28813E-1 1.88765E-1 1.88765E-1 2.26021E-1 2.20395E-1 2.20395E-1 1.98904E-1 2.37575E-1 1.74307E-1 1.52175E-1 1.65163E-1 2.64516E-1 2.70877E-1 2.70877E-1 3.17987E-1 3.54162E-1 6.53001E-1 5.46124E-1 5.40819E-1 5.40819E-1 5.08568E-1 4.97788E-1 5.1934E-1 6.48043E-1 6.9271E-1 6.96198E-1 6.96198E-1 6.87001E-1 6.77655E-1 6.99535E-1 6.99535E-1 6.99535E-1 6.99535E-1 6.99535E-1 7.19946E-1 7.19946E-1 -9999 -9999 -9999 -9999 -9999 -9999 -9999 -9999 -9999 -9999 -9999 -9999 -9999 -9999 -9999 -9999 -9999 -9999 -9999 -9999 -9999 -9999
-9999 -9999 -9999 -9999 -9999 -9999 -9999 -9999 -9999 -9999 -9999 -9999 -9999 -9999 -9999 -9999 -9999 -9999 -9999 -9999 -9999 -9999 -9999 -9999 -9999 -9999 -9999 -9999 -9999 -9999 -9999 -9999 -9999 -9999 -9999 -9999 -9999 -9999 -9999 -9999 -9999 -9999 -9999 -9999 -9999 -9999 -9999 -9999 -9999 -9999 -9999 -9999 -9999 -9999 -9999 -9999 -9999 -9999 -9999 -9999 -9999 -9999 -9999 -9999 -9999 -9999 -9999 -9999 -9999 -9999 -9999 -9999 -9999 -9999 -9999 -9999 -9999 -9999 -9999 -9999 -9999 -9999 -9999 -9999 -9999 -9999 -9999 -9999 -9999 -9999 -9999 -9999 -9999 -9999 -9999 -9999 -9999 -9999 -9999 -9999 -9999 -9999 -9999 -9999 -9999 -9999 -9999 -9999 -9999 -9999 -9999 -9999 -9999 -9999 -9999 -9999 -9999 -9999 -9999 -9999 -9999 -9999 -9999 -9999 -9999 -9999 -9999 -9999 -9999 -9999 -9999 -9999 2.96723E-1 3.07928E-1 3.53453E-1 4.00977E-1 4.26745E-1 4.66606E-1 4.76639E-1 4.34936E-1 3.94068E-1 4.67312E-1 5.06681E-1 5.12249E-1 4.60186E-1 4.30074E-1 4.06726E-1 3.72443E-1 3.61693E-1 3.62153E-1 3.01325E-1 2.61798E-1 2.53279E-1 2.87852E-1 3.29996E-1 3.39474E-1 3.82997E-1 4.20103E-1 4.65806E-1 4.82966E-1 4.80827E-1 4.69219E-1 4.82538E-1 4.57783E-1 3.56872E-1 2.92232E-1 3.32174E-1 3.31352E-1 3.60484E-1 4.47132E-1 5.13252E-1 5.60852E-1 5.3058E-1 5.09484E-1 4.54938E-1 5.43834E-1 4.23978E-1 3.77269E-1 5.68961E-1 5.36888E-1 4.47911E-1 4.8018E-1 3.84923E-1 3.54687E-1 5.04506E-1 4.47911E-1 5.44945E-1 4.87519E-1 5.33088E-1 3.54687E-1 2.77793E-1 2.7133E-1 2.64962E-1 2.46442E-1 2.28813E-1 1.67366E-1 1.26873E-1 2.1209E-1 1.34238E-1 1.9121E-1 2.77793E-1 3.25569E-1 3.62148E-1 3.92633E-1 4.45205E-1 3.62148E-1 2.8435E-1 4.39901E-1 4.47911E-1 4.88284E-1 4.84314E-1 4.60058E-1 4.04379E-1 4.68128E-1 3.96589E-1 2.26021E-1 2.26021E-1 2.74616E-1 3.54162E-1 3.10992E-1 3.25066E-1 3.61619E-1 3.61619E-1 4.15517E-1 4.95821E-1 5.71007E-1 5.9467E-1 6.55408E-1 6.77049E-1 6.82948E-1 6.96198E-1 6.87001E-1 6.87001E-1 6.77655E-1 6.77655E-1 6.77655E-1 6.99535E-1 6.99535E-1 6.99535E-1 6.99535E-1 7.19946E-1 7.19946E-1 -9999 -9999 -9999 -9999 -9999 -9999 -9999 -9999 -9999 -9999 -9999 -9999 -9999 -9999 -9999 -9999 -9999 -9999 -9999 -9999 -9999 -9999
-9999 -9999 -9999 -9999 -9999 -9999 -9999 -9999 -9999 -9999 -9999 -9999 -9999 -9999 -9999 -9999 -9999 -9999 -9999 -9999 -9999 -9999 -9999 -9999 -9999 -9999 -9999 -9999 -9999 -9999 -9999 -9999 -9999 -9999 -9999 -9999 -9999 -9999 -9999 -9999 -9999 -9999 -9999 -9999 -9999 -9999 -9999 -9999 -9999 -9999 -9999 -9999 -9999 -9999 -9999 -9999 -9999 -9999 -9999 -9999 -9999 -9999 -9999 -9999 -9999 -9999 -9999 -9999 -9999 -9999 -9999 -9999 -9999 -9999 -9999 -9999 -9999 -9999 -9999 -9999 -9999 -9999 -9999 -9999 -9999 -9999 -9999 -9999 -9999 -9999 -9999 -9999 -9999 -9999 -9999 -9999 -9999 -9999 -9999 -9999 -9999 -9999 -9999 -9999 -9999 -9999 -9999 -9999 -9999 -9999 -9999 -9999 -9999 -9999 -9999 -9999 -9999 -9999 -9999 -9999 -9999 -9999 -9999 -9999 -9999 -9999 -9999 -9999 -9999 -9999 -9999 2.99233E-1 2.89269E-1 3.02477E-1 3.66944E-1 4.19702E-1 4.16852E-1 4.3571E-1 4.46695E-1 4.20189E-1 3.73002E-1 3.70601E-1 3.76457E-1 4.0095E-1 4.08795E-1 4.26298E-1 4.52533E-1 4.40183E-1 4.23315E-1 4.28411E-1 3.801E-1 3.04582E-1 2.61137E-1 2.64178E-1 2.8715E-1 3.16497E-1 4.1309E-1 5.54924E-1 6.34972E-1 6.39484E-1 6.29483E-1 6.49364E-1 5.81933E-1 5.07203E-1 3.63521E-1 2.96146E-1 3.24929E-1 3.20001E-1 3.57393E-1 3.96129E-1 4.12638E-1 4.03877E-1 4.0217E-1 3.88661E-1 5.3188E-1 5.96619E-1 5.92657E-1 5.28811E-1 4.31922E-1 4.08212E-1 3.54687E-1 4.72086E-1 5.04506E-1 4.47911E-1 4.23978E-1 5.04506E-1 5.848E-1 4.64867E-1 3.75906E-1 2.77793E-1 2.58691E-1 1.60249E-1 1.17813E-1 1.34238E-1 1.34238E-1 1.06825E-1 1.09961E-1 1.50051E-1 2.23138E-1 2.64962E-1 3.32734E-1 3.39977E-1 3.39977E-1 3.84923E-1 4.00398E-1 4.08212E-1 3.92633E-1 3.92633E-1 4.00398E-1 3.77269E-1 4.88284E-1 5.49048E-1 5.08644E-1 5.16751E-1 4.84314E-1 4.68128E-1 4.92422E-1 5.00533E-1 5.73017E-1 5.76341E-1 5.99916E-1 3.92087E-1 4.15517E-1 4.71515E-1 5.44377E-1 5.36317E-1 5.55042E-1 6.17902E-1 6.48043E-1 6.82948E-1 6.73538E-1 6.87001E-1 6.77655E-1 6.77655E-1 6.77655E-1 6.77655E-1 6.99535E-1 6.99535E-1 6.99535E-1 6.99535E-1 6.99535E-1 7.19946E-1 -9999 -9999 -9999 -9999 -9999 -9999 -9999 -9999 -9999 -9999 -9999 -9999 -9999 -9999 -9999 -9999 -9999 -9999 -9999 -9999 -9999 -9999
-9999 -9999 -9999 -9999 -9999 -9999 -9999 -9999 -9999 -9999 -9999 -9999 -9999 -9999 -9999 -9999 -9999 -9999 -9999 -9999 -9999 -9999 -9999 -9999 -9999 -9999 -9999 -9999 -9999 -9999 -9999 -9999 -9999 -9999 -9999 -9999 -9999 -9999 -9999 -9999 -9999 -9999 -9999 -9999 -9999 -9999 -9999 -9999 -9999 -9999 -9999 -9999 -9999 -9999 -9999 -9999 -9999 -9999 -9999 -9999 -9999 -9999 -9999 -9999 -9999 -9999 -9999 -9999 -9999 -9999 -9999 -9999 -9999 -9999 -9999 -9999 -9999 -9999 -9999 -9999 -9999 -9999 -9999 -9999 -9999 -9999 -9999 -9999 -9999 -9999 -9999 -9999 -9999 -9999 -9999 -9999 -9999 -9999 -9999 -9999 -9999 -9999 -9999 -9999 -9999 -9999 -9999 -9999 -9999 -9999 -9999 -9999 -9999 -9999 -9999 -9999 -9999 -9999 -9999 -9999 -9999 -9999 -9999 -9999 -9999 -9999 -9999 -9999 -9999 3.28032E-1 3.00312E-1 2.88916E-1 2.80887E-1 2.9245E-1 3.36417E-1 3.57902E-1 3.89642E-1 4.20674E-1 4.41687E-1 4.38731E-1 4.06957E-1 3.32135E-1 3.21204E-1 3.16366E-1 3.23825E-1 3.80554E-1 4.51329E-1 4.52905E-1 4.57086E-1 4.84972E-1 4.49511E-1 3.82526E-1 3.03132E-1 2.47538E-1 2.46263E-1 2.99277E-1 4.35339E-1 6.2476E-1 6.53001E-1 6.53001E-1 6.45612E-1 6.19838E-1 6.3377E-1 5.25604E-1 3.51648E-1 3.13326E-1 3.45286E-1 3.43676E-1 3.82683E-1 3.65247E-1 3.97646E-1 4.2754E-1 3.86155E-1 4.78174E-1 5.848E-1 5.36888E-1 4.96394E-1 4.55948E-1 3.77269E-1 3.11484E-1 3.04567E-1 3.77269E-1 3.92633E-1 4.1134E-1 5.07739E-1 5.64169E-1 4.48628E-1 4.94495E-1 4.35098E-1 1.78495E-1 1.396E-1 1.396E-1 9.33925E-2 6.3285E-2 6.5236E-2 7.36118E-2 1.28312E-1 1.78495E-1 2.48852E-1 2.54966E-1 2.48852E-1 2.1209E-1 2.64962E-1 2.90999E-1 3.77269E-1 3.69677E-1 2.58691E-1 2.90999E-1 3.69677E-1 3.39977E-1 3.69677E-1 5.68961E-1 5.28811E-1 5.49048E-1 5.6506E-1 5.41002E-1 5.41002E-1 5.6506E-1 6.04432E-1 5.88815E-1 6.38153E-1 4.55379E-1 4.71515E-1 5.03933E-1 5.84243E-1 6.07678E-1 6.15387E-1 6.25533E-1 6.33103E-1 6.82948E-1 6.63986E-1 6.54298E-1 6.77655E-1 6.77655E-1 6.77655E-1 6.77655E-1 6.77655E-1 6.99535E-1 6.99535E-1 6.99535E-1 6.99535E-1 6.99535E-1 -9999 -9999 -9999 -9999 -9999 -9999 -9999 -9999 -9999 -9999 -9999 -9999 -9999 -9999 -9999 -9999 -9999 -9999 -9999 -9999 -9999 -9999
-9999 -9999 -9999 -9999 -9999 -9999 -9999 -9999 -9999 -9999 -9999 -9999 -9999 -9999 -9999 -9999 -9999 -9999 -9999 -9999 -9999 -9999 -9999 -9999 -9999 -9999 -9999 -9999 -9999 -9999 -9999 -9999 -9999 -9999 -9999 -9999 -9999 -9999 -9999 -9999 -9999 -9999 -9999 -9999 -9999 -9999 -9999 -9999 -9999 -9999 -9999 -9999 -9999 -9999 -9999 -9999 -9999 -9999 -9999 -9999 -9999 -9999 -9999 -9999 -9999 -9999 -9999 -9999 -9999 -9999 -9999 -9999 -9999 -9999 -9999 -9999 -9999 -9999 -9999 -9999 -9999 -9999 -9999 -9999 -9999 -9999 -9999 -9999 -9999 -9999 -9999 -9999 -9999 -9999 -9999 -9999 -9999 -9999 -9999 -9999 -9999 -9999 -9999 -9999 -9999 -9999 -9999 -9999 -9999 -9999 -9999 -9999 -9999 -9999 -9999 -9999 -9999 -9999 -9999 -9999 -9999 -9999 -9999 -9999 -9999 -9999 -9999 -9999 -9999 2.98874E-1 2.89974E-1 2.7847E-1 2.73334E-1 2.93928E-1 3.03379E-1 3.22161E-1 3.36544E-1 3.57115E-1 3.94954E-1 3.99715E-1 3.79277E-1 3.59323E-1 3.40613E-1 3.21265E-1 3.00648E-1 3.0277E-1 3.62501E-1 4.18371E-1 4.5588E-1 5.0603E-1 5.09457E-1 4.67021E-1 3.6256E-1 2.68864E-1 2.41837E-1 2.69931E-1 3.97529E-1 5.25273E-1 5.63794E-1 6.0896E-1 6.23704E-1 6.13531E-1 6.23704E-1 4.74098E-1 3.38097E-1 3.25682E-1 3.21495E-1 3.53349E-1 4.01001E-1 4.09127E-1 4.09551E-1 5.53213E-1 6.06952E-1 4.96394E-1 4.8018E-1 3.84923E-1 3.92633E-1 3.69677E-1 4.00398E-1 3.07314E-1 2.25388E-1 2.61179E-1 3.0045E-1 3.72695E-1 4.03506E-1 4.91516E-1 4.40441E-1 4.7649E-1 3.87989E-1 2.42836E-1 2.25388E-1 2.19773E-1 1.43543E-1 1.55931E-1 1.83303E-1 7.81617E-2 1.24727E-1 1.83303E-1 2.31103E-1 1.60249E-1 1.47579E-1 1.73786E-1 2.1426E-1 3.0045E-1 4.00398E-1 2.97739E-1 2.1209E-1 2.17563E-1 3.04567E-1 2.77793E-1 3.32734E-1 3.69677E-1 5.60986E-1 5.44945E-1 5.36888E-1 5.88815E-1 6.27454E-1 6.27454E-1 6.3377E-1 6.3377E-1 6.13531E-1 4.92422E-1 5.52413E-1 5.92103E-1 6.15387E-1 6.60316E-1 6.59118E-1 6.63986E-1 6.84103E-1 6.63986E-1 6.54298E-1 6.54298E-1 6.54298E-1 6.77655E-1 6.77655E-1 6.77655E-1 6.77655E-1 6.77655E-1 6.99535E-1 6.99535E-1 6.99535E-1 6.99535E-1 -9999 -9999 -9999 -9999 -9999 -9999 -9999 -9999 -9999 -9999 -9999 -9999 -9999 -9999 -9999 -9999 -9999 -9999 -9999 -9999 -9999 -9999
-9999 -9999 -9999 -9999 -9999 -9999 -9999 -9999 -9999 -9999 -9999 -9999 -9999 -9999 -9999 -9999 -9999 -9999 -9999 -9999 -9999 -9999 -9999 -9999 -9999 -9999 -9999 -9999 -9999 -9999 -9999 -9999 -9999 -9999 -9999 -9999 -9999 -9999 -9999 -9999 -9999 -9999 -9999 -9999 -9999 -9999 -9999 -9999 -9999 -9999 -9999 -9999 -9999 -9999 -9999 -9999 -9999 -9999 -9999 -9999 -9999 -9999 -9999 -9999 -9999 -9999 -9999 -9999 -9999 -9999 -9999 -9999 -9999 -9999 -9999 -9999 -9999 -9999 -9999 -9999 -9999 -9999 -9999 -9999 -9999 -9999 -9999 -9999 -9999 -9999 -9999 -9999 -9999 -9999 -9999 -9999 -9999 -9999 -9999 -9999 -9999 -9999 -9999 -9999 -9999 -9999 -9999 -9999 -9999 -9999 -9999 -9999 -9999 -9999 -9999 -9999 -9999 -9999 -9999 -9999 -9999 -9999 -9999 -9999 -9999 -9999 -9999 -9999 -9999 2.96009E-1 2.81176E-1 2.69889E-1 2.5183E-1 2.58342E-1 2.73051E-1 2.92922E-1 2.98274E-1 3.18058E-1 3.14885E-1 3.29479E-1 3.38691E-1 3.32135E-1 3.47963E-1 3.39075E-1 3.08649E-1 2.9132E-1 3.04219E-1 3.58944E-1 4.2387E-1 4.6361E-1 4.6787E-1 4.90673E-1 4.27704E-1 3.16437E-1 2.49137E-1 2.43096E-1 2.90724E-1 3.59363E-1 4.21805E-1 4.70959E-1 5.1919E-1 6.13531E-1 5.60529E-1 4.08221E-1 3.32811E-1 3.28647E-1 3.38936E-1 4.18892E-1 4.35528E-1 5.26229E-1 5.4815E-1 4.88284E-1 4.55948E-1 4.39901E-1 4.35436E-1 4.31458E-1 4.1134E-1 3.14264E-1 2.86989E-1 2.54966E-1 1.98327E-1 3.28415E-1 4.19219E-1 4.67225E-1 3.07314E-1 5.23945E-1 4.5626E-1 4.4276E-1 4.48999E-1 4.44958E-1 4.51111E-1 3.65141E-1 2.42836E-1 2.36919E-1 2.54966E-1 8.80407E-2 1.21227E-1 1.60249E-1 1.396E-1 1.21227E-1 1.69176E-1 2.25388E-1 2.93674E-1 3.50233E-1 2.86989E-1 2.36919E-1 1.83303E-1 1.71937E-1 2.28813E-1 2.46442E-1 2.64962E-1 2.97739E-1 3.47295E-1 3.39977E-1 2.90999E-1 2.8435E-1 3.81167E-1 6.27454E-1 6.03257E-1 6.13531E-1 4.28027E-1 4.35989E-1 4.60058E-1 5.03933E-1 6.23038E-1 6.59118E-1 6.49364E-1 6.39484E-1 6.54298E-1 6.54298E-1 6.54298E-1 6.54298E-1 6.54298E-1 6.77655E-1 6.77655E-1 6.77655E-1 6.77655E-1 6.77655E-1 6.99535E-1 6.99535E-1 6.99535E-1 6.99535E-1 -9999 -9999 -9999 -9999 -9999 -9999 -9999 -9999 -9999 -9999 -9999 -9999 -9999 -9999 -9999 -9999 -9999 -9999 -9999 -9999 -9999 -9999
-9999 -9999 -9999 -9999 -9999 -9999 -9999 -9999 -9999 -9999 -9999 -9999 -9999 -9999 -9999 -9999 -9999 -9999 -9999 -9999 -9999 -9999 -9999 -9999 -9999 -9999 -9999 -9999 -9999 -9999 -9999 -9999 -9999 -9999 -9999 -9999 -9999 -9999 -9999 -9999 -9999 -9999 -9999 -9999 -9999 -9999 -9999 -9999 -9999 -9999 -9999 -9999 -9999 -9999 -9999 -9999 -9999 -9999 -9999 -9999 -9999 -9999 -9999 -9999 -9999 -9999 -9999 -9999 -9999 -9999 -9999 -9999 -9999 -9999 -9999 -9999 -9999 -9999 -9999 -9999 -9999 -9999 -9999 -9999 -9999 -9999 -9999 -9999 -9999 -9999 -9999 -9999 -9999 -9999 -9999 -9999 -9999 -9999 -9999 -9999 -9999 -9999 -9999 -9999 -9999 -9999 -9999 -9999 -9999 -9999 -9999 -9999 -9999 -9999 -9999 -9999 -9999 -9999 -9999 -9999 -9999 -9999 -9999 -9999 -9999 -9999 -9999 -9999 3.02839E-1 3.06774E-1 3.26483E-1 2.93219E-1 2.68651E-1 2.58671E-1 2.73447E-1 2.80309E-1 2.81694E-1 2.62834E-1 2.69529E-1 2.74961E-1 2.77703E-1 2.98491E-1 3.18981E-1 3.24906E-1 3.35198E-1 3.27982E-1 3.22341E-1 3.38706E-1 3.37168E-1 3.77741E-1 4.28475E-1 4.61475E-1 4.46184E-1 3.68522E-1 2.90017E-1 2.29014E-1 2.30531E-1 2.57758E-1 2.9662E-1 3.37838E-1 4.5555E-1 5.71328E-1 4.67763E-1 3.25446E-1 3.16232E-1 3.57732E-1 3.829E-1 4.63221E-1 5.34766E-1 4.96972E-1 4.70584E-1 4.60351E-1 4.04808E-1 3.79031E-1 3.66134E-1 3.3166E-1 3.1763E-1 2.86989E-1 2.08847E-1 1.83303E-1 2.31103E-1 3.35611E-1 3.65141E-1 4.1134E-1 4.03506E-1 5.23945E-1 4.89784E-1 3.54807E-1 4.12677E-1 4.51111E-1 4.4309E-1 4.03506E-1 4.03506E-1 3.50233E-1 1.31986E-1 8.29676E-2 7.58554E-2 9.06811E-2 1.14482E-1 1.60249E-1 2.25388E-1 3.0045E-1 3.14264E-1 2.61179E-1 1.93218E-1 1.55931E-1 1.24727E-1 1.21227E-1 1.64664E-1 2.52517E-1 2.06719E-1 2.46442E-1 3.32734E-1 3.25569E-1 2.8435E-1 2.40466E-1 3.11484E-1 3.43702E-1 4.68128E-1 5.16751E-1 4.28027E-1 3.58486E-1 4.12218E-1 4.52008E-1 5.36317E-1 6.07678E-1 6.38153E-1 6.39484E-1 6.39484E-1 6.54298E-1 6.54298E-1 6.54298E-1 6.54298E-1 6.54298E-1 6.77655E-1 6.77655E-1 6.77655E-1 6.77655E-1 6.77655E-1 6.90394E-1 6.99535E-1 6.90394E-1 6.99535E-1 -9999 -9999 -9999 -9999 -9999 -9999 -9999 -9999 -9999 -9999 -9999 -9999 -9999 -9999 -9999 -9999 -9999 -9999 -9999 -9999 -9999
-9999 -9999 -9999 -9999 -9999 -9999 -9999 -9999 -9999 -9999 -9999 -9999 -9999 -9999 -9999 -9999 -9999 -9999 -9999 -9999 -9999 -9999 -9999 -9999 -9999 -9999 -9999 -9999 -9999 -9999 -9999 -9999 -9999 -9999 -9999 -9999 -9999 -9999 -9999 -9999 -9999 -9999 -9999 -9999 -9999 -9999 -9999 -9999 -9999 -9999 -9999 -9999 -9999 -9999 -9999 -9999 -9999 -9999 -9999 -9999 -9999 -9999 -9999 -9999 -9999 -9999 -9999 -9999 -9999 -9999 -9999 -9999 -9999 -9999 -9999 -9999 -9999 -9999 -9999 -9999 -9999 -9999 -9999 -9999 -9999 -9999 -9999 -9999 -9999 -9999 -9999 -9999 -9999 -9999 -9999 -9999 -9999 -9999 -9999 -9999 -9999 -9999 -9999 -9999 -9999 -9999 -9999 -9999 -9999 -9999 -9999 -9999 -9999 -9999 -9999 -9999 -9999 -9999 -9999 -9999 -9999 -9999 -9999 -9999 -9999 -9999 2.95652E-1 2.96366E-1 3.1528E-1 3.64097E-1 3.93726E-1 3.73403E-1 3.20232E-1 2.78183E-1 2.68988E-1 2.49718E-1 2.49076E-1 2.45567E-1 2.47796E-1 2.59857E-1 2.62171E-1 2.61798E-1 3.03132E-1 3.61709E-1 3.71593E-1 3.76473E-1 3.66535E-1 3.18293E-1 3.18665E-1 3.41842E-1 3.73321E-1 4.44137E-1 4.95454E-1 4.21183E-1 3.17707E-1 2.47035E-1 2.28108E-1 2.29014E-1 2.45496E-1 2.82173E-1 3.62922E-1 3.95462E-1 3.54005E-1 3.01541E-1 3.27575E-1 3.6883E-1 4.56836E-1 5.19045E-1 4.96143E-1 4.39965E-1 4.24079E-1 4.07376E-1 3.9426E-1 3.84129E-1 3.56616E-1 2.92739E-1 2.82715E-1 3.2598E-1 2.25388E-1 1.73786E-1 2.03537E-1 2.08847E-1 2.31103E-1 2.54966E-1 2.93674E-1 3.80313E-1 4.26654E-1 4.24951E-1 3.30619E-1 2.38727E-1 2.63108E-1 2.27134E-1 2.3288E-1 2.63108E-1 1.02884E-1 5.15686E-2 5.43219E-2 9.33925E-2 1.47579E-1 1.83303E-1 2.31103E-1 2.42836E-1 2.48852E-1 2.67489E-1 1.93218E-1 1.83303E-1 1.17813E-1 1.17813E-1 1.55931E-1 1.93218E-1 1.98327E-1 2.7133E-1 3.25569E-1 2.8435E-1 2.58691E-1 2.34589E-1 2.7133E-1 3.25569E-1 5.08644E-1 5.16751E-1 4.35989E-1 4.43984E-1 4.60058E-1 5.24849E-1 5.92103E-1 6.07678E-1 6.53001E-1 6.49364E-1 6.39484E-1 6.29483E-1 6.54298E-1 6.54298E-1 6.54298E-1 6.54298E-1 6.54298E-1 6.77655E-1 6.77655E-1 6.68164E-1 6.68164E-1 6.99535E-1 6.99535E-1 6.99535E-1 6.99535E-1 -9999 -9999 -9999 -9999 -9999 -9999 -9999 -9999 -9999 -9999 -9999 -9999 -9999 -9999 -9999 -9999 -9999 -9999 -9999 -9999 -9999
-9999 -9999 -9999 -9999 -9999 -9999 -9999 -9999 -9999 -9999 -9999 -9999 -9999 -9999 -9999 -9999 -9999 -9999 -9999 -9999 -9999 -9999 -9999 -9999 -9999 -9999 -9999 -9999 -9999 -9999 -9999 -9999 -9999 -9999 -9999 -9999 -9999 -9999 -9999 -9999 -9999 -9999 -9999 -9999 -9999 -9999 -9999 -9999 -9999 -9999 -9999 -9999 -9999 -9999 -9999 -9999 -9999 -9999 -9999 -9999 -9999 -9999 -9999 -9999 -9999 -9999 -9999 -9999 -9999 -9999 -9999 -9999 -9999 -9999 -9999 -9999 -9999 -9999 -9999 -9999 -9999 -9999 -9999 -9999 -9999 -9999 -9999 -9999 -9999 -9999 -9999 -9999 -9999 -9999 -9999 -9999 -9999 -9999 -9999 -9999 -9999 -9999 -9999 -9999 -9999 -9999 -9999 -9999 -9999 -9999 -9999 -9999 -9999 -9999 -9999 -9999 -9999 -9999 -9999 -9999 -9999 -9999 -9999 -9999 -9999 -9999 2.79103E-1 2.81176E-1 3.02235E-1 3.53974E-1 4.0029E-1 4.04411E-1 3.6701E-1 3.25101E-1 2.8954E-1 2.87781E-1 2.88484E-1 2.81847E-1 2.7633E-1 2.542E-1 2.68813E-1 2.81804E-1 3.27543E-1 3.9932E-1 4.11299E-1 3.65337E-1 3.20468E-1 3.16807E-1 3.10536E-1 3.1127E-1 3.33411E-1 3.73321E-1 4.43962E-1 4.43893E-1 3.82825E-1 2.89404E-1 2.52547E-1 2.44545E-1 2.49005E-1 2.41926E-1 2.66327E-1 2.9687E-1 3.0377E-1 2.98419E-1 3.24248E-1 4.05672E-1 4.42251E-1 4.65806E-1 4.03982E-1 4.22769E-1 4.15621E-1 3.74927E-1 4.28408E-1 4.31065E-1 4.30562E-1 4.12459E-1 3.18153E-1 2.9613E-1 3.95721E-1 3.35611E-1 2.42836E-1 2.05158E-1 2.63108E-1 3.30619E-1 3.98109E-1 4.45552E-1 4.59837E-1 3.80573E-1 3.09441E-1 2.21488E-1 2.44674E-1 1.79962E-1 1.22294E-1 1.44774E-1 1.36922E-1 6.19657E-2 6.58469E-2 6.78712E-2 7.65576E-2 1.02884E-1 1.66041E-1 1.73786E-1 2.19773E-1 2.67489E-1 2.54966E-1 2.08847E-1 1.47579E-1 1.396E-1 1.93218E-1 2.1426E-1 2.31103E-1 2.48852E-1 2.8435E-1 2.58691E-1 2.64962E-1 2.64962E-1 3.04567E-1 3.69677E-1 4.31922E-1 5.24849E-1 5.6506E-1 5.24849E-1 5.41002E-1 5.57069E-1 5.6506E-1 6.59118E-1 6.49364E-1 6.39484E-1 6.39484E-1 6.39484E-1 6.29483E-1 6.54298E-1 6.54298E-1 6.54298E-1 6.54298E-1 6.77655E-1 6.77655E-1 6.77655E-1 6.77655E-1 6.77655E-1 6.99535E-1 6.90394E-1 6.90394E-1 6.99535E-1 -9999 -9999 -9999 -9999 -9999 -9999 -9999 -9999 -9999 -9999 -9999 -9999 -9999 -9999 -9999 -9999 -9999 -9999 -9999 -9999
-9999 -9999 -9999 -9999 -9999 -9999 -9999 -9999 -9999 -9999 -9999 -9999 -9999 -9999 -9999 -9999 -9999 -9999 -9999 -9999 -9999 -9999 -9999 -9999 -9999 -9999 -9999 -9999 -9999 -9999 -9999 -9999 -9999 -9999 -9999 -9999 -9999 -9999 -9999 -9999 -9999 -9999 -9999 -9999 -9999 -9999 -9999 -9999 -9999 -9999 -9999 -9999 -9999 -9999 -9999 -9999 -9999 -9999 -9999 -9999 -9999 -9999 -9999 -9999 -9999 -9999 -9999 -9999 -9999 -9999 -9999 -9999 -9999 -9999 -9999 -9999 -9999 -9999 -9999 -9999 -9999 -9999 -9999 -9999 -9999 -9999 -9999 -9999 -9999 -9999 -9999 -9999 -9999 -9999 -9999 -9999 -9999 -9999 -9999 -9999 -9999 -9999 -9999 -9999 -9999 -9999 -9999 -9999 -9999 -9999 -9999 -9999 -9999 -9999 -9999 -9999 -9999 -9999 -9999 -9999 -9999 -9999 -9999 -9999 -9999 -9999 2.68204E-1 2.49845E-1 2.74073E-1 3.06589E-1 3.28494E-1 3.42244E-1 3.52799E-1 3.23825E-1 3.20831E-1 3.30616E-1 3.45184E-1 3.479E-1 3.12935E-1 3.0416E-1 3.2228E-1 3.5855E-1 3.78084E-1 3.98909E-1 3.47197E-1 3.1121E-1 2.97425E-1 2.94212E-1 3.08033E-1 2.88608E-1 2.73862E-1 2.94065E-1 3.62397E-1 4.27111E-1 4.12851E-1 3.47877E-1 2.77227E-1 2.74441E-1 2.98603E-1 3.19516E-1 2.94612E-1 3.08868E-1 3.16353E-1 2.82763E-1 3.06796E-1 3.32451E-1 3.64388E-1 3.44623E-1 3.8003E-1 3.79898E-1 3.40019E-1 3.56268E-1 3.87989E-1 3.57652E-1 3.72695E-1 4.03506E-1 3.96497E-1 3.17886E-1 3.30619E-1 2.69448E-1 2.05158E-1 2.50721E-1 3.23477E-1 3.09441E-1 3.23477E-1 4.13758E-1 4.105E-1 4.26098E-1 3.59192E-1 2.95747E-1 2.82412E-1 2.44674E-1 1.44774E-1 1.75223E-1 2.05158E-1 1.79962E-1 6.78712E-2 4.41866E-2 5.00044E-2 8.12736E-2 1.29432E-1 1.18853E-1 1.36922E-1 1.848E-1 2.48852E-1 1.73786E-1 1.21227E-1 1.64664E-1 1.64664E-1 1.31986E-1 1.64664E-1 2.19773E-1 2.08847E-1 2.46442E-1 3.39977E-1 3.84923E-1 4.00398E-1 4.08212E-1 4.08212E-1 4.23978E-1 5.57069E-1 6.12163E-1 6.19838E-1 6.27454E-1 6.35008E-1 6.3377E-1 6.49364E-1 6.49364E-1 6.39484E-1 6.39484E-1 6.29483E-1 6.54298E-1 6.54298E-1 6.54298E-1 6.54298E-1 6.54298E-1 6.77655E-1 6.77655E-1 6.77655E-1 6.68164E-1 6.90394E-1 6.90394E-1 6.90394E-1 6.90394E-1 -9999 -9999 -9999 -9999 -9999 -9999 -9999 -9999 -9999 -9999 -9999 -9999 -9999 -9999 -9999 -9999 -9999 -9999 -9999 -9999
-9999 -9999 -9999 -9999 -9999 -9999 -9999 -9999 -9999 -9999 -9999 -9999 -9999 -9999 -9999 -9999 -9999 -9999 -9999 -9999 -9999 -9999 -9999 -9999 -9999 -9999 -9999 -9999 -9999 -9999 -9999 -9999 -9999 -9999 -9999 -9999 -9999 -9999 -9999 -9999 -9999 -9999 -9999 -9999 -9999 -9999 -9999 -9999 -9999 -9999 -9999 -9999 -9999 -9999 -9999 -9999 -9999 -9999 -9999 -9999 -9999 -9999 -9999 -9999 -9999 -9999 -9999 -9999 -9999 -9999 -9999 -9999 -9999 -9999 -9999 -9999 -9999 -9999 -9999 -9999 -9999 -9999 -9999 -9999 -9999 -9999 -9999 -9999 -9999 -9999 -9999 -9999 -9999 -9999 -9999 -9999 -9999 -9999 -9999 -9999 -9999 -9999 -9999 -9999 -9999 -9999 -9999 -9999 -9999 -9999 -9999 -9999 -9999 -9999 -9999 -9999 -9999 -9999 -9999 -9999 -9999 -9999 -9999 -9999 -9999 2.67867E-1 2.41902E-1 2.4096E-1 2.56377E-1 2.68315E-1 2.76123E-1 2.63777E-1 2.77703E-1 2.80807E-1 2.84281E-1 3.01311E-1 3.58928E-1 3.80439E-1 3.81247E-1 3.64816E-1 3.80504E-1 3.82526E-1 3.41779E-1 3.08645E-1 2.88199E-1 2.7571E-1 2.74343E-1 2.84404E-1 2.77824E-1 2.28361E-1 2.31749E-1 2.58467E-1 2.97336E-1 3.47425E-1 3.99213E-1 3.36129E-1 2.92834E-1 3.45755E-1 4.55353E-1 5.31304E-1 4.82372E-1 3.91781E-1 3.4311E-1 3.93261E-1 3.83086E-1 3.08186E-1 3.4973E-1 3.40895E-1 3.47287E-1 3.53245E-1 3.09251E-1 3.09245E-1 2.93674E-1 2.67489E-1 2.105E-1 3.0255E-1 3.9036E-1 3.30619E-1 2.3288E-1 2.05158E-1 1.61596E-1 1.75223E-1 2.105E-1 1.75223E-1 2.15944E-1 3.16417E-1 3.9036E-1 4.32113E-1 4.1821E-1 3.93965E-1 3.27371E-1 2.05158E-1 2.27134E-1 2.3288E-1 2.21488E-1 1.40802E-1 9.7047E-2 3.6656E-2 3.78192E-2 6.01062E-2 9.7047E-2 6.9953E-2 9.7047E-2 1.66041E-1 2.15944E-1 1.44774E-1 1.11233E-1 1.43543E-1 1.11233E-1 1.11233E-1 1.47579E-1 2.42836E-1 2.73895E-1 2.48852E-1 3.14264E-1 3.84923E-1 4.88284E-1 4.96394E-1 4.47911E-1 5.20718E-1 5.36888E-1 6.19838E-1 6.27454E-1 6.3377E-1 6.3377E-1 6.23704E-1 6.23704E-1 6.49364E-1 6.39484E-1 6.39484E-1 6.29483E-1 6.29483E-1 6.54298E-1 6.54298E-1 6.54298E-1 6.54298E-1 6.54298E-1 6.77655E-1 6.77655E-1 6.77655E-1 6.68164E-1 6.90394E-1 6.90394E-1 6.90394E-1 -9999 -9999 -9999 -9999 -9999 -9999 -9999 -9999 -9999 -9999 -9999 -9999 -9999 -9999 -9999 -9999 -9999 -9999 -9999 -9999
-9999 -9999 -9999 -9999 -9999 -9999 -9999 -9999 -9999 -9999 -9999 -9999 -9999 -9999 -9999 -9999 -9999 -9999 -9999 -9999 -9999 -9999 -9999 -9999 -9999 -9999 -9999 -9999 -9999 -9999 -9999 -9999 -9999 -9999 -9999 -9999 -9999 -9999 -9999 -9999 -9999 -9999 -9999 -9999 -9999 -9999 -9999 -9999 -9999 -9999 -9999 -9999 -9999 -9999 -9999 -9999 -9999 -9999 -9999 -9999 -9999 -9999 -9999 -9999 -9999 -9999 -9999 -9999 -9999 -9999 -9999 -9999 -9999 -9999 -9999 -9999 -9999 -9999 -9999 -9999 -9999 -9999 -9999 -9999 -9999 -9999 -9999 -9999 -9999 -9999 -9999 -9999 -9999 -9999 -9999 -9999 -9999 -9999 -9999 -9999 -9999 -9999 -9999 -9999 -9999 -9999 -9999 -9999 -9999 -9999 -9999 -9999 -9999 -9999 -9999 -9999 -9999 -9999 -9999 -9999 -9999 -9999 -9999 -9999 2.67867E-1 2.42531E-1 2.38773E-1 2.3815E-1 2.5054E-1 2.54747E-1 2.31207E-1 2.4021E-1 2.4021E-1 2.39273E-1 2.38961E-1 2.3117E-1 2.88441E-1 3.74865E-1 3.99732E-1 3.65213E-1 3.84147E-1 3.47586E-1 2.92024E-1 2.63508E-1 2.41786E-1 2.44359E-1 2.52086E-1 2.30835E-1 2.22674E-1 2.29317E-1 2.32972E-1 2.62097E-1 2.78603E-1 3.48981E-1 3.78597E-1 3.62609E-1 3.45692E-1 4.84512E-1 5.75455E-1 5.04506E-1 5.28561E-1 4.7851E-1 4.61436E-1 5.03415E-1 4.88527E-1 4.02529E-1 4.00746E-1 4.08122E-1 3.16893E-1 2.61788E-1 3.36315E-1 3.05197E-1 3.08741E-1 2.69448E-1 2.89034E-1 2.44674E-1 2.63108E-1 2.44674E-1 1.99917E-1 1.40802E-1 1.18853E-1 1.33133E-1 1.48838E-1 1.61596E-1 2.15944E-1 2.75883E-1 3.30619E-1 3.67456E-1 3.93308E-1 4.36157E-1 4.02563E-1 3.68445E-1 3.59947E-1 3.09441E-1 1.89739E-1 1.61596E-1 1.2582E-1 1.09031E-1 5.8299E-2 6.19657E-2 6.19657E-2 6.9953E-2 1.12223E-1 1.75223E-1 1.52996E-1 1.09031E-1 9.15069E-2 1.18853E-1 1.31986E-1 1.64664E-1 2.1426E-1 3.07314E-1 5.56174E-1 5.07739E-1 3.72695E-1 3.57652E-1 4.39901E-1 4.4712E-1 5.52979E-1 5.52979E-1 6.00466E-1 6.08225E-1 6.35008E-1 6.35008E-1 6.3377E-1 6.3377E-1 6.23704E-1 6.23704E-1 6.39484E-1 6.39484E-1 6.39484E-1 6.29483E-1 6.29483E-1 6.54298E-1 6.54298E-1 6.54298E-1 6.54298E-1 6.77655E-1 6.77655E-1 6.77655E-1 6.68164E-1 6.90394E-1 6.90394E-1 6.90394E-1 -9999 -9999 -9999 -9999 -9999 -9999 -9999 -9999 -9999 -9999 -9999 -9999 -9999 -9999 -9999 -9999 -9999 -9999 -9999 -9999
-9999 -9999 -9999 -9999 -9999 -9999 -9999 -9999 -9999 -9999 -9999 -9999 -9999 -9999 -9999 -9999 -9999 -9999 -9999 -9999 -9999 -9999 -9999 -9999 -9999 -9999 -9999 -9999 -9999 -9999 -9999 -9999 -9999 -9999 -9999 -9999 -9999 -9999 -9999 -9999 -9999 -9999 -9999 -9999 -9999 -9999 -9999 -9999 -9999 -9999 -9999 -9999 -9999 -9999 -9999 -9999 -9999 -9999 -9999 -9999 -9999 -9999 -9999 -9999 -9999 -9999 -9999 -9999 -9999 -9999 -9999 -9999 -9999 -9999 -9999 -9999 -9999 -9999 -9999 -9999 -9999 -9999 -9999 -9999 -9999 -9999 -9999 -9999 -9999 -9999 -9999 -9999 -9999 -9999 -9999 -9999 -9999 -9999 -9999 -9999 -9999 -9999 -9999 -9999 -9999 -9999 -9999 -9999 -9999 -9999 -9999 -9999 -9999 -9999 -9999 -9999 -9999 -9999 -9999 -9999 -9999 -9999 -9999 2.47284E-1 2.43161E-1 2.39396E-1 2.37219E-1 2.37529E-1 2.22195E-1 2.23382E-1 2.24573E-1 2.24275E-1 2.3004E-1 2.25818E-1 2.04062E-1 2.07141E-1 2.39234E-1 3.14591E-1 3.16752E-1 2.93501E-1 3.28038E-1 3.22772E-1 2.71228E-1 2.54627E-1 2.51066E-1 2.14432E-1 2.08715E-1 2.14143E-1 2.36616E-1 2.74885E-1 2.83507E-1 3.20435E-1 3.35365E-1 4.30342E-1 5.27083E-1 4.80449E-1 4.02793E-1 4.82328E-1 5.04506E-1 5.07739E-1 5.42859E-1 5.28339E-1 4.89152E-1 5.32032E-1 5.40102E-1 5.15846E-1 5.10886E-1 4.53298E-1 3.33162E-1 2.75896E-1 2.87526E-1 2.58759E-1 1.92415E-1 2.12912E-1 2.72413E-1 2.38545E-1 1.75223E-1 1.66041E-1 1.40802E-1 1.40802E-1 1.2582E-1 1.57248E-1 1.94778E-1 2.105E-1 2.11669E-1 1.71578E-1 2.17134E-1 2.34136E-1 3.17937E-1 3.72565E-1 2.86151E-1 2.58893E-1 2.70002E-1 2.34136E-1 1.95881E-1 2.63108E-1 1.66041E-1 1.75223E-1 1.22294E-1 9.99278E-2 6.38788E-2 7.20938E-2 1.15497E-1 1.18853E-1 7.88834E-2 6.01062E-2 8.37296E-2 1.12223E-1 1.36922E-1 2.1426E-1 2.42836E-1 2.67489E-1 5.78753E-1 5.2549E-1 5.2549E-1 4.71639E-1 4.75311E-1 5.12616E-1 5.769E-1 5.92657E-1 6.00466E-1 6.00466E-1 6.08225E-1 6.35008E-1 6.3377E-1 6.3377E-1 6.23704E-1 6.23704E-1 6.39484E-1 6.39484E-1 6.39484E-1 6.29483E-1 6.29483E-1 6.54298E-1 6.54298E-1 6.54298E-1 6.54298E-1 6.54298E-1 6.77655E-1 6.77655E-1 6.77655E-1 6.68164E-1 6.90394E-1 6.90394E-1 -9999 -9999 -9999 -9999 -9999 -9999 -9999 -9999 -9999 -9999 -9999 -9999 -9999 -9999 -9999 -9999 -9999 -9999 -9999 -9999
-9999 -9999 -9999 -9999 -9999 -9999 -9999 -9999 -9999 -9999 -9999 -9999 -9999 -9999 -9999 -9999 -9999 -9999 -9999 -9999 -9999 -9999 -9999 -9999 -9999 -9999 -9999 -9999 -9999 -9999 -9999 -9999 -9999 -9999 -9999 -9999 -9999 -9999 -9999 -9999 -9999 -9999 -9999 -9999 -9999 -9999 -9999 -9999 -9999 -9999 -9999 -9999 -9999 -9999 -9999 -9999 -9999 -9999 -9999 -9999 -9999 -9999 -9999 -9999 -9999 -9999 -9999 -9999 -9999 -9999 -9999 -9999 -9999 -9999 -9999 -9999 -9999 -9999 -9999 -9999 -9999 -9999 -9999 -9999 -9999 -9999 -9999 -9999 -9999 -9999 -9999 -9999 -9999 -9999 -9999 -9999 -9999 -9999 -9999 -9999 -9999 -9999 -9999 -9999 -9999 -9999 -9999 -9999 -9999 -9999 -9999 -9999 -9999 -9999 -9999 -9999 -9999 -9999 -9999 -9999 -9999 -9999 2.46966E-1 2.43161E-1 2.38461E-1 2.35055E-1 2.33825E-1 2.16328E-1 2.18076E-1 2.19541E-1 2.20423E-1 2.22195E-1 2.05412E-1 2.03739E-1 2.03739E-1 2.13114E-1 2.18625E-1 2.42733E-1 2.16046E-1 2.225E-1 2.75368E-1 2.70213E-1 2.45576E-1 2.57238E-1 2.5509E-1 2.50237E-1 2.39414E-1 2.75855E-1 3.31352E-1 3.48718E-1 3.16974E-1 3.36636E-1 4.37773E-1 5.15621E-1 4.89718E-1 5.0526E-1 4.05884E-1 3.75276E-1 4.39663E-1 4.88127E-1 4.99777E-1 4.75311E-1 4.19219E-1 4.1134E-1 3.65141E-1 4.4309E-1 4.05909E-1 3.8936E-1 3.7373E-1 3.25394E-1 2.48166E-1 2.0909E-1 2.67441E-1 2.63786E-1 2.45679E-1 1.81883E-1 2.40085E-1 1.89739E-1 1.29432E-1 1.45645E-1 1.95881E-1 1.53907E-1 2.34136E-1 1.9082E-1 2.90478E-1 2.52041E-1 3.46723E-1 3.84325E-1 3.64797E-1 3.90273E-1 3.33935E-1 2.72467E-1 3.42113E-1 3.33854E-1 3.04033E-1 2.90478E-1 2.11669E-1 2.58207E-1 1.76239E-1 6.42997E-2 5.65429E-2 5.00044E-2 5.8299E-2 6.19657E-2 5.31789E-2 7.20938E-2 1.09031E-1 1.44774E-1 1.848E-1 4.45552E-1 4.859E-1 3.0045E-1 3.35611E-1 4.03506E-1 4.60908E-1 4.83409E-1 5.15846E-1 5.40102E-1 5.848E-1 5.92657E-1 6.00466E-1 6.00466E-1 6.08225E-1 6.08225E-1 6.3377E-1 6.3377E-1 6.23704E-1 6.23704E-1 6.13531E-1 6.39484E-1 6.39484E-1 6.39484E-1 6.39484E-1 6.29483E-1 6.54298E-1 6.54298E-1 6.54298E-1 6.54298E-1 6.68164E-1 6.68164E-1 6.68164E-1 6.68164E-1 6.90394E-1 6.90394E-1 -9999 -9999 -9999 -9999 -9999 -9999 -9999 -9999 -9999 -9999 -9999 -9999 -9999 -9999 -9999 -9999 -9999 -9999 -9999 -9999
-9999 -9999 -9999 -9999 -9999 -9999 -9999 -9999 -9999 -9999 -9999 -9999 -9999 -9999 -9999 -9999 -9999 -9999 -9999 -9999 -9999 -9999 -9999 -9999 -9999 -9999 -9999 -9999 -9999 -9999 -9999 -9999 -9999 -9999 -9999 -9999 -9999 -9999 -9999 -9999 -9999 -9999 -9999 -9999 -9999 -9999 -9999 -9999 -9999 -9999 -9999 -9999 -9999 -9999 -9999 -9999 -9999 -9999 -9999 -9999 -9999 -9999 -9999 -9999 -9999 -9999 -9999 -9999 -9999 -9999 -9999 -9999 -9999 -9999 -9999 -9999 -9999 -9999 -9999 -9999 -9999 -9999 -9999 -9999 -9999 -9999 -9999 -9999 -9999 -9999 -9999 -9999 -9999 -9999 -9999 -9999 -9999 -9999 -9999 -9999 -9999 -9999 -9999 -9999 -9999 -9999 -9999 -9999 -9999 -9999 -9999 -9999 -9999 -9999 -9999 -9999 -9999 -9999 2.72259E-1 2.74301E-1 2.75326E-1 2.55671E-1 2.55345E-1 2.51777E-1 2.43792E-1 2.34747E-1 2.14301E-1 2.13437E-1 2.15458E-1 2.18661E-1 2.28175E-1 2.23594E-1 2.42001E-1 2.43261E-1 2.52579E-1 2.80475E-1 2.73555E-1 2.35199E-1 2.26426E-1 2.15176E-1 2.4531E-1 2.47538E-1 2.15879E-1 2.45445E-1 2.7239E-1 2.76142E-1 2.9052E-1 3.51121E-1 3.88301E-1 3.43496E-1 3.33138E-1 3.52566E-1 3.89807E-1 4.89978E-1 4.88462E-1 4.36682E-1 3.34776E-1 3.0424E-1 3.15231E-1 3.97842E-1 4.05993E-1 3.80313E-1 3.42885E-1 3.07314E-1 2.69448E-1 4.05909E-1 4.37551E-1 4.47846E-1 3.92222E-1 3.00877E-1 2.89302E-1 3.32476E-1 3.35094E-1 2.73388E-1 3.02368E-1 2.20227E-1 2.68564E-1 2.01042E-1 1.49729E-1 2.17134E-1 2.28368E-1 1.62549E-1 2.77286E-1 3.2854E-1 3.57311E-1 3.83224E-1 3.96213E-1 4.1386E-1 4.21308E-1 3.59676E-1 3.17695E-1 3.56892E-1 3.65513E-1 2.87501E-1 2.83836E-1 1.5818E-1 2.83836E-1 2.17134E-1 1.1959E-1 1.00561E-1 4.18055E-2 3.57684E-2 5.31789E-2 6.38788E-2 7.65576E-2 2.38727E-1 3.16417E-1 1.44774E-1 2.44674E-1 3.23477E-1 5.27869E-1 4.84781E-1 3.72695E-1 4.19219E-1 4.83409E-1 5.07739E-1 5.40102E-1 5.56174E-1 5.56174E-1 5.92657E-1 5.92657E-1 6.00466E-1 6.08225E-1 6.08225E-1 6.3377E-1 6.3377E-1 6.23704E-1 6.23704E-1 6.13531E-1 6.13531E-1 6.39484E-1 6.39484E-1 6.39484E-1 6.39484E-1 6.54298E-1 6.54298E-1 6.54298E-1 6.54298E-1 6.44481E-1 6.68164E-1 6.68164E-1 6.68164E-1 6.68164E-1 6.99535E-1 -9999 -9999 -9999 -9999 -9999 -9999 -9999 -9999 -9999 -9999 -9999 -9999 -9999 -9999 -9999 -9999 -9999 -9999 -9999 -9999
-9999 -9999 -9999 -9999 -9999 -9999 -9999 -9999 -9999 -9999 -9999 -9999 -9999 -9999 -9999 -9999 -9999 -9999 -9999 -9999 -9999 -9999 -9999 -9999 -9999 -9999 -9999 -9999 -9999 -9999 -9999 -9999 -9999 -9999 -9999 -9999 -9999 -9999 -9999 -9999 -9999 -9999 -9999 -9999 -9999 -9999 -9999 -9999 -9999 -9999 -9999 -9999 -9999 -9999 -9999 -9999 -9999 -9999 -9999 -9999 -9999 -9999 -9999 -9999 -9999 -9999 -9999 -9999 -9999 -9999 -9999 -9999 -9999 -9999 -9999 -9999 -9999 -9999 -9999 -9999 -9999 -9999 -9999 -9999 -9999 -9999 -9999 -9999 -9999 -9999 -9999 -9999 -9999 -9999 -9999 -9999 -9999 -9999 -9999 -9999 -9999 -9999 -9999 -9999 -9999 -9999 -9999 -9999 -9999 -9999 -9999 -9999 -9999 -9999 -9999 -9999 2.67196E-1 2.71242E-1 2.87861E-1 2.75097E-1 2.78183E-1 2.79907E-1 2.86167E-1 2.95769E-1 2.47106E-1 2.34575E-1 2.27271E-1 2.21603E-1 2.16619E-1 2.21308E-1 2.28138E-1 2.64069E-1 3.07859E-1 3.08955E-1 2.94457E-1 3.006E-1 3.40624E-1 3.28038E-1 2.85395E-1 2.52304E-1 2.59866E-1 2.34149E-1 2.28059E-1 2.47302E-1 3.04791E-1 3.42454E-1 2.95432E-1 2.91474E-1 3.28524E-1 3.88992E-1 4.16255E-1 4.18282E-1 4.20561E-1 4.69821E-1 4.25136E-1 4.66326E-1 3.80932E-1 3.16463E-1 2.64476E-1 3.24513E-1 3.07447E-1 3.16498E-1 3.16417E-1 2.89034E-1 2.95747E-1 3.16417E-1 4.05909E-1 3.60953E-1 3.705E-1 3.32426E-1 3.09441E-1 3.23477E-1 2.77286E-1 2.52041E-1 2.90478E-1 2.70831E-1 1.95881E-1 2.11669E-1 2.64471E-1 3.13623E-1 2.95169E-1 2.74074E-1 3.23269E-1 3.58415E-1 3.73978E-1 3.44248E-1 4.1546E-1 2.01042E-1 1.81E-1 1.76239E-1 2.17134E-1 2.90478E-1 3.68005E-1 2.52041E-1 1.62549E-1 1.62549E-1 1.71578E-1 1.33944E-1 1.30225E-1 1.67015E-1 1.1959E-1 1.30225E-1 1.67015E-1 1.95881E-1 2.15944E-1 3.23477E-1 3.67456E-1 1.61596E-1 2.15944E-1 2.50721E-1 2.95747E-1 4.13758E-1 4.45552E-1 4.67225E-1 5.15846E-1 5.4815E-1 5.4815E-1 5.4815E-1 5.56174E-1 5.56174E-1 5.92657E-1 6.00466E-1 6.00466E-1 6.00466E-1 6.08225E-1 6.3377E-1 6.35008E-1 6.27454E-1 6.23704E-1 6.23704E-1 6.49364E-1 6.49364E-1 6.39484E-1 6.39484E-1 6.29483E-1 6.54298E-1 6.54298E-1 6.44481E-1 6.44481E-1 6.68164E-1 6.68164E-1 6.68164E-1 6.68164E-1 6.99535E-1 6.90394E-1 -9999 -9999 -9999 -9999 -9999 -9999 -9999 -9999 -9999 -9999 -9999 -9999 -9999 -9999 -9999 -9999 -9999 -9999 -9999
-9999 -9999 -9999 -9999 -9999 -9999 -9999 -9999 -9999 -9999 -9999 -9999 -9999 -9999 -9999 -9999 -9999 -9999 -9999 -9999 -9999 -9999 -9999 -9999 -9999 -9999 -9999 -9999 -9999 -9999 -9999 -9999 -9999 -9999 -9999 -9999 -9999 -9999 -9999 -9999 -9999 -9999 -9999 -9999 -9999 -9999 -9999 -9999 -9999 -9999 -9999 -9999 -9999 -9999 -9999 -9999 -9999 -9999 -9999 -9999 -9999 -9999 -9999 -9999 -9999 -9999 -9999 -9999 -9999 -9999 -9999 -9999 -9999 -9999 -9999 -9999 -9999 -9999 -9999 -9999 -9999 -9999 -9999 -9999 -9999 -9999 -9999 -9999 -9999 -9999 -9999 -9999 -9999 -9999 -9999 -9999 -9999 -9999 -9999 -9999 -9999 -9999 -9999 -9999 -9999 -9999 -9999 -9999 -9999 -9999 -9999 -9999 -9999 -9999 -9999 2.6153E-1 2.64187E-1 2.79159E-1 2.68651E-1 2.81291E-1 2.91093E-1 2.98216E-1 3.13186E-1 2.94857E-1 2.79024E-1 2.72861E-1 2.64777E-1 2.52295E-1 2.09072E-1 2.02906E-1 2.23643E-1 2.61083E-1 2.98388E-1 3.17433E-1 2.92378E-1 3.16316E-1 3.69654E-1 3.59334E-1 3.0349E-1 2.85194E-1 2.70695E-1 2.6232E-1 2.58032E-1 2.97277E-1 3.73155E-1 3.9049E-1 3.38044E-1 3.2783E-1 3.99767E-1 4.55135E-1 4.83928E-1 4.2681E-1 4.13153E-1 4.43327E-1 4.43127E-1 4.91153E-1 4.47644E-1 3.5927E-1 3.15909E-1 2.58325E-1 2.86824E-1 2.96165E-1 3.04637E-1 3.30619E-1 2.95747E-1 2.63108E-1 2.89034E-1 3.45136E-1 3.77373E-1 1.87619E-1 2.01042E-1 1.8586E-1 1.9082E-1 1.76239E-1 1.81E-1 1.62549E-1 1.53907E-1 2.28368E-1 3.54109E-1 3.35355E-1 3.8452E-1 4.1546E-1 4.099E-1 3.76676E-1 3.10942E-1 1.26593E-1 1.76239E-1 1.23049E-1 9.76635E-2 9.4841E-2 9.76635E-2 1.71578E-1 3.95474E-1 2.70831E-1 1.95881E-1 1.9082E-1 1.62549E-1 1.53907E-1 1.67015E-1 2.06305E-1 2.227E-1 2.227E-1 2.34136E-1 2.64471E-1 2.97211E-1 4.07602E-1 3.82666E-1 2.05158E-1 2.75883E-1 3.16417E-1 2.89034E-1 3.52506E-1 4.2165E-1 4.94009E-1 5.32032E-1 5.40102E-1 5.15846E-1 5.15846E-1 5.40102E-1 5.4815E-1 5.36888E-1 5.68961E-1 5.60986E-1 5.28811E-1 5.848E-1 5.92657E-1 5.88815E-1 5.88815E-1 6.19838E-1 6.3377E-1 6.3377E-1 6.49364E-1 6.49364E-1 6.39484E-1 6.29483E-1 6.54298E-1 6.54298E-1 6.54298E-1 6.44481E-1 6.44481E-1 6.68164E-1 6.68164E-1 6.68164E-1 6.68164E-1 6.99535E-1 -9999 -9999 -9999 -9999 -9999 -9999 -9999 -9999 -9999 -9999 -9999 -9999 -9999 -9999 -9999 -9999 -9999 -9999 -9999
-9999 -9999 -9999 -9999 -9999 -9999 -9999 -9999 -9999 -9999 -9999 -9999 -9999 -9999 -9999 -9999 -9999 -9999 -9999 -9999 -9999 -9999 -9999 -9999 -9999 -9999 -9999 -9999 -9999 -9999 -9999 -9999 -9999 -9999 -9999 -9999 -9999 -9999 -9999 -9999 -9999 -9999 -9999 -9999 -9999 -9999 -9999 -9999 -9999 -9999 -9999 -9999 -9999 -9999 -9999 -9999 -9999 -9999 -9999 -9999 -9999 -9999 -9999 -9999 -9999 -9999 -9999 -9999 -9999 -9999 -9999 -9999 -9999 -9999 -9999 -9999 -9999 -9999 -9999 -9999 -9999 -9999 -9999 -9999 -9999 -9999 -9999 -9999 -9999 -9999 -9999 -9999 -9999 -9999 -9999 -9999 -9999 -9999 -9999 -9999 -9999 -9999 -9999 -9999 -9999 -9999 -9999 -9999 -9999 -9999 -9999 -9999 -9999 -9999 2.58562E-1 2.58234E-1 2.59549E-1 2.5183E-1 2.58999E-1 2.74073E-1 2.92864E-1 3.16513E-1 2.98074E-1 2.88778E-1 2.99869E-1 3.0348E-1 2.96999E-1 2.58447E-1 2.24537E-1 2.00698E-1 2.13114E-1 2.42053E-1 2.54574E-1 2.75997E-1 2.8255E-1 3.10843E-1 3.51936E-1 3.25338E-1 2.67942E-1 2.66319E-1 2.59676E-1 2.73521E-1 2.88168E-1 2.96262E-1 3.87024E-1 4.56981E-1 4.25513E-1 3.90281E-1 4.36508E-1 4.70731E-1 4.21344E-1 4.20871E-1 4.29082E-1 4.23715E-1 4.52505E-1 2.31574E-1 4.04889E-1 3.57874E-1 3.07118E-1 2.75991E-1 2.08677E-1 2.49063E-1 2.88038E-1 2.86583E-1 2.63108E-1 1.89739E-1 1.61596E-1 2.45973E-1 3.42189E-1 1.99038E-1 1.93736E-1 2.34136E-1 1.5818E-1 1.16215E-1 1.33944E-1 1.45645E-1 1.95881E-1 2.227E-1 3.32173E-1 2.58207E-1 2.45973E-1 2.64471E-1 2.97211E-1 1.4615E-1 1.23487E-1 8.71296E-2 1.13331E-1 8.21042E-2 5.37392E-2 5.05331E-2 1.81602E-1 2.52807E-1 3.11812E-1 3.33398E-1 3.02782E-1 3.04033E-1 2.64471E-1 2.34136E-1 2.227E-1 2.58207E-1 2.17134E-1 2.52041E-1 2.83836E-1 3.10942E-1 3.76676E-1 4.95762E-1 3.84325E-1 1.8586E-1 3.16417E-1 3.98109E-1 3.67456E-1 4.37551E-1 4.859E-1 5.02121E-1 5.02121E-1 5.32032E-1 5.32032E-1 5.07739E-1 4.67225E-1 4.59157E-1 4.59157E-1 4.8018E-1 4.55948E-1 4.55948E-1 5.20718E-1 5.12616E-1 5.36888E-1 5.80937E-1 6.04432E-1 6.35008E-1 6.3377E-1 6.59118E-1 6.60316E-1 6.39484E-1 6.29483E-1 6.29483E-1 6.54298E-1 6.44481E-1 6.44481E-1 6.44481E-1 6.68164E-1 6.68164E-1 6.68164E-1 6.68164E-1 6.90394E-1 -9999 -9999 -9999 -9999 -9999 -9999 -9999 -9999 -9999 -9999 -9999 -9999 -9999 -9999 -9999 -9999 -9999 -9999 -9999
-9999 -9999 -9999 -9999 -9999 -9999 -9999 -9999 -9999 -9999 -9999 -9999 -9999 -9999 -9999 -9999 -9999 -9999 -9999 -9999 -9999 -9999 -9999 -9999 -9999 -9999 -9999 -9999 -9999 -9999 -9999 -9999 -9999 -9999 -9999 -9999 -9999 -9999 -9999 -9999 -9999 -9999 -9999 -9999 -9999 -9999 -9999 -9999 -9999 -9999 -9999 -9999 -9999 -9999 -9999 -9999 -9999 -9999 -9999 -9999 -9999 -9999 -9999 -9999 -9999 -9999 -9999 -9999 -9999 -9999 -9999 -9999 -9999 -9999 -9999 -9999 -9999 -9999 -9999 -9999 -9999 -9999 -9999 -9999 -9999 -9999 -9999 -9999 -9999 -9999 -9999 -9999 -9999 -9999 -9999 -9999 -9999 -9999 -9999 -9999 -9999 -9999 -9999 -9999 -9999 -9999 -9999 -9999 -9999 -9999 -9999 -9999 -9999 -9999 2.53341E-1 2.51723E-1 2.33825E-1 2.35055E-1 2.38773E-1 2.62966E-1 2.99711E-1 3.02033E-1 3.07114E-1 3.00531E-1 3.18906E-1 3.21891E-1 2.82789E-1 2.5188E-1 2.26032E-1 1.99327E-1 2.05178E-1 2.08594E-1 2.3218E-1 2.39906E-1 2.43992E-1 2.57893E-1 2.35948E-1 2.49542E-1 2.56069E-1 2.41605E-1 2.32616E-1 2.36667E-1 2.23523E-1 2.34463E-1 2.63657E-1 3.33262E-1 3.68098E-1 4.19794E-1 4.63423E-1 4.23043E-1 4.39829E-1 4.60444E-1 4.23352E-1 4.20536E-1 3.82151E-1 1.73786E-1 3.54994E-1 3.04881E-1 2.94172E-1 2.77729E-1 2.13855E-1 2.10511E-1 2.03015E-1 2.335E-1 2.11669E-1 1.33944E-1 1.06584E-1 2.06305E-1 2.77286E-1 2.14009E-1 1.67497E-1 2.14374E-1 2.01042E-1 1.16215E-1 1.5818E-1 2.17134E-1 2.77286E-1 3.11812E-1 3.25905E-1 2.12346E-1 1.30685E-1 1.20018E-1 1.42147E-1 1.54436E-1 8.45831E-2 5.21128E-2 4.75086E-2 4.32926E-2 7.506E-2 7.506E-2 1.13331E-1 1.54436E-1 2.34864E-1 3.0645E-1 3.04892E-1 2.58985E-1 2.46727E-1 2.52807E-1 2.52041E-1 2.28368E-1 2.28368E-1 2.17134E-1 3.25015E-1 3.84325E-1 4.47286E-1 5.11984E-1 2.01042E-1 2.34136E-1 2.58207E-1 3.98109E-1 4.61635E-1 4.61635E-1 4.77799E-1 4.859E-1 4.61635E-1 4.45552E-1 5.32032E-1 5.23945E-1 4.59157E-1 3.72695E-1 3.42885E-1 3.35611E-1 3.62148E-1 4.16074E-1 4.23978E-1 4.39901E-1 5.12616E-1 6.04432E-1 6.27454E-1 6.35008E-1 6.35008E-1 6.12163E-1 6.23038E-1 6.59118E-1 6.29483E-1 6.29483E-1 6.54298E-1 6.44481E-1 6.44481E-1 6.44481E-1 6.68164E-1 6.68164E-1 6.68164E-1 6.68164E-1 6.90394E-1 6.90394E-1 -9999 -9999 -9999 -9999 -9999 -9999 -9999 -9999 -9999 -9999 -9999 -9999 -9999 -9999 -9999 -9999 -9999 -9999
-9999 -9999 -9999 -9999 -9999 -9999 -9999 -9999 -9999 -9999 -9999 -9999 -9999 -9999 -9999 -9999 -9999 -9999 -9999 -9999 -9999 -9999 -9999 -9999 -9999 -9999 -9999 -9999 -9999 -9999 -9999 -9999 -9999 -9999 -9999 -9999 -9999 -9999 -9999 -9999 -9999 -9999 -9999 -9999 -9999 -9999 -9999 -9999 -9999 -9999 -9999 -9999 -9999 -9999 -9999 -9999 -9999 -9999 -9999 -9999 -9999 -9999 -9999 -9999 -9999 -9999 -9999 -9999 -9999 -9999 -9999 -9999 -9999 -9999 -9999 -9999 -9999 -9999 -9999 -9999 -9999 -9999 -9999 -9999 -9999 -9999 -9999 -9999 -9999 -9999 -9999 -9999 -9999 -9999 -9999 -9999 -9999 -9999 -9999 -9999 -9999 -9999 -9999 -9999 -9999 -9999 -9999 -9999 -9999 -9999 -9999 -9999 -9999 2.4947E-1 2.28344E-1 2.27138E-1 2.25937E-1 2.26237E-1 2.28042E-1 2.30952E-1 2.65499E-1 3.03176E-1 3.10406E-1 3.3442E-1 3.35518E-1 3.25597E-1 2.91559E-1 2.53822E-1 2.31474E-1 2.13114E-1 1.86042E-1 1.96961E-1 2.03826E-1 2.04104E-1 2.12343E-1 1.88762E-1 1.91135E-1 2.1419E-1 2.4014E-1 2.43913E-1 2.54871E-1 2.47681E-1 2.61665E-1 2.8888E-1 2.50027E-1 2.45504E-1 3.3957E-1 3.97458E-1 4.04341E-1 4.15253E-1 4.54231E-1 4.46991E-1 4.02826E-1 4.07037E-1 1.79962E-1 2.04752E-1 4.01766E-1 3.35582E-1 3.02736E-1 2.17878E-1 2.37847E-1 2.29944E-1 1.82111E-1 1.80735E-1 1.45645E-1 1.12924E-1 1.09714E-1 9.20918E-2 1.71578E-1 2.40005E-1 2.17134E-1 1.45645E-1 1.71578E-1 1.10111E-1 9.80216E-2 1.34416E-1 1.76829E-1 2.52807E-1 3.17905E-1 2.23403E-1 1.81602E-1 1.13331E-1 8.71296E-2 7.06769E-2 8.21042E-2 8.97453E-2 7.73441E-2 5.89099E-2 7.73441E-2 1.10111E-1 1.54436E-1 2.34864E-1 3.04892E-1 2.91315E-1 1.76829E-1 1.50246E-1 1.30685E-1 2.12346E-1 1.9652E-1 1.63102E-1 1.67015E-1 9.20918E-2 1.30225E-1 2.01042E-1 4.95762E-1 4.97204E-1 2.45973E-1 2.70831E-1 3.61565E-1 4.1546E-1 4.53582E-1 4.37551E-1 4.37551E-1 4.53582E-1 4.29582E-1 4.53582E-1 4.77799E-1 5.07739E-1 5.07739E-1 4.51111E-1 4.03506E-1 3.72695E-1 3.42885E-1 4.39901E-1 4.55948E-1 4.72086E-1 5.12616E-1 5.60986E-1 6.27454E-1 6.12163E-1 6.04432E-1 6.04432E-1 6.59118E-1 6.39484E-1 6.49364E-1 6.49364E-1 6.29483E-1 6.63986E-1 6.54298E-1 6.54298E-1 6.54298E-1 6.77655E-1 6.77655E-1 6.68164E-1 6.68164E-1 6.90394E-1 -9999 -9999 -9999 -9999 -9999 -9999 -9999 -9999 -9999 -9999 -9999 -9999 -9999 -9999 -9999 -9999 -9999 -9999
-9999 -9999 -9999 -9999 -9999 -9999 -9999 -9999 -9999 -9999 -9999 -9999 -9999 -9999 -9999 -9999 -9999 -9999 -9999 -9999 -9999 -9999 -9999 -9999 -9999 -9999 -9999 -9999 -9999 -9999 -9999 -9999 -9999 -9999 -9999 -9999 -9999 -9999 -9999 -9999 -9999 -9999 -9999 -9999 -9999 -9999 -9999 -9999 -9999 -9999 -9999 -9999 -9999 -9999 -9999 -9999 -9999 -9999 -9999 -9999 -9999 -9999 -9999 -9999 -9999 -9999 -9999 -9999 -9999 -9999 -9999 -9999 -9999 -9999 -9999 -9999 -9999 -9999 -9999 -9999 -9999 -9999 -9999 -9999 -9999 -9999 -9999 -9999 -9999 -9999 -9999 -9999 -9999 -9999 -9999 -9999 -9999 -9999 -9999 -9999 -9999 -9999 -9999 -9999 -9999 -9999 -9999 -9999 -9999 -9999 -9999 -9999 -9999 2.28344E-1 2.2774E-1 2.25637E-1 2.21178E-1 2.17947E-1 2.01327E-1 2.06332E-1 2.27922E-1 2.47477E-1 2.75303E-1 2.87036E-1 3.09262E-1 3.21097E-1 3.05977E-1 2.69095E-1 2.33355E-1 2.20137E-1 1.99094E-1 1.93685E-1 1.96149E-1 1.83204E-1 1.67421E-1 1.75741E-1 1.83868E-1 1.88281E-1 1.92507E-1 1.94878E-1 2.32979E-1 2.793E-1 3.49443E-1 3.79121E-1 2.47094E-1 2.39928E-1 3.40075E-1 3.35037E-1 3.63933E-1 4.12207E-1 3.90523E-1 3.85393E-1 3.23477E-1 2.82412E-1 2.89034E-1 1.87244E-1 3.83731E-1 2.7487E-1 2.50348E-1 2.60206E-1 1.9551E-1 1.78598E-1 1.96214E-1 1.70742E-1 1.50637E-1 1.95881E-1 1.76239E-1 1.06584E-1 1.16215E-1 1.49729E-1 1.42147E-1 1.06971E-1 1.00928E-1 8.71296E-2 1.16633E-1 1.38236E-1 1.50246E-1 2.17824E-1 3.00341E-1 2.6205E-1 2.52807E-1 1.81602E-1 1.4615E-1 7.06769E-2 4.60616E-2 5.37392E-2 5.54133E-2 4.89987E-2 7.06769E-2 1.13331E-1 1.00928E-1 1.38236E-1 1.03911E-1 1.10111E-1 7.73441E-2 4.89987E-2 9.80216E-2 1.76829E-1 2.01695E-1 1.38236E-1 6.85751E-2 9.24316E-2 1.06971E-1 1.81E-1 2.17134E-1 3.17937E-1 3.46723E-1 3.46723E-1 4.31302E-1 4.1546E-1 3.54109E-1 3.9036E-1 3.9036E-1 3.67456E-1 3.37839E-1 3.82666E-1 4.37551E-1 4.37551E-1 4.59157E-1 4.83409E-1 4.4309E-1 3.42885E-1 3.57652E-1 4.72086E-1 5.36888E-1 5.52979E-1 5.60986E-1 5.848E-1 6.12163E-1 5.88815E-1 5.80937E-1 6.19838E-1 5.88815E-1 6.45612E-1 6.60316E-1 6.45612E-1 6.45612E-1 6.84103E-1 6.73538E-1 6.63986E-1 6.63986E-1 6.77655E-1 6.77655E-1 6.77655E-1 6.68164E-1 6.90394E-1 6.90394E-1 -9999 -9999 -9999 -9999 -9999 -9999 -9999 -9999 -9999 -9999 -9999 -9999 -9999 -9999 -9999 -9999 -9999
-9999 -9999 -9999 -9999 -9999 -9999 -9999 -9999 -9999 -9999 -9999 -9999 -9999 -9999 -9999 -9999 -9999 -9999 -9999 -9999 -9999 -9999 -9999 -9999 -9999 -9999 -9999 -9999 -9999 -9999 -9999 -9999 -9999 -9999 -9999 -9999 -9999 -9999 -9999 -9999 -9999 -9999 -9999 -9999 -9999 -9999 -9999 -9999 -9999 -9999 -9999 -9999 -9999 -9999 -9999 -9999 -9999 -9999 -9999 -9999 -9999 -9999 -9999 -9999 -9999 -9999 -9999 -9999 -9999 -9999 -9999 -9999 -9999 -9999 -9999 -9999 -9999 -9999 -9999 -9999 -9999 -9999 -9999 -9999 -9999 -9999 -9999 -9999 -9999 -9999 -9999 -9999 -9999 -9999 -9999 -9999 -9999 -9999 -9999 -9999 -9999 -9999 -9999 -9999 -9999 -9999 -9999 -9999 -9999 2.54965E-1 2.58891E-1 2.62193E-1 2.37219E-1 2.33825E-1 2.42216E-1 2.46329E-1 2.34132E-1 2.04933E-1 1.99405E-1 1.98858E-1 1.99131E-1 2.04096E-1 1.97691E-1 2.21863E-1 2.57463E-1 2.90498E-1 3.11095E-1 2.63732E-1 2.56804E-1 2.59483E-1 2.38919E-1 2.34941E-1 1.91932E-1 1.70307E-1 1.67421E-1 1.81269E-1 1.90078E-1 2.00076E-1 1.79966E-1 1.78956E-1 2.23226E-1 3.33581E-1 4.19924E-1 3.73188E-1 2.20356E-1 2.56659E-1 2.78547E-1 2.811E-1 3.29564E-1 3.03015E-1 2.99172E-1 3.12187E-1 1.99917E-1 1.70583E-1 2.56866E-1 3.43052E-1 3.1293E-1 2.61751E-1 1.57688E-1 1.82811E-1 1.43813E-1 1.85385E-1 1.75041E-1 1.49212E-1 1.85916E-1 1.94699E-1 1.8586E-1 2.01042E-1 1.16633E-1 8.21042E-2 1.03911E-1 8.71296E-2 7.506E-2 8.21042E-2 1.16633E-1 1.72155E-1 2.29083E-1 2.98059E-1 2.71633E-1 1.75241E-1 2.12141E-1 2.36846E-1 1.42147E-1 7.506E-2 7.28381E-2 6.65313E-2 6.26125E-2 5.05331E-2 8.45831E-2 5.05331E-2 7.73441E-2 1.13331E-1 6.65313E-2 5.54133E-2 5.89099E-2 4.46566E-2 1.23487E-1 1.91447E-1 1.58721E-1 1.4615E-1 2.12346E-1 1.4615E-1 1.63102E-1 1.72155E-1 2.28368E-1 2.83836E-1 3.69089E-1 4.23362E-1 4.39278E-1 3.92031E-1 3.69089E-1 2.77286E-1 2.38727E-1 2.44674E-1 3.45136E-1 3.82666E-1 4.05909E-1 3.45136E-1 3.16417E-1 4.1134E-1 4.83409E-1 3.95721E-1 4.03506E-1 4.67225E-1 4.96394E-1 5.36888E-1 5.769E-1 5.36888E-1 5.36888E-1 5.88815E-1 5.32934E-1 5.73017E-1 5.41002E-1 6.30628E-1 6.07678E-1 5.60421E-1 5.92103E-1 6.23038E-1 6.40607E-1 6.77049E-1 6.62699E-1 6.73538E-1 6.96198E-1 6.87001E-1 6.77655E-1 6.77655E-1 6.90394E-1 6.90394E-1 6.90394E-1 -9999 -9999 -9999 -9999 -9999 -9999 -9999 -9999 -9999 -9999 -9999 -9999 -9999 -9999 -9999
-9999 -9999 -9999 -9999 -9999 -9999 -9999 -9999 -9999 -9999 -9999 -9999 -9999 -9999 -9999 -9999 -9999 -9999 -9999 -9999 -9999 -9999 -9999 -9999 -9999 -9999 -9999 -9999 -9999 -9999 -9999 -9999 -9999 -9999 -9999 -9999 -9999 -9999 -9999 -9999 -9999 -9999 -9999 -9999 -9999 -9999 -9999 -9999 -9999 -9999 -9999 -9999 -9999 -9999 -9999 -9999 -9999 -9999 -9999 -9999 -9999 -9999 -9999 -9999 -9999 -9999 -9999 -9999 -9999 -9999 -9999 -9999 -9999 -9999 -9999 -9999 -9999 -9999 -9999 -9999 -9999 -9999 -9999 -9999 -9999 -9999 -9999 -9999 -9999 -9999 -9999 -9999 -9999 -9999 -9999 -9999 -9999 -9999 -9999 -9999 -9999 -9999 -9999 -9999 -9999 -9999 -9999 -9999 -9999 2.5725E-1 2.77039E-1 2.9009E-1 2.68315E-1 2.43792E-1 2.77208E-1 2.85735E-1 2.64164E-1 2.23977E-1 2.22836E-1 2.17784E-1 1.96876E-1 1.87565E-1 1.82142E-1 1.86782E-1 2.14266E-1 2.51981E-1 2.96651E-1 2.91258E-1 2.9303E-1 3.03852E-1 2.85631E-1 2.56342E-1 2.14963E-1 1.93531E-1 1.8611E-1 2.27155E-1 2.34979E-1 2.56403E-1 2.17095E-1 2.0284E-1 3.13395E-1 4.23295E-1 3.78846E-1 2.86705E-1 2.25249E-1 2.59833E-1 2.56331E-1 2.85349E-1 2.7635E-1 2.47297E-1 2.41785E-1 2.48759E-1 2.105E-1 1.48838E-1 2.105E-1 3.09441E-1 2.75743E-1 2.27637E-1 2.08968E-1 2.17613E-1 1.9959E-1 1.76681E-1 1.57125E-1 1.62413E-1 1.23049E-1 1.03911E-1 1.06971E-1 1.50246E-1 1.23487E-1 7.06769E-2 6.45442E-2 7.96917E-2 1.27043E-1 1.34416E-1 1.81602E-1 2.58985E-1 2.84661E-1 2.46727E-1 1.86474E-1 1.42147E-1 2.33496E-1 1.73877E-1 1.12665E-1 1.01028E-1 1.20134E-1 1.13441E-1 7.97723E-2 4.75583E-2 5.05858E-2 6.46106E-2 6.45442E-2 7.28381E-2 5.05331E-2 3.26867E-2 7.73441E-2 9.51899E-2 1.50246E-1 1.76829E-1 1.42147E-1 1.6758E-1 1.30685E-1 1.6758E-1 2.23403E-1 2.71633E-1 3.18817E-1 3.18817E-1 3.99791E-1 4.23362E-1 3.99791E-1 3.25015E-1 3.10942E-1 2.11669E-1 1.67015E-1 2.50721E-1 2.89034E-1 3.30619E-1 3.37839E-1 2.95747E-1 3.67456E-1 4.35098E-1 4.75311E-1 4.51111E-1 3.50233E-1 3.50233E-1 4.35098E-1 5.36888E-1 5.28811E-1 5.20718E-1 4.72086E-1 5.73017E-1 5.08644E-1 4.52008E-1 4.76215E-1 5.73017E-1 5.44377E-1 4.71515E-1 5.03933E-1 5.20146E-1 5.71007E-1 6.17902E-1 6.25533E-1 6.82948E-1 6.99574E-1 7.05241E-1 6.96198E-1 6.8576E-1 7.2058E-1 7.0852E-1 7.0852E-1 6.99535E-1 -9999 -9999 -9999 -9999 -9999 -9999 -9999 -9999 -9999 -9999 -9999 -9999 -9999 -9999
-9999 -9999 -9999 -9999 -9999 -9999 -9999 -9999 -9999 -9999 -9999 -9999 -9999 -9999 -9999 -9999 -9999 -9999 -9999 -9999 -9999 -9999 -9999 -9999 -9999 -9999 -9999 -9999 -9999 -9999 -9999 -9999 -9999 -9999 -9999 -9999 -9999 -9999 -9999 -9999 -9999 -9999 -9999 -9999 -9999 -9999 -9999 -9999 -9999 -9999 -9999 -9999 -9999 -9999 -9999 -9999 -9999 -9999 -9999 -9999 -9999 -9999 -9999 -9999 -9999 -9999 -9999 -9999 -9999 -9999 -9999 -9999 -9999 -9999 -9999 -9999 -9999 -9999 -9999 -9999 -9999 -9999 -9999 -9999 -9999 -9999 -9999 -9999 -9999 -9999 -9999 -9999 -9999 -9999 -9999 -9999 -9999 -9999 -9999 -9999 -9999 -9999 -9999 -9999 -9999 -9999 -9999 -9999 2.4755E-1 2.41587E-1 2.87569E-1 3.46239E-1 3.15462E-1 2.50488E-1 2.46839E-1 2.97773E-1 3.00648E-1 2.59474E-1 2.49397E-1 2.54253E-1 2.55555E-1 2.20387E-1 1.89926E-1 1.80362E-1 1.71661E-1 2.07983E-1 2.62457E-1 2.80414E-1 2.95223E-1 2.73355E-1 2.67271E-1 2.52765E-1 2.25905E-1 2.21194E-1 2.37597E-1 2.72738E-1 3.28269E-1 3.08196E-1 2.18215E-1 2.41714E-1 4.09811E-1 3.68576E-1 3.77181E-1 2.61487E-1 2.205E-1 2.43801E-1 2.87635E-1 2.74646E-1 2.49516E-1 2.48192E-1 2.14914E-1 2.4479E-1 2.89034E-1 1.89739E-1 1.67015E-1 2.34136E-1 2.22532E-1 2.20487E-1 1.7468E-1 1.57278E-1 1.61813E-1 1.52745E-1 1.13526E-1 1.13331E-1 7.06769E-2 5.21128E-2 6.07348E-2 9.24316E-2 9.24316E-2 6.45442E-2 5.54133E-2 9.51899E-2 1.50246E-1 2.01695E-1 2.40746E-1 2.71633E-1 1.86641E-1 1.23606E-1 1.10219E-1 9.81188E-2 1.5458E-1 1.82776E-1 1.60006E-1 1.64995E-1 1.3081E-1 1.07076E-1 8.98351E-2 5.89708E-2 3.27214E-2 4.75583E-2 5.37951E-2 7.97723E-2 5.37951E-2 6.2677E-2 7.51364E-2 9.80216E-2 1.16633E-1 1.58721E-1 1.91447E-1 2.12346E-1 1.23487E-1 1.50246E-1 1.76829E-1 2.17824E-1 2.71633E-1 3.70034E-1 3.92998E-1 3.84325E-1 3.76676E-1 2.58207E-1 2.01042E-1 2.01042E-1 1.5818E-1 2.06305E-1 2.69448E-1 2.89034E-1 3.37839E-1 2.75883E-1 2.89034E-1 3.0255E-1 4.03506E-1 4.35098E-1 3.72695E-1 3.0045E-1 3.50233E-1 4.88284E-1 4.96394E-1 4.64008E-1 3.77269E-1 4.8018E-1 5.49048E-1 4.43984E-1 4.52008E-1 4.20102E-1 4.07659E-1 4.79608E-1 5.20146E-1 5.52413E-1 6.33103E-1 6.40607E-1 6.55408E-1 6.69913E-1 6.34885E-1 6.8576E-1 6.87001E-1 6.87001E-1 6.99535E-1 -9999 -9999 -9999 -9999 -9999 -9999 -9999 -9999 -9999 -9999 -9999 -9999 -9999 -9999 -9999 -9999 -9999
-9999 -9999 -9999 -9999 -9999 -9999 -9999 -9999 -9999 -9999 -9999 -9999 -9999 -9999 -9999 -9999 -9999 -9999 -9999 -9999 -9999 -9999 -9999 -9999 -9999 -9999 -9999 -9999 -9999 -9999 -9999 -9999 -9999 -9999 -9999 -9999 -9999 -9999 -9999 -9999 -9999 -9999 -9999 -9999 -9999 -9999 -9999 -9999 -9999 -9999 -9999 -9999 -9999 -9999 -9999 -9999 -9999 -9999 -9999 -9999 -9999 -9999 -9999 -9999 -9999 -9999 -9999 -9999 -9999 -9999 -9999 -9999 -9999 -9999 -9999 -9999 -9999 -9999 -9999 -9999 -9999 -9999 -9999 -9999 -9999 -9999 -9999 -9999 -9999 -9999 -9999 -9999 -9999 -9999 -9999 -9999 -9999 -9999 -9999 -9999 -9999 -9999 -9999 -9999 -9999 -9999 -9999 -9999 2.22954E-1 2.37219E-1 3.08473E-1 3.59938E-1 3.53709E-1 2.43351E-1 2.32478E-1 2.86085E-1 3.14146E-1 3.07174E-1 2.65404E-1 2.59051E-1 2.90966E-1 2.64457E-1 2.13401E-1 1.68757E-1 1.64709E-1 1.78341E-1 2.23439E-1 2.28788E-1 2.22329E-1 2.17285E-1 2.15831E-1 2.12371E-1 2.19674E-1 2.07454E-1 2.43134E-1 2.74441E-1 3.23497E-1 2.63711E-1 2.46191E-1 2.79804E-1 3.90556E-1 3.7415E-1 3.65104E-1 2.53675E-1 2.78389E-1 2.54467E-1 2.93624E-1 2.64163E-1 2.05673E-1 2.45091E-1 1.7957E-1 1.5373E-1 2.18754E-1 1.5818E-1 1.81E-1 2.55768E-1 2.37275E-1 2.21983E-1 1.81076E-1 1.43109E-1 1.46685E-1 1.47418E-1 9.46452E-2 9.9284E-2 7.506E-2 5.05331E-2 4.75086E-2 5.71365E-2 5.05331E-2 6.07348E-2 7.506E-2 9.80216E-2 1.27164E-1 2.0715E-1 1.76989E-1 1.58868E-1 1.58868E-1 1.07076E-1 6.46106E-2 8.21871E-2 1.46287E-1 1.93808E-1 1.14449E-1 1.0201E-1 7.07491E-2 6.2677E-2 5.89708E-2 4.07258E-2 4.33381E-2 4.33381E-2 3.4839E-2 4.90499E-2 5.37951E-2 8.98351E-2 1.20134E-1 1.16746E-1 1.20134E-1 1.86641E-1 2.98059E-1 3.25905E-1 3.55037E-1 2.34864E-1 2.65261E-1 2.71633E-1 3.47643E-1 3.70034E-1 3.25905E-1 2.58985E-1 3.32173E-1 2.70831E-1 2.227E-1 1.5818E-1 1.26593E-1 1.45645E-1 1.76239E-1 2.44674E-1 3.09441E-1 2.38727E-1 1.99917E-1 2.44674E-1 3.30619E-1 3.80313E-1 3.07314E-1 2.54966E-1 3.65141E-1 4.67225E-1 4.31922E-1 3.69677E-1 3.62148E-1 4.47911E-1 5.08644E-1 5.08644E-1 4.28027E-1 3.01212E-1 3.08086E-1 4.31359E-1 5.36317E-1 5.84243E-1 5.60421E-1 6.25533E-1 6.48043E-1 6.33103E-1 5.71007E-1 6.64414E-1 6.99574E-1 6.77655E-1 6.87001E-1 7.0852E-1 6.90394E-1 -9999 -9999 -9999 -9999 -9999 -9999 -9999 -9999 -9999 -9999 -9999 -9999 -9999 -9999 -9999
-9999 -9999 -9999 -9999 -9999 -9999 -9999 -9999 -9999 -9999 -9999 -9999 -9999 -9999 -9999 -9999 -9999 -9999 -9999 -9999 -9999 -9999 -9999 -9999 -9999 -9999 -9999 -9999 -9999 -9999 -9999 -9999 -9999 -9999 -9999 -9999 -9999 -9999 -9999 -9999 -9999 -9999 -9999 -9999 -9999 -9999 -9999 -9999 -9999 -9999 -9999 -9999 -9999 -9999 -9999 -9999 -9999 -9999 -9999 -9999 -9999 -9999 -9999 -9999 -9999 -9999 -9999 -9999 -9999 -9999 -9999 -9999 -9999 -9999 -9999 -9999 -9999 -9999 -9999 -9999 -9999 -9999 -9999 -9999 -9999 -9999 -9999 -9999 -9999 -9999 -9999 -9999 -9999 -9999 -9999 -9999 -9999 -9999 -9999 -9999 -9999 -9999 -9999 -9999 -9999 -9999 -9999 2.20293E-1 2.16491E-1 2.28646E-1 2.87275E-1 3.42693E-1 3.34544E-1 2.53643E-1 2.13725E-1 2.61839E-1 3.0859E-1 3.39028E-1 3.19293E-1 3.064E-1 2.88792E-1 2.48125E-1 2.03503E-1 1.81161E-1 1.65181E-1 1.68037E-1 1.86822E-1 1.7996E-1 1.88195E-1 2.09565E-1 2.12705E-1 2.23268E-1 2.3039E-1 2.91886E-1 3.28709E-1 2.75863E-1 2.17631E-1 2.05988E-1 2.49801E-1 3.53663E-1 3.45036E-1 3.66505E-1 3.25111E-1 2.71757E-1 2.58017E-1 2.70923E-1 2.8794E-1 2.77881E-1 2.00806E-1 2.41075E-1 1.77131E-1 1.71683E-1 1.76239E-1 1.62549E-1 2.227E-1 2.20598E-1 2.23822E-1 1.81927E-1 1.58681E-1 1.27043E-1 1.49681E-1 1.45815E-1 1.05383E-1 8.83129E-2 1.02697E-1 7.28381E-2 6.26125E-2 4.19683E-2 5.37392E-2 7.97723E-2 1.07076E-1 1.20134E-1 1.91617E-1 1.96694E-1 1.20134E-1 7.51364E-2 1.07076E-1 9.81188E-2 5.37951E-2 6.07975E-2 9.81188E-2 1.63252E-1 1.54346E-1 1.29096E-1 9.81188E-2 1.04013E-1 6.46106E-2 5.54709E-2 7.29123E-2 4.61099E-2 5.21671E-2 6.86453E-2 8.21871E-2 9.81188E-2 1.50386E-1 1.91617E-1 2.23594E-1 1.86641E-1 2.01871E-1 1.67733E-1 2.71633E-1 3.33074E-1 3.25905E-1 3.55037E-1 3.62502E-1 3.04892E-1 2.12346E-1 1.86474E-1 2.52807E-1 3.04033E-1 2.64471E-1 1.53907E-1 1.30225E-1 1.16215E-1 1.76239E-1 2.45973E-1 2.69448E-1 1.99917E-1 2.27134E-1 2.82412E-1 3.09441E-1 2.73895E-1 2.80395E-1 2.48852E-1 3.65141E-1 4.2714E-1 3.62148E-1 2.77793E-1 2.97739E-1 3.39977E-1 3.54687E-1 4.12218E-1 4.12218E-1 3.08086E-1 3.58486E-1 4.71515E-1 5.03933E-1 5.03933E-1 4.87711E-1 5.55042E-1 6.25533E-1 5.78937E-1 6.02467E-1 6.64414E-1 6.8576E-1 6.96198E-1 6.96198E-1 7.27066E-1 6.99535E-1 -9999 -9999 -9999 -9999 -9999 -9999 -9999 -9999 -9999 -9999 -9999 -9999 -9999 -9999 -9999
-9999 -9999 -9999 -9999 -9999 -9999 -9999 -9999 -9999 -9999 -9999 -9999 -9999 -9999 -9999 -9999 -9999 -9999 -9999 -9999 -9999 -9999 -9999 -9999 -9999 -9999 -9999 -9999 -9999 -9999 -9999 -9999 -9999 -9999 -9999 -9999 -9999 -9999 -9999 -9999 -9999 -9999 -9999 -9999 -9999 -9999 -9999 -9999 -9999 -9999 -9999 -9999 -9999 -9999 -9999 -9999 -9999 -9999 -9999 -9999 -9999 -9999 -9999 -9999 -9999 -9999 -9999 -9999 -9999 -9999 -9999 -9999 -9999 -9999 -9999 -9999 -9999 -9999 -9999 -9999 -9999 -9999 -9999 -9999 -9999 -9999 -9999 -9999 -9999 -9999 -9999 -9999 -9999 -9999 -9999 -9999 -9999 -9999 -9999 -9999 -9999 -9999 -9999 -9999 -9999 -9999 -9999 2.14751E-1 2.1159E-1 2.29251E-1 2.73937E-1 3.49194E-1 3.40676E-1 2.55269E-1 2.08587E-1 2.3061E-1 3.04219E-1 3.64483E-1 3.67665E-1 3.44488E-1 2.69146E-1 2.38296E-1 2.05454E-1 1.85264E-1 1.7514E-1 1.55103E-1 1.76986E-1 1.91932E-1 2.17964E-1 2.15589E-1 2.03304E-1 2.26512E-1 2.79934E-1 3.96072E-1 3.83776E-1 3.10145E-1 1.8E-1 2.10317E-1 3.08849E-1 3.6919E-1 3.34324E-1 3.62406E-1 2.77933E-1 2.34759E-1 2.55118E-1 2.36749E-1 2.37572E-1 2.07109E-1 2.53339E-1 2.06803E-1 1.60992E-1 2.16868E-1 1.71578E-1 1.95881E-1 2.42645E-1 2.22493E-1 1.74228E-1 1.33761E-1 1.34607E-1 1.10111E-1 9.51899E-2 1.19539E-1 7.91685E-2 8.45424E-2 6.7376E-2 7.01626E-2 5.89708E-2 4.33381E-2 6.86453E-2 9.25238E-2 1.27164E-1 1.72312E-1 1.72312E-1 1.27164E-1 7.74226E-2 4.75583E-2 6.65996E-2 5.37951E-2 5.89708E-2 8.21871E-2 1.13441E-1 1.3081E-1 1.7588E-1 1.49589E-1 1.7045E-1 1.4555E-1 9.25238E-2 1.01028E-1 7.29123E-2 7.29123E-2 8.98351E-2 8.21871E-2 7.07491E-2 7.74226E-2 9.52846E-2 1.50386E-1 2.59196E-1 3.19056E-1 1.46287E-1 1.5458E-1 2.78321E-1 2.35062E-1 2.52807E-1 3.33074E-1 3.25905E-1 2.65261E-1 1.76829E-1 1.42147E-1 1.81602E-1 1.86474E-1 2.45973E-1 2.11669E-1 1.37753E-1 1.03534E-1 1.67015E-1 2.17134E-1 1.67015E-1 1.57248E-1 1.99917E-1 1.94778E-1 2.44674E-1 1.75223E-1 2.08847E-1 2.93674E-1 3.65141E-1 3.28415E-1 2.36919E-1 3.25569E-1 3.54687E-1 2.90999E-1 2.8435E-1 3.15046E-1 3.3642E-1 2.87731E-1 3.43702E-1 4.55379E-1 4.23419E-1 3.46776E-1 3.8438E-1 4.82264E-1 5.9467E-1 4.74167E-1 5.38962E-1 6.78726E-1 6.9271E-1 6.96198E-1 6.9271E-1 7.07328E-1 -9999 -9999 -9999 -9999 -9999 -9999 -9999 -9999 -9999 -9999 -9999 -9999 -9999 -9999 -9999 -9999
-9999 -9999 -9999 -9999 -9999 -9999 -9999 -9999 -9999 -9999 -9999 -9999 -9999 -9999 -9999 -9999 -9999 -9999 -9999 -9999 -9999 -9999 -9999 -9999 -9999 -9999 -9999 -9999 -9999 -9999 -9999 -9999 -9999 -9999 -9999 -9999 -9999 -9999 -9999 -9999 -9999 -9999 -9999 -9999 -9999 -9999 -9999 -9999 -9999 -9999 -9999 -9999 -9999 -9999 -9999 -9999 -9999 -9999 -9999 -9999 -9999 -9999 -9999 -9999 -9999 -9999 -9999 -9999 -9999 -9999 -9999 -9999 -9999 -9999 -9999 -9999 -9999 -9999 -9999 -9999 -9999 -9999 -9999 -9999 -9999 -9999 -9999 -9999 -9999 -9999 -9999 -9999 -9999 -9999 -9999 -9999 -9999 -9999 -9999 -9999 -9999 -9999 -9999 -9999 -9999 -9999 -9999 2.11018E-1 2.13023E-1 2.37456E-1 3.2545E-1 3.95334E-1 3.55844E-1 2.61177E-1 1.97192E-1 2.24933E-1 2.81514E-1 3.53051E-1 3.84213E-1 3.24587E-1 2.86738E-1 2.50369E-1 2.16336E-1 1.88127E-1 1.63868E-1 1.69099E-1 1.84857E-1 2.01727E-1 2.15926E-1 1.97809E-1 2.00268E-1 2.4445E-1 3.41692E-1 4.41267E-1 3.7191E-1 2.44544E-1 1.9608E-1 2.57969E-1 3.45556E-1 3.35826E-1 3.18782E-1 3.03145E-1 2.49537E-1 2.00315E-1 2.40551E-1 2.56112E-1 2.23351E-1 1.8788E-1 2.31963E-1 1.57976E-1 1.45265E-1 1.5818E-1 1.45645E-1 2.11669E-1 2.41462E-1 1.67158E-1 1.46246E-1 1.15679E-1 8.75895E-2 9.7752E-2 1.09856E-1 8.67601E-2 6.57855E-2 5.4382E-2 4.63941E-2 5.4954E-2 5.71957E-2 3.4839E-2 6.46106E-2 9.25238E-2 1.23606E-1 1.67733E-1 1.27256E-1 1.04742E-1 8.7217E-2 5.21671E-2 4.20125E-2 4.47035E-2 7.51364E-2 1.13441E-1 1.42281E-1 1.3081E-1 1.07076E-1 8.7217E-2 1.3081E-1 1.60051E-1 1.44432E-1 1.2261E-1 9.81188E-2 1.01028E-1 6.65996E-2 6.46106E-2 7.74226E-2 1.16746E-1 1.38367E-1 1.34544E-1 1.96694E-1 1.42281E-1 1.91617E-1 2.29278E-1 2.84885E-1 2.18011E-1 2.0715E-1 2.98289E-1 2.781E-1 3.04761E-1 2.34864E-1 1.63102E-1 1.20018E-1 1.23487E-1 1.63102E-1 2.01042E-1 1.41653E-1 1.03534E-1 1.49729E-1 1.37753E-1 1.41653E-1 9.99278E-2 1.05918E-1 1.44774E-1 1.48838E-1 1.12223E-1 1.33133E-1 2.19773E-1 2.61179E-1 2.67489E-1 2.80395E-1 3.32734E-1 3.84923E-1 3.25569E-1 3.32734E-1 2.97739E-1 3.08086E-1 2.682E-1 2.4953E-1 3.73543E-1 3.46776E-1 2.83883E-1 3.69143E-1 4.87711E-1 5.22801E-1 4.41958E-1 5.22801E-1 6.17902E-1 6.27331E-1 6.9271E-1 6.42374E-1 6.86777E-1 -9999 -9999 -9999 -9999 -9999 -9999 -9999 -9999 -9999 -9999 -9999 -9999 -9999 -9999 -9999 -9999
-9999 -9999 -9999 -9999 -9999 -9999 -9999 -9999 -9999 -9999 -9999 -9999 -9999 -9999 -9999 -9999 -9999 -9999 -9999 -9999 -9999 -9999 -9999 -9999 -9999 -9999 -9999 -9999 -9999 -9999 -9999 -9999 -9999 -9999 -9999 -9999 -9999 -9999 -9999 -9999 -9999 -9999 -9999 -9999 -9999 -9999 -9999 -9999 -9999 -9999 -9999 -9999 -9999 -9999 -9999 -9999 -9999 -9999 -9999 -9999 -9999 -9999 -9999 -9999 -9999 -9999 -9999 -9999 -9999 -9999 -9999 -9999 -9999 -9999 -9999 -9999 -9999 -9999 -9999 -9999 -9999 -9999 -9999 -9999 -9999 -9999 -9999 -9999 -9999 -9999 -9999 -9999 -9999 -9999 -9999 -9999 -9999 -9999 -9999 -9999 -9999 -9999 -9999 -9999 -9999 -9999 2.1331E-1 2.12162E-1 2.1406E-1 2.53968E-1 3.36837E-1 4.12315E-1 3.70572E-1 2.46163E-1 2.08881E-1 2.10016E-1 2.54956E-1 2.92436E-1 3.43323E-1 3.56248E-1 3.13419E-1 2.7089E-1 2.01131E-1 1.72253E-1 1.6934E-1 1.91444E-1 1.87193E-1 1.99847E-1 1.74182E-1 1.85597E-1 2.37294E-1 3.21938E-1 4.28632E-1 4.07708E-1 3.26933E-1 2.07066E-1 2.44065E-1 3.50925E-1 3.47777E-1 3.0789E-1 3.21245E-1 2.60915E-1 2.36054E-1 2.03998E-1 1.98668E-1 2.13108E-1 1.54403E-1 1.94668E-1 1.92851E-1 1.2049E-1 1.30825E-1 1.30225E-1 1.34416E-1 1.91447E-1 1.7399E-1 1.17951E-1 1.45633E-1 1.04452E-1 1.06913E-1 1.11786E-1 9.94096E-2 8.90305E-2 8.09335E-2 8.19591E-2 6.83644E-2 6.24781E-2 5.21671E-2 3.82647E-2 7.07491E-2 9.81188E-2 1.20134E-1 1.33235E-1 6.69503E-2 5.78037E-2 6.86453E-2 5.04965E-2 2.88013E-2 2.88013E-2 5.37005E-2 9.51244E-2 7.27867E-2 5.04965E-2 5.04965E-2 5.37005E-2 1.13255E-1 1.43596E-1 1.00562E-1 9.63828E-2 7.72898E-2 6.85265E-2 6.06914E-2 5.20752E-2 1.04013E-1 1.58868E-1 2.1253E-1 2.53014E-1 1.50386E-1 1.46287E-1 2.35062E-1 2.7185E-1 2.84885E-1 2.29278E-1 1.58868E-1 2.53014E-1 2.53014E-1 2.30383E-1 2.73858E-1 1.76829E-1 1.20018E-1 1.10111E-1 1.06971E-1 1.13331E-1 1.16215E-1 7.70551E-2 1.1959E-1 9.4841E-2 7.04109E-2 5.69183E-2 7.20938E-2 9.99278E-2 1.15497E-1 1.40802E-1 1.79962E-1 2.54966E-1 2.80395E-1 3.14264E-1 2.86989E-1 2.73895E-1 3.32734E-1 3.77269E-1 3.92633E-1 3.92633E-1 3.73543E-1 3.22089E-1 2.20395E-1 2.94427E-1 2.77333E-1 2.28409E-1 3.32225E-1 3.54162E-1 3.86901E-1 3.71624E-1 4.26018E-1 4.98481E-1 5.80808E-1 6.57141E-1 5.48917E-1 6.12038E-1 -9999 -9999 -9999 -9999 -9999 -9999 -9999 -9999 -9999 -9999 -9999 -9999 -9999 -9999 -9999 -9999
-9999 -9999 -9999 -9999 -9999 -9999 -9999 -9999 -9999 -9999 -9999 -9999 -9999 -9999 -9999 -9999 -9999 -9999 -9999 -9999 -9999 -9999 -9999 -9999 -9999 -9999 -9999 -9999 -9999 -9999 -9999 -9999 -9999 -9999 -9999 -9999 -9999 -9999 -9999 -9999 -9999 -9999 -9999 -9999 -9999 -9999 -9999 -9999 -9999 -9999 -9999 -9999 -9999 -9999 -9999 -9999 -9999 -9999 -9999 -9999 -9999 -9999 -9999 -9999 -9999 -9999 -9999 -9999 -9999 -9999 -9999 -9999 -9999 -9999 -9999 -9999 -9999 -9999 -9999 -9999 -9999 -9999 -9999 -9999 -9999 -9999 -9999 -9999 -9999 -9999 -9999 -9999 -9999 -9999 -9999 -9999 -9999 -9999 -9999 -9999 -9999 -9999 -9999 -9999 -9999 -9999 2.09595E-1 2.03818E-1 2.46572E-1 3.02209E-1 3.21265E-1 3.32911E-1 3.17494E-1 2.45211E-1 2.3996E-1 2.31269E-1 2.22548E-1 2.70552E-1 3.51936E-1 3.79823E-1 3.50764E-1 2.58964E-1 2.01958E-1 1.71034E-1 1.71765E-1 2.01772E-1 1.6711E-1 1.71527E-1 1.63835E-1 1.94385E-1 2.91408E-1 3.98331E-1 3.84076E-1 3.75091E-1 2.37646E-1 2.21385E-1 2.96282E-1 3.07041E-1 3.1645E-1 3.17392E-1 2.97431E-1 2.1749E-1 1.79098E-1 1.98385E-1 2.02705E-1 1.77591E-1 2.0136E-1 2.10328E-1 1.59917E-1 1.43057E-1 1.5034E-1 1.74682E-1 1.30685E-1 1.00928E-1 1.23487E-1 1.62112E-1 1.42546E-1 1.19243E-1 1.19243E-1 9.77621E-2 9.86628E-2 8.04853E-2 7.75175E-2 7.05136E-2 5.01896E-2 5.52759E-2 5.54709E-2 3.70883E-2 4.33381E-2 6.2677E-2 9.25238E-2 9.6493E-2 5.96214E-2 4.7187E-2 3.58823E-2 2.88013E-2 2.79074E-2 2.9723E-2 5.70955E-2 7.27867E-2 4.74742E-2 3.37036E-2 4.06532E-2 6.06914E-2 8.45241E-2 1.16554E-1 1.11254E-1 9.79544E-2 5.20752E-2 3.81963E-2 3.94064E-2 4.60282E-2 7.06269E-2 7.72898E-2 1.26958E-1 1.42281E-1 1.86641E-1 2.18011E-1 2.78321E-1 1.96694E-1 2.1253E-1 1.58868E-1 1.34544E-1 1.91617E-1 2.40946E-1 2.18011E-1 2.50423E-1 2.34864E-1 1.6758E-1 1.63102E-1 1.38236E-1 1.10111E-1 6.07348E-2 7.25646E-2 1.03534E-1 6.83164E-2 4.881E-2 7.25646E-2 9.20918E-2 1.48838E-1 1.848E-1 2.105E-1 2.38727E-1 1.94778E-1 2.42836E-1 2.86989E-1 1.83303E-1 1.83303E-1 2.7133E-1 2.97739E-1 3.92633E-1 4.00398E-1 2.94427E-1 2.55655E-1 1.83846E-1 2.09447E-1 2.28409E-1 2.11707E-1 2.46016E-1 3.39462E-1 4.49976E-1 4.41958E-1 4.66084E-1 5.3089E-1 5.32803E-1 5.80808E-1 5.6493E-1 5.24718E-1 -9999 -9999 -9999 -9999 -9999 -9999 -9999 -9999 -9999 -9999 -9999 -9999 -9999 -9999 -9999 -9999
-9999 -9999 -9999 -9999 -9999 -9999 -9999 -9999 -9999 -9999 -9999 -9999 -9999 -9999 -9999 -9999 -9999 -9999 -9999 -9999 -9999 -9999 -9999 -9999 -9999 -9999 -9999 -9999 -9999 -9999 -9999 -9999 -9999 -9999 -9999 -9999 -9999 -9999 -9999 -9999 -9999 -9999 -9999 -9999 -9999 -9999 -9999 -9999 -9999 -9999 -9999 -9999 -9999 -9999 -9999 -9999 -9999 -9999 -9999 -9999 -9999 -9999 -9999 -9999 -9999 -9999 -9999 -9999 -9999 -9999 -9999 -9999 -9999 -9999 -9999 -9999 -9999 -9999 -9999 -9999 -9999 -9999 -9999 -9999 -9999 -9999 -9999 -9999 -9999 -9999 -9999 -9999 -9999 -9999 -9999 -9999 -9999 -9999 -9999 -9999 -9999 -9999 -9999 -9999 -9999 2.07897E-1 1.91059E-1 2.10289E-1 2.77815E-1 3.10218E-1 2.71855E-1 2.80765E-1 2.84993E-1 2.40484E-1 2.47861E-1 2.43198E-1 2.38137E-1 2.77081E-1 3.7305E-1 3.74524E-1 3.3701E-1 2.54387E-1 1.97575E-1 1.70307E-1 1.71034E-1 1.80219E-1 1.59846E-1 1.60806E-1 1.80767E-1 2.40198E-1 2.80439E-1 3.85592E-1 3.76805E-1 3.36874E-1 2.09986E-1 2.26845E-1 2.83611E-1 3.37313E-1 3.28758E-1 3.24014E-1 2.54163E-1 1.89085E-1 1.59747E-1 1.67913E-1 1.71139E-1 1.9082E-1 2.03073E-1 1.99038E-1 1.50188E-1 1.09291E-1 1.10553E-1 1.58344E-1 1.20018E-1 7.28381E-2 1.30685E-1 1.84443E-1 1.37562E-1 8.96614E-2 8.04916E-2 7.77127E-2 8.98404E-2 7.65746E-2 5.51279E-2 6.37019E-2 6.60867E-2 4.68361E-2 4.24664E-2 3.17098E-2 3.58823E-2 5.37005E-2 4.89632E-2 7.21585E-2 7.06072E-2 4.64635E-2 3.42219E-2 4.19378E-2 3.70219E-2 2.88013E-2 3.58823E-2 4.46242E-2 2.88013E-2 3.06732E-2 4.19378E-2 3.47765E-2 4.19378E-2 8.20469E-2 1.17336E-1 7.50072E-2 7.06269E-2 5.37005E-2 3.70219E-2 4.46242E-2 7.96359E-2 1.19937E-1 7.96359E-2 8.70691E-2 1.13255E-1 2.29278E-1 2.46931E-1 1.63252E-1 1.3081E-1 1.3081E-1 1.20134E-1 2.01871E-1 1.86641E-1 1.63252E-1 1.38367E-1 2.01695E-1 2.23403E-1 1.91447E-1 1.23487E-1 8.71296E-2 4.89987E-2 7.06769E-2 6.42997E-2 5.03387E-2 5.52014E-2 8.68074E-2 1.1959E-1 1.2582E-1 1.61596E-1 1.57248E-1 2.15944E-1 1.36922E-1 1.83303E-1 2.36919E-1 1.78495E-1 1.396E-1 2.08847E-1 3.69677E-1 3.84923E-1 3.04567E-1 2.97739E-1 2.55655E-1 1.93784E-1 1.52175E-1 2.61879E-1 2.97259E-1 2.90526E-1 4.39336E-1 5.44377E-1 5.9467E-1 5.3089E-1 6.33103E-1 6.19714E-1 4.9229E-1 4.76083E-1 5.24718E-1 7.07328E-1 -9999 -9999 -9999 -9999 -9999 -9999 -9999 -9999 -9999 -9999 -9999 -9999 -9999 -9999 -9999
-9999 -9999 -9999 -9999 -9999 -9999 -9999 -9999 -9999 -9999 -9999 -9999 -9999 -9999 -9999 -9999 -9999 -9999 -9999 -9999 -9999 -9999 -9999 -9999 -9999 -9999 -9999 -9999 -9999 -9999 -9999 -9999 -9999 -9999 -9999 -9999 -9999 -9999 -9999 -9999 -9999 -9999 -9999 -9999 -9999 -9999 -9999 -9999 -9999 -9999 -9999 -9999 -9999 -9999 -9999 -9999 -9999 -9999 -9999 -9999 -9999 -9999 -9999 -9999 -9999 -9999 -9999 -9999 -9999 -9999 -9999 -9999 -9999 -9999 -9999 -9999 -9999 -9999 -9999 -9999 -9999 -9999 -9999 -9999 -9999 -9999 -9999 -9999 -9999 -9999 -9999 -9999 -9999 -9999 -9999 -9999 -9999 -9999 -9999 -9999 -9999 -9999 -9999 -9999 -9999 1.8014E-1 1.82429E-1 2.16085E-1 2.59252E-1 2.50373E-1 2.37368E-1 2.54253E-1 2.75317E-1 2.59816E-1 2.27027E-1 2.1263E-1 2.17595E-1 2.72356E-1 3.22617E-1 3.27444E-1 2.90463E-1 2.18161E-1 1.885E-1 1.58927E-1 1.61463E-1 1.78956E-1 1.64305E-1 1.76493E-1 2.41765E-1 3.09036E-1 3.573E-1 4.17287E-1 3.51444E-1 2.84372E-1 1.94349E-1 2.17152E-1 2.64255E-1 2.71306E-1 3.10501E-1 2.98383E-1 1.88705E-1 1.73742E-1 1.5892E-1 1.73589E-1 1.26593E-1 1.49729E-1 1.67015E-1 1.78971E-1 1.40088E-1 1.42097E-1 9.64001E-2 8.97453E-2 7.73441E-2 6.65313E-2 1.10111E-1 1.47464E-1 1.03442E-1 7.29123E-2 7.07491E-2 9.84658E-2 8.65225E-2 7.55853E-2 6.69082E-2 5.04892E-2 6.32327E-2 4.94038E-2 4.59596E-2 3.47765E-2 3.47765E-2 4.19378E-2 3.26626E-2 5.53735E-2 4.54559E-2 5.2993E-2 4.74555E-2 4.61905E-2 4.06532E-2 2.9723E-2 2.79074E-2 2.30842E-2 2.70405E-2 2.53845E-2 3.06732E-2 4.74742E-2 5.37005E-2 8.20469E-2 1.18966E-1 6.06914E-2 6.6484E-2 7.50072E-2 6.6484E-2 6.25678E-2 8.96832E-2 1.72047E-1 1.23405E-1 1.42054E-1 1.67474E-1 2.28949E-1 1.81489E-1 1.27164E-1 8.7217E-2 9.52846E-2 1.20134E-1 1.67733E-1 1.23606E-1 1.10219E-1 8.98351E-2 1.38367E-1 1.91447E-1 1.30685E-1 1.23487E-1 7.506E-2 3.70491E-2 5.05331E-2 3.80754E-2 4.31248E-2 5.35332E-2 7.47788E-2 7.93947E-2 7.70551E-2 1.22294E-1 1.79962E-1 1.70583E-1 1.33133E-1 1.70583E-1 1.78495E-1 1.78495E-1 1.28312E-1 2.1426E-1 3.11484E-1 4.31922E-1 4.08212E-1 3.62148E-1 3.3642E-1 3.08086E-1 2.04125E-1 3.29215E-1 3.25066E-1 2.46016E-1 3.69143E-1 5.20146E-1 6.40607E-1 6.10212E-1 6.84103E-1 6.48043E-1 5.72888E-1 6.27331E-1 6.78726E-1 -9999 -9999 -9999 -9999 -9999 -9999 -9999 -9999 -9999 -9999 -9999 -9999 -9999 -9999 -9999 -9999
-9999 -9999 -9999 -9999 -9999 -9999 -9999 -9999 -9999 -9999 -9999 -9999 -9999 -9999 -9999 -9999 -9999 -9999 -9999 -9999 -9999 -9999 -9999 -9999 -9999 -9999 -9999 -9999 -9999 -9999 -9999 -9999 -9999 -9999 -9999 -9999 -9999 -9999 -9999 -9999 -9999 -9999 -9999 -9999 -9999 -9999 -9999 -9999 -9999 -9999 -9999 -9999 -9999 -9999 -9999 -9999 -9999 -9999 -9999 -9999 -9999 -9999 -9999 -9999 -9999 -9999 -9999 -9999 -9999 -9999 -9999 -9999 -9999 -9999 -9999 -9999 -9999 -9999 -9999 -9999 -9999 -9999 -9999 -9999 -9999 -9999 -9999 -9999 -9999 -9999 -9999 -9999 -9999 -9999 -9999 -9999 -9999 -9999 -9999 -9999 -9999 -9999 -9999 -9999 -9999 1.75877E-1 1.81154E-1 2.18464E-1 2.1489E-1 2.17504E-1 2.08269E-1 2.26982E-1 2.46263E-1 2.75026E-1 2.81622E-1 2.35917E-1 2.06948E-1 2.25703E-1 2.84552E-1 2.78258E-1 2.20803E-1 1.97575E-1 1.64738E-1 1.56424E-1 1.61E-1 1.95461E-1 1.75955E-1 1.92017E-1 2.9602E-1 3.84887E-1 4.06325E-1 3.97647E-1 3.63939E-1 2.22593E-1 2.28777E-1 2.23579E-1 2.69643E-1 2.94073E-1 2.67998E-1 2.51254E-1 2.00079E-1 1.66926E-1 1.72804E-1 1.62549E-1 1.09714E-1 7.73441E-2 1.00928E-1 9.80216E-2 1.06971E-1 1.37493E-1 1.16013E-1 7.06769E-2 5.71365E-2 7.29123E-2 9.25238E-2 9.25238E-2 1.07076E-1 6.65996E-2 5.37951E-2 7.29123E-2 1.00972E-1 7.20611E-2 6.85265E-2 5.20752E-2 5.29521E-2 4.36234E-2 4.17467E-2 3.37036E-2 2.45939E-2 2.79074E-2 2.79074E-2 3.16528E-2 3.26626E-2 4.90606E-2 3.61137E-2 3.12466E-2 4.43047E-2 3.47765E-2 2.79074E-2 1.96951E-2 1.84804E-2 2.53845E-2 3.94064E-2 8.45241E-2 1.10036E-1 9.79544E-2 8.70691E-2 4.89632E-2 4.19378E-2 5.37005E-2 5.04965E-2 8.70691E-2 1.30599E-1 9.23678E-2 9.23678E-2 1.34327E-1 2.12219E-1 1.95684E-1 1.50149E-1 8.45241E-2 6.06914E-2 7.51364E-2 1.20134E-1 1.20134E-1 1.07076E-1 7.07491E-2 5.21671E-2 8.21871E-2 1.23606E-1 1.23487E-1 7.28381E-2 3.94352E-2 2.62192E-2 2.79281E-2 2.62192E-2 3.35964E-2 4.31248E-2 4.58837E-2 7.04109E-2 1.00561E-1 1.52996E-1 1.57248E-1 1.18853E-1 1.15497E-1 1.52996E-1 1.43543E-1 1.24727E-1 1.17813E-1 2.42836E-1 3.18485E-1 3.62148E-1 4.39901E-1 4.47911E-1 4.60058E-1 4.43984E-1 2.87731E-1 3.96589E-1 4.31359E-1 2.97259E-1 2.97259E-1 4.55379E-1 6.40607E-1 6.82948E-1 6.63986E-1 6.54298E-1 6.87001E-1 -9999 -9999 -9999 -9999 -9999 -9999 -9999 -9999 -9999 -9999 -9999 -9999 -9999 -9999 -9999 -9999 -9999 -9999
-9999 -9999 -9999 -9999 -9999 -9999 -9999 -9999 -9999 -9999 -9999 -9999 -9999 -9999 -9999 -9999 -9999 -9999 -9999 -9999 -9999 -9999 -9999 -9999 -9999 -9999 -9999 -9999 -9999 -9999 -9999 -9999 -9999 -9999 -9999 -9999 -9999 -9999 -9999 -9999 -9999 -9999 -9999 -9999 -9999 -9999 -9999 -9999 -9999 -9999 -9999 -9999 -9999 -9999 -9999 -9999 -9999 -9999 -9999 -9999 -9999 -9999 -9999 -9999 -9999 -9999 -9999 -9999 -9999 -9999 -9999 -9999 -9999 -9999 -9999 -9999 -9999 -9999 -9999 -9999 -9999 -9999 -9999 -9999 -9999 -9999 -9999 -9999 -9999 -9999 -9999 -9999 -9999 -9999 -9999 -9999 -9999 -9999 -9999 -9999 -9999 -9999 -9999 -9999 1.78626E-1 1.74145E-1 1.86336E-1 1.88654E-1 1.95839E-1 1.97192E-1 2.06344E-1 2.04986E-1 2.24332E-1 2.64507E-1 3.18726E-1 3.01136E-1 2.24507E-1 2.17964E-1 2.65091E-1 2.35689E-1 2.08432E-1 1.77911E-1 1.6691E-1 1.5805E-1 1.63601E-1 2.10232E-1 1.87495E-1 2.54324E-1 3.65925E-1 4.22097E-1 4.09799E-1 3.66564E-1 3.16183E-1 2.45462E-1 2.60872E-1 2.66325E-1 2.4032E-1 2.67605E-1 2.4427E-1 2.07643E-1 2.03E-1 1.82413E-1 1.53907E-1 1.00928E-1 5.89099E-2 4.60616E-2 6.65313E-2 7.506E-2 6.45442E-2 1.03911E-1 8.45831E-2 4.33381E-2 2.88534E-2 4.33381E-2 4.20125E-2 5.71957E-2 7.97723E-2 5.71957E-2 3.4839E-2 4.20125E-2 4.74742E-2 3.47765E-2 3.06732E-2 3.47765E-2 3.58823E-2 2.53845E-2 3.16528E-2 2.30842E-2 1.79009E-2 1.57563E-2 1.90783E-2 1.73393E-2 2.53845E-2 4.45133E-2 3.7211E-2 2.40143E-2 2.08891E-2 1.96023E-2 1.37992E-2 1.61905E-2 2.44786E-2 4.04657E-2 6.42081E-2 8.66869E-2 6.22858E-2 4.17446E-2 5.86013E-2 4.30621E-2 3.47765E-2 4.06532E-2 3.94064E-2 7.50072E-2 1.16554E-1 6.44983E-2 1.00859E-1 1.62998E-1 1.99233E-1 1.32416E-1 1.23405E-1 8.45241E-2 5.53735E-2 7.27867E-2 9.25238E-2 9.25238E-2 1.07076E-1 7.97723E-2 4.61099E-2 5.89708E-2 7.29123E-2 7.97723E-2 4.75086E-2 2.23803E-2 3.06958E-2 2.88226E-2 2.62192E-2 2.97449E-2 4.18055E-2 3.92818E-2 4.881E-2 7.93947E-2 9.76635E-2 1.12223E-1 6.78712E-2 8.37296E-2 8.88449E-2 1.11233E-1 8.547E-2 1.43543E-1 2.08847E-1 2.08847E-1 2.23138E-1 3.18485E-1 3.47295E-1 4.8018E-1 4.76215E-1 4.28027E-1 5.00533E-1 3.3642E-1 2.77333E-1 3.17987E-1 4.71515E-1 5.92103E-1 6.77049E-1 6.77049E-1 -9999 -9999 -9999 -9999 -9999 -9999 -9999 -9999 -9999 -9999 -9999 -9999 -9999 -9999 -9999 -9999 -9999 -9999 -9999 -9999
-9999 -9999 -9999 -9999 -9999 -9999 -9999 -9999 -9999 -9999 -9999 -9999 -9999 -9999 -9999 -9999 -9999 -9999 -9999 -9999 -9999 -9999 -9999 -9999 -9999 -9999 -9999 -9999 -9999 -9999 -9999 -9999 -9999 -9999 -9999 -9999 -9999 -9999 -9999 -9999 -9999 -9999 -9999 -9999 -9999 -9999 -9999 -9999 -9999 -9999 -9999 -9999 -9999 -9999 -9999 -9999 -9999 -9999 -9999 -9999 -9999 -9999 -9999 -9999 -9999 -9999 -9999 -9999 -9999 -9999 -9999 -9999 -9999 -9999 -9999 -9999 -9999 -9999 -9999 -9999 -9999 -9999 -9999 -9999 -9999 -9999 -9999 -9999 -9999 -9999 -9999 -9999 -9999 -9999 -9999 -9999 -9999 -9999 -9999 -9999 -9999 -9999 -9999 -9999 1.76623E-1 1.60243E-1 1.69482E-1 1.75103E-1 1.85268E-1 1.87085E-1 1.82222E-1 1.97548E-1 2.17304E-1 2.53381E-1 3.16126E-1 3.13326E-1 2.64703E-1 2.3538E-1 2.64423E-1 2.02151E-1 1.86593E-1 1.74676E-1 1.62665E-1 1.5332E-1 1.52905E-1 1.91794E-1 2.30678E-1 3.21797E-1 3.86132E-1 3.93355E-1 4.05146E-1 3.6678E-1 2.86612E-1 2.80119E-1 2.63388E-1 2.58963E-1 2.47405E-1 1.99531E-1 2.09266E-1 1.87375E-1 1.65672E-1 1.26593E-1 9.24316E-2 6.45442E-2 5.37392E-2 7.506E-2 6.26125E-2 7.506E-2 6.65313E-2 4.90499E-2 4.33381E-2 2.79579E-2 1.91131E-2 2.70895E-2 2.46386E-2 3.94768E-2 4.20125E-2 3.47765E-2 3.37036E-2 3.26626E-2 3.06732E-2 2.16651E-2 2.16651E-2 2.30842E-2 2.03314E-2 2.03314E-2 2.30842E-2 2.30842E-2 1.90783E-2 1.52609E-2 8.80554E-3 1.37992E-2 2.29758E-2 3.32417E-2 2.53934E-2 2.0425E-2 1.29434E-2 1.13858E-2 1.47108E-2 2.6914E-2 3.80197E-2 5.34562E-2 7.92835E-2 5.5122E-2 4.58171E-2 2.52656E-2 3.68505E-2 2.37156E-2 2.44786E-2 4.72568E-2 6.61856E-2 8.4152E-2 8.70691E-2 7.72898E-2 1.13255E-1 1.86359E-1 1.4063E-1 1.3051E-1 6.85265E-2 5.70955E-2 4.60282E-2 5.20752E-2 6.44983E-2 6.07975E-2 7.97723E-2 5.71957E-2 4.61099E-2 3.17098E-2 4.47035E-2 5.05858E-2 3.16761E-2 2.38451E-2 3.37284E-2 4.19683E-2 3.06958E-2 3.59086E-2 4.44839E-2 4.881E-2 4.44839E-2 5.35332E-2 5.19128E-2 5.65429E-2 6.9953E-2 7.88834E-2 6.9953E-2 6.38788E-2 7.58554E-2 1.24727E-1 1.35748E-1 1.51708E-1 1.41961E-1 2.06719E-1 2.7133E-1 5.12616E-1 5.73017E-1 5.88815E-1 5.41002E-1 3.81167E-1 3.10992E-1 3.04082E-1 4.39336E-1 4.63437E-1 5.78937E-1 5.78937E-1 6.82948E-1 -9999 -9999 -9999 -9999 -9999 -9999 -9999 -9999 -9999 -9999 -9999 -9999 -9999 -9999 -9999 -9999 -9999 -9999 -9999
-9999 -9999 -9999 -9999 -9999 -9999 -9999 -9999 -9999 -9999 -9999 -9999 -9999 -9999 -9999 -9999 -9999 -9999 -9999 -9999 -9999 -9999 -9999 -9999 -9999 -9999 -9999 -9999 -9999 -9999 -9999 -9999 -9999 -9999 -9999 -9999 -9999 -9999 -9999 -9999 -9999 -9999 -9999 -9999 -9999 -9999 -9999 -9999 -9999 -9999 -9999 -9999 -9999 -9999 -9999 -9999 -9999 -9999 -9999 -9999 -9999 -9999 -9999 -9999 -9999 -9999 -9999 -9999 -9999 -9999 -9999 -9999 -9999 -9999 -9999 -9999 -9999 -9999 -9999 -9999 -9999 -9999 -9999 -9999 -9999 -9999 -9999 -9999 -9999 -9999 -9999 -9999 -9999 -9999 -9999 -9999 -9999 -9999 -9999 -9999 -9999 -9999 -9999 1.7913E-1 1.61168E-1 1.60243E-1 1.66607E-1 1.67083E-1 1.68519E-1 1.57302E-1 1.6976E-1 1.91905E-1 2.1039E-1 2.1419E-1 2.7483E-1 3.31732E-1 3.05636E-1 2.59676E-1 2.38435E-1 2.08912E-1 1.90834E-1 1.7521E-1 1.61307E-1 1.39611E-1 1.5585E-1 1.89152E-1 2.59943E-1 3.40895E-1 3.64974E-1 3.90015E-1 3.71674E-1 3.09245E-1 2.5451E-1 2.57995E-1 2.22711E-1 2.13476E-1 2.20424E-1 2.3054E-1 1.99496E-1 1.55182E-1 1.17167E-1 1.23157E-1 1.20637E-1 8.71296E-2 9.51899E-2 1.38236E-1 8.45831E-2 5.37951E-2 4.47035E-2 3.4839E-2 3.07285E-2 2.24044E-2 1.79336E-2 2.88534E-2 3.37642E-2 2.16651E-2 2.61998E-2 3.37036E-2 4.60282E-2 5.20752E-2 3.81963E-2 3.16528E-2 3.77257E-2 3.17169E-2 2.59858E-2 2.48346E-2 2.47877E-2 1.67972E-2 1.35088E-2 1.17569E-2 9.09332E-3 1.37992E-2 1.67156E-2 2.50755E-2 2.14199E-2 1.43077E-2 1.0678E-2 9.09332E-3 1.13858E-2 1.61905E-2 2.86668E-2 5.68367E-2 6.04173E-2 3.3547E-2 2.60771E-2 1.83932E-2 2.60771E-2 2.08891E-2 3.05303E-2 5.5122E-2 1.09565E-1 1.45455E-1 5.5122E-2 8.16847E-2 1.50149E-1 1.61419E-1 1.03844E-1 8.96832E-2 6.44983E-2 4.06532E-2 4.19378E-2 4.74742E-2 4.19378E-2 3.58823E-2 6.2677E-2 4.47035E-2 2.46386E-2 2.31262E-2 3.27214E-2 2.70895E-2 3.27214E-2 4.06829E-2 3.4802E-2 5.05331E-2 3.26867E-2 4.89987E-2 5.71365E-2 8.1799E-2 6.62798E-2 6.42997E-2 5.52014E-2 6.42997E-2 9.15069E-2 1.15497E-1 1.05918E-1 8.62529E-2 8.80407E-2 1.17813E-1 1.396E-1 1.28312E-1 1.00789E-1 1.45959E-1 2.40466E-1 3.69677E-1 3.73543E-1 4.68128E-1 6.04432E-1 5.08644E-1 4.87711E-1 3.92087E-1 3.46776E-1 3.61619E-1 4.58019E-1 4.9037E-1 6.55408E-1 6.84103E-1 -9999 -9999 -9999 -9999 -9999 -9999 -9999 -9999 -9999 -9999 -9999 -9999 -9999 -9999 -9999 -9999 -9999 -9999
-9999 -9999 -9999 -9999 -9999 -9999 -9999 -9999 -9999 -9999 -9999 -9999 -9999 -9999 -9999 -9999 -9999 -9999 -9999 -9999 -9999 -9999 -9999 -9999 -9999 -9999 -9999 -9999 -9999 -9999 -9999 -9999 -9999 -9999 -9999 -9999 -9999 -9999 -9999 -9999 -9999 -9999 -9999 -9999 -9999 -9999 -9999 -9999 -9999 -9999 -9999 -9999 -9999 -9999 -9999 -9999 -9999 -9999 -9999 -9999 -9999 -9999 -9999 -9999 -9999 -9999 -9999 -9999 -9999 -9999 -9999 -9999 -9999 -9999 -9999 -9999 -9999 -9999 -9999 -9999 -9999 -9999 -9999 -9999 -9999 -9999 -9999 -9999 -9999 -9999 -9999 -9999 -9999 -9999 -9999 -9999 -9999 -9999 -9999 -9999 -9999 -9999 1.80393E-1 1.61864E-1 1.60243E-1 1.60013E-1 1.65894E-1 1.65421E-1 1.57567E-1 1.66682E-1 1.72718E-1 1.83246E-1 1.9712E-1 2.40766E-1 2.94065E-1 3.49108E-1 3.24929E-1 2.53368E-1 2.4219E-1 2.19046E-1 1.88988E-1 1.67187E-1 1.38585E-1 1.37565E-1 1.87361E-1 2.27349E-1 3.18482E-1 3.10212E-1 3.37364E-1 3.73329E-1 3.45487E-1 2.35089E-1 2.18764E-1 2.37631E-1 2.26193E-1 2.37484E-1 2.27716E-1 1.93705E-1 1.36443E-1 1.12547E-1 1.05912E-1 1.45389E-1 1.38965E-1 8.81931E-2 9.91936E-2 1.18637E-1 7.20855E-2 6.7986E-2 6.41036E-2 5.95713E-2 4.46771E-2 2.70895E-2 2.88534E-2 4.19378E-2 5.04965E-2 3.81963E-2 3.26626E-2 2.38274E-2 3.47765E-2 4.96074E-2 4.55511E-2 3.37872E-2 3.50247E-2 2.85706E-2 2.4198E-2 2.10641E-2 2.00656E-2 1.64687E-2 1.33984E-2 1.4514E-2 1.55136E-2 1.51886E-2 1.42478E-2 1.67156E-2 1.99104E-2 1.25123E-2 1.13858E-2 1.47108E-2 1.78164E-2 2.29758E-2 3.92244E-2 6.04173E-2 4.04657E-2 2.22586E-2 1.42478E-2 1.29434E-2 1.78164E-2 2.29758E-2 3.80197E-2 6.04173E-2 9.75294E-2 1.1943E-1 9.47105E-2 1.22885E-1 1.47444E-1 9.99224E-2 7.47646E-2 7.17084E-2 5.37005E-2 4.32611E-2 3.58823E-2 2.45939E-2 2.45939E-2 3.37036E-2 4.19378E-2 3.27214E-2 2.03685E-2 2.24044E-2 3.82647E-2 4.47035E-2 8.98351E-2 1.07076E-1 7.28381E-2 5.89099E-2 4.06829E-2 4.60616E-2 8.45831E-2 1.16215E-1 8.68074E-2 8.42694E-2 7.70551E-2 9.4841E-2 1.15497E-1 1.61596E-1 1.70583E-1 1.18853E-1 1.09031E-1 1.60249E-1 1.28312E-1 1.11233E-1 8.547E-2 1.06825E-1 1.71937E-1 2.1209E-1 2.1209E-1 3.73543E-1 5.32934E-1 6.27454E-1 5.41002E-1 4.79608E-1 3.69143E-1 3.99847E-1 5.06593E-1 4.9037E-1 5.63041E-1 5.9467E-1 6.68164E-1 -9999 -9999 -9999 -9999 -9999 -9999 -9999 -9999 -9999 -9999 -9999 -9999 -9999 -9999 -9999 -9999 -9999
-9999 -9999 -9999 -9999 -9999 -9999 -9999 -9999 -9999 -9999 -9999 -9999 -9999 -9999 -9999 -9999 -9999 -9999 -9999 -9999 -9999 -9999 -9999 -9999 -9999 -9999 -9999 -9999 -9999 -9999 -9999 -9999 -9999 -9999 -9999 -9999 -9999 -9999 -9999 -9999 -9999 -9999 -9999 -9999 -9999 -9999 -9999 -9999 -9999 -9999 -9999 -9999 -9999 -9999 -9999 -9999 -9999 -9999 -9999 -9999 -9999 -9999 -9999 -9999 -9999 -9999 -9999 -9999 -9999 -9999 -9999 -9999 -9999 -9999 -9999 -9999 -9999 -9999 -9999 -9999 -9999 -9999 -9999 -9999 -9999 -9999 -9999 -9999 -9999 -9999 -9999 -9999 -9999 -9999 -9999 -9999 -9999 -9999 -9999 -9999 -9999 -9999 1.63968E-1 1.64203E-1 1.66093E-1 1.73131E-1 1.5753E-1 1.60778E-1 1.5825E-1 1.59625E-1 1.72963E-1 1.76777E-1 2.17136E-1 2.77283E-1 3.43613E-1 3.85049E-1 3.14752E-1 2.63936E-1 2.56023E-1 2.45083E-1 1.74669E-1 1.51799E-1 1.36989E-1 1.38618E-1 1.95628E-1 2.54563E-1 2.56032E-1 2.714E-1 3.32913E-1 2.93933E-1 2.56359E-1 2.10012E-1 2.17479E-1 2.21038E-1 2.0531E-1 2.09233E-1 1.81097E-1 1.67926E-1 1.40423E-1 1.01673E-1 1.3081E-1 1.27903E-1 1.01956E-1 8.2538E-2 9.19084E-2 1.08678E-1 8.99714E-2 8.11888E-2 6.66595E-2 4.21522E-2 4.62068E-2 3.73542E-2 4.30075E-2 5.97365E-2 5.44916E-2 5.05415E-2 2.61998E-2 2.53845E-2 3.81963E-2 4.57101E-2 3.83963E-2 2.38018E-2 2.06579E-2 2.37327E-2 1.75632E-2 1.59835E-2 1.68297E-2 1.39864E-2 1.43987E-2 1.32452E-2 1.74116E-2 1.29434E-2 9.39041E-3 9.09332E-3 1.42478E-2 1.0678E-2 1.56817E-2 2.44786E-2 2.95843E-2 3.80197E-2 5.18379E-2 3.38979E-2 3.33041E-2 1.83932E-2 1.29434E-2 1.42478E-2 2.95843E-2 4.30621E-2 7.69469E-2 8.4152E-2 9.47105E-2 5.86013E-2 9.19646E-2 1.33768E-1 1.15187E-1 7.22196E-2 7.65772E-2 8.09529E-2 6.06914E-2 3.81963E-2 2.45939E-2 1.57563E-2 1.84804E-2 2.61998E-2 2.30842E-2 1.79009E-2 2.03685E-2 2.88534E-2 3.4839E-2 5.54709E-2 1.34544E-1 1.27164E-1 1.03911E-1 6.85751E-2 4.89987E-2 4.46566E-2 6.45442E-2 1.13331E-1 1.23049E-1 1.09714E-1 8.1799E-2 9.20918E-2 1.33944E-1 1.89739E-1 2.3288E-1 1.52996E-1 1.61596E-1 1.83303E-1 1.60249E-1 1.08066E-1 1.17813E-1 1.71937E-1 1.86242E-1 2.1209E-1 2.77793E-1 3.73543E-1 4.35989E-1 6.04432E-1 6.19838E-1 4.95821E-1 5.28239E-1 5.12043E-1 6.33103E-1 4.9037E-1 5.38962E-1 6.62699E-1 6.77655E-1 -9999 -9999 -9999 -9999 -9999 -9999 -9999 -9999 -9999 -9999 -9999 -9999 -9999 -9999 -9999 -9999 -9999
-9999 -9999 -9999 -9999 -9999 -9999 -9999 -9999 -9999 -9999 -9999 -9999 -9999 -9999 -9999 -9999 -9999 -9999 -9999 -9999 -9999 -9999 -9999 -9999 -9999 -9999 -9999 -9999 -9999 -9999 -9999 -9999 -9999 -9999 -9999 -9999 -9999 -9999 -9999 -9999 -9999 -9999 -9999 -9999 -9999 -9999 -9999 -9999 -9999 -9999 -9999 -9999 -9999 -9999 -9999 -9999 -9999 -9999 -9999 -9999 -9999 -9999 -9999 -9999 -9999 -9999 -9999 -9999 -9999 -9999 -9999 -9999 -9999 -9999 -9999 -9999 -9999 -9999 -9999 -9999 -9999 -9999 -9999 -9999 -9999 -9999 -9999 -9999 -9999 -9999 -9999 -9999 -9999 -9999 -9999 -9999 -9999 -9999 -9999 -9999 -9999 1.65619E-1 1.64438E-1 1.74815E-1 1.94986E-1 1.90758E-1 1.91023E-1 1.77339E-1 1.69036E-1 1.66682E-1 1.60682E-1 1.81352E-1 2.27253E-1 3.15973E-1 3.97646E-1 3.85333E-1 3.1846E-1 2.64602E-1 2.72058E-1 2.80093E-1 1.97031E-1 1.5224E-1 1.34377E-1 1.39678E-1 1.65768E-1 2.27017E-1 2.42755E-1 2.46519E-1 2.35139E-1 2.24428E-1 1.87561E-1 2.46689E-1 2.12962E-1 2.18706E-1 2.28424E-1 1.84933E-1 1.83886E-1 1.78831E-1 1.57395E-1 1.33657E-1 1.48733E-1 1.33433E-1 1.18905E-1 1.11263E-1 9.69498E-2 7.10253E-2 4.83281E-2 5.51455E-2 5.1831E-2 3.64447E-2 5.42504E-2 6.08892E-2 5.39471E-2 6.2537E-2 4.39055E-2 3.37036E-2 3.58823E-2 5.53412E-2 3.41648E-2 4.11611E-2 2.28672E-2 2.59222E-2 1.95658E-2 1.91556E-2 1.72114E-2 1.53748E-2 1.73963E-2 1.30436E-2 9.46869E-3 9.67107E-3 8.80554E-3 6.17861E-3 5.25813E-3 5.0911E-3 7.25905E-3 7.49666E-3 1.33645E-2 1.03406E-2 1.56817E-2 2.7777E-2 4.06311E-2 3.01446E-2 2.08891E-2 1.42478E-2 1.42478E-2 2.60771E-2 4.30621E-2 7.69469E-2 9.47105E-2 1.37573E-1 1.57977E-1 9.47105E-2 1.16059E-1 1.22372E-1 7.95615E-2 6.77289E-2 7.73476E-2 6.73838E-2 4.87394E-2 3.06732E-2 1.84804E-2 1.47808E-2 1.73393E-2 1.79009E-2 1.79009E-2 1.90783E-2 2.45939E-2 3.94768E-2 4.61099E-2 5.71957E-2 5.71957E-2 6.46106E-2 1.50386E-1 1.72155E-1 5.37392E-2 5.37392E-2 7.96917E-2 1.06971E-1 1.53907E-1 1.09714E-1 9.4841E-2 1.26593E-1 1.37753E-1 1.99917E-1 2.75883E-1 1.89739E-1 2.27134E-1 2.36919E-1 1.8821E-1 1.21227E-1 1.78495E-1 2.46442E-1 2.90999E-1 4.00398E-1 4.96394E-1 5.80937E-1 6.12163E-1 6.23704E-1 6.13531E-1 6.30628E-1 6.53001E-1 6.53001E-1 6.15387E-1 6.02467E-1 -9999 -9999 -9999 -9999 -9999 -9999 -9999 -9999 -9999 -9999 -9999 -9999 -9999 -9999 -9999 -9999 -9999 -9999 -9999 -9999
-9999 -9999 -9999 -9999 -9999 -9999 -9999 -9999 -9999 -9999 -9999 -9999 -9999 -9999 -9999 -9999 -9999 -9999 -9999 -9999 -9999 -9999 -9999 -9999 -9999 -9999 -9999 -9999 -9999 -9999 -9999 -9999 -9999 -9999 -9999 -9999 -9999 -9999 -9999 -9999 -9999 -9999 -9999 -9999 -9999 -9999 -9999 -9999 -9999 -9999 -9999 -9999 -9999 -9999 -9999 -9999 -9999 -9999 -9999 -9999 -9999 -9999 -9999 -9999 -9999 -9999 -9999 -9999 -9999 -9999 -9999 -9999 -9999 -9999 -9999 -9999 -9999 -9999 -9999 -9999 -9999 -9999 -9999 -9999 -9999 -9999 -9999 -9999 -9999 -9999 -9999 -9999 -9999 -9999 -9999 -9999 -9999 -9999 -9999 -9999 1.6872E-1 1.6491E-1 1.66093E-1 1.92044E-1 2.23141E-1 2.2909E-1 2.53652E-1 2.56964E-1 1.97348E-1 1.65084E-1 1.54279E-1 1.73352E-1 2.08241E-1 2.84504E-1 4.13411E-1 4.18407E-1 3.40921E-1 2.7615E-1 2.77912E-1 3.34963E-1 2.28408E-1 1.61106E-1 1.49023E-1 1.42044E-1 1.64548E-1 1.79468E-1 1.76709E-1 1.59163E-1 1.4926E-1 1.44713E-1 1.9133E-1 2.53784E-1 2.08722E-1 2.5182E-1 1.79873E-1 1.77358E-1 1.69032E-1 1.60603E-1 1.54536E-1 1.3192E-1 1.19974E-1 8.68605E-2 7.60676E-2 8.13944E-2 9.21854E-2 6.95021E-2 5.59487E-2 4.22849E-2 3.70219E-2 4.19378E-2 5.7585E-2 7.65306E-2 6.37335E-2 4.97426E-2 3.46892E-2 3.06732E-2 4.79937E-2 5.28318E-2 4.58396E-2 3.51441E-2 2.31082E-2 2.05745E-2 2.32992E-2 1.78164E-2 1.17569E-2 1.47108E-2 1.41889E-2 1.39907E-2 8.79582E-3 6.80602E-3 4.89136E-3 5.5655E-3 7.20322E-3 5.21761E-3 4.16185E-3 5.05186E-3 5.93645E-3 6.13104E-3 1.24394E-2 2.209E-2 2.8332E-2 1.60671E-2 1.12986E-2 1.09418E-2 1.82533E-2 3.1269E-2 5.64212E-2 1.0644E-1 1.30052E-1 1.62342E-1 8.66869E-2 1.1943E-1 1.1471E-1 9.04148E-2 7.66249E-2 5.18379E-2 6.22858E-2 5.26423E-2 3.53955E-2 2.44786E-2 1.73393E-2 1.25951E-2 1.84804E-2 2.45939E-2 2.53845E-2 2.70405E-2 2.88013E-2 2.9723E-2 3.27214E-2 3.27214E-2 3.37642E-2 4.90499E-2 8.98351E-2 1.81765E-1 7.28381E-2 5.54133E-2 9.24316E-2 1.50246E-1 2.84661E-1 1.30225E-1 1.03534E-1 1.26593E-1 1.62549E-1 2.27134E-1 2.95747E-1 3.16417E-1 3.23477E-1 2.63108E-1 1.73786E-1 1.64664E-1 1.98327E-1 2.61179E-1 3.32734E-1 3.77269E-1 5.20718E-1 5.6506E-1 5.96648E-1 6.19838E-1 6.03257E-1 6.29483E-1 6.29483E-1 6.29483E-1 6.49364E-1 -9999 -9999 -9999 -9999 -9999 -9999 -9999 -9999 -9999 -9999 -9999 -9999 -9999 -9999 -9999 -9999 -9999 -9999 -9999 -9999 -9999
-9999 -9999 -9999 -9999 -9999 -9999 -9999 -9999 -9999 -9999 -9999 -9999 -9999 -9999 -9999 -9999 -9999 -9999 -9999 -9999 -9999 -9999 -9999 -9999 -9999 -9999 -9999 -9999 -9999 -9999 -9999 -9999 -9999 -9999 -9999 -9999 -9999 -9999 -9999 -9999 -9999 -9999 -9999 -9999 -9999 -9999 -9999 -9999 -9999 -9999 -9999 -9999 -9999 -9999 -9999 -9999 -9999 -9999 -9999 -9999 -9999 -9999 -9999 -9999 -9999 -9999 -9999 -9999 -9999 -9999 -9999 -9999 -9999 -9999 -9999 -9999 -9999 -9999 -9999 -9999 -9999 -9999 -9999 -9999 -9999 -9999 -9999 -9999 -9999 -9999 -9999 -9999 -9999 -9999 -9999 -9999 -9999 -9999 -9999 1.71624E-1 1.6872E-1 1.65856E-1 1.67522E-1 1.74852E-1 2.11438E-1 2.27882E-1 2.50369E-1 2.46983E-1 2.43861E-1 2.01772E-1 1.67498E-1 1.76608E-1 1.8153E-1 2.61997E-1 4.05951E-1 4.28516E-1 3.34076E-1 2.69005E-1 3.48001E-1 3.71457E-1 2.53245E-1 1.52331E-1 1.51961E-1 1.93011E-1 2.70208E-1 2.69599E-1 2.79366E-1 2.33538E-1 1.9328E-1 1.44078E-1 2.1015E-1 2.15193E-1 1.87599E-1 2.15822E-1 1.7074E-1 1.47938E-1 1.58381E-1 1.51117E-1 1.19501E-1 1.00909E-1 1.27668E-1 9.13658E-2 7.8858E-2 7.30232E-2 8.69029E-2 6.5501E-2 5.61997E-2 4.46242E-2 5.37005E-2 7.09139E-2 7.47646E-2 8.19904E-2 5.65105E-2 3.65979E-2 3.61044E-2 3.46151E-2 3.85934E-2 4.97207E-2 3.54829E-2 2.223E-2 1.83569E-2 1.66729E-2 1.51886E-2 1.25353E-2 1.29434E-2 1.12441E-2 8.4529E-3 7.38885E-3 7.16521E-3 5.94746E-3 5.2178E-3 8.14836E-3 7.12873E-3 4.84608E-3 4.16185E-3 4.43966E-3 5.748E-3 9.62271E-3 1.36938E-2 2.209E-2 2.13998E-2 1.24394E-2 6.53943E-3 1.28444E-2 2.93619E-2 4.27427E-2 7.19412E-2 6.77269E-2 7.4138E-2 4.27427E-2 7.92835E-2 1.22685E-1 9.11779E-2 6.44641E-2 7.19359E-2 6.04173E-2 3.68505E-2 4.58171E-2 2.95588E-2 2.08891E-2 1.47108E-2 1.25951E-2 1.6795E-2 4.46242E-2 5.53735E-2 6.25678E-2 6.25678E-2 7.27867E-2 4.61099E-2 3.37642E-2 3.17098E-2 4.33381E-2 6.46106E-2 2.01871E-1 2.0697E-1 6.65313E-2 9.24316E-2 2.781E-1 1.86474E-1 1.62549E-1 1.41653E-1 1.23049E-1 1.41653E-1 1.37753E-1 1.94778E-1 2.82412E-1 3.67456E-1 2.56866E-1 1.93218E-1 2.42836E-1 2.36919E-1 2.03537E-1 2.97739E-1 3.11484E-1 4.00398E-1 4.55948E-1 5.49048E-1 6.3377E-1 6.03257E-1 6.19371E-1 6.19371E-1 6.49364E-1 -9999 -9999 -9999 -9999 -9999 -9999 -9999 -9999 -9999 -9999 -9999 -9999 -9999 -9999 -9999 -9999 -9999 -9999 -9999 -9999 -9999 -9999
-9999 -9999 -9999 -9999 -9999 -9999 -9999 -9999 -9999 -9999 -9999 -9999 -9999 -9999 -9999 -9999 -9999 -9999 -9999 -9999 -9999 -9999 -9999 -9999 -9999 -9999 -9999 -9999 -9999 -9999 -9999 -9999 -9999 -9999 -9999 -9999 -9999 -9999 -9999 -9999 -9999 -9999 -9999 -9999 -9999 -9999 -9999 -9999 -9999 -9999 -9999 -9999 -9999 -9999 -9999 -9999 -9999 -9999 -9999 -9999 -9999 -9999 -9999 -9999 -9999 -9999 -9999 -9999 -9999 -9999 -9999 -9999 -9999 -9999 -9999 -9999 -9999 -9999 -9999 -9999 -9999 -9999 -9999 -9999 -9999 -9999 -9999 -9999 -9999 -9999 -9999 -9999 -9999 -9999 -9999 -9999 -9999 -9999 1.74075E-1 1.71624E-1 1.7041E-1 1.6848E-1 1.5867E-1 1.64709E-1 1.8218E-1 2.00509E-1 2.03666E-1 2.21146E-1 2.48312E-1 2.39515E-1 1.83355E-1 1.65089E-1 1.89337E-1 2.73473E-1 4.15974E-1 4.05593E-1 3.26118E-1 2.97992E-1 3.92952E-1 3.82781E-1 2.4152E-1 1.55716E-1 1.68872E-1 2.52241E-1 3.24217E-1 2.98752E-1 3.15009E-1 2.41125E-1 2.06104E-1 1.56132E-1 1.92926E-1 2.20417E-1 2.32471E-1 2.11522E-1 1.73148E-1 1.63848E-1 1.66525E-1 1.63119E-1 1.28173E-1 1.48257E-1 1.36033E-1 1.07629E-1 1.07244E-1 6.63157E-2 5.73993E-2 5.18626E-2 3.70219E-2 3.58823E-2 6.85265E-2 8.91373E-2 8.79582E-2 5.80894E-2 4.3125E-2 2.97463E-2 4.64418E-2 5.10038E-2 4.92477E-2 4.84942E-2 3.48934E-2 2.04464E-2 1.5598E-2 1.32165E-2 1.27151E-2 1.13386E-2 1.3101E-2 1.18774E-2 8.02196E-3 9.41749E-3 1.00905E-2 7.35226E-3 6.6514E-3 7.98671E-3 4.96788E-3 4.78321E-3 6.33196E-3 5.21761E-3 9.02351E-3 1.36938E-2 1.60671E-2 1.45985E-2 1.16669E-2 8.4613E-3 6.53943E-3 1.28444E-2 1.8844E-2 3.1269E-2 4.98961E-2 6.77269E-2 4.83801E-2 6.18331E-2 9.40458E-2 8.52071E-2 6.04173E-2 5.34562E-2 6.82196E-2 5.18379E-2 2.7777E-2 3.46151E-2 2.29758E-2 2.29758E-2 1.29434E-2 1.78164E-2 2.23637E-2 6.6484E-2 8.70691E-2 9.79544E-2 9.79544E-2 1.13255E-1 1.10036E-1 3.94768E-2 4.75583E-2 4.75583E-2 7.51364E-2 1.86641E-1 2.7185E-1 2.46727E-1 2.46727E-1 3.4032E-1 2.23403E-1 1.54436E-1 1.81E-1 1.76239E-1 1.30225E-1 1.45645E-1 1.99917E-1 3.0255E-1 3.67456E-1 2.50721E-1 2.31103E-1 3.28415E-1 2.93674E-1 2.1426E-1 4.16074E-1 4.00398E-1 4.72086E-1 5.769E-1 6.19838E-1 6.13531E-1 6.12163E-1 6.3377E-1 6.19371E-1 -9999 -9999 -9999 -9999 -9999 -9999 -9999 -9999 -9999 -9999 -9999 -9999 -9999 -9999 -9999 -9999 -9999 -9999 -9999 -9999 -9999 -9999 -9999
-9999 -9999 -9999 -9999 -9999 -9999 -9999 -9999 -9999 -9999 -9999 -9999 -9999 -9999 -9999 -9999 -9999 -9999 -9999 -9999 -9999 -9999 -9999 -9999 -9999 -9999 -9999 -9999 -9999 -9999 -9999 -9999 -9999 -9999 -9999 -9999 -9999 -9999 -9999 -9999 -9999 -9999 -9999 -9999 -9999 -9999 -9999 -9999 -9999 -9999 -9999 -9999 -9999 -9999 -9999 -9999 -9999 -9999 -9999 -9999 -9999 -9999 -9999 -9999 -9999 -9999 -9999 -9999 -9999 -9999 -9999 -9999 -9999 -9999 -9999 -9999 -9999 -9999 -9999 -9999 -9999 -9999 -9999 -9999 -9999 -9999 -9999 -9999 -9999 -9999 -9999 -9999 -9999 -9999 -9999 -9999 -9999 1.7531E-1 1.74075E-1 1.72601E-1 1.70895E-1 1.59817E-1 1.57302E-1 1.57075E-1 1.59358E-1 1.57172E-1 1.66705E-1 1.95724E-1 2.2416E-1 2.37864E-1 2.06747E-1 1.77241E-1 2.11373E-1 3.1229E-1 3.98252E-1 3.96537E-1 3.23173E-1 3.26056E-1 3.95489E-1 3.6872E-1 2.31616E-1 1.52588E-1 1.79257E-1 2.78677E-1 3.16934E-1 3.2638E-1 3.04844E-1 2.67968E-1 1.70164E-1 1.6096E-1 2.00865E-1 1.9991E-1 1.88504E-1 1.9084E-1 1.91018E-1 1.62594E-1 1.4093E-1 1.33449E-1 1.20134E-1 1.13441E-1 1.37054E-1 8.5623E-2 6.74571E-2 6.93058E-2 6.89822E-2 5.70955E-2 3.94064E-2 5.70955E-2 8.45241E-2 6.80774E-2 7.84494E-2 4.30266E-2 2.9922E-2 3.30553E-2 4.36802E-2 5.88067E-2 4.40454E-2 3.81857E-2 3.80642E-2 2.18168E-2 9.48377E-3 9.91492E-3 1.31202E-2 1.18708E-2 1.58244E-2 1.34606E-2 9.57019E-3 1.1999E-2 1.23049E-2 8.70206E-3 9.24968E-3 8.02486E-3 6.23606E-3 5.60064E-3 4.89136E-3 4.89136E-3 6.75365E-3 7.68248E-3 7.68248E-3 7.43902E-3 5.748E-3 5.5655E-3 7.93384E-3 1.32624E-2 1.94534E-2 3.03009E-2 4.27427E-2 5.99773E-2 3.89324E-2 7.4138E-2 8.65436E-2 5.99773E-2 4.69078E-2 4.40903E-2 4.30621E-2 2.6914E-2 2.15632E-2 2.60771E-2 1.47108E-2 1.37992E-2 1.0678E-2 1.78164E-2 2.7777E-2 9.79544E-2 1.30599E-1 1.50149E-1 1.30599E-1 1.72047E-1 1.34327E-1 9.79544E-2 7.51364E-2 5.71957E-2 4.90499E-2 7.51364E-2 2.40946E-1 3.70034E-1 3.33074E-1 3.85285E-1 2.65261E-1 1.9652E-1 2.28368E-1 2.28368E-1 1.33944E-1 1.62549E-1 2.3288E-1 3.23477E-1 3.7503E-1 3.30619E-1 3.57652E-1 3.87989E-1 2.93674E-1 2.67489E-1 4.31922E-1 5.769E-1 6.00466E-1 5.848E-1 6.27454E-1 6.23704E-1 6.04432E-1 6.12163E-1 6.19371E-1 -9999 -9999 -9999 -9999 -9999 -9999 -9999 -9999 -9999 -9999 -9999 -9999 -9999 -9999 -9999 -9999 -9999 -9999 -9999 -9999 -9999 -9999 -9999
-9999 -9999 -9999 -9999 -9999 -9999 -9999 -9999 -9999 -9999 -9999 -9999 -9999 -9999 -9999 -9999 -9999 -9999 -9999 -9999 -9999 -9999 -9999 -9999 -9999 -9999 -9999 -9999 -9999 -9999 -9999 -9999 -9999 -9999 -9999 -9999 -9999 -9999 -9999 -9999 -9999 -9999 -9999 -9999 -9999 -9999 -9999 -9999 -9999 -9999 -9999 -9999 -9999 -9999 -9999 -9999 -9999 -9999 -9999 -9999 -9999 -9999 -9999 -9999 -9999 -9999 -9999 -9999 -9999 -9999 -9999 -9999 -9999 -9999 -9999 -9999 -9999 -9999 -9999 -9999 -9999 -9999 -9999 -9999 -9999 -9999 -9999 -9999 -9999 -9999 -9999 -9999 -9999 -9999 -9999 -9999 1.75806E-1 1.74075E-1 1.73337E-1 1.72601E-1 1.55682E-1 1.53665E-1 1.56849E-1 1.54148E-1 1.39201E-1 1.47655E-1 1.60645E-1 1.72292E-1 1.87156E-1 2.24417E-1 2.38848E-1 2.00083E-1 2.31196E-1 3.10809E-1 3.94998E-1 3.83491E-1 3.02488E-1 3.20585E-1 3.61303E-1 3.57945E-1 2.06664E-1 1.5463E-1 1.89787E-1 2.64309E-1 2.97747E-1 3.40061E-1 3.1427E-1 2.09965E-1 1.41517E-1 1.6588E-1 2.109E-1 2.21757E-1 2.05243E-1 1.8408E-1 1.42485E-1 1.47917E-1 1.49886E-1 1.32462E-1 1.03761E-1 1.16746E-1 7.50072E-2 7.93037E-2 8.43858E-2 8.57018E-2 6.07977E-2 4.99743E-2 6.44983E-2 7.81089E-2 7.05087E-2 7.55113E-2 5.6007E-2 3.50204E-2 4.10803E-2 5.71285E-2 4.68703E-2 5.7E-2 3.1546E-2 2.26386E-2 2.56928E-2 1.48399E-2 1.17244E-2 1.5123E-2 1.48934E-2 1.70888E-2 1.87674E-2 1.40338E-2 1.41051E-2 1.10445E-2 1.06222E-2 5.49555E-3 4.711E-3 4.24241E-3 5.34935E-3 4.75441E-3 4.16185E-3 3.77726E-3 3.42809E-3 4.73593E-3 5.21761E-3 6.13104E-3 5.38876E-3 9.93692E-3 1.4139E-2 1.45985E-2 3.32958E-2 4.98961E-2 7.63964E-2 5.1457E-2 6.18331E-2 7.63964E-2 6.46018E-2 3.89324E-2 3.65755E-2 3.32958E-2 3.2267E-2 2.08891E-2 1.33645E-2 1.67156E-2 1.0678E-2 1.00137E-2 1.56817E-2 1.56817E-2 2.15632E-2 7.24622E-2 1.26958E-1 1.50149E-1 1.67474E-1 1.76718E-1 2.01572E-1 1.54337E-1 1.86641E-1 5.54709E-2 5.21671E-2 8.7217E-2 1.13441E-1 1.58868E-1 2.52807E-1 2.12346E-1 2.60088E-1 2.4025E-1 2.77286E-1 1.8586E-1 1.30225E-1 1.71578E-1 2.17134E-1 3.16417E-1 3.67456E-1 4.05909E-1 4.29582E-1 4.51111E-1 4.59157E-1 3.80313E-1 4.19219E-1 5.60986E-1 5.60986E-1 5.68961E-1 5.32934E-1 5.6506E-1 6.12163E-1 5.96648E-1 -9999 -9999 -9999 -9999 -9999 -9999 -9999 -9999 -9999 -9999 -9999 -9999 -9999 -9999 -9999 -9999 -9999 -9999 -9999 -9999 -9999 -9999 -9999 -9999
-9999 -9999 -9999 -9999 -9999 -9999 -9999 -9999 -9999 -9999 -9999 -9999 -9999 -9999 -9999 -9999 -9999 -9999 -9999 -9999 -9999 -9999 -9999 -9999 -9999 -9999 -9999 -9999 -9999 -9999 -9999 -9999 -9999 -9999 -9999 -9999 -9999 -9999 -9999 -9999 -9999 -9999 -9999 -9999 -9999 -9999 -9999 -9999 -9999 -9999 -9999 -9999 -9999 -9999 -9999 -9999 -9999 -9999 -9999 -9999 -9999 -9999 -9999 -9999 -9999 -9999 -9999 -9999 -9999 -9999 -9999 -9999 -9999 -9999 -9999 -9999 -9999 -9999 -9999 -9999 -9999 -9999 -9999 -9999 -9999 -9999 -9999 -9999 -9999 -9999 -9999 -9999 -9999 -9999 -9999 1.77801E-1 1.75558E-1 1.74075E-1 1.73091E-1 1.57493E-1 1.56133E-1 1.60278E-1 1.56849E-1 1.39818E-1 1.37566E-1 1.43183E-1 1.48087E-1 1.54212E-1 1.68345E-1 2.08721E-1 2.42658E-1 2.33642E-1 2.427E-1 3.68216E-1 4.05281E-1 3.80301E-1 2.67624E-1 3.22951E-1 3.40208E-1 3.15812E-1 1.92701E-1 1.50351E-1 2.0812E-1 2.72088E-1 3.08607E-1 3.11908E-1 2.62566E-1 1.71084E-1 1.4965E-1 2.02747E-1 2.02022E-1 2.22567E-1 1.97593E-1 1.92639E-1 1.52405E-1 1.42904E-1 1.22479E-1 1.16964E-1 8.79853E-2 1.10871E-1 8.63933E-2 1.08683E-1 1.01758E-1 7.40641E-2 6.10259E-2 5.68367E-2 6.61098E-2 8.23942E-2 7.65712E-2 6.67719E-2 5.6062E-2 5.75308E-2 5.43751E-2 5.93157E-2 4.95921E-2 4.02953E-2 2.22076E-2 2.47847E-2 3.23586E-2 2.88603E-2 2.37967E-2 2.48513E-2 2.29006E-2 1.77558E-2 1.18376E-2 8.64794E-3 1.01764E-2 6.37494E-3 8.77726E-3 6.85222E-3 3.51009E-3 3.34497E-3 3.60389E-3 2.4541E-3 3.39161E-3 5.5064E-3 5.87343E-3 5.33153E-3 7.84979E-3 6.26478E-3 8.73793E-3 1.76808E-2 1.76808E-2 1.32624E-2 2.13998E-2 3.54491E-2 3.03009E-2 3.89324E-2 5.99773E-2 5.87604E-2 3.48804E-2 3.43562E-2 2.13998E-2 2.58803E-2 1.76808E-2 1.24394E-2 7.20322E-3 1.10263E-2 8.80554E-3 8.5268E-3 1.83932E-2 2.7777E-2 3.46151E-2 5.0266E-2 1.12772E-1 1.34327E-1 1.72047E-1 2.23434E-1 2.55679E-1 2.23434E-1 2.06845E-1 7.74226E-2 6.65996E-2 8.98351E-2 1.04013E-1 1.20134E-1 1.9652E-1 2.73858E-1 2.59014E-1 2.33149E-1 1.9652E-1 1.8586E-1 1.62549E-1 1.45645E-1 1.8586E-1 2.38727E-1 2.95747E-1 3.67456E-1 4.05909E-1 4.1134E-1 4.4309E-1 5.07739E-1 5.40102E-1 5.52979E-1 4.96394E-1 5.28811E-1 4.72086E-1 4.76215E-1 5.6506E-1 -9999 -9999 -9999 -9999 -9999 -9999 -9999 -9999 -9999 -9999 -9999 -9999 -9999 -9999 -9999 -9999 -9999 -9999 -9999 -9999 -9999 -9999 -9999 -9999 -9999
-9999 -9999 -9999 -9999 -9999 -9999 -9999 -9999 -9999 -9999 -9999 -9999 -9999 -9999 -9999 -9999 -9999 -9999 -9999 -9999 -9999 -9999 -9999 -9999 -9999 -9999 -9999 -9999 -9999 -9999 -9999 -9999 -9999 -9999 -9999 -9999 -9999 -9999 -9999 -9999 -9999 -9999 -9999 -9999 -9999 -9999 -9999 -9999 -9999 -9999 -9999 -9999 -9999 -9999 -9999 -9999 -9999 -9999 -9999 -9999 -9999 -9999 -9999 -9999 -9999 -9999 -9999 -9999 -9999 -9999 -9999 -9999 -9999 -9999 -9999 -9999 -9999 -9999 -9999 -9999 -9999 -9999 -9999 -9999 -9999 -9999 -9999 -9999 -9999 -9999 -9999 -9999 -9999 -9999 1.77551E-1 1.76552E-1 1.76552E-1 1.76303E-1 1.5955E-1 1.58404E-1 1.58633E-1 1.63534E-1 1.46545E-1 1.4231E-1 1.43604E-1 1.41301E-1 1.30545E-1 1.49576E-1 1.69105E-1 1.89557E-1 1.94915E-1 2.22176E-1 2.69507E-1 3.96584E-1 4.09059E-1 3.44376E-1 2.64279E-1 2.68633E-1 3.15072E-1 2.74792E-1 1.82394E-1 1.76879E-1 2.36022E-1 2.80378E-1 3.21526E-1 3.17515E-1 2.65142E-1 1.63446E-1 1.67786E-1 2.23161E-1 1.75623E-1 1.76071E-1 1.82051E-1 1.58985E-1 1.26022E-1 1.43718E-1 1.2996E-1 1.29611E-1 1.18361E-1 1.19823E-1 1.15412E-1 1.05861E-1 7.41663E-2 6.66277E-2 5.68367E-2 8.92906E-2 9.64329E-2 9.12383E-2 6.39862E-2 7.58552E-2 6.82165E-2 6.79776E-2 4.01987E-2 3.60108E-2 3.03499E-2 2.75477E-2 1.77931E-2 2.17433E-2 2.15837E-2 2.43658E-2 2.19661E-2 2.11066E-2 1.20846E-2 1.45914E-2 9.61797E-3 6.06012E-3 8.07397E-3 7.12234E-3 7.99849E-3 6.76878E-3 4.3828E-3 3.92294E-3 2.4541E-3 2.37593E-3 4.25282E-3 7.36017E-3 1.11588E-2 8.62954E-3 1.44449E-2 2.64334E-2 2.5611E-2 1.86465E-2 1.53985E-2 1.15437E-2 1.53985E-2 3.77363E-2 2.93619E-2 4.54783E-2 5.1457E-2 9.07717E-2 6.60044E-2 2.5752E-2 1.95918E-2 1.52884E-2 1.02613E-2 5.748E-3 5.21761E-3 6.13104E-3 5.79262E-3 6.59015E-3 1.42478E-2 3.15054E-2 5.18379E-2 5.86013E-2 6.61856E-2 8.45241E-2 8.96832E-2 1.23405E-1 1.10036E-1 1.49817E-1 2.71482E-1 2.0715E-1 1.04013E-1 1.3081E-1 1.76989E-1 1.86641E-1 2.17824E-1 2.4835E-1 2.23371E-1 2.01533E-1 1.6758E-1 2.28368E-1 1.71578E-1 1.09714E-1 1.1959E-1 1.66041E-1 1.66041E-1 2.21488E-1 2.89034E-1 2.42836E-1 3.42885E-1 3.95721E-1 4.4309E-1 4.31922E-1 4.23978E-1 4.55948E-1 4.88284E-1 4.76215E-1 5.41002E-1 -9999 -9999 -9999 -9999 -9999 -9999 -9999 -9999 -9999 -9999 -9999 -9999 -9999 -9999 -9999 -9999 -9999 -9999 -9999 -9999 -9999 -9999 -9999 -9999 -9999
-9999 -9999 -9999 -9999 -9999 -9999 -9999 -9999 -9999 -9999 -9999 -9999 -9999 -9999 -9999 -9999 -9999 -9999 -9999 -9999 -9999 -9999 -9999 -9999 -9999 -9999 -9999 -9999 -9999 -9999 -9999 -9999 -9999 -9999 -9999 -9999 -9999 -9999 -9999 -9999 -9999 -9999 -9999 -9999 -9999 -9999 -9999 -9999 -9999 -9999 -9999 -9999 -9999 -9999 -9999 -9999 -9999 -9999 -9999 -9999 -9999 -9999 -9999 -9999 -9999 -9999 -9999 -9999 -9999 -9999 -9999 -9999 -9999 -9999 -9999 -9999 -9999 -9999 -9999 -9999 -9999 -9999 -9999 -9999 -9999 -9999 -9999 -9999 -9999 -9999 -9999 -9999 -9999 -9999 1.76303E-1 1.70128E-1 1.77801E-1 1.63027E-1 1.61862E-1 1.60702E-1 1.66842E-1 1.52427E-1 1.55364E-1 1.51139E-1 1.45938E-1 1.28612E-1 1.27845E-1 1.39583E-1 1.65287E-1 1.74996E-1 1.97662E-1 2.29971E-1 3.31094E-1 4.06576E-1 3.87791E-1 3.75454E-1 2.95037E-1 3.0083E-1 2.95637E-1 2.61132E-1 2.57617E-1 2.65562E-1 2.77598E-1 2.9471E-1 3.00896E-1 2.9609E-1 2.42348E-1 1.68505E-1 1.63484E-1 2.05785E-1 2.06506E-1 1.78654E-1 1.89849E-1 1.53519E-1 1.15768E-1 1.24967E-1 1.22207E-1 1.02409E-1 8.64488E-2 9.03143E-2 9.10115E-2 8.94823E-2 5.96269E-2 6.52616E-2 6.16495E-2 6.80258E-2 8.00504E-2 7.1165E-2 4.56005E-2 5.71951E-2 4.186E-2 4.71197E-2 4.10937E-2 4.2096E-2 2.0804E-2 1.74136E-2 1.87581E-2 2.00513E-2 1.5633E-2 2.15884E-2 2.04876E-2 1.18468E-2 7.93433E-3 8.013E-3 8.7902E-3 7.09102E-3 4.27289E-3 5.64019E-3 4.18628E-3 3.927E-3 3.39801E-3 2.30007E-3 1.95642E-3 2.37593E-3 3.39161E-3 5.87343E-3 1.01528E-2 1.69462E-2 1.74953E-2 2.64334E-2 2.8891E-2 2.25639E-2 1.31226E-2 1.31226E-2 2.32908E-2 3.61991E-2 2.5611E-2 3.09455E-2 3.1269E-2 3.90791E-2 5.80513E-2 4.0202E-2 1.68312E-2 1.28E-2 9.31834E-3 4.29852E-3 4.02951E-3 4.02951E-3 6.53943E-3 1.00137E-2 1.61905E-2 3.5716E-2 4.04657E-2 4.72568E-2 3.3547E-2 4.58171E-2 8.45241E-2 7.27867E-2 6.6484E-2 1.13255E-1 1.71959E-1 2.84506E-1 3.05125E-1 1.96694E-1 2.43004E-1 2.67289E-1 2.64924E-1 2.46733E-1 2.46671E-1 2.414E-1 2.74882E-1 2.58207E-1 1.8586E-1 1.1959E-1 1.06584E-1 1.05918E-1 8.88449E-2 1.22294E-1 2.15944E-1 2.19773E-1 2.61179E-1 2.67489E-1 3.0045E-1 2.7133E-1 3.04567E-1 3.18485E-1 4.64008E-1 4.60058E-1 5.80937E-1 -9999 -9999 -9999 -9999 -9999 -9999 -9999 -9999 -9999 -9999 -9999 -9999 -9999 -9999 -9999 -9999 -9999 -9999 -9999 -9999 -9999 -9999 -9999 -9999 -9999
-9999 -9999 -9999 -9999 -9999 -9999 -9999 -9999 -9999 -9999 -9999 -9999 -9999 -9999 -9999 -9999 -9999 -9999 -9999 -9999 -9999 -9999 -9999 -9999 -9999 -9999 -9999 -9999 -9999 -9999 -9999 -9999 -9999 -9999 -9999 -9999 -9999 -9999 -9999 -9999 -9999 -9999 -9999 -9999 -9999 -9999 -9999 -9999 -9999 -9999 -9999 -9999 -9999 -9999 -9999 -9999 -9999 -9999 -9999 -9999 -9999 -9999 -9999 -9999 -9999 -9999 -9999 -9999 -9999 -9999 -9999 -9999 -9999 -9999 -9999 -9999 -9999 -9999 -9999 -9999 -9999 -9999 -9999 -9999 -9999 -9999 -9999 -9999 -9999 -9999 -9999 -9999 -9999 1.70128E-1 1.69163E-1 1.75806E-1 1.62794E-1 1.64435E-1 1.642E-1 1.68997E-1 1.53315E-1 1.53092E-1 1.56266E-1 1.51579E-1 1.33094E-1 1.34317E-1 1.31552E-1 1.36525E-1 1.48483E-1 1.83867E-1 2.24853E-1 2.90987E-1 3.75526E-1 3.87031E-1 4.16154E-1 3.99856E-1 3.55129E-1 3.41759E-1 3.20956E-1 3.24277E-1 3.05887E-1 3.07464E-1 3.15461E-1 3.08616E-1 3.37308E-1 3.0215E-1 2.21254E-1 1.41357E-1 1.45995E-1 1.93799E-1 2.0735E-1 1.76251E-1 1.52761E-1 1.54407E-1 1.31781E-1 1.23984E-1 9.98655E-2 1.02777E-1 8.35689E-2 9.50695E-2 9.92473E-2 9.80184E-2 7.06745E-2 8.82234E-2 8.23687E-2 7.55113E-2 6.90426E-2 7.57843E-2 6.94612E-2 4.7063E-2 3.1269E-2 3.14434E-2 3.43695E-2 3.81519E-2 2.38124E-2 2.05559E-2 1.54474E-2 1.59469E-2 1.71593E-2 1.69393E-2 1.23981E-2 1.02596E-2 5.9388E-3 6.62119E-3 6.52798E-3 5.60203E-3 4.06702E-3 3.05362E-3 3.12185E-3 2.97469E-3 2.94031E-3 1.77527E-3 1.6639E-3 3.28368E-3 4.83938E-3 6.90088E-3 8.64543E-3 7.36017E-3 9.52094E-3 1.80619E-2 3.24431E-2 2.64334E-2 1.6414E-2 1.2709E-2 2.11761E-2 3.09455E-2 1.69462E-2 1.74953E-2 1.80619E-2 2.73033E-2 2.3064E-2 2.91523E-2 8.77898E-3 9.38114E-3 7.63835E-3 3.54075E-3 2.6464E-3 3.6571E-3 6.13104E-3 1.09418E-2 2.22586E-2 2.7777E-2 2.6914E-2 2.7777E-2 2.02357E-2 2.86668E-2 4.04657E-2 4.46242E-2 7.06269E-2 1.13255E-1 1.62998E-1 1.81489E-1 2.35062E-1 2.51273E-1 2.59196E-1 2.18011E-1 2.23594E-1 2.29083E-1 2.69091E-1 2.7468E-1 2.10106E-1 2.43749E-1 2.40005E-1 1.49729E-1 1.06584E-1 7.25646E-2 6.38788E-2 8.88449E-2 1.29432E-1 1.29432E-1 1.43543E-1 2.25388E-1 2.54966E-1 2.17563E-1 2.58691E-1 3.47295E-1 4.23978E-1 4.68128E-1 -9999 -9999 -9999 -9999 -9999 -9999 -9999 -9999 -9999 -9999 -9999 -9999 -9999 -9999 -9999 -9999 -9999 -9999 -9999 -9999 -9999 -9999 -9999 -9999 -9999 -9999
-9999 -9999 -9999 -9999 -9999 -9999 -9999 -9999 -9999 -9999 -9999 -9999 -9999 -9999 -9999 -9999 -9999 -9999 -9999 -9999 -9999 -9999 -9999 -9999 -9999 -9999 -9999 -9999 -9999 -9999 -9999 -9999 -9999 -9999 -9999 -9999 -9999 -9999 -9999 -9999 -9999 -9999 -9999 -9999 -9999 -9999 -9999 -9999 -9999 -9999 -9999 -9999 -9999 -9999 -9999 -9999 -9999 -9999 -9999 -9999 -9999 -9999 -9999 -9999 -9999 -9999 -9999 -9999 -9999 -9999 -9999 -9999 -9999 -9999 -9999 -9999 -9999 -9999 -9999 -9999 -9999 -9999 -9999 -9999 -9999 -9999 -9999 -9999 -9999 -9999 -9999 -9999 1.69886E-1 1.68201E-1 1.67483E-1 1.5955E-1 1.61862E-1 1.63965E-1 1.65616E-1 1.55103E-1 1.53092E-1 1.51323E-1 1.54467E-1 1.36492E-1 1.37945E-1 1.34517E-1 1.31944E-1 1.26919E-1 1.52019E-1 1.96036E-1 2.58466E-1 3.61543E-1 3.63361E-1 4.12438E-1 4.33209E-1 4.16045E-1 3.73261E-1 3.60945E-1 3.45701E-1 3.5232E-1 3.51667E-1 3.30118E-1 3.30243E-1 3.43205E-1 3.61719E-1 3.07454E-1 1.74323E-1 1.36842E-1 1.49047E-1 1.95915E-1 2.12123E-1 2.06635E-1 1.35802E-1 1.43503E-1 1.40277E-1 1.15403E-1 1.08863E-1 1.00326E-1 9.86761E-2 1.16783E-1 1.08033E-1 1.01602E-1 9.39264E-2 1.04613E-1 8.3055E-2 7.71153E-2 6.31636E-2 4.02606E-2 5.40815E-2 5.20877E-2 3.62996E-2 4.12457E-2 4.41748E-2 2.19293E-2 1.34394E-2 1.15625E-2 9.17938E-3 8.63877E-3 1.18665E-2 8.7353E-3 6.67779E-3 9.75159E-3 5.74835E-3 3.93141E-3 3.97232E-3 3.96422E-3 4.02558E-3 3.53929E-3 3.26885E-3 2.34157E-3 2.02082E-3 1.28397E-3 1.41506E-3 1.95642E-3 3.73708E-3 5.5064E-3 5.33153E-3 6.68202E-3 1.15437E-2 2.18592E-2 3.61991E-2 2.72814E-2 2.40404E-2 1.80619E-2 2.18592E-2 1.6414E-2 1.44449E-2 1.19199E-2 1.44449E-2 2.25639E-2 1.32151E-2 1.15702E-2 7.41651E-3 6.32566E-3 3.77726E-3 2.25095E-3 1.7944E-3 3.319E-3 3.319E-3 5.05186E-3 8.19337E-3 1.33645E-2 1.25353E-2 1.61905E-2 1.83932E-2 2.52656E-2 2.95843E-2 3.37036E-2 6.6484E-2 8.20469E-2 1.19937E-1 1.50149E-1 1.76718E-1 1.96694E-1 1.81765E-1 1.34544E-1 1.38367E-1 1.91447E-1 1.9652E-1 3.26062E-1 2.50512E-1 3.01712E-1 2.34136E-1 1.49729E-1 1.1959E-1 8.42694E-2 8.62529E-2 8.62529E-2 9.42405E-2 8.88449E-2 1.47579E-1 2.1426E-1 2.03537E-1 1.8821E-1 2.1209E-1 2.8435E-1 3.47295E-1 4.52008E-1 -9999 -9999 -9999 -9999 -9999 -9999 -9999 -9999 -9999 -9999 -9999 -9999 -9999 -9999 -9999 -9999 -9999 -9999 -9999 -9999 -9999 -9999 -9999 -9999 -9999 -9999
-9999 -9999 -9999 -9999 -9999 -9999 -9999 -9999 -9999 -9999 -9999 -9999 -9999 -9999 -9999 -9999 -9999 -9999 -9999 -9999 -9999 -9999 -9999 -9999 -9999 -9999 -9999 -9999 -9999 -9999 -9999 -9999 -9999 -9999 -9999 -9999 -9999 -9999 -9999 -9999 -9999 -9999 -9999 -9999 -9999 -9999 -9999 -9999 -9999 -9999 -9999 -9999 -9999 -9999 -9999 -9999 -9999 -9999 -9999 -9999 -9999 -9999 -9999 -9999 -9999 -9999 -9999 -9999 -9999 -9999 -9999 -9999 -9999 -9999 -9999 -9999 -9999 -9999 -9999 -9999 -9999 -9999 -9999 -9999 -9999 -9999 -9999 -9999 -9999 -9999 -9999 1.71098E-1 1.68922E-1 1.66768E-1 1.50974E-1 1.51414E-1 1.58862E-1 1.62094E-1 1.55327E-1 1.54878E-1 1.53092E-1 1.56266E-1 1.38116E-1 1.39995E-1 1.37538E-1 1.35317E-1 1.24097E-1 1.24844E-1 1.42518E-1 1.97662E-1 2.86205E-1 3.44865E-1 3.8009E-1 4.02326E-1 3.84741E-1 3.66073E-1 3.47667E-1 3.38732E-1 3.28446E-1 2.87613E-1 3.13662E-1 3.5953E-1 3.56037E-1 3.73349E-1 3.4869E-1 2.45161E-1 1.73378E-1 1.43484E-1 1.49482E-1 1.84084E-1 1.76597E-1 1.94559E-1 1.69336E-1 1.5497E-1 1.52666E-1 1.12288E-1 1.13524E-1 9.22167E-2 1.20388E-1 1.23547E-1 1.03125E-1 9.5959E-2 1.10389E-1 8.70173E-2 5.0745E-2 6.26106E-2 6.47291E-2 3.87471E-2 3.90801E-2 4.45572E-2 3.15308E-2 2.55805E-2 3.10708E-2 2.24474E-2 1.18926E-2 1.26454E-2 1.03002E-2 9.51917E-3 6.08825E-3 4.52341E-3 4.05498E-3 6.89343E-3 5.19842E-3 3.44157E-3 3.68147E-3 2.86623E-3 3.02977E-3 3.28196E-3 2.43801E-3 1.86328E-3 2.68841E-3 2.22697E-3 1.95642E-3 3.98665E-3 7.84979E-3 1.2709E-2 1.39902E-2 1.23082E-2 1.80619E-2 2.05139E-2 3.50839E-2 3.2952E-2 1.80619E-2 2.40404E-2 3.61991E-2 1.53985E-2 1.23082E-2 9.52094E-3 1.01528E-2 1.31226E-2 9.37041E-3 5.67037E-3 7.98736E-3 6.65642E-3 2.91618E-3 2.32501E-3 1.57632E-3 1.85347E-3 2.25095E-3 3.90135E-3 5.21761E-3 7.74199E-3 7.02891E-3 1.00137E-2 1.13858E-2 2.37156E-2 2.22586E-2 3.15054E-2 4.46242E-2 5.20752E-2 9.79544E-2 1.38145E-1 1.13255E-1 1.42281E-1 1.04013E-1 1.16746E-1 8.7217E-2 9.52846E-2 1.4615E-1 2.65261E-1 2.46989E-1 2.66584E-1 1.9082E-1 1.41653E-1 1.03534E-1 1.26593E-1 2.05158E-1 1.57248E-1 1.22294E-1 1.05918E-1 1.17813E-1 1.47579E-1 1.51708E-1 1.73786E-1 1.81374E-1 2.01448E-1 2.90999E-1 4.43984E-1 -9999 -9999 -9999 -9999 -9999 -9999 -9999 -9999 -9999 -9999 -9999 -9999 -9999 -9999 -9999 -9999 -9999 -9999 -9999 -9999 -9999 -9999 -9999 -9999 -9999 -9999
-9999 -9999 -9999 -9999 -9999 -9999 -9999 -9999 -9999 -9999 -9999 -9999 -9999 -9999 -9999 -9999 -9999 -9999 -9999 -9999 -9999 -9999 -9999 -9999 -9999 -9999 -9999 -9999 -9999 -9999 -9999 -9999 -9999 -9999 -9999 -9999 -9999 -9999 -9999 -9999 -9999 -9999 -9999 -9999 -9999 -9999 -9999 -9999 -9999 -9999 -9999 -9999 -9999 -9999 -9999 -9999 -9999 -9999 -9999 -9999 -9999 -9999 -9999 -9999 -9999 -9999 -9999 -9999 -9999 -9999 -9999 -9999 -9999 -9999 -9999 -9999 -9999 -9999 -9999 -9999 -9999 -9999 -9999 -9999 -9999 -9999 -9999 -9999 -9999 -9999 -9999 1.69645E-1 1.67244E-1 1.49879E-1 1.48791E-1 1.49008E-1 1.55232E-1 1.44168E-1 1.51985E-1 1.53092E-1 1.58273E-1 1.51918E-1 1.44774E-1 1.40202E-1 1.3592E-1 1.25972E-1 1.24284E-1 1.28093E-1 1.36754E-1 1.65377E-1 2.74792E-1 3.12368E-1 3.63523E-1 2.83132E-1 3.00598E-1 3.24653E-1 3.08026E-1 2.92023E-1 2.74899E-1 2.88598E-1 2.87446E-1 3.15607E-1 3.49258E-1 3.32465E-1 2.9981E-1 2.44896E-1 1.83424E-1 1.53893E-1 1.72927E-1 1.78533E-1 1.79136E-1 1.71373E-1 1.59526E-1 1.3946E-1 1.53537E-1 1.11263E-1 1.34929E-1 1.14422E-1 1.04506E-1 1.1525E-1 9.3752E-2 7.97983E-2 7.79859E-2 7.63964E-2 5.71076E-2 6.89671E-2 6.7825E-2 3.60137E-2 3.11148E-2 4.00916E-2 2.93693E-2 1.61983E-2 2.13341E-2 1.51623E-2 1.51812E-2 1.08564E-2 8.3571E-3 7.46483E-3 6.30501E-3 4.09809E-3 3.23E-3 4.64545E-3 5.17538E-3 4.6672E-3 3.82848E-3 3.86659E-3 3.43532E-3 2.8879E-3 1.89133E-3 2.20912E-3 3.53934E-3 5.00069E-3 2.58269E-3 2.50044E-3 4.06182E-3 1.06805E-2 2.02405E-2 2.32908E-2 2.81558E-2 2.5611E-2 2.40404E-2 3.45433E-2 1.80619E-2 2.48136E-2 3.7378E-2 1.31942E-2 1.26363E-2 8.10659E-3 6.06597E-3 6.06597E-3 1.08262E-2 1.33469E-2 9.81227E-3 8.89807E-3 6.23084E-3 4.89136E-3 3.54075E-3 1.47742E-3 2.10981E-3 3.77726E-3 5.38876E-3 5.5655E-3 8.5268E-3 1.03406E-2 1.29434E-2 1.67156E-2 1.42478E-2 2.08891E-2 4.06532E-2 5.88677E-2 6.85265E-2 8.96832E-2 6.6484E-2 8.21871E-2 8.7217E-2 7.51364E-2 5.71957E-2 1.04013E-1 2.52807E-1 3.4032E-1 2.26338E-1 2.93333E-1 3.0814E-1 2.227E-1 1.5818E-1 2.70831E-1 2.50721E-1 1.57248E-1 1.09031E-1 7.88834E-2 8.80407E-2 1.17813E-1 1.47579E-1 2.1426E-1 1.96279E-1 2.40466E-1 3.54687E-1 5.12616E-1 -9999 -9999 -9999 -9999 -9999 -9999 -9999 -9999 -9999 -9999 -9999 -9999 -9999 -9999 -9999 -9999 -9999 -9999 -9999 -9999 -9999 -9999 -9999 -9999 -9999 -9999
-9999 -9999 -9999 -9999 -9999 -9999 -9999 -9999 -9999 -9999 -9999 -9999 -9999 -9999 -9999 -9999 -9999 -9999 -9999 -9999 -9999 -9999 -9999 -9999 -9999 -9999 -9999 -9999 -9999 -9999 -9999 -9999 -9999 -9999 -9999 -9999 -9999 -9999 -9999 -9999 -9999 -9999 -9999 -9999 -9999 -9999 -9999 -9999 -9999 -9999 -9999 -9999 -9999 -9999 -9999 -9999 -9999 -9999 -9999 -9999 -9999 -9999 -9999 -9999 -9999 -9999 -9999 -9999 -9999 -9999 -9999 -9999 -9999 -9999 -9999 -9999 -9999 -9999 -9999 -9999 -9999 -9999 -9999 -9999 -9999 -9999 -9999 -9999 -9999 -9999 -9999 1.68441E-1 1.51855E-1 1.50974E-1 1.49443E-1 1.47925E-1 1.39991E-1 1.41858E-1 1.48051E-1 1.51764E-1 1.5889E-1 2.02241E-1 1.7716E-1 1.46729E-1 1.22033E-1 1.24097E-1 1.22615E-1 1.26192E-1 1.16879E-1 1.3925E-1 2.07508E-1 2.69699E-1 2.19111E-1 2.30253E-1 2.7332E-1 2.84346E-1 2.692E-1 2.13578E-1 2.56188E-1 2.76054E-1 2.74182E-1 3.20542E-1 2.93421E-1 2.63738E-1 2.25386E-1 2.30647E-1 2.07784E-1 1.61983E-1 1.67025E-1 1.73381E-1 1.66958E-1 1.54613E-1 1.35479E-1 1.26656E-1 1.20023E-1 1.2624E-1 1.36067E-1 1.42102E-1 1.16161E-1 1.00772E-1 6.77824E-2 6.17636E-2 7.48884E-2 5.3064E-2 5.81738E-2 6.81277E-2 6.42461E-2 3.92175E-2 2.80817E-2 2.92653E-2 2.06363E-2 1.32897E-2 1.78191E-2 1.03482E-2 1.26827E-2 7.35736E-3 4.77571E-3 5.63452E-3 4.18675E-3 3.95469E-3 2.79327E-3 3.61819E-3 3.57164E-3 3.00194E-3 2.65529E-3 3.23783E-3 4.0713E-3 2.82997E-3 2.32539E-3 2.61117E-3 7.50983E-3 1.27917E-2 5.2594E-3 2.75539E-3 3.80756E-3 1.03431E-2 1.38025E-2 1.83976E-2 2.44844E-2 2.95913E-2 2.86736E-2 2.64876E-2 2.18012E-2 2.66201E-2 2.65612E-2 2.11414E-2 9.48019E-3 1.58983E-2 1.19199E-2 1.2709E-2 1.13733E-2 1.21761E-2 7.19382E-3 7.16039E-3 5.78686E-3 4.73593E-3 2.48052E-3 2.32501E-3 1.47742E-3 2.25095E-3 3.1111E-3 3.6571E-3 5.5655E-3 6.38108E-3 1.0678E-2 1.21399E-2 1.96023E-2 3.25107E-2 4.30621E-2 6.85265E-2 6.85265E-2 4.89632E-2 3.70219E-2 4.06532E-2 5.37951E-2 4.75583E-2 4.07258E-2 1.13441E-1 3.18817E-1 2.65261E-1 3.23382E-1 2.24205E-1 3.00104E-1 3.00521E-1 2.52041E-1 3.25015E-1 2.11669E-1 1.89739E-1 1.36922E-1 8.12736E-2 1.31986E-1 2.61179E-1 2.80395E-1 2.93674E-1 2.58691E-1 2.90999E-1 4.55948E-1 5.769E-1 -9999 -9999 -9999 -9999 -9999 -9999 -9999 -9999 -9999 -9999 -9999 -9999 -9999 -9999 -9999 -9999 -9999 -9999 -9999 -9999 -9999 -9999 -9999 -9999 -9999 -9999
-9999 -9999 -9999 -9999 -9999 -9999 -9999 -9999 -9999 -9999 -9999 -9999 -9999 -9999 -9999 -9999 -9999 -9999 -9999 -9999 -9999 -9999 -9999 -9999 -9999 -9999 -9999 -9999 -9999 -9999 -9999 -9999 -9999 -9999 -9999 -9999 -9999 -9999 -9999 -9999 -9999 -9999 -9999 -9999 -9999 -9999 -9999 -9999 -9999 -9999 -9999 -9999 -9999 -9999 -9999 -9999 -9999 -9999 -9999 -9999 -9999 -9999 -9999 -9999 -9999 -9999 -9999 -9999 -9999 -9999 -9999 -9999 -9999 -9999 -9999 -9999 -9999 -9999 -9999 -9999 -9999 -9999 -9999 -9999 -9999 -9999 -9999 -9999 -9999 -9999 1.69645E-1 1.53629E-1 1.54971E-1 1.55871E-1 1.61397E-1 1.4438E-1 1.42276E-1 1.42067E-1 1.46974E-1 1.36459E-1 1.66633E-1 2.10378E-1 2.08438E-1 1.45228E-1 1.24253E-1 1.24097E-1 1.22246E-1 1.12187E-1 1.12358E-1 1.23801E-1 1.37209E-1 1.39562E-1 1.51086E-1 1.65027E-1 1.82014E-1 2.15128E-1 1.94927E-1 2.14537E-1 2.47826E-1 2.57926E-1 2.69257E-1 2.47178E-1 1.95753E-1 1.77053E-1 1.86306E-1 1.92089E-1 1.77497E-1 1.67949E-1 1.7424E-1 1.77079E-1 1.83991E-1 1.76014E-1 1.33074E-1 1.35678E-1 1.32876E-1 1.3905E-1 1.23064E-1 1.40384E-1 8.69731E-2 8.79034E-2 8.11772E-2 8.13555E-2 8.57715E-2 5.99773E-2 4.01648E-2 5.03768E-2 6.12301E-2 3.06405E-2 2.29691E-2 1.84041E-2 1.58983E-2 1.15437E-2 1.52267E-2 9.30932E-3 1.14084E-2 7.34567E-3 4.14131E-3 3.28343E-3 3.35866E-3 3.03625E-3 1.86836E-3 2.50044E-3 3.56916E-3 3.06936E-3 3.60565E-3 4.32237E-3 3.8566E-3 2.37659E-3 2.19675E-3 3.93264E-3 1.07865E-2 1.62098E-2 6.89105E-3 5.2594E-3 4.19522E-3 6.1801E-3 1.06805E-2 1.29465E-2 1.42513E-2 2.08941E-2 2.60201E-2 2.4074E-2 1.93373E-2 1.81728E-2 1.1735E-2 1.68992E-2 1.35495E-2 9.83186E-3 1.64569E-2 1.4295E-2 1.2212E-2 9.00674E-3 6.18385E-3 5.5975E-3 5.21604E-3 3.85986E-3 3.01207E-3 3.21338E-3 3.1111E-3 1.85347E-3 2.32501E-3 3.42809E-3 3.42809E-3 4.62105E-3 6.38108E-3 9.09332E-3 1.56817E-2 2.52656E-2 3.5716E-2 4.89632E-2 7.50072E-2 6.44983E-2 3.81963E-2 4.60282E-2 4.33381E-2 3.37642E-2 5.37951E-2 1.01028E-1 2.18011E-1 2.71633E-1 2.40746E-1 3.3547E-1 3.08059E-1 3.48911E-1 3.1424E-1 2.88204E-1 2.11669E-1 2.56866E-1 1.75223E-1 1.15497E-1 1.33133E-1 3.80313E-1 4.35098E-1 3.57652E-1 2.90999E-1 2.77793E-1 4.23978E-1 -9999 -9999 -9999 -9999 -9999 -9999 -9999 -9999 -9999 -9999 -9999 -9999 -9999 -9999 -9999 -9999 -9999 -9999 -9999 -9999 -9999 -9999 -9999 -9999 -9999 -9999 -9999
-9999 -9999 -9999 -9999 -9999 -9999 -9999 -9999 -9999 -9999 -9999 -9999 -9999 -9999 -9999 -9999 -9999 -9999 -9999 -9999 -9999 -9999 -9999 -9999 -9999 -9999 -9999 -9999 -9999 -9999 -9999 -9999 -9999 -9999 -9999 -9999 -9999 -9999 -9999 -9999 -9999 -9999 -9999 -9999 -9999 -9999 -9999 -9999 -9999 -9999 -9999 -9999 -9999 -9999 -9999 -9999 -9999 -9999 -9999 -9999 -9999 -9999 -9999 -9999 -9999 -9999 -9999 -9999 -9999 -9999 -9999 -9999 -9999 -9999 -9999 -9999 -9999 -9999 -9999 -9999 -9999 -9999 -9999 -9999 -9999 -9999 -9999 -9999 -9999 -9999 1.5542E-1 1.56322E-1 1.60203E-1 1.69923E-1 1.56192E-1 1.53724E-1 1.491E-1 1.46296E-1 1.37066E-1 1.44562E-1 1.64541E-1 1.7691E-1 1.58463E-1 1.46295E-1 1.42937E-1 1.392E-1 1.24329E-1 1.22844E-1 1.24547E-1 1.22321E-1 1.16823E-1 1.21866E-1 1.32743E-1 1.48286E-1 1.59924E-1 1.47127E-1 1.74266E-1 1.9066E-1 2.1449E-1 2.24539E-1 2.2814E-1 1.76681E-1 1.6507E-1 1.66332E-1 1.40356E-1 1.5693E-1 1.5921E-1 1.63683E-1 1.68401E-1 1.74333E-1 1.56337E-1 1.49354E-1 1.11991E-1 1.23101E-1 1.39751E-1 1.33857E-1 1.33275E-1 1.12481E-1 7.71537E-2 9.06419E-2 7.93707E-2 6.0019E-2 8.01833E-2 7.0193E-2 4.14346E-2 3.9763E-2 4.18294E-2 3.68449E-2 2.27551E-2 1.60752E-2 1.3061E-2 9.52094E-3 1.17518E-2 6.7058E-3 9.49351E-3 6.24248E-3 4.32781E-3 3.02634E-3 2.26903E-3 2.4208E-3 2.846E-3 2.66765E-3 5.42772E-3 5.37685E-3 5.62502E-3 5.24535E-3 3.31582E-3 2.34369E-3 1.92986E-3 4.06182E-3 6.03604E-3 1.06005E-2 1.24683E-2 1.1946E-2 1.17597E-2 1.03431E-2 1.61944E-2 1.72615E-2 1.51923E-2 2.60833E-2 2.88725E-2 2.17728E-2 1.61825E-2 1.43858E-2 1.2366E-2 1.13029E-2 9.52094E-3 1.44449E-2 1.80223E-2 1.44963E-2 1.15432E-2 1.05015E-2 9.19011E-3 7.21673E-3 4.70875E-3 4.39246E-3 3.17917E-3 6.53943E-3 5.38876E-3 4.16185E-3 7.20322E-3 4.58541E-3 3.1111E-3 3.90135E-3 7.02891E-3 9.09332E-3 1.21399E-2 1.78164E-2 2.7777E-2 2.38274E-2 4.19378E-2 9.51244E-2 7.96359E-2 8.96832E-2 6.86453E-2 6.46106E-2 1.01028E-1 1.72312E-1 2.35062E-1 2.84661E-1 2.781E-1 2.46727E-1 3.33074E-1 3.73925E-1 3.73794E-1 3.28366E-1 3.44197E-1 2.63108E-1 1.94778E-1 1.40802E-1 1.79962E-1 4.2714E-1 4.99627E-1 3.80313E-1 3.11484E-1 3.92633E-1 5.92657E-1 -9999 -9999 -9999 -9999 -9999 -9999 -9999 -9999 -9999 -9999 -9999 -9999 -9999 -9999 -9999 -9999 -9999 -9999 -9999 -9999 -9999 -9999 -9999 -9999 -9999 -9999 -9999
-9999 -9999 -9999 -9999 -9999 -9999 -9999 -9999 -9999 -9999 -9999 -9999 -9999 -9999 -9999 -9999 -9999 -9999 -9999 -9999 -9999 -9999 -9999 -9999 -9999 -9999 -9999 -9999 -9999 -9999 -9999 -9999 -9999 -9999 -9999 -9999 -9999 -9999 -9999 -9999 -9999 -9999 -9999 -9999 -9999 -9999 -9999 -9999 -9999 -9999 -9999 -9999 -9999 -9999 -9999 -9999 -9999 -9999 -9999 -9999 -9999 -9999 -9999 -9999 -9999 -9999 -9999 -9999 -9999 -9999 -9999 -9999 -9999 -9999 -9999 -9999 -9999 -9999 -9999 -9999 -9999 -9999 -9999 -9999 -9999 -9999 -9999 -9999 -9999 1.54971E-1 1.55871E-1 1.58825E-1 1.70165E-1 1.60071E-1 1.64026E-1 1.70025E-1 1.65954E-1 1.49688E-1 1.5889E-1 1.66158E-1 1.72219E-1 1.5687E-1 1.60799E-1 1.58044E-1 1.65044E-1 1.60663E-1 1.74316E-1 1.83416E-1 1.73617E-1 1.31532E-1 1.24457E-1 1.28079E-1 1.30199E-1 1.27086E-1 1.45911E-1 1.7161E-1 1.71814E-1 1.89604E-1 2.04064E-1 2.14845E-1 2.21569E-1 2.36131E-1 2.4272E-1 2.12066E-1 1.87916E-1 1.84067E-1 1.78266E-1 1.73808E-1 1.6968E-1 1.59668E-1 1.61128E-1 1.69979E-1 1.38913E-1 1.58229E-1 1.37447E-1 1.06872E-1 1.0955E-1 8.76829E-2 7.11858E-2 7.51438E-2 7.27185E-2 5.13862E-2 6.96212E-2 5.09355E-2 3.40018E-2 2.66347E-2 2.88886E-2 3.05256E-2 2.25883E-2 1.81505E-2 1.29571E-2 8.59007E-3 7.36017E-3 3.98318E-3 6.03267E-3 3.73906E-3 2.44784E-3 2.95075E-3 2.19675E-3 2.58269E-3 4.06182E-3 3.13607E-3 4.21349E-3 4.28265E-3 4.7546E-3 6.30089E-3 3.65401E-3 2.4208E-3 2.50044E-3 5.61006E-3 1.00161E-2 1.33275E-2 1.51383E-2 1.89256E-2 1.77972E-2 1.66506E-2 2.52715E-2 2.44844E-2 2.44844E-2 3.23723E-2 2.36325E-2 1.51044E-2 1.19693E-2 1.06161E-2 8.80112E-3 7.49875E-3 1.12979E-2 1.25757E-2 1.68088E-2 9.85029E-3 9.22343E-3 8.31738E-3 6.16007E-3 7.0693E-3 7.45713E-3 4.9694E-3 4.25282E-3 7.20322E-3 1.02613E-2 8.19337E-3 1.2047E-2 1.28444E-2 1.55621E-2 5.748E-3 9.39041E-3 1.0678E-2 1.25353E-2 1.56817E-2 1.37992E-2 1.29434E-2 2.79074E-2 6.44983E-2 1.13255E-1 1.19937E-1 9.51244E-2 1.67733E-1 1.72312E-1 2.23594E-1 2.29278E-1 2.91315E-1 2.52807E-1 1.81602E-1 2.12346E-1 2.83836E-1 3.92031E-1 4.1922E-1 4.00212E-1 4.07322E-1 3.98109E-1 3.45136E-1 2.82412E-1 3.80313E-1 5.40102E-1 5.40102E-1 4.8018E-1 4.8018E-1 -9999 -9999 -9999 -9999 -9999 -9999 -9999 -9999 -9999 -9999 -9999 -9999 -9999 -9999 -9999 -9999 -9999 -9999 -9999 -9999 -9999 -9999 -9999 -9999 -9999 -9999 -9999 -9999
-9999 -9999 -9999 -9999 -9999 -9999 -9999 -9999 -9999 -9999 -9999 -9999 -9999 -9999 -9999 -9999 -9999 -9999 -9999 -9999 -9999 -9999 -9999 -9999 -9999 -9999 -9999 -9999 -9999 -9999 -9999 -9999 -9999 -9999 -9999 -9999 -9999 -9999 -9999 -9999 -9999 -9999 -9999 -9999 -9999 -9999 -9999 -9999 -9999 -9999 -9999 -9999 -9999 -9999 -9999 -9999 -9999 -9999 -9999 -9999 -9999 -9999 -9999 -9999 -9999 -9999 -9999 -9999 -9999 -9999 -9999 -9999 -9999 -9999 -9999 -9999 -9999 -9999 -9999 -9999 -9999 -9999 -9999 -9999 -9999 -9999 -9999 -9999 -9999 1.53184E-1 1.54971E-1 1.59743E-1 1.50812E-1 1.61226E-1 1.64969E-1 1.71725E-1 1.54774E-1 1.63994E-1 1.99217E-1 1.97809E-1 1.79917E-1 1.86628E-1 1.84041E-1 1.81736E-1 1.7576E-1 1.96015E-1 2.27528E-1 2.52301E-1 2.09543E-1 1.73459E-1 1.50866E-1 1.43342E-1 1.30548E-1 1.31328E-1 1.3589E-1 1.54699E-1 1.70395E-1 1.73378E-1 1.81125E-1 1.69888E-1 1.75767E-1 2.00105E-1 2.21669E-1 2.25012E-1 2.20561E-1 2.13284E-1 2.03689E-1 1.75682E-1 1.60158E-1 1.77159E-1 1.67003E-1 1.87319E-1 1.60969E-1 1.30239E-1 1.29867E-1 9.90344E-2 8.84908E-2 1.12652E-1 9.51969E-2 7.6393E-2 6.96157E-2 5.60176E-2 4.02323E-2 3.40018E-2 2.11761E-2 2.64334E-2 2.7778E-2 2.26765E-2 1.41465E-2 1.39111E-2 8.23221E-3 6.80639E-3 6.56426E-3 3.93264E-3 4.92343E-3 3.72881E-3 2.11139E-3 1.99777E-3 1.92986E-3 2.75539E-3 4.85061E-3 4.38717E-3 5.39823E-3 4.5841E-3 5.90928E-3 5.87587E-3 3.99781E-3 4.93055E-3 3.4556E-3 3.4556E-3 5.2594E-3 8.25879E-3 1.03431E-2 1.72615E-2 2.76211E-2 2.84525E-2 2.98492E-2 2.84905E-2 2.73679E-2 2.67248E-2 2.12963E-2 1.37862E-2 1.64172E-2 2.14255E-2 1.74379E-2 1.39472E-2 1.33054E-2 1.51165E-2 1.17791E-2 7.98936E-3 7.22237E-3 9.3738E-3 7.77842E-3 4.85338E-3 7.71945E-3 5.16218E-3 6.47006E-3 8.37171E-3 1.4139E-2 1.50728E-2 2.209E-2 1.09418E-2 1.60671E-2 2.42936E-2 2.58803E-2 1.78164E-2 2.15632E-2 2.37156E-2 1.83932E-2 2.29758E-2 2.16651E-2 3.58823E-2 7.96359E-2 1.13255E-1 1.67474E-1 2.1253E-1 2.18011E-1 1.72312E-1 1.46287E-1 2.12346E-1 2.12346E-1 1.30685E-1 1.20018E-1 1.67015E-1 2.40005E-1 3.76676E-1 3.54109E-1 5.01069E-1 5.42578E-1 5.5062E-1 5.26432E-1 5.40102E-1 5.78753E-1 5.80054E-1 5.15846E-1 5.60986E-1 -9999 -9999 -9999 -9999 -9999 -9999 -9999 -9999 -9999 -9999 -9999 -9999 -9999 -9999 -9999 -9999 -9999 -9999 -9999 -9999 -9999 -9999 -9999 -9999 -9999 -9999 -9999 -9999
-9999 -9999 -9999 -9999 -9999 -9999 -9999 -9999 -9999 -9999 -9999 -9999 -9999 -9999 -9999 -9999 -9999 -9999 -9999 -9999 -9999 -9999 -9999 -9999 -9999 -9999 -9999 -9999 -9999 -9999 -9999 -9999 -9999 -9999 -9999 -9999 -9999 -9999 -9999 -9999 -9999 -9999 -9999 -9999 -9999 -9999 -9999 -9999 -9999 -9999 -9999 -9999 -9999 -9999 -9999 -9999 -9999 -9999 -9999 -9999 -9999 -9999 -9999 -9999 -9999 -9999 -9999 -9999 -9999 -9999 -9999 -9999 -9999 -9999 -9999 -9999 -9999 -9999 -9999 -9999 -9999 -9999 -9999 -9999 -9999 -9999 -9999 -9999 -9999 1.50974E-1 1.54299E-1 1.45833E-1 1.56418E-1 1.60994E-1 1.62855E-1 1.51441E-1 1.47304E-1 1.51037E-1 1.60537E-1 1.62425E-1 1.76445E-1 1.93798E-1 1.83333E-1 1.92794E-1 2.04847E-1 2.22152E-1 2.42046E-1 2.14651E-1 2.01616E-1 1.91868E-1 1.90057E-1 1.63566E-1 1.58931E-1 1.72997E-1 1.91454E-1 1.55351E-1 1.4084E-1 1.35534E-1 1.38608E-1 1.40907E-1 1.26845E-1 1.37893E-1 1.49704E-1 1.80662E-1 2.12117E-1 2.08756E-1 1.825E-1 1.78194E-1 1.72495E-1 1.69595E-1 1.72804E-1 1.85291E-1 1.41443E-1 1.53342E-1 1.50023E-1 1.1279E-1 9.08969E-2 7.72597E-2 7.91963E-2 7.75223E-2 6.64733E-2 5.0845E-2 4.20631E-2 3.94329E-2 3.94669E-2 2.18592E-2 2.6399E-2 1.97885E-2 9.61595E-3 9.8941E-3 5.3788E-3 4.26615E-3 3.79642E-3 3.9755E-3 3.14727E-3 2.94341E-3 4.21455E-3 2.97507E-3 3.02872E-3 3.5124E-3 6.08835E-3 5.75423E-3 6.66877E-3 6.31445E-3 6.37502E-3 8.0678E-3 5.23236E-3 3.99501E-3 2.45925E-3 3.74492E-3 6.07866E-3 7.86618E-3 9.23898E-3 9.0955E-3 1.33677E-2 1.72615E-2 2.22639E-2 2.77042E-2 2.80889E-2 2.07277E-2 1.70621E-2 2.25632E-2 2.09986E-2 1.68319E-2 1.54728E-2 1.35217E-2 1.26843E-2 8.15982E-3 8.2856E-3 6.37573E-3 5.03266E-3 6.55226E-3 7.60107E-3 5.87343E-3 5.87343E-3 4.53667E-3 7.36017E-3 1.35495E-2 1.39902E-2 2.28019E-2 3.1269E-2 2.00821E-2 1.50728E-2 2.42936E-2 3.65755E-2 2.44786E-2 2.60771E-2 3.05303E-2 3.3547E-2 3.80197E-2 3.26626E-2 2.79074E-2 3.94064E-2 5.70955E-2 9.79544E-2 1.20134E-1 1.67733E-1 1.10219E-1 7.74226E-2 1.00928E-1 1.27043E-1 1.06971E-1 7.28381E-2 8.71296E-2 2.01042E-1 2.70831E-1 2.77286E-1 3.67456E-1 4.05909E-1 4.13758E-1 4.77799E-1 5.23945E-1 5.7213E-1 5.46934E-1 5.80054E-1 5.86199E-1 5.65135E-1 -9999 -9999 -9999 -9999 -9999 -9999 -9999 -9999 -9999 -9999 -9999 -9999 -9999 -9999 -9999 -9999 -9999 -9999 -9999 -9999 -9999 -9999 -9999 -9999 -9999 -9999 -9999
-9999 -9999 -9999 -9999 -9999 -9999 -9999 -9999 -9999 -9999 -9999 -9999 -9999 -9999 -9999 -9999 -9999 -9999 -9999 -9999 -9999 -9999 -9999 -9999 -9999 -9999 -9999 -9999 -9999 -9999 -9999 -9999 -9999 -9999 -9999 -9999 -9999 -9999 -9999 -9999 -9999 -9999 -9999 -9999 -9999 -9999 -9999 -9999 -9999 -9999 -9999 -9999 -9999 -9999 -9999 -9999 -9999 -9999 -9999 -9999 -9999 -9999 -9999 -9999 -9999 -9999 -9999 -9999 -9999 -9999 -9999 -9999 -9999 -9999 -9999 -9999 -9999 -9999 -9999 -9999 -9999 -9999 -9999 -9999 -9999 -9999 -9999 -9999 1.54747E-1 1.51414E-1 1.38929E-1 1.44345E-1 1.55741E-1 1.58922E-1 1.44917E-1 1.48167E-1 1.46017E-1 1.46909E-1 1.28191E-1 1.28798E-1 1.31515E-1 1.44253E-1 1.72107E-1 1.85178E-1 2.00967E-1 2.05686E-1 1.82186E-1 1.82186E-1 1.88437E-1 1.90807E-1 1.81155E-1 1.86858E-1 1.94302E-1 2.13819E-1 2.40697E-1 2.68087E-1 2.29906E-1 1.82572E-1 1.49812E-1 1.30885E-1 1.27606E-1 1.29365E-1 1.29365E-1 1.431E-1 1.57259E-1 1.80144E-1 1.94469E-1 1.92082E-1 1.8043E-1 1.82467E-1 1.56246E-1 1.60708E-1 1.50092E-1 1.20181E-1 1.43796E-1 1.01186E-1 1.10466E-1 7.88546E-2 6.48805E-2 6.73715E-2 5.94366E-2 5.92328E-2 4.68654E-2 4.24611E-2 3.60097E-2 2.13265E-2 1.39044E-2 9.668E-3 9.80588E-3 8.97534E-3 4.13478E-3 4.22943E-3 4.86283E-3 5.60901E-3 3.59869E-3 5.2477E-3 6.84983E-3 3.66651E-3 4.71845E-3 5.12967E-3 5.72957E-3 7.34831E-3 9.7277E-3 8.46414E-3 7.34175E-3 4.36248E-3 3.89057E-3 3.51042E-3 5.34269E-3 5.00866E-3 7.61695E-3 1.35777E-2 1.6448E-2 1.0174E-2 1.23338E-2 1.59312E-2 2.56636E-2 2.25027E-2 2.59255E-2 2.16761E-2 2.53098E-2 2.17489E-2 1.54848E-2 1.19314E-2 1.32395E-2 1.44169E-2 7.24649E-3 6.43545E-3 8.5256E-3 7.44727E-3 6.18602E-3 4.55497E-3 3.85986E-3 3.28368E-3 2.88513E-3 4.39246E-3 9.21976E-3 1.39902E-2 1.92497E-2 3.2267E-2 4.27427E-2 4.01648E-2 2.42936E-2 3.65755E-2 3.32958E-2 1.28444E-2 1.61905E-2 2.29758E-2 3.68505E-2 5.18379E-2 3.80197E-2 5.04965E-2 4.46242E-2 8.45241E-2 7.96359E-2 1.10219E-1 1.58868E-1 1.16746E-1 5.54709E-2 3.70883E-2 5.89099E-2 7.28381E-2 5.05331E-2 1.20018E-1 1.76239E-1 1.45645E-1 2.17134E-1 2.17134E-1 2.82412E-1 2.69448E-1 2.95747E-1 3.35611E-1 4.2714E-1 5.78753E-1 5.36229E-1 5.65135E-1 5.5451E-1 -9999 -9999 -9999 -9999 -9999 -9999 -9999 -9999 -9999 -9999 -9999 -9999 -9999 -9999 -9999 -9999 -9999 -9999 -9999 -9999 -9999 -9999 -9999 -9999 -9999 -9999 -9999
-9999 -9999 -9999 -9999 -9999 -9999 -9999 -9999 -9999 -9999 -9999 -9999 -9999 -9999 -9999 -9999 -9999 -9999 -9999 -9999 -9999 -9999 -9999 -9999 -9999 -9999 -9999 -9999 -9999 -9999 -9999 -9999 -9999 -9999 -9999 -9999 -9999 -9999 -9999 -9999 -9999 -9999 -9999 -9999 -9999 -9999 -9999 -9999 -9999 -9999 -9999 -9999 -9999 -9999 -9999 -9999 -9999 -9999 -9999 -9999 -9999 -9999 -9999 -9999 -9999 -9999 -9999 -9999 -9999 -9999 -9999 -9999 -9999 -9999 -9999 -9999 -9999 -9999 -9999 -9999 -9999 -9999 -9999 -9999 -9999 -9999 -9999 -9999 1.61359E-1 1.40163E-1 1.375E-1 1.40163E-1 1.44557E-1 1.39277E-1 1.39483E-1 1.4947E-1 1.69228E-1 1.79412E-1 1.693E-1 1.43956E-1 1.25377E-1 1.11112E-1 1.28685E-1 1.5385E-1 1.68916E-1 1.6144E-1 1.70976E-1 1.73173E-1 1.74898E-1 1.67075E-1 1.71169E-1 1.81155E-1 2.02201E-1 2.16443E-1 2.97973E-1 3.29405E-1 3.25229E-1 2.59987E-1 1.90195E-1 1.73382E-1 1.64246E-1 1.56177E-1 1.47355E-1 1.30095E-1 1.42215E-1 1.65438E-1 1.67865E-1 1.63412E-1 1.58795E-1 1.42926E-1 1.43993E-1 1.2993E-1 1.43485E-1 1.19508E-1 1.27142E-1 8.7411E-2 7.24289E-2 6.48532E-2 6.78533E-2 5.60904E-2 4.24794E-2 4.69621E-2 4.59503E-2 2.53043E-2 2.28726E-2 2.03961E-2 1.39217E-2 7.52934E-3 7.97303E-3 7.33392E-3 4.74863E-3 6.9327E-3 8.35142E-3 6.44408E-3 4.4203E-3 7.11114E-3 7.91574E-3 4.01432E-3 7.03347E-3 7.42701E-3 5.65137E-3 9.23418E-3 1.21741E-2 7.48042E-3 5.24305E-3 3.51042E-3 3.29057E-3 5.00866E-3 1.08487E-2 1.0174E-2 8.38918E-3 1.54304E-2 2.48646E-2 1.99129E-2 1.8685E-2 3.3019E-2 3.07499E-2 2.44292E-2 2.10791E-2 2.0484E-2 1.54819E-2 1.42826E-2 1.59493E-2 1.0021E-2 1.10431E-2 1.41084E-2 1.08762E-2 1.09862E-2 7.9788E-3 5.52256E-3 6.9857E-3 5.80411E-3 4.68559E-3 4.99819E-3 3.50308E-3 3.39161E-3 6.06597E-3 7.60107E-3 1.19199E-2 2.25639E-2 5.64212E-2 5.99773E-2 3.54491E-2 5.81738E-2 5.81738E-2 1.65883E-2 1.56817E-2 2.08891E-2 2.60771E-2 4.72568E-2 6.42081E-2 7.72898E-2 5.70955E-2 9.23678E-2 1.16554E-1 1.30599E-1 1.13441E-1 1.16746E-1 8.46682E-2 4.20125E-2 3.06958E-2 4.06829E-2 4.60616E-2 8.21042E-2 8.68074E-2 1.06584E-1 1.41653E-1 1.81E-1 2.27134E-1 1.79962E-1 2.105E-1 2.61179E-1 3.50233E-1 5.80054E-1 5.36229E-1 5.65135E-1 -9999 -9999 -9999 -9999 -9999 -9999 -9999 -9999 -9999 -9999 -9999 -9999 -9999 -9999 -9999 -9999 -9999 -9999 -9999 -9999 -9999 -9999 -9999 -9999 -9999 -9999 -9999 -9999
-9999 -9999 -9999 -9999 -9999 -9999 -9999 -9999 -9999 -9999 -9999 -9999 -9999 -9999 -9999 -9999 -9999 -9999 -9999 -9999 -9999 -9999 -9999 -9999 -9999 -9999 -9999 -9999 -9999 -9999 -9999 -9999 -9999 -9999 -9999 -9999 -9999 -9999 -9999 -9999 -9999 -9999 -9999 -9999 -9999 -9999 -9999 -9999 -9999 -9999 -9999 -9999 -9999 -9999 -9999 -9999 -9999 -9999 -9999 -9999 -9999 -9999 -9999 -9999 -9999 -9999 -9999 -9999 -9999 -9999 -9999 -9999 -9999 -9999 -9999 -9999 -9999 -9999 -9999 -9999 -9999 -9999 -9999 -9999 -9999 -9999 -9999 1.67003E-1 1.49718E-1 1.42033E-1 1.3168E-1 1.37094E-1 1.26232E-1 1.27752E-1 1.35019E-1 1.50746E-1 2.06086E-1 2.47568E-1 2.36255E-1 1.98118E-1 1.47671E-1 1.20434E-1 1.15268E-1 1.12933E-1 1.30719E-1 1.50173E-1 1.59592E-1 1.69282E-1 1.54106E-1 1.55677E-1 1.64939E-1 1.77373E-1 1.83E-1 2.15283E-1 2.69325E-1 3.16293E-1 3.27088E-1 2.46488E-1 2.05184E-1 1.98602E-1 1.97241E-1 2.1067E-1 1.82387E-1 1.52291E-1 1.46234E-1 1.52806E-1 1.61455E-1 1.50784E-1 1.48184E-1 1.45607E-1 1.42034E-1 1.40178E-1 1.38752E-1 1.28287E-1 9.92599E-2 8.76758E-2 7.55447E-2 7.51064E-2 7.66031E-2 7.11931E-2 4.69043E-2 2.74106E-2 4.00845E-2 3.29366E-2 2.55591E-2 1.48919E-2 1.11736E-2 7.60487E-3 4.95201E-3 4.98534E-3 4.96726E-3 7.43524E-3 1.20942E-2 9.56612E-3 8.42767E-3 1.23079E-2 1.30132E-2 6.93914E-3 8.29213E-3 1.28643E-2 1.26657E-2 1.37029E-2 1.20524E-2 4.51341E-3 3.00407E-3 4.12622E-3 7.86618E-3 8.12351E-3 1.15677E-2 1.99129E-2 1.35777E-2 1.23338E-2 2.12197E-2 3.19985E-2 2.32717E-2 3.00297E-2 2.38959E-2 2.08657E-2 2.05852E-2 1.21043E-2 1.03487E-2 1.11022E-2 8.59625E-3 1.00161E-2 1.24752E-2 1.31919E-2 1.18539E-2 8.19879E-3 7.48286E-3 6.01501E-3 3.85046E-3 5.48857E-3 5.40804E-3 1.23082E-2 1.08262E-2 8.37171E-3 1.23082E-2 9.52094E-3 1.49142E-2 2.72814E-2 6.18331E-2 8.35546E-2 6.18331E-2 8.11033E-2 5.99773E-2 2.35362E-2 2.08891E-2 1.56817E-2 1.78164E-2 3.25107E-2 5.0266E-2 5.37005E-2 8.96832E-2 9.79544E-2 8.20469E-2 6.6484E-2 7.07491E-2 5.21671E-2 7.97723E-2 5.37951E-2 3.4802E-2 2.70605E-2 4.32926E-2 5.21128E-2 9.76635E-2 1.09714E-1 9.76635E-2 1.1959E-1 2.05158E-1 1.89739E-1 1.848E-1 2.36919E-1 2.67489E-1 4.59157E-1 5.46934E-1 -9999 -9999 -9999 -9999 -9999 -9999 -9999 -9999 -9999 -9999 -9999 -9999 -9999 -9999 -9999 -9999 -9999 -9999 -9999 -9999 -9999 -9999 -9999 -9999 -9999 -9999 -9999 -9999 -9999
-9999 -9999 -9999 -9999 -9999 -9999 -9999 -9999 -9999 -9999 -9999 -9999 -9999 -9999 -9999 -9999 -9999 -9999 -9999 -9999 -9999 -9999 -9999 -9999 -9999 -9999 -9999 -9999 -9999 -9999 -9999 -9999 -9999 -9999 -9999 -9999 -9999 -9999 -9999 -9999 -9999 -9999 -9999 -9999 -9999 -9999 -9999 -9999 -9999 -9999 -9999 -9999 -9999 -9999 -9999 -9999 -9999 -9999 -9999 -9999 -9999 -9999 -9999 -9999 -9999 -9999 -9999 -9999 -9999 -9999 -9999 -9999 -9999 -9999 -9999 -9999 -9999 -9999 -9999 -9999 -9999 -9999 -9999 -9999 -9999 -9999 1.59513E-1 1.62522E-1 1.46047E-1 1.35247E-1 1.3168E-1 1.17583E-1 1.22316E-1 1.23239E-1 1.31229E-1 1.64929E-1 2.37134E-1 2.81945E-1 2.70977E-1 2.15032E-1 1.91199E-1 1.62753E-1 1.20347E-1 1.09685E-1 1.18545E-1 1.35665E-1 1.53261E-1 1.4302E-1 1.44073E-1 1.51005E-1 1.54554E-1 1.56179E-1 1.84327E-1 2.16537E-1 2.28695E-1 2.06258E-1 1.94455E-1 1.5975E-1 1.46426E-1 1.43242E-1 1.37782E-1 1.63685E-1 1.82962E-1 1.78898E-1 1.72631E-1 1.55226E-1 1.39701E-1 1.41589E-1 1.40165E-1 1.3532E-1 1.38152E-1 1.13582E-1 1.05679E-1 9.8974E-2 6.92995E-2 7.23138E-2 7.62659E-2 7.33095E-2 5.60859E-2 4.7146E-2 3.95806E-2 2.74834E-2 3.40978E-2 1.92512E-2 2.17441E-2 1.1722E-2 7.84408E-3 5.79423E-3 8.02743E-3 6.80013E-3 7.50738E-3 8.06045E-3 1.09973E-2 1.68869E-2 1.64359E-2 2.0891E-2 2.06885E-2 9.11771E-3 7.4675E-3 1.56619E-2 1.99922E-2 1.44822E-2 8.74572E-3 6.028E-3 6.03272E-3 8.94664E-3 7.86618E-3 1.54304E-2 1.73693E-2 2.37861E-2 1.99129E-2 1.75315E-2 2.48646E-2 2.40234E-2 2.80554E-2 2.46234E-2 1.93209E-2 2.13927E-2 1.5979E-2 1.26889E-2 1.07238E-2 8.34683E-3 6.07866E-3 8.38918E-3 1.26467E-2 1.21271E-2 7.82028E-3 5.89198E-3 4.20407E-3 5.82132E-3 4.57731E-3 5.94753E-3 1.0004E-2 1.33501E-2 1.97526E-2 1.53985E-2 2.5611E-2 1.39902E-2 8.92802E-3 2.18592E-2 3.40018E-2 5.99773E-2 9.97227E-2 1.08809E-1 9.13173E-2 8.11033E-2 2.67111E-2 2.02357E-2 1.47108E-2 2.60771E-2 4.04657E-2 3.47765E-2 4.32611E-2 7.50072E-2 5.20752E-2 3.70219E-2 3.59467E-2 2.70895E-2 4.75583E-2 4.47035E-2 3.06958E-2 5.37392E-2 1.23487E-1 1.27043E-1 2.17134E-1 2.17134E-1 1.8586E-1 1.41653E-1 1.70583E-1 1.66041E-1 1.70583E-1 1.93218E-1 2.36919E-1 4.59157E-1 -9999 -9999 -9999 -9999 -9999 -9999 -9999 -9999 -9999 -9999 -9999 -9999 -9999 -9999 -9999 -9999 -9999 -9999 -9999 -9999 -9999 -9999 -9999 -9999 -9999 -9999 -9999 -9999 -9999 -9999
-9999 -9999 -9999 -9999 -9999 -9999 -9999 -9999 -9999 -9999 -9999 -9999 -9999 -9999 -9999 -9999 -9999 -9999 -9999 -9999 -9999 -9999 -9999 -9999 -9999 -9999 -9999 -9999 -9999 -9999 -9999 -9999 -9999 -9999 -9999 -9999 -9999 -9999 -9999 -9999 -9999 -9999 -9999 -9999 -9999 -9999 -9999 -9999 -9999 -9999 -9999 -9999 -9999 -9999 -9999 -9999 -9999 -9999 -9999 -9999 -9999 -9999 -9999 -9999 -9999 -9999 -9999 -9999 -9999 -9999 -9999 -9999 -9999 -9999 -9999 -9999 -9999 -9999 -9999 -9999 -9999 -9999 -9999 -9999 -9999 -9999 1.51819E-1 1.44982E-1 1.38282E-1 1.35247E-1 1.19554E-1 1.17406E-1 1.16344E-1 1.19554E-1 1.38452E-1 2.06086E-1 2.72673E-1 2.87179E-1 2.49567E-1 2.24135E-1 2.14165E-1 2.0341E-1 1.60514E-1 1.38708E-1 1.26653E-1 1.35464E-1 1.29871E-1 1.41348E-1 1.44285E-1 1.51445E-1 1.3705E-1 1.45608E-1 1.49924E-1 1.59367E-1 1.47395E-1 1.52897E-1 1.40877E-1 1.32815E-1 1.24742E-1 1.11137E-1 1.10968E-1 1.22288E-1 1.37172E-1 1.704E-1 1.6187E-1 1.5415E-1 1.56383E-1 1.53036E-1 1.55735E-1 1.48067E-1 1.19425E-1 1.14459E-1 1.06861E-1 1.02251E-1 7.99326E-2 6.51589E-2 7.35887E-2 6.65518E-2 4.90306E-2 5.07023E-2 3.68036E-2 2.21008E-2 2.65347E-2 1.73108E-2 1.59621E-2 1.19099E-2 8.1043E-3 5.90669E-3 1.00895E-2 8.48988E-3 1.07989E-2 9.54078E-3 1.08487E-2 1.67601E-2 2.59925E-2 3.22951E-2 2.10716E-2 1.02622E-2 1.47484E-2 1.52671E-2 2.2433E-2 1.2055E-2 6.5601E-3 5.38185E-3 8.56709E-3 1.6101E-2 1.2937E-2 1.68734E-2 2.2385E-2 2.02464E-2 2.51608E-2 2.21733E-2 2.84566E-2 2.531E-2 2.59292E-2 2.37314E-2 1.99768E-2 1.72923E-2 1.22888E-2 8.5335E-3 8.44106E-3 8.76036E-3 5.17299E-3 6.48358E-3 8.50622E-3 9.87411E-3 8.38288E-3 4.90461E-3 4.66623E-3 4.56325E-3 7.0306E-3 1.13885E-2 1.6424E-2 1.90617E-2 2.457E-2 2.98024E-2 3.85327E-2 1.39902E-2 8.92802E-3 1.44449E-2 2.25639E-2 4.27427E-2 7.87176E-2 1.32869E-1 1.23208E-1 1.05702E-1 3.65755E-2 2.52656E-2 1.37992E-2 2.02357E-2 2.7777E-2 2.44786E-2 3.37036E-2 5.20752E-2 4.89632E-2 3.70219E-2 2.46386E-2 1.4808E-2 2.10262E-2 2.54305E-2 3.26867E-2 8.21042E-2 1.50246E-1 2.40746E-1 3.10942E-1 3.25015E-1 3.46723E-1 3.3941E-1 2.95747E-1 1.57248E-1 1.48838E-1 2.44674E-1 4.67225E-1 5.57597E-1 -9999 -9999 -9999 -9999 -9999 -9999 -9999 -9999 -9999 -9999 -9999 -9999 -9999 -9999 -9999 -9999 -9999 -9999 -9999 -9999 -9999 -9999 -9999 -9999 -9999 -9999 -9999 -9999 -9999 -9999
-9999 -9999 -9999 -9999 -9999 -9999 -9999 -9999 -9999 -9999 -9999 -9999 -9999 -9999 -9999 -9999 -9999 -9999 -9999 -9999 -9999 -9999 -9999 -9999 -9999 -9999 -9999 -9999 -9999 -9999 -9999 -9999 -9999 -9999 -9999 -9999 -9999 -9999 -9999 -9999 -9999 -9999 -9999 -9999 -9999 -9999 -9999 -9999 -9999 -9999 -9999 -9999 -9999 -9999 -9999 -9999 -9999 -9999 -9999 -9999 -9999 -9999 -9999 -9999 -9999 -9999 -9999 -9999 -9999 -9999 -9999 -9999 -9999 -9999 -9999 -9999 -9999 -9999 -9999 -9999 -9999 -9999 -9999 -9999 -9999 -9999 1.39717E-1 1.46047E-1 1.39101E-1 1.22654E-1 1.20277E-1 1.17228E-1 1.17583E-1 1.19188E-1 1.70469E-1 2.39673E-1 2.79178E-1 2.55063E-1 2.3975E-1 2.22945E-1 2.24135E-1 2.02953E-1 1.87045E-1 1.70694E-1 1.52781E-1 1.33001E-1 1.3479E-1 1.44709E-1 1.47919E-1 1.395E-1 1.40739E-1 1.46035E-1 1.46892E-1 1.42092E-1 1.8075E-1 2.48775E-1 2.12786E-1 1.82617E-1 1.51372E-1 1.31005E-1 1.19736E-1 1.09288E-1 1.16699E-1 1.19716E-1 1.5408E-1 1.69916E-1 1.61901E-1 1.58017E-1 1.50461E-1 1.32195E-1 1.35359E-1 1.27179E-1 9.35376E-2 9.70837E-2 1.02197E-1 8.8554E-2 5.4006E-2 5.83985E-2 3.3046E-2 2.75179E-2 3.65456E-2 2.54161E-2 1.64571E-2 1.40667E-2 9.98257E-3 6.13087E-3 6.33392E-3 6.79259E-3 9.41874E-3 1.59085E-2 1.7043E-2 1.10995E-2 1.0506E-2 1.40192E-2 1.94507E-2 3.57743E-2 2.36411E-2 1.44706E-2 2.9541E-2 2.65981E-2 1.81124E-2 9.96378E-3 6.77574E-3 9.24138E-3 1.44999E-2 1.96391E-2 2.19617E-2 2.17031E-2 2.22508E-2 1.96922E-2 2.68121E-2 2.77211E-2 3.06721E-2 2.76689E-2 2.89318E-2 1.78303E-2 2.02447E-2 1.16026E-2 8.15079E-3 7.37006E-3 6.49995E-3 4.54618E-3 4.40167E-3 7.61695E-3 1.15942E-2 6.88667E-3 5.89548E-3 6.85308E-3 8.00665E-3 5.79401E-3 5.79401E-3 1.10289E-2 1.56855E-2 2.22639E-2 2.78986E-2 4.42994E-2 4.02409E-2 2.64334E-2 1.53985E-2 1.92497E-2 2.48136E-2 4.23057E-2 8.11033E-2 1.08809E-1 1.15081E-1 3.86906E-2 3.32958E-2 2.7777E-2 1.61905E-2 1.51886E-2 1.67156E-2 1.89883E-2 2.53845E-2 3.26626E-2 3.37036E-2 2.79074E-2 2.79579E-2 1.68257E-2 1.57851E-2 1.26182E-2 5.05331E-2 1.4615E-1 2.0697E-1 1.9652E-1 2.11669E-1 3.17937E-1 3.10942E-1 4.07602E-1 4.2165E-1 2.21488E-1 1.36922E-1 3.45136E-1 5.64169E-1 -9999 -9999 -9999 -9999 -9999 -9999 -9999 -9999 -9999 -9999 -9999 -9999 -9999 -9999 -9999 -9999 -9999 -9999 -9999 -9999 -9999 -9999 -9999 -9999 -9999 -9999 -9999 -9999 -9999 -9999 -9999
-9999 -9999 -9999 -9999 -9999 -9999 -9999 -9999 -9999 -9999 -9999 -9999 -9999 -9999 -9999 -9999 -9999 -9999 -9999 -9999 -9999 -9999 -9999 -9999 -9999 -9999 -9999 -9999 -9999 -9999 -9999 -9999 -9999 -9999 -9999 -9999 -9999 -9999 -9999 -9999 -9999 -9999 -9999 -9999 -9999 -9999 -9999 -9999 -9999 -9999 -9999 -9999 -9999 -9999 -9999 -9999 -9999 -9999 -9999 -9999 -9999 -9999 -9999 -9999 -9999 -9999 -9999 -9999 -9999 -9999 -9999 -9999 -9999 -9999 -9999 -9999 -9999 -9999 -9999 -9999 -9999 -9999 -9999 -9999 -9999 1.39717E-1 1.40543E-1 1.4179E-1 1.40337E-1 1.23394E-1 1.19193E-1 1.16344E-1 1.08782E-1 1.37027E-1 1.8503E-1 2.39361E-1 2.451E-1 2.42888E-1 2.29291E-1 2.17064E-1 2.00745E-1 2.03231E-1 1.9125E-1 1.83938E-1 1.5859E-1 1.53179E-1 1.45524E-1 1.51629E-1 1.38033E-1 1.46E-1 1.47072E-1 1.52342E-1 1.41258E-1 1.59675E-1 2.47073E-1 3.03555E-1 3.18563E-1 2.68673E-1 2.28131E-1 1.85131E-1 1.63489E-1 1.26393E-1 1.02458E-1 1.10301E-1 1.33406E-1 1.47968E-1 1.58372E-1 1.40785E-1 1.37324E-1 1.32537E-1 1.24515E-1 1.18002E-1 1.00459E-1 9.13317E-2 8.18259E-2 8.04873E-2 5.60481E-2 6.03758E-2 3.68046E-2 2.49485E-2 2.61106E-2 2.05862E-2 1.38574E-2 1.42393E-2 1.24629E-2 7.80249E-3 1.16915E-2 1.22827E-2 9.23898E-3 1.73401E-2 2.4301E-2 2.83209E-2 2.26103E-2 2.33386E-2 3.41249E-2 4.35395E-2 2.68598E-2 1.97628E-2 2.52774E-2 1.21033E-2 8.94446E-3 9.70282E-3 1.01749E-2 1.57989E-2 1.69219E-2 2.56546E-2 2.27543E-2 2.54441E-2 2.57834E-2 2.52719E-2 2.41191E-2 2.29866E-2 2.60573E-2 3.07876E-2 2.59002E-2 1.6125E-2 1.81249E-2 8.17581E-3 6.21584E-3 5.73678E-3 5.00866E-3 3.86795E-3 4.84952E-3 7.61695E-3 7.61695E-3 5.6816E-3 6.63578E-3 4.94554E-3 7.23802E-3 5.43192E-3 3.23917E-3 5.09233E-3 7.2608E-3 9.39266E-3 2.02405E-2 4.30721E-2 6.77503E-2 7.34045E-2 4.364E-2 3.19335E-2 4.64302E-2 5.58524E-2 1.05702E-1 1.36306E-1 5.71152E-2 4.75886E-2 3.70299E-2 2.95843E-2 2.95843E-2 2.22586E-2 1.72574E-2 1.42478E-2 1.52609E-2 2.09879E-2 1.90783E-2 2.30842E-2 4.20125E-2 4.90499E-2 3.07285E-2 1.68257E-2 3.37642E-2 9.51899E-2 1.03911E-1 1.03911E-1 1.81E-1 1.95881E-1 2.01042E-1 3.84325E-1 4.69709E-1 2.44674E-1 1.94778E-1 2.89034E-1 5.32032E-1 -9999 -9999 -9999 -9999 -9999 -9999 -9999 -9999 -9999 -9999 -9999 -9999 -9999 -9999 -9999 -9999 -9999 -9999 -9999 -9999 -9999 -9999 -9999 -9999 -9999 -9999 -9999 -9999 -9999 -9999 -9999
-9999 -9999 -9999 -9999 -9999 -9999 -9999 -9999 -9999 -9999 -9999 -9999 -9999 -9999 -9999 -9999 -9999 -9999 -9999 -9999 -9999 -9999 -9999 -9999 -9999 -9999 -9999 -9999 -9999 -9999 -9999 -9999 -9999 -9999 -9999 -9999 -9999 -9999 -9999 -9999 -9999 -9999 -9999 -9999 -9999 -9999 -9999 -9999 -9999 -9999 -9999 -9999 -9999 -9999 -9999 -9999 -9999 -9999 -9999 -9999 -9999 -9999 -9999 -9999 -9999 -9999 -9999 -9999 -9999 -9999 -9999 -9999 -9999 -9999 -9999 -9999 -9999 -9999 -9999 -9999 -9999 -9999 -9999 -9999 -9999 1.39924E-1 1.40958E-1 1.42417E-1 1.27721E-1 1.23579E-1 1.18118E-1 1.05019E-1 1.15812E-1 1.45371E-1 1.83485E-1 2.01152E-1 2.35096E-1 2.3264E-1 2.20922E-1 1.89708E-1 1.9209E-1 1.85746E-1 1.77303E-1 1.58096E-1 1.57868E-1 1.62284E-1 1.61122E-1 1.44688E-1 1.45752E-1 1.53416E-1 1.53862E-1 1.41849E-1 1.44371E-1 1.76476E-1 2.44164E-1 2.81035E-1 3.12118E-1 3.06285E-1 2.75551E-1 2.39509E-1 1.8644E-1 1.53857E-1 1.10611E-1 1.08797E-1 1.20107E-1 1.3301E-1 1.28753E-1 1.28992E-1 1.16855E-1 1.19703E-1 1.16008E-1 1.07922E-1 1.06673E-1 9.16647E-2 7.25339E-2 4.44295E-2 4.04751E-2 4.95044E-2 4.38385E-2 3.7565E-2 2.72195E-2 1.53272E-2 1.40941E-2 2.19466E-2 1.57235E-2 1.37212E-2 2.13369E-2 1.65988E-2 2.26103E-2 1.92894E-2 2.30082E-2 4.18529E-2 2.61924E-2 2.28301E-2 2.67118E-2 3.65933E-2 2.68135E-2 1.6297E-2 1.96315E-2 2.5303E-2 2.49309E-2 2.68282E-2 2.40788E-2 2.87696E-2 2.51511E-2 2.27669E-2 2.54267E-2 2.09243E-2 2.87116E-2 3.43795E-2 2.59385E-2 3.11348E-2 2.12807E-2 1.87724E-2 1.56484E-2 1.32539E-2 1.4445E-2 9.55441E-3 5.13171E-3 3.66202E-3 4.73898E-3 4.69541E-3 7.37555E-3 7.86618E-3 4.54618E-3 5.34269E-3 6.27788E-3 5.51792E-3 4.62216E-3 4.62216E-3 3.03625E-3 4.62216E-3 5.2594E-3 8.52885E-3 1.51923E-2 2.60833E-2 3.9753E-2 5.93749E-2 9.8763E-2 6.31048E-2 5.25272E-2 8.77966E-2 1.32869E-1 1.32612E-1 4.87309E-2 4.29459E-2 3.72752E-2 3.32958E-2 3.05303E-2 2.08891E-2 1.56817E-2 1.17569E-2 1.14401E-2 2.03314E-2 2.70405E-2 4.19378E-2 6.85265E-2 5.05858E-2 4.07258E-2 2.54305E-2 2.17046E-2 6.26125E-2 7.06769E-2 1.10111E-1 1.26593E-1 1.06584E-1 1.8586E-1 3.76676E-1 5.34514E-1 4.37551E-1 4.45552E-1 4.05909E-1 5.57597E-1 -9999 -9999 -9999 -9999 -9999 -9999 -9999 -9999 -9999 -9999 -9999 -9999 -9999 -9999 -9999 -9999 -9999 -9999 -9999 -9999 -9999 -9999 -9999 -9999 -9999 -9999 -9999 -9999 -9999 -9999 -9999
-9999 -9999 -9999 -9999 -9999 -9999 -9999 -9999 -9999 -9999 -9999 -9999 -9999 -9999 -9999 -9999 -9999 -9999 -9999 -9999 -9999 -9999 -9999 -9999 -9999 -9999 -9999 -9999 -9999 -9999 -9999 -9999 -9999 -9999 -9999 -9999 -9999 -9999 -9999 -9999 -9999 -9999 -9999 -9999 -9999 -9999 -9999 -9999 -9999 -9999 -9999 -9999 -9999 -9999 -9999 -9999 -9999 -9999 -9999 -9999 -9999 -9999 -9999 -9999 -9999 -9999 -9999 -9999 -9999 -9999 -9999 -9999 -9999 -9999 -9999 -9999 -9999 -9999 -9999 -9999 -9999 -9999 -9999 -9999 1.40337E-1 1.41166E-1 1.41582E-1 1.28487E-1 1.2658E-1 1.22286E-1 1.1794E-1 1.06478E-1 1.21577E-1 1.43887E-1 1.57797E-1 2.04199E-1 2.40688E-1 2.34173E-1 1.89708E-1 1.75105E-1 1.74363E-1 1.68963E-1 1.52035E-1 1.54257E-1 1.56733E-1 1.59011E-1 1.48765E-1 1.49635E-1 1.57238E-1 1.59063E-1 1.41607E-1 1.46287E-1 1.56898E-1 2.11686E-1 2.15559E-1 2.65616E-1 2.95092E-1 3.07816E-1 2.95899E-1 2.4827E-1 2.15606E-1 1.74328E-1 1.25805E-1 1.11994E-1 1.24739E-1 1.16384E-1 1.18947E-1 1.18421E-1 1.17352E-1 1.0408E-1 1.08497E-1 8.27168E-2 7.9347E-2 7.51447E-2 7.12685E-2 6.04311E-2 4.30721E-2 3.15128E-2 3.25184E-2 2.39005E-2 2.32691E-2 1.73363E-2 2.12298E-2 3.24377E-2 2.16977E-2 2.98698E-2 3.41508E-2 2.66389E-2 4.13967E-2 2.33386E-2 2.52795E-2 3.73242E-2 2.39339E-2 2.78394E-2 2.45944E-2 3.32939E-2 3.25374E-2 2.60173E-2 1.73047E-2 2.73128E-2 1.51447E-2 2.03907E-2 2.0123E-2 2.89934E-2 1.8274E-2 2.0868E-2 3.55932E-2 2.28958E-2 3.78892E-2 2.94819E-2 2.6625E-2 2.97949E-2 2.06589E-2 1.36461E-2 1.47292E-2 1.59454E-2 7.34051E-3 4.27872E-3 3.61446E-3 4.69033E-3 6.31537E-3 8.14693E-3 6.10593E-3 5.82347E-3 5.6449E-3 3.99501E-3 3.51042E-3 4.40167E-3 7.61695E-3 1.13885E-2 6.80766E-3 7.74386E-3 1.00161E-2 8.80766E-3 1.61944E-2 2.52715E-2 3.92335E-2 6.31048E-2 9.96022E-2 1.08193E-1 8.52324E-2 1.01689E-1 1.32796E-1 1.08715E-1 8.84795E-2 3.55283E-2 2.84511E-2 1.82533E-2 2.02357E-2 1.67156E-2 1.83932E-2 1.61905E-2 1.43157E-2 2.38274E-2 4.74742E-2 7.06269E-2 9.79544E-2 1.04013E-1 1.10219E-1 6.86453E-2 3.27214E-2 3.59086E-2 4.19683E-2 5.37392E-2 4.32926E-2 5.69183E-2 1.53907E-1 3.46723E-1 5.26432E-1 5.27869E-1 5.38602E-1 -9999 -9999 -9999 -9999 -9999 -9999 -9999 -9999 -9999 -9999 -9999 -9999 -9999 -9999 -9999 -9999 -9999 -9999 -9999 -9999 -9999 -9999 -9999 -9999 -9999 -9999 -9999 -9999 -9999 -9999 -9999 -9999 -9999
-9999 -9999 -9999 -9999 -9999 -9999 -9999 -9999 -9999 -9999 -9999 -9999 -9999 -9999 -9999 -9999 -9999 -9999 -9999 -9999 -9999 -9999 -9999 -9999 -9999 -9999 -9999 -9999 -9999 -9999 -9999 -9999 -9999 -9999 -9999 -9999 -9999 -9999 -9999 -9999 -9999 -9999 -9999 -9999 -9999 -9999 -9999 -9999 -9999 -9999 -9999 -9999 -9999 -9999 -9999 -9999 -9999 -9999 -9999 -9999 -9999 -9999 -9999 -9999 -9999 -9999 -9999 -9999 -9999 -9999 -9999 -9999 -9999 -9999 -9999 -9999 -9999 -9999 -9999 -9999 -9999 -9999 -9999 1.41582E-1 1.41582E-1 1.41582E-1 1.28871E-1 1.27721E-1 1.2526E-1 1.21369E-1 1.07624E-1 1.13723E-1 1.17935E-1 1.23279E-1 1.67639E-1 2.41002E-1 2.84174E-1 2.24887E-1 1.83424E-1 1.70209E-1 1.60939E-1 1.39831E-1 1.42742E-1 1.4613E-1 1.55603E-1 1.4171E-1 1.4423E-1 1.45931E-1 1.52713E-1 1.3685E-1 1.41399E-1 1.4476E-1 1.71024E-1 1.82221E-1 2.1416E-1 2.43197E-1 2.97523E-1 3.25188E-1 2.78636E-1 2.70312E-1 2.31383E-1 1.93074E-1 1.4811E-1 1.03752E-1 1.20347E-1 1.25178E-1 1.27223E-1 1.24429E-1 1.05841E-1 9.63683E-2 8.76951E-2 9.42584E-2 8.90828E-2 8.07934E-2 6.77229E-2 6.3963E-2 4.87506E-2 3.3019E-2 2.40898E-2 2.05561E-2 1.49451E-2 1.99129E-2 3.30489E-2 4.42576E-2 3.09818E-2 3.75815E-2 4.27785E-2 2.93555E-2 4.9783E-2 2.80968E-2 2.52069E-2 3.55404E-2 3.6771E-2 4.39625E-2 4.11111E-2 3.63563E-2 2.24465E-2 2.47262E-2 3.22363E-2 1.9478E-2 1.00297E-2 1.13357E-2 2.1475E-2 1.7754E-2 1.06403E-2 1.71969E-2 2.76807E-2 1.83288E-2 2.94819E-2 2.28958E-2 1.46592E-2 2.0165E-2 1.6657E-2 1.25848E-2 1.49751E-2 1.24049E-2 7.6187E-3 5.43579E-3 4.13515E-3 5.17534E-3 6.40432E-3 5.40535E-3 4.0849E-3 3.70315E-3 5.24422E-3 5.51792E-3 4.12622E-3 7.37555E-3 9.30954E-3 1.19329E-2 1.67196E-2 1.06805E-2 1.61944E-2 1.89928E-2 2.44844E-2 2.44844E-2 3.46232E-2 7.56423E-2 1.20903E-1 1.19999E-1 1.02625E-1 1.08394E-1 1.21152E-1 9.79668E-2 8.36888E-2 6.37424E-2 4.54783E-2 4.54783E-2 5.34562E-2 4.04657E-2 4.72568E-2 1.83932E-2 1.89883E-2 2.38274E-2 3.81963E-2 5.37005E-2 1.00859E-1 1.16746E-1 1.76989E-1 1.27164E-1 6.46106E-2 3.37284E-2 2.10036E-2 3.16761E-2 6.26125E-2 9.4841E-2 1.95881E-1 2.45973E-1 4.29582E-1 -9999 -9999 -9999 -9999 -9999 -9999 -9999 -9999 -9999 -9999 -9999 -9999 -9999 -9999 -9999 -9999 -9999 -9999 -9999 -9999 -9999 -9999 -9999 -9999 -9999 -9999 -9999 -9999 -9999 -9999 -9999 -9999 -9999 -9999 -9999
-9999 -9999 -9999 -9999 -9999 -9999 -9999 -9999 -9999 -9999 -9999 -9999 -9999 -9999 -9999 -9999 -9999 -9999 -9999 -9999 -9999 -9999 -9999 -9999 -9999 -9999 -9999 -9999 -9999 -9999 -9999 -9999 -9999 -9999 -9999 -9999 -9999 -9999 -9999 -9999 -9999 -9999 -9999 -9999 -9999 -9999 -9999 -9999 -9999 -9999 -9999 -9999 -9999 -9999 -9999 -9999 -9999 -9999 -9999 -9999 -9999 -9999 -9999 -9999 -9999 -9999 -9999 -9999 -9999 -9999 -9999 -9999 -9999 -9999 -9999 -9999 -9999 -9999 -9999 -9999 -9999 -9999 1.4644E-1 1.45799E-1 1.43256E-1 1.42626E-1 1.28679E-1 1.2658E-1 1.22839E-1 1.08782E-1 1.09615E-1 1.21394E-1 1.11368E-1 1.28975E-1 1.83548E-1 2.84523E-1 3.04703E-1 2.35514E-1 1.84711E-1 1.61634E-1 1.36364E-1 1.38804E-1 1.42952E-1 1.46344E-1 1.33742E-1 1.36142E-1 1.43808E-1 1.45931E-1 1.30858E-1 1.3564E-1 1.36446E-1 1.51022E-1 1.91904E-1 1.94532E-1 1.97775E-1 2.40945E-1 2.92957E-1 2.92266E-1 2.97947E-1 2.86489E-1 2.44768E-1 2.05672E-1 1.49472E-1 1.13393E-1 1.24396E-1 1.30735E-1 1.32301E-1 1.25591E-1 8.27786E-2 9.41816E-2 7.81141E-2 7.56244E-2 8.3438E-2 7.33928E-2 5.7989E-2 3.72154E-2 2.64876E-2 3.3019E-2 4.4972E-2 2.82134E-2 1.8685E-2 2.19042E-2 4.23909E-2 5.62734E-2 6.24636E-2 3.18911E-2 4.85225E-2 3.35955E-2 3.8925E-2 4.67974E-2 4.74801E-2 4.51344E-2 4.38328E-2 3.47922E-2 2.70646E-2 2.10513E-2 1.62417E-2 1.15178E-2 2.16506E-2 1.53815E-2 8.67682E-3 6.35847E-3 1.46592E-2 7.00402E-3 6.15671E-3 9.66286E-3 1.95337E-2 1.7754E-2 2.08162E-2 1.56267E-2 1.17154E-2 1.09874E-2 1.17154E-2 1.1725E-2 1.38571E-2 9.7757E-3 5.27272E-3 7.97752E-3 8.25247E-3 7.1086E-3 4.68849E-3 6.04401E-3 3.96131E-3 2.80214E-3 3.74757E-3 4.54618E-3 6.07866E-3 9.85235E-3 1.36809E-2 1.40038E-2 1.89195E-2 2.37212E-2 1.51923E-2 2.86736E-2 4.30721E-2 3.46232E-2 2.60833E-2 4.64302E-2 1.01689E-1 1.4118E-1 1.17442E-1 8.22478E-2 1.036E-1 8.79102E-2 8.75796E-2 7.49118E-2 8.11033E-2 8.11033E-2 7.24622E-2 6.61856E-2 4.58171E-2 5.34562E-2 3.05303E-2 2.38274E-2 3.81963E-2 6.25678E-2 5.88677E-2 1.01028E-1 1.86641E-1 2.23594E-1 1.34544E-1 6.07348E-2 4.06829E-2 5.05331E-2 1.10111E-1 2.58207E-1 2.64471E-1 2.58207E-1 4.859E-1 -9999 -9999 -9999 -9999 -9999 -9999 -9999 -9999 -9999 -9999 -9999 -9999 -9999 -9999 -9999 -9999 -9999 -9999 -9999 -9999 -9999 -9999 -9999 -9999 -9999 -9999 -9999 -9999 -9999 -9999 -9999 -9999 -9999 -9999 -9999
-9999 -9999 -9999 -9999 -9999 -9999 -9999 -9999 -9999 -9999 -9999 -9999 -9999 -9999 -9999 -9999 -9999 -9999 -9999 -9999 -9999 -9999 -9999 -9999 -9999 -9999 -9999 -9999 -9999 -9999 -9999 -9999 -9999 -9999 -9999 -9999 -9999 -9999 -9999 -9999 -9999 -9999 -9999 -9999 -9999 -9999 -9999 -9999 -9999 -9999 -9999 -9999 -9999 -9999 -9999 -9999 -9999 -9999 -9999 -9999 -9999 -9999 -9999 -9999 -9999 -9999 -9999 -9999 -9999 -9999 -9999 -9999 -9999 -9999 -9999 -9999 -9999 -9999 -9999 -9999 -9999 -9999 1.5254E-1 1.49465E-1 1.4516E-1 1.30418E-1 1.28295E-1 1.25072E-1 1.09448E-1 1.07954E-1 1.10455E-1 1.16692E-1 1.10523E-1 1.31303E-1 2.01152E-1 2.86452E-1 3.14224E-1 2.25735E-1 1.73585E-1 1.36768E-1 1.30195E-1 1.34126E-1 1.38361E-1 1.26724E-1 1.33742E-1 1.36142E-1 1.38784E-1 1.30663E-1 1.31444E-1 1.30858E-1 1.32622E-1 1.44678E-1 2.13537E-1 2.43865E-1 2.42252E-1 2.63986E-1 2.52881E-1 2.79739E-1 3.15386E-1 2.98188E-1 2.56373E-1 1.9958E-1 1.58413E-1 1.17772E-1 1.20317E-1 1.3852E-1 1.23042E-1 1.20138E-1 1.00865E-1 9.62974E-2 8.56052E-2 7.47104E-2 9.52464E-2 7.85752E-2 5.60797E-2 4.81839E-2 3.86106E-2 4.84202E-2 5.61036E-2 3.19985E-2 3.3019E-2 3.10086E-2 4.65234E-2 6.55877E-2 5.15805E-2 4.06485E-2 3.89976E-2 4.35605E-2 4.87995E-2 3.85807E-2 3.77291E-2 2.98616E-2 1.97612E-2 2.71818E-2 1.60294E-2 1.89628E-2 8.91687E-3 9.0696E-3 1.48858E-2 1.39604E-2 1.06403E-2 5.23948E-3 7.47013E-3 5.96131E-3 6.56681E-3 8.49665E-3 1.24911E-2 1.37507E-2 1.71969E-2 1.86569E-2 1.56267E-2 9.66286E-3 7.47013E-3 9.22287E-3 8.24857E-3 9.37061E-3 6.26147E-3 4.53009E-3 6.17312E-3 5.08544E-3 4.45047E-3 5.80803E-3 4.3413E-3 4.17935E-3 5.43034E-3 3.74492E-3 5.88572E-3 7.61695E-3 1.08487E-2 1.59312E-2 2.33386E-2 4.30721E-2 3.25184E-2 2.95913E-2 5.68497E-2 5.18498E-2 4.17543E-2 5.02776E-2 5.58524E-2 8.77966E-2 1.59921E-1 1.36068E-1 1.11458E-1 9.63233E-2 8.52618E-2 8.10035E-2 1.06409E-1 8.95709E-2 9.47105E-2 6.42081E-2 4.58171E-2 4.87394E-2 3.3547E-2 2.23637E-2 2.16651E-2 3.47765E-2 3.81963E-2 8.21871E-2 1.46287E-1 2.49023E-1 1.38367E-1 7.96917E-2 1.00928E-1 9.51899E-2 1.42147E-1 2.40005E-1 4.47286E-1 5.03874E-1 -9999 -9999 -9999 -9999 -9999 -9999 -9999 -9999 -9999 -9999 -9999 -9999 -9999 -9999 -9999 -9999 -9999 -9999 -9999 -9999 -9999 -9999 -9999 -9999 -9999 -9999 -9999 -9999 -9999 -9999 -9999 -9999 -9999 -9999 -9999 -9999
-9999 -9999 -9999 -9999 -9999 -9999 -9999 -9999 -9999 -9999 -9999 -9999 -9999 -9999 -9999 -9999 -9999 -9999 -9999 -9999 -9999 -9999 -9999 -9999 -9999 -9999 -9999 -9999 -9999 -9999 -9999 -9999 -9999 -9999 -9999 -9999 -9999 -9999 -9999 -9999 -9999 -9999 -9999 -9999 -9999 -9999 -9999 -9999 -9999 -9999 -9999 -9999 -9999 -9999 -9999 -9999 -9999 -9999 -9999 -9999 -9999 -9999 -9999 -9999 -9999 -9999 -9999 -9999 -9999 -9999 -9999 -9999 -9999 -9999 -9999 -9999 -9999 -9999 -9999 -9999 -9999 1.57515E-1 1.59803E-1 1.50338E-1 1.32571E-1 1.31393E-1 1.28679E-1 1.1232E-1 1.04671E-1 1.09448E-1 1.1215E-1 1.04898E-1 1.09684E-1 1.39561E-1 2.00745E-1 3.08712E-1 3.04281E-1 2.11636E-1 1.45064E-1 1.29035E-1 1.2464E-1 1.29776E-1 1.19842E-1 1.27294E-1 1.29596E-1 1.31737E-1 1.23969E-1 1.2622E-1 1.26788E-1 1.25842E-1 1.19501E-1 1.45955E-1 1.96689E-1 2.30146E-1 2.00247E-1 2.18145E-1 2.42914E-1 2.61722E-1 2.87587E-1 2.54417E-1 2.30834E-1 2.00989E-1 1.65403E-1 1.27002E-1 1.20317E-1 1.25241E-1 1.32223E-1 1.18253E-1 1.20596E-1 1.01738E-1 1.0687E-1 8.21706E-2 8.95771E-2 8.8908E-2 6.28398E-2 6.60559E-2 5.10772E-2 6.84131E-2 6.50133E-2 5.77026E-2 3.23986E-2 4.56612E-2 4.8574E-2 5.10132E-2 5.97733E-2 5.62778E-2 5.61689E-2 5.1137E-2 4.70222E-2 2.96701E-2 2.34524E-2 3.08564E-2 1.45985E-2 1.55359E-2 1.18047E-2 1.24911E-2 5.07304E-3 4.50235E-3 6.4212E-3 9.75786E-3 5.12315E-3 3.36592E-3 4.80278E-3 6.84879E-3 1.00764E-2 7.30464E-3 1.20971E-2 2.1488E-2 2.4739E-2 2.13451E-2 1.37063E-2 8.88762E-3 1.06403E-2 1.27708E-2 9.58929E-3 8.4387E-3 6.77157E-3 4.17806E-3 4.42961E-3 4.37555E-3 4.84779E-3 5.33601E-3 4.79468E-3 5.06275E-3 5.72174E-3 3.08444E-3 2.98625E-3 3.86795E-3 5.17299E-3 6.69599E-3 1.31499E-2 2.56636E-2 4.17543E-2 6.04311E-2 7.03272E-2 8.67061E-2 5.51347E-2 8.17029E-2 8.77966E-2 6.31048E-2 8.27362E-2 1.13647E-1 1.30512E-1 9.49211E-2 1.15899E-1 1.14385E-1 1.10339E-1 8.41445E-2 6.98047E-2 7.46736E-2 6.61856E-2 7.69469E-2 3.3547E-2 2.23637E-2 1.30051E-2 1.90783E-2 3.26626E-2 1.01028E-1 2.01871E-1 4.19388E-1 2.59196E-1 8.45831E-2 1.72155E-1 2.34864E-1 3.62502E-1 4.1546E-1 -9999 -9999 -9999 -9999 -9999 -9999 -9999 -9999 -9999 -9999 -9999 -9999 -9999 -9999 -9999 -9999 -9999 -9999 -9999 -9999 -9999 -9999 -9999 -9999 -9999 -9999 -9999 -9999 -9999 -9999 -9999 -9999 -9999 -9999 -9999 -9999 -9999 -9999
-9999 -9999 -9999 -9999 -9999 -9999 -9999 -9999 -9999 -9999 -9999 -9999 -9999 -9999 -9999 -9999 -9999 -9999 -9999 -9999 -9999 -9999 -9999 -9999 -9999 -9999 -9999 -9999 -9999 -9999 -9999 -9999 -9999 -9999 -9999 -9999 -9999 -9999 -9999 -9999 -9999 -9999 -9999 -9999 -9999 -9999 -9999 -9999 -9999 -9999 -9999 -9999 -9999 -9999 -9999 -9999 -9999 -9999 -9999 -9999 -9999 -9999 -9999 -9999 -9999 -9999 -9999 -9999 -9999 -9999 -9999 -9999 -9999 -9999 -9999 -9999 -9999 -9999 -9999 -9999 -9999 1.45585E-1 1.48162E-1 1.33163E-1 1.31785E-1 1.30807E-1 1.28487E-1 1.07433E-1 1.04351E-1 1.11639E-1 1.10328E-1 1.1498E-1 1.19803E-1 1.54411E-1 2.31271E-1 3.16074E-1 2.79385E-1 1.78212E-1 1.35928E-1 1.22045E-1 1.24453E-1 1.16097E-1 1.21113E-1 1.24248E-1 1.26314E-1 1.18464E-1 1.20084E-1 1.21907E-1 1.26598E-1 1.12789E-1 1.16617E-1 1.41909E-1 1.9133E-1 1.73631E-1 1.59983E-1 1.70176E-1 1.9693E-1 2.28246E-1 2.32549E-1 2.37886E-1 2.33583E-1 2.0294E-1 1.68518E-1 1.31046E-1 1.10429E-1 1.21181E-1 1.21277E-1 1.14945E-1 1.19232E-1 1.00129E-1 8.50074E-2 8.07189E-2 9.00156E-2 1.02472E-1 8.03299E-2 7.53289E-2 6.26448E-2 6.67718E-2 7.70851E-2 6.20775E-2 4.03272E-2 5.32757E-2 7.06854E-2 5.29794E-2 6.15582E-2 5.17843E-2 3.98465E-2 3.82176E-2 3.92161E-2 3.04247E-2 1.7754E-2 2.0165E-2 1.18304E-2 8.86076E-3 5.82905E-3 5.12315E-3 2.86326E-3 2.00549E-3 3.47655E-3 4.65015E-3 3.83063E-3 3.59079E-3 7.54374E-3 1.18304E-2 1.68196E-2 1.1457E-2 1.30242E-2 2.16967E-2 2.64144E-2 1.71542E-2 1.30255E-2 8.83851E-3 7.3602E-3 9.97652E-3 5.33587E-3 5.21659E-3 6.41612E-3 4.511E-3 4.1961E-3 5.87214E-3 5.36023E-3 5.28408E-3 4.08227E-3 4.47832E-3 5.68224E-3 4.84952E-3 5.17299E-3 6.69599E-3 5.88572E-3 7.61695E-3 8.38918E-3 1.0506E-2 2.02405E-2 3.46232E-2 5.51347E-2 8.17029E-2 1.12796E-1 1.19455E-1 1.43074E-1 1.35391E-1 1.04692E-1 9.45958E-2 1.37038E-1 1.15224E-1 1.04333E-1 8.9899E-2 7.81254E-2 8.01398E-2 9.88868E-2 1.26425E-1 1.33768E-1 9.75294E-2 1.96023E-2 1.57563E-2 1.96951E-2 2.30842E-2 3.26626E-2 1.13441E-1 2.65475E-1 4.1772E-1 2.84885E-1 9.51899E-2 1.58721E-1 3.92998E-1 2.36519E-1 -9999 -9999 -9999 -9999 -9999 -9999 -9999 -9999 -9999 -9999 -9999 -9999 -9999 -9999 -9999 -9999 -9999 -9999 -9999 -9999 -9999 -9999 -9999 -9999 -9999 -9999 -9999 -9999 -9999 -9999 -9999 -9999 -9999 -9999 -9999 -9999 -9999 -9999 -9999
-9999 -9999 -9999 -9999 -9999 -9999 -9999 -9999 -9999 -9999 -9999 -9999 -9999 -9999 -9999 -9999 -9999 -9999 -9999 -9999 -9999 -9999 -9999 -9999 -9999 -9999 -9999 -9999 -9999 -9999 -9999 -9999 -9999 -9999 -9999 -9999 -9999 -9999 -9999 -9999 -9999 -9999 -9999 -9999 -9999 -9999 -9999 -9999 -9999 -9999 -9999 -9999 -9999 -9999 -9999 -9999 -9999 -9999 -9999 -9999 -9999 -9999 -9999 -9999 -9999 -9999 -9999 -9999 -9999 -9999 -9999 -9999 -9999 -9999 -9999 -9999 -9999 -9999 -9999 -9999 1.40958E-1 1.42626E-1 1.44311E-1 1.31393E-1 1.29836E-1 1.28487E-1 1.14735E-1 1.06941E-1 1.04511E-1 1.01854E-1 1.21044E-1 1.36672E-1 1.46064E-1 1.69686E-1 2.49733E-1 2.95944E-1 2.25924E-1 1.6408E-1 1.28236E-1 1.16968E-1 1.07234E-1 1.12769E-1 1.17838E-1 1.25559E-1 1.13861E-1 1.15252E-1 1.21175E-1 1.21723E-1 1.08546E-1 1.09044E-1 1.19112E-1 1.44856E-1 1.69731E-1 1.34108E-1 1.41295E-1 1.48332E-1 1.57466E-1 1.59597E-1 2.13792E-1 2.39504E-1 2.45188E-1 2.21851E-1 1.54225E-1 1.25404E-1 1.11613E-1 1.09831E-1 1.22881E-1 1.27065E-1 1.20837E-1 8.9474E-2 1.0864E-1 8.87875E-2 1.09085E-1 1.01802E-1 9.01192E-2 6.3912E-2 7.34678E-2 7.95097E-2 8.31275E-2 4.70962E-2 6.59652E-2 6.71667E-2 6.30319E-2 7.01795E-2 5.12093E-2 4.57743E-2 3.44944E-2 2.09151E-2 1.84655E-2 1.52833E-2 1.1457E-2 8.58029E-3 8.84448E-3 5.46478E-3 3.83063E-3 2.59836E-3 2.51561E-3 2.86326E-3 4.35922E-3 3.2588E-3 3.95647E-3 5.46478E-3 7.7906E-3 1.04053E-2 1.57794E-2 2.23963E-2 2.10185E-2 2.75479E-2 2.61864E-2 1.34865E-2 8.12553E-3 6.44478E-3 5.81009E-3 9.99346E-3 5.22242E-3 4.5735E-3 6.12351E-3 4.42256E-3 4.31655E-3 5.14636E-3 5.73116E-3 6.06887E-3 3.65301E-3 3.66089E-3 4.55996E-3 7.86618E-3 5.88572E-3 8.12351E-3 1.08487E-2 1.54304E-2 1.92894E-2 2.19042E-2 2.56636E-2 2.69204E-2 4.30721E-2 6.04311E-2 7.24785E-2 7.87131E-2 8.01511E-2 1.27139E-1 1.4437E-1 9.86863E-2 1.19617E-1 1.3375E-1 1.01611E-1 8.79282E-2 1.11796E-1 1.21126E-1 1.33295E-1 1.73681E-1 9.19646E-2 7.92835E-2 6.42081E-2 1.16554E-1 1.13255E-1 6.44983E-2 4.46242E-2 8.21871E-2 3.40567E-1 4.32137E-1 1.76989E-1 1.23487E-1 1.76829E-1 4.32298E-1 -9999 -9999 -9999 -9999 -9999 -9999 -9999 -9999 -9999 -9999 -9999 -9999 -9999 -9999 -9999 -9999 -9999 -9999 -9999 -9999 -9999 -9999 -9999 -9999 -9999 -9999 -9999 -9999 -9999 -9999 -9999 -9999 -9999 -9999 -9999 -9999 -9999 -9999 -9999 -9999
-9999 -9999 -9999 -9999 -9999 -9999 -9999 -9999 -9999 -9999 -9999 -9999 -9999 -9999 -9999 -9999 -9999 -9999 -9999 -9999 -9999 -9999 -9999 -9999 -9999 -9999 -9999 -9999 -9999 -9999 -9999 -9999 -9999 -9999 -9999 -9999 -9999 -9999 -9999 -9999 -9999 -9999 -9999 -9999 -9999 -9999 -9999 -9999 -9999 -9999 -9999 -9999 -9999 -9999 -9999 -9999 -9999 -9999 -9999 -9999 -9999 -9999 -9999 -9999 -9999 -9999 -9999 -9999 -9999 -9999 -9999 -9999 -9999 -9999 -9999 -9999 -9999 -9999 -9999 -9999 1.42626E-1 1.44735E-1 1.32966E-1 1.32768E-1 1.3003E-1 1.10091E-1 1.09088E-1 1.06941E-1 1.04832E-1 1.00581E-1 1.28721E-1 1.676E-1 1.84969E-1 2.26684E-1 2.70504E-1 2.72482E-1 2.00005E-1 1.53293E-1 1.22752E-1 1.016E-1 1.05093E-1 1.14669E-1 1.19271E-1 1.08915E-1 1.15077E-1 1.16657E-1 1.17543E-1 1.05086E-1 1.04925E-1 1.05086E-1 1.14661E-1 1.27866E-1 1.49417E-1 1.26315E-1 1.34339E-1 1.47468E-1 1.45395E-1 1.76433E-1 2.25383E-1 2.38712E-1 2.42276E-1 2.16999E-1 1.67417E-1 1.29418E-1 1.15952E-1 1.15823E-1 1.21046E-1 1.05067E-1 1.09698E-1 9.48459E-2 1.08896E-1 1.04348E-1 9.16489E-2 9.83465E-2 9.69774E-2 7.15483E-2 8.84968E-2 7.97444E-2 5.84376E-2 4.8574E-2 6.71667E-2 7.4007E-2 7.37033E-2 5.53686E-2 3.70917E-2 3.9286E-2 3.69672E-2 2.92114E-2 2.67159E-2 2.4915E-2 1.823E-2 1.30467E-2 9.21405E-3 6.70589E-3 3.15509E-3 2.59836E-3 5.29122E-3 6.63157E-3 9.44926E-3 7.30464E-3 9.15033E-3 6.63157E-3 1.10952E-2 1.62913E-2 2.23963E-2 2.97659E-2 2.97833E-2 3.01089E-2 2.39698E-2 1.28005E-2 7.11925E-3 6.62054E-3 5.4476E-3 4.6524E-3 6.27898E-3 3.91531E-3 5.41639E-3 3.22687E-3 2.49094E-3 3.67246E-3 6.15059E-3 5.54223E-3 4.23739E-3 6.18848E-3 6.52102E-3 1.15486E-2 9.54078E-3 6.07866E-3 9.23898E-3 1.49451E-2 2.56636E-2 3.00483E-2 3.7424E-2 4.17543E-2 4.58277E-2 9.47312E-2 1.44963E-1 1.16935E-1 1.18311E-1 1.0966E-1 1.18251E-1 1.12629E-1 1.23386E-1 1.26346E-1 1.22179E-1 1.09638E-1 1.59925E-1 1.66049E-1 1.11637E-1 1.03926E-1 1.22885E-1 1.66803E-1 1.53709E-1 3.04731E-1 2.58839E-1 2.65113E-1 1.964E-1 1.01028E-1 3.93261E-1 3.6182E-1 1.76989E-1 1.4615E-1 2.98059E-1 -9999 -9999 -9999 -9999 -9999 -9999 -9999 -9999 -9999 -9999 -9999 -9999 -9999 -9999 -9999 -9999 -9999 -9999 -9999 -9999 -9999 -9999 -9999 -9999 -9999 -9999 -9999 -9999 -9999 -9999 -9999 -9999 -9999 -9999 -9999 -9999 -9999 -9999 -9999 -9999 -9999
-9999 -9999 -9999 -9999 -9999 -9999 -9999 -9999 -9999 -9999 -9999 -9999 -9999 -9999 -9999 -9999 -9999 -9999 -9999 -9999 -9999 -9999 -9999 -9999 -9999 -9999 -9999 -9999 -9999 -9999 -9999 -9999 -9999 -9999 -9999 -9999 -9999 -9999 -9999 -9999 -9999 -9999 -9999 -9999 -9999 -9999 -9999 -9999 -9999 -9999 -9999 -9999 -9999 -9999 -9999 -9999 -9999 -9999 -9999 -9999 -9999 -9999 -9999 -9999 -9999 -9999 -9999 -9999 -9999 -9999 -9999 -9999 -9999 -9999 -9999 -9999 -9999 -9999 -9999 1.43256E-1 1.45585E-1 1.34355E-1 1.35354E-1 1.34954E-1 1.32768E-1 1.11441E-1 1.08423E-1 1.06451E-1 9.61738E-2 1.09964E-1 1.49481E-1 1.84669E-1 2.38302E-1 2.75948E-1 2.87741E-1 2.34118E-1 1.83759E-1 1.42674E-1 1.08553E-1 1.02227E-1 1.07043E-1 1.12399E-1 1.03839E-1 1.10589E-1 1.12457E-1 1.13833E-1 1.06057E-1 1.06057E-1 1.05247E-1 1.04764E-1 9.62063E-2 1.10533E-1 1.20175E-1 1.2921E-1 1.3295E-1 1.30272E-1 1.47969E-1 1.81723E-1 2.36006E-1 2.42276E-1 1.90622E-1 2.28142E-1 1.79989E-1 1.35736E-1 1.18446E-1 1.00855E-1 9.27304E-2 9.20308E-2 8.05939E-2 9.75794E-2 9.63788E-2 9.68373E-2 7.99447E-2 8.46234E-2 6.30401E-2 7.82421E-2 5.47561E-2 5.31403E-2 4.91174E-2 7.05139E-2 7.37647E-2 7.17389E-2 5.92309E-2 3.84638E-2 3.58719E-2 3.67716E-2 2.83647E-2 2.2131E-2 2.18681E-2 1.31058E-2 9.82359E-3 7.96678E-3 7.79436E-3 6.49317E-3 3.59079E-3 4.08642E-3 7.30464E-3 1.26136E-2 1.61641E-2 1.54462E-2 1.79271E-2 9.75786E-3 1.52833E-2 2.62378E-2 2.23963E-2 3.22544E-2 3.46516E-2 3.16824E-2 1.91606E-2 1.15107E-2 7.15489E-3 5.80814E-3 3.59213E-3 2.43549E-3 2.35791E-3 2.35791E-3 3.33294E-3 2.1884E-3 2.26041E-3 3.67246E-3 6.78192E-3 7.27226E-3 7.27976E-3 8.85575E-3 1.03093E-2 9.85105E-3 1.53238E-2 1.35777E-2 9.23898E-3 1.0174E-2 1.6448E-2 1.54304E-2 1.99129E-2 3.80285E-2 5.68497E-2 8.17029E-2 1.20957E-1 1.13983E-1 5.45266E-2 8.30081E-2 9.28113E-2 8.51477E-2 7.90548E-2 8.48112E-2 1.87251E-1 1.7449E-1 1.70901E-1 1.07154E-1 9.9032E-2 1.42057E-1 1.70606E-1 2.62455E-1 2.19416E-1 2.80659E-1 2.21237E-1 3.23604E-1 3.58223E-1 4.08848E-1 3.92192E-1 3.33318E-1 1.58868E-1 1.58721E-1 4.16446E-1 -9999 -9999 -9999 -9999 -9999 -9999 -9999 -9999 -9999 -9999 -9999 -9999 -9999 -9999 -9999 -9999 -9999 -9999 -9999 -9999 -9999 -9999 -9999 -9999 -9999 -9999 -9999 -9999 -9999 -9999 -9999 -9999 -9999 -9999 -9999 -9999 -9999 -9999 -9999 -9999 -9999
-9999 -9999 -9999 -9999 -9999 -9999 -9999 -9999 -9999 -9999 -9999 -9999 -9999 -9999 -9999 -9999 -9999 -9999 -9999 -9999 -9999 -9999 -9999 -9999 -9999 -9999 -9999 -9999 -9999 -9999 -9999 -9999 -9999 -9999 -9999 -9999 -9999 -9999 -9999 -9999 -9999 -9999 -9999 -9999 -9999 -9999 -9999 -9999 -9999 -9999 -9999 -9999 -9999 -9999 -9999 -9999 -9999 -9999 -9999 -9999 -9999 -9999 -9999 -9999 -9999 -9999 -9999 -9999 -9999 -9999 -9999 -9999 -9999 -9999 -9999 -9999 -9999 -9999 1.43256E-1 1.44735E-1 1.47514E-1 1.35957E-1 1.3636E-1 1.30776E-1 1.21334E-1 1.17372E-1 1.08589E-1 9.51361E-2 9.82796E-2 1.19023E-1 1.62601E-1 2.05414E-1 2.75606E-1 3.12629E-1 2.63284E-1 2.15223E-1 1.71457E-1 1.32478E-1 1.01913E-1 9.81851E-2 1.08195E-1 1.01159E-1 1.04639E-1 1.11605E-1 1.13833E-1 1.02352E-1 1.02983E-1 1.02825E-1 1.01411E-1 8.91256E-2 9.06679E-2 9.9228E-2 1.16598E-1 1.27104E-1 1.05307E-1 1.14754E-1 1.38066E-1 1.71711E-1 2.22959E-1 2.04776E-1 2.06095E-1 2.24386E-1 1.74014E-1 1.3317E-1 1.01471E-1 9.60221E-2 8.29884E-2 8.94396E-2 9.46916E-2 9.33586E-2 9.22046E-2 7.85811E-2 8.29221E-2 8.95632E-2 6.31066E-2 7.85385E-2 8.14052E-2 7.6561E-2 7.40705E-2 7.98888E-2 7.24266E-2 5.24695E-2 3.89656E-2 5.11598E-2 3.27097E-2 2.70797E-2 2.70797E-2 1.34479E-2 1.72893E-2 1.2577E-2 8.29333E-3 4.35922E-3 3.59079E-3 5.12315E-3 6.02014E-3 6.84879E-3 5.29122E-3 6.63157E-3 1.18304E-2 2.47625E-2 2.47239E-2 2.03611E-2 1.85074E-2 3.27097E-2 3.8251E-2 3.81853E-2 3.44006E-2 2.29083E-2 1.55074E-2 1.17444E-2 7.42527E-3 4.69553E-3 3.97648E-3 2.91934E-3 2.51366E-3 3.20588E-3 3.10454E-3 3.91773E-3 3.12417E-3 4.45828E-3 7.23335E-3 7.47041E-3 9.98568E-3 1.05368E-2 1.20433E-2 1.34434E-2 1.9012E-2 2.85546E-2 3.19985E-2 2.19042E-2 2.40898E-2 2.12197E-2 2.73373E-2 5.10373E-2 3.68591E-2 5.02776E-2 7.03272E-2 6.53107E-2 4.72677E-2 3.40018E-2 6.50506E-2 6.74263E-2 7.10409E-2 6.45608E-2 8.77077E-2 8.33748E-2 7.78648E-2 1.86504E-1 1.91051E-1 2.39923E-1 2.81968E-1 2.55223E-1 2.28639E-1 2.14394E-1 2.49621E-1 1.93707E-1 2.18496E-1 2.25053E-1 3.92708E-1 2.40946E-1 1.58868E-1 2.34864E-1 4.88667E-1 -9999 -9999 -9999 -9999 -9999 -9999 -9999 -9999 -9999 -9999 -9999 -9999 -9999 -9999 -9999 -9999 -9999 -9999 -9999 -9999 -9999 -9999 -9999 -9999 -9999 -9999 -9999 -9999 -9999 -9999 -9999 -9999 -9999 -9999 -9999 -9999 -9999 -9999 -9999 -9999 -9999
-9999 -9999 -9999 -9999 -9999 -9999 -9999 -9999 -9999 -9999 -9999 -9999 -9999 -9999 -9999 -9999 -9999 -9999 -9999 -9999 -9999 -9999 -9999 -9999 -9999 -9999 -9999 -9999 -9999 -9999 -9999 -9999 -9999 -9999 -9999 -9999 -9999 -9999 -9999 -9999 -9999 -9999 -9999 -9999 -9999 -9999 -9999 -9999 -9999 -9999 -9999 -9999 -9999 -9999 -9999 -9999 -9999 -9999 -9999 -9999 -9999 -9999 -9999 -9999 -9999 -9999 -9999 -9999 -9999 -9999 -9999 -9999 -9999 -9999 -9999 -9999 -9999 -9999 1.44947E-1 1.46654E-1 1.35555E-1 1.3717E-1 1.3717E-1 1.18233E-1 1.17343E-1 1.18441E-1 1.08589E-1 9.51361E-2 9.90416E-2 1.15974E-1 1.48075E-1 2.1078E-1 2.9845E-1 3.01195E-1 2.6124E-1 2.08312E-1 1.63065E-1 1.11887E-1 9.68279E-2 9.89465E-2 9.28818E-2 9.77576E-2 1.05122E-1 1.08225E-1 9.73975E-2 9.84572E-2 9.90673E-2 9.89145E-2 8.64953E-2 8.62249E-2 8.99639E-2 9.29541E-2 1.06364E-1 1.04959E-1 1.06769E-1 1.13025E-1 1.29884E-1 1.60519E-1 1.78291E-1 1.92132E-1 1.85379E-1 2.0463E-1 1.66463E-1 1.19851E-1 1.0579E-1 1.05133E-1 9.75101E-2 9.60026E-2 8.53049E-2 8.59671E-2 7.62556E-2 8.4898E-2 9.4029E-2 9.18502E-2 7.90231E-2 8.94762E-2 8.62545E-2 7.78298E-2 7.38281E-2 5.03087E-2 4.17298E-2 5.2862E-2 4.02468E-2 3.27097E-2 2.38621E-2 1.48025E-2 1.1457E-2 9.15033E-3 1.18304E-2 8.58029E-3 6.84879E-3 4.35922E-3 5.12315E-3 8.04547E-3 1.30242E-2 1.68196E-2 1.00764E-2 4.50235E-3 9.75786E-3 2.54213E-2 3.7075E-2 4.4078E-2 4.39338E-2 3.07898E-2 3.70072E-2 3.7339E-2 2.85231E-2 2.60442E-2 1.9223E-2 1.56107E-2 1.08282E-2 6.42807E-3 3.11665E-3 3.47706E-3 3.22127E-3 2.82996E-3 2.68115E-3 2.95742E-3 3.91773E-3 6.56681E-3 1.03838E-2 9.91125E-3 1.15675E-2 9.60665E-3 8.46908E-3 8.22035E-3 1.03041E-2 1.54304E-2 3.00483E-2 4.5105E-2 4.94884E-2 4.37279E-2 3.86106E-2 2.40898E-2 5.68497E-2 6.04311E-2 3.80285E-2 4.44295E-2 3.46232E-2 1.89928E-2 3.85327E-2 3.61991E-2 3.2952E-2 2.99871E-2 3.61991E-2 5.3064E-2 7.53256E-2 1.08914E-1 7.97286E-2 8.91398E-2 1.71362E-1 1.30052E-1 1.1943E-1 1.67474E-1 1.67474E-1 1.964E-1 3.03288E-1 1.92908E-1 2.92699E-1 2.59196E-1 1.96694E-1 3.4032E-1 4.44438E-1 -9999 -9999 -9999 -9999 -9999 -9999 -9999 -9999 -9999 -9999 -9999 -9999 -9999 -9999 -9999 -9999 -9999 -9999 -9999 -9999 -9999 -9999 -9999 -9999 -9999 -9999 -9999 -9999 -9999 -9999 -9999 -9999 -9999 -9999 -9999 -9999 -9999 -9999 -9999 -9999 -9999
-9999 -9999 -9999 -9999 -9999 -9999 -9999 -9999 -9999 -9999 -9999 -9999 -9999 -9999 -9999 -9999 -9999 -9999 -9999 -9999 -9999 -9999 -9999 -9999 -9999 -9999 -9999 -9999 -9999 -9999 -9999 -9999 -9999 -9999 -9999 -9999 -9999 -9999 -9999 -9999 -9999 -9999 -9999 -9999 -9999 -9999 -9999 -9999 -9999 -9999 -9999 -9999 -9999 -9999 -9999 -9999 -9999 -9999 -9999 -9999 -9999 -9999 -9999 -9999 -9999 -9999 -9999 -9999 -9999 -9999 -9999 -9999 -9999 -9999 -9999 -9999 -9999 1.49247E-1 1.49247E-1 1.36562E-1 1.32342E-1 1.33726E-1 1.34322E-1 1.19851E-1 1.17521E-1 1.13839E-1 9.73721E-2 9.46944E-2 9.78249E-2 1.0191E-1 1.33904E-1 1.99284E-1 2.96659E-1 2.98976E-1 2.61848E-1 2.05174E-1 1.40537E-1 1.06853E-1 9.32666E-2 9.56114E-2 9.34609E-2 9.76066E-2 1.00978E-1 9.56045E-2 9.72469E-2 9.83052E-2 9.89145E-2 8.74479E-2 8.69024E-2 8.62249E-2 8.636E-2 8.84099E-2 9.06906E-2 1.22058E-1 1.41745E-1 1.30824E-1 1.2278E-1 1.38392E-1 1.41037E-1 1.78835E-1 1.76292E-1 1.87814E-1 1.53929E-1 1.52388E-1 1.28111E-1 1.02863E-1 1.11146E-1 1.06973E-1 8.41199E-2 7.6432E-2 9.02643E-2 8.62191E-2 8.98868E-2 6.59652E-2 6.02148E-2 6.20775E-2 6.39938E-2 7.28872E-2 6.81514E-2 6.38912E-2 4.53183E-2 5.20715E-2 5.0613E-2 3.27097E-2 1.85074E-2 1.04053E-2 1.43367E-2 1.07448E-2 1.10952E-2 1.38853E-2 8.86076E-3 1.04053E-2 6.84879E-3 9.82496E-3 1.69344E-2 2.40238E-2 9.51426E-3 3.98384E-3 7.84427E-3 1.22996E-2 1.49038E-2 2.18441E-2 4.75415E-2 4.67832E-2 3.04786E-2 3.13275E-2 2.44725E-2 1.73538E-2 1.35795E-2 1.24811E-2 7.40087E-3 4.80081E-3 4.41831E-3 2.29148E-3 2.29251E-3 2.95742E-3 3.36592E-3 2.43549E-3 2.86326E-3 5.96131E-3 6.97397E-3 9.13981E-3 9.82205E-3 8.43847E-3 5.58882E-3 4.04641E-3 6.56681E-3 1.35777E-2 1.54304E-2 2.91168E-2 4.37279E-2 6.51786E-2 3.62725E-2 3.51551E-2 5.86147E-2 3.46232E-2 2.22639E-2 3.25184E-2 2.22639E-2 1.38025E-2 2.48136E-2 3.19335E-2 1.69462E-2 1.39902E-2 2.5611E-2 4.54783E-2 1.08809E-1 1.05702E-1 6.37424E-2 5.5122E-2 7.24622E-2 5.0266E-2 8.66869E-2 9.23678E-2 6.06914E-2 1.30599E-1 2.979E-1 3.26147E-1 2.40669E-1 2.28939E-1 4.08848E-1 4.56327E-1 4.5511E-1 4.33818E-1 -9999 -9999 -9999 -9999 -9999 -9999 -9999 -9999 -9999 -9999 -9999 -9999 -9999 -9999 -9999 -9999 -9999 -9999 -9999 -9999 -9999 -9999 -9999 -9999 -9999 -9999 -9999 -9999 -9999 -9999 -9999 -9999 -9999 -9999 -9999 -9999 -9999 -9999 -9999 -9999
-9999 -9999 -9999 -9999 -9999 -9999 -9999 -9999 -9999 -9999 -9999 -9999 -9999 -9999 -9999 -9999 -9999 -9999 -9999 -9999 -9999 -9999 -9999 -9999 -9999 -9999 -9999 -9999 -9999 -9999 -9999 -9999 -9999 -9999 -9999 -9999 -9999 -9999 -9999 -9999 -9999 -9999 -9999 -9999 -9999 -9999 -9999 -9999 -9999 -9999 -9999 -9999 -9999 -9999 -9999 -9999 -9999 -9999 -9999 -9999 -9999 -9999 -9999 -9999 -9999 -9999 -9999 -9999 -9999 -9999 -9999 -9999 -9999 -9999 -9999 -9999 1.50996E-1 1.51877E-1 1.5254E-1 1.39005E-1 1.34721E-1 1.36126E-1 1.28067E-1 1.2094E-1 1.17877E-1 1.02142E-1 9.75229E-2 9.38166E-2 8.52127E-2 9.40144E-2 1.18013E-1 1.65505E-1 2.1556E-1 2.83068E-1 2.65174E-1 1.90468E-1 1.36617E-1 1.06038E-1 9.29771E-2 8.46846E-2 8.91724E-2 9.71547E-2 1.00667E-1 9.10856E-2 9.30915E-2 9.42554E-2 8.36723E-2 8.38038E-2 8.3279E-2 8.26271E-2 8.24973E-2 7.6743E-2 8.77438E-2 1.34938E-1 1.87093E-1 1.52217E-1 1.13761E-1 1.20734E-1 1.28234E-1 1.39384E-1 1.6819E-1 1.66355E-1 1.62274E-1 1.51586E-1 1.45662E-1 1.65768E-1 1.1773E-1 1.11227E-1 1.10518E-1 9.46338E-2 1.02067E-1 9.36873E-2 1.03138E-1 9.16668E-2 8.38771E-2 5.37762E-2 5.71757E-2 4.90326E-2 8.45705E-2 6.57957E-2 5.5173E-2 4.43582E-2 3.07175E-2 2.79478E-2 1.73647E-2 1.73647E-2 2.46297E-2 1.43367E-2 1.19116E-2 2.25483E-2 1.53878E-2 1.39804E-2 7.35499E-3 1.11714E-2 2.40238E-2 3.19116E-2 1.11714E-2 6.26036E-3 1.11714E-2 2.25483E-2 2.40238E-2 1.74832E-2 2.25483E-2 3.36621E-2 3.13918E-2 2.63144E-2 2.33501E-2 1.94093E-2 1.51709E-2 1.04341E-2 7.37491E-3 6.66205E-3 6.3116E-3 4.39723E-3 2.70416E-3 2.07149E-3 1.8198E-3 2.43549E-3 2.86326E-3 5.12315E-3 7.96701E-3 9.39045E-3 7.0123E-3 6.69193E-3 3.79312E-3 3.33294E-3 5.58882E-3 8.22761E-3 1.19447E-2 2.26103E-2 3.10086E-2 2.48646E-2 2.64876E-2 2.40898E-2 4.04751E-2 2.52715E-2 2.08941E-2 1.72615E-2 1.56855E-2 8.25879E-3 1.53985E-2 2.48136E-2 1.6414E-2 9.83186E-3 1.39902E-2 4.54783E-2 8.60731E-2 5.81738E-2 3.89324E-2 2.44786E-2 2.15632E-2 3.92244E-2 6.82196E-2 6.25678E-2 5.88677E-2 1.54337E-1 1.91329E-1 2.01871E-1 3.33318E-1 4.44604E-1 4.12931E-1 4.44438E-1 4.44438E-1 4.29031E-1 -9999 -9999 -9999 -9999 -9999 -9999 -9999 -9999 -9999 -9999 -9999 -9999 -9999 -9999 -9999 -9999 -9999 -9999 -9999 -9999 -9999 -9999 -9999 -9999 -9999 -9999 -9999 -9999 -9999 -9999 -9999 -9999 -9999 -9999 -9999 -9999 -9999 -9999 -9999 -9999
-9999 -9999 -9999 -9999 -9999 -9999 -9999 -9999 -9999 -9999 -9999 -9999 -9999 -9999 -9999 -9999 -9999 -9999 -9999 -9999 -9999 -9999 -9999 -9999 -9999 -9999 -9999 -9999 -9999 -9999 -9999 -9999 -9999 -9999 -9999 -9999 -9999 -9999 -9999 -9999 -9999 -9999 -9999 -9999 -9999 -9999 -9999 -9999 -9999 -9999 -9999 -9999 -9999 -9999 -9999 -9999 -9999 -9999 -9999 -9999 -9999 -9999 -9999 -9999 -9999 -9999 -9999 -9999 -9999 -9999 -9999 -9999 -9999 -9999 -9999 1.51436E-1 1.52098E-1 1.51656E-1 1.33131E-1 1.40034E-1 1.35924E-1 1.23885E-1 1.24071E-1 1.2167E-1 1.18233E-1 1.03089E-1 9.84316E-2 9.41084E-2 8.3492E-2 8.98658E-2 1.06549E-1 1.24766E-1 1.6074E-1 2.09161E-1 2.26446E-1 1.85456E-1 1.37224E-1 1.01393E-1 7.86263E-2 8.00028E-2 8.77903E-2 9.15672E-2 8.36872E-2 8.60832E-2 8.84031E-2 9.33812E-2 7.96677E-2 7.94168E-2 7.92916E-2 8.198E-2 7.16633E-2 7.24655E-2 8.50388E-2 1.19121E-1 1.6486E-1 1.36094E-1 1.05377E-1 1.16966E-1 1.2652E-1 1.45914E-1 1.60915E-1 1.46377E-1 1.48212E-1 1.64535E-1 1.39487E-1 1.73651E-1 1.225E-1 1.15693E-1 1.13862E-1 1.04789E-1 1.03024E-1 1.00558E-1 1.2216E-1 1.06945E-1 8.21591E-2 7.73961E-2 7.97451E-2 5.0568E-2 6.86216E-2 8.13982E-2 5.63579E-2 5.11871E-2 4.33227E-2 2.8843E-2 1.62913E-2 2.18441E-2 3.19116E-2 1.39804E-2 1.58872E-2 3.29294E-2 3.19116E-2 1.80494E-2 1.27001E-2 2.18441E-2 3.50599E-2 5.75499E-2 1.19116E-2 9.51426E-3 1.74832E-2 2.81365E-2 4.36105E-2 3.09242E-2 2.81365E-2 3.68956E-2 3.43729E-2 2.07016E-2 2.22868E-2 2.29331E-2 2.30496E-2 1.65748E-2 1.25561E-2 8.06417E-3 7.05579E-3 5.82666E-3 6.62054E-3 3.79556E-3 1.87971E-3 2.00549E-3 2.51561E-3 3.83063E-3 5.77208E-3 7.63827E-3 5.94806E-3 4.13828E-3 3.44249E-3 5.23948E-3 7.23335E-3 1.09874E-2 2.05561E-2 3.19985E-2 2.33386E-2 2.26103E-2 1.75315E-2 1.75315E-2 1.80993E-2 1.83976E-2 1.72615E-2 7.0306E-3 7.49847E-3 6.1801E-3 1.39902E-2 1.74953E-2 1.49142E-2 1.19199E-2 1.6414E-2 4.69078E-2 5.99773E-2 3.1269E-2 1.8844E-2 1.89883E-2 1.96023E-2 2.6914E-2 4.04657E-2 5.04965E-2 7.06269E-2 1.10036E-1 9.23678E-2 1.46287E-1 2.98289E-1 4.01029E-1 4.23422E-1 4.44438E-1 4.28192E-1 4.0281E-1 -9999 -9999 -9999 -9999 -9999 -9999 -9999 -9999 -9999 -9999 -9999 -9999 -9999 -9999 -9999 -9999 -9999 -9999 -9999 -9999 -9999 -9999 -9999 -9999 -9999 -9999 -9999 -9999 -9999 -9999 -9999 -9999 -9999 -9999 -9999 -9999 -9999 -9999 -9999 -9999
-9999 -9999 -9999 -9999 -9999 -9999 -9999 -9999 -9999 -9999 -9999 -9999 -9999 -9999 -9999 -9999 -9999 -9999 -9999 -9999 -9999 -9999 -9999 -9999 -9999 -9999 -9999 -9999 -9999 -9999 -9999 -9999 -9999 -9999 -9999 -9999 -9999 -9999 -9999 -9999 -9999 -9999 -9999 -9999 -9999 -9999 -9999 -9999 -9999 -9999 -9999 -9999 -9999 -9999 -9999 -9999 -9999 -9999 -9999 -9999 -9999 -9999 -9999 -9999 -9999 -9999 -9999 -9999 -9999 -9999 -9999 -9999 -9999 -9999 -9999 1.51216E-1 1.51656E-1 1.45764E-1 1.32736E-1 1.34721E-1 1.35723E-1 1.23514E-1 1.23885E-1 1.22037E-1 1.07118E-1 1.04364E-1 1.01047E-1 8.66937E-2 8.10132E-2 8.76482E-2 8.62375E-2 1.00915E-1 1.21956E-1 1.47709E-1 1.67774E-1 1.7237E-1 1.29084E-1 8.50623E-2 7.73937E-2 7.81311E-2 8.14014E-2 7.50351E-2 7.84342E-2 8.46117E-2 8.70317E-2 7.78032E-2 7.81728E-2 7.80494E-2 7.78032E-2 6.82996E-2 7.0644E-2 7.0644E-2 7.62587E-2 7.76705E-2 9.93941E-2 8.96725E-2 9.19595E-2 1.07879E-1 1.07364E-1 1.22388E-1 1.59501E-1 1.46521E-1 1.68793E-1 1.74476E-1 1.37149E-1 1.33355E-1 1.03062E-1 1.12415E-1 1.39495E-1 1.2007E-1 1.26302E-1 9.53454E-2 1.16148E-1 9.62947E-2 8.37606E-2 1.75083E-1 1.03979E-1 6.86216E-2 5.89503E-2 7.01129E-2 7.40872E-2 6.54787E-2 3.97259E-2 2.47965E-2 2.32746E-2 3.73229E-2 3.97259E-2 1.92363E-2 2.99665E-2 4.63989E-2 4.78559E-2 2.11614E-2 2.32746E-2 4.78559E-2 8.70036E-2 3.85064E-2 1.58872E-2 2.55934E-2 2.64152E-2 2.64152E-2 4.09825E-2 4.42112E-2 3.38601E-2 3.90882E-2 2.71224E-2 1.81174E-2 1.32344E-2 1.61929E-2 1.32763E-2 7.09157E-3 8.41514E-3 9.39323E-3 6.98489E-3 5.85652E-3 7.79002E-3 3.38561E-3 2.21008E-3 2.51561E-3 3.2588E-3 3.15509E-3 3.59079E-3 6.07701E-3 5.55928E-3 4.78357E-3 3.79312E-3 7.47013E-3 1.17154E-2 1.61337E-2 1.95337E-2 2.82134E-2 1.35777E-2 1.54304E-2 1.80993E-2 1.15677E-2 7.86618E-3 1.47144E-2 9.69944E-3 4.62216E-3 7.49847E-3 7.2608E-3 1.19199E-2 1.2709E-2 1.92497E-2 1.23082E-2 2.11761E-2 3.65755E-2 3.54491E-2 3.43562E-2 1.76808E-2 3.25107E-2 6.04173E-2 1.26425E-1 1.49535E-1 2.28949E-1 9.79544E-2 1.10036E-1 1.06899E-1 1.72312E-1 2.84885E-1 4.48561E-1 4.23422E-1 4.44438E-1 4.13989E-1 -9999 -9999 -9999 -9999 -9999 -9999 -9999 -9999 -9999 -9999 -9999 -9999 -9999 -9999 -9999 -9999 -9999 -9999 -9999 -9999 -9999 -9999 -9999 -9999 -9999 -9999 -9999 -9999 -9999 -9999 -9999 -9999 -9999 -9999 -9999 -9999 -9999 -9999 -9999 -9999 -9999
-9999 -9999 -9999 -9999 -9999 -9999 -9999 -9999 -9999 -9999 -9999 -9999 -9999 -9999 -9999 -9999 -9999 -9999 -9999 -9999 -9999 -9999 -9999 -9999 -9999 -9999 -9999 -9999 -9999 -9999 -9999 -9999 -9999 -9999 -9999 -9999 -9999 -9999 -9999 -9999 -9999 -9999 -9999 -9999 -9999 -9999 -9999 -9999 -9999 -9999 -9999 -9999 -9999 -9999 -9999 -9999 -9999 -9999 -9999 -9999 -9999 -9999 -9999 -9999 -9999 -9999 -9999 -9999 -9999 -9999 -9999 -9999 -9999 -9999 -9999 1.43222E-1 1.44912E-1 1.32539E-1 1.33527E-1 1.34522E-1 1.22589E-1 1.24071E-1 1.24818E-1 1.11455E-1 1.09101E-1 1.06139E-1 9.35774E-2 9.07104E-2 8.77854E-2 8.45255E-2 8.24009E-2 8.80093E-2 9.7244E-2 9.52914E-2 1.17959E-1 1.31641E-1 1.11153E-1 8.08902E-2 7.25045E-2 7.33154E-2 6.9411E-2 7.23449E-2 7.6354E-2 7.94309E-2 7.20836E-2 7.34713E-2 7.39393E-2 7.31221E-2 6.41506E-2 6.67886E-2 6.62565E-2 6.61506E-2 6.66389E-2 8.04354E-2 7.44199E-2 7.84708E-2 8.76407E-2 8.61057E-2 8.89802E-2 9.6947E-2 1.18904E-1 1.47603E-1 1.65612E-1 1.21586E-1 1.25381E-1 1.29649E-1 1.03062E-1 1.29649E-1 1.49081E-1 1.25045E-1 1.09395E-1 1.09406E-1 1.21654E-1 1.18813E-1 9.57096E-2 1.80512E-1 1.2913E-1 1.23566E-1 1.00994E-1 1.13404E-1 5.53304E-2 4.63989E-2 2.90375E-2 3.50599E-2 4.93563E-2 5.5815E-2 3.85064E-2 2.11614E-2 4.22769E-2 6.07165E-2 6.59813E-2 3.19116E-2 2.40238E-2 8.33805E-2 7.58904E-2 1.98581E-2 2.99665E-2 4.49841E-2 5.02663E-2 3.76333E-2 2.99047E-2 2.84806E-2 3.42519E-2 2.83077E-2 2.16947E-2 1.80018E-2 1.17876E-2 1.15322E-2 1.27192E-2 6.40217E-3 4.79723E-3 6.08289E-3 3.87683E-3 3.34922E-3 3.45968E-3 3.11447E-3 2.7721E-3 3.2588E-3 4.50235E-3 4.65015E-3 3.83063E-3 4.94733E-3 4.35516E-3 3.02472E-3 1.80194E-3 2.74492E-3 4.45828E-3 5.58882E-3 8.22761E-3 1.54304E-2 1.35777E-2 9.23898E-3 1.23338E-2 9.85235E-3 6.48358E-3 1.13885E-2 1.17597E-2 7.0306E-3 9.0955E-3 1.00161E-2 1.53985E-2 2.48136E-2 3.61991E-2 4.10103E-2 1.69462E-2 1.8844E-2 1.50728E-2 1.8844E-2 1.4139E-2 3.25107E-2 1.41468E-1 2.11415E-1 3.10616E-1 4.22864E-1 3.18652E-1 3.85105E-1 1.76718E-1 3.19056E-1 4.16713E-1 4.12931E-1 4.12931E-1 4.20656E-1 -9999 -9999 -9999 -9999 -9999 -9999 -9999 -9999 -9999 -9999 -9999 -9999 -9999 -9999 -9999 -9999 -9999 -9999 -9999 -9999 -9999 -9999 -9999 -9999 -9999 -9999 -9999 -9999 -9999 -9999 -9999 -9999 -9999 -9999 -9999 -9999 -9999 -9999 -9999 -9999 -9999 -9999
-9999 -9999 -9999 -9999 -9999 -9999 -9999 -9999 -9999 -9999 -9999 -9999 -9999 -9999 -9999 -9999 -9999 -9999 -9999 -9999 -9999 -9999 -9999 -9999 -9999 -9999 -9999 -9999 -9999 -9999 -9999 -9999 -9999 -9999 -9999 -9999 -9999 -9999 -9999 -9999 -9999 -9999 -9999 -9999 -9999 -9999 -9999 -9999 -9999 -9999 -9999 -9999 -9999 -9999 -9999 -9999 -9999 -9999 -9999 -9999 -9999 -9999 -9999 -9999 -9999 -9999 -9999 -9999 -9999 -9999 -9999 -9999 -9999 -9999 -9999 1.42802E-1 1.45338E-1 1.33924E-1 1.35121E-1 1.35322E-1 1.22221E-1 1.22958E-1 1.24258E-1 1.12136E-1 1.10273E-1 1.08437E-1 9.62269E-2 9.54842E-2 9.31422E-2 8.11143E-2 8.13702E-2 8.29207E-2 7.48224E-2 7.75971E-2 8.29081E-2 9.10922E-2 7.88749E-2 7.17019E-2 7.06821E-2 6.34458E-2 6.49906E-2 6.7212E-2 7.32704E-2 6.73074E-2 6.99358E-2 7.18547E-2 7.26589E-2 6.31294E-2 6.2524E-2 6.20236E-2 6.38593E-2 5.76331E-2 7.63111E-2 1.26647E-1 1.24607E-1 8.03294E-2 7.35229E-2 7.97233E-2 8.35777E-2 1.09907E-1 1.38399E-1 1.51667E-1 1.16178E-1 1.40859E-1 1.24981E-1 1.49081E-1 1.12415E-1 1.225E-1 1.20095E-1 1.15679E-1 1.20354E-1 1.21789E-1 1.00791E-1 1.00377E-1 1.09872E-1 1.52147E-1 1.43991E-1 1.64018E-1 1.1385E-1 1.37018E-1 1.10863E-1 5.09013E-2 2.64152E-2 3.61743E-2 7.11809E-2 7.11809E-2 4.49841E-2 4.09825E-2 4.93897E-2 6.50867E-2 4.3299E-2 3.29234E-2 3.40287E-2 8.13611E-2 6.98575E-2 2.72626E-2 4.34214E-2 5.01256E-2 4.52969E-2 4.30634E-2 4.22841E-2 3.21121E-2 2.98493E-2 2.67154E-2 2.21081E-2 2.2274E-2 1.65439E-2 9.91345E-3 8.28681E-3 5.55478E-3 5.93512E-3 4.59851E-3 6.82805E-3 5.69377E-3 4.66726E-3 5.17718E-3 4.97975E-3 3.76846E-3 3.93773E-3 5.05337E-3 4.11273E-3 3.90831E-3 3.51626E-3 1.92253E-3 2.33479E-3 2.8352E-3 2.41161E-3 3.12417E-3 4.91187E-3 7.37555E-3 8.38918E-3 1.0174E-2 7.61695E-3 9.54078E-3 6.48358E-3 1.21428E-2 1.00161E-2 1.42513E-2 1.10289E-2 9.0955E-3 2.40404E-2 4.78882E-2 7.34045E-2 7.34045E-2 4.364E-2 4.98961E-2 2.67111E-2 1.16669E-2 1.45985E-2 3.80197E-2 6.42081E-2 1.57977E-1 2.76982E-1 4.01968E-1 3.22512E-1 2.94918E-1 3.81422E-1 4.16713E-1 4.23422E-1 3.99476E-1 3.62319E-1 -9999 -9999 -9999 -9999 -9999 -9999 -9999 -9999 -9999 -9999 -9999 -9999 -9999 -9999 -9999 -9999 -9999 -9999 -9999 -9999 -9999 -9999 -9999 -9999 -9999 -9999 -9999 -9999 -9999 -9999 -9999 -9999 -9999 -9999 -9999 -9999 -9999 -9999 -9999 -9999 -9999 -9999 -9999
-9999 -9999 -9999 -9999 -9999 -9999 -9999 -9999 -9999 -9999 -9999 -9999 -9999 -9999 -9999 -9999 -9999 -9999 -9999 -9999 -9999 -9999 -9999 -9999 -9999 -9999 -9999 -9999 -9999 -9999 -9999 -9999 -9999 -9999 -9999 -9999 -9999 -9999 -9999 -9999 -9999 -9999 -9999 -9999 -9999 -9999 -9999 -9999 -9999 -9999 -9999 -9999 -9999 -9999 -9999 -9999 -9999 -9999 -9999 -9999 -9999 -9999 -9999 -9999 -9999 -9999 -9999 -9999 -9999 -9999 -9999 -9999 -9999 -9999 1.41548E-1 1.43222E-1 1.32933E-1 1.35121E-1 1.36126E-1 1.22958E-1 1.22405E-1 1.22405E-1 1.10441E-1 1.11625E-1 1.1061E-1 9.83337E-2 9.84858E-2 9.8638E-2 8.78718E-2 8.62375E-2 8.43655E-2 8.34435E-2 7.30623E-2 7.28305E-2 7.0307E-2 6.35872E-2 6.43052E-2 6.73786E-2 6.83543E-2 6.19354E-2 6.34458E-2 6.48865E-2 5.88935E-2 6.13135E-2 6.4237E-2 6.70751E-2 6.20236E-2 5.90836E-2 6.13294E-2 6.06424E-2 5.43724E-2 5.77263E-2 8.5364E-2 1.62596E-1 1.72186E-1 9.37706E-2 7.43059E-2 7.80839E-2 8.13523E-2 1.03804E-1 1.36537E-1 1.3969E-1 1.26224E-1 1.15953E-1 1.32633E-1 1.50467E-1 1.26031E-1 1.27123E-1 1.63117E-1 1.23027E-1 1.28364E-1 1.32593E-1 1.19004E-1 9.47052E-2 1.67989E-1 1.68933E-1 1.63016E-1 1.30649E-1 1.39619E-1 1.58678E-1 1.38047E-1 5.09013E-2 4.49841E-2 5.41294E-2 7.30625E-2 8.62811E-2 5.73724E-2 7.02675E-2 5.16878E-2 4.59488E-2 5.16382E-2 4.93541E-2 4.80101E-2 4.87995E-2 2.96935E-2 3.4988E-2 5.16823E-2 4.10613E-2 3.42361E-2 3.2978E-2 3.79787E-2 3.21829E-2 2.55096E-2 2.14581E-2 1.71572E-2 1.31405E-2 1.02243E-2 9.82496E-3 1.05579E-2 9.76647E-3 1.15608E-2 9.24497E-3 1.08338E-2 9.5583E-3 7.13058E-3 6.65072E-3 6.79801E-3 4.78285E-3 3.69214E-3 3.85756E-3 3.10254E-3 3.59465E-3 3.33294E-3 2.33479E-3 3.79312E-3 4.91187E-3 3.02472E-3 2.92843E-3 3.12417E-3 4.40167E-3 4.54618E-3 4.84952E-3 6.69599E-3 8.12351E-3 1.23338E-2 7.2608E-3 1.29465E-2 1.96069E-2 1.29465E-2 6.38262E-3 1.44449E-2 3.85327E-2 7.56423E-2 9.8763E-2 6.50506E-2 8.35546E-2 9.68471E-2 6.98047E-2 4.27427E-2 4.30621E-2 7.69469E-2 1.49535E-1 1.33768E-1 3.62326E-1 2.50725E-1 2.36227E-1 4.01968E-1 4.23422E-1 3.80319E-1 3.39299E-1 -9999 -9999 -9999 -9999 -9999 -9999 -9999 -9999 -9999 -9999 -9999 -9999 -9999 -9999 -9999 -9999 -9999 -9999 -9999 -9999 -9999 -9999 -9999 -9999 -9999 -9999 -9999 -9999 -9999 -9999 -9999 -9999 -9999 -9999 -9999 -9999 -9999 -9999 -9999 -9999 -9999 -9999 -9999 -9999
-9999 -9999 -9999 -9999 -9999 -9999 -9999 -9999 -9999 -9999 -9999 -9999 -9999 -9999 -9999 -9999 -9999 -9999 -9999 -9999 -9999 -9999 -9999 -9999 -9999 -9999 -9999 -9999 -9999 -9999 -9999 -9999 -9999 -9999 -9999 -9999 -9999 -9999 -9999 -9999 -9999 -9999 -9999 -9999 -9999 -9999 -9999 -9999 -9999 -9999 -9999 -9999 -9999 -9999 -9999 -9999 -9999 -9999 -9999 -9999 -9999 -9999 -9999 -9999 -9999 -9999 -9999 -9999 -9999 -9999 -9999 -9999 -9999 -9999 1.41756E-1 1.29805E-1 1.32933E-1 1.35322E-1 1.23328E-1 1.23885E-1 1.23699E-1 1.10947E-1 1.10947E-1 1.10778E-1 1.10441E-1 9.89432E-2 9.90961E-2 1.01103E-1 9.15093E-2 9.16519E-2 9.02351E-2 7.77199E-2 7.65003E-2 7.51791E-2 6.54659E-2 6.52565E-2 6.23736E-2 6.29776E-2 5.69406E-2 5.89993E-2 6.05402E-2 6.41624E-2 5.72994E-2 5.89886E-2 6.10183E-2 5.61076E-2 5.74846E-2 5.80443E-2 6.05448E-2 5.95774E-2 5.30657E-2 5.61618E-2 8.55197E-2 1.43865E-1 1.63501E-1 1.23933E-1 1.07147E-1 1.04578E-1 1.16266E-1 1.09904E-1 1.30002E-1 1.44283E-1 1.72354E-1 1.29649E-1 1.4317E-1 1.2248E-1 1.17089E-1 1.25287E-1 1.50329E-1 1.2256E-1 1.11438E-1 1.20015E-1 1.11029E-1 1.74786E-1 1.50489E-1 1.50306E-1 1.41067E-1 1.32385E-1 1.29192E-1 1.62782E-1 8.19849E-2 6.30629E-2 8.77399E-2 7.0678E-2 7.74115E-2 7.07924E-2 5.897E-2 6.40667E-2 6.0174E-2 5.80891E-2 5.03279E-2 4.52228E-2 3.41609E-2 4.31155E-2 3.71329E-2 4.15866E-2 4.51392E-2 3.68796E-2 4.09825E-2 2.47965E-2 3.29294E-2 3.71359E-2 2.61852E-2 2.4267E-2 1.74973E-2 1.22996E-2 1.31134E-2 1.19116E-2 1.83068E-2 1.59971E-2 1.62583E-2 1.6222E-2 1.47844E-2 1.16766E-2 1.12309E-2 1.11727E-2 9.54554E-3 8.14048E-3 6.12191E-3 5.38013E-3 3.70269E-3 2.47674E-3 1.94158E-3 3.02472E-3 4.04641E-3 5.96131E-3 5.96131E-3 4.45828E-3 3.91773E-3 5.00866E-3 7.61695E-3 8.38918E-3 8.12351E-3 5.00866E-3 6.9153E-3 6.38262E-3 1.33677E-2 2.22639E-2 1.42513E-2 7.74386E-3 9.83186E-3 1.80619E-2 4.23057E-2 9.31351E-2 1.20903E-1 1.55444E-1 2.01021E-1 1.48549E-1 1.08809E-1 3.46151E-2 5.5122E-2 1.71362E-1 2.64175E-1 3.04731E-1 4.00583E-1 2.979E-1 3.54863E-1 4.23422E-1 3.57188E-1 -9999 -9999 -9999 -9999 -9999 -9999 -9999 -9999 -9999 -9999 -9999 -9999 -9999 -9999 -9999 -9999 -9999 -9999 -9999 -9999 -9999 -9999 -9999 -9999 -9999 -9999 -9999 -9999 -9999 -9999 -9999 -9999 -9999 -9999 -9999 -9999 -9999 -9999 -9999 -9999 -9999 -9999 -9999 -9999 -9999
-9999 -9999 -9999 -9999 -9999 -9999 -9999 -9999 -9999 -9999 -9999 -9999 -9999 -9999 -9999 -9999 -9999 -9999 -9999 -9999 -9999 -9999 -9999 -9999 -9999 -9999 -9999 -9999 -9999 -9999 -9999 -9999 -9999 -9999 -9999 -9999 -9999 -9999 -9999 -9999 -9999 -9999 -9999 -9999 -9999 -9999 -9999 -9999 -9999 -9999 -9999 -9999 -9999 -9999 -9999 -9999 -9999 -9999 -9999 -9999 -9999 -9999 -9999 -9999 -9999 -9999 -9999 -9999 -9999 -9999 -9999 -9999 -9999 1.44912E-1 1.43854E-1 1.31361E-1 1.33726E-1 1.36327E-1 1.25006E-1 1.25193E-1 1.25193E-1 1.13336E-1 1.12992E-1 1.12136E-1 1.00172E-1 1.00018E-1 1.00792E-1 9.20808E-2 9.58742E-2 9.96528E-2 9.03623E-2 9.05033E-2 9.03623E-2 8.82715E-2 7.54389E-2 7.29668E-2 7.01213E-2 5.74025E-2 5.73098E-2 6.16374E-2 6.16212E-2 5.47474E-2 5.53715E-2 5.6093E-2 5.9466E-2 5.35329E-2 5.54757E-2 5.72067E-2 5.93856E-2 5.04453E-2 5.21264E-2 5.90607E-2 7.72831E-2 9.68494E-2 1.12281E-1 1.13855E-1 1.30494E-1 1.28754E-1 1.05542E-1 1.20011E-1 1.41735E-1 1.3995E-1 1.55575E-1 1.15693E-1 1.37186E-1 1.18229E-1 1.20899E-1 1.13306E-1 1.14471E-1 9.57126E-2 1.07951E-1 1.28197E-1 1.20844E-1 1.11747E-1 1.17466E-1 1.22225E-1 1.2055E-1 1.49943E-1 1.05699E-1 1.60256E-1 6.5679E-2 8.00294E-2 1.04597E-1 8.86442E-2 6.41072E-2 6.87251E-2 7.12688E-2 4.05861E-2 4.34028E-2 2.6569E-2 2.69613E-2 3.30558E-2 3.19002E-2 3.68457E-2 3.61355E-2 3.09321E-2 2.52878E-2 3.19767E-2 2.48925E-2 2.40238E-2 3.19116E-2 3.39785E-2 2.83E-2 2.18441E-2 1.22996E-2 1.49038E-2 2.40238E-2 2.57426E-2 2.15201E-2 2.18671E-2 1.79695E-2 1.37299E-2 1.09138E-2 1.05488E-2 1.16319E-2 1.10547E-2 1.0296E-2 5.90678E-3 3.1281E-3 3.16573E-3 3.80002E-3 3.28798E-3 1.7618E-3 2.11868E-3 3.12417E-3 5.41135E-3 7.96701E-3 5.77208E-3 5.41135E-3 5.23948E-3 9.54078E-3 1.49451E-2 9.54078E-3 5.34269E-3 4.84952E-3 1.06805E-2 2.02405E-2 2.77835E-2 2.29813E-2 1.67196E-2 2.25639E-2 2.18592E-2 3.61991E-2 7.12278E-2 1.47196E-1 2.04363E-1 2.14426E-1 2.73772E-1 2.26733E-1 1.41468E-1 1.00423E-1 1.95641E-1 2.90164E-1 3.7745E-1 3.11649E-1 2.52663E-1 3.69856E-1 4.02518E-1 -9999 -9999 -9999 -9999 -9999 -9999 -9999 -9999 -9999 -9999 -9999 -9999 -9999 -9999 -9999 -9999 -9999 -9999 -9999 -9999 -9999 -9999 -9999 -9999 -9999 -9999 -9999 -9999 -9999 -9999 -9999 -9999 -9999 -9999 -9999 -9999 -9999 -9999 -9999 -9999 -9999 -9999 -9999 -9999 -9999 -9999
-9999 -9999 -9999 -9999 -9999 -9999 -9999 -9999 -9999 -9999 -9999 -9999 -9999 -9999 -9999 -9999 -9999 -9999 -9999 -9999 -9999 -9999 -9999 -9999 -9999 -9999 -9999 -9999 -9999 -9999 -9999 -9999 -9999 -9999 -9999 -9999 -9999 -9999 -9999 -9999 -9999 -9999 -9999 -9999 -9999 -9999 -9999 -9999 -9999 -9999 -9999 -9999 -9999 -9999 -9999 -9999 -9999 -9999 -9999 -9999 -9999 -9999 -9999 -9999 -9999 -9999 -9999 -9999 -9999 -9999 -9999 -9999 1.56119E-1 1.49865E-1 1.34123E-1 1.34123E-1 1.36126E-1 1.25006E-1 1.27082E-1 1.28227E-1 1.15244E-1 1.14895E-1 1.142E-1 1.01728E-1 1.01728E-1 1.01884E-1 1.03304E-1 9.48394E-2 9.88867E-2 1.08435E-1 1.11634E-1 1.20782E-1 1.33978E-1 1.10844E-1 1.04106E-1 9.39959E-2 7.39526E-2 6.39402E-2 5.98615E-2 6.04428E-2 5.55511E-2 5.93702E-2 5.70073E-2 5.68234E-2 4.97442E-2 5.02326E-2 5.3794E-2 5.59264E-2 4.96985E-2 5.19436E-2 5.49035E-2 7.14083E-2 8.59271E-2 1.04847E-1 9.59779E-2 8.94693E-2 1.02616E-1 1.0802E-1 1.22598E-1 1.28428E-1 1.52467E-1 1.64876E-1 1.57503E-1 9.24927E-2 1.46241E-1 1.49513E-1 1.39888E-1 1.12345E-1 8.51514E-2 7.99199E-2 1.15529E-1 1.09991E-1 1.08214E-1 1.06245E-1 9.16717E-2 9.46137E-2 9.91353E-2 1.22529E-1 7.503E-2 8.14977E-2 9.06203E-2 1.0293E-1 8.7736E-2 7.18887E-2 6.68313E-2 6.5162E-2 5.71616E-2 3.28136E-2 4.31562E-2 4.11089E-2 3.74655E-2 1.87061E-2 1.99354E-2 3.86534E-2 3.97832E-2 3.21462E-2 3.0986E-2 2.8245E-2 1.70005E-2 1.27498E-2 1.81197E-2 2.12436E-2 3.50599E-2 2.18441E-2 1.19116E-2 1.53878E-2 2.25483E-2 3.27236E-2 2.52042E-2 2.06896E-2 1.20216E-2 8.38994E-3 7.46541E-3 9.96653E-3 8.14374E-3 5.41875E-3 6.16513E-3 5.53196E-3 3.07822E-3 3.13732E-3 3.08098E-3 2.43549E-3 2.2828E-3 4.45828E-3 3.91773E-3 5.58882E-3 1.13456E-2 1.61337E-2 7.23335E-3 7.47013E-3 1.54304E-2 2.25857E-2 8.38918E-3 3.86795E-3 3.39873E-3 7.99721E-3 1.72615E-2 2.95913E-2 3.92335E-2 3.15128E-2 3.73484E-2 2.64334E-2 4.50145E-2 6.70522E-2 8.27362E-2 1.15264E-1 1.79625E-1 2.00525E-1 3.37328E-1 3.83965E-1 2.39727E-1 2.76982E-1 2.39727E-1 3.4015E-1 2.40606E-1 2.65113E-1 4.12376E-1 4.02518E-1 -9999 -9999 -9999 -9999 -9999 -9999 -9999 -9999 -9999 -9999 -9999 -9999 -9999 -9999 -9999 -9999 -9999 -9999 -9999 -9999 -9999 -9999 -9999 -9999 -9999 -9999 -9999 -9999 -9999 -9999 -9999 -9999 -9999 -9999 -9999 -9999 -9999 -9999 -9999 -9999 -9999 -9999 -9999 -9999 -9999 -9999
-9999 -9999 -9999 -9999 -9999 -9999 -9999 -9999 -9999 -9999 -9999 -9999 -9999 -9999 -9999 -9999 -9999 -9999 -9999 -9999 -9999 -9999 -9999 -9999 -9999 -9999 -9999 -9999 -9999 -9999 -9999 -9999 -9999 -9999 -9999 -9999 -9999 -9999 -9999 -9999 -9999 -9999 -9999 -9999 -9999 -9999 -9999 -9999 -9999 -9999 -9999 -9999 -9999 -9999 -9999 -9999 -9999 -9999 -9999 -9999 -9999 -9999 -9999 -9999 -9999 -9999 -9999 -9999 -9999 -9999 -9999 1.56797E-1 1.52062E-1 1.5118E-1 1.36529E-1 1.3795E-1 1.39794E-1 1.27463E-1 1.28995E-1 1.30349E-1 1.1718E-1 1.15594E-1 1.14721E-1 1.02987E-1 9.92243E-2 9.98386E-2 9.0918E-2 9.69191E-2 1.0027E-1 1.001E-1 1.24283E-1 1.51321E-1 1.57474E-1 1.53425E-1 1.45581E-1 1.30279E-1 1.04045E-1 7.87864E-2 6.50778E-2 5.4925E-2 5.69153E-2 5.91636E-2 5.92591E-2 5.13896E-2 5.07254E-2 5.01509E-2 5.27568E-2 4.83404E-2 5.56046E-2 6.64088E-2 7.57093E-2 7.03414E-2 7.58138E-2 9.11819E-2 9.30449E-2 9.88902E-2 8.223E-2 8.96747E-2 9.98576E-2 1.26902E-1 1.54486E-1 1.55937E-1 1.46241E-1 9.52526E-2 1.16708E-1 1.38323E-1 1.58736E-1 1.33657E-1 8.24768E-2 7.10244E-2 9.08195E-2 9.21482E-2 9.44678E-2 1.06464E-1 9.23787E-2 8.96755E-2 8.55749E-2 8.97971E-2 9.00616E-2 7.87624E-2 8.94787E-2 7.7069E-2 5.9952E-2 6.91327E-2 5.61779E-2 5.12886E-2 4.80368E-2 3.20342E-2 4.02038E-2 4.02744E-2 3.00818E-2 1.31648E-2 1.64666E-2 3.10432E-2 4.16158E-2 3.51068E-2 3.16336E-2 2.19289E-2 1.49621E-2 1.54479E-2 2.12436E-2 3.74655E-2 3.41088E-2 1.81197E-2 1.58872E-2 2.64152E-2 3.08686E-2 3.42018E-2 1.65384E-2 1.31554E-2 1.453E-2 1.04464E-2 7.0313E-3 8.05998E-3 6.89012E-3 4.0897E-3 3.58279E-3 4.38973E-3 3.00059E-3 3.59079E-3 2.59836E-3 3.15509E-3 4.65015E-3 6.63157E-3 9.97837E-3 2.43788E-2 1.66986E-2 1.68683E-2 2.0165E-2 1.71969E-2 2.69039E-2 2.30416E-2 8.94664E-3 5.00866E-3 5.88572E-3 7.0306E-3 1.10289E-2 2.29813E-2 3.92335E-2 5.02776E-2 3.85327E-2 2.40404E-2 2.64334E-2 3.40018E-2 4.364E-2 3.32958E-2 6.98047E-2 1.05702E-1 1.08809E-1 1.33768E-1 2.06056E-1 1.95641E-1 1.41468E-1 2.12219E-1 2.01572E-1 3.32905E-1 3.91647E-1 3.93735E-1 -9999 -9999 -9999 -9999 -9999 -9999 -9999 -9999 -9999 -9999 -9999 -9999 -9999 -9999 -9999 -9999 -9999 -9999 -9999 -9999 -9999 -9999 -9999 -9999 -9999 -9999 -9999 -9999 -9999 -9999 -9999 -9999 -9999 -9999 -9999 -9999 -9999 -9999 -9999 -9999 -9999 -9999 -9999 -9999 -9999 -9999
-9999 -9999 -9999 -9999 -9999 -9999 -9999 -9999 -9999 -9999 -9999 -9999 -9999 -9999 -9999 -9999 -9999 -9999 -9999 -9999 -9999 -9999 -9999 -9999 -9999 -9999 -9999 -9999 -9999 -9999 -9999 -9999 -9999 -9999 -9999 -9999 -9999 -9999 -9999 -9999 -9999 -9999 -9999 -9999 -9999 -9999 -9999 -9999 -9999 -9999 -9999 -9999 -9999 -9999 -9999 -9999 -9999 -9999 -9999 -9999 -9999 -9999 -9999 -9999 -9999 -9999 -9999 -9999 -9999 -9999 -9999 1.4856E-1 1.49211E-1 1.35522E-1 1.37746E-1 1.42077E-1 1.30544E-1 1.31128E-1 1.30933E-1 1.18427E-1 1.18606E-1 1.17358E-1 1.04421E-1 1.04421E-1 1.00456E-1 9.0353E-2 9.20575E-2 9.36453E-2 1.00734E-1 1.00409E-1 1.32954E-1 1.75739E-1 1.83912E-1 1.90165E-1 1.93663E-1 1.60863E-1 1.2943E-1 9.87122E-2 7.56125E-2 5.75626E-2 5.80292E-2 6.33161E-2 5.65631E-2 5.61984E-2 5.50284E-2 5.34462E-2 4.59543E-2 4.90549E-2 6.28698E-2 9.28956E-2 1.10606E-1 9.6724E-2 7.1908E-2 7.69016E-2 9.43785E-2 8.8955E-2 1.01409E-1 1.03165E-1 1.0511E-1 1.23523E-1 1.44495E-1 1.43289E-1 1.63201E-1 1.13404E-1 1.63201E-1 1.67681E-1 1.63201E-1 1.3689E-1 7.53041E-2 6.57847E-2 7.09114E-2 7.53235E-2 8.15757E-2 7.05917E-2 6.50513E-2 7.01614E-2 6.57847E-2 7.58414E-2 7.78036E-2 8.71309E-2 7.78278E-2 8.02137E-2 6.32863E-2 7.27217E-2 7.8368E-2 3.98774E-2 2.65172E-2 3.10432E-2 4.65745E-2 3.63127E-2 2.05793E-2 1.54479E-2 1.99354E-2 3.30558E-2 5.1093E-2 4.07538E-2 2.91494E-2 1.70005E-2 1.49621E-2 2.65172E-2 3.63127E-2 4.6535E-2 3.20342E-2 1.81197E-2 1.59493E-2 2.99665E-2 3.84569E-2 3.23856E-2 2.15248E-2 1.2859E-2 1.05746E-2 9.21329E-3 6.26036E-3 7.57697E-3 6.19695E-3 4.59491E-3 3.54459E-3 1.94158E-3 2.21008E-3 2.07149E-3 2.51561E-3 4.65015E-3 6.84879E-3 1.04053E-2 2.2181E-2 3.70496E-2 3.27922E-2 1.87471E-2 2.16524E-2 2.74273E-2 2.75821E-2 1.26184E-2 7.14174E-3 8.66347E-3 1.08487E-2 1.10289E-2 1.78207E-2 2.69204E-2 3.80285E-2 5.68497E-2 4.364E-2 2.81558E-2 3.85327E-2 5.93749E-2 6.31048E-2 5.3064E-2 8.60731E-2 6.77269E-2 5.3064E-2 8.92906E-2 1.62342E-1 1.30052E-1 9.75294E-2 1.58619E-1 2.91158E-1 4.16261E-1 3.71301E-1 3.72676E-1 -9999 -9999 -9999 -9999 -9999 -9999 -9999 -9999 -9999 -9999 -9999 -9999 -9999 -9999 -9999 -9999 -9999 -9999 -9999 -9999 -9999 -9999 -9999 -9999 -9999 -9999 -9999 -9999 -9999 -9999 -9999 -9999 -9999 -9999 -9999 -9999 -9999 -9999 -9999 -9999 -9999 -9999 -9999 -9999 -9999 -9999
-9999 -9999 -9999 -9999 -9999 -9999 -9999 -9999 -9999 -9999 -9999 -9999 -9999 -9999 -9999 -9999 -9999 -9999 -9999 -9999 -9999 -9999 -9999 -9999 -9999 -9999 -9999 -9999 -9999 -9999 -9999 -9999 -9999 -9999 -9999 -9999 -9999 -9999 -9999 -9999 -9999 -9999 -9999 -9999 -9999 -9999 -9999 -9999 -9999 -9999 -9999 -9999 -9999 -9999 -9999 -9999 -9999 -9999 -9999 -9999 -9999 -9999 -9999 -9999 -9999 -9999 -9999 -9999 -9999 1.55347E-1 1.43643E-1 1.45764E-1 1.47695E-1 1.35322E-1 1.38154E-1 1.43967E-1 1.33093E-1 1.33688E-1 1.33093E-1 1.21137E-1 1.20955E-1 1.20409E-1 1.02961E-1 1.02173E-1 1.01859E-1 9.13438E-2 9.16287E-2 9.24881E-2 8.5396E-2 9.91777E-2 1.30019E-1 1.54317E-1 1.8754E-1 2.14239E-1 2.4815E-1 1.94901E-1 1.45891E-1 1.09409E-1 7.34523E-2 6.40313E-2 5.97386E-2 6.44433E-2 5.81381E-2 5.8232E-2 5.67463E-2 5.48504E-2 4.71715E-2 5.10096E-2 6.92252E-2 8.93024E-2 9.7577E-2 1.01753E-1 9.53608E-2 9.53848E-2 8.01431E-2 8.97691E-2 1.08988E-1 1.10522E-1 1.13302E-1 1.24297E-1 1.27003E-1 1.57399E-1 1.67681E-1 1.13404E-1 1.76935E-1 1.93487E-1 1.42519E-1 9.02741E-2 5.95016E-2 6.24096E-2 6.21768E-2 7.9596E-2 7.58219E-2 8.32605E-2 8.95265E-2 9.79559E-2 8.19848E-2 8.67763E-2 1.02778E-1 9.51986E-2 7.61055E-2 9.61685E-2 7.86993E-2 5.77652E-2 5.60242E-2 4.24377E-2 3.10432E-2 3.63127E-2 2.41169E-2 1.99354E-2 1.01856E-2 1.01856E-2 1.99354E-2 2.26358E-2 3.41088E-2 3.41088E-2 2.33649E-2 2.05793E-2 2.12436E-2 2.26358E-2 4.24377E-2 4.38777E-2 2.73679E-2 1.75513E-2 2.65172E-2 2.91494E-2 3.70747E-2 2.86576E-2 1.53467E-2 1.16643E-2 8.36583E-3 6.26036E-3 5.50252E-3 5.68297E-3 3.32244E-3 2.72197E-3 2.22539E-3 2.00549E-3 2.35791E-3 3.15509E-3 3.70878E-3 6.84879E-3 8.30861E-3 8.04547E-3 1.6657E-2 4.35781E-2 4.77323E-2 2.36917E-2 1.83288E-2 3.24818E-2 3.46097E-2 1.92894E-2 1.44749E-2 1.27354E-2 1.44749E-2 2.15684E-2 2.29813E-2 3.46232E-2 5.68497E-2 5.34684E-2 2.90575E-2 2.11761E-2 3.19335E-2 5.58524E-2 5.75884E-2 7.87176E-2 6.18331E-2 3.65755E-2 4.27427E-2 7.92835E-2 1.12772E-1 1.03393E-1 1.16059E-1 2.91158E-1 4.08399E-1 3.81422E-1 4.02518E-1 3.65493E-1 -9999 -9999 -9999 -9999 -9999 -9999 -9999 -9999 -9999 -9999 -9999 -9999 -9999 -9999 -9999 -9999 -9999 -9999 -9999 -9999 -9999 -9999 -9999 -9999 -9999 -9999 -9999 -9999 -9999 -9999 -9999 -9999 -9999 -9999 -9999 -9999 -9999 -9999 -9999 -9999 -9999 -9999 -9999 -9999 -9999 -9999
-9999 -9999 -9999 -9999 -9999 -9999 -9999 -9999 -9999 -9999 -9999 -9999 -9999 -9999 -9999 -9999 -9999 -9999 -9999 -9999 -9999 -9999 -9999 -9999 -9999 -9999 -9999 -9999 -9999 -9999 -9999 -9999 -9999 -9999 -9999 -9999 -9999 -9999 -9999 -9999 -9999 -9999 -9999 -9999 -9999 -9999 -9999 -9999 -9999 -9999 -9999 -9999 -9999 -9999 -9999 -9999 -9999 -9999 -9999 -9999 -9999 -9999 -9999 -9999 -9999 -9999 -9999 -9999 1.54674E-1 1.56701E-1 1.44488E-1 1.47049E-1 1.35121E-1 1.36732E-1 1.40207E-1 1.30544E-1 1.33489E-1 1.33688E-1 1.20773E-1 1.2242E-1 1.23344E-1 1.10501E-1 1.05846E-1 1.05684E-1 9.37909E-2 9.29206E-2 9.19144E-2 8.1722E-2 8.44637E-2 9.78082E-2 1.19154E-1 1.37227E-1 1.74338E-1 2.07678E-1 2.31427E-1 2.19999E-1 1.67169E-1 1.10733E-1 8.3761E-2 6.87017E-2 6.45467E-2 5.75776E-2 5.93701E-2 6.02373E-2 5.87984E-2 4.92151E-2 4.91349E-2 5.91405E-2 7.557E-2 7.89751E-2 8.30573E-2 9.12546E-2 1.05278E-1 1.09911E-1 9.96286E-2 1.09294E-1 1.21225E-1 1.35293E-1 1.35293E-1 1.21789E-1 1.18467E-1 1.32104E-1 1.62779E-1 1.345E-1 1.54531E-1 1.25695E-1 5.95663E-2 4.89442E-2 5.20091E-2 6.19935E-2 7.2412E-2 8.37505E-2 1.11307E-1 1.14083E-1 9.96798E-2 1.05355E-1 1.05527E-1 1.18444E-1 1.01987E-1 1.11254E-1 1.13375E-1 9.37136E-2 9.72657E-2 7.28829E-2 3.98774E-2 2.56924E-2 1.87061E-2 2.56924E-2 1.99354E-2 9.24952E-3 8.39876E-3 1.70005E-2 2.73679E-2 3.30558E-2 2.26358E-2 1.87061E-2 2.41169E-2 3.41088E-2 3.51942E-2 3.10432E-2 5.64377E-2 4.24377E-2 2.33649E-2 2.65172E-2 3.10432E-2 3.65507E-2 2.6815E-2 2.48389E-2 1.58681E-2 1.45151E-2 1.22031E-2 9.84859E-3 8.28681E-3 8.25684E-3 3.93083E-3 3.65342E-3 2.48337E-3 3.47655E-3 2.51561E-3 4.80278E-3 7.07307E-3 1.10952E-2 1.62913E-2 1.1457E-2 1.89219E-2 5.71374E-2 6.19996E-2 3.17362E-2 2.43935E-2 3.55932E-2 5.10373E-2 3.98333E-2 3.7424E-2 1.99129E-2 1.6448E-2 2.77835E-2 4.58277E-2 6.23E-2 6.8235E-2 5.02776E-2 3.40018E-2 2.72814E-2 3.40018E-2 3.85327E-2 4.78882E-2 5.3064E-2 3.54491E-2 5.3064E-2 9.68471E-2 1.1943E-1 7.03113E-2 7.46736E-2 1.57977E-1 3.4747E-1 4.24167E-1 3.81422E-1 3.87209E-1 3.65891E-1 3.30078E-1 -9999 -9999 -9999 -9999 -9999 -9999 -9999 -9999 -9999 -9999 -9999 -9999 -9999 -9999 -9999 -9999 -9999 -9999 -9999 -9999 -9999 -9999 -9999 -9999 -9999 -9999 -9999 -9999 -9999 -9999 -9999 -9999 -9999 -9999 -9999 -9999 -9999 -9999 -9999 -9999 -9999 -9999 -9999 -9999 -9999
-9999 -9999 -9999 -9999 -9999 -9999 -9999 -9999 -9999 -9999 -9999 -9999 -9999 -9999 -9999 -9999 -9999 -9999 -9999 -9999 -9999 -9999 -9999 -9999 -9999 -9999 -9999 -9999 -9999 -9999 -9999 -9999 -9999 -9999 -9999 -9999 -9999 -9999 -9999 -9999 -9999 -9999 -9999 -9999 -9999 -9999 -9999 -9999 -9999 -9999 -9999 -9999 -9999 -9999 -9999 -9999 -9999 -9999 -9999 -9999 -9999 -9999 -9999 -9999 -9999 -9999 -9999 1.55347E-1 1.58065E-1 1.4662E-1 1.48994E-1 1.514E-1 1.38154E-1 1.39588E-1 1.41868E-1 1.31324E-1 1.33093E-1 1.33291E-1 1.20773E-1 1.2242E-1 1.24087E-1 1.08138E-1 1.08801E-1 1.09634E-1 9.74962E-2 9.585E-2 9.36453E-2 8.24969E-2 8.43312E-2 9.20437E-2 1.01083E-1 3.05462E-2 1.48591E-1 1.53748E-1 1.98376E-1 2.36959E-1 1.898E-1 1.2613E-1 8.98726E-2 7.27556E-2 5.91789E-2 5.89884E-2 6.01403E-2 6.0822E-2 5.44462E-2 5.22822E-2 5.21974E-2 6.10767E-2 7.23668E-2 8.03366E-2 8.5437E-2 9.19677E-2 9.97101E-2 9.32848E-2 1.02878E-1 1.17741E-1 1.3007E-1 1.53221E-1 1.68421E-1 1.44754E-1 1.30409E-1 1.11383E-1 1.44344E-1 1.82838E-1 1.43943E-1 7.41988E-2 5.05779E-2 6.29975E-2 7.99016E-2 9.29361E-2 9.96168E-2 1.23146E-1 1.22356E-1 1.24749E-1 1.24749E-1 1.24749E-1 1.1792E-1 1.24616E-1 1.1773E-1 1.50849E-1 1.05246E-1 8.40789E-2 9.6237E-2 8.75744E-2 5.95569E-2 4.11385E-2 2.91494E-2 1.81197E-2 1.59493E-2 8.67336E-3 1.54479E-2 3.30558E-2 4.3776E-2 8.80575E-2 6.7256E-2 3.10432E-2 3.63127E-2 5.1093E-2 3.41088E-2 4.3776E-2 5.2293E-2 3.41088E-2 2.41169E-2 3.28671E-2 3.5122E-2 2.56652E-2 1.91313E-2 1.84136E-2 2.26123E-2 1.79492E-2 1.76794E-2 1.23349E-2 1.08313E-2 9.65462E-3 5.45237E-3 4.86598E-3 4.50999E-3 4.08642E-3 2.68383E-3 4.22063E-3 6.63157E-3 1.10952E-2 2.10185E-2 2.46297E-2 2.85675E-2 4.26451E-2 7.54993E-2 3.77945E-2 3.04247E-2 6.59652E-2 5.10373E-2 6.51786E-2 7.35476E-2 4.37279E-2 6.71838E-2 4.87506E-2 9.47312E-2 1.09589E-1 5.02776E-2 3.35549E-2 3.50839E-2 4.50145E-2 3.09455E-2 4.10103E-2 7.4138E-2 6.77269E-2 6.18331E-2 1.11996E-1 2.26733E-1 2.51754E-1 2.06056E-1 9.75294E-2 2.06845E-1 2.84506E-1 4.22864E-1 3.71301E-1 3.69077E-1 3.58369E-1 3.45472E-1 -9999 -9999 -9999 -9999 -9999 -9999 -9999 -9999 -9999 -9999 -9999 -9999 -9999 -9999 -9999 -9999 -9999 -9999 -9999 -9999 -9999 -9999 -9999 -9999 -9999 -9999 -9999 -9999 -9999 -9999 -9999 -9999 -9999 -9999 -9999 -9999 -9999 -9999 -9999 -9999 -9999 -9999 -9999 -9999 -9999
-9999 -9999 -9999 -9999 -9999 -9999 -9999 -9999 -9999 -9999 -9999 -9999 -9999 -9999 -9999 -9999 -9999 -9999 -9999 -9999 -9999 -9999 -9999 -9999 -9999 -9999 -9999 -9999 -9999 -9999 -9999 -9999 -9999 -9999 -9999 -9999 -9999 -9999 -9999 -9999 -9999 -9999 -9999 -9999 -9999 -9999 -9999 -9999 -9999 -9999 -9999 -9999 -9999 -9999 -9999 -9999 -9999 -9999 -9999 -9999 -9999 -9999 -9999 -9999 -9999 -9999 1.54674E-1 1.57837E-1 1.60821E-1 1.49211E-1 1.514E-1 1.39588E-1 1.40828E-1 1.41868E-1 1.29188E-1 1.32108E-1 1.34085E-1 1.21503E-1 1.22052E-1 1.18756E-1 1.08303E-1 1.09634E-1 1.11488E-1 1.00554E-1 9.96278E-2 9.81011E-2 8.5396E-2 8.4199E-2 8.43312E-2 7.90837E-2 1.479E-2 2.14112E-2 3.0801E-2 1.3095E-1 1.77181E-1 2.31682E-1 1.92419E-1 1.39133E-1 1.0005E-1 7.59395E-2 6.092E-2 6.06265E-2 6.07242E-2 5.28658E-2 5.43581E-2 5.27084E-2 5.26229E-2 5.15689E-2 7.35067E-2 1.05252E-1 1.08027E-1 1.04261E-1 1.01438E-1 1.09046E-1 1.25614E-1 1.33767E-1 1.5655E-1 1.95667E-1 1.67681E-1 1.74851E-1 1.33716E-1 7.8588E-2 8.149E-2 7.53458E-2 7.10639E-2 5.0964E-2 6.55744E-2 7.27205E-2 1.055E-1 1.12214E-1 1.27922E-1 1.29958E-1 1.17834E-1 1.3201E-1 1.24749E-1 1.28336E-1 1.16279E-1 1.09709E-1 6.95699E-2 9.70604E-2 1.50263E-1 9.52374E-2 7.58156E-2 8.29835E-2 6.52488E-2 3.10432E-2 1.87061E-2 1.64666E-2 2.26358E-2 1.70005E-2 1.75513E-2 3.51942E-2 4.80368E-2 1.14503E-1 7.81767E-2 6.7256E-2 5.1093E-2 5.47344E-2 3.68776E-2 4.87435E-2 3.65428E-2 3.35536E-2 3.14594E-2 3.22241E-2 2.8961E-2 1.9901E-2 2.11383E-2 2.30606E-2 1.96483E-2 2.02091E-2 1.94105E-2 1.60822E-2 1.60805E-2 1.26608E-2 8.53967E-3 7.50883E-3 5.20828E-3 4.32525E-3 5.64399E-3 8.30861E-3 9.15033E-3 1.38853E-2 1.97239E-2 2.8843E-2 4.05456E-2 4.74534E-2 4.96595E-2 2.86701E-2 2.79781E-2 8.13255E-2 7.67899E-2 6.88729E-2 9.06034E-2 8.04622E-2 1.34545E-1 1.20581E-1 1.63783E-1 1.48541E-1 5.51347E-2 3.25184E-2 5.58524E-2 6.12133E-2 3.61991E-2 2.64334E-2 5.3064E-2 8.11033E-2 1.44491E-1 1.48549E-1 3.03711E-1 3.70077E-1 2.90164E-1 1.12772E-1 2.28949E-1 3.18652E-1 3.91647E-1 3.49816E-1 3.44698E-1 3.44311E-1 3.46636E-1 3.34642E-1 -9999 -9999 -9999 -9999 -9999 -9999 -9999 -9999 -9999 -9999 -9999 -9999 -9999 -9999 -9999 -9999 -9999 -9999 -9999 -9999 -9999 -9999 -9999 -9999 -9999 -9999 -9999 -9999 -9999 -9999 -9999 -9999 -9999 -9999 -9999 -9999 -9999 -9999 -9999 -9999 -9999 -9999 -9999 -9999
-9999 -9999 -9999 -9999 -9999 -9999 -9999 -9999 -9999 -9999 -9999 -9999 -9999 -9999 -9999 -9999 -9999 -9999 -9999 -9999 -9999 -9999 -9999 -9999 -9999 -9999 -9999 -9999 -9999 -9999 -9999 -9999 -9999 -9999 -9999 -9999 -9999 -9999 -9999 -9999 -9999 -9999 -9999 -9999 -9999 -9999 -9999 -9999 -9999 -9999 -9999 -9999 -9999 -9999 -9999 -9999 -9999 -9999 -9999 -9999 -9999 -9999 -9999 -9999 -9999 1.5445E-1 1.56475E-1 1.60821E-1 1.49429E-1 1.5118E-1 1.53615E-1 1.40828E-1 1.41868E-1 1.42495E-1 1.30349E-1 1.33093E-1 1.35685E-1 1.22974E-1 1.2446E-1 1.21107E-1 1.09802E-1 1.11488E-1 1.13369E-1 1.02272E-1 1.00864E-1 9.93208E-2 8.6744E-2 8.55299E-2 8.47291E-2 7.65021E-2 8.09762E-2 1.48401E-2 1.45535E-2 2.86494E-2 1.6409E-1 2.06132E-1 2.23218E-1 1.66903E-1 1.09029E-1 7.01407E-2 6.24073E-2 6.11163E-2 6.07242E-2 5.25237E-2 5.38319E-2 5.2794E-2 5.27084E-2 5.31127E-2 7.68818E-2 9.98891E-2 9.44297E-2 8.84493E-2 1.02694E-1 6.34161E-2 7.16431E-2 8.16127E-2 1.76655E-1 1.72259E-1 1.8171E-1 2.07089E-1 1.24567E-1 6.0256E-2 4.89182E-2 6.5594E-2 9.13104E-2 5.9678E-2 8.6049E-2 1.11274E-1 1.49289E-1 1.51225E-1 1.14503E-1 1.17834E-1 1.28336E-1 1.38929E-1 1.27497E-1 1.25402E-1 1.14507E-1 1.0068E-1 5.96457E-2 7.40799E-2 7.80136E-2 1.26101E-1 8.49003E-2 6.52488E-2 4.3776E-2 3.00818E-2 2.65172E-2 2.8245E-2 3.86534E-2 3.51942E-2 3.00818E-2 3.30558E-2 4.51546E-2 8.02117E-2 9.96596E-2 4.20833E-2 4.96847E-2 3.96001E-2 3.73192E-2 3.67531E-2 3.69965E-2 3.70126E-2 3.73192E-2 3.15296E-2 2.59583E-2 2.48525E-2 2.42344E-2 1.74053E-2 1.22734E-2 1.01255E-2 9.82095E-3 1.11405E-2 1.2057E-2 7.79421E-3 7.11257E-3 4.92222E-3 5.15816E-3 4.9148E-3 1.1457E-2 2.03488E-2 1.97239E-2 3.07175E-2 4.0079E-2 3.9033E-2 4.88778E-2 5.85149E-2 5.6472E-2 3.93805E-2 4.21955E-2 6.85851E-2 7.08646E-2 6.17322E-2 5.38717E-2 7.71391E-2 1.13468E-1 1.56744E-1 1.82465E-1 1.47634E-1 1.00445E-1 4.44295E-2 7.12278E-2 7.79426E-2 5.09355E-2 3.2952E-2 8.35546E-2 2.04786E-1 3.08953E-1 2.75427E-1 3.91668E-1 3.40458E-1 2.70531E-1 2.76982E-1 3.25738E-1 4.22864E-1 3.71301E-1 3.04539E-1 3.21482E-1 3.18811E-1 3.38468E-1 3.70675E-1 3.97462E-1 -9999 -9999 -9999 -9999 -9999 -9999 -9999 -9999 -9999 -9999 -9999 -9999 -9999 -9999 -9999 -9999 -9999 -9999 -9999 -9999 -9999 -9999 -9999 -9999 -9999 -9999 -9999 -9999 -9999 -9999 -9999 -9999 -9999 -9999 -9999 -9999 -9999 -9999 -9999 -9999 -9999 -9999 -9999
-9999 -9999 -9999 -9999 -9999 -9999 -9999 -9999 -9999 -9999 -9999 -9999 -9999 -9999 -9999 -9999 -9999 -9999 -9999 -9999 -9999 -9999 -9999 -9999 -9999 -9999 -9999 -9999 -9999 -9999 -9999 -9999 -9999 -9999 -9999 -9999 -9999 -9999 -9999 -9999 -9999 -9999 -9999 -9999 -9999 -9999 -9999 -9999 -9999 -9999 -9999 -9999 -9999 -9999 -9999 -9999 -9999 -9999 -9999 -9999 -9999 -9999 -9999 -9999 -9999 1.55122E-1 1.58521E-1 1.63147E-1 1.51841E-1 1.52726E-1 1.54508E-1 1.41451E-1 1.42704E-1 1.29768E-1 1.31519E-1 1.33886E-1 1.22789E-1 1.24647E-1 1.2615E-1 1.09634E-1 1.10811E-1 1.12511E-1 1.02115E-1 1.02903E-1 1.01801E-1 8.96377E-2 8.7562E-2 8.64729E-2 7.56588E-2 7.55391E-2 7.72317E-2 8.07215E-2 1.01856E-2 2.02731E-2 1.40186E-1 1.84514E-1 2.40037E-1 1.86066E-1 1.10732E-1 7.69268E-2 6.33159E-2 6.06265E-2 5.30377E-2 5.46229E-2 5.37447E-2 5.26229E-2 4.62337E-2 5.18347E-2 6.31603E-2 6.26388E-2 5.41549E-2 6.01681E-2 7.76125E-2 1.0447E-1 6.32128E-2 6.24314E-2 1.79918E-1 1.86585E-1 1.67681E-1 1.96635E-1 1.33453E-1 4.96277E-2 5.27191E-2 1.11047E-1 1.05987E-1 6.55061E-2 8.93165E-2 1.18462E-1 1.21167E-1 1.21249E-1 1.28336E-1 1.17834E-1 1.17834E-1 1.43569E-1 1.22967E-1 1.23116E-1 1.09552E-1 9.9589E-2 9.25699E-2 8.85946E-2 1.04747E-1 1.18195E-1 1.04365E-1 7.59405E-2 4.24785E-2 4.66191E-2 4.11781E-2 4.24785E-2 4.3818E-2 6.7319E-2 5.34703E-2 4.98611E-2 5.65346E-2 3.22589E-2 4.15337E-2 4.00815E-2 4.69644E-2 3.56137E-2 3.79152E-2 2.80654E-2 3.78568E-2 2.86662E-2 3.56794E-2 3.06004E-2 2.68326E-2 1.98272E-2 2.27612E-2 1.868E-2 1.31299E-2 1.02032E-2 8.51047E-3 1.16461E-2 8.13444E-3 4.37959E-3 4.37408E-3 6.0957E-3 3.5006E-3 5.32777E-3 1.22158E-2 1.85074E-2 2.79478E-2 3.50855E-2 4.96233E-2 4.59694E-2 5.38802E-2 6.53796E-2 6.64137E-2 7.47069E-2 7.88032E-2 8.16534E-2 9.0299E-2 6.3865E-2 7.9032E-2 7.53622E-2 1.15241E-1 1.3395E-1 9.13051E-2 1.11085E-1 1.18667E-1 1.12796E-1 1.01689E-1 8.27362E-2 4.93896E-2 4.78882E-2 1.02674E-1 1.65725E-1 3.22978E-1 2.45022E-1 2.25888E-1 2.13698E-1 3.21367E-1 2.59349E-1 2.44096E-1 3.81422E-1 3.35917E-1 2.84952E-1 3.01219E-1 3.12517E-1 3.50137E-1 4.09423E-1 4.0818E-1 -9999 -9999 -9999 -9999 -9999 -9999 -9999 -9999 -9999 -9999 -9999 -9999 -9999 -9999 -9999 -9999 -9999 -9999 -9999 -9999 -9999 -9999 -9999 -9999 -9999 -9999 -9999 -9999 -9999 -9999 -9999 -9999 -9999 -9999 -9999 -9999 -9999 -9999 -9999 -9999 -9999 -9999 -9999
-9999 -9999 -9999 -9999 -9999 -9999 -9999 -9999 -9999 -9999 -9999 -9999 -9999 -9999 -9999 -9999 -9999 -9999 -9999 -9999 -9999 -9999 -9999 -9999 -9999 -9999 -9999 -9999 -9999 -9999 -9999 -9999 -9999 -9999 -9999 -9999 -9999 -9999 -9999 -9999 -9999 -9999 -9999 -9999 -9999 -9999 -9999 -9999 -9999 -9999 -9999 -9999 -9999 -9999 -9999 -9999 -9999 -9999 -9999 -9999 -9999 -9999 -9999 -9999 -9999 1.55797E-1 1.59668E-1 1.49429E-1 1.52062E-1 1.53838E-1 1.40621E-1 1.42077E-1 1.43545E-1 1.30933E-1 1.32501E-1 1.34883E-1 1.23715E-1 1.25585E-1 1.2239E-1 1.10811E-1 1.11658E-1 1.12854E-1 1.02115E-1 1.02272E-1 1.02272E-1 9.01987E-2 8.86636E-2 8.7562E-2 7.69878E-2 7.69878E-2 7.67446E-2 6.84951E-2 7.32325E-2 1.44555E-2 3.48775E-2 1.63556E-1 2.31953E-1 2.10324E-1 1.29376E-1 8.32362E-2 6.43399E-2 5.2609E-2 5.4889E-2 5.50671E-2 5.43581E-2 4.65369E-2 4.80816E-2 5.78857E-2 6.38739E-2 4.98486E-2 4.6396E-2 4.73917E-2 5.21711E-2 6.78958E-2 8.19836E-2 4.86949E-2 8.25706E-2 1.87023E-1 2.07089E-1 1.9803E-1 7.91113E-2 5.18424E-2 8.92032E-2 1.46725E-1 1.33492E-1 6.76357E-2 8.56455E-2 9.52494E-2 1.12654E-1 1.25002E-1 1.4073E-1 1.43569E-1 1.17834E-1 1.39625E-1 1.18374E-1 1.0953E-1 1.05088E-1 9.30026E-2 7.87504E-2 6.13863E-2 7.21682E-2 8.93429E-2 8.40156E-2 6.33569E-2 5.11417E-2 7.15099E-2 5.60773E-2 5.66681E-2 5.14717E-2 5.21799E-2 5.12335E-2 4.76172E-2 4.20603E-2 3.65831E-2 4.21986E-2 4.00013E-2 2.98402E-2 4.90361E-2 3.39825E-2 3.11204E-2 4.03722E-2 3.17319E-2 2.33649E-2 2.05793E-2 1.99354E-2 1.93112E-2 1.80008E-2 1.66498E-2 1.50507E-2 1.72608E-2 1.55011E-2 1.75133E-2 9.39908E-3 5.84155E-3 3.85713E-3 4.38936E-3 3.07581E-3 4.68229E-3 7.07307E-3 1.10952E-2 1.57794E-2 3.07175E-2 4.60936E-2 2.54213E-2 4.8574E-2 6.75904E-2 5.29498E-2 5.37229E-2 5.99013E-2 8.14388E-2 9.53391E-2 1.04243E-1 1.19705E-1 1.24083E-1 1.22692E-1 1.13757E-1 1.19247E-1 1.03335E-1 1.23297E-1 1.52278E-1 1.94478E-1 1.68749E-1 8.27362E-2 5.25272E-2 7.63964E-2 1.11996E-1 2.75427E-1 3.51985E-1 3.21367E-1 1.90291E-1 1.76358E-1 1.7267E-1 1.86134E-1 3.53332E-1 3.17079E-1 2.9169E-1 3.05928E-1 3.25923E-1 3.66686E-1 4.09837E-1 3.8434E-1 -9999 -9999 -9999 -9999 -9999 -9999 -9999 -9999 -9999 -9999 -9999 -9999 -9999 -9999 -9999 -9999 -9999 -9999 -9999 -9999 -9999 -9999 -9999 -9999 -9999 -9999 -9999 -9999 -9999 -9999 -9999 -9999 -9999 -9999 -9999 -9999 -9999 -9999 -9999 -9999 -9999 -9999 -9999
-9999 -9999 -9999 -9999 -9999 -9999 -9999 -9999 -9999 -9999 -9999 -9999 -9999 -9999 -9999 -9999 -9999 -9999 -9999 -9999 -9999 -9999 -9999 -9999 -9999 -9999 -9999 -9999 -9999 -9999 -9999 -9999 -9999 -9999 -9999 -9999 -9999 -9999 -9999 -9999 -9999 -9999 -9999 -9999 -9999 -9999 -9999 -9999 -9999 -9999 -9999 -9999 -9999 -9999 -9999 -9999 -9999 -9999 -9999 -9999 -9999 -9999 -9999 -9999 1.55347E-1 1.57382E-1 1.60359E-1 1.49211E-1 1.514E-1 1.53838E-1 1.41659E-1 1.42914E-1 1.4439E-1 1.31911E-1 1.34085E-1 1.22604E-1 1.2446E-1 1.21656E-1 1.10474E-1 1.12169E-1 1.13197E-1 1.02745E-1 1.02587E-1 1.02115E-1 9.06215E-2 9.03394E-2 8.97777E-2 7.8959E-2 7.85859E-2 7.88345E-2 6.9375E-2 6.88238E-2 7.07145E-2 1.04303E-2 1.89785E-2 1.4224E-1 2.08904E-1 2.15586E-1 1.58957E-1 9.74574E-2 6.78295E-2 5.25237E-2 5.427E-2 5.4978E-2 5.48002E-2 4.98501E-2 5.3199E-2 6.59542E-2 7.86221E-2 5.74335E-2 4.99431E-2 5.05287E-2 5.0611E-2 4.31897E-2 4.69492E-2 6.53825E-2 9.90544E-2 1.38929E-1 1.22834E-1 8.69782E-2 5.26058E-2 6.77087E-2 1.35352E-1 1.3915E-1 1.50205E-1 8.92711E-2 5.14743E-2 7.2601E-2 9.02044E-2 1.03487E-1 9.35352E-2 1.27207E-1 1.14503E-1 1.2239E-1 9.59103E-2 8.65628E-2 8.56343E-2 6.65303E-2 5.88686E-2 5.70903E-2 6.46399E-2 8.24422E-2 1.01915E-1 7.58781E-2 7.36523E-2 8.6285E-2 7.36971E-2 7.15889E-2 6.39115E-2 5.45873E-2 4.64089E-2 4.09196E-2 4.5428E-2 4.87327E-2 4.6151E-2 4.32197E-2 3.99158E-2 4.80827E-2 3.98774E-2 3.9422E-2 4.25466E-2 3.14594E-2 3.00818E-2 1.81197E-2 1.15809E-2 1.08611E-2 1.31648E-2 1.31547E-2 2.08302E-2 1.61228E-2 1.35401E-2 1.31671E-2 5.60873E-3 5.68297E-3 3.28136E-3 2.61636E-3 4.68229E-3 7.12184E-3 1.10952E-2 1.52833E-2 2.16967E-2 3.07175E-2 2.97659E-2 1.91061E-2 4.29151E-2 5.84046E-2 4.03272E-2 3.909E-2 7.66386E-2 8.46736E-2 7.74497E-2 1.12427E-1 9.76883E-2 1.0743E-1 1.1938E-1 1.34774E-1 1.3522E-1 1.3616E-1 1.46847E-1 1.15679E-1 2.04403E-1 1.69362E-1 8.27362E-2 5.41657E-2 8.60731E-2 1.25569E-1 2.15557E-1 2.44253E-1 3.70077E-1 2.59349E-1 1.91269E-1 1.50734E-1 3.4988E-1 3.4251E-1 3.13748E-1 3.21482E-1 3.15471E-1 3.72741E-1 4.02425E-1 4.15236E-1 3.6945E-1 -9999 -9999 -9999 -9999 -9999 -9999 -9999 -9999 -9999 -9999 -9999 -9999 -9999 -9999 -9999 -9999 -9999 -9999 -9999 -9999 -9999 -9999 -9999 -9999 -9999 -9999 -9999 -9999 -9999 -9999 -9999 -9999 -9999 -9999 -9999 -9999 -9999 -9999 -9999 -9999 -9999 -9999 -9999
-9999 -9999 -9999 -9999 -9999 -9999 -9999 -9999 -9999 -9999 -9999 -9999 -9999 -9999 -9999 -9999 -9999 -9999 -9999 -9999 -9999 -9999 -9999 -9999 -9999 -9999 -9999 -9999 -9999 -9999 -9999 -9999 -9999 -9999 -9999 -9999 -9999 -9999 -9999 -9999 -9999 -9999 -9999 -9999 -9999 -9999 -9999 -9999 -9999 -9999 -9999 -9999 -9999 -9999 -9999 -9999 -9999 -9999 -9999 -9999 -9999 -9999 1.68844E-1 1.70534E-1 1.56475E-1 1.58521E-1 1.60821E-1 1.48777E-1 1.52062E-1 1.40828E-1 1.43756E-1 1.45239E-1 1.32108E-1 1.33886E-1 1.35685E-1 1.24087E-1 1.21473E-1 1.22943E-1 1.11658E-1 1.13542E-1 1.14929E-1 1.03856E-1 1.03856E-1 1.02429E-1 9.04803E-2 9.09043E-2 9.09043E-2 8.07215E-2 8.08488E-2 8.08488E-2 7.08272E-2 6.99302E-2 7.02654E-2 8.50405E-3 1.30774E-2 3.70149E-2 1.81694E-1 2.16167E-1 1.93262E-1 1.23509E-1 6.84207E-2 5.59657E-2 5.34838E-2 5.41821E-2 4.78468E-2 5.06681E-2 5.41565E-2 6.30425E-2 5.93975E-2 5.60429E-2 5.42714E-2 5.32255E-2 5.31392E-2 4.71278E-2 4.3119E-2 4.90896E-2 5.7287E-2 6.2394E-2 5.46937E-2 5.40768E-2 6.34911E-2 9.76399E-2 1.76598E-1 1.43082E-1 1.43082E-1 1.12085E-1 6.77577E-2 5.39698E-2 7.1152E-2 6.27592E-2 5.50295E-2 7.82143E-2 1.05098E-1 1.00041E-1 6.89941E-2 5.10214E-2 5.34095E-2 5.34095E-2 5.57222E-2 5.63568E-2 6.13037E-2 7.05964E-2 8.53548E-2 8.58099E-2 7.58151E-2 7.74892E-2 8.36918E-2 6.0785E-2 6.64011E-2 4.98771E-2 5.25851E-2 5.20259E-2 5.84341E-2 4.51979E-2 4.3818E-2 3.10734E-2 3.41419E-2 3.30879E-2 2.91778E-2 4.14793E-2 3.91897E-2 2.90346E-2 3.10063E-2 2.48925E-2 1.27498E-2 1.08611E-2 1.40351E-2 8.39876E-3 1.12153E-2 1.27498E-2 1.44913E-2 1.48422E-2 1.01036E-2 4.24982E-3 2.9779E-3 2.61636E-3 4.68229E-3 6.26036E-3 9.44926E-3 1.1457E-2 1.57794E-2 1.97239E-2 1.62913E-2 2.46297E-2 4.03272E-2 3.44959E-2 3.23986E-2 3.78892E-2 8.14172E-2 8.14172E-2 8.04622E-2 1.09227E-1 1.24624E-1 9.60946E-2 1.08894E-1 1.30265E-1 1.20778E-1 1.38411E-1 1.13934E-1 1.71507E-1 1.58149E-1 2.00529E-1 1.68749E-1 1.24395E-1 2.50292E-1 1.56946E-1 1.48549E-1 2.62666E-1 3.40458E-1 2.27612E-1 1.7267E-1 3.5066E-1 3.3751E-1 3.21549E-1 3.07145E-1 3.15531E-1 3.12149E-1 3.7194E-1 3.97079E-1 4.0075E-1 -9999 -9999 -9999 -9999 -9999 -9999 -9999 -9999 -9999 -9999 -9999 -9999 -9999 -9999 -9999 -9999 -9999 -9999 -9999 -9999 -9999 -9999 -9999 -9999 -9999 -9999 -9999 -9999 -9999 -9999 -9999 -9999 -9999 -9999 -9999 -9999 -9999 -9999 -9999 -9999 -9999 -9999 -9999 -9999
-9999 -9999 -9999 -9999 -9999 -9999 -9999 -9999 -9999 -9999 -9999 -9999 -9999 -9999 -9999 -9999 -9999 -9999 -9999 -9999 -9999 -9999 -9999 -9999 -9999 -9999 -9999 -9999 -9999 -9999 -9999 -9999 -9999 -9999 -9999 -9999 -9999 -9999 -9999 -9999 -9999 -9999 -9999 -9999 -9999 -9999 -9999 -9999 -9999 -9999 -9999 -9999 -9999 -9999 -9999 -9999 -9999 -9999 -9999 -9999 -9999 -9999 2.97758E-2 2.71245E-2 2.73515E-2 1.59898E-1 1.47911E-1 1.50521E-1 1.5317E-1 1.43124E-1 1.4652E-1 1.48459E-1 1.34483E-1 1.34883E-1 1.37098E-1 1.20925E-1 1.22759E-1 1.11658E-1 1.12854E-1 1.14407E-1 1.03856E-1 1.05462E-1 1.05139E-1 9.26182E-2 9.17576E-2 9.16149E-2 8.16162E-2 8.23903E-2 8.27798E-2 7.32325E-2 7.26531E-2 7.19634E-2 7.12797E-2 6.3912E-2 9.14844E-3 1.90104E-2 1.21453E-1 1.8017E-1 2.16457E-1 1.64572E-1 8.42136E-2 6.04739E-2 5.32242E-2 4.61582E-2 4.92849E-2 5.09988E-2 5.62114E-2 6.09481E-2 6.40605E-2 6.37696E-2 5.98781E-2 6.43863E-2 6.28807E-2 7.69304E-2 7.60829E-2 6.52778E-2 5.49131E-2 5.28626E-2 6.85437E-2 9.34221E-2 1.50744E-1 1.66406E-1 1.73248E-1 1.24318E-1 1.04997E-1 1.3201E-1 1.1553E-1 7.36273E-2 5.28436E-2 5.31296E-2 5.65175E-2 6.58522E-2 8.94284E-2 7.91135E-2 5.97939E-2 5.11876E-2 5.0457E-2 5.10349E-2 5.44731E-2 5.65393E-2 6.07146E-2 6.69747E-2 7.28918E-2 7.60891E-2 7.39641E-2 6.92118E-2 5.42923E-2 4.24785E-2 3.86907E-2 3.63479E-2 3.99158E-2 3.01111E-2 3.86907E-2 3.20653E-2 3.63479E-2 5.43843E-2 5.04271E-2 4.3055E-2 3.7627E-2 3.31701E-2 3.75998E-2 3.34653E-2 2.71929E-2 1.59493E-2 1.23478E-2 2.73679E-2 1.54479E-2 1.23478E-2 9.86358E-3 1.59493E-2 1.70005E-2 2.0143E-2 1.07567E-2 8.92175E-3 4.24982E-3 2.61636E-3 3.38922E-3 3.28136E-3 6.4212E-3 7.7906E-3 1.07448E-2 1.1457E-2 9.75786E-3 1.97239E-2 2.2181E-2 1.83288E-2 1.83288E-2 4.16019E-2 6.39938E-2 6.02148E-2 5.26319E-2 7.57894E-2 8.53964E-2 5.59634E-2 6.71838E-2 1.3008E-1 1.86174E-1 1.84743E-1 1.24603E-1 1.50214E-1 9.32903E-2 1.21998E-1 1.8929E-1 2.78337E-1 3.58194E-1 2.10121E-1 1.61287E-1 2.76982E-1 3.91668E-1 3.39069E-1 3.60082E-1 3.45216E-1 3.15967E-1 3.10437E-1 2.9954E-1 3.02302E-1 3.00858E-1 3.20674E-1 -9999 -9999 -9999 -9999 -9999 -9999 -9999 -9999 -9999 -9999 -9999 -9999 -9999 -9999 -9999 -9999 -9999 -9999 -9999 -9999 -9999 -9999 -9999 -9999 -9999 -9999 -9999 -9999 -9999 -9999 -9999 -9999 -9999 -9999 -9999 -9999 -9999 -9999 -9999 -9999 -9999 -9999 -9999 -9999 -9999 -9999
-9999 -9999 -9999 -9999 -9999 -9999 -9999 -9999 -9999 -9999 -9999 -9999 -9999 -9999 -9999 -9999 -9999 -9999 -9999 -9999 -9999 -9999 -9999 -9999 -9999 -9999 -9999 -9999 -9999 -9999 -9999 -9999 -9999 -9999 -9999 -9999 -9999 -9999 -9999 -9999 -9999 -9999 -9999 -9999 -9999 -9999 -9999 -9999 -9999 -9999 -9999 -9999 -9999 -9999 -9999 -9999 -9999 -9999 -9999 -9999 -9999 2.95784E-2 3.01745E-2 2.74886E-2 2.79505E-2 1.63147E-1 1.50302E-1 1.52726E-1 1.54732E-1 1.43967E-1 1.48893E-1 1.36087E-1 1.36289E-1 1.37098E-1 1.24834E-1 1.22023E-1 1.2387E-1 1.13025E-1 1.14581E-1 1.16684E-1 1.05948E-1 1.07254E-1 1.06762E-1 9.37768E-2 9.29066E-2 9.27623E-2 8.25199E-2 8.3171E-2 8.42224E-2 7.52346E-2 7.46406E-2 7.46406E-2 6.50491E-2 6.45299E-2 6.42035E-2 8.64974E-3 9.53432E-2 1.56869E-1 2.31815E-1 1.92088E-1 1.22326E-1 7.00775E-2 5.51564E-2 4.51133E-2 4.60075E-2 5.17505E-2 6.3636E-2 8.47458E-2 9.67736E-2 8.92365E-2 9.83066E-2 9.65369E-2 1.22959E-1 1.60151E-1 1.85206E-1 1.31944E-1 8.27873E-2 9.05594E-2 1.33923E-1 1.77945E-1 1.64149E-1 1.35308E-1 1.35308E-1 8.54864E-2 7.14433E-2 8.54864E-2 1.21249E-1 1.05928E-1 7.53194E-2 5.79823E-2 7.0813E-2 8.47084E-2 8.92036E-2 9.62852E-2 9.55033E-2 7.20349E-2 5.76312E-2 5.53626E-2 5.41212E-2 5.51836E-2 5.97446E-2 6.71892E-2 6.60501E-2 6.85164E-2 6.26591E-2 5.89665E-2 5.75988E-2 5.1835E-2 4.95898E-2 3.20653E-2 2.41405E-2 2.82726E-2 3.63479E-2 5.27395E-2 5.6364E-2 4.82054E-2 4.09958E-2 3.85742E-2 3.34205E-2 3.16971E-2 2.21019E-2 2.52878E-2 1.76706E-2 1.49473E-2 1.74183E-2 3.39669E-2 2.12436E-2 1.70005E-2 1.27498E-2 2.05793E-2 2.49125E-2 2.57397E-2 1.46926E-2 1.15356E-2 5.50252E-3 4.24982E-3 2.9779E-3 2.37425E-3 3.83063E-3 6.21746E-3 6.21746E-3 6.84879E-3 6.21746E-3 9.15033E-3 1.20971E-2 1.20971E-2 1.61337E-2 2.85675E-2 3.55932E-2 3.13966E-2 3.51551E-2 4.37279E-2 4.65234E-2 6.92462E-2 9.06034E-2 1.22911E-1 1.95521E-1 1.87719E-1 1.69555E-1 1.69086E-1 1.09246E-1 1.02491E-1 1.37494E-1 1.56944E-1 2.87284E-1 2.95272E-1 3.15924E-1 2.90164E-1 3.83965E-1 2.35282E-1 3.50207E-1 3.4251E-1 3.1338E-1 3.06052E-1 2.98463E-1 3.04838E-1 2.95836E-1 2.95836E-1 -9999 -9999 -9999 -9999 -9999 -9999 -9999 -9999 -9999 -9999 -9999 -9999 -9999 -9999 -9999 -9999 -9999 -9999 -9999 -9999 -9999 -9999 -9999 -9999 -9999 -9999 -9999 -9999 -9999 -9999 -9999 -9999 -9999 -9999 -9999 -9999 -9999 -9999 -9999 -9999 -9999 -9999 -9999 -9999 -9999 -9999
-9999 -9999 -9999 -9999 -9999 -9999 -9999 -9999 -9999 -9999 -9999 -9999 -9999 -9999 -9999 -9999 -9999 -9999 -9999 -9999 -9999 -9999 -9999 -9999 -9999 -9999 -9999 -9999 -9999 -9999 -9999 -9999 -9999 -9999 -9999 -9999 -9999 -9999 -9999 -9999 -9999 -9999 -9999 -9999 -9999 -9999 -9999 -9999 -9999 -9999 -9999 -9999 -9999 -9999 -9999 -9999 -9999 -9999 -9999 -9999 -9999 -9999 -9999 2.78111E-2 2.83726E-2 2.58546E-2 2.6246E-2 2.651E-2 2.41643E-2 1.45452E-1 1.4911E-1 1.37098E-1 1.37707E-1 1.38728E-1 1.22206E-1 1.2387E-1 1.25554E-1 1.14233E-1 1.15803E-1 1.05948E-1 1.08408E-1 1.10075E-1 9.68803E-2 9.52434E-2 9.48013E-2 8.39584E-2 8.36952E-2 8.42224E-2 7.5593E-2 7.66779E-2 7.71646E-2 7.7777E-2 6.84649E-2 6.738E-2 6.37928E-2 6.04973E-2 8.37394E-2 1.39338E-1 2.07251E-1 2.3702E-1 1.82993E-1 9.70957E-2 5.37051E-2 4.56329E-2 4.46724E-2 4.87924E-2 6.28385E-2 1.10021E-1 1.21199E-1 1.17567E-1 1.22192E-1 1.43119E-1 1.64305E-1 1.77839E-1 1.97548E-1 1.71621E-1 1.25106E-1 1.17793E-1 1.41416E-1 1.80271E-1 1.77945E-1 1.68649E-1 1.21249E-1 8.80575E-2 6.93204E-2 1.01987E-1 1.28336E-1 1.11246E-1 7.69679E-2 8.37593E-2 7.37067E-2 8.1811E-2 1.03504E-1 1.08182E-1 1.10758E-1 9.36247E-2 8.19252E-2 6.60001E-2 5.43706E-2 5.40335E-2 5.45615E-2 6.21972E-2 6.49035E-2 6.7022E-2 6.78986E-2 5.20217E-2 5.71294E-2 5.68652E-2 5.91742E-2 4.24785E-2 2.65432E-2 3.86907E-2 6.33569E-2 5.23887E-2 4.66619E-2 3.59041E-2 2.72291E-2 2.5978E-2 2.85964E-2 2.4913E-2 1.9925E-2 2.20136E-2 2.13351E-2 1.91097E-2 2.05021E-2 2.14882E-2 2.59982E-2 2.4456E-2 2.50349E-2 2.57046E-2 2.78318E-2 2.8047E-2 1.32282E-2 1.20186E-2 9.65113E-3 7.84427E-3 4.24982E-3 2.22539E-3 2.68383E-3 4.22063E-3 4.08642E-3 3.83063E-3 4.96039E-3 8.04547E-3 1.37507E-2 1.71969E-2 2.28958E-2 2.59865E-2 2.59865E-2 2.76807E-2 4.65234E-2 5.77026E-2 6.71838E-2 9.89503E-2 1.5374E-1 1.49566E-1 1.90622E-1 1.83983E-1 2.1578E-1 1.82025E-1 2.04628E-1 2.40965E-1 1.76897E-1 1.2012E-1 1.42206E-1 2.47939E-1 3.58194E-1 3.83965E-1 2.93828E-1 1.98717E-1 3.50207E-1 3.47544E-1 3.28754E-1 3.10804E-1 3.01341E-1 3.11047E-1 2.98699E-1 -9999 -9999 -9999 -9999 -9999 -9999 -9999 -9999 -9999 -9999 -9999 -9999 -9999 -9999 -9999 -9999 -9999 -9999 -9999 -9999 -9999 -9999 -9999 -9999 -9999 -9999 -9999 -9999 -9999 -9999 -9999 -9999 -9999 -9999 -9999 -9999 -9999 -9999 -9999 -9999 -9999 -9999 -9999 -9999 -9999 -9999 -9999
-9999 -9999 -9999 -9999 -9999 -9999 -9999 -9999 -9999 -9999 -9999 -9999 -9999 -9999 -9999 -9999 -9999 -9999 -9999 -9999 -9999 -9999 -9999 -9999 -9999 -9999 -9999 -9999 -9999 -9999 -9999 -9999 -9999 -9999 -9999 -9999 -9999 -9999 -9999 -9999 -9999 -9999 -9999 -9999 -9999 -9999 -9999 -9999 -9999 -9999 -9999 -9999 -9999 -9999 -9999 -9999 -9999 -9999 -9999 -9999 -9999 -9999 2.73971E-2 2.79971E-2 2.86574E-2 2.61585E-2 2.63337E-2 2.66875E-2 2.41643E-2 1.44814E-1 1.49328E-1 1.37301E-1 1.38523E-1 1.22023E-1 1.28435E-1 1.25554E-1 1.14233E-1 1.15803E-1 1.16507E-1 1.0611E-1 1.09239E-1 1.11086E-1 9.82382E-2 9.7331E-2 9.71806E-2 8.60915E-2 8.58222E-2 8.60915E-2 7.67993E-2 7.7777E-2 7.87661E-2 7.0011E-2 7.0909E-2 6.97882E-2 5.96422E-2 6.31978E-2 1.30995E-2 1.37735E-1 2.04899E-1 2.44906E-1 2.44906E-1 1.46064E-1 6.6983E-2 4.87924E-2 4.41632E-2 4.00745E-2 5.11499E-2 7.56332E-2 9.16096E-2 1.14404E-1 1.10851E-1 1.27814E-1 1.52875E-1 1.5016E-1 1.58698E-1 6.71226E-2 6.09636E-2 6.5582E-2 6.5582E-2 1.2974E-1 1.72752E-1 1.24749E-1 9.06983E-2 6.93204E-2 8.54864E-2 1.28336E-1 1.43569E-1 1.20299E-1 8.5264E-2 8.09479E-2 8.69919E-2 9.08446E-2 9.74946E-2 1.05091E-1 1.17874E-1 9.97699E-2 9.14379E-2 8.0153E-2 6.43298E-2 5.44731E-2 5.25636E-2 5.50943E-2 6.68869E-2 6.5453E-2 7.86234E-2 5.60446E-2 6.531E-2 5.04379E-2 6.531E-2 3.41419E-2 3.20653E-2 4.80827E-2 6.1566E-2 4.61967E-2 4.2891E-2 3.44951E-2 4.04329E-2 3.30495E-2 2.27329E-2 2.48741E-2 2.02306E-2 2.241E-2 2.88837E-2 2.81713E-2 2.57482E-2 2.40484E-2 1.85963E-2 1.64304E-2 2.08118E-2 1.89158E-2 1.36291E-2 1.78849E-2 1.91597E-2 1.47742E-2 1.13052E-2 7.61403E-3 4.11469E-3 2.29862E-3 3.95647E-3 4.22063E-3 4.65015E-3 4.65015E-3 7.54374E-3 9.15033E-3 1.06403E-2 9.97837E-3 1.89219E-2 2.1488E-2 2.76807E-2 4.5105E-2 5.42735E-2 6.71838E-2 9.60946E-2 1.21127E-1 9.19849E-2 1.03415E-1 1.5801E-1 1.66837E-1 1.5801E-1 2.78246E-1 2.86366E-1 2.08345E-1 2.93043E-1 2.1299E-1 1.31811E-1 1.57023E-1 2.55687E-1 2.12807E-1 1.8534E-1 1.7267E-1 3.59085E-1 3.5105E-1 3.37127E-1 3.16708E-1 3.35467E-1 3.15471E-1 3.00858E-1 -9999 -9999 -9999 -9999 -9999 -9999 -9999 -9999 -9999 -9999 -9999 -9999 -9999 -9999 -9999 -9999 -9999 -9999 -9999 -9999 -9999 -9999 -9999 -9999 -9999 -9999 -9999 -9999 -9999 -9999 -9999 -9999 -9999 -9999 -9999 -9999 -9999 -9999 -9999 -9999 -9999 -9999 -9999 -9999 -9999 -9999 -9999
-9999 -9999 -9999 -9999 -9999 -9999 -9999 -9999 -9999 -9999 -9999 -9999 -9999 -9999 -9999 -9999 -9999 -9999 -9999 -9999 -9999 -9999 -9999 -9999 -9999 -9999 -9999 -9999 -9999 -9999 -9999 -9999 -9999 -9999 -9999 -9999 -9999 -9999 -9999 -9999 -9999 -9999 -9999 -9999 -9999 -9999 -9999 -9999 -9999 -9999 -9999 -9999 -9999 -9999 -9999 -9999 -9999 -9999 -9999 -9999 -9999 3.01745E-2 2.75344E-2 2.83254E-2 2.88488E-2 2.63777E-2 2.6643E-2 2.40836E-2 2.43672E-2 2.49441E-2 2.29354E-2 1.38319E-1 1.40374E-1 1.23499E-1 1.25366E-1 1.26877E-1 1.15453E-1 1.17037E-1 1.17392E-1 1.05948E-1 1.08573E-1 1.1058E-1 9.89999E-2 9.89999E-2 9.89999E-2 8.81357E-2 8.78606E-2 8.7998E-2 7.80232E-2 7.86419E-2 7.9641E-2 7.0571E-2 7.12484E-2 7.02345E-2 5.82954E-2 8.24783E-3 1.68408E-2 1.13536E-1 1.90719E-1 2.44906E-1 2.61204E-1 1.72895E-1 9.06418E-2 5.74979E-2 4.55583E-2 3.82057E-2 4.20306E-2 5.30971E-2 7.32526E-2 4.92406E-2 5.01991E-2 5.16065E-2 5.89649E-2 5.68924E-2 4.71472E-2 4.48906E-2 4.23071E-2 4.73913E-2 9.26521E-2 1.11532E-1 1.48141E-1 1.21249E-1 9.90529E-2 7.14433E-2 9.61946E-2 1.21249E-1 1.24749E-1 1.30088E-1 1.02997E-1 9.02384E-2 1.13787E-1 9.1798E-2 1.09727E-1 1.12286E-1 1.16229E-1 1.03335E-1 1.01113E-1 8.79494E-2 7.40259E-2 6.16002E-2 5.64628E-2 5.55567E-2 6.03249E-2 6.85451E-2 6.83249E-2 3.99158E-2 3.41419E-2 3.52283E-2 3.86907E-2 2.91778E-2 3.20653E-2 4.51979E-2 5.66996E-2 4.77358E-2 4.59043E-2 3.75017E-2 4.39151E-2 3.11058E-2 2.85169E-2 2.65921E-2 1.66363E-2 1.54377E-2 1.98736E-2 1.63015E-2 1.82941E-2 2.25386E-2 2.41667E-2 1.95781E-2 1.87766E-2 1.78884E-2 1.807E-2 1.98015E-2 1.57087E-2 1.12938E-2 9.55999E-3 4.8394E-3 2.61636E-3 2.29862E-3 3.59079E-3 4.22063E-3 3.95647E-3 4.80278E-3 6.4212E-3 5.29122E-3 8.49665E-3 7.7146E-3 1.41978E-2 1.6657E-2 1.46592E-2 2.33386E-2 2.40898E-2 3.10086E-2 5.77026E-2 9.33128E-2 7.24785E-2 1.19455E-1 8.41707E-2 6.62006E-2 1.20903E-1 2.24857E-1 2.42276E-1 1.43169E-1 2.36369E-1 3.10277E-1 1.6274E-1 1.24818E-1 1.30092E-1 1.61413E-1 1.71151E-1 1.69658E-1 3.77699E-1 3.52222E-1 3.40198E-1 3.18937E-1 3.38531E-1 3.16582E-1 3.0194E-1 -9999 -9999 -9999 -9999 -9999 -9999 -9999 -9999 -9999 -9999 -9999 -9999 -9999 -9999 -9999 -9999 -9999 -9999 -9999 -9999 -9999 -9999 -9999 -9999 -9999 -9999 -9999 -9999 -9999 -9999 -9999 -9999 -9999 -9999 -9999 -9999 -9999 -9999 -9999 -9999 -9999 -9999 -9999 -9999 -9999 -9999 -9999
-9999 -9999 -9999 -9999 -9999 -9999 -9999 -9999 -9999 -9999 -9999 -9999 -9999 -9999 -9999 -9999 -9999 -9999 -9999 -9999 -9999 -9999 -9999 -9999 -9999 -9999 -9999 -9999 -9999 -9999 -9999 -9999 -9999 -9999 -9999 -9999 -9999 -9999 -9999 -9999 -9999 -9999 -9999 -9999 -9999 -9999 -9999 -9999 -9999 -9999 -9999 -9999 -9999 -9999 -9999 -9999 -9999 -9999 -9999 -9999 2.9875E-2 3.03757E-2 2.79971E-2 2.86574E-2 2.62022E-2 2.65986E-2 2.7046E-2 2.44488E-2 2.4778E-2 2.5322E-2 2.31282E-2 1.39549E-1 1.41411E-1 1.25178E-1 1.26877E-1 1.14755E-1 1.1686E-1 1.18462E-1 1.06436E-1 1.0709E-1 1.08906E-1 9.9613E-2 1.01473E-1 1.01786E-1 9.02236E-2 8.92437E-2 8.92437E-2 7.93901E-2 8.00187E-2 8.05248E-2 7.17034E-2 7.2161E-2 7.18175E-2 6.21908E-2 6.11987E-2 8.23382E-3 1.66153E-2 4.07311E-2 1.80109E-1 2.44906E-1 2.41762E-1 2.11562E-1 1.19209E-1 6.95068E-2 4.29369E-2 3.83319E-2 3.90972E-2 4.37899E-2 5.68346E-2 7.47297E-2 7.57837E-2 7.16695E-2 8.34807E-2 3.77048E-2 3.62406E-2 3.44778E-2 3.79543E-2 4.35864E-2 1.03452E-1 1.20544E-1 1.44983E-1 1.47605E-1 9.34102E-2 6.7256E-2 8.05474E-2 8.05474E-2 9.06983E-2 1.22362E-1 1.20304E-1 1.05091E-1 1.14605E-1 1.02079E-1 1.14605E-1 1.06303E-1 1.10713E-1 1.10702E-1 1.11741E-1 1.02123E-1 9.5513E-2 7.86357E-2 6.97148E-2 6.20318E-2 6.18261E-2 6.49035E-2 5.26389E-2 5.70417E-2 5.60773E-2 2.82726E-2 3.41419E-2 3.63479E-2 4.24785E-2 5.96131E-2 5.39185E-2 4.37244E-2 4.24785E-2 2.82726E-2 3.75017E-2 3.20735E-2 2.41685E-2 2.23375E-2 2.06975E-2 1.6059E-2 1.54632E-2 2.41169E-2 2.53294E-2 2.23028E-2 2.06033E-2 2.06589E-2 1.61723E-2 1.12832E-2 1.37261E-2 1.47195E-2 1.27496E-2 1.21198E-2 7.91882E-3 4.64426E-3 3.07581E-3 2.9779E-3 4.50235E-3 4.80278E-3 5.82905E-3 6.4212E-3 6.21746E-3 8.58029E-3 1.20971E-2 1.46592E-2 1.28978E-2 1.56267E-2 1.24911E-2 1.69813E-2 1.69813E-2 3.19985E-2 6.13342E-2 7.1367E-2 6.04311E-2 9.19849E-2 5.86147E-2 3.80285E-2 8.77966E-2 1.55531E-1 1.68749E-1 1.07772E-1 2.44253E-1 3.10277E-1 1.9067E-1 1.72992E-1 2.0195E-1 1.78917E-1 1.66781E-1 3.45842E-1 3.70876E-1 3.4949E-1 3.36362E-1 3.16337E-1 3.33179E-1 3.13623E-1 2.96492E-1 -9999 -9999 -9999 -9999 -9999 -9999 -9999 -9999 -9999 -9999 -9999 -9999 -9999 -9999 -9999 -9999 -9999 -9999 -9999 -9999 -9999 -9999 -9999 -9999 -9999 -9999 -9999 -9999 -9999 -9999 -9999 -9999 -9999 -9999 -9999 -9999 -9999 -9999 -9999 -9999 -9999 -9999 -9999 -9999 -9999 -9999 -9999
-9999 -9999 -9999 -9999 -9999 -9999 -9999 -9999 -9999 -9999 -9999 -9999 -9999 -9999 -9999 -9999 -9999 -9999 -9999 -9999 -9999 -9999 -9999 -9999 -9999 -9999 -9999 -9999 -9999 -9999 -9999 -9999 -9999 -9999 -9999 -9999 -9999 -9999 -9999 -9999 -9999 -9999 -9999 -9999 -9999 -9999 -9999 -9999 -9999 -9999 -9999 -9999 -9999 -9999 -9999 -9999 -9999 -9999 -9999 -9999 2.99247E-2 2.76264E-2 2.84199E-2 2.8945E-2 2.6246E-2 2.67767E-2 2.75924E-2 2.49441E-2 2.51955E-2 2.54918E-2 2.32836E-2 2.37957E-2 2.16321E-2 1.2612E-1 1.27638E-1 1.15803E-1 1.17748E-1 1.19359E-1 1.08242E-1 1.09072E-1 1.1058E-1 1.01005E-1 1.0273E-1 1.04962E-1 9.32215E-2 9.26437E-2 9.22124E-2 8.21898E-2 8.28385E-2 8.32299E-2 7.35501E-2 7.34334E-2 7.32005E-2 6.30964E-2 5.91479E-2 8.15028E-3 1.06955E-2 2.98565E-2 1.62563E-1 2.52968E-1 2.49754E-1 2.26306E-1 1.39467E-1 8.68994E-2 5.06532E-2 4.0672E-2 3.71395E-2 4.0806E-2 4.10139E-2 5.45153E-2 6.42927E-2 6.07613E-2 6.48101E-2 5.99538E-2 6.31366E-2 6.47781E-2 7.30329E-2 4.7314E-2 5.66006E-2 9.3397E-2 1.13018E-1 1.31497E-1 9.61946E-2 9.34102E-2 9.06983E-2 7.14433E-2 8.30599E-2 1.24859E-1 1.24961E-1 9.62819E-2 1.02079E-1 9.34952E-2 1.02079E-1 1.17939E-1 1.06597E-1 1.04376E-1 1.02079E-1 9.91425E-2 9.41098E-2 7.62492E-2 6.50281E-2 5.59055E-2 6.54049E-2 6.07673E-2 5.70991E-2 6.51735E-2 6.14584E-2 3.75017E-2 4.11781E-2 6.7319E-2 4.66191E-2 5.45033E-2 5.23497E-2 4.06153E-2 3.41419E-2 2.73946E-2 3.41419E-2 3.10734E-2 1.78434E-2 1.86603E-2 1.90769E-2 1.54632E-2 9.25873E-3 1.15809E-2 1.31648E-2 1.64666E-2 1.96126E-2 2.26242E-2 1.74462E-2 1.10211E-2 1.27072E-2 1.0636E-2 1.1448E-2 1.17559E-2 8.95667E-3 6.03928E-3 4.57657E-3 5.15854E-3 9.44926E-3 1.10952E-2 1.26136E-2 1.38853E-2 1.10952E-2 1.91061E-2 2.94819E-2 3.04247E-2 2.28958E-2 1.56267E-2 1.24911E-2 1.08487E-2 1.23338E-2 2.40898E-2 4.79841E-2 4.37279E-2 4.58277E-2 7.03272E-2 4.87506E-2 2.44844E-2 5.09355E-2 1.07772E-1 9.59121E-2 1.35391E-1 3.08953E-1 2.92128E-1 2.11436E-1 1.84105E-1 2.8496E-1 2.27612E-1 1.7267E-1 3.45842E-1 3.5105E-1 3.39813E-1 3.16708E-1 3.02425E-1 3.21856E-1 3.18067E-1 3.24795E-1 -9999 -9999 -9999 -9999 -9999 -9999 -9999 -9999 -9999 -9999 -9999 -9999 -9999 -9999 -9999 -9999 -9999 -9999 -9999 -9999 -9999 -9999 -9999 -9999 -9999 -9999 -9999 -9999 -9999 -9999 -9999 -9999 -9999 -9999 -9999 -9999 -9999 -9999 -9999 -9999 -9999 -9999 -9999 -9999 -9999 -9999 -9999
-9999 -9999 -9999 -9999 -9999 -9999 -9999 -9999 -9999 -9999 -9999 -9999 -9999 -9999 -9999 -9999 -9999 -9999 -9999 -9999 -9999 -9999 -9999 -9999 -9999 -9999 -9999 -9999 -9999 -9999 -9999 -9999 -9999 -9999 -9999 -9999 -9999 -9999 -9999 -9999 -9999 -9999 -9999 -9999 -9999 -9999 -9999 -9999 -9999 -9999 -9999 -9999 -9999 -9999 -9999 -9999 -9999 -9999 -9999 -9999 3.01243E-2 2.78575E-2 2.88009E-2 2.92354E-2 2.651E-2 2.72269E-2 2.50276E-2 2.5322E-2 2.55771E-2 2.31282E-2 2.34793E-2 2.39955E-2 2.16684E-2 2.22201E-2 1.2898E-1 1.17037E-1 1.19E-1 1.07912E-1 1.09573E-1 1.10917E-1 1.00075E-1 1.01629E-1 1.03522E-1 9.42406E-2 9.54174E-2 9.48273E-2 8.36231E-2 8.4282E-2 8.53462E-2 7.54404E-2 7.48449E-2 7.41361E-2 7.35501E-2 6.38093E-2 6.2391E-2 8.04019E-3 1.02342E-2 2.79337E-2 1.4836E-1 2.11562E-1 2.49754E-1 2.26306E-1 1.66815E-1 9.42568E-2 6.08342E-2 4.45131E-2 3.84481E-2 3.54761E-2 4.15566E-2 5.7412E-2 7.40027E-2 7.35154E-2 7.14067E-2 7.46739E-2 6.94989E-2 6.88369E-2 7.5149E-2 4.84863E-2 5.96972E-2 9.31397E-2 1.04657E-1 1.13018E-1 1.35772E-1 1.35772E-1 1.08086E-1 5.60773E-2 8.06218E-2 1.21356E-1 1.11353E-1 8.81381E-2 1.05091E-1 1.05091E-1 1.05091E-1 1.17939E-1 1.08406E-1 1.02479E-1 1.11353E-1 1.08604E-1 9.39255E-2 8.04144E-2 5.78225E-2 5.21457E-2 4.9835E-2 3.70117E-2 4.92648E-2 4.45629E-2 4.08683E-2 3.75017E-2 9.91425E-2 1.04515E-1 5.90539E-2 5.4006E-2 4.27884E-2 4.04863E-2 4.61955E-2 2.49169E-2 1.81376E-2 2.33878E-2 2.72403E-2 1.30261E-2 9.76151E-3 8.96576E-3 6.71033E-3 1.08611E-2 1.64666E-2 2.26358E-2 2.31551E-2 2.01424E-2 1.84156E-2 1.58019E-2 1.3771E-2 1.1849E-2 1.04525E-2 8.68793E-3 5.85298E-3 4.33644E-3 5.50252E-3 4.24982E-3 6.84879E-3 1.30242E-2 1.91061E-2 2.70797E-2 2.54213E-2 4.60936E-2 5.32757E-2 3.55932E-2 5.66455E-2 4.56612E-2 1.7754E-2 1.08487E-2 1.12025E-2 1.92894E-2 2.82134E-2 2.52715E-2 3.15128E-2 4.58277E-2 2.95913E-2 2.08941E-2 4.78882E-2 7.12278E-2 8.52324E-2 1.68749E-1 2.75427E-1 2.57776E-1 1.84105E-1 2.26173E-1 3.50207E-1 2.12807E-1 1.7267E-1 1.50953E-1 3.35979E-1 3.22358E-1 2.956E-1 3.06352E-1 3.04112E-1 3.4193E-1 3.89377E-1 -9999 -9999 -9999 -9999 -9999 -9999 -9999 -9999 -9999 -9999 -9999 -9999 -9999 -9999 -9999 -9999 -9999 -9999 -9999 -9999 -9999 -9999 -9999 -9999 -9999 -9999 -9999 -9999 -9999 -9999 -9999 -9999 -9999 -9999 -9999 -9999 -9999 -9999 -9999 -9999 -9999 -9999 -9999 -9999 -9999 -9999 -9999
-9999 -9999 -9999 -9999 -9999 -9999 -9999 -9999 -9999 -9999 -9999 -9999 -9999 -9999 -9999 -9999 -9999 -9999 -9999 -9999 -9999 -9999 -9999 -9999 -9999 -9999 -9999 -9999 -9999 -9999 -9999 -9999 -9999 -9999 -9999 -9999 -9999 -9999 -9999 -9999 -9999 -9999 -9999 -9999 -9999 -9999 -9999 -9999 -9999 -9999 -9999 -9999 -9999 -9999 -9999 -9999 -9999 -9999 -9999 2.98254E-2 3.04768E-2 2.82312E-2 2.91383E-2 2.6643E-2 2.7046E-2 2.77769E-2 2.54068E-2 2.57055E-2 2.61382E-2 2.35186E-2 2.37957E-2 2.42375E-2 2.19609E-2 2.24446E-2 2.0308E-2 2.06865E-2 1.20626E-1 1.09072E-1 1.11086E-1 1.1279E-1 1.01942E-1 1.02414E-1 1.03681E-1 9.42406E-2 9.66073E-2 9.64578E-2 8.49457E-2 8.58828E-2 8.68293E-2 7.67659E-2 7.60403E-2 7.48449E-2 6.2475E-2 6.44263E-2 6.30964E-2 5.26667E-2 9.90958E-3 2.10995E-2 1.45567E-1 2.26306E-1 2.49754E-1 2.26306E-1 1.87835E-1 1.09632E-1 7.22124E-2 5.17353E-2 4.25163E-2 3.69717E-2 4.76189E-2 8.25675E-2 9.28172E-2 8.80988E-2 9.73664E-2 8.47171E-2 7.64697E-2 6.92776E-2 7.08406E-2 3.93424E-2 5.73221E-2 1.00684E-1 7.95573E-2 1.26009E-1 1.52478E-1 1.55958E-1 1.02079E-1 5.96131E-2 8.81381E-2 1.17939E-1 9.91425E-2 8.55649E-2 1.11353E-1 1.14605E-1 9.62819E-2 1.11353E-1 1.06782E-1 9.87376E-2 1.01028E-1 8.23942E-2 6.71494E-2 5.84733E-2 5.29824E-2 5.24744E-2 5.02477E-2 3.44384E-2 4.70187E-2 4.2257E-2 3.62795E-2 4.11009E-2 5.04977E-2 6.23103E-2 5.35699E-2 5.63461E-2 4.14689E-2 3.21976E-2 4.51979E-2 2.57175E-2 1.05284E-2 1.19701E-2 1.75687E-2 1.70829E-2 1.21365E-2 7.39134E-3 6.71033E-3 1.19583E-2 1.70005E-2 1.23478E-2 1.35931E-2 1.19583E-2 1.29664E-2 1.55639E-2 1.24408E-2 9.67209E-3 8.08382E-3 7.9602E-3 4.79455E-3 5.15854E-3 3.98384E-3 3.38922E-3 5.82905E-3 7.54374E-3 1.00764E-2 1.57794E-2 2.79478E-2 6.59652E-2 6.20775E-2 6.02148E-2 1.03062E-1 5.66455E-2 3.86106E-2 2.12197E-2 2.91168E-2 1.99129E-2 3.10086E-2 4.87506E-2 3.57243E-2 2.86736E-2 2.52715E-2 1.98719E-2 4.23057E-2 8.03068E-2 1.39235E-1 2.54389E-1 3.58194E-1 2.18715E-1 1.9067E-1 2.41623E-1 2.8496E-1 1.7267E-1 1.54278E-1 1.52176E-1 3.14178E-1 2.89923E-1 2.68546E-1 2.76242E-1 3.16953E-1 4.25421E-1 -9999 -9999 -9999 -9999 -9999 -9999 -9999 -9999 -9999 -9999 -9999 -9999 -9999 -9999 -9999 -9999 -9999 -9999 -9999 -9999 -9999 -9999 -9999 -9999 -9999 -9999 -9999 -9999 -9999 -9999 -9999 -9999 -9999 -9999 -9999 -9999 -9999 -9999 -9999 -9999 -9999 -9999 -9999 -9999 -9999 -9999 -9999 -9999
-9999 -9999 -9999 -9999 -9999 -9999 -9999 -9999 -9999 -9999 -9999 -9999 -9999 -9999 -9999 -9999 -9999 -9999 -9999 -9999 -9999 -9999 -9999 -9999 -9999 -9999 -9999 -9999 -9999 -9999 -9999 -9999 -9999 -9999 -9999 -9999 -9999 -9999 -9999 -9999 -9999 -9999 -9999 -9999 -9999 -9999 -9999 -9999 -9999 -9999 -9999 -9999 -9999 -9999 -9999 -9999 -9999 -9999 2.95784E-2 3.00743E-2 2.77648E-2 2.85622E-2 2.94796E-2 2.70911E-2 2.75924E-2 2.8056E-2 2.56198E-2 2.62256E-2 2.38754E-2 2.41566E-2 2.43187E-2 2.19241E-2 2.2332E-2 2.28237E-2 2.06172E-2 2.11073E-2 2.14283E-2 1.11425E-1 1.13478E-1 1.16442E-1 1.04641E-1 1.04801E-1 9.35117E-2 9.48273E-2 9.69068E-2 8.68293E-2 8.72378E-2 8.81978E-2 8.88893E-2 7.78661E-2 7.7131E-2 7.62814E-2 6.38951E-2 6.6417E-2 6.50489E-2 9.18085E-3 9.94327E-3 2.1135E-2 1.33181E-1 2.18844E-1 2.49754E-1 2.26306E-1 1.74915E-1 1.26783E-1 8.4062E-2 5.9766E-2 3.89105E-2 3.74012E-2 4.46659E-2 7.26058E-2 8.98538E-2 7.51296E-2 7.61074E-2 6.85081E-2 6.12218E-2 6.04385E-2 5.77521E-2 3.76926E-2 5.50504E-2 8.56723E-2 6.6815E-2 1.39102E-1 1.43569E-1 1.08182E-1 8.55649E-2 5.96131E-2 7.59405E-2 9.91425E-2 1.05091E-1 8.30599E-2 1.11353E-1 1.05091E-1 8.55649E-2 1.08182E-1 1.11353E-1 9.19584E-2 8.37251E-2 7.41344E-2 6.3597E-2 5.5724E-2 5.58083E-2 5.0978E-2 5.17349E-2 4.11345E-2 3.69987E-2 5.59739E-2 2.82189E-2 3.62795E-2 5.90717E-2 5.44272E-2 4.60954E-2 4.51979E-2 3.52283E-2 2.82726E-2 2.65432E-2 1.4049E-2 7.15704E-3 7.88302E-3 8.68199E-3 1.05284E-2 1.43226E-2 1.01957E-2 6.29133E-3 9.86358E-3 9.24952E-3 6.08561E-3 7.62565E-3 1.23478E-2 1.42298E-2 1.40707E-2 1.25013E-2 1.00867E-2 7.94845E-3 6.24994E-3 5.32777E-3 3.07581E-3 3.28136E-3 3.07581E-3 3.59079E-3 5.29122E-3 6.21746E-3 9.44926E-3 1.48025E-2 5.49363E-2 6.55533E-2 7.12057E-2 1.23131E-1 7.44272E-2 5.77026E-2 7.80938E-2 4.5105E-2 3.3019E-2 6.51786E-2 1.26452E-1 7.46904E-2 6.04311E-2 4.30721E-2 3.19335E-2 8.27362E-2 1.5984E-1 1.68749E-1 3.30114E-1 2.66113E-1 2.57776E-1 1.84105E-1 2.12807E-1 1.9194E-1 1.54054E-1 1.25687E-1 1.28038E-1 2.74307E-1 2.57584E-1 2.38415E-1 2.77615E-1 3.84027E-1 4.40549E-1 -9999 -9999 -9999 -9999 -9999 -9999 -9999 -9999 -9999 -9999 -9999 -9999 -9999 -9999 -9999 -9999 -9999 -9999 -9999 -9999 -9999 -9999 -9999 -9999 -9999 -9999 -9999 -9999 -9999 -9999 -9999 -9999 -9999 -9999 -9999 -9999 -9999 -9999 -9999 -9999 -9999 -9999 -9999 -9999 -9999 -9999 -9999 -9999
-9999 -9999 -9999 -9999 -9999 -9999 -9999 -9999 -9999 -9999 -9999 -9999 -9999 -9999 -9999 -9999 -9999 -9999 -9999 -9999 -9999 -9999 -9999 -9999 -9999 -9999 -9999 -9999 -9999 -9999 -9999 -9999 -9999 -9999 -9999 -9999 -9999 -9999 -9999 -9999 -9999 -9999 -9999 -9999 -9999 -9999 -9999 -9999 -9999 -9999 -9999 -9999 -9999 -9999 -9999 -9999 -9999 -9999 2.97264E-2 3.03757E-2 2.81373E-2 2.87052E-2 2.95778E-2 2.72723E-2 2.77769E-2 2.5322E-2 2.5921E-2 2.67114E-2 2.43594E-2 2.45229E-2 2.48115E-2 2.24446E-2 2.28237E-2 2.3209E-2 2.10366E-2 2.14643E-2 1.93305E-2 1.9625E-2 1.16266E-1 1.06583E-1 1.08226E-1 1.08392E-1 9.55654E-2 9.60107E-2 9.76593E-2 8.81978E-2 8.97256E-2 9.09933E-2 8.03631E-2 7.94809E-2 7.91056E-2 6.90132E-2 6.85741E-2 6.84647E-2 6.68433E-2 9.40169E-3 1.02516E-2 2.79337E-2 7.29308E-2 2.11562E-1 2.49754E-1 2.33945E-1 1.81226E-1 1.48545E-1 9.81055E-2 6.57072E-2 4.11489E-2 3.74012E-2 4.02789E-2 5.10745E-2 5.28926E-2 5.1285E-2 4.8299E-2 4.56154E-2 4.74524E-2 4.55383E-2 5.31758E-2 6.12023E-2 4.43039E-2 5.8098E-2 5.39762E-2 9.41251E-2 1.14605E-1 9.62819E-2 1.02079E-1 7.15099E-2 5.96131E-2 9.62819E-2 1.14605E-1 1.02079E-1 1.21356E-1 1.05091E-1 1.02079E-1 8.79812E-2 9.33297E-2 9.33297E-2 8.8461E-2 7.6167E-2 6.48327E-2 5.57359E-2 5.52206E-2 4.44363E-2 4.7959E-2 4.74295E-2 4.47175E-2 2.91225E-2 2.64927E-2 3.51619E-2 8.0477E-2 5.21958E-2 4.54956E-2 3.52283E-2 2.57175E-2 2.82726E-2 3.01111E-2 2.2658E-2 1.27625E-2 5.89834E-3 4.55594E-3 6.49748E-3 7.63325E-3 7.15704E-3 7.15704E-3 5.17892E-3 4.40671E-3 6.491E-3 8.67336E-3 1.12153E-2 1.55583E-2 1.60454E-2 1.21262E-2 9.81439E-3 8.26259E-3 6.54399E-3 4.68229E-3 2.88309E-3 3.38922E-3 4.53347E-3 6.4212E-3 8.30861E-3 1.43367E-2 3.07175E-2 5.89503E-2 9.72155E-2 9.8115E-2 9.92746E-2 9.83888E-2 8.04337E-2 1.35948E-1 1.55807E-1 7.57894E-2 3.3019E-2 5.77026E-2 1.8081E-1 1.45485E-1 5.51347E-2 3.68591E-2 4.364E-2 1.17497E-1 2.42276E-1 2.86366E-1 3.1958E-1 3.38618E-1 2.49612E-1 1.71501E-1 1.98717E-1 1.59721E-1 1.19213E-1 1.03467E-1 2.52375E-1 2.39974E-1 2.23207E-1 2.38932E-1 3.10313E-1 4.24621E-1 4.16713E-1 -9999 -9999 -9999 -9999 -9999 -9999 -9999 -9999 -9999 -9999 -9999 -9999 -9999 -9999 -9999 -9999 -9999 -9999 -9999 -9999 -9999 -9999 -9999 -9999 -9999 -9999 -9999 -9999 -9999 -9999 -9999 -9999 -9999 -9999 -9999 -9999 -9999 -9999 -9999 -9999 -9999 -9999 -9999 -9999 -9999 -9999 -9999 -9999
-9999 -9999 -9999 -9999 -9999 -9999 -9999 -9999 -9999 -9999 -9999 -9999 -9999 -9999 -9999 -9999 -9999 -9999 -9999 -9999 -9999 -9999 -9999 -9999 -9999 -9999 -9999 -9999 -9999 -9999 -9999 -9999 -9999 -9999 -9999 -9999 -9999 -9999 -9999 -9999 -9999 -9999 -9999 -9999 -9999 -9999 -9999 -9999 -9999 -9999 -9999 -9999 -9999 -9999 -9999 -9999 -9999 2.93335E-2 2.97264E-2 3.04262E-2 2.80437E-2 2.88488E-2 2.65543E-2 2.72723E-2 2.79161E-2 2.54492E-2 2.59643E-2 2.66668E-2 2.44002E-2 2.46462E-2 2.50615E-2 2.26713E-2 2.30541E-2 2.07909E-2 2.1285E-2 2.17541E-2 1.95263E-2 1.9924E-2 2.03979E-2 1.86883E-2 1.10732E-1 1.11409E-1 9.85692E-2 9.81133E-2 9.91799E-2 9.00059E-2 9.19904E-2 9.28529E-2 8.09986E-2 8.02365E-2 8.02365E-2 1.17548E-2 1.16952E-2 1.15183E-2 9.67693E-3 9.57889E-3 1.07501E-2 2.92665E-2 7.73557E-2 2.18844E-1 2.33945E-1 2.01218E-1 1.81226E-1 1.65821E-1 1.15101E-1 6.48971E-2 4.60884E-2 3.82116E-2 3.83377E-2 4.5701E-2 6.34248E-2 7.2455E-2 4.82075E-2 4.30036E-2 4.14104E-2 3.88885E-2 4.66811E-2 5.13092E-2 5.66431E-2 3.61787E-2 7.71948E-2 5.96866E-2 1.17532E-1 1.3068E-1 1.17939E-1 6.93852E-2 5.43843E-2 9.34952E-2 1.24859E-1 1.13799E-1 1.24587E-1 1.14605E-1 8.0477E-2 7.35612E-2 9.06199E-2 8.79812E-2 8.5412E-2 7.98727E-2 6.35083E-2 5.53821E-2 5.95828E-2 3.94722E-2 5.27405E-2 4.50559E-2 2.91225E-2 3.51619E-2 2.82189E-2 6.13457E-2 8.46587E-2 5.19254E-2 5.22013E-2 3.8193E-2 5.49408E-2 4.86417E-2 4.37526E-2 4.41457E-2 2.82726E-2 1.27625E-2 4.85993E-3 3.87626E-3 2.80515E-3 3.19269E-3 3.51797E-3 3.75296E-3 5.0144E-3 7.14991E-3 1.08611E-2 1.54479E-2 1.4045E-2 1.20755E-2 1.2107E-2 9.87904E-3 8.25983E-3 7.19438E-3 5.50252E-3 3.38922E-3 3.61564E-3 6.63157E-3 7.30464E-3 1.26136E-2 2.62378E-2 5.71757E-2 6.07763E-2 4.56612E-2 4.70962E-2 8.77609E-2 1.04716E-1 1.06192E-1 1.81158E-1 1.17715E-1 4.37279E-2 6.51786E-2 7.93012E-2 2.06095E-1 1.62375E-1 5.51347E-2 2.77835E-2 4.93896E-2 1.35391E-1 2.48283E-1 3.20635E-1 3.30114E-1 3.29029E-1 1.9067E-1 1.71501E-1 1.7237E-1 1.38889E-1 1.05552E-1 2.41541E-1 2.1932E-1 2.03054E-1 1.97021E-1 2.68486E-1 4.47897E-1 3.7029E-1 4.24621E-1 -9999 -9999 -9999 -9999 -9999 -9999 -9999 -9999 -9999 -9999 -9999 -9999 -9999 -9999 -9999 -9999 -9999 -9999 -9999 -9999 -9999 -9999 -9999 -9999 -9999 -9999 -9999 -9999 -9999 -9999 -9999 -9999 -9999 -9999 -9999 -9999 -9999 -9999 -9999 -9999 -9999 -9999 -9999 -9999 -9999 -9999 -9999 -9999
-9999 -9999 -9999 -9999 -9999 -9999 -9999 -9999 -9999 -9999 -9999 -9999 -9999 -9999 -9999 -9999 -9999 -9999 -9999 -9999 -9999 -9999 -9999 -9999 -9999 -9999 -9999 -9999 -9999 -9999 -9999 -9999 -9999 -9999 -9999 -9999 -9999 -9999 -9999 -9999 -9999 -9999 -9999 -9999 -9999 -9999 -9999 -9999 -9999 -9999 -9999 -9999 -9999 -9999 -9999 -9999 -9999 2.93823E-2 2.98254E-2 3.05275E-2 2.81373E-2 2.88009E-2 2.64658E-2 2.72723E-2 2.79626E-2 2.55344E-2 2.60946E-2 2.6578E-2 2.42781E-2 2.47701E-2 2.24446E-2 2.27855E-2 2.3209E-2 2.10366E-2 2.14643E-2 2.1974E-2 1.96911E-2 2.00246E-2 2.06044E-2 1.87828E-2 1.93598E-2 1.01032E-1 1.01188E-1 1.01032E-1 8.97256E-2 9.24208E-2 9.47466E-2 8.37182E-2 8.22835E-2 1.3596E-2 1.17946E-2 1.18748E-2 1.18347E-2 1.16359E-2 9.72632E-3 9.79257E-3 1.45487E-2 4.40953E-2 7.98377E-2 2.11562E-1 2.04459E-1 1.68779E-1 1.62815E-1 1.48077E-1 1.14898E-1 7.2587E-2 4.99241E-2 4.04781E-2 4.00147E-2 4.3252E-2 7.75262E-2 1.13041E-1 7.29952E-2 6.0163E-2 4.07222E-2 3.61564E-2 3.66372E-2 4.16126E-2 4.40715E-2 5.09766E-2 3.69735E-2 7.5412E-2 9.52086E-2 1.20435E-1 1.11353E-1 6.14584E-2 6.33569E-2 1.05091E-1 1.26645E-1 1.13292E-1 1.14605E-1 8.29111E-2 6.51908E-2 6.71963E-2 8.5412E-2 8.5412E-2 8.0477E-2 8.40143E-2 6.08499E-2 5.67544E-2 5.9391E-2 4.37362E-2 4.37362E-2 4.94978E-2 3.00541E-2 3.9841E-2 4.37362E-2 5.26419E-2 5.19476E-2 4.38389E-2 3.48622E-2 4.43148E-2 5.0972E-2 3.31809E-2 3.81606E-2 2.40206E-2 1.36066E-2 6.93011E-3 3.63357E-3 2.02942E-3 1.42109E-3 1.72601E-3 2.54562E-3 4.41112E-3 6.08561E-3 6.08561E-3 5.89246E-3 7.62565E-3 9.24952E-3 1.17419E-2 1.01092E-2 1.1599E-2 8.11972E-3 6.35658E-3 8.10089E-3 4.99467E-3 3.61564E-3 5.12315E-3 8.86076E-3 1.30242E-2 2.46297E-2 5.21488E-2 3.8251E-2 1.7754E-2 2.85675E-2 7.90231E-2 9.95613E-2 1.1282E-1 1.2229E-1 6.92462E-2 4.5105E-2 7.35476E-2 1.33796E-1 2.70578E-1 1.76054E-1 8.67061E-2 6.70522E-2 1.01689E-1 2.03043E-1 2.42276E-1 3.08953E-1 2.49612E-1 1.97414E-1 1.97414E-1 1.78917E-1 1.27933E-1 1.07017E-1 2.20971E-1 2.17856E-1 2.01395E-1 1.87443E-1 2.01119E-1 3.63766E-1 3.7029E-1 3.62756E-1 4.72468E-1 -9999 -9999 -9999 -9999 -9999 -9999 -9999 -9999 -9999 -9999 -9999 -9999 -9999 -9999 -9999 -9999 -9999 -9999 -9999 -9999 -9999 -9999 -9999 -9999 -9999 -9999 -9999 -9999 -9999 -9999 -9999 -9999 -9999 -9999 -9999 -9999 -9999 -9999 -9999 -9999 -9999 -9999 -9999 -9999 -9999 -9999 -9999 -9999
-9999 -9999 -9999 -9999 -9999 -9999 -9999 -9999 -9999 -9999 -9999 -9999 -9999 -9999 -9999 -9999 -9999 -9999 -9999 -9999 -9999 -9999 -9999 -9999 -9999 -9999 -9999 -9999 -9999 -9999 -9999 -9999 -9999 -9999 -9999 -9999 -9999 -9999 -9999 -9999 -9999 -9999 -9999 -9999 -9999 -9999 -9999 -9999 -9999 -9999 -9999 -9999 -9999 -9999 -9999 3.23689E-2 3.26925E-2 2.97758E-2 3.01243E-2 2.77648E-2 2.83254E-2 2.89932E-2 2.65543E-2 2.71363E-2 2.77769E-2 2.54068E-2 2.61819E-2 2.37957E-2 2.43187E-2 2.49362E-2 2.26333E-2 2.30541E-2 2.35219E-2 2.13566E-2 2.19372E-2 1.97906E-2 2.01258E-2 2.04665E-2 1.84695E-2 1.89095E-2 1.9556E-2 1.75655E-2 1.0355E-1 1.026E-1 9.14194E-2 9.40142E-2 9.66747E-2 8.51757E-2 8.35869E-2 1.38981E-2 1.19555E-2 1.19555E-2 1.19758E-2 1.02864E-2 9.99401E-3 1.00791E-2 1.53045E-2 5.48529E-2 9.32708E-2 2.04459E-1 1.74915E-1 1.6701E-1 1.50506E-1 1.36576E-1 9.93644E-2 7.62456E-2 5.58556E-2 4.5415E-2 4.7309E-2 6.51776E-2 1.01459E-1 1.25087E-1 1.07716E-1 9.43954E-2 5.60055E-2 4.39994E-2 4.10018E-2 4.08672E-2 4.47378E-2 5.75031E-2 4.11782E-2 1.35786E-1 1.08182E-1 1.02079E-1 1.05091E-1 6.7319E-2 6.33569E-2 1.02079E-1 1.43692E-1 1.08182E-1 8.0477E-2 8.5412E-2 7.58034E-2 7.35612E-2 8.29111E-2 7.81082E-2 7.81082E-2 8.0477E-2 7.12153E-2 5.30036E-2 6.07584E-2 5.26419E-2 2.56686E-2 3.20047E-2 2.56686E-2 1.86887E-2 2.91225E-2 5.95036E-2 5.32976E-2 4.61404E-2 4.38425E-2 3.00541E-2 2.73426E-2 2.77785E-2 3.55181E-2 2.83207E-2 1.87041E-2 9.87339E-3 7.88302E-3 3.40603E-3 2.71583E-3 1.84152E-3 1.96475E-3 1.96475E-3 2.54307E-3 2.46207E-3 2.80235E-3 4.26662E-3 6.08561E-3 9.24952E-3 9.4051E-3 1.0307E-2 8.16123E-3 9.35654E-3 6.26036E-3 4.24982E-3 3.5006E-3 6.4212E-3 1.10952E-2 1.43367E-2 3.37521E-2 4.19976E-2 3.44959E-2 1.7754E-2 3.909E-2 7.44272E-2 9.76709E-2 1.37557E-1 1.1003E-1 5.77026E-2 6.32292E-2 1.28207E-1 2.65071E-1 2.49338E-1 1.3008E-1 9.75508E-2 1.07772E-1 1.92744E-1 2.54389E-1 3.27744E-1 3.29029E-1 2.49612E-1 2.92128E-1 2.41623E-1 1.61337E-1 1.09498E-1 9.31455E-2 2.03501E-1 2.03054E-1 1.89803E-1 1.97608E-1 2.87511E-1 4.19443E-1 3.85545E-1 4.24621E-1 4.65823E-1 -9999 -9999 -9999 -9999 -9999 -9999 -9999 -9999 -9999 -9999 -9999 -9999 -9999 -9999 -9999 -9999 -9999 -9999 -9999 -9999 -9999 -9999 -9999 -9999 -9999 -9999 -9999 -9999 -9999 -9999 -9999 -9999 -9999 -9999 -9999 -9999 -9999 -9999 -9999 -9999 -9999 -9999 -9999 -9999 -9999 -9999 -9999 -9999
-9999 -9999 -9999 -9999 -9999 -9999 -9999 -9999 -9999 -9999 -9999 -9999 -9999 -9999 -9999 -9999 -9999 -9999 -9999 -9999 -9999 -9999 -9999 -9999 -9999 -9999 -9999 -9999 -9999 -9999 -9999 -9999 -9999 -9999 -9999 -9999 -9999 -9999 -9999 -9999 -9999 -9999 -9999 -9999 -9999 -9999 -9999 -9999 -9999 -9999 -9999 -9999 -9999 -9999 -9999 3.2801E-2 3.00244E-2 3.02246E-2 3.0731E-2 2.82312E-2 2.88969E-2 2.94796E-2 2.69559E-2 2.74091E-2 2.50276E-2 2.54918E-2 2.62256E-2 2.39554E-2 2.44819E-2 2.49362E-2 2.26713E-2 2.32868E-2 2.10719E-2 2.1645E-2 2.22333E-2 2.02274E-2 2.07084E-2 2.10235E-2 1.89095E-2 1.92949E-2 1.99207E-2 1.79541E-2 1.82588E-2 1.06939E-1 9.45997E-2 9.51885E-2 1.63229E-2 1.43515E-2 1.41828E-2 1.41111E-2 1.21597E-2 1.20776E-2 1.20776E-2 1.04446E-2 1.02864E-2 1.04624E-2 1.38191E-2 5.80469E-2 1.07185E-1 2.11562E-1 1.81226E-1 1.68779E-1 1.42753E-1 1.28853E-1 1.00288E-1 8.0579E-2 6.26463E-2 4.95193E-2 4.9562E-2 8.79613E-2 1.25087E-1 1.29883E-1 1.39945E-1 1.13018E-1 8.4161E-2 6.09076E-2 5.53892E-2 5.25889E-2 2.96451E-2 3.63225E-2 6.01378E-2 9.40943E-2 1.02079E-1 6.7319E-2 6.7319E-2 6.14584E-2 7.15099E-2 1.14605E-1 8.3631E-2 1.24065E-1 6.9259E-2 7.13802E-2 8.29111E-2 8.29111E-2 8.29111E-2 8.29111E-2 8.0477E-2 6.71963E-2 5.95036E-2 3.62795E-2 4.94978E-2 6.13457E-2 2.48694E-2 1.54335E-2 2.19085E-2 2.73426E-2 3.86181E-2 5.25975E-2 5.71346E-2 4.70892E-2 3.00541E-2 2.91225E-2 1.54335E-2 2.41405E-2 2.73946E-2 2.33878E-2 1.97687E-2 1.55736E-2 1.14225E-2 8.92649E-3 7.63325E-3 3.29764E-3 1.51623E-3 1.72428E-3 1.83968E-3 2.38365E-3 2.71312E-3 3.62994E-3 5.17892E-3 7.87517E-3 8.48609E-3 9.89912E-3 8.34449E-3 9.87987E-3 6.67732E-3 6.0617E-3 6.26036E-3 7.54374E-3 1.07448E-2 1.22158E-2 2.23963E-2 2.54213E-2 1.83288E-2 1.56267E-2 3.44959E-2 4.42678E-2 7.99447E-2 1.39589E-1 1.18207E-1 1.55807E-1 9.33128E-2 1.19455E-1 2.60381E-1 2.05019E-1 1.37602E-1 9.75508E-2 1.27972E-1 1.97843E-1 2.66893E-1 3.20635E-1 3.10277E-1 2.57776E-1 1.84105E-1 1.53892E-1 1.23229E-1 9.74292E-2 2.04894E-1 2.12119E-1 1.97065E-1 1.98152E-1 2.4926E-1 3.99063E-1 3.7029E-1 2.95393E-1 4.40549E-1 4.44438E-1 -9999 -9999 -9999 -9999 -9999 -9999 -9999 -9999 -9999 -9999 -9999 -9999 -9999 -9999 -9999 -9999 -9999 -9999 -9999 -9999 -9999 -9999 -9999 -9999 -9999 -9999 -9999 -9999 -9999 -9999 -9999 -9999 -9999 -9999 -9999 -9999 -9999 -9999 -9999 -9999 -9999 -9999 -9999 -9999 -9999 -9999 -9999 -9999
-9999 -9999 -9999 -9999 -9999 -9999 -9999 -9999 -9999 -9999 -9999 -9999 -9999 -9999 -9999 -9999 -9999 -9999 -9999 -9999 -9999 -9999 -9999 -9999 -9999 -9999 -9999 -9999 -9999 -9999 -9999 -9999 -9999 -9999 -9999 -9999 -9999 -9999 -9999 -9999 -9999 -9999 -9999 -9999 -9999 -9999 -9999 -9999 -9999 -9999 -9999 -9999 -9999 -9999 -9999 3.30192E-2 3.03757E-2 3.068E-2 3.11938E-2 2.87052E-2 2.93329E-2 2.69559E-2 2.76384E-2 2.80093E-2 2.55771E-2 2.60077E-2 2.66668E-2 2.42781E-2 2.48115E-2 2.24822E-2 2.30155E-2 2.34825E-2 2.13208E-2 2.17906E-2 2.2458E-2 2.04322E-2 2.09883E-2 2.1415E-2 1.92301E-2 1.97874E-2 1.78938E-2 1.8444E-2 1.89789E-2 1.68824E-2 1.69394E-2 1.68256E-2 1.45713E-2 1.43757E-2 1.43031E-2 1.23882E-2 1.23882E-2 1.22838E-2 1.2263E-2 1.05693E-2 1.34153E-2 1.07319E-2 1.44885E-2 6.25104E-2 1.05755E-1 1.94377E-1 1.87713E-1 1.74915E-1 1.62815E-1 1.26232E-1 1.07464E-1 9.17888E-2 7.29339E-2 5.93908E-2 6.33917E-2 1.05083E-1 1.29883E-1 1.39945E-1 1.21957E-1 1.17414E-1 1.13018E-1 1.02288E-1 4.39425E-2 4.4038E-2 4.5133E-2 4.55094E-2 6.28915E-2 9.04823E-2 1.28448E-1 5.60773E-2 4.51979E-2 5.60773E-2 9.07811E-2 1.32125E-1 7.09243E-2 1.19454E-1 1.14992E-1 7.58034E-2 8.0477E-2 8.29111E-2 8.29111E-2 1.24065E-1 7.35612E-2 4.94978E-2 4.79933E-2 2.40945E-2 3.20047E-2 4.51136E-2 2.82189E-2 1.35804E-2 1.7535E-2 1.92932E-2 5.77134E-2 1.00871E-1 6.06415E-2 5.66612E-2 3.86181E-2 2.64927E-2 2.48694E-2 1.75687E-2 8.96576E-3 7.63325E-3 8.14089E-3 7.88302E-3 9.20357E-3 9.18796E-3 6.71033E-3 4.00359E-3 2.23645E-3 3.08798E-3 2.62672E-3 1.78104E-3 1.96278E-3 2.71312E-3 3.74921E-3 6.70365E-3 9.46155E-3 1.02604E-2 1.15127E-2 9.51426E-3 9.21329E-3 9.21329E-3 1.49038E-2 1.10952E-2 1.43367E-2 1.04053E-2 1.1457E-2 1.43367E-2 2.68206E-2 3.78892E-2 7.44272E-2 1.15693E-1 1.05843E-1 1.39809E-1 1.55159E-1 1.54196E-1 1.28207E-1 1.06463E-1 2.10643E-1 2.06755E-1 1.95E-1 2.08345E-1 1.55531E-1 1.64246E-1 2.13747E-1 3.02069E-1 2.74619E-1 1.6546E-1 1.20792E-1 1.13574E-1 9.97133E-2 2.10819E-1 1.94757E-1 1.97336E-1 7.87131E-2 1.0268E-1 3.23092E-1 3.62756E-1 3.93261E-1 2.95393E-1 4.80562E-1 -9999 -9999 -9999 -9999 -9999 -9999 -9999 -9999 -9999 -9999 -9999 -9999 -9999 -9999 -9999 -9999 -9999 -9999 -9999 -9999 -9999 -9999 -9999 -9999 -9999 -9999 -9999 -9999 -9999 -9999 -9999 -9999 -9999 -9999 -9999 -9999 -9999 -9999 -9999 -9999 -9999 -9999 -9999 -9999 -9999 -9999 -9999 -9999 -9999
[truncated: 572,061 more chars]
