# Supplementary material for: Alien species revises systematic status: integrative species delimitation of two similar taxa of Symbrenthia Hübner, [1819] (Lepidoptera, Nymphalidae)
Source: PeerJ. 2023 Jan 30;11:e14644. doi: 10.7717/peerj.14644 (PMC9893915; doi:10.7717/peerj.14644)
Supplement: Supplemental Information 6 [file peerj-11-14644-s006.zip › SDM/early_stage/MAXENT/past_2012_output/lunica_9.lambdas]

bio_12, 0.0, 1148.0, 4557.0
bio_2, 0.0, 15.0, 56.0
bio_8, 7.236052693895228, 64.0, 287.0
bio_2^2, -4.306136196026562, 225.0, 3136.0
`bio_12, -1.4939588008217126, 1148.0, 2355.5
`bio_12, -0.5734781924779274, 1148.0, 2351.5
`bio_2, -2.2768170326190154, 15.0, 29.5
'bio_8, -2.985053396552994, 247.5, 287.0
'bio_8, -1.377378915348326, 280.5, 287.0
linearPredictorNormalizer, 4.943031923723426
densityNormalizer, 1043.3524592465717
numBackgroundPoints, 10023
entropy, 8.312102468075857
