# Supplementary material for: Alien species revises systematic status: integrative species delimitation of two similar taxa of Symbrenthia Hübner, [1819] (Lepidoptera, Nymphalidae)
Source: PeerJ. 2023 Jan 30;11:e14644. doi: 10.7717/peerj.14644 (PMC9893915; doi:10.7717/peerj.14644)
Supplement: Supplemental Information 6 [file peerj-11-14644-s006.zip › SDM/early_stage/MAXENT/past_2012_output/lunica_9_omission.csv]

Raw value	Corresponding cumulative value	Corresponding Logistic value	Fractional area	Training omission	Test omission
2.69255E-7	0.000026926	0.001095441	1	0	0
2.69526E-7	0.000053878	0.001096539	0.999900229	0	0
3.06881E-7	0.000113326	0.001248324	0.999700688	0	0
3.47928E-7	0.000310704	0.001415061	0.999102065	0	0
4.09215E-7	0.000536613	0.001663904	0.998503442	0	0
5.14751E-7	0.00100422	0.002092125	0.997505737	0	0
6.19209E-7	0.002613285	0.002515613	0.994712162	0	0
7.60532E-7	0.005030323	0.00308798	0.991220194	0	0
9.54472E-7	0.010028413	0.003872385	0.985433503	0	0
1.29467E-6	0.025124765	0.005245354	0.972064252	0	0
1.85049E-6	0.050152418	0.007480419	0.956001197	0	0
2.62411E-6	0.10008207	0.010574646	0.933552828	0	0
3.89769E-6	0.200342892	0.015626683	0.903122818	0	0
4.83062E-6	0.301922559	0.019294866	0.879876285	0	0
5.54136E-6	0.400991748	0.022071094	0.860820114	0	0
6.30271E-6	0.501159564	0.025027648	0.843958895	0	0
6.99726E-6	0.600946933	0.027709219	0.828993315	0	0
7.53837E-6	0.700900828	0.029788187	0.815224983	0	0
7.81763E-6	0.750753316	0.030857649	0.808739898	0	0
8.20403E-6	0.800449044	0.032333543	0.802554126	0	0
8.84622E-6	0.900288856	0.034776488	0.790880974	0	0
9.4906E-6	1.000372522	0.037215433	0.780005986	0	0
1.00793E-5	1.103021971	0.039432864	0.769530081	0	0
1.0612E-5	1.200447763	0.041430555	0.760151651	0	0
1.10436E-5	1.300055365	0.043042999	0.750972763	0	0
1.1404E-5	1.400946334	0.04438531	0.741993415	0	0
1.17475E-5	1.500482838	0.045661165	0.73341315	0	0
1.26107E-5	1.750450729	0.048852555	0.712960192	0	0
1.34986E-5	2.000020104	0.052112823	0.693904021	0	0
1.43299E-5	2.251974626	0.055145464	0.675845555	0	0
1.50035E-5	2.500180704	0.057588379	0.658984336	0	0
1.58642E-5	2.75073137	0.060691395	0.642821511	0	0
1.67542E-5	3.001141142	0.063878835	0.627456849	0	0
1.75583E-5	3.251382268	0.066739738	0.612890352	0	0
1.86074E-5	3.501075886	0.070446697	0.599122019	0	0
1.97433E-5	3.750357083	0.074427156	0.586151851	0	0
2.10787E-5	4.000240067	0.079062955	0.573979846	0	0
2.20834E-5	4.250902381	0.082520503	0.562406465	0	0
2.31859E-5	4.501984298	0.086284953	0.551331937	0.027027027	0
2.44106E-5	4.752177067	0.090430373	0.540856031	0.027027027	0
2.57499E-5	5.002498881	0.094921127	0.530878978	0.027027027	0
2.688E-5	5.252135045	0.098675626	0.521400778	0.027027027	0
2.7841E-5	5.501018073	0.101844155	0.51232166	0.027027027	0
2.88329E-5	5.750520314	0.10509141	0.503541854	0.027027027	0
3.001E-5	6.000596092	0.108914341	0.495061359	0.027027027	0
3.12766E-5	6.251971592	0.112991953	0.486880176	0.027027027	0
3.23268E-5	6.502871925	0.116344489	0.478998304	0.027027027	0
3.34612E-5	6.752520458	0.119937429	0.471415744	0.027027027	0
3.44095E-5	7.003969037	0.122918916	0.464032725	0.027027027	0
3.54169E-5	7.251792817	0.126063981	0.456949017	0.027027027	0
3.63797E-5	7.50291223	0.129048442	0.44996508	0.027027027	0
3.75448E-5	7.750776257	0.132633247	0.443280455	0.027027027	0
3.86168E-5	8.002289761	0.135905632	0.4366956	0.027027027	0
3.9887E-5	8.261899464	0.139751378	0.430110745	0.027027027	0
4.08404E-5	8.50391005	0.142615399	0.424124514	0.027027027	0
4.19616E-5	8.751975403	0.145959097	0.418138282	0.027027027	0
4.31479E-5	9.002797805	0.149468563	0.412251821	0.081081081	0
4.43967E-5	9.252054292	0.153132125	0.406564901	0.081081081	0
4.55456E-5	9.503995723	0.156474866	0.400977751	0.081081081	0
4.66282E-5	9.752855862	0.159600492	0.395590143	0.081081081	0
4.76618E-5	10.002770244	0.162563488	0.390302305	0.081081081	0
4.90446E-5	10.254235121	0.166494511	0.385114237	0.081081081	0
5.01303E-5	10.502155248	0.169555163	0.380125711	0.081081081	0
5.14883E-5	10.751215422	0.173352133	0.375236955	0.081081081	0
5.25334E-5	11.011244594	0.17625079	0.370248429	0.081081081	0
5.38837E-5	11.255674358	0.179965809	0.365658984	0.108108108	0
5.49395E-5	11.500139196	0.182847288	0.361169311	0.108108108	0
5.61097E-5	11.750287431	0.186017433	0.356679637	0.108108108	0
5.78119E-5	12.000868767	0.190584949	0.352289734	0.108108108	0
5.92396E-5	12.251643548	0.194376642	0.347999601	0.108108108	0
6.07202E-5	12.527599055	0.19827155	0.343410157	0.108108108	0
6.21015E-5	12.761412548	0.201871482	0.339618877	0.108108108	0
6.39088E-5	13.000880566	0.206533166	0.335827597	0.108108108	0
6.58326E-5	13.253661873	0.211435761	0.331936546	0.108108108	0
6.71688E-5	13.505835876	0.214805428	0.328145266	0.108108108	0
6.8291E-5	13.756392068	0.217613091	0.324453756	0.135135135	0
6.96643E-5	14.004762435	0.22102215	0.320862017	0.135135135	0
7.11711E-5	14.251275751	0.224728405	0.317370049	0.135135135	0
7.24573E-5	14.502805275	0.227864187	0.31387808	0.135135135	0
7.35007E-5	14.750395866	0.230389506	0.310485882	0.135135135	0
7.50596E-5	15.00314421	0.234131824	0.307093685	0.135135135	0
7.68193E-5	15.253750637	0.23831266	0.303801257	0.135135135	0
7.84684E-5	15.502237273	0.242189623	0.3006086	0.135135135	0
7.96341E-5	15.75522814	0.244906349	0.297415943	0.162162162	0
8.08833E-5	16.004241177	0.247796177	0.294323057	0.162162162	0
8.23461E-5	16.25740208	0.251152218	0.291230171	0.162162162	0
8.36697E-5	16.506251316	0.254163087	0.288237055	0.162162162	0
8.49134E-5	16.750407032	0.256970171	0.285343709	0.162162162	0
8.62883E-5	17.007158784	0.260048968	0.282350594	0.189189189	0
8.77452E-5	17.259229342	0.263283639	0.279457248	0.189189189	0
8.90973E-5	17.524747944	0.266260451	0.276464132	0.189189189	0
9.03723E-5	17.758482788	0.269045656	0.273870099	0.189189189	0
9.14254E-5	18.012892982	0.271330099	0.271076524	0.189189189	0
9.28699E-5	18.252361571	0.27444062	0.26848249	0.189189189	0
9.42117E-5	18.504841894	0.277306152	0.265788686	0.189189189	0
9.52554E-5	18.750859793	0.279519503	0.263194652	0.189189189	0
9.73093E-5	19.001143013	0.283835909	0.260600619	0.189189189	0
9.91841E-5	19.256313235	0.287730918	0.258006585	0.189189189	0
1.00619E-4	19.506127344	0.290683961	0.255512322	0.216216216	0
1.01376E-4	19.788922693	0.292231998	0.252718747	0.216216216	0
1.02668E-4	20.003209184	0.294856624	0.250623566	0.216216216	0
1.03729E-4	20.271839813	0.296999012	0.248029532	0.216216216	0
1.04842E-4	20.50109503	0.29923283	0.24583458	0.216216216	0
1.06794E-4	20.755319175	0.303116129	0.243440088	0.216216216	0
1.07599E-4	21.002170865	0.304703288	0.241145366	0.216216216	0
1.09226E-4	21.251736179	0.307893029	0.238850644	0.216216216	0
1.10796E-4	21.537206262	0.310942146	0.23625661	0.216216216	0
1.12461E-4	21.760378827	0.314146445	0.234261199	0.216216216	0
1.13608E-4	22.008950214	0.316337134	0.232066248	0.216216216	0
1.14897E-4	22.260442305	0.318781715	0.229871296	0.216216216	0
1.16051E-4	22.502953656	0.320955839	0.227776115	0.216216216	0
1.17235E-4	22.759915405	0.323172782	0.225581163	0.216216216	0
1.18536E-4	23.019527143	0.325592295	0.223386212	0.216216216	0
1.20439E-4	23.258825001	0.329098334	0.221390801	0.216216216	0
1.22124E-4	23.501779566	0.332173194	0.219395391	0.216216216	0
1.23648E-4	23.759810081	0.33492946	0.21730021	0.216216216	0
1.25245E-4	24.008806126	0.33779448	0.215304799	0.216216216	0
1.26568E-4	24.260481747	0.340149631	0.213309388	0.216216216	0
1.28245E-4	24.502524132	0.343109648	0.211413748	0.216216216	0
1.30534E-4	24.761860831	0.347108772	0.209418338	0.243243243	0
1.32327E-4	25.01180458	0.350206606	0.207522698	0.243243243	0
1.34405E-4	25.251718879	0.353760861	0.205726828	0.243243243	0
1.35306E-4	25.508067833	0.355289057	0.203831188	0.243243243	0
1.37739E-4	25.754036477	0.359382005	0.202035319	0.243243243	0
1.39203E-4	26.003219577	0.361819599	0.200239449	0.243243243	0
1.41729E-4	26.255942568	0.365981651	0.19844358	0.243243243	0
1.42631E-4	26.511913306	0.367456319	0.19664771	0.243243243	0
1.44115E-4	26.755804691	0.369864394	0.194951611	0.243243243	0
1.45337E-4	27.002209816	0.371834932	0.193255512	0.243243243	0
1.47546E-4	27.295221219	0.375365052	0.191260102	0.243243243	0
1.50006E-4	27.503812022	0.379249221	0.189863314	0.243243243	0
1.51395E-4	27.760024776	0.3814217	0.188167215	0.243243243	0
1.53131E-4	28.034106289	0.384115974	0.186371346	0.243243243	0
1.54664E-4	28.264788077	0.386475523	0.184874788	0.243243243	0
1.58075E-4	28.530921432	0.391660254	0.183178689	0.243243243	0
1.58965E-4	28.768748436	0.392998428	0.181682131	0.27027027	0
1.61118E-4	29.009179351	0.396212651	0.180185573	0.27027027	0
1.6255E-4	29.252131923	0.398330778	0.178689015	0.27027027	0
1.64333E-4	29.513761295	0.400949496	0.177092687	0.27027027	0
1.66462E-4	29.778636233	0.404044195	0.175496358	0.27027027	0
1.68936E-4	30.013624746	0.407602434	0.174099571	0.27027027	0
1.7018E-4	30.250984767	0.409374022	0.172702784	0.27027027	0
1.72517E-4	30.525107879	0.412676617	0.171106455	0.27027027	0
1.73722E-4	30.750317396	0.414363958	0.169809438	0.27027027	0
1.75639E-4	31.012519192	0.417030324	0.16831288	0.27027027	0
1.77133E-4	31.259434158	0.419090091	0.166916093	0.27027027	0
1.79003E-4	31.508862744	0.421649873	0.165519306	0.27027027	0
1.81195E-4	31.761162997	0.424620899	0.164122518	0.27027027	0
1.83074E-4	32.034632606	0.427142868	0.16262596	0.27027027	0
1.84491E-4	32.255447036	0.429030974	0.161428714	0.27027027	0
1.87171E-4	32.534324595	0.432567431	0.159932156	0.27027027	0
1.89295E-4	32.760346308	0.435339179	0.15873491	0.27027027	0
1.90931E-4	33.007730733	0.437455119	0.157437893	0.27027027	0.25
1.92643E-4	33.25725176	0.439652868	0.156140876	0.27027027	0.25
1.94633E-4	33.50931862	0.442186486	0.154843859	0.27027027	0.25
1.96993E-4	33.803198348	0.44516099	0.153347301	0.27027027	0.25
1.99196E-4	34.001466626	0.447910519	0.152349596	0.297297297	0.25
2.00828E-4	34.261226894	0.44992819	0.151052579	0.297297297	0.25
2.03368E-4	34.504013692	0.453040654	0.149855333	0.324324324	0.25
2.05474E-4	34.811407111	0.455594853	0.148358775	0.324324324	0.25
2.06601E-4	35.017439403	0.456952673	0.14736107	0.324324324	0.25
2.09201E-4	35.267151024	0.460057618	0.146163823	0.324324324	0.25
2.12068E-4	35.52036423	0.463439558	0.144966577	0.324324324	0.25
2.14095E-4	35.755158258	0.465806169	0.143869101	0.324324324	0.25
2.16101E-4	36.013480711	0.468127767	0.142671855	0.324324324	0.25
2.17478E-4	36.252188747	0.4697091	0.141574379	0.324324324	0.25
2.19741E-4	36.602757935	0.472288269	0.13997805	0.324324324	0.25
2.21461E-4	36.779352199	0.474232754	0.139179886	0.324324324	0.25
2.23367E-4	37.001957717	0.4763697	0.138182181	0.324324324	0.25
2.26285E-4	37.271714056	0.479607669	0.136984935	0.324324324	0.25
2.28804E-4	37.544928179	0.482371737	0.135787688	0.351351351	0.25
2.29967E-4	37.751424411	0.483637977	0.134889754	0.351351351	0.25
2.3227E-4	38.052155431	0.486126327	0.133592737	0.351351351	0.25
2.34643E-4	38.262333348	0.4886665	0.132694802	0.351351351	0.25
2.36682E-4	38.592749489	0.490828284	0.131298015	0.351351351	0.25
2.37513E-4	38.758797401	0.491704126	0.130599621	0.378378378	0.25
2.39619E-4	39.021371411	0.493911266	0.129502145	0.378378378	0.25
2.41608E-4	39.261974329	0.495976866	0.12850444	0.378378378	0.25
2.43712E-4	39.504787657	0.498145028	0.127506735	0.378378378	0.25
2.45362E-4	39.773585649	0.499831358	0.126409259	0.378378378	0.25
2.4686E-4	40.019938021	0.501352897	0.125411553	0.378378378	0.25
2.48624E-4	40.267746537	0.503133294	0.124413848	0.378378378	0.25
2.52763E-4	40.543310808	0.507260268	0.123316372	0.378378378	0.25
2.53546E-4	40.771235383	0.508033671	0.122418438	0.378378378	0.25
2.55197E-4	41.000147546	0.509655396	0.121520503	0.378378378	0.25
2.56045E-4	41.255806082	0.510484633	0.120522798	0.378378378	0.25
2.58171E-4	41.51309852	0.512551355	0.119525092	0.378378378	0.25
2.59555E-4	42.005498996	0.513886575	0.117629452	0.378378378	0.25
2.61099E-4	42.265896229	0.515368103	0.116631747	0.378378378	0.25
2.62264E-4	42.501200576	0.51648011	0.115733812	0.378378378	0.25
2.65621E-4	42.871181675	0.519655748	0.114337025	0.378378378	0.25
2.66755E-4	43.004267351	0.520718466	0.113838172	0.378378378	0.25
2.69886E-4	43.272455372	0.523630393	0.112840467	0.378378378	0.25
2.71435E-4	43.543276769	0.525057572	0.111842762	0.378378378	0.25
2.74289E-4	43.761643356	0.527664995	0.111044597	0.378378378	0.25
2.76975E-4	44.009651017	0.530093478	0.110146663	0.378378378	0.25
2.78183E-4	44.259451167	0.531177248	0.109248728	0.378378378	0.25
2.80005E-4	44.51063783	0.532802655	0.108350793	0.378378378	0.25
2.81937E-4	44.791397947	0.534514317	0.107353088	0.378378378	0.25
2.83887E-4	45.017685852	0.536228603	0.106554924	0.378378378	0.25
2.84805E-4	45.273671219	0.537030884	0.105656989	0.405405405	0.25
2.87026E-4	45.617099115	0.538962425	0.104459743	0.405405405	0.25
2.88346E-4	45.760830928	0.540101563	0.10396089	0.405405405	0.25
2.89947E-4	46.078776383	0.541477072	0.102863414	0.405405405	0.25
2.90609E-4	46.253067032	0.542043289	0.102264791	0.405405405	0.25
2.9322E-4	46.515634464	0.544262581	0.101366856	0.405405405	0.25
2.96099E-4	46.751312981	0.546684833	0.100568692	0.405405405	0.25
2.97677E-4	47.018499925	0.548002244	0.099670757	0.405405405	0.25
2.9924E-4	47.257253286	0.549298733	0.098872593	0.405405405	0.25
3.02089E-4	47.527768081	0.551643479	0.097974658	0.405405405	0.25
3.03725E-4	47.770390268	0.552979385	0.097176494	0.405405405	0.25
3.06374E-4	48.045361489	0.555124333	0.096278559	0.405405405	0.25
3.09039E-4	48.260892211	0.557262531	0.095580166	0.405405405	0.25
3.10271E-4	48.508806421	0.558244216	0.094782001	0.405405405	0.25
3.13462E-4	48.758470541	0.560765314	0.093983837	0.405405405	0.25
3.16602E-4	49.011044794	0.563219319	0.093185673	0.405405405	0.25
3.19079E-4	49.328748061	0.565135402	0.092187968	0.432432432	0.25
3.21347E-4	49.521208315	0.566875607	0.091589345	0.432432432	0.25
3.23282E-4	49.811697382	0.568348435	0.09069141	0.432432432	0.25
3.2449E-4	50.006119112	0.569263473	0.090092787	0.432432432	0.25
3.27777E-4	50.267372212	0.571733029	0.089294622	0.432432432	0.25
3.30553E-4	50.530808377	0.573797074	0.088496458	0.432432432	0.25
3.3147E-4	50.762385872	0.574474426	0.087798064	0.432432432	0.25
3.34864E-4	51.06323537	0.576962411	0.08690013	0.459459459	0.25
3.38624E-4	51.367094362	0.579685146	0.086002195	0.459459459	0.25
3.40368E-4	51.50283737	0.580936575	0.085603113	0.459459459	0.25
3.42482E-4	51.775878395	0.582443331	0.084804949	0.459459459	0.25
3.4785E-4	52.017728965	0.586220747	0.084106555	0.459459459	0.25
3.49952E-4	52.261770626	0.587681548	0.083408161	0.459459459	0.25
3.52505E-4	52.578684849	0.589441481	0.082510226	0.459459459	0.25
3.53208E-4	52.755238656	0.589923582	0.082011374	0.459459459	0.25
3.57226E-4	53.004324875	0.592656785	0.08131298	0.459459459	0.25
3.60327E-4	53.363745145	0.594742249	0.080315275	0.459459459	0.25
3.62998E-4	53.508530177	0.596520683	0.079916193	0.459459459	0.25
3.64716E-4	53.762951448	0.597656957	0.079217799	0.459459459	0.25
3.687E-4	54.019919261	0.600266314	0.078519405	0.459459459	0.25
3.71157E-4	54.278911227	0.601859106	0.077821012	0.459459459	0.25
3.75168E-4	54.540086927	0.604431722	0.077122618	0.459459459	0.25
3.7696E-4	54.765799443	0.60557068	0.076523995	0.459459459	0.25
3.82508E-4	55.031675839	0.609054935	0.075825601	0.459459459	0.25
3.84921E-4	55.261834231	0.610551102	0.075226978	0.459459459	0.25
3.87541E-4	55.570690752	0.612163127	0.074428814	0.459459459	0.25
3.8917E-4	55.803614266	0.613158687	0.073830191	0.459459459	0.25
3.91162E-4	56.037636518	0.614368837	0.073231567	0.459459459	0.25
3.96694E-4	56.274587844	0.617690483	0.072632944	0.459459459	0.25
3.97544E-4	56.552521309	0.618195877	0.071934551	0.459459459	0.25
4.002E-4	56.752175888	0.619766135	0.071435698	0.459459459	0.25
4.04849E-4	57.033311932	0.62248417	0.070737304	0.486486486	0.25
4.10145E-4	57.35887043	0.62553329	0.06993914	0.486486486	0.25
4.10847E-4	57.52306729	0.62593431	0.069540058	0.486486486	0.25
4.13307E-4	57.769927791	0.627330923	0.068941435	0.486486486	0.25
4.13779E-4	58.224744016	0.627597769	0.067843959	0.486486486	0.25
4.14174E-4	58.266161465	0.627820788	0.067744188	0.486486486	0.25
4.15998E-4	58.515281013	0.628846437	0.067145565	0.486486486	0.25
4.19187E-4	58.974074668	0.630627578	0.066048089	0.486486486	0.25
4.21798E-4	59.01625448	0.632072621	0.065948319	0.486486486	0.25
4.24848E-4	59.270662691	0.633746459	0.065349696	0.486486486	0.25
4.26303E-4	59.568227243	0.6345398	0.064651302	0.486486486	0.25
4.28162E-4	59.781987733	0.635548298	0.064152449	0.486486486	0.25
4.33013E-4	60.040035195	0.638153495	0.063553826	0.486486486	0.25
4.35516E-4	60.257387867	0.63948355	0.063054974	0.486486486	0.25
4.37182E-4	60.562415611	0.640363234	0.06235658	0.486486486	0.25
4.38879E-4	60.781361334	0.641255072	0.061857727	0.486486486	0.25
4.42254E-4	61.001850294	0.643015613	0.061358875	0.486486486	0.25
4.44763E-4	61.267797432	0.644313238	0.060760251	0.486486486	0.25
4.52853E-4	61.582874067	0.648433371	0.060061858	0.486486486	0.25
4.53028E-4	61.764032843	0.648521343	0.059662776	0.486486486	0.25
4.55322E-4	62.036965763	0.649671884	0.059064152	0.486486486	0.25
4.56929E-4	62.355997409	0.650473258	0.058365759	0.486486486	0.25
4.60431E-4	62.539330182	0.652206872	0.057966677	0.513513514	0.25
4.66728E-4	63.235999308	0.655281927	0.056470119	0.513513514	0.25
4.67764E-4	63.282775669	0.655782391	0.056370348	0.513513514	0.25
4.70696E-4	63.564579824	0.657191537	0.055771725	0.513513514	0.25
4.71708E-4	63.753104969	0.657675372	0.055372643	0.513513514	0.25
4.72973E-4	64.083780822	0.65827787	0.054674249	0.513513514	0.25
4.74174E-4	64.273210626	0.658848359	0.054275167	0.513513514	0.25
4.75558E-4	64.605541698	0.659503095	0.053576773	0.513513514	0.25
4.81065E-4	64.796702473	0.662083961	0.053177691	0.513513514	0.25
4.8368E-4	65.038026551	0.663295846	0.052678839	0.513513514	0.25
4.8611E-4	65.280559255	0.664413888	0.052179986	0.513513514	0.25
4.87516E-4	65.524163171	0.66505753	0.051681133	0.513513514	0.25
4.93122E-4	65.769611905	0.667599521	0.051182281	0.513513514	0.25
4.983E-4	66.363233727	0.669913453	0.049985034	0.513513514	0.25
4.99633E-4	66.513027739	0.670503926	0.049685723	0.513513514	0.25
5.03548E-4	66.764050937	0.672226304	0.04918687	0.540540541	0.25
5.06246E-4	67.016333347	0.673402295	0.048688018	0.540540541	0.25
5.12998E-4	67.321938629	0.676309844	0.048089394	0.540540541	0.25
5.16111E-4	67.528058168	0.677632692	0.047690312	0.540540541	0.25
5.18703E-4	68.250932854	0.678726186	0.046293525	0.540540541	0.25
5.21159E-4	68.510895812	0.679755239	0.045794672	0.540540541	0.25
5.24396E-4	68.82412882	0.68110173	0.045196049	0.540540541	0.25
5.3113E-4	69.141390795	0.683866586	0.044597426	0.540540541	0.25
5.32191E-4	69.35407066	0.68429791	0.044198344	0.540540541	0.25
5.3496E-4	69.514099737	0.685418053	0.043899032	0.567567568	0.25
5.36423E-4	69.78206625	0.686006381	0.04340018	0.567567568	0.25
5.37394E-4	70.211872765	0.686395751	0.042502245	0.567567568	0.25
5.38347E-4	70.265707499	0.686777351	0.042502245	0.594594595	0.25
5.38908E-4	70.64269894	0.687001324	0.041803851	0.594594595	0.25
5.40764E-4	70.750666203	0.687740186	0.04160431	0.594594595	0.25
5.46137E-4	71.022370383	0.689859253	0.041105457	0.594594595	0.25
5.49779E-4	71.734268322	0.6912797	0.039808441	0.594594595	0.25
5.50188E-4	71.789287126	0.691438281	0.03970867	0.594594595	0.25
5.55032E-4	72.010834958	0.693305293	0.039309588	0.594594595	0.25
5.57085E-4	72.288720591	0.694089682	0.038810735	0.594594595	0.25
5.59074E-4	72.511753384	0.694845954	0.038411653	0.594594595	0.25
5.62788E-4	72.848964652	0.696248086	0.03781303	0.594594595	0.25
5.691E-4	73.019335668	0.698601569	0.037513718	0.594594595	0.25
5.71736E-4	73.819574202	0.699573982	0.036116931	0.594594595	0.25
5.72389E-4	74.105507727	0.699813852	0.035618078	0.621621622	0.25
5.75458E-4	74.335246703	0.700935765	0.035218996	0.621621622	0.25
5.82538E-4	74.625451035	0.70349286	0.034720144	0.621621622	0.25
5.87449E-4	74.801611535	0.705241074	0.034420832	0.621621622	0.25
5.87641E-4	75.036610447	0.705308958	0.03402175	0.621621622	0.25
5.9123E-4	75.390734695	0.706572902	0.033423127	0.621621622	0.25
5.92338E-4	75.568417761	0.706960736	0.033123815	0.648648649	0.25
5.96435E-4	75.806264741	0.708386961	0.032724733	0.648648649	0.25
5.98927E-4	76.104885166	0.70924729	0.03222588	0.675675676	0.25
6.0644E-4	76.345685946	0.71181143	0.031826798	0.675675676	0.25
6.10567E-4	76.588849282	0.713200662	0.031427716	0.675675676	0.25
6.10998E-4	76.772102674	0.713345004	0.031128405	0.675675676	0.25
6.18553E-4	77.078697904	0.715851285	0.030629552	0.675675676	0.25
6.22718E-4	77.265035325	0.717214255	0.03033024	0.675675676	0.25
6.23172E-4	78.012782956	0.717362135	0.029132994	0.675675676	0.25
6.30912E-4	78.26388344	0.71985805	0.028733912	0.675675676	0.25
6.31207E-4	78.768780182	0.71995247	0.027935748	0.675675676	0.25
6.33175E-4	79.211320068	0.720579757	0.027237354	0.675675676	0.25
6.33537E-4	79.421776976	0.720694667	0.026838272	0.675675676	0.25
6.40787E-4	79.52878074	0.722979512	0.026738501	0.675675676	0.5
6.4581E-4	79.785972995	0.724540491	0.026339419	0.675675676	0.5
6.47733E-4	80.304027939	0.725133549	0.025541255	0.675675676	0.5
6.52899E-4	80.695387129	0.726714076	0.024942632	0.675675676	0.5
6.54431E-4	80.891410089	0.727179377	0.02464332	0.675675676	0.5
6.60615E-4	81.089271826	0.729041188	0.024344009	0.675675676	0.5
6.68061E-4	81.28887332	0.731249657	0.024044697	0.675675676	0.5
6.7113E-4	81.623620303	0.732149182	0.023545845	0.675675676	0.5
6.74268E-4	81.758160042	0.733063066	0.023346304	0.675675676	0.5
6.74432E-4	82.095328671	0.733110786	0.022847451	0.675675676	0.5
6.77625E-4	82.365895659	0.734033696	0.022448369	0.675675676	0.5
6.8515E-4	82.502785833	0.736184304	0.022248828	0.675675676	0.5
6.90748E-4	83.603921194	0.73776171	0.020652499	0.702702703	0.75
6.95417E-4	84.090023609	0.73906289	0.019954106	0.702702703	0.75
6.96676E-4	84.298889743	0.739411459	0.019654794	0.702702703	0.75
6.98302E-4	84.508055029	0.739860374	0.019355482	0.702702703	0.75
6.99737E-4	84.78768873	0.740255304	0.0189564	0.702702703	0.75
7.02534E-4	85.138223489	0.741021844	0.018457548	0.702702703	0.75
7.06302E-4	85.279251714	0.742047044	0.018258007	0.702702703	0.75
7.0872E-4	85.632933544	0.742700483	0.017759154	0.702702703	0.75
7.13262E-4	85.775131758	0.743919569	0.017559613	0.72972973	0.75
7.18352E-4	86.061082622	0.745271872	0.017160531	0.72972973	0.75
7.18359E-4	86.276590399	0.745273665	0.016761449	0.72972973	0.75
7.22203E-4	86.564748299	0.746285484	0.016462137	0.783783784	0.75
7.26953E-4	86.782215136	0.747524746	0.016162826	0.810810811	0.75
7.3158E-4	87.147211909	0.748720283	0.015663973	0.810810811	0.75
7.36786E-4	87.586680642	0.750052069	0.01506535	0.810810811	0.75
7.43273E-4	87.808997933	0.75169179	0.014766038	0.837837838	0.75
7.43387E-4	88.031991317	0.751720451	0.014466727	0.837837838	0.75
7.57482E-4	88.558908056	0.755209331	0.013768333	0.837837838	0.75
7.58017E-4	89.01345067	0.755339784	0.01316971	0.864864865	0.75
7.61086E-4	89.316964309	0.756085862	0.012770628	0.864864865	0.75
7.63818E-4	89.774181358	0.756745915	0.012172004	0.864864865	0.75
7.67905E-4	90.081110638	0.757726978	0.011772922	0.891891892	0.75
7.69707E-4	90.311662338	0.758157048	0.011473611	0.891891892	0.75
7.78516E-4	90.621280783	0.760237387	0.011074529	0.891891892	0.75
7.78516E-4	90.854835575	0.760237387	0.010675446	0.891891892	0.75
7.86188E-4	91.011763165	0.762020214	0.010575676	0.918918919	0.75
7.90861E-4	91.641708639	0.763093288	0.009777512	0.918918919	0.75
7.95093E-4	92.116927483	0.764056733	0.009178889	0.918918919	0.75
8.04192E-4	92.276855966	0.76610198	0.008979348	0.918918919	0.75
8.06599E-4	92.679192736	0.766637123	0.008480495	0.918918919	0.75
8.12117E-4	93.0023842	0.767854514	0.008081413	0.918918919	0.75
8.17596E-4	93.49043591	0.769050877	0.00748279	0.918918919	0.75
8.19267E-4	93.572362584	0.76941335	0.007383019	0.918918919	0.75
8.26293E-4	93.985509327	0.770925053	0.006784396	0.918918919	0.75
8.30715E-4	94.068580832	0.77186617	0.006784396	0.945945946	0.75
8.31468E-4	94.317870678	0.772025736	0.006485084	0.945945946	0.75
8.34793E-4	94.73393731	0.772727304	0.005986232	0.945945946	0.75
8.38901E-4	94.817827415	0.773588279	0.005886461	0.945945946	0.75
8.40611E-4	95.321741493	0.773944642	0.005287838	0.945945946	0.75
8.53623E-4	95.745195132	0.776620899	0.004788985	0.972972973	0.75
8.66569E-4	96.00257668	0.779221145	0.004489674	0.972972973	0.75
8.68107E-4	96.436347537	0.779526203	0.003990821	0.972972973	0.75
8.69922E-4	96.610150468	0.779884817	0.00379128	0.972972973	0.75
8.79252E-4	96.785233531	0.781710709	0.003591739	0.972972973	0.75
8.79252E-4	97.049009151	0.781710709	0.003192657	0.972972973	0.75
8.95149E-4	97.405895679	0.784752864	0.002893345	1	1
8.96008E-4	97.58501136	0.784914829	0.002693804	1	1
9.0303E-4	98.212919083	0.78622982	0.001995411	1	1
9.09985E-4	98.303917601	0.787516539	0.00189564	1	1
9.17997E-4	98.577714318	0.78897963	0.001596328	1	1
9.24672E-4	98.761981171	0.790183304	0.001396787	1	1
9.50084E-4	99.043552123	0.794642918	0.001097476	1	1
9.55168E-4	99.329085781	0.79551244	0.000798164	1	1
