# Supplementary material for: Alien species revises systematic status: integrative species delimitation of two similar taxa of Symbrenthia Hübner, [1819] (Lepidoptera, Nymphalidae)
Source: PeerJ. 2023 Jan 30;11:e14644. doi: 10.7717/peerj.14644 (PMC9893915; doi:10.7717/peerj.14644)
Supplement: Supplemental Information 6 [file peerj-11-14644-s006.zip › SDM/early_stage/MAXENT/past_2012_output/lunica_9_samplePredictions.csv]

X	Y	Test or train	Raw prediction	Cumulative prediction	Logistic prediction
121.542805	24.929551	train	5.327088230278217E-4	69.38399725486879	0.6845079740425527
121.503062	24.774995	train	1.9702771523349101E-4	33.806322691878634	0.4452050349047485
121.537068	24.851766	train	1.5835797859631585E-4	28.60653935532351	0.3920865455382762
121.736319	24.96119	train	5.027158106330166E-4	66.71069235813874	0.6718616078088263
121.780759	24.947384	train	4.005683261624236E-4	56.77444944364755	0.6199830458193295
121.581327	24.958587	train	4.577213669979041E-4	62.397478516641186	0.6508670359639562
121.527727	25.025812	train	7.574818894865422E-4	88.55890392464912	0.7552093312957922
121.545886	24.991573	train	7.18359258049672E-4	86.27660974318616	0.7452736649461493
120.967305	24.468071	train	4.2898272525364636E-5	8.95001843823507	0.14873256236488303
121.775489	25.148042	train	7.785159712087812E-4	90.62127977104718	0.7602373873753584
121.815558	25.131449	train	8.26293486345556E-4	93.98551846346705	0.7709250528306058
120.965904	24.671126	train	6.731652332665076E-5	13.5388184051349	0.21517613932721003
120.821216	24.340492	train	7.869526723002158E-5	15.551474072534226	0.24271990394906232
120.390457	23.007082	train	5.26711362858041E-5	11.036177459165765	0.17663116960425268
121.584962	24.759499	train	3.189805282535959E-4	49.31611794572354	0.5650595432215618
121.950175	24.842148	train	8.462868630991019E-4	95.50645290429577	0.7751198892164335
121.545303	24.940538	train	5.71736438233922E-4	73.81976609445039	0.6995739815122535
121.389441	24.796901	train	2.37067154779387E-4	38.66970995460052	0.4912347392288412
120.790275	23.72876	train	2.2240783975394244E-5	4.286744802992805	0.0830598804825119
120.438169	22.833288	train	1.001238851056602E-4	19.419928524443147	0.2896674253547302
121.570276	25.130083	train	7.087196943185989E-4	85.63288883185884	0.7427004833813056
121.619482	24.966918	train	3.3147043483283515E-4	50.762424416266406	0.5744744255803378
121.535148	25.141177	train	5.964353620783753E-4	75.80630812944236	0.7083869607570095
121.53162	25.10371	train	2.8404312256860364E-4	45.06122081171785	0.5363651696092293
121.361969	23.730251	train	8.535515479128238E-5	16.83290126184664	0.25796217629267665
121.537068	25.125921	train	7.658138220234115E-4	89.92406543352088	0.7572260389318455
121.558751	25.243016	train	5.373935044919363E-4	70.21165343174152	0.6863957507653945
121.592534	25.132271	train	8.792520660765197E-4	97.04901063441321	0.7817107094311166
121.562179	24.990822	train	6.880403593336633E-4	83.07132403741105	0.7370010753991415
121.581077	24.998816	train	7.18359258049672E-4	86.27660974318616	0.7452736649461493
121.539927	25.157018	train	7.399498399613562E-4	87.69510924217978	0.7508544030996462
121.530733	25.125393	train	5.912300849947235E-4	75.39074832507498	0.7065729024395089
121.55581	25.011495	train	7.222032598094762E-4	86.56476019372526	0.746285484283056
121.141139	24.77825	train	2.2739274120851406E-4	37.391861155164406	0.48082704818339256
120.532242	23.125175	train	4.292659580150442E-5	8.956006899968097	0.14881614828325446
121.44418	24.832823	train	2.0252204117291117E-4	34.42315241842964	0.452008358056588
120.891406	22.198288	train	1.3045165475592606E-4	24.752531366702716	0.34696532240221234
121.490908	25.152731	test	8.792520660765197E-4	97.04901063441321	0.7817107094311166
121.536563	25.008395	test	6.880403593336633E-4	83.07132403741105	0.7370010753991415
121.10786	24.764337	test	1.8929531422196152E-4	32.76039382243721	0.43533917895139024
121.660252	24.987834	test	6.335367985915252E-4	79.42165988261647	0.720694667144689
