# Supplementary material for: Alien species revises systematic status: integrative species delimitation of two similar taxa of Symbrenthia Hübner, [1819] (Lepidoptera, Nymphalidae)
Source: PeerJ. 2023 Jan 30;11:e14644. doi: 10.7717/peerj.14644 (PMC9893915; doi:10.7717/peerj.14644)
Supplement: Supplemental Information 6 [file peerj-11-14644-s006.zip › SDM/early_stage/MAXENT/past_2012_output/lunica_avg.asc]

ncols         264
nrows         468
xllcorner     119.7998599118
yllcorner     21.499860665
cellsize      0.00833333330000001
NODATA_value  -9999
-9999 -9999 -9999 -9999 -9999 -9999 -9999 -9999 -9999 -9999 -9999 -9999 -9999 -9999 -9999 -9999 -9999 -9999 -9999 1.69901E-1 -9999 -9999 -9999 -9999 -9999 -9999 -9999 -9999 -9999 -9999 -9999 -9999 -9999 -9999 -9999 -9999 -9999 -9999 -9999 -9999 -9999 -9999 -9999 -9999 -9999 -9999 -9999 -9999 -9999 -9999 -9999 -9999 -9999 -9999 -9999 -9999 -9999 -9999 -9999 -9999 -9999 -9999 -9999 -9999 -9999 -9999 -9999 -9999 -9999 -9999 -9999 -9999 -9999 -9999 -9999 -9999 -9999 -9999 -9999 -9999 -9999 -9999 -9999 -9999 -9999 -9999 -9999 -9999 -9999 -9999 -9999 -9999 -9999 -9999 -9999 -9999 -9999 -9999 -9999 -9999 -9999 -9999 -9999 -9999 -9999 -9999 -9999 -9999 -9999 -9999 -9999 -9999 -9999 -9999 -9999 -9999 -9999 -9999 -9999 -9999 -9999 -9999 -9999 -9999 -9999 -9999 -9999 -9999 -9999 -9999 -9999 -9999 -9999 -9999 -9999 -9999 -9999 -9999 -9999 -9999 -9999 -9999 -9999 -9999 -9999 -9999 -9999 -9999 -9999 -9999 -9999 -9999 -9999 -9999 -9999 -9999 -9999 -9999 -9999 -9999 -9999 -9999 -9999 -9999 -9999 -9999 -9999 -9999 -9999 -9999 -9999 -9999 -9999 -9999 -9999 -9999 -9999 -9999 -9999 -9999 -9999 -9999 -9999 -9999 -9999 -9999 -9999 -9999 -9999 -9999 -9999 -9999 -9999 -9999 -9999 -9999 -9999 -9999 -9999 -9999 -9999 -9999 -9999 -9999 -9999 -9999 -9999 -9999 -9999 -9999 -9999 -9999 -9999 -9999 -9999 -9999 -9999 -9999 -9999 -9999 -9999 -9999 -9999 -9999 -9999 -9999 -9999 -9999 -9999 -9999 -9999 -9999 -9999 -9999 -9999 -9999 -9999 -9999 -9999 -9999 -9999 -9999 -9999 -9999 -9999 -9999 -9999 -9999 -9999 -9999 -9999 -9999 -9999 -9999 -9999 -9999 -9999 -9999 -9999 -9999 -9999 -9999 -9999 -9999
-9999 -9999 -9999 -9999 -9999 -9999 -9999 -9999 -9999 -9999 -9999 -9999 -9999 -9999 -9999 -9999 -9999 -9999 -9999 -9999 -9999 -9999 -9999 -9999 -9999 -9999 -9999 -9999 -9999 -9999 -9999 -9999 -9999 -9999 -9999 -9999 -9999 -9999 -9999 -9999 -9999 -9999 -9999 -9999 -9999 -9999 -9999 -9999 -9999 -9999 -9999 -9999 -9999 -9999 -9999 -9999 -9999 -9999 -9999 -9999 -9999 -9999 -9999 -9999 -9999 -9999 -9999 -9999 -9999 -9999 -9999 -9999 -9999 -9999 -9999 -9999 -9999 -9999 -9999 -9999 -9999 -9999 -9999 -9999 -9999 -9999 -9999 -9999 -9999 -9999 -9999 -9999 -9999 -9999 -9999 -9999 -9999 -9999 -9999 -9999 -9999 -9999 -9999 -9999 -9999 -9999 -9999 -9999 -9999 -9999 -9999 -9999 -9999 -9999 -9999 -9999 -9999 -9999 -9999 -9999 -9999 -9999 -9999 -9999 -9999 -9999 -9999 -9999 -9999 -9999 -9999 -9999 -9999 -9999 -9999 -9999 -9999 -9999 -9999 -9999 -9999 -9999 -9999 -9999 -9999 -9999 -9999 -9999 -9999 -9999 -9999 -9999 -9999 -9999 -9999 -9999 -9999 -9999 -9999 -9999 -9999 -9999 -9999 -9999 -9999 -9999 -9999 -9999 -9999 -9999 -9999 -9999 -9999 -9999 -9999 -9999 -9999 -9999 -9999 -9999 -9999 -9999 -9999 -9999 -9999 -9999 -9999 -9999 -9999 -9999 -9999 -9999 -9999 -9999 -9999 -9999 -9999 -9999 -9999 -9999 -9999 -9999 -9999 -9999 -9999 -9999 -9999 -9999 -9999 -9999 -9999 -9999 -9999 -9999 -9999 -9999 -9999 -9999 -9999 -9999 -9999 -9999 -9999 -9999 -9999 -9999 -9999 -9999 -9999 -9999 -9999 -9999 -9999 -9999 -9999 -9999 -9999 -9999 -9999 -9999 -9999 -9999 -9999 -9999 -9999 -9999 -9999 -9999 -9999 -9999 -9999 -9999 -9999 -9999 -9999 -9999 -9999 -9999 -9999 -9999 -9999 -9999 -9999 -9999
-9999 2.07521E-1 -9999 -9999 -9999 -9999 -9999 -9999 -9999 -9999 -9999 -9999 -9999 -9999 -9999 -9999 -9999 -9999 -9999 -9999 -9999 -9999 -9999 -9999 -9999 -9999 -9999 -9999 -9999 -9999 -9999 -9999 -9999 -9999 -9999 -9999 -9999 -9999 -9999 -9999 -9999 -9999 -9999 -9999 -9999 -9999 -9999 -9999 -9999 -9999 -9999 -9999 -9999 -9999 -9999 -9999 -9999 -9999 -9999 -9999 -9999 -9999 -9999 -9999 -9999 -9999 -9999 -9999 -9999 -9999 -9999 -9999 -9999 -9999 -9999 -9999 -9999 -9999 -9999 -9999 -9999 -9999 -9999 -9999 -9999 -9999 -9999 -9999 -9999 -9999 -9999 -9999 -9999 -9999 -9999 -9999 -9999 -9999 -9999 -9999 -9999 -9999 -9999 -9999 -9999 -9999 -9999 -9999 -9999 -9999 -9999 -9999 -9999 -9999 -9999 -9999 -9999 -9999 -9999 -9999 -9999 -9999 -9999 -9999 -9999 -9999 -9999 -9999 -9999 -9999 -9999 -9999 -9999 -9999 -9999 -9999 -9999 -9999 -9999 -9999 -9999 -9999 -9999 -9999 -9999 -9999 -9999 -9999 -9999 -9999 -9999 -9999 -9999 -9999 -9999 -9999 -9999 -9999 -9999 -9999 -9999 -9999 -9999 -9999 -9999 -9999 -9999 -9999 -9999 -9999 -9999 -9999 -9999 -9999 -9999 -9999 -9999 -9999 -9999 -9999 -9999 -9999 -9999 -9999 -9999 -9999 -9999 -9999 -9999 -9999 -9999 -9999 -9999 -9999 -9999 -9999 -9999 -9999 -9999 -9999 -9999 -9999 -9999 -9999 -9999 -9999 -9999 -9999 -9999 -9999 -9999 -9999 -9999 -9999 -9999 -9999 -9999 -9999 -9999 -9999 -9999 -9999 -9999 -9999 -9999 -9999 -9999 -9999 -9999 -9999 -9999 -9999 -9999 -9999 -9999 -9999 -9999 -9999 -9999 -9999 -9999 -9999 -9999 -9999 -9999 -9999 -9999 -9999 -9999 -9999 -9999 -9999 -9999 -9999 -9999 -9999 -9999 -9999 -9999 -9999 -9999 -9999 -9999 -9999
-9999 -9999 -9999 -9999 -9999 -9999 -9999 -9999 -9999 -9999 -9999 -9999 -9999 -9999 -9999 -9999 -9999 -9999 -9999 -9999 -9999 -9999 -9999 -9999 -9999 -9999 -9999 -9999 -9999 -9999 -9999 -9999 -9999 -9999 -9999 -9999 -9999 -9999 -9999 -9999 -9999 -9999 -9999 -9999 -9999 -9999 -9999 -9999 -9999 -9999 -9999 -9999 -9999 -9999 -9999 -9999 -9999 -9999 -9999 -9999 -9999 -9999 -9999 -9999 -9999 -9999 -9999 -9999 -9999 -9999 -9999 -9999 -9999 -9999 -9999 -9999 -9999 -9999 -9999 -9999 -9999 -9999 -9999 -9999 -9999 -9999 -9999 -9999 -9999 -9999 -9999 -9999 -9999 -9999 -9999 -9999 -9999 -9999 -9999 -9999 -9999 -9999 -9999 -9999 -9999 -9999 -9999 -9999 -9999 -9999 -9999 -9999 -9999 -9999 -9999 -9999 -9999 -9999 -9999 -9999 -9999 -9999 -9999 -9999 -9999 -9999 -9999 -9999 -9999 -9999 -9999 -9999 -9999 -9999 -9999 -9999 -9999 -9999 -9999 -9999 -9999 -9999 -9999 -9999 -9999 -9999 -9999 -9999 -9999 -9999 -9999 -9999 -9999 -9999 -9999 -9999 -9999 -9999 -9999 -9999 -9999 -9999 -9999 -9999 -9999 -9999 -9999 -9999 -9999 -9999 -9999 -9999 -9999 -9999 -9999 -9999 -9999 -9999 -9999 -9999 -9999 -9999 -9999 -9999 -9999 -9999 -9999 -9999 -9999 -9999 -9999 -9999 -9999 -9999 -9999 -9999 -9999 -9999 -9999 -9999 -9999 -9999 -9999 -9999 -9999 -9999 -9999 -9999 -9999 -9999 -9999 -9999 -9999 -9999 -9999 -9999 -9999 -9999 -9999 -9999 -9999 -9999 -9999 -9999 -9999 -9999 -9999 -9999 -9999 -9999 -9999 -9999 -9999 -9999 -9999 -9999 -9999 -9999 -9999 -9999 -9999 -9999 -9999 -9999 -9999 -9999 -9999 -9999 -9999 -9999 -9999 -9999 -9999 -9999 -9999 -9999 -9999 -9999 -9999 -9999 -9999 -9999 -9999 -9999
-9999 -9999 -9999 -9999 -9999 -9999 -9999 -9999 -9999 -9999 -9999 -9999 -9999 -9999 -9999 -9999 -9999 -9999 -9999 -9999 -9999 -9999 -9999 -9999 -9999 -9999 -9999 -9999 -9999 -9999 -9999 -9999 -9999 -9999 -9999 -9999 -9999 -9999 -9999 -9999 -9999 -9999 -9999 -9999 -9999 -9999 -9999 -9999 -9999 -9999 -9999 -9999 -9999 -9999 -9999 -9999 -9999 -9999 -9999 -9999 -9999 -9999 -9999 -9999 -9999 -9999 -9999 -9999 -9999 -9999 -9999 -9999 -9999 -9999 -9999 -9999 -9999 -9999 -9999 -9999 -9999 -9999 -9999 -9999 -9999 -9999 -9999 -9999 -9999 -9999 -9999 -9999 -9999 -9999 -9999 -9999 -9999 -9999 -9999 -9999 -9999 -9999 -9999 -9999 -9999 -9999 -9999 -9999 -9999 -9999 -9999 -9999 -9999 -9999 -9999 -9999 -9999 -9999 -9999 -9999 -9999 -9999 -9999 -9999 -9999 -9999 -9999 -9999 -9999 -9999 -9999 -9999 -9999 -9999 -9999 -9999 -9999 -9999 -9999 -9999 -9999 -9999 -9999 -9999 -9999 -9999 -9999 -9999 -9999 -9999 -9999 -9999 -9999 -9999 -9999 -9999 -9999 -9999 -9999 -9999 -9999 -9999 -9999 -9999 -9999 -9999 -9999 -9999 -9999 -9999 -9999 -9999 -9999 -9999 -9999 -9999 -9999 -9999 -9999 -9999 -9999 -9999 -9999 -9999 -9999 -9999 -9999 -9999 -9999 -9999 -9999 -9999 -9999 -9999 -9999 -9999 -9999 -9999 -9999 -9999 -9999 -9999 -9999 -9999 -9999 -9999 -9999 -9999 -9999 -9999 -9999 -9999 -9999 -9999 -9999 -9999 -9999 -9999 -9999 -9999 -9999 -9999 -9999 -9999 -9999 -9999 -9999 -9999 -9999 -9999 -9999 -9999 -9999 -9999 -9999 -9999 -9999 -9999 -9999 -9999 -9999 -9999 -9999 -9999 -9999 -9999 -9999 -9999 -9999 -9999 -9999 -9999 -9999 -9999 -9999 -9999 -9999 -9999 -9999 -9999 -9999 -9999 -9999 -9999
-9999 -9999 -9999 -9999 -9999 -9999 -9999 -9999 -9999 -9999 -9999 -9999 -9999 -9999 -9999 -9999 -9999 -9999 -9999 -9999 -9999 -9999 -9999 -9999 -9999 -9999 -9999 -9999 -9999 -9999 -9999 -9999 -9999 -9999 -9999 -9999 -9999 -9999 -9999 -9999 -9999 -9999 -9999 -9999 -9999 -9999 -9999 -9999 -9999 -9999 -9999 -9999 -9999 -9999 -9999 -9999 -9999 -9999 -9999 -9999 -9999 -9999 -9999 -9999 -9999 -9999 -9999 -9999 -9999 -9999 -9999 -9999 -9999 -9999 -9999 -9999 -9999 -9999 -9999 -9999 -9999 -9999 -9999 -9999 -9999 -9999 -9999 -9999 -9999 -9999 -9999 -9999 -9999 -9999 -9999 -9999 -9999 -9999 -9999 -9999 -9999 -9999 -9999 -9999 -9999 -9999 -9999 -9999 -9999 -9999 -9999 -9999 -9999 -9999 -9999 -9999 -9999 -9999 -9999 -9999 -9999 -9999 -9999 -9999 -9999 -9999 -9999 -9999 -9999 -9999 -9999 -9999 -9999 -9999 -9999 -9999 -9999 -9999 -9999 -9999 -9999 -9999 -9999 -9999 -9999 -9999 -9999 -9999 -9999 -9999 -9999 -9999 -9999 -9999 -9999 -9999 -9999 -9999 -9999 -9999 -9999 -9999 -9999 -9999 -9999 -9999 -9999 -9999 -9999 -9999 -9999 -9999 -9999 -9999 -9999 -9999 -9999 -9999 -9999 -9999 -9999 -9999 -9999 -9999 -9999 -9999 -9999 -9999 -9999 -9999 -9999 -9999 -9999 -9999 -9999 -9999 -9999 -9999 -9999 -9999 -9999 -9999 -9999 -9999 -9999 -9999 -9999 -9999 -9999 -9999 -9999 -9999 -9999 -9999 -9999 -9999 -9999 -9999 -9999 -9999 -9999 -9999 -9999 -9999 -9999 -9999 -9999 -9999 -9999 -9999 -9999 -9999 -9999 -9999 -9999 -9999 -9999 -9999 -9999 -9999 -9999 -9999 -9999 -9999 -9999 -9999 -9999 -9999 -9999 -9999 -9999 -9999 -9999 -9999 -9999 -9999 -9999 -9999 -9999 -9999 -9999 -9999 -9999 -9999
-9999 -9999 -9999 -9999 -9999 -9999 -9999 -9999 -9999 -9999 -9999 -9999 -9999 -9999 -9999 -9999 -9999 -9999 -9999 -9999 -9999 -9999 -9999 -9999 -9999 -9999 -9999 -9999 -9999 -9999 -9999 -9999 -9999 -9999 -9999 -9999 -9999 -9999 -9999 -9999 -9999 -9999 -9999 -9999 -9999 -9999 -9999 -9999 -9999 -9999 -9999 -9999 -9999 -9999 -9999 -9999 -9999 -9999 -9999 -9999 -9999 -9999 -9999 -9999 -9999 -9999 -9999 -9999 -9999 -9999 -9999 -9999 -9999 -9999 -9999 -9999 -9999 -9999 -9999 -9999 -9999 -9999 -9999 -9999 -9999 -9999 -9999 -9999 -9999 -9999 -9999 -9999 -9999 -9999 -9999 -9999 -9999 -9999 -9999 -9999 -9999 -9999 -9999 -9999 -9999 -9999 -9999 -9999 -9999 -9999 -9999 -9999 -9999 -9999 -9999 -9999 -9999 -9999 -9999 -9999 -9999 -9999 -9999 -9999 -9999 -9999 -9999 -9999 -9999 -9999 -9999 -9999 -9999 -9999 -9999 -9999 -9999 -9999 -9999 -9999 -9999 -9999 -9999 -9999 -9999 -9999 -9999 -9999 -9999 -9999 -9999 -9999 -9999 -9999 -9999 -9999 -9999 -9999 -9999 -9999 -9999 -9999 -9999 -9999 -9999 -9999 -9999 -9999 -9999 -9999 -9999 -9999 -9999 -9999 -9999 -9999 -9999 -9999 -9999 -9999 -9999 -9999 -9999 -9999 -9999 -9999 -9999 -9999 -9999 -9999 -9999 -9999 -9999 -9999 -9999 -9999 -9999 -9999 -9999 -9999 -9999 -9999 -9999 -9999 -9999 -9999 -9999 -9999 -9999 -9999 -9999 -9999 -9999 -9999 -9999 -9999 -9999 -9999 -9999 -9999 -9999 -9999 -9999 -9999 -9999 -9999 -9999 -9999 -9999 -9999 -9999 -9999 -9999 -9999 -9999 -9999 -9999 -9999 -9999 -9999 -9999 -9999 -9999 -9999 -9999 -9999 -9999 -9999 -9999 -9999 -9999 -9999 -9999 -9999 -9999 -9999 -9999 -9999 -9999 -9999 -9999 -9999 -9999 -9999
-9999 -9999 -9999 -9999 -9999 -9999 -9999 -9999 -9999 -9999 -9999 -9999 -9999 -9999 -9999 -9999 -9999 -9999 -9999 -9999 -9999 -9999 -9999 -9999 -9999 -9999 -9999 -9999 -9999 -9999 -9999 -9999 -9999 -9999 -9999 -9999 -9999 -9999 -9999 -9999 -9999 -9999 -9999 -9999 -9999 -9999 -9999 -9999 -9999 -9999 -9999 -9999 -9999 -9999 -9999 -9999 -9999 -9999 -9999 -9999 -9999 -9999 -9999 -9999 -9999 -9999 -9999 -9999 -9999 -9999 -9999 -9999 -9999 -9999 -9999 -9999 -9999 -9999 -9999 -9999 -9999 -9999 -9999 -9999 -9999 -9999 -9999 -9999 -9999 -9999 -9999 -9999 -9999 -9999 -9999 -9999 -9999 -9999 -9999 -9999 -9999 -9999 -9999 -9999 -9999 -9999 -9999 -9999 -9999 -9999 -9999 -9999 -9999 -9999 -9999 -9999 -9999 -9999 -9999 -9999 -9999 -9999 -9999 -9999 -9999 -9999 -9999 -9999 -9999 -9999 -9999 -9999 -9999 -9999 -9999 -9999 -9999 -9999 -9999 -9999 -9999 -9999 -9999 -9999 -9999 -9999 -9999 -9999 -9999 -9999 -9999 -9999 -9999 -9999 -9999 -9999 -9999 -9999 -9999 -9999 -9999 -9999 -9999 -9999 -9999 -9999 -9999 -9999 -9999 -9999 -9999 -9999 -9999 -9999 -9999 -9999 -9999 -9999 -9999 -9999 -9999 -9999 -9999 -9999 -9999 -9999 -9999 -9999 -9999 -9999 -9999 -9999 -9999 -9999 -9999 -9999 -9999 -9999 -9999 -9999 -9999 -9999 -9999 -9999 -9999 -9999 -9999 -9999 -9999 -9999 -9999 -9999 -9999 -9999 -9999 -9999 -9999 -9999 -9999 -9999 -9999 -9999 -9999 -9999 -9999 -9999 -9999 -9999 -9999 -9999 -9999 -9999 -9999 -9999 -9999 -9999 -9999 -9999 -9999 -9999 -9999 -9999 -9999 -9999 -9999 -9999 -9999 -9999 -9999 -9999 -9999 -9999 -9999 -9999 -9999 -9999 -9999 -9999 -9999 -9999 -9999 -9999 -9999 -9999
-9999 -9999 -9999 -9999 -9999 -9999 -9999 -9999 -9999 -9999 -9999 -9999 -9999 -9999 -9999 -9999 -9999 -9999 -9999 -9999 -9999 -9999 -9999 -9999 -9999 -9999 -9999 -9999 -9999 -9999 -9999 -9999 -9999 -9999 -9999 -9999 -9999 -9999 -9999 -9999 -9999 -9999 -9999 -9999 -9999 -9999 -9999 -9999 -9999 -9999 -9999 -9999 -9999 -9999 -9999 -9999 -9999 -9999 -9999 -9999 -9999 -9999 -9999 -9999 -9999 -9999 -9999 -9999 -9999 -9999 -9999 -9999 -9999 -9999 -9999 -9999 -9999 -9999 -9999 -9999 -9999 -9999 -9999 -9999 -9999 -9999 -9999 -9999 -9999 -9999 -9999 -9999 -9999 -9999 -9999 -9999 -9999 -9999 -9999 -9999 -9999 -9999 -9999 -9999 -9999 -9999 -9999 -9999 -9999 -9999 -9999 -9999 -9999 -9999 -9999 -9999 -9999 -9999 -9999 -9999 -9999 -9999 -9999 -9999 -9999 -9999 -9999 -9999 -9999 -9999 -9999 -9999 -9999 -9999 -9999 -9999 -9999 -9999 -9999 -9999 -9999 -9999 -9999 -9999 -9999 -9999 -9999 -9999 -9999 -9999 -9999 -9999 -9999 -9999 -9999 -9999 -9999 -9999 -9999 -9999 -9999 -9999 -9999 -9999 -9999 -9999 -9999 -9999 -9999 -9999 -9999 -9999 -9999 -9999 -9999 -9999 -9999 -9999 -9999 -9999 -9999 -9999 -9999 -9999 -9999 -9999 -9999 -9999 -9999 -9999 -9999 -9999 -9999 -9999 -9999 -9999 -9999 -9999 -9999 -9999 -9999 -9999 -9999 -9999 -9999 -9999 -9999 -9999 -9999 -9999 -9999 -9999 -9999 -9999 -9999 -9999 -9999 -9999 -9999 -9999 -9999 -9999 -9999 -9999 -9999 -9999 -9999 -9999 -9999 -9999 -9999 -9999 -9999 -9999 -9999 -9999 -9999 -9999 -9999 -9999 -9999 -9999 -9999 -9999 -9999 -9999 -9999 -9999 -9999 -9999 -9999 -9999 -9999 -9999 -9999 -9999 -9999 -9999 -9999 -9999 -9999 -9999 -9999 -9999
-9999 -9999 -9999 -9999 -9999 -9999 -9999 -9999 -9999 -9999 -9999 -9999 -9999 -9999 -9999 -9999 -9999 -9999 -9999 -9999 -9999 -9999 -9999 -9999 -9999 -9999 -9999 -9999 -9999 -9999 -9999 -9999 -9999 -9999 -9999 -9999 -9999 -9999 -9999 -9999 -9999 -9999 -9999 -9999 -9999 -9999 -9999 -9999 -9999 -9999 -9999 -9999 -9999 -9999 -9999 -9999 -9999 -9999 -9999 -9999 -9999 -9999 -9999 -9999 -9999 -9999 -9999 -9999 -9999 -9999 -9999 -9999 -9999 -9999 -9999 -9999 -9999 -9999 -9999 -9999 -9999 -9999 -9999 -9999 -9999 -9999 -9999 -9999 -9999 -9999 -9999 -9999 -9999 -9999 -9999 -9999 -9999 -9999 -9999 -9999 -9999 -9999 -9999 -9999 -9999 -9999 -9999 -9999 -9999 -9999 -9999 -9999 -9999 -9999 -9999 -9999 -9999 -9999 -9999 -9999 -9999 -9999 -9999 -9999 -9999 -9999 -9999 -9999 -9999 -9999 -9999 -9999 -9999 -9999 -9999 -9999 -9999 -9999 -9999 -9999 -9999 -9999 -9999 -9999 -9999 -9999 -9999 -9999 -9999 -9999 -9999 -9999 -9999 -9999 -9999 -9999 -9999 -9999 -9999 -9999 -9999 -9999 -9999 -9999 -9999 -9999 -9999 -9999 -9999 -9999 -9999 -9999 -9999 -9999 -9999 -9999 -9999 -9999 -9999 -9999 -9999 -9999 -9999 -9999 -9999 -9999 -9999 -9999 -9999 -9999 -9999 -9999 -9999 -9999 -9999 -9999 -9999 -9999 -9999 -9999 -9999 -9999 -9999 -9999 -9999 -9999 -9999 -9999 -9999 -9999 -9999 -9999 -9999 -9999 -9999 -9999 -9999 -9999 -9999 -9999 -9999 -9999 -9999 -9999 -9999 -9999 -9999 -9999 -9999 -9999 -9999 -9999 -9999 -9999 -9999 -9999 -9999 -9999 -9999 -9999 -9999 -9999 -9999 -9999 -9999 -9999 -9999 -9999 -9999 -9999 -9999 -9999 -9999 -9999 -9999 -9999 -9999 -9999 -9999 -9999 -9999 -9999 -9999 -9999
-9999 -9999 -9999 -9999 -9999 -9999 -9999 -9999 -9999 -9999 -9999 -9999 -9999 -9999 -9999 -9999 -9999 -9999 -9999 -9999 -9999 -9999 -9999 -9999 -9999 -9999 -9999 -9999 -9999 -9999 -9999 -9999 -9999 -9999 -9999 -9999 -9999 -9999 -9999 -9999 -9999 -9999 -9999 -9999 -9999 -9999 -9999 -9999 -9999 -9999 -9999 -9999 -9999 -9999 -9999 -9999 -9999 -9999 -9999 -9999 -9999 -9999 -9999 -9999 -9999 -9999 -9999 -9999 -9999 -9999 -9999 -9999 -9999 -9999 -9999 -9999 -9999 -9999 -9999 -9999 -9999 -9999 -9999 -9999 -9999 -9999 -9999 -9999 -9999 -9999 -9999 -9999 -9999 -9999 -9999 -9999 -9999 -9999 -9999 -9999 -9999 -9999 -9999 -9999 -9999 -9999 -9999 -9999 -9999 -9999 -9999 -9999 -9999 -9999 -9999 -9999 -9999 -9999 -9999 -9999 -9999 -9999 -9999 -9999 -9999 -9999 -9999 -9999 -9999 -9999 -9999 -9999 -9999 -9999 -9999 -9999 -9999 -9999 -9999 -9999 -9999 -9999 -9999 -9999 -9999 -9999 -9999 -9999 -9999 -9999 -9999 -9999 -9999 -9999 -9999 -9999 -9999 -9999 -9999 -9999 -9999 -9999 -9999 -9999 -9999 -9999 -9999 -9999 -9999 -9999 -9999 -9999 -9999 -9999 -9999 -9999 -9999 -9999 -9999 -9999 -9999 -9999 -9999 -9999 -9999 -9999 -9999 -9999 -9999 -9999 -9999 -9999 -9999 -9999 -9999 -9999 -9999 -9999 -9999 -9999 -9999 -9999 -9999 -9999 -9999 -9999 -9999 -9999 -9999 -9999 -9999 -9999 -9999 -9999 -9999 -9999 -9999 -9999 -9999 -9999 -9999 -9999 -9999 -9999 -9999 -9999 -9999 -9999 -9999 -9999 -9999 -9999 -9999 -9999 -9999 -9999 -9999 -9999 -9999 -9999 -9999 -9999 -9999 -9999 -9999 -9999 -9999 -9999 -9999 -9999 -9999 -9999 -9999 -9999 -9999 -9999 -9999 -9999 -9999 -9999 -9999 -9999 -9999 -9999
-9999 -9999 -9999 -9999 -9999 -9999 -9999 -9999 -9999 -9999 -9999 -9999 -9999 -9999 -9999 -9999 -9999 -9999 -9999 -9999 -9999 -9999 -9999 -9999 -9999 -9999 -9999 -9999 -9999 -9999 -9999 -9999 -9999 -9999 -9999 -9999 -9999 -9999 -9999 -9999 -9999 -9999 -9999 -9999 -9999 -9999 -9999 -9999 -9999 -9999 -9999 -9999 -9999 -9999 -9999 -9999 -9999 -9999 -9999 -9999 -9999 -9999 -9999 -9999 -9999 -9999 -9999 -9999 -9999 -9999 -9999 -9999 -9999 -9999 -9999 -9999 -9999 -9999 -9999 -9999 -9999 -9999 -9999 -9999 -9999 -9999 -9999 -9999 -9999 -9999 -9999 -9999 -9999 -9999 -9999 -9999 -9999 -9999 -9999 -9999 -9999 -9999 -9999 -9999 -9999 -9999 -9999 -9999 -9999 -9999 -9999 -9999 -9999 -9999 -9999 -9999 -9999 -9999 -9999 -9999 -9999 -9999 -9999 -9999 -9999 -9999 -9999 -9999 -9999 -9999 -9999 -9999 -9999 -9999 -9999 -9999 -9999 -9999 -9999 -9999 -9999 -9999 -9999 -9999 -9999 -9999 -9999 -9999 -9999 -9999 -9999 -9999 -9999 -9999 -9999 -9999 -9999 -9999 -9999 -9999 -9999 -9999 -9999 -9999 -9999 -9999 -9999 -9999 -9999 -9999 -9999 -9999 -9999 -9999 -9999 -9999 -9999 -9999 -9999 -9999 -9999 -9999 -9999 -9999 -9999 -9999 -9999 -9999 -9999 -9999 -9999 -9999 -9999 -9999 -9999 -9999 -9999 -9999 -9999 -9999 -9999 -9999 -9999 -9999 -9999 -9999 -9999 7.3468E-1 7.33828E-1 -9999 -9999 7.32737E-1 7.31009E-1 -9999 -9999 -9999 -9999 -9999 -9999 -9999 -9999 -9999 -9999 -9999 -9999 -9999 -9999 -9999 -9999 -9999 -9999 -9999 -9999 -9999 -9999 -9999 -9999 -9999 -9999 -9999 -9999 -9999 -9999 -9999 -9999 -9999 -9999 -9999 -9999 -9999 -9999 -9999 -9999 -9999 -9999 -9999 -9999 -9999 -9999 -9999 -9999 -9999 -9999 -9999
-9999 -9999 -9999 -9999 -9999 -9999 -9999 -9999 -9999 -9999 -9999 -9999 -9999 -9999 -9999 -9999 -9999 -9999 -9999 -9999 -9999 -9999 -9999 -9999 -9999 -9999 -9999 -9999 -9999 -9999 -9999 -9999 -9999 -9999 -9999 -9999 -9999 -9999 -9999 -9999 -9999 -9999 -9999 -9999 -9999 -9999 -9999 -9999 -9999 -9999 -9999 -9999 -9999 -9999 -9999 -9999 -9999 -9999 -9999 -9999 -9999 -9999 -9999 -9999 -9999 -9999 -9999 -9999 -9999 -9999 -9999 -9999 -9999 -9999 -9999 -9999 -9999 -9999 -9999 -9999 -9999 -9999 -9999 -9999 -9999 -9999 -9999 -9999 -9999 -9999 -9999 -9999 -9999 -9999 -9999 -9999 -9999 -9999 -9999 -9999 -9999 -9999 -9999 -9999 -9999 -9999 -9999 -9999 -9999 -9999 -9999 -9999 -9999 -9999 -9999 -9999 -9999 -9999 -9999 -9999 -9999 -9999 -9999 -9999 -9999 -9999 -9999 -9999 -9999 -9999 -9999 -9999 -9999 -9999 -9999 -9999 -9999 -9999 -9999 -9999 -9999 -9999 -9999 -9999 -9999 -9999 -9999 -9999 -9999 -9999 -9999 -9999 -9999 -9999 -9999 -9999 -9999 -9999 -9999 -9999 -9999 -9999 -9999 -9999 -9999 -9999 -9999 -9999 -9999 -9999 -9999 -9999 -9999 -9999 -9999 -9999 -9999 -9999 -9999 -9999 -9999 -9999 -9999 -9999 -9999 -9999 -9999 -9999 -9999 -9999 -9999 -9999 -9999 -9999 -9999 -9999 -9999 -9999 -9999 -9999 -9999 -9999 -9999 -9999 7.3572E-1 -9999 -9999 7.32267E-1 7.30574E-1 7.30455E-1 7.2982E-1 7.27742E-1 7.32733E-1 7.31304E-1 7.23719E-1 7.25298E-1 -9999 -9999 -9999 -9999 -9999 -9999 -9999 -9999 -9999 -9999 -9999 -9999 -9999 -9999 -9999 -9999 -9999 -9999 -9999 -9999 -9999 -9999 -9999 -9999 -9999 -9999 -9999 -9999 -9999 -9999 -9999 -9999 -9999 -9999 -9999 -9999 -9999 -9999 -9999 -9999 -9999 -9999 -9999 -9999 -9999 -9999 -9999 -9999
-9999 -9999 -9999 -9999 -9999 -9999 -9999 -9999 -9999 -9999 -9999 -9999 -9999 -9999 -9999 -9999 -9999 -9999 -9999 -9999 -9999 -9999 -9999 -9999 -9999 -9999 -9999 -9999 -9999 -9999 -9999 -9999 -9999 -9999 -9999 -9999 -9999 -9999 -9999 -9999 -9999 -9999 -9999 -9999 -9999 -9999 -9999 -9999 -9999 -9999 -9999 -9999 -9999 -9999 -9999 -9999 -9999 -9999 -9999 -9999 -9999 -9999 -9999 -9999 -9999 -9999 -9999 -9999 -9999 -9999 -9999 -9999 -9999 -9999 -9999 -9999 -9999 -9999 -9999 -9999 -9999 -9999 -9999 -9999 -9999 -9999 -9999 -9999 -9999 -9999 -9999 -9999 -9999 -9999 -9999 -9999 -9999 -9999 -9999 -9999 -9999 -9999 -9999 -9999 -9999 -9999 -9999 -9999 -9999 -9999 -9999 -9999 -9999 -9999 -9999 -9999 -9999 -9999 -9999 -9999 -9999 -9999 -9999 -9999 -9999 -9999 -9999 -9999 -9999 -9999 -9999 -9999 -9999 -9999 -9999 -9999 -9999 -9999 -9999 -9999 -9999 -9999 -9999 -9999 -9999 -9999 -9999 -9999 -9999 -9999 -9999 -9999 -9999 -9999 -9999 -9999 -9999 -9999 -9999 -9999 -9999 -9999 -9999 -9999 -9999 -9999 -9999 -9999 -9999 -9999 -9999 -9999 -9999 -9999 -9999 -9999 -9999 -9999 -9999 -9999 -9999 -9999 -9999 -9999 -9999 -9999 -9999 -9999 -9999 -9999 -9999 -9999 -9999 -9999 -9999 -9999 -9999 -9999 -9999 -9999 -9999 -9999 -9999 7.54655E-1 7.53382E-1 7.50741E-1 7.48246E-1 7.52906E-1 7.51555E-1 7.50547E-1 7.31556E-1 7.23532E-1 7.25996E-1 7.1899E-1 7.23905E-1 7.19431E-1 7.26783E-1 -9999 -9999 -9999 -9999 -9999 -9999 -9999 -9999 -9999 -9999 -9999 -9999 -9999 -9999 -9999 -9999 -9999 -9999 -9999 -9999 -9999 -9999 -9999 -9999 -9999 -9999 -9999 -9999 -9999 -9999 -9999 -9999 -9999 -9999 -9999 -9999 -9999 -9999 -9999 -9999 -9999 -9999 -9999 -9999 -9999 -9999 -9999
-9999 -9999 -9999 -9999 -9999 -9999 -9999 -9999 -9999 -9999 -9999 -9999 -9999 -9999 -9999 -9999 -9999 -9999 -9999 -9999 -9999 -9999 -9999 -9999 -9999 -9999 -9999 -9999 -9999 -9999 -9999 -9999 -9999 -9999 -9999 -9999 -9999 -9999 -9999 -9999 -9999 -9999 -9999 -9999 -9999 -9999 -9999 -9999 -9999 -9999 -9999 -9999 -9999 -9999 -9999 -9999 -9999 -9999 -9999 -9999 -9999 -9999 -9999 -9999 -9999 -9999 -9999 -9999 -9999 -9999 -9999 -9999 -9999 -9999 -9999 -9999 -9999 -9999 -9999 -9999 -9999 -9999 -9999 -9999 -9999 -9999 -9999 -9999 -9999 -9999 -9999 -9999 -9999 -9999 -9999 -9999 -9999 -9999 -9999 -9999 -9999 -9999 -9999 -9999 -9999 -9999 -9999 -9999 -9999 -9999 -9999 -9999 -9999 -9999 -9999 -9999 -9999 -9999 -9999 -9999 -9999 -9999 -9999 -9999 -9999 -9999 -9999 -9999 -9999 -9999 -9999 -9999 -9999 -9999 -9999 -9999 -9999 -9999 -9999 -9999 -9999 -9999 -9999 -9999 -9999 -9999 -9999 -9999 -9999 -9999 -9999 -9999 -9999 -9999 -9999 -9999 -9999 -9999 -9999 -9999 -9999 -9999 -9999 -9999 -9999 -9999 -9999 -9999 -9999 -9999 -9999 -9999 -9999 -9999 -9999 -9999 -9999 -9999 -9999 -9999 -9999 -9999 -9999 -9999 -9999 -9999 -9999 -9999 -9999 -9999 -9999 -9999 -9999 -9999 -9999 -9999 -9999 -9999 -9999 -9999 -9999 7.54822E-1 7.54532E-1 7.53934E-1 7.51676E-1 7.55706E-1 7.46071E-1 7.36391E-1 7.34406E-1 7.40379E-1 7.33512E-1 7.24663E-1 7.28634E-1 7.21086E-1 7.26262E-1 6.99278E-1 7.06615E-1 7.20907E-1 7.17147E-1 -9999 -9999 -9999 -9999 -9999 -9999 -9999 -9999 -9999 -9999 -9999 -9999 -9999 -9999 -9999 -9999 -9999 -9999 -9999 -9999 -9999 -9999 -9999 -9999 -9999 -9999 -9999 -9999 -9999 -9999 -9999 -9999 -9999 -9999 -9999 -9999 -9999 -9999 -9999 -9999 -9999 -9999 -9999 -9999 -9999
-9999 -9999 -9999 -9999 -9999 -9999 -9999 -9999 -9999 -9999 -9999 -9999 -9999 -9999 -9999 -9999 -9999 -9999 -9999 -9999 -9999 -9999 -9999 -9999 -9999 -9999 -9999 -9999 -9999 -9999 -9999 -9999 -9999 -9999 -9999 -9999 -9999 -9999 -9999 -9999 -9999 -9999 -9999 -9999 -9999 -9999 -9999 -9999 -9999 -9999 -9999 -9999 -9999 -9999 -9999 -9999 -9999 -9999 -9999 -9999 -9999 -9999 -9999 -9999 -9999 -9999 -9999 -9999 -9999 -9999 -9999 -9999 -9999 -9999 -9999 -9999 -9999 -9999 -9999 -9999 -9999 -9999 -9999 -9999 -9999 -9999 -9999 -9999 -9999 -9999 -9999 -9999 -9999 -9999 -9999 -9999 -9999 -9999 -9999 -9999 -9999 -9999 -9999 -9999 -9999 -9999 -9999 -9999 -9999 -9999 -9999 -9999 -9999 -9999 -9999 -9999 -9999 -9999 -9999 -9999 -9999 -9999 -9999 -9999 -9999 -9999 -9999 -9999 -9999 -9999 -9999 -9999 -9999 -9999 -9999 -9999 -9999 -9999 -9999 -9999 -9999 -9999 -9999 -9999 -9999 -9999 -9999 -9999 -9999 -9999 -9999 -9999 -9999 -9999 -9999 -9999 -9999 -9999 -9999 -9999 -9999 -9999 -9999 -9999 -9999 -9999 -9999 -9999 -9999 -9999 -9999 -9999 -9999 -9999 -9999 -9999 -9999 -9999 -9999 -9999 -9999 -9999 -9999 -9999 -9999 -9999 -9999 -9999 -9999 -9999 -9999 -9999 -9999 -9999 -9999 -9999 -9999 -9999 -9999 -9999 7.55202E-1 7.5476E-1 7.53087E-1 7.59136E-1 7.57483E-1 7.49449E-1 7.37982E-1 7.19276E-1 7.16074E-1 7.16387E-1 7.23521E-1 7.07637E-1 7.05202E-1 7.04138E-1 7.09992E-1 7.00683E-1 6.98369E-1 6.90667E-1 7.15817E-1 7.1448E-1 -9999 -9999 -9999 -9999 -9999 -9999 -9999 -9999 -9999 -9999 -9999 -9999 -9999 -9999 -9999 -9999 -9999 -9999 -9999 -9999 -9999 -9999 -9999 -9999 -9999 -9999 -9999 -9999 -9999 -9999 -9999 -9999 -9999 -9999 -9999 -9999 -9999 -9999 -9999 -9999 -9999 -9999 -9999 -9999
-9999 -9999 -9999 -9999 -9999 -9999 -9999 -9999 -9999 -9999 -9999 -9999 -9999 -9999 -9999 -9999 -9999 -9999 -9999 -9999 -9999 -9999 -9999 -9999 -9999 -9999 -9999 -9999 -9999 -9999 -9999 -9999 -9999 -9999 -9999 -9999 -9999 -9999 -9999 -9999 -9999 -9999 -9999 -9999 -9999 -9999 -9999 -9999 -9999 -9999 -9999 -9999 -9999 -9999 -9999 -9999 -9999 -9999 -9999 -9999 -9999 -9999 -9999 -9999 -9999 -9999 -9999 -9999 -9999 -9999 -9999 -9999 -9999 -9999 -9999 -9999 -9999 -9999 -9999 -9999 -9999 -9999 -9999 -9999 -9999 -9999 -9999 -9999 -9999 -9999 -9999 -9999 -9999 -9999 -9999 -9999 -9999 -9999 -9999 -9999 -9999 -9999 -9999 -9999 -9999 -9999 -9999 -9999 -9999 -9999 -9999 -9999 -9999 -9999 -9999 -9999 -9999 -9999 -9999 -9999 -9999 -9999 -9999 -9999 -9999 -9999 -9999 -9999 -9999 -9999 -9999 -9999 -9999 -9999 -9999 -9999 -9999 -9999 -9999 -9999 -9999 -9999 -9999 -9999 -9999 -9999 -9999 -9999 -9999 -9999 -9999 -9999 -9999 -9999 -9999 -9999 -9999 -9999 -9999 -9999 -9999 -9999 -9999 -9999 -9999 -9999 -9999 -9999 -9999 -9999 -9999 -9999 -9999 -9999 -9999 -9999 -9999 -9999 -9999 -9999 -9999 -9999 -9999 -9999 -9999 -9999 -9999 -9999 -9999 -9999 -9999 -9999 -9999 -9999 -9999 -9999 -9999 -9999 -9999 -9999 7.55244E-1 7.61203E-1 7.58109E-1 7.57195E-1 7.51507E-1 7.4917E-1 7.25239E-1 7.03759E-1 6.76135E-1 6.75698E-1 7.0617E-1 6.90505E-1 6.79839E-1 6.78915E-1 6.85574E-1 6.74594E-1 6.6239E-1 6.67141E-1 6.62238E-1 7.33307E-1 -9999 -9999 -9999 -9999 -9999 -9999 -9999 -9999 -9999 -9999 -9999 -9999 -9999 -9999 -9999 -9999 -9999 -9999 -9999 -9999 -9999 -9999 -9999 -9999 -9999 -9999 -9999 -9999 -9999 -9999 -9999 -9999 -9999 -9999 -9999 -9999 -9999 -9999 -9999 -9999 -9999 -9999 -9999 -9999
-9999 -9999 -9999 -9999 -9999 -9999 -9999 -9999 -9999 -9999 -9999 -9999 -9999 -9999 -9999 -9999 -9999 -9999 -9999 -9999 -9999 -9999 -9999 -9999 -9999 -9999 -9999 -9999 -9999 -9999 -9999 -9999 -9999 -9999 -9999 -9999 -9999 -9999 -9999 -9999 -9999 -9999 -9999 -9999 -9999 -9999 -9999 -9999 -9999 -9999 -9999 -9999 -9999 -9999 -9999 -9999 -9999 -9999 -9999 -9999 -9999 -9999 -9999 -9999 -9999 -9999 -9999 -9999 -9999 -9999 -9999 -9999 -9999 -9999 -9999 -9999 -9999 -9999 -9999 -9999 -9999 -9999 -9999 -9999 -9999 -9999 -9999 -9999 -9999 -9999 -9999 -9999 -9999 -9999 -9999 -9999 -9999 -9999 -9999 -9999 -9999 -9999 -9999 -9999 -9999 -9999 -9999 -9999 -9999 -9999 -9999 -9999 -9999 -9999 -9999 -9999 -9999 -9999 -9999 -9999 -9999 -9999 -9999 -9999 -9999 -9999 -9999 -9999 -9999 -9999 -9999 -9999 -9999 -9999 -9999 -9999 -9999 -9999 -9999 -9999 -9999 -9999 -9999 -9999 -9999 -9999 -9999 -9999 -9999 -9999 -9999 -9999 -9999 -9999 -9999 -9999 -9999 -9999 -9999 -9999 -9999 -9999 -9999 -9999 -9999 -9999 -9999 -9999 -9999 -9999 -9999 -9999 -9999 -9999 -9999 -9999 -9999 -9999 -9999 -9999 -9999 -9999 -9999 -9999 -9999 -9999 -9999 -9999 -9999 -9999 -9999 -9999 -9999 -9999 -9999 -9999 -9999 7.55285E-1 7.55271E-1 7.55147E-1 7.54044E-1 7.59073E-1 7.50866E-1 7.44251E-1 7.4429E-1 7.3007E-1 7.11271E-1 6.88359E-1 6.34643E-1 6.48287E-1 6.88314E-1 6.5743E-1 6.37742E-1 6.37432E-1 6.75039E-1 6.39956E-1 6.10681E-1 6.16174E-1 6.419E-1 7.03895E-1 -9999 -9999 -9999 -9999 -9999 -9999 -9999 -9999 -9999 -9999 -9999 -9999 -9999 -9999 -9999 -9999 -9999 -9999 -9999 -9999 -9999 -9999 -9999 -9999 -9999 -9999 -9999 -9999 -9999 -9999 -9999 -9999 -9999 -9999 -9999 -9999 -9999 -9999 -9999 -9999 -9999 -9999 -9999 -9999
-9999 -9999 -9999 -9999 -9999 -9999 -9999 -9999 -9999 -9999 -9999 -9999 -9999 -9999 -9999 -9999 -9999 -9999 -9999 -9999 -9999 -9999 -9999 -9999 -9999 -9999 -9999 -9999 -9999 -9999 -9999 -9999 -9999 -9999 -9999 -9999 -9999 -9999 -9999 -9999 -9999 -9999 -9999 -9999 -9999 -9999 -9999 -9999 -9999 -9999 -9999 -9999 -9999 -9999 -9999 -9999 -9999 -9999 -9999 -9999 -9999 -9999 -9999 -9999 -9999 -9999 -9999 -9999 -9999 -9999 -9999 -9999 -9999 -9999 -9999 -9999 -9999 -9999 -9999 -9999 -9999 -9999 -9999 -9999 -9999 -9999 -9999 -9999 -9999 -9999 -9999 -9999 -9999 -9999 -9999 -9999 -9999 -9999 -9999 -9999 -9999 -9999 -9999 -9999 -9999 -9999 -9999 -9999 -9999 -9999 -9999 -9999 -9999 -9999 -9999 -9999 -9999 -9999 -9999 -9999 -9999 -9999 -9999 -9999 -9999 -9999 -9999 -9999 -9999 -9999 -9999 -9999 -9999 -9999 -9999 -9999 -9999 -9999 -9999 -9999 -9999 -9999 -9999 -9999 -9999 -9999 -9999 -9999 -9999 -9999 -9999 -9999 -9999 -9999 -9999 -9999 -9999 -9999 -9999 -9999 -9999 -9999 -9999 -9999 -9999 -9999 -9999 -9999 -9999 -9999 -9999 -9999 -9999 -9999 -9999 -9999 -9999 -9999 -9999 -9999 -9999 -9999 -9999 -9999 -9999 -9999 -9999 -9999 -9999 -9999 -9999 -9999 -9999 -9999 -9999 -9999 7.72404E-1 7.72287E-1 7.79121E-1 7.78164E-1 7.71516E-1 7.62696E-1 7.54444E-1 7.54089E-1 7.48671E-1 7.3487E-1 7.02198E-1 6.85393E-1 6.14209E-1 6.10929E-1 6.5948E-1 6.52377E-1 6.01449E-1 6.25743E-1 6.64663E-1 6.14323E-1 6.34567E-1 6.65518E-1 6.76152E-1 7.13896E-1 -9999 -9999 -9999 -9999 -9999 -9999 -9999 -9999 -9999 -9999 -9999 -9999 -9999 -9999 -9999 -9999 -9999 -9999 -9999 -9999 -9999 -9999 -9999 -9999 -9999 -9999 -9999 -9999 -9999 -9999 -9999 -9999 -9999 -9999 -9999 -9999 -9999 -9999 -9999 -9999 -9999 -9999 -9999 -9999
-9999 -9999 -9999 -9999 -9999 -9999 -9999 -9999 -9999 -9999 -9999 -9999 -9999 -9999 -9999 -9999 -9999 -9999 -9999 -9999 -9999 -9999 -9999 -9999 -9999 -9999 -9999 -9999 -9999 -9999 -9999 -9999 -9999 -9999 -9999 -9999 -9999 -9999 -9999 -9999 -9999 -9999 -9999 -9999 -9999 -9999 -9999 -9999 -9999 -9999 -9999 -9999 -9999 -9999 -9999 -9999 -9999 -9999 -9999 -9999 -9999 -9999 -9999 -9999 -9999 -9999 -9999 -9999 -9999 -9999 -9999 -9999 -9999 -9999 -9999 -9999 -9999 -9999 -9999 -9999 -9999 -9999 -9999 -9999 -9999 -9999 -9999 -9999 -9999 -9999 -9999 -9999 -9999 -9999 -9999 -9999 -9999 -9999 -9999 -9999 -9999 -9999 -9999 -9999 -9999 -9999 -9999 -9999 -9999 -9999 -9999 -9999 -9999 -9999 -9999 -9999 -9999 -9999 -9999 -9999 -9999 -9999 -9999 -9999 -9999 -9999 -9999 -9999 -9999 -9999 -9999 -9999 -9999 -9999 -9999 -9999 -9999 -9999 -9999 -9999 -9999 -9999 -9999 -9999 -9999 -9999 -9999 -9999 -9999 -9999 -9999 -9999 -9999 -9999 -9999 -9999 -9999 -9999 -9999 -9999 -9999 -9999 -9999 -9999 -9999 -9999 -9999 -9999 -9999 -9999 -9999 -9999 -9999 -9999 -9999 -9999 -9999 -9999 -9999 -9999 -9999 -9999 -9999 -9999 -9999 -9999 -9999 -9999 -9999 -9999 -9999 -9999 -9999 -9999 -9999 -9999 7.72918E-1 7.72649E-1 7.79186E-1 7.78552E-1 7.70988E-1 7.56636E-1 7.41669E-1 7.41424E-1 7.29845E-1 7.30651E-1 6.91395E-1 6.50938E-1 6.15683E-1 5.76508E-1 6.14295E-1 5.7006E-1 5.66759E-1 6.24461E-1 6.42969E-1 6.38655E-1 6.40943E-1 6.90282E-1 7.22924E-1 7.39901E-1 7.30171E-1 7.34647E-1 -9999 -9999 -9999 -9999 -9999 -9999 -9999 -9999 -9999 -9999 -9999 -9999 -9999 -9999 -9999 -9999 -9999 -9999 -9999 -9999 -9999 -9999 -9999 -9999 -9999 -9999 -9999 -9999 -9999 -9999 -9999 -9999 -9999 -9999 -9999 -9999 -9999 -9999 -9999 -9999 -9999 -9999
-9999 -9999 -9999 -9999 -9999 -9999 -9999 -9999 -9999 -9999 -9999 -9999 -9999 -9999 -9999 -9999 -9999 -9999 -9999 -9999 -9999 -9999 -9999 -9999 -9999 -9999 -9999 -9999 -9999 -9999 -9999 -9999 -9999 -9999 -9999 -9999 -9999 -9999 -9999 -9999 -9999 -9999 -9999 -9999 -9999 -9999 -9999 -9999 -9999 -9999 -9999 -9999 -9999 -9999 -9999 -9999 -9999 -9999 -9999 -9999 -9999 -9999 -9999 -9999 -9999 -9999 -9999 -9999 -9999 -9999 -9999 -9999 -9999 -9999 -9999 -9999 -9999 -9999 -9999 -9999 -9999 -9999 -9999 -9999 -9999 -9999 -9999 -9999 -9999 -9999 -9999 -9999 -9999 -9999 -9999 -9999 -9999 -9999 -9999 -9999 -9999 -9999 -9999 -9999 -9999 -9999 -9999 -9999 -9999 -9999 -9999 -9999 -9999 -9999 -9999 -9999 -9999 -9999 -9999 -9999 -9999 -9999 -9999 -9999 -9999 -9999 -9999 -9999 -9999 -9999 -9999 -9999 -9999 -9999 -9999 -9999 -9999 -9999 -9999 -9999 -9999 -9999 -9999 -9999 -9999 -9999 -9999 -9999 -9999 -9999 -9999 -9999 -9999 -9999 -9999 -9999 -9999 -9999 -9999 -9999 -9999 -9999 -9999 -9999 -9999 -9999 -9999 -9999 -9999 -9999 -9999 -9999 -9999 -9999 -9999 -9999 -9999 -9999 -9999 -9999 -9999 -9999 -9999 -9999 -9999 -9999 -9999 -9999 -9999 -9999 -9999 -9999 -9999 -9999 -9999 -9999 7.72794E-1 7.80147E-1 7.8014E-1 7.74397E-1 7.60853E-1 7.52074E-1 7.50532E-1 7.30532E-1 7.2445E-1 7.18526E-1 7.09741E-1 6.58738E-1 6.07523E-1 5.70282E-1 5.00299E-1 4.5798E-1 4.54697E-1 5.24532E-1 6.0624E-1 6.84329E-1 7.2064E-1 7.51778E-1 7.52907E-1 7.39151E-1 7.41357E-1 7.42553E-1 -9999 -9999 -9999 -9999 -9999 -9999 -9999 -9999 -9999 -9999 -9999 -9999 -9999 -9999 -9999 -9999 -9999 -9999 -9999 -9999 -9999 -9999 -9999 -9999 -9999 -9999 -9999 -9999 -9999 -9999 -9999 -9999 -9999 -9999 -9999 -9999 -9999 -9999 -9999 -9999 -9999 -9999
-9999 -9999 -9999 -9999 -9999 -9999 -9999 -9999 -9999 -9999 -9999 -9999 -9999 -9999 -9999 -9999 -9999 -9999 -9999 -9999 -9999 -9999 -9999 -9999 -9999 -9999 -9999 -9999 -9999 -9999 -9999 -9999 -9999 -9999 -9999 -9999 -9999 -9999 -9999 -9999 -9999 -9999 -9999 -9999 -9999 -9999 -9999 -9999 -9999 -9999 -9999 -9999 -9999 -9999 -9999 -9999 -9999 -9999 -9999 -9999 -9999 -9999 -9999 -9999 -9999 -9999 -9999 -9999 -9999 -9999 -9999 -9999 -9999 -9999 -9999 -9999 -9999 -9999 -9999 -9999 -9999 -9999 -9999 -9999 -9999 -9999 -9999 -9999 -9999 -9999 -9999 -9999 -9999 -9999 -9999 -9999 -9999 -9999 -9999 -9999 -9999 -9999 -9999 -9999 -9999 -9999 -9999 -9999 -9999 -9999 -9999 -9999 -9999 -9999 -9999 -9999 -9999 -9999 -9999 -9999 -9999 -9999 -9999 -9999 -9999 -9999 -9999 -9999 -9999 -9999 -9999 -9999 -9999 -9999 -9999 -9999 -9999 -9999 -9999 -9999 -9999 -9999 -9999 -9999 -9999 -9999 -9999 -9999 -9999 -9999 -9999 -9999 -9999 -9999 -9999 -9999 -9999 -9999 -9999 -9999 -9999 -9999 -9999 -9999 -9999 -9999 -9999 -9999 -9999 -9999 -9999 -9999 -9999 -9999 -9999 -9999 -9999 -9999 -9999 -9999 -9999 -9999 -9999 -9999 -9999 -9999 -9999 -9999 -9999 -9999 -9999 -9999 -9999 -9999 -9999 7.7153E-1 7.70782E-1 7.80592E-1 7.76083E-1 7.70169E-1 7.56428E-1 7.47633E-1 7.40533E-1 7.34083E-1 7.1281E-1 6.81829E-1 6.65343E-1 6.85164E-1 6.22847E-1 5.31758E-1 4.44186E-1 3.66913E-1 3.5725E-1 4.68238E-1 5.88441E-1 6.93772E-1 7.4843E-1 7.57063E-1 7.51798E-1 7.54173E-1 7.55874E-1 7.57439E-1 7.33223E-1 -9999 -9999 -9999 -9999 7.35148E-1 -9999 -9999 -9999 -9999 -9999 -9999 -9999 -9999 -9999 -9999 -9999 -9999 -9999 -9999 -9999 -9999 -9999 -9999 -9999 -9999 -9999 -9999 -9999 -9999 -9999 -9999 -9999 -9999 -9999 -9999 -9999 -9999 -9999 -9999 -9999 -9999
-9999 -9999 -9999 -9999 -9999 -9999 -9999 -9999 -9999 -9999 -9999 -9999 -9999 -9999 -9999 -9999 -9999 -9999 -9999 -9999 -9999 -9999 -9999 -9999 -9999 -9999 -9999 -9999 -9999 -9999 -9999 -9999 -9999 -9999 -9999 -9999 -9999 -9999 -9999 -9999 -9999 -9999 -9999 -9999 -9999 -9999 -9999 -9999 -9999 -9999 -9999 -9999 -9999 -9999 -9999 -9999 -9999 -9999 -9999 -9999 -9999 -9999 -9999 -9999 -9999 -9999 -9999 -9999 -9999 -9999 -9999 -9999 -9999 -9999 -9999 -9999 -9999 -9999 -9999 -9999 -9999 -9999 -9999 -9999 -9999 -9999 -9999 -9999 -9999 -9999 -9999 -9999 -9999 -9999 -9999 -9999 -9999 -9999 -9999 -9999 -9999 -9999 -9999 -9999 -9999 -9999 -9999 -9999 -9999 -9999 -9999 -9999 -9999 -9999 -9999 -9999 -9999 -9999 -9999 -9999 -9999 -9999 -9999 -9999 -9999 -9999 -9999 -9999 -9999 -9999 -9999 -9999 -9999 -9999 -9999 -9999 -9999 -9999 -9999 -9999 -9999 -9999 -9999 -9999 -9999 -9999 -9999 -9999 -9999 -9999 -9999 -9999 -9999 -9999 -9999 -9999 -9999 -9999 -9999 -9999 -9999 -9999 -9999 -9999 -9999 -9999 -9999 -9999 -9999 -9999 -9999 -9999 -9999 -9999 -9999 -9999 -9999 -9999 -9999 -9999 -9999 -9999 -9999 -9999 -9999 -9999 -9999 -9999 -9999 -9999 -9999 -9999 -9999 -9999 7.71937E-1 7.86083E-1 7.92824E-1 7.94397E-1 7.91245E-1 7.8648E-1 7.74464E-1 7.61256E-1 7.4811E-1 7.41699E-1 7.32616E-1 6.73238E-1 6.37455E-1 6.2645E-1 5.78386E-1 5.109E-1 3.82816E-1 3.12058E-1 3.88012E-1 5.45405E-1 6.54453E-1 7.21447E-1 7.32129E-1 7.33013E-1 7.33982E-1 7.53543E-1 7.56448E-1 7.52127E-1 7.54783E-1 7.48776E-1 -9999 7.32549E-1 7.31999E-1 7.32886E-1 -9999 -9999 -9999 -9999 -9999 -9999 -9999 -9999 -9999 -9999 -9999 -9999 -9999 -9999 -9999 -9999 -9999 -9999 -9999 -9999 -9999 -9999 -9999 -9999 -9999 -9999 -9999 -9999 -9999 -9999 -9999 -9999 -9999 -9999 -9999 -9999
-9999 -9999 -9999 -9999 -9999 -9999 -9999 -9999 -9999 -9999 -9999 -9999 -9999 -9999 -9999 -9999 -9999 -9999 -9999 -9999 -9999 -9999 -9999 -9999 -9999 -9999 -9999 -9999 -9999 -9999 -9999 -9999 -9999 -9999 -9999 -9999 -9999 -9999 -9999 -9999 -9999 -9999 -9999 -9999 -9999 -9999 -9999 -9999 -9999 -9999 -9999 -9999 -9999 -9999 -9999 -9999 -9999 -9999 -9999 -9999 -9999 -9999 -9999 -9999 -9999 -9999 -9999 -9999 -9999 -9999 -9999 -9999 -9999 -9999 -9999 -9999 -9999 -9999 -9999 -9999 -9999 -9999 -9999 -9999 -9999 -9999 -9999 -9999 -9999 -9999 -9999 -9999 -9999 -9999 -9999 -9999 -9999 -9999 -9999 -9999 -9999 -9999 -9999 -9999 -9999 -9999 -9999 -9999 -9999 -9999 -9999 -9999 -9999 -9999 -9999 -9999 -9999 -9999 -9999 -9999 -9999 -9999 -9999 -9999 -9999 -9999 -9999 -9999 -9999 -9999 -9999 -9999 -9999 -9999 -9999 -9999 -9999 -9999 -9999 -9999 -9999 -9999 -9999 -9999 -9999 -9999 -9999 -9999 -9999 -9999 -9999 -9999 -9999 -9999 -9999 -9999 -9999 -9999 -9999 -9999 -9999 -9999 -9999 -9999 -9999 -9999 -9999 -9999 -9999 -9999 -9999 -9999 -9999 -9999 -9999 -9999 -9999 -9999 -9999 -9999 -9999 -9999 -9999 -9999 -9999 -9999 -9999 -9999 -9999 -9999 -9999 -9999 -9999 7.86742E-1 7.85357E-1 7.92407E-1 7.93385E-1 7.89006E-1 7.84748E-1 7.80794E-1 7.69581E-1 7.63339E-1 7.5068E-1 7.3679E-1 7.03207E-1 6.79812E-1 6.40977E-1 5.68208E-1 4.9051E-1 4.60372E-1 3.8517E-1 4.64657E-1 5.05333E-1 5.79785E-1 6.51428E-1 6.84329E-1 6.45202E-1 6.58516E-1 6.74527E-1 7.13991E-1 7.38683E-1 7.53E-1 7.49441E-1 7.47588E-1 7.39871E-1 7.49767E-1 7.60347E-1 -9999 -9999 -9999 -9999 -9999 -9999 -9999 -9999 -9999 -9999 -9999 -9999 -9999 -9999 -9999 -9999 -9999 -9999 -9999 -9999 -9999 -9999 -9999 -9999 -9999 -9999 -9999 -9999 -9999 -9999 -9999 -9999 -9999 -9999 -9999 -9999 -9999
-9999 -9999 -9999 -9999 -9999 -9999 -9999 -9999 -9999 -9999 -9999 -9999 -9999 -9999 -9999 -9999 -9999 -9999 -9999 -9999 -9999 -9999 -9999 -9999 -9999 -9999 -9999 -9999 -9999 -9999 -9999 -9999 -9999 -9999 -9999 -9999 -9999 -9999 -9999 -9999 -9999 -9999 -9999 -9999 -9999 -9999 -9999 -9999 -9999 -9999 -9999 -9999 -9999 -9999 -9999 -9999 -9999 -9999 -9999 -9999 -9999 -9999 -9999 -9999 -9999 -9999 -9999 -9999 -9999 -9999 -9999 -9999 -9999 -9999 -9999 -9999 -9999 -9999 -9999 -9999 -9999 -9999 -9999 -9999 -9999 -9999 -9999 -9999 -9999 -9999 -9999 -9999 -9999 -9999 -9999 -9999 -9999 -9999 -9999 -9999 -9999 -9999 -9999 -9999 -9999 -9999 -9999 -9999 -9999 -9999 -9999 -9999 -9999 -9999 -9999 -9999 -9999 -9999 -9999 -9999 -9999 -9999 -9999 -9999 -9999 -9999 -9999 -9999 -9999 -9999 -9999 -9999 -9999 -9999 -9999 -9999 -9999 -9999 -9999 -9999 -9999 -9999 -9999 -9999 -9999 -9999 -9999 -9999 -9999 -9999 -9999 -9999 -9999 -9999 -9999 -9999 -9999 -9999 -9999 -9999 -9999 -9999 -9999 -9999 -9999 -9999 -9999 -9999 -9999 -9999 -9999 -9999 -9999 -9999 -9999 -9999 -9999 -9999 -9999 -9999 -9999 -9999 -9999 -9999 -9999 -9999 -9999 -9999 -9999 -9999 -9999 -9999 7.86263E-1 7.83763E-1 7.82515E-1 7.8992E-1 7.91074E-1 5.08452E-1 5.23618E-1 7.79149E-1 7.73167E-1 7.66543E-1 7.56793E-1 7.23002E-1 6.60105E-1 5.72823E-1 5.25967E-1 4.63922E-1 4.11704E-1 3.66146E-1 4.48969E-1 5.56933E-1 6.36551E-1 6.64717E-1 6.95728E-1 6.55274E-1 5.97208E-1 5.69588E-1 6.27212E-1 6.69693E-1 7.04521E-1 7.40639E-1 7.28195E-1 7.26657E-1 7.20576E-1 7.31596E-1 7.55666E-1 -9999 -9999 -9999 -9999 -9999 -9999 -9999 -9999 -9999 -9999 7.34856E-1 7.33978E-1 -9999 -9999 -9999 -9999 -9999 -9999 -9999 -9999 -9999 -9999 -9999 -9999 -9999 -9999 -9999 -9999 -9999 -9999 -9999 -9999 -9999 -9999 -9999 -9999 -9999
-9999 -9999 -9999 -9999 -9999 -9999 -9999 -9999 -9999 -9999 -9999 -9999 -9999 -9999 -9999 -9999 -9999 -9999 -9999 -9999 -9999 -9999 -9999 -9999 -9999 -9999 -9999 -9999 -9999 -9999 -9999 -9999 -9999 -9999 -9999 -9999 -9999 -9999 -9999 -9999 -9999 -9999 -9999 -9999 -9999 -9999 -9999 -9999 -9999 -9999 -9999 -9999 -9999 -9999 -9999 -9999 -9999 -9999 -9999 -9999 -9999 -9999 -9999 -9999 -9999 -9999 -9999 -9999 -9999 -9999 -9999 -9999 -9999 -9999 -9999 -9999 -9999 -9999 -9999 -9999 -9999 -9999 -9999 -9999 -9999 -9999 -9999 -9999 -9999 -9999 -9999 -9999 -9999 -9999 -9999 -9999 -9999 -9999 -9999 -9999 -9999 -9999 -9999 -9999 -9999 -9999 -9999 -9999 -9999 -9999 -9999 -9999 -9999 -9999 -9999 -9999 -9999 -9999 -9999 -9999 -9999 -9999 -9999 -9999 -9999 -9999 -9999 -9999 -9999 -9999 -9999 -9999 -9999 -9999 -9999 -9999 -9999 -9999 -9999 -9999 -9999 -9999 -9999 -9999 -9999 -9999 -9999 -9999 -9999 -9999 -9999 -9999 -9999 -9999 -9999 -9999 -9999 -9999 -9999 -9999 -9999 -9999 -9999 -9999 -9999 -9999 -9999 -9999 -9999 -9999 -9999 -9999 -9999 -9999 -9999 -9999 -9999 -9999 -9999 -9999 -9999 -9999 -9999 -9999 -9999 -9999 -9999 -9999 -9999 -9999 -9999 -9999 7.8339E-1 7.76766E-1 7.69506E-1 4.64127E-1 4.81958E-1 4.9049E-1 5.34283E-1 5.63203E-1 5.77429E-1 7.61846E-1 7.44035E-1 6.9431E-1 6.16983E-1 5.14934E-1 4.08692E-1 3.85426E-1 3.4102E-1 3.69003E-1 5.04858E-1 5.56321E-1 6.13273E-1 6.34168E-1 6.39597E-1 5.57767E-1 5.16576E-1 5.56443E-1 5.91487E-1 5.82939E-1 6.75975E-1 6.94378E-1 6.69794E-1 6.50138E-1 6.7299E-1 7.35401E-1 7.4363E-1 -9999 -9999 -9999 -9999 -9999 -9999 -9999 -9999 -9999 -9999 -9999 -9999 -9999 -9999 -9999 -9999 -9999 -9999 -9999 -9999 -9999 -9999 -9999 -9999 -9999 -9999 -9999 -9999 -9999 -9999 -9999 -9999 -9999 -9999 -9999 -9999 -9999
-9999 -9999 -9999 -9999 -9999 -9999 -9999 -9999 -9999 -9999 -9999 -9999 -9999 -9999 -9999 -9999 -9999 -9999 -9999 -9999 -9999 -9999 -9999 -9999 -9999 -9999 -9999 -9999 -9999 -9999 -9999 -9999 -9999 -9999 -9999 -9999 -9999 -9999 -9999 -9999 -9999 -9999 -9999 -9999 -9999 -9999 -9999 -9999 -9999 -9999 -9999 -9999 -9999 -9999 -9999 -9999 -9999 -9999 -9999 -9999 -9999 -9999 -9999 -9999 -9999 -9999 -9999 -9999 -9999 -9999 -9999 -9999 -9999 -9999 -9999 -9999 -9999 -9999 -9999 -9999 -9999 -9999 -9999 -9999 -9999 -9999 -9999 -9999 -9999 -9999 -9999 -9999 -9999 -9999 -9999 -9999 -9999 -9999 -9999 -9999 -9999 -9999 -9999 -9999 -9999 -9999 -9999 -9999 -9999 -9999 -9999 -9999 -9999 -9999 -9999 -9999 -9999 -9999 -9999 -9999 -9999 -9999 -9999 -9999 -9999 -9999 -9999 -9999 -9999 -9999 -9999 -9999 -9999 -9999 -9999 -9999 -9999 -9999 -9999 -9999 -9999 -9999 -9999 -9999 -9999 -9999 -9999 -9999 -9999 -9999 -9999 -9999 -9999 -9999 -9999 -9999 -9999 -9999 -9999 -9999 -9999 -9999 -9999 -9999 -9999 -9999 -9999 -9999 -9999 -9999 -9999 -9999 -9999 -9999 -9999 -9999 -9999 -9999 -9999 -9999 -9999 -9999 -9999 -9999 -9999 -9999 -9999 -9999 -9999 -9999 -9999 -9999 -9999 7.62976E-1 4.29178E-1 4.43519E-1 4.75854E-1 4.84408E-1 5.09714E-1 5.34643E-1 6.04712E-1 6.43319E-1 6.96652E-1 5.48844E-1 4.96368E-1 4.2033E-1 3.40394E-1 6.26642E-1 4.34087E-1 4.09844E-1 4.16743E-1 4.96893E-1 5.30468E-1 5.94315E-1 5.3231E-1 4.37536E-1 3.82791E-1 4.72985E-1 5.60602E-1 6.06545E-1 6.74475E-1 6.78883E-1 6.73954E-1 6.31569E-1 6.07411E-1 6.8468E-1 7.46273E-1 7.44231E-1 7.49975E-1 -9999 -9999 -9999 -9999 -9999 -9999 -9999 -9999 -9999 -9999 -9999 -9999 -9999 -9999 -9999 -9999 -9999 -9999 -9999 -9999 -9999 -9999 -9999 -9999 -9999 -9999 -9999 -9999 -9999 -9999 -9999 -9999 -9999 -9999 -9999
-9999 -9999 -9999 -9999 -9999 -9999 -9999 -9999 -9999 -9999 -9999 -9999 -9999 -9999 -9999 -9999 -9999 -9999 -9999 -9999 -9999 -9999 -9999 -9999 -9999 -9999 -9999 -9999 -9999 -9999 -9999 -9999 -9999 -9999 -9999 -9999 -9999 -9999 -9999 -9999 -9999 -9999 -9999 -9999 -9999 -9999 -9999 -9999 -9999 -9999 -9999 -9999 -9999 -9999 -9999 -9999 -9999 -9999 -9999 -9999 -9999 -9999 -9999 -9999 -9999 -9999 -9999 -9999 -9999 -9999 -9999 -9999 -9999 -9999 -9999 -9999 -9999 -9999 -9999 -9999 -9999 -9999 -9999 -9999 -9999 -9999 -9999 -9999 -9999 -9999 -9999 -9999 -9999 -9999 -9999 -9999 -9999 -9999 -9999 -9999 -9999 -9999 -9999 -9999 -9999 -9999 -9999 -9999 -9999 -9999 -9999 -9999 -9999 -9999 -9999 -9999 -9999 -9999 -9999 -9999 -9999 -9999 -9999 -9999 -9999 -9999 -9999 -9999 -9999 -9999 -9999 -9999 -9999 -9999 -9999 -9999 -9999 -9999 -9999 -9999 -9999 -9999 -9999 -9999 -9999 -9999 -9999 -9999 -9999 -9999 -9999 -9999 -9999 -9999 -9999 -9999 -9999 -9999 -9999 -9999 -9999 -9999 -9999 -9999 -9999 -9999 -9999 -9999 -9999 -9999 -9999 -9999 -9999 -9999 -9999 -9999 -9999 -9999 -9999 -9999 -9999 -9999 -9999 -9999 -9999 -9999 -9999 -9999 -9999 -9999 -9999 -9999 7.82552E-1 7.71058E-1 -9999 4.34717E-1 4.49109E-1 4.53961E-1 4.81119E-1 5.5187E-1 7.68253E-1 7.94149E-1 7.85227E-1 7.56938E-1 6.68399E-1 6.40133E-1 6.10926E-1 7.07321E-1 6.935E-1 3.95356E-1 3.16778E-1 4.07315E-1 4.44995E-1 5.08103E-1 4.79864E-1 4.1446E-1 4.4347E-1 4.87283E-1 5.67593E-1 6.05392E-1 6.34246E-1 6.56258E-1 7.06712E-1 6.98773E-1 7.03116E-1 7.38514E-1 7.17806E-1 7.19702E-1 7.37107E-1 7.36377E-1 7.42252E-1 -9999 -9999 -9999 -9999 7.35356E-1 -9999 -9999 -9999 -9999 -9999 -9999 -9999 -9999 -9999 -9999 -9999 -9999 -9999 -9999 -9999 -9999 -9999 -9999 -9999 -9999 -9999 -9999 -9999 -9999 -9999 -9999 -9999 -9999
-9999 -9999 -9999 -9999 -9999 -9999 -9999 -9999 -9999 -9999 -9999 -9999 -9999 -9999 -9999 -9999 -9999 -9999 -9999 -9999 -9999 -9999 -9999 -9999 -9999 -9999 -9999 -9999 -9999 -9999 -9999 -9999 -9999 -9999 -9999 -9999 -9999 -9999 -9999 -9999 -9999 -9999 -9999 -9999 -9999 -9999 -9999 -9999 -9999 -9999 -9999 -9999 -9999 -9999 -9999 -9999 -9999 -9999 -9999 -9999 -9999 -9999 -9999 -9999 -9999 -9999 -9999 -9999 -9999 -9999 -9999 -9999 -9999 -9999 -9999 -9999 -9999 -9999 -9999 -9999 -9999 -9999 -9999 -9999 -9999 -9999 -9999 -9999 -9999 -9999 -9999 -9999 -9999 -9999 -9999 -9999 -9999 -9999 -9999 -9999 -9999 -9999 -9999 -9999 -9999 -9999 -9999 -9999 -9999 -9999 -9999 -9999 -9999 -9999 -9999 -9999 -9999 -9999 -9999 -9999 -9999 -9999 -9999 -9999 -9999 -9999 -9999 -9999 -9999 -9999 -9999 -9999 -9999 -9999 -9999 -9999 -9999 -9999 -9999 -9999 -9999 -9999 -9999 -9999 -9999 -9999 -9999 -9999 -9999 -9999 -9999 -9999 -9999 -9999 -9999 -9999 -9999 -9999 -9999 -9999 -9999 -9999 -9999 -9999 -9999 -9999 -9999 -9999 -9999 -9999 -9999 -9999 -9999 -9999 -9999 -9999 -9999 -9999 -9999 -9999 -9999 -9999 -9999 -9999 -9999 -9999 -9999 -9999 -9999 -9999 -9999 7.87856E-1 7.8227E-1 7.83958E-1 7.88409E-1 7.85635E-1 4.47183E-1 4.29907E-1 4.51939E-1 5.31654E-1 7.50287E-1 7.86028E-1 7.93605E-1 7.59644E-1 7.83484E-1 7.5949E-1 7.23685E-1 7.81561E-1 7.88198E-1 7.29244E-1 4.54765E-1 4.55356E-1 4.6886E-1 4.37104E-1 4.16636E-1 4.37827E-1 4.54598E-1 5.1673E-1 5.81252E-1 6.42739E-1 6.53396E-1 6.80641E-1 7.29273E-1 7.42475E-1 7.31982E-1 7.23534E-1 7.24507E-1 7.14911E-1 7.23687E-1 7.33427E-1 7.43558E-1 7.53677E-1 7.436E-1 7.49143E-1 7.52054E-1 7.51411E-1 7.50118E-1 -9999 -9999 -9999 -9999 -9999 -9999 -9999 -9999 -9999 -9999 -9999 -9999 -9999 -9999 -9999 -9999 -9999 -9999 -9999 -9999 -9999 -9999 -9999 -9999 -9999 -9999 -9999
-9999 -9999 -9999 -9999 -9999 -9999 -9999 -9999 -9999 -9999 -9999 -9999 -9999 -9999 -9999 -9999 -9999 -9999 -9999 -9999 -9999 -9999 -9999 -9999 -9999 -9999 -9999 -9999 -9999 -9999 -9999 -9999 -9999 -9999 -9999 -9999 -9999 -9999 -9999 -9999 -9999 -9999 -9999 -9999 -9999 -9999 -9999 -9999 -9999 -9999 -9999 -9999 -9999 -9999 -9999 -9999 -9999 -9999 -9999 -9999 -9999 -9999 -9999 -9999 -9999 -9999 -9999 -9999 -9999 -9999 -9999 -9999 -9999 -9999 -9999 -9999 -9999 -9999 -9999 -9999 -9999 -9999 -9999 -9999 -9999 -9999 -9999 -9999 -9999 -9999 -9999 -9999 -9999 -9999 -9999 -9999 -9999 -9999 -9999 -9999 -9999 -9999 -9999 -9999 -9999 -9999 -9999 -9999 -9999 -9999 -9999 -9999 -9999 -9999 -9999 -9999 -9999 -9999 -9999 -9999 -9999 -9999 -9999 -9999 -9999 -9999 -9999 -9999 -9999 -9999 -9999 -9999 -9999 -9999 -9999 -9999 -9999 -9999 -9999 -9999 -9999 -9999 -9999 -9999 -9999 -9999 -9999 -9999 -9999 -9999 -9999 -9999 -9999 -9999 -9999 -9999 -9999 -9999 -9999 -9999 -9999 -9999 -9999 -9999 -9999 -9999 -9999 -9999 -9999 -9999 -9999 -9999 -9999 -9999 -9999 -9999 -9999 -9999 -9999 -9999 -9999 -9999 -9999 -9999 -9999 -9999 -9999 -9999 -9999 7.96715E-1 7.89236E-1 7.85356E-1 7.97253E-1 8.08881E-1 8.07562E-1 7.98406E-1 8.09016E-1 4.59692E-1 4.37929E-1 5.16137E-1 7.77922E-1 7.94184E-1 7.93845E-1 7.93444E-1 8.06725E-1 7.66405E-1 7.6051E-1 7.40976E-1 7.47346E-1 7.9076E-1 7.8414E-1 7.50272E-1 7.10487E-1 6.94458E-1 4.59197E-1 4.87103E-1 5.64436E-1 5.81474E-1 6.41677E-1 6.74679E-1 6.82457E-1 6.90334E-1 6.62823E-1 6.62926E-1 6.60446E-1 6.59511E-1 7.01082E-1 7.47127E-1 7.42827E-1 7.18084E-1 7.32621E-1 7.47911E-1 7.5376E-1 7.53521E-1 7.49631E-1 7.48285E-1 7.53398E-1 7.43893E-1 7.2923E-1 7.32211E-1 -9999 -9999 -9999 -9999 -9999 -9999 -9999 -9999 -9999 -9999 -9999 -9999 -9999 -9999 -9999 -9999 -9999 -9999 -9999 -9999 -9999 -9999 -9999 -9999
-9999 -9999 -9999 -9999 -9999 -9999 -9999 -9999 -9999 -9999 -9999 -9999 -9999 -9999 -9999 -9999 -9999 -9999 -9999 -9999 -9999 -9999 -9999 -9999 -9999 -9999 -9999 -9999 -9999 -9999 -9999 -9999 -9999 -9999 -9999 -9999 -9999 -9999 -9999 -9999 -9999 -9999 -9999 -9999 -9999 -9999 -9999 -9999 -9999 -9999 -9999 -9999 -9999 -9999 -9999 -9999 -9999 -9999 -9999 -9999 -9999 -9999 -9999 -9999 -9999 -9999 -9999 -9999 -9999 -9999 -9999 -9999 -9999 -9999 -9999 -9999 -9999 -9999 -9999 -9999 -9999 -9999 -9999 -9999 -9999 -9999 -9999 -9999 -9999 -9999 -9999 -9999 -9999 -9999 -9999 -9999 -9999 -9999 -9999 -9999 -9999 -9999 -9999 -9999 -9999 -9999 -9999 -9999 -9999 -9999 -9999 -9999 -9999 -9999 -9999 -9999 -9999 -9999 -9999 -9999 -9999 -9999 -9999 -9999 -9999 -9999 -9999 -9999 -9999 -9999 -9999 -9999 -9999 -9999 -9999 -9999 -9999 -9999 -9999 -9999 -9999 -9999 -9999 -9999 -9999 -9999 -9999 -9999 -9999 -9999 -9999 -9999 -9999 -9999 -9999 -9999 -9999 -9999 -9999 -9999 -9999 -9999 -9999 -9999 -9999 -9999 -9999 -9999 -9999 -9999 -9999 -9999 -9999 -9999 -9999 -9999 -9999 -9999 -9999 -9999 -9999 -9999 -9999 -9999 -9999 -9999 -9999 8.00056E-1 8.01654E-1 8.00684E-1 7.96395E-1 7.88409E-1 8.08985E-1 7.70331E-1 7.47645E-1 7.27577E-1 5.89598E-1 5.08292E-1 4.52424E-1 5.03883E-1 7.30132E-1 7.69346E-1 7.20049E-1 6.86421E-1 7.19799E-1 7.50081E-1 7.66831E-1 7.90568E-1 7.32749E-1 7.82873E-1 7.93239E-1 7.9039E-1 7.86504E-1 7.57621E-1 7.17834E-1 4.85114E-1 5.98825E-1 6.40608E-1 6.33395E-1 6.01528E-1 5.89495E-1 6.15497E-1 6.4173E-1 6.82003E-1 6.89238E-1 6.88938E-1 7.22603E-1 7.55351E-1 7.58562E-1 7.52434E-1 7.57217E-1 7.42647E-1 7.52548E-1 7.59663E-1 7.46805E-1 7.52866E-1 7.55122E-1 7.42402E-1 7.47757E-1 7.43011E-1 7.288E-1 -9999 -9999 -9999 -9999 -9999 -9999 -9999 -9999 -9999 -9999 -9999 -9999 -9999 -9999 -9999 -9999 -9999 -9999 -9999 -9999 -9999 -9999 -9999
-9999 -9999 -9999 -9999 -9999 -9999 -9999 -9999 -9999 -9999 -9999 -9999 -9999 -9999 -9999 -9999 -9999 -9999 -9999 -9999 -9999 -9999 -9999 -9999 -9999 -9999 -9999 -9999 -9999 -9999 -9999 -9999 -9999 -9999 -9999 -9999 -9999 -9999 -9999 -9999 -9999 -9999 -9999 -9999 -9999 -9999 -9999 -9999 -9999 -9999 -9999 -9999 -9999 -9999 -9999 -9999 -9999 -9999 -9999 -9999 -9999 -9999 -9999 -9999 -9999 -9999 -9999 -9999 -9999 -9999 -9999 -9999 -9999 -9999 -9999 -9999 -9999 -9999 -9999 -9999 -9999 -9999 -9999 -9999 -9999 -9999 -9999 -9999 -9999 -9999 -9999 -9999 -9999 -9999 -9999 -9999 -9999 -9999 -9999 -9999 -9999 -9999 -9999 -9999 -9999 -9999 -9999 -9999 -9999 -9999 -9999 -9999 -9999 -9999 -9999 -9999 -9999 -9999 -9999 -9999 -9999 -9999 -9999 -9999 -9999 -9999 -9999 -9999 -9999 -9999 -9999 -9999 -9999 -9999 -9999 -9999 -9999 -9999 -9999 -9999 -9999 -9999 -9999 -9999 -9999 -9999 -9999 -9999 -9999 -9999 -9999 -9999 -9999 -9999 -9999 -9999 -9999 -9999 -9999 -9999 -9999 -9999 -9999 -9999 -9999 -9999 -9999 -9999 -9999 -9999 -9999 -9999 -9999 -9999 -9999 -9999 -9999 -9999 -9999 -9999 -9999 -9999 -9999 -9999 -9999 7.9925E-1 8.02465E-1 8.01616E-1 8.06253E-1 8.08247E-1 8.08269E-1 8.01312E-1 8.0504E-1 7.30972E-1 6.50468E-1 7.29187E-1 5.78492E-1 5.35672E-1 4.78E-1 4.94997E-1 5.59781E-1 5.35656E-1 5.06326E-1 5.04166E-1 6.71876E-1 7.19855E-1 7.77148E-1 7.58718E-1 7.03193E-1 7.50975E-1 7.8143E-1 7.90304E-1 7.50434E-1 7.88687E-1 7.53553E-1 5.70809E-1 5.41221E-1 5.29932E-1 5.30888E-1 5.73589E-1 6.40448E-1 6.83008E-1 6.90931E-1 6.9365E-1 7.15253E-1 7.00937E-1 7.24322E-1 7.36486E-1 7.47135E-1 7.64892E-1 7.60231E-1 7.66895E-1 7.72028E-1 7.45604E-1 7.63374E-1 7.60023E-1 7.48092E-1 7.43688E-1 7.44851E-1 7.44445E-1 7.39057E-1 7.16632E-1 7.32126E-1 -9999 -9999 -9999 -9999 -9999 -9999 -9999 -9999 -9999 -9999 -9999 -9999 -9999 -9999 -9999 -9999 -9999 -9999 -9999 -9999 -9999
-9999 -9999 -9999 -9999 -9999 -9999 -9999 -9999 -9999 -9999 -9999 -9999 -9999 -9999 -9999 -9999 -9999 -9999 -9999 -9999 -9999 -9999 -9999 -9999 -9999 -9999 -9999 -9999 -9999 -9999 -9999 -9999 -9999 -9999 -9999 -9999 -9999 -9999 -9999 -9999 -9999 -9999 -9999 -9999 -9999 -9999 -9999 -9999 -9999 -9999 -9999 -9999 -9999 -9999 -9999 -9999 -9999 -9999 -9999 -9999 -9999 -9999 -9999 -9999 -9999 -9999 -9999 -9999 -9999 -9999 -9999 -9999 -9999 -9999 -9999 -9999 -9999 -9999 -9999 -9999 -9999 -9999 -9999 -9999 -9999 -9999 -9999 -9999 -9999 -9999 -9999 -9999 -9999 -9999 -9999 -9999 -9999 -9999 -9999 -9999 -9999 -9999 -9999 -9999 -9999 -9999 -9999 -9999 -9999 -9999 -9999 -9999 -9999 -9999 -9999 -9999 -9999 -9999 -9999 -9999 -9999 -9999 -9999 -9999 -9999 -9999 -9999 -9999 -9999 -9999 -9999 -9999 -9999 -9999 -9999 -9999 -9999 -9999 -9999 -9999 -9999 -9999 -9999 -9999 -9999 -9999 -9999 -9999 -9999 -9999 -9999 -9999 -9999 -9999 -9999 -9999 -9999 -9999 -9999 -9999 -9999 -9999 -9999 -9999 -9999 -9999 -9999 -9999 -9999 -9999 -9999 -9999 -9999 -9999 4.56865E-1 -9999 -9999 -9999 4.78296E-1 4.88581E-1 4.91452E-1 8.00684E-1 8.01445E-1 8.0181E-1 8.02333E-1 8.02323E-1 8.07871E-1 7.89269E-1 7.74359E-1 7.88366E-1 8.09509E-1 7.96711E-1 5.62575E-1 6.92798E-1 7.22113E-1 7.09053E-1 6.13169E-1 5.30291E-1 4.95052E-1 5.15561E-1 5.04706E-1 4.91011E-1 4.86487E-1 4.83254E-1 5.04616E-1 5.63088E-1 7.51582E-1 7.09043E-1 7.68265E-1 7.34919E-1 7.40341E-1 7.73475E-1 7.35978E-1 7.62951E-1 6.94265E-1 7.56783E-1 5.29801E-1 5.42624E-1 6.3027E-1 6.58836E-1 6.67427E-1 7.05471E-1 7.29577E-1 7.02313E-1 7.29119E-1 7.25339E-1 7.19713E-1 7.4199E-1 7.44796E-1 7.53919E-1 7.61761E-1 7.64459E-1 7.66228E-1 7.70526E-1 7.54051E-1 7.58123E-1 7.52622E-1 7.42517E-1 7.3649E-1 7.43341E-1 7.39597E-1 7.54051E-1 7.26726E-1 7.29787E-1 7.24851E-1 7.19397E-1 7.09829E-1 7.13908E-1 7.16455E-1 7.1796E-1 -9999 6.98537E-1 6.96657E-1 6.95366E-1 7.07509E-1 -9999 -9999 -9999 -9999 -9999 -9999 -9999 -9999 -9999
-9999 -9999 -9999 -9999 -9999 -9999 -9999 -9999 -9999 -9999 -9999 -9999 -9999 -9999 -9999 -9999 -9999 -9999 -9999 -9999 -9999 -9999 -9999 -9999 -9999 -9999 -9999 -9999 -9999 -9999 -9999 -9999 -9999 -9999 -9999 -9999 -9999 -9999 -9999 -9999 -9999 -9999 -9999 -9999 -9999 -9999 -9999 -9999 -9999 -9999 -9999 -9999 -9999 -9999 -9999 -9999 -9999 -9999 -9999 -9999 -9999 -9999 -9999 -9999 -9999 -9999 -9999 -9999 -9999 -9999 -9999 -9999 -9999 -9999 -9999 -9999 -9999 -9999 -9999 -9999 -9999 -9999 -9999 -9999 -9999 -9999 -9999 -9999 -9999 -9999 -9999 -9999 -9999 -9999 -9999 -9999 -9999 -9999 -9999 -9999 -9999 -9999 -9999 -9999 -9999 -9999 -9999 -9999 -9999 -9999 -9999 -9999 -9999 -9999 -9999 -9999 -9999 -9999 -9999 -9999 -9999 -9999 -9999 -9999 -9999 -9999 -9999 -9999 -9999 -9999 -9999 -9999 -9999 -9999 -9999 -9999 -9999 -9999 -9999 -9999 -9999 -9999 -9999 -9999 -9999 -9999 -9999 -9999 -9999 -9999 -9999 -9999 -9999 -9999 -9999 -9999 -9999 -9999 -9999 -9999 -9999 -9999 -9999 -9999 -9999 -9999 -9999 -9999 -9999 -9999 -9999 4.35921E-1 4.43558E-1 4.52828E-1 4.66968E-1 4.79509E-1 4.87745E-1 4.90644E-1 4.95374E-1 8.09013E-1 8.08627E-1 8.08876E-1 8.08418E-1 8.08322E-1 8.07955E-1 8.02768E-1 7.90363E-1 7.74433E-1 7.51884E-1 7.66121E-1 7.92295E-1 5.49741E-1 6.26409E-1 6.53534E-1 6.19493E-1 6.01857E-1 5.91022E-1 5.64453E-1 5.23272E-1 4.94063E-1 4.90921E-1 4.89309E-1 4.84871E-1 4.82446E-1 4.89667E-1 5.20067E-1 5.21865E-1 5.22453E-1 5.49881E-1 6.35921E-1 6.90668E-1 7.21672E-1 6.87414E-1 6.61613E-1 6.76174E-1 7.62023E-1 7.67106E-1 7.12921E-1 6.7916E-1 6.01648E-1 5.9911E-1 7.02821E-1 7.38451E-1 7.56949E-1 7.26795E-1 7.58231E-1 7.41679E-1 7.51195E-1 7.45014E-1 7.48208E-1 7.69318E-1 7.72733E-1 7.69892E-1 7.69774E-1 7.63437E-1 7.62148E-1 7.28696E-1 7.24807E-1 7.32129E-1 7.45066E-1 7.38988E-1 7.41026E-1 7.496E-1 7.51715E-1 7.17497E-1 6.33743E-1 6.47716E-1 7.27194E-1 7.24263E-1 7.31317E-1 7.2368E-1 7.03173E-1 7.11116E-1 7.12116E-1 7.00891E-1 -9999 -9999 -9999 -9999 -9999 -9999 -9999 -9999 -9999
-9999 -9999 -9999 -9999 -9999 -9999 -9999 -9999 -9999 -9999 -9999 -9999 -9999 -9999 -9999 -9999 -9999 -9999 -9999 -9999 -9999 -9999 -9999 -9999 -9999 -9999 -9999 -9999 -9999 -9999 -9999 -9999 -9999 -9999 -9999 -9999 -9999 -9999 -9999 -9999 -9999 -9999 -9999 -9999 -9999 -9999 -9999 -9999 -9999 -9999 -9999 -9999 -9999 -9999 -9999 -9999 -9999 -9999 -9999 -9999 -9999 -9999 -9999 -9999 -9999 -9999 -9999 -9999 -9999 -9999 -9999 -9999 -9999 -9999 -9999 -9999 -9999 -9999 -9999 -9999 -9999 -9999 -9999 -9999 -9999 -9999 -9999 -9999 -9999 -9999 -9999 -9999 -9999 -9999 -9999 -9999 -9999 -9999 -9999 -9999 -9999 -9999 -9999 -9999 -9999 -9999 -9999 -9999 -9999 -9999 -9999 -9999 -9999 -9999 -9999 -9999 -9999 -9999 -9999 -9999 -9999 -9999 -9999 -9999 -9999 -9999 -9999 -9999 -9999 -9999 -9999 -9999 -9999 -9999 -9999 -9999 -9999 -9999 -9999 -9999 -9999 -9999 -9999 -9999 -9999 -9999 -9999 -9999 -9999 -9999 -9999 -9999 -9999 -9999 -9999 -9999 -9999 -9999 -9999 -9999 -9999 -9999 -9999 -9999 -9999 -9999 -9999 -9999 4.13555E-1 4.25506E-1 4.37527E-1 4.46377E-1 4.53231E-1 4.61712E-1 4.87613E-1 5.00938E-1 5.05708E-1 5.23235E-1 8.04079E-1 7.97777E-1 8.02674E-1 8.02705E-1 7.91447E-1 7.83771E-1 7.7671E-1 7.82407E-1 7.70515E-1 7.73876E-1 7.57419E-1 7.43764E-1 7.63834E-1 5.74631E-1 6.13096E-1 6.33612E-1 5.79575E-1 5.36611E-1 5.98493E-1 5.39274E-1 5.35617E-1 4.96781E-1 4.91908E-1 4.90563E-1 4.89667E-1 4.88652E-1 4.88861E-1 4.89757E-1 4.89577E-1 5.02907E-1 5.09432E-1 6.00719E-1 6.35553E-1 5.94671E-1 6.29033E-1 6.72231E-1 7.49876E-1 7.66178E-1 7.12997E-1 6.38332E-1 5.74771E-1 5.56656E-1 5.52071E-1 5.81369E-1 7.59835E-1 7.77899E-1 7.41201E-1 7.50871E-1 7.78514E-1 7.74151E-1 7.602E-1 7.59583E-1 7.71184E-1 7.78677E-1 7.79207E-1 7.66026E-1 7.52199E-1 7.70637E-1 7.58304E-1 7.44829E-1 7.44575E-1 7.54874E-1 7.47796E-1 7.36428E-1 7.47603E-1 7.48311E-1 7.18505E-1 6.26212E-1 6.52631E-1 6.37007E-1 6.29641E-1 6.69659E-1 6.70674E-1 6.77185E-1 6.71238E-1 7.02366E-1 6.94996E-1 -9999 -9999 -9999 -9999 -9999 -9999 -9999 -9999 -9999
-9999 -9999 -9999 -9999 -9999 -9999 -9999 -9999 -9999 -9999 -9999 -9999 -9999 -9999 -9999 -9999 -9999 -9999 -9999 -9999 -9999 -9999 -9999 -9999 -9999 -9999 -9999 -9999 -9999 -9999 -9999 -9999 -9999 -9999 -9999 -9999 -9999 -9999 -9999 -9999 -9999 -9999 -9999 -9999 -9999 -9999 -9999 -9999 -9999 -9999 -9999 -9999 -9999 -9999 -9999 -9999 -9999 -9999 -9999 -9999 -9999 -9999 -9999 -9999 -9999 -9999 -9999 -9999 -9999 -9999 -9999 -9999 -9999 -9999 -9999 -9999 -9999 -9999 -9999 -9999 -9999 -9999 -9999 -9999 -9999 -9999 -9999 -9999 -9999 -9999 -9999 -9999 -9999 -9999 -9999 -9999 -9999 -9999 -9999 -9999 -9999 -9999 -9999 -9999 -9999 -9999 -9999 -9999 -9999 -9999 -9999 -9999 -9999 -9999 -9999 -9999 -9999 -9999 -9999 -9999 -9999 -9999 -9999 -9999 -9999 -9999 -9999 -9999 -9999 -9999 -9999 -9999 -9999 -9999 -9999 -9999 -9999 -9999 -9999 -9999 -9999 -9999 -9999 -9999 -9999 -9999 -9999 -9999 -9999 -9999 -9999 -9999 -9999 -9999 -9999 -9999 -9999 -9999 -9999 -9999 -9999 -9999 -9999 -9999 -9999 5.70289E-1 5.77165E-1 5.86815E-1 4.19123E-1 4.50726E-1 4.66112E-1 4.72196E-1 4.7747E-1 4.77876E-1 4.79904E-1 4.86086E-1 5.02367E-1 5.37344E-1 5.5903E-1 7.84177E-1 7.89966E-1 7.96142E-1 7.90429E-1 7.8292E-1 7.57142E-1 7.62648E-1 7.6307E-1 7.55027E-1 7.44011E-1 7.34189E-1 6.30846E-1 6.01845E-1 6.16879E-1 5.65885E-1 5.9298E-1 5.66624E-1 5.26757E-1 5.17734E-1 4.97182E-1 4.96864E-1 4.93524E-1 4.92716E-1 4.91998E-1 4.90921E-1 4.90025E-1 4.8904E-1 4.86083E-1 4.89398E-1 5.35404E-1 5.88371E-1 5.61232E-1 6.20947E-1 7.2159E-1 7.16792E-1 6.89423E-1 6.71366E-1 6.69665E-1 5.7734E-1 5.49047E-1 5.40121E-1 5.8726E-1 5.53445E-1 7.60049E-1 7.90485E-1 7.7669E-1 7.65734E-1 7.80616E-1 7.93022E-1 7.83546E-1 7.95036E-1 7.82269E-1 7.84074E-1 7.84256E-1 7.76668E-1 7.74237E-1 7.78602E-1 7.76695E-1 7.74493E-1 7.72773E-1 7.43598E-1 7.40637E-1 7.41457E-1 7.53636E-1 7.50418E-1 6.54408E-1 5.88167E-1 5.72288E-1 5.43771E-1 5.17876E-1 6.02304E-1 6.04227E-1 6.13133E-1 6.38912E-1 6.55523E-1 7.02188E-1 -9999 -9999 -9999 -9999 -9999 -9999 -9999 -9999 -9999
-9999 -9999 -9999 -9999 -9999 -9999 -9999 -9999 -9999 -9999 -9999 -9999 -9999 -9999 -9999 -9999 -9999 -9999 -9999 -9999 -9999 -9999 -9999 -9999 -9999 -9999 -9999 -9999 -9999 -9999 -9999 -9999 -9999 -9999 -9999 -9999 -9999 -9999 -9999 -9999 -9999 -9999 -9999 -9999 -9999 -9999 -9999 -9999 -9999 -9999 -9999 -9999 -9999 -9999 -9999 -9999 -9999 -9999 -9999 -9999 -9999 -9999 -9999 -9999 -9999 -9999 -9999 -9999 -9999 -9999 -9999 -9999 -9999 -9999 -9999 -9999 -9999 -9999 -9999 -9999 -9999 -9999 -9999 -9999 -9999 -9999 -9999 -9999 -9999 -9999 -9999 -9999 -9999 -9999 -9999 -9999 -9999 -9999 -9999 -9999 -9999 -9999 -9999 -9999 -9999 -9999 -9999 -9999 -9999 -9999 -9999 -9999 -9999 -9999 -9999 -9999 -9999 -9999 -9999 -9999 -9999 -9999 -9999 -9999 -9999 -9999 -9999 -9999 -9999 -9999 -9999 -9999 -9999 -9999 -9999 -9999 -9999 -9999 -9999 -9999 -9999 -9999 -9999 -9999 -9999 -9999 -9999 -9999 -9999 -9999 -9999 -9999 -9999 -9999 -9999 -9999 -9999 -9999 -9999 -9999 -9999 -9999 -9999 -9999 5.62161E-1 5.70694E-1 5.79181E-1 4.19372E-1 4.35401E-1 4.55175E-1 4.70979E-1 4.78281E-1 4.81933E-1 4.78385E-1 4.65013E-1 4.54492E-1 4.70648E-1 5.06793E-1 5.5035E-1 5.73871E-1 7.81241E-1 7.80361E-1 7.67294E-1 7.71722E-1 7.69834E-1 7.62533E-1 7.62186E-1 7.47598E-1 6.41369E-1 6.15806E-1 6.15292E-1 5.92582E-1 6.06981E-1 5.71994E-1 5.12372E-1 5.16665E-1 5.0714E-1 4.99169E-1 4.76052E-1 4.75845E-1 4.74694E-1 4.74108E-1 4.73125E-1 4.72142E-1 4.71072E-1 4.69471E-1 4.69115E-1 4.73125E-1 5.37127E-1 5.23203E-1 5.74559E-1 5.97454E-1 6.31378E-1 6.03634E-1 6.02087E-1 5.74234E-1 5.73664E-1 5.38176E-1 5.42405E-1 5.5638E-1 5.42405E-1 7.98497E-1 7.85111E-1 7.96675E-1 8.01076E-1 7.88089E-1 7.88952E-1 8.01536E-1 7.95511E-1 7.94478E-1 7.97476E-1 7.86165E-1 7.81307E-1 7.75115E-1 7.76157E-1 7.62552E-1 7.40551E-1 7.51521E-1 7.43505E-1 7.27409E-1 6.7657E-1 6.91937E-1 7.11217E-1 7.2734E-1 6.96949E-1 5.8286E-1 5.10179E-1 4.64558E-1 4.78147E-1 4.9533E-1 5.81264E-1 6.33022E-1 6.68735E-1 6.93623E-1 -9999 -9999 -9999 -9999 -9999 -9999 -9999 -9999 -9999 -9999
-9999 -9999 -9999 -9999 -9999 -9999 -9999 -9999 -9999 -9999 -9999 -9999 -9999 -9999 -9999 -9999 -9999 -9999 -9999 -9999 -9999 -9999 -9999 -9999 -9999 -9999 -9999 -9999 -9999 -9999 -9999 -9999 -9999 -9999 -9999 -9999 -9999 -9999 -9999 -9999 -9999 -9999 -9999 -9999 -9999 -9999 -9999 -9999 -9999 -9999 -9999 -9999 -9999 -9999 -9999 -9999 -9999 -9999 -9999 -9999 -9999 -9999 -9999 -9999 -9999 -9999 -9999 -9999 -9999 -9999 -9999 -9999 -9999 -9999 -9999 -9999 -9999 -9999 -9999 -9999 -9999 -9999 -9999 -9999 -9999 -9999 -9999 -9999 -9999 -9999 -9999 -9999 -9999 -9999 -9999 -9999 -9999 -9999 -9999 -9999 -9999 -9999 -9999 -9999 -9999 -9999 -9999 -9999 -9999 -9999 -9999 -9999 -9999 -9999 -9999 -9999 -9999 -9999 -9999 -9999 -9999 -9999 -9999 -9999 -9999 -9999 -9999 -9999 -9999 -9999 -9999 -9999 -9999 -9999 -9999 -9999 -9999 -9999 -9999 -9999 -9999 -9999 -9999 -9999 -9999 -9999 -9999 -9999 -9999 -9999 -9999 -9999 -9999 -9999 -9999 -9999 -9999 -9999 -9999 -9999 -9999 -9999 5.50312E-1 5.57267E-1 5.65824E-1 5.77165E-1 4.16581E-1 4.24568E-1 4.32989E-1 4.48301E-1 4.65013E-1 4.75953E-1 4.81627E-1 4.90154E-1 4.56514E-1 4.32732E-1 4.33819E-1 4.46727E-1 6.48023E-1 6.91465E-1 5.62017E-1 7.84641E-1 7.77852E-1 7.62581E-1 7.35307E-1 7.24673E-1 7.29602E-1 6.10972E-1 6.31702E-1 6.26788E-1 6.23511E-1 5.96519E-1 6.09335E-1 5.60894E-1 5.40367E-1 5.09203E-1 4.80461E-1 4.74775E-1 4.76276E-1 4.76515E-1 4.76515E-1 4.76498E-1 4.7624E-1 4.75111E-1 4.73125E-1 4.71429E-1 4.72589E-1 5.15495E-1 5.40864E-1 5.27686E-1 5.14834E-1 4.88602E-1 5.35863E-1 5.35468E-1 5.22333E-1 5.21954E-1 5.20657E-1 5.33063E-1 5.32866E-1 5.45566E-1 8.08353E-1 8.07352E-1 8.00939E-1 8.05945E-1 8.0661E-1 8.04649E-1 8.04237E-1 7.98071E-1 8.03311E-1 7.98245E-1 7.82238E-1 7.66733E-1 7.78284E-1 7.65814E-1 7.27039E-1 7.0772E-1 6.80001E-1 6.9042E-1 6.73441E-1 6.86264E-1 6.61015E-1 6.04179E-1 6.70081E-1 7.3431E-1 6.87193E-1 5.94369E-1 5.84721E-1 5.852E-1 5.43602E-1 5.03285E-1 5.62434E-1 6.24568E-1 6.78798E-1 7.15016E-1 -9999 -9999 -9999 -9999 -9999 -9999 -9999 -9999 -9999 -9999
-9999 -9999 -9999 -9999 -9999 -9999 -9999 -9999 -9999 -9999 -9999 -9999 -9999 -9999 -9999 -9999 -9999 -9999 -9999 -9999 -9999 -9999 -9999 -9999 -9999 -9999 -9999 -9999 -9999 -9999 -9999 -9999 -9999 -9999 -9999 -9999 -9999 -9999 -9999 -9999 -9999 -9999 -9999 -9999 -9999 -9999 -9999 -9999 -9999 -9999 -9999 -9999 -9999 -9999 -9999 -9999 -9999 -9999 -9999 -9999 -9999 -9999 -9999 -9999 -9999 -9999 -9999 -9999 -9999 -9999 -9999 -9999 -9999 -9999 -9999 -9999 -9999 -9999 -9999 -9999 -9999 -9999 -9999 -9999 -9999 -9999 -9999 -9999 -9999 -9999 -9999 -9999 -9999 -9999 -9999 -9999 -9999 -9999 -9999 -9999 -9999 -9999 -9999 -9999 -9999 -9999 -9999 -9999 -9999 -9999 -9999 -9999 -9999 -9999 -9999 -9999 -9999 -9999 -9999 -9999 -9999 -9999 -9999 -9999 -9999 -9999 -9999 -9999 -9999 -9999 -9999 -9999 -9999 -9999 -9999 -9999 -9999 -9999 -9999 -9999 -9999 -9999 -9999 -9999 -9999 -9999 -9999 -9999 -9999 -9999 -9999 -9999 -9999 -9999 -9999 -9999 -9999 5.00427E-1 5.07051E-1 5.35929E-1 5.458E-1 5.55224E-1 5.64197E-1 5.69478E-1 5.7555E-1 4.13794E-1 4.22968E-1 4.28574E-1 4.3474E-1 4.44802E-1 4.57727E-1 4.8162E-1 4.88935E-1 4.86497E-1 4.69023E-1 4.40669E-1 4.06418E-1 4.19385E-1 6.12336E-1 6.6015E-1 6.78401E-1 6.96146E-1 5.65104E-1 5.92609E-1 5.99082E-1 6.2784E-1 6.34608E-1 6.19437E-1 6.28974E-1 6.25255E-1 6.21603E-1 6.18752E-1 6.053E-1 5.68961E-1 5.73123E-1 5.30336E-1 4.6675E-1 4.75101E-1 4.76207E-1 4.76396E-1 4.76276E-1 4.76207E-1 4.76327E-1 4.76532E-1 4.75028E-1 4.72767E-1 4.73661E-1 4.89204E-1 4.76549E-1 4.76295E-1 4.74944E-1 4.74019E-1 4.75028E-1 4.76202E-1 4.89443E-1 5.02262E-1 5.23323E-1 5.35829E-1 8.09137E-1 8.09057E-1 8.0889E-1 8.02491E-1 8.04486E-1 8.07874E-1 8.01439E-1 8.06579E-1 7.98288E-1 7.94478E-1 7.9695E-1 7.80767E-1 7.36697E-1 7.39852E-1 7.40114E-1 7.26892E-1 7.39197E-1 6.65274E-1 6.1396E-1 5.89384E-1 5.62622E-1 5.9653E-1 6.05831E-1 6.30556E-1 7.06284E-1 7.11806E-1 6.33826E-1 6.53359E-1 6.97792E-1 6.53296E-1 5.96062E-1 5.17145E-1 5.55716E-1 6.33345E-1 6.8765E-1 7.15994E-1 7.09555E-1 -9999 -9999 -9999 -9999 -9999 -9999 -9999 -9999 -9999
-9999 -9999 -9999 -9999 -9999 -9999 -9999 -9999 -9999 -9999 -9999 -9999 -9999 -9999 -9999 -9999 -9999 -9999 -9999 -9999 -9999 -9999 -9999 -9999 -9999 -9999 -9999 -9999 -9999 -9999 -9999 -9999 -9999 -9999 -9999 -9999 -9999 -9999 -9999 -9999 -9999 -9999 -9999 -9999 -9999 -9999 -9999 -9999 -9999 -9999 -9999 -9999 -9999 -9999 -9999 -9999 -9999 -9999 -9999 -9999 -9999 -9999 -9999 -9999 -9999 -9999 -9999 -9999 -9999 -9999 -9999 -9999 -9999 -9999 -9999 -9999 -9999 -9999 -9999 -9999 -9999 -9999 -9999 -9999 -9999 -9999 -9999 -9999 -9999 -9999 -9999 -9999 -9999 -9999 -9999 -9999 -9999 -9999 -9999 -9999 -9999 -9999 -9999 -9999 -9999 -9999 -9999 -9999 -9999 -9999 -9999 -9999 -9999 -9999 -9999 -9999 -9999 -9999 -9999 -9999 -9999 -9999 -9999 -9999 -9999 -9999 -9999 -9999 -9999 -9999 -9999 -9999 -9999 -9999 -9999 -9999 -9999 -9999 -9999 -9999 -9999 -9999 -9999 -9999 -9999 -9999 -9999 -9999 -9999 -9999 -9999 -9999 -9999 -9999 4.83874E-1 4.90079E-1 4.99599E-1 5.33044E-1 5.44158E-1 5.55224E-1 5.68667E-1 5.81999E-1 5.90416E-1 5.93208E-1 4.20969E-1 4.20969E-1 4.27921E-1 4.37152E-1 4.4319E-1 4.46012E-1 4.65369E-1 4.73492E-1 4.79994E-1 4.80401E-1 4.68211E-1 4.43495E-1 4.18187E-1 3.86983E-1 5.79343E-1 6.66324E-1 7.1969E-1 7.33974E-1 7.23247E-1 7.34886E-1 6.29113E-1 6.18582E-1 6.34258E-1 6.29177E-1 6.26022E-1 6.23768E-1 6.09491E-1 6.074E-1 5.93615E-1 5.31409E-1 5.10262E-1 4.8093E-1 4.6854E-1 4.75205E-1 4.75897E-1 4.76138E-1 4.76104E-1 4.75932E-1 4.75846E-1 4.76242E-1 4.76312E-1 4.74694E-1 4.74528E-1 4.75111E-1 4.74778E-1 4.74361E-1 4.73571E-1 4.72767E-1 4.73125E-1 7.87285E-1 7.88379E-1 7.95493E-1 7.95248E-1 7.88329E-1 8.02776E-1 8.02732E-1 8.02787E-1 8.02721E-1 8.02204E-1 8.00243E-1 8.03368E-1 7.99776E-1 7.98314E-1 7.80917E-1 7.5114E-1 7.30279E-1 7.15038E-1 6.82466E-1 7.11149E-1 6.60535E-1 6.97846E-1 6.7013E-1 5.32767E-1 4.92089E-1 5.5302E-1 6.07477E-1 6.36115E-1 6.4939E-1 7.17715E-1 6.89122E-1 6.55254E-1 6.96717E-1 7.29228E-1 7.03063E-1 6.42132E-1 5.92778E-1 6.11769E-1 6.60969E-1 7.09783E-1 7.22859E-1 7.23049E-1 7.13638E-1 -9999 -9999 -9999 -9999 -9999 -9999 -9999 -9999
-9999 -9999 -9999 -9999 -9999 -9999 -9999 -9999 -9999 -9999 -9999 -9999 -9999 -9999 -9999 -9999 -9999 -9999 -9999 -9999 -9999 -9999 -9999 -9999 -9999 -9999 -9999 -9999 -9999 -9999 -9999 -9999 -9999 -9999 -9999 -9999 -9999 -9999 -9999 -9999 -9999 -9999 -9999 -9999 -9999 -9999 -9999 -9999 -9999 -9999 -9999 -9999 -9999 -9999 -9999 -9999 -9999 -9999 -9999 -9999 -9999 -9999 -9999 -9999 -9999 -9999 -9999 -9999 -9999 -9999 -9999 -9999 -9999 -9999 -9999 -9999 -9999 -9999 -9999 -9999 -9999 -9999 -9999 -9999 -9999 -9999 -9999 -9999 -9999 -9999 -9999 -9999 -9999 -9999 -9999 -9999 -9999 -9999 -9999 -9999 -9999 -9999 -9999 -9999 -9999 -9999 -9999 -9999 -9999 -9999 -9999 -9999 -9999 -9999 -9999 -9999 -9999 -9999 -9999 -9999 -9999 -9999 -9999 -9999 -9999 -9999 -9999 -9999 -9999 -9999 -9999 -9999 -9999 -9999 -9999 -9999 -9999 -9999 -9999 -9999 -9999 -9999 -9999 -9999 -9999 -9999 -9999 -9999 -9999 -9999 -9999 -9999 -9999 4.76437E-1 4.82634E-1 5.16104E-1 5.33868E-1 5.53997E-1 5.80498E-1 5.92538E-1 6.08007E-1 6.24404E-1 6.32489E-1 4.65665E-1 4.58876E-1 4.36348E-1 4.48345E-1 4.55228E-1 4.60904E-1 4.6131E-1 4.61716E-1 4.65775E-1 4.69836E-1 4.72679E-1 4.44174E-1 4.26105E-1 3.99905E-1 3.8077E-1 5.58272E-1 6.29314E-1 7.06312E-1 7.35003E-1 7.53984E-1 7.53929E-1 7.53234E-1 6.33598E-1 6.35106E-1 6.28416E-1 6.24435E-1 6.22068E-1 5.96782E-1 5.32744E-1 5.57833E-1 4.93432E-1 4.59903E-1 4.59031E-1 4.46199E-1 4.50536E-1 4.50831E-1 4.51004E-1 4.51228E-1 4.51177E-1 4.51056E-1 4.51401E-1 4.51863E-1 4.76465E-1 4.76532E-1 4.76617E-1 4.76617E-1 4.76626E-1 4.76566E-1 7.88545E-1 7.80169E-1 7.80128E-1 7.88499E-1 7.80391E-1 7.88551E-1 7.8854E-1 7.80235E-1 7.88285E-1 7.87734E-1 8.07198E-1 7.97509E-1 7.98637E-1 7.87875E-1 7.72552E-1 7.59792E-1 7.74145E-1 7.55183E-1 7.20422E-1 6.23872E-1 5.98541E-1 6.37203E-1 6.30592E-1 6.10332E-1 6.20498E-1 5.96053E-1 6.30935E-1 6.57069E-1 6.77996E-1 6.82106E-1 7.19192E-1 7.45046E-1 7.06917E-1 6.96155E-1 7.26951E-1 7.46864E-1 7.38337E-1 7.00719E-1 6.93917E-1 6.90508E-1 6.90528E-1 7.19661E-1 7.22846E-1 7.29892E-1 7.11106E-1 -9999 -9999 -9999 -9999 -9999 -9999 -9999 -9999
-9999 -9999 -9999 -9999 -9999 -9999 -9999 -9999 -9999 -9999 -9999 -9999 -9999 -9999 -9999 -9999 -9999 -9999 -9999 -9999 -9999 -9999 -9999 -9999 -9999 -9999 -9999 -9999 -9999 -9999 -9999 -9999 -9999 -9999 -9999 -9999 -9999 -9999 -9999 -9999 -9999 -9999 -9999 -9999 -9999 -9999 -9999 -9999 -9999 -9999 -9999 -9999 -9999 -9999 -9999 -9999 -9999 -9999 -9999 -9999 -9999 -9999 -9999 -9999 -9999 -9999 -9999 -9999 -9999 -9999 -9999 -9999 -9999 -9999 -9999 -9999 -9999 -9999 -9999 -9999 -9999 -9999 -9999 -9999 -9999 -9999 -9999 -9999 -9999 -9999 -9999 -9999 -9999 -9999 -9999 -9999 -9999 -9999 -9999 -9999 -9999 -9999 -9999 -9999 -9999 -9999 -9999 -9999 -9999 -9999 -9999 -9999 -9999 -9999 -9999 -9999 -9999 -9999 -9999 -9999 -9999 -9999 -9999 -9999 -9999 -9999 -9999 -9999 -9999 -9999 -9999 -9999 -9999 -9999 -9999 -9999 -9999 -9999 -9999 -9999 -9999 -9999 -9999 -9999 -9999 -9999 -9999 -9999 -9999 -9999 -9999 -9999 4.73135E-1 5.00369E-1 5.11965E-1 5.25201E-1 5.44979E-1 5.78481E-1 5.92937E-1 6.06825E-1 6.38015E-1 6.53479E-1 6.62728E-1 4.9913E-1 4.79588E-1 4.64557E-1 4.54822E-1 4.58471E-1 4.62933E-1 4.63339E-1 4.61716E-1 4.38941E-1 4.39745E-1 4.54999E-1 4.50546E-1 4.35615E-1 4.12008E-1 3.87583E-1 5.3779E-1 5.75827E-1 6.49636E-1 7.2739E-1 7.50325E-1 7.31873E-1 7.62546E-1 6.2289E-1 6.11928E-1 6.0473E-1 5.9988E-1 5.96142E-1 5.82235E-1 5.56594E-1 5.03106E-1 5.41518E-1 5.21303E-1 4.46035E-1 4.4684E-1 4.50241E-1 4.50328E-1 4.50536E-1 4.50987E-1 4.51263E-1 4.51366E-1 4.51607E-1 4.39007E-1 4.51452E-1 4.51142E-1 4.51038E-1 4.50969E-1 7.70498E-1 7.88095E-1 7.88274E-1 7.80189E-1 7.80303E-1 7.80223E-1 7.88195E-1 7.87937E-1 7.88016E-1 7.88106E-1 7.87536E-1 7.90156E-1 7.84714E-1 7.74612E-1 7.60197E-1 7.04005E-1 6.9699E-1 6.68198E-1 7.1196E-1 7.29967E-1 6.49593E-1 6.08473E-1 5.23918E-1 5.48161E-1 5.71087E-1 6.13957E-1 6.32021E-1 6.94411E-1 7.29951E-1 7.33065E-1 7.28488E-1 7.34079E-1 7.29095E-1 7.27705E-1 6.93992E-1 7.21199E-1 7.41792E-1 7.57979E-1 7.66978E-1 7.57861E-1 7.51488E-1 7.25747E-1 7.31824E-1 7.20267E-1 7.14409E-1 7.11783E-1 7.12104E-1 -9999 -9999 -9999 -9999 -9999 -9999 -9999 -9999
-9999 -9999 -9999 -9999 -9999 -9999 -9999 -9999 -9999 -9999 -9999 -9999 -9999 -9999 -9999 -9999 -9999 -9999 -9999 -9999 -9999 -9999 -9999 -9999 -9999 -9999 -9999 -9999 -9999 -9999 -9999 -9999 -9999 -9999 -9999 -9999 -9999 -9999 -9999 -9999 -9999 -9999 -9999 -9999 -9999 -9999 -9999 -9999 -9999 -9999 -9999 -9999 -9999 -9999 -9999 -9999 -9999 -9999 -9999 -9999 -9999 -9999 -9999 -9999 -9999 -9999 -9999 -9999 -9999 -9999 -9999 -9999 -9999 -9999 -9999 -9999 -9999 -9999 -9999 -9999 -9999 -9999 -9999 -9999 -9999 -9999 -9999 -9999 -9999 -9999 -9999 -9999 -9999 -9999 -9999 -9999 -9999 -9999 -9999 -9999 -9999 -9999 -9999 -9999 -9999 -9999 -9999 -9999 -9999 -9999 -9999 -9999 -9999 -9999 -9999 -9999 -9999 -9999 -9999 -9999 -9999 -9999 -9999 -9999 -9999 -9999 -9999 -9999 -9999 -9999 -9999 -9999 -9999 -9999 -9999 -9999 -9999 -9999 -9999 -9999 -9999 -9999 -9999 -9999 -9999 -9999 -9999 -9999 -9999 4.62836E-1 4.69011E-1 4.75198E-1 5.03682E-1 5.1362E-1 5.39286E-1 5.50795E-1 5.61023E-1 5.75248E-1 5.86934E-1 6.03667E-1 6.38397E-1 6.59042E-1 6.68582E-1 5.06044E-1 5.01571E-1 4.74305E-1 4.62527E-1 4.62933E-1 4.67805E-1 4.48609E-1 4.44577E-1 4.38539E-1 4.46504E-1 4.461E-1 4.42466E-1 4.29185E-1 4.08435E-1 3.86023E-1 5.29553E-1 5.5059E-1 5.94405E-1 6.21481E-1 6.64746E-1 7.2069E-1 7.43084E-1 6.21565E-1 6.11826E-1 6.05818E-1 6.01032E-1 5.83248E-1 5.79989E-1 5.66492E-1 5.39998E-1 5.66546E-1 4.96127E-1 4.35696E-1 4.47136E-1 4.49508E-1 4.49769E-1 4.50223E-1 4.50866E-1 4.38716E-1 4.38973E-1 4.38939E-1 4.5128E-1 4.50831E-1 4.50554E-1 4.50484E-1 7.702E-1 7.7008E-1 7.70152E-1 7.70332E-1 7.70487E-1 7.70212E-1 7.8599E-1 7.82633E-1 7.81951E-1 7.8439E-1 7.86518E-1 7.9134E-1 7.80142E-1 7.47551E-1 7.07176E-1 7.07511E-1 5.96184E-1 5.82077E-1 5.97647E-1 6.14105E-1 6.60838E-1 6.34417E-1 5.69063E-1 5.93076E-1 6.32306E-1 6.49351E-1 6.90218E-1 7.12279E-1 7.18352E-1 7.51925E-1 7.30821E-1 7.07007E-1 6.84333E-1 6.79127E-1 6.90571E-1 7.00596E-1 7.1776E-1 7.35792E-1 7.42578E-1 7.7386E-1 7.72474E-1 7.4856E-1 7.04283E-1 7.09741E-1 7.16079E-1 7.00796E-1 7.19226E-1 7.11651E-1 -9999 -9999 -9999 -9999 -9999 -9999 -9999 -9999
-9999 -9999 -9999 -9999 -9999 -9999 -9999 -9999 -9999 -9999 -9999 -9999 -9999 -9999 -9999 -9999 -9999 -9999 -9999 -9999 -9999 -9999 -9999 -9999 -9999 -9999 -9999 -9999 -9999 -9999 -9999 -9999 -9999 -9999 -9999 -9999 -9999 -9999 -9999 -9999 -9999 -9999 -9999 -9999 -9999 -9999 -9999 -9999 -9999 -9999 -9999 -9999 -9999 -9999 -9999 -9999 -9999 -9999 -9999 -9999 -9999 -9999 -9999 -9999 -9999 -9999 -9999 -9999 -9999 -9999 -9999 -9999 -9999 -9999 -9999 -9999 -9999 -9999 -9999 -9999 -9999 -9999 -9999 -9999 -9999 -9999 -9999 -9999 -9999 -9999 -9999 -9999 -9999 -9999 -9999 -9999 -9999 -9999 -9999 -9999 -9999 -9999 -9999 -9999 -9999 -9999 -9999 -9999 -9999 -9999 -9999 -9999 -9999 -9999 -9999 -9999 -9999 -9999 -9999 -9999 -9999 -9999 -9999 -9999 -9999 -9999 -9999 -9999 -9999 -9999 -9999 -9999 -9999 -9999 -9999 -9999 -9999 -9999 -9999 -9999 -9999 -9999 -9999 -9999 -9999 -9999 -9999 -9999 4.57084E-1 4.63659E-1 4.96227E-1 5.0741E-1 5.31038E-1 5.39698E-1 5.50795E-1 5.61023E-1 5.6347E-1 5.67134E-1 5.78505E-1 6.08153E-1 6.31512E-1 6.53845E-1 6.68582E-1 5.21157E-1 5.02791E-1 4.92616E-1 4.82431E-1 4.57429E-1 4.627E-1 4.66757E-1 4.65134E-1 4.57429E-1 4.46504E-1 4.38031E-1 4.35213E-1 4.23174E-1 4.06453E-1 3.88753E-1 3.51949E-1 5.03785E-1 5.36462E-1 6.02261E-1 6.90652E-1 7.34684E-1 7.49827E-1 6.20234E-1 6.13657E-1 6.08962E-1 5.91489E-1 5.72502E-1 5.80792E-1 5.5411E-1 5.16811E-1 4.95265E-1 4.40812E-1 4.40717E-1 4.47529E-1 4.4871E-1 4.49096E-1 4.49906E-1 4.37732E-1 4.3832E-1 4.38716E-1 4.51246E-1 4.50744E-1 4.5031E-1 7.69991E-1 7.69926E-1 7.69952E-1 7.69822E-1 7.69835E-1 7.70004E-1 7.69077E-1 7.63894E-1 7.64136E-1 7.49543E-1 7.44462E-1 7.83037E-1 7.86318E-1 7.81411E-1 7.59947E-1 7.07144E-1 6.64537E-1 6.5949E-1 6.33397E-1 5.56832E-1 5.79112E-1 5.96798E-1 6.23968E-1 6.08809E-1 6.21804E-1 6.71755E-1 6.96904E-1 7.25264E-1 7.42614E-1 7.43875E-1 7.5492E-1 7.34477E-1 6.67803E-1 6.30191E-1 6.28379E-1 6.57427E-1 7.22721E-1 7.5872E-1 7.68316E-1 7.78838E-1 7.83964E-1 7.86313E-1 7.71468E-1 7.44554E-1 7.08251E-1 6.97782E-1 7.00935E-1 7.1022E-1 7.24678E-1 7.09235E-1 -9999 -9999 -9999 -9999 -9999 -9999 -9999 -9999
-9999 -9999 -9999 -9999 -9999 -9999 -9999 -9999 -9999 -9999 -9999 -9999 -9999 -9999 -9999 -9999 -9999 -9999 -9999 -9999 -9999 -9999 -9999 -9999 -9999 -9999 -9999 -9999 -9999 -9999 -9999 -9999 -9999 -9999 -9999 -9999 -9999 -9999 -9999 -9999 -9999 -9999 -9999 -9999 -9999 -9999 -9999 -9999 -9999 -9999 -9999 -9999 -9999 -9999 -9999 -9999 -9999 -9999 -9999 -9999 -9999 -9999 -9999 -9999 -9999 -9999 -9999 -9999 -9999 -9999 -9999 -9999 -9999 -9999 -9999 -9999 -9999 -9999 -9999 -9999 -9999 -9999 -9999 -9999 -9999 -9999 -9999 -9999 -9999 -9999 -9999 -9999 -9999 -9999 -9999 -9999 -9999 -9999 -9999 -9999 -9999 -9999 -9999 -9999 -9999 -9999 -9999 -9999 -9999 -9999 -9999 -9999 -9999 -9999 -9999 -9999 -9999 -9999 -9999 -9999 -9999 -9999 -9999 -9999 -9999 -9999 -9999 -9999 -9999 -9999 -9999 -9999 -9999 -9999 -9999 -9999 -9999 -9999 -9999 -9999 -9999 -9999 -9999 -9999 -9999 -9999 -9999 4.4889E-1 4.52983E-1 4.83396E-1 4.97469E-1 5.2484E-1 5.33927E-1 5.41757E-1 5.53664E-1 5.65507E-1 5.84647E-1 5.696E-1 5.88663E-1 6.03411E-1 6.26116E-1 6.48607E-1 6.80361E-1 6.87466E-1 5.04825E-1 4.74065E-1 4.67975E-1 4.63917E-1 4.65134E-1 4.70004E-1 4.72034E-1 4.8219E-1 4.54594E-1 4.38837E-1 4.41975E-1 4.1063E-1 3.98367E-1 3.83494E-1 3.70742E-1 3.63858E-1 5.2781E-1 5.97498E-1 7.01447E-1 7.43557E-1 7.48859E-1 6.10167E-1 5.93876E-1 5.89464E-1 5.69977E-1 5.75909E-1 5.72289E-1 5.3377E-1 5.11478E-1 4.54354E-1 4.12801E-1 7.46605E-1 7.49103E-1 7.49767E-1 7.40256E-1 7.49362E-1 7.49804E-1 7.70004E-1 7.61743E-1 7.70522E-1 7.70296E-1 7.70092E-1 7.69861E-1 7.69796E-1 7.69822E-1 7.69571E-1 7.69377E-1 7.6928E-1 7.72882E-1 7.52365E-1 7.01267E-1 7.12489E-1 7.35559E-1 7.45142E-1 7.35013E-1 7.43541E-1 7.33336E-1 7.48268E-1 7.19708E-1 6.81146E-1 6.76455E-1 6.39822E-1 6.46202E-1 6.61479E-1 6.23833E-1 6.22578E-1 6.68617E-1 7.13809E-1 7.38982E-1 7.48363E-1 7.43533E-1 7.40182E-1 6.98926E-1 7.10941E-1 6.70262E-1 6.58489E-1 6.79054E-1 7.25058E-1 7.59157E-1 7.86573E-1 7.84766E-1 7.74275E-1 7.64398E-1 7.52981E-1 7.79017E-1 7.59135E-1 7.57303E-1 7.44722E-1 7.26566E-1 7.37146E-1 7.46506E-1 7.18678E-1 7.16054E-1 7.20244E-1 7.20069E-1 7.15609E-1 6.89377E-1 6.87764E-1 -9999 -9999
-9999 -9999 -9999 -9999 -9999 -9999 -9999 -9999 -9999 -9999 -9999 -9999 -9999 -9999 -9999 -9999 -9999 -9999 -9999 -9999 -9999 -9999 -9999 -9999 -9999 -9999 -9999 -9999 -9999 -9999 -9999 -9999 -9999 -9999 -9999 -9999 -9999 -9999 -9999 -9999 -9999 -9999 -9999 -9999 -9999 -9999 -9999 -9999 -9999 -9999 -9999 -9999 -9999 -9999 -9999 -9999 -9999 -9999 -9999 -9999 -9999 -9999 -9999 -9999 -9999 -9999 -9999 -9999 -9999 -9999 -9999 -9999 -9999 -9999 -9999 -9999 -9999 -9999 -9999 -9999 -9999 -9999 -9999 -9999 -9999 -9999 -9999 -9999 -9999 -9999 -9999 -9999 -9999 -9999 -9999 -9999 -9999 -9999 -9999 -9999 -9999 -9999 -9999 -9999 -9999 -9999 -9999 -9999 -9999 -9999 -9999 -9999 -9999 -9999 -9999 -9999 -9999 -9999 -9999 -9999 -9999 -9999 -9999 -9999 -9999 -9999 -9999 -9999 -9999 -9999 -9999 -9999 -9999 -9999 -9999 -9999 -9999 -9999 -9999 -9999 -9999 -9999 -9999 -9999 -9999 -9999 4.43173E-1 4.66472E-1 4.72655E-1 4.82569E-1 5.07868E-1 5.19876E-1 5.30212E-1 5.4011E-1 5.66837E-1 5.81828E-1 5.90667E-1 5.91068E-1 5.93067E-1 6.03807E-1 6.22629E-1 6.57387E-1 6.79645E-1 6.71201E-1 4.99286E-1 4.91962E-1 4.88705E-1 4.83818E-1 4.83411E-1 4.86262E-1 4.91148E-1 4.93183E-1 4.56442E-1 4.34227E-1 4.16201E-1 4.08248E-1 4.02311E-1 3.92866E-1 3.80001E-1 3.70359E-1 5.24509E-1 5.72499E-1 6.80168E-1 7.43773E-1 7.22499E-1 7.21069E-1 5.61933E-1 5.30788E-1 5.49731E-1 5.57305E-1 5.03208E-1 4.76621E-1 4.53224E-1 4.10454E-1 7.4536E-1 7.47878E-1 7.49473E-1 7.40811E-1 7.49177E-1 7.48176E-1 7.48176E-1 7.49694E-1 7.41776E-1 7.51282E-1 7.41879E-1 7.41672E-1 7.41511E-1 7.50688E-1 7.69796E-1 7.68867E-1 7.67922E-1 7.75535E-1 7.71433E-1 7.36867E-1 6.92274E-1 7.26803E-1 7.08785E-1 6.81457E-1 6.92428E-1 6.9897E-1 6.99419E-1 7.38585E-1 7.25066E-1 7.03094E-1 7.37166E-1 7.16227E-1 7.02093E-1 7.14392E-1 6.78896E-1 6.92129E-1 7.13344E-1 7.12617E-1 6.98962E-1 7.02343E-1 7.11797E-1 6.99893E-1 6.77886E-1 6.71664E-1 6.57901E-1 7.17601E-1 7.63421E-1 7.77185E-1 7.84029E-1 7.62516E-1 7.42608E-1 7.19674E-1 7.07425E-1 7.16393E-1 7.50888E-1 7.54633E-1 7.5616E-1 7.56366E-1 7.46362E-1 7.34937E-1 7.352E-1 7.17776E-1 7.20204E-1 7.13818E-1 7.2318E-1 7.24265E-1 7.04156E-1 6.81123E-1 6.87713E-1 6.86429E-1
-9999 -9999 -9999 -9999 -9999 -9999 -9999 -9999 -9999 -9999 -9999 -9999 -9999 -9999 -9999 -9999 -9999 -9999 -9999 -9999 -9999 -9999 -9999 -9999 -9999 -9999 -9999 -9999 -9999 -9999 -9999 -9999 -9999 -9999 -9999 -9999 -9999 -9999 -9999 -9999 -9999 -9999 -9999 -9999 -9999 -9999 -9999 -9999 -9999 -9999 -9999 -9999 -9999 -9999 -9999 -9999 -9999 -9999 -9999 -9999 -9999 -9999 -9999 -9999 -9999 -9999 -9999 -9999 -9999 -9999 -9999 -9999 -9999 -9999 -9999 -9999 -9999 -9999 -9999 -9999 -9999 -9999 -9999 -9999 -9999 -9999 -9999 -9999 -9999 -9999 -9999 -9999 -9999 -9999 -9999 -9999 -9999 -9999 -9999 -9999 -9999 -9999 -9999 -9999 -9999 -9999 -9999 -9999 -9999 -9999 -9999 -9999 -9999 -9999 -9999 -9999 -9999 -9999 -9999 -9999 -9999 -9999 -9999 -9999 -9999 -9999 -9999 -9999 -9999 -9999 -9999 -9999 -9999 -9999 -9999 -9999 -9999 -9999 -9999 -9999 -9999 -9999 -9999 -9999 -9999 -9999 4.5989E-1 4.65648E-1 4.76783E-1 4.86706E-1 5.07868E-1 5.16151E-1 5.26494E-1 5.38914E-1 5.65616E-1 5.79811E-1 5.91868E-1 5.9626E-1 5.97853E-1 6.05785E-1 6.33584E-1 6.3545E-1 6.58758E-1 6.83282E-1 5.01319E-1 4.95218E-1 4.93183E-1 4.89519E-1 4.87483E-1 4.90333E-1 4.70235E-1 4.8854E-1 4.83246E-1 4.47133E-1 4.20192E-1 4.07058E-1 4.01916E-1 3.96399E-1 3.88561E-1 3.9115E-1 3.83339E-1 5.4427E-1 6.07483E-1 7.02562E-1 7.02796E-1 6.80188E-1 5.26217E-1 5.45849E-1 5.25879E-1 4.94748E-1 4.53013E-1 4.50372E-1 7.29509E-1 7.46977E-1 7.45851E-1 7.48733E-1 7.50019E-1 7.50224E-1 7.49066E-1 7.48101E-1 7.47691E-1 7.4877E-1 7.41356E-1 7.41763E-1 7.41633E-1 7.50606E-1 7.50661E-1 7.41633E-1 7.50839E-1 7.57531E-1 7.57117E-1 7.57045E-1 7.57705E-1 7.39139E-1 7.34948E-1 7.36108E-1 7.37794E-1 7.38895E-1 7.42362E-1 7.59393E-1 7.67701E-1 7.68202E-1 7.43595E-1 7.563E-1 7.68683E-1 7.56408E-1 7.49947E-1 7.36705E-1 7.15821E-1 6.5434E-1 6.23253E-1 6.31689E-1 6.43222E-1 6.87907E-1 7.09872E-1 6.58041E-1 6.67441E-1 6.37722E-1 6.84106E-1 7.61052E-1 7.61697E-1 7.30544E-1 7.21418E-1 7.39721E-1 6.71275E-1 6.38188E-1 6.6634E-1 7.06968E-1 7.39371E-1 7.15508E-1 7.21858E-1 7.49792E-1 7.42596E-1 7.4955E-1 7.31273E-1 7.46419E-1 7.27826E-1 7.21827E-1 7.2395E-1 7.19375E-1 6.55783E-1 6.59091E-1 6.84501E-1 7.03746E-1
-9999 -9999 -9999 -9999 -9999 -9999 -9999 -9999 -9999 -9999 -9999 -9999 -9999 -9999 -9999 -9999 -9999 -9999 -9999 -9999 -9999 -9999 -9999 -9999 -9999 -9999 -9999 -9999 -9999 -9999 -9999 -9999 -9999 -9999 -9999 -9999 -9999 -9999 -9999 -9999 -9999 -9999 -9999 -9999 -9999 -9999 -9999 -9999 -9999 -9999 -9999 -9999 -9999 -9999 -9999 -9999 -9999 -9999 -9999 -9999 -9999 -9999 -9999 -9999 -9999 -9999 -9999 -9999 -9999 -9999 -9999 -9999 -9999 -9999 -9999 -9999 -9999 -9999 -9999 -9999 -9999 -9999 -9999 -9999 -9999 -9999 -9999 -9999 -9999 -9999 -9999 -9999 -9999 -9999 -9999 -9999 -9999 -9999 -9999 -9999 -9999 -9999 -9999 -9999 -9999 -9999 -9999 -9999 -9999 -9999 -9999 -9999 -9999 -9999 -9999 -9999 -9999 -9999 -9999 -9999 -9999 -9999 -9999 -9999 -9999 -9999 -9999 -9999 -9999 -9999 -9999 -9999 -9999 -9999 -9999 -9999 -9999 -9999 -9999 -9999 -9999 -9999 -9999 -9999 -9999 4.54144E-1 4.57015E-1 4.66472E-1 4.91298E-1 5.02482E-1 5.10353E-1 5.19923E-1 5.28604E-1 5.52947E-1 5.62762E-1 5.75768E-1 5.88663E-1 6.09845E-1 6.13778E-1 5.97592E-1 6.11819E-1 6.32388E-1 6.55794E-1 6.81502E-1 5.14806E-1 5.09111E-1 5.08297E-1 5.05854E-1 4.77951E-1 4.78766E-1 4.84875E-1 4.93425E-1 4.9546E-1 4.77137E-1 4.35032E-1 4.24885E-1 4.15681E-1 4.11695E-1 4.0772E-1 3.77038E-1 3.68952E-1 5.1396E-1 5.68181E-1 6.69314E-1 6.79764E-1 6.57344E-1 5.39116E-1 5.42997E-1 5.07965E-1 5.26318E-1 5.20977E-1 5.18538E-1 6.883E-1 7.42486E-1 7.44257E-1 7.48844E-1 7.41174E-1 7.50441E-1 7.49251E-1 7.48101E-1 7.47505E-1 7.47729E-1 7.48844E-1 7.4951E-1 7.4951E-1 7.49325E-1 7.50292E-1 7.51131E-1 7.51396E-1 7.58805E-1 7.58669E-1 7.59469E-1 7.5953E-1 7.58607E-1 7.58994E-1 7.77874E-1 7.78131E-1 7.68316E-1 7.7886E-1 7.78452E-1 7.47972E-1 7.35472E-1 7.49831E-1 7.23391E-1 7.40968E-1 7.37435E-1 7.35812E-1 7.31821E-1 7.22359E-1 6.39913E-1 6.14882E-1 6.51412E-1 6.92158E-1 7.11614E-1 6.78032E-1 6.12141E-1 6.32465E-1 6.76225E-1 7.26808E-1 7.28726E-1 6.8777E-1 6.73265E-1 6.75423E-1 7.2775E-1 6.77926E-1 6.00773E-1 6.46764E-1 6.8165E-1 7.20166E-1 7.08218E-1 7.49912E-1 7.15474E-1 7.22212E-1 7.14582E-1 7.07828E-1 7.31322E-1 6.87187E-1 6.83422E-1 7.15187E-1 7.05735E-1 6.27599E-1 6.24622E-1 6.79552E-1 7.01983E-1
-9999 -9999 -9999 -9999 -9999 -9999 -9999 -9999 -9999 -9999 -9999 -9999 -9999 -9999 -9999 -9999 -9999 -9999 -9999 -9999 -9999 -9999 -9999 -9999 -9999 -9999 -9999 -9999 -9999 -9999 -9999 -9999 -9999 -9999 -9999 -9999 -9999 -9999 -9999 -9999 -9999 -9999 -9999 -9999 -9999 -9999 -9999 -9999 -9999 -9999 -9999 -9999 -9999 -9999 -9999 -9999 -9999 -9999 -9999 -9999 -9999 -9999 -9999 -9999 -9999 -9999 -9999 -9999 -9999 -9999 -9999 -9999 -9999 -9999 -9999 -9999 -9999 -9999 -9999 -9999 -9999 -9999 -9999 -9999 -9999 -9999 -9999 -9999 -9999 -9999 -9999 -9999 -9999 -9999 -9999 -9999 -9999 -9999 -9999 -9999 -9999 -9999 -9999 -9999 -9999 -9999 -9999 -9999 -9999 -9999 -9999 -9999 -9999 -9999 -9999 -9999 -9999 -9999 -9999 -9999 -9999 -9999 -9999 -9999 -9999 -9999 -9999 -9999 -9999 -9999 -9999 -9999 -9999 -9999 -9999 -9999 -9999 -9999 -9999 -9999 -9999 -9999 -9999 -9999 -9999 4.4392E-1 4.48821E-1 4.59068E-1 4.84676E-1 4.94196E-1 5.05433E-1 5.17854E-1 5.4103E-1 5.50076E-1 5.59904E-1 5.70903E-1 5.97555E-1 5.90009E-1 5.96397E-1 6.01166E-1 6.11034E-1 6.28929E-1 6.63021E-1 6.78642E-1 5.15619E-1 4.85689E-1 4.86096E-1 4.83653E-1 4.79988E-1 4.7958E-1 4.84467E-1 4.94646E-1 5.15464E-1 4.94239E-1 4.68588E-1 4.38168E-1 3.97725E-1 3.93793E-1 3.93009E-1 3.91049E-1 3.85969E-1 3.82465E-1 3.99301E-1 6.00224E-1 6.3868E-1 6.69556E-1 5.52977E-1 5.29678E-1 5.5619E-1 5.97E-1 6.16779E-1 5.65172E-1 5.05122E-1 7.35905E-1 7.42762E-1 7.48473E-1 7.50674E-1 7.50633E-1 7.49436E-1 7.48213E-1 7.47131E-1 7.46191E-1 7.45132E-1 7.4479E-1 7.45889E-1 7.47654E-1 7.50087E-1 7.4215E-1 7.51993E-1 7.59665E-1 7.60209E-1 7.59232E-1 7.57831E-1 7.59027E-1 7.59566E-1 7.52061E-1 7.50633E-1 7.75945E-1 7.66682E-1 7.43349E-1 6.71988E-1 6.89661E-1 7.46496E-1 7.00331E-1 6.70803E-1 6.36261E-1 6.2155E-1 6.50522E-1 6.98912E-1 6.89043E-1 6.61096E-1 6.51208E-1 6.55576E-1 6.428E-1 6.66041E-1 6.16685E-1 6.59416E-1 6.78542E-1 6.90706E-1 6.74827E-1 6.4399E-1 6.16289E-1 6.75506E-1 7.09206E-1 6.74442E-1 6.10736E-1 6.44424E-1 6.92206E-1 6.72942E-1 6.84667E-1 7.16669E-1 6.85466E-1 6.46358E-1 6.95818E-1 6.66788E-1 6.94027E-1 6.45426E-1 6.30773E-1 6.63199E-1 6.73748E-1 6.3238E-1 6.80515E-1 7.04028E-1 -9999
-9999 -9999 -9999 -9999 -9999 -9999 -9999 -9999 -9999 -9999 -9999 -9999 -9999 -9999 -9999 -9999 -9999 -9999 -9999 -9999 -9999 -9999 -9999 -9999 -9999 -9999 -9999 -9999 -9999 -9999 -9999 -9999 -9999 -9999 -9999 -9999 -9999 -9999 -9999 -9999 -9999 -9999 -9999 -9999 -9999 -9999 -9999 -9999 -9999 -9999 -9999 -9999 -9999 -9999 -9999 -9999 -9999 -9999 -9999 -9999 -9999 -9999 -9999 -9999 -9999 -9999 -9999 -9999 -9999 -9999 -9999 -9999 -9999 -9999 -9999 -9999 -9999 -9999 -9999 -9999 -9999 -9999 -9999 -9999 -9999 -9999 -9999 -9999 -9999 -9999 -9999 -9999 -9999 -9999 -9999 -9999 -9999 -9999 -9999 -9999 -9999 -9999 -9999 -9999 -9999 -9999 -9999 -9999 -9999 -9999 -9999 -9999 -9999 -9999 -9999 -9999 -9999 -9999 -9999 -9999 -9999 -9999 -9999 -9999 -9999 -9999 -9999 -9999 -9999 -9999 -9999 -9999 -9999 -9999 -9999 -9999 -9999 4.16481E-1 -9999 -9999 -9999 -9999 -9999 -9999 -9999 4.33752E-1 4.37812E-1 4.46778E-1 4.70281E-1 4.7812E-1 4.87628E-1 5.01291E-1 5.2948E-1 5.43089E-1 5.54586E-1 5.55984E-1 5.71872E-1 5.88807E-1 5.99976E-1 6.05124E-1 6.12211E-1 6.38283E-1 6.57105E-1 6.51588E-1 5.04883E-1 4.89354E-1 5.02846E-1 4.88947E-1 4.97953E-1 4.84875E-1 5.004E-1 5.09363E-1 5.19863E-1 4.9455E-1 4.78945E-1 4.34791E-1 4.11974E-1 4.05228E-1 4.17441E-1 4.17441E-1 4.17441E-1 4.0009E-1 4.03249E-1 4.50075E-1 6.62095E-1 6.69154E-1 5.15439E-1 5.17867E-1 5.02171E-1 5.3148E-1 5.41214E-1 4.64294E-1 4.33039E-1 7.23403E-1 7.2326E-1 7.28279E-1 7.20218E-1 7.29818E-1 7.28668E-1 7.26321E-1 7.2326E-1 7.19748E-1 7.24559E-1 7.24288E-1 7.26555E-1 7.2314E-1 7.49583E-1 7.42406E-1 7.51796E-1 7.50969E-1 7.50522E-1 7.50135E-1 7.50714E-1 7.59174E-1 7.36692E-1 6.98839E-1 6.93281E-1 6.7245E-1 7.03433E-1 6.77296E-1 6.56466E-1 6.87251E-1 7.10454E-1 7.36232E-1 6.90088E-1 6.70999E-1 6.09735E-1 6.19086E-1 6.47869E-1 5.8305E-1 5.6527E-1 5.73175E-1 6.25534E-1 5.87948E-1 6.27924E-1 6.09397E-1 5.79138E-1 5.72617E-1 6.24032E-1 5.98801E-1 5.79361E-1 5.94687E-1 5.99419E-1 6.26882E-1 6.14444E-1 5.9888E-1 6.12165E-1 6.25504E-1 6.46021E-1 6.91972E-1 7.24322E-1 6.67576E-1 6.50421E-1 6.25724E-1 6.18684E-1 6.28824E-1 6.14169E-1 6.03968E-1 6.71534E-1 6.86305E-1 7.28007E-1 -9999 -9999 -9999
-9999 -9999 -9999 -9999 -9999 -9999 -9999 -9999 -9999 -9999 -9999 -9999 -9999 -9999 -9999 -9999 -9999 -9999 -9999 -9999 -9999 -9999 -9999 -9999 -9999 -9999 -9999 -9999 -9999 -9999 -9999 -9999 -9999 -9999 -9999 -9999 -9999 -9999 -9999 -9999 -9999 -9999 -9999 -9999 -9999 -9999 -9999 -9999 -9999 -9999 -9999 -9999 -9999 -9999 -9999 -9999 -9999 -9999 -9999 -9999 -9999 -9999 -9999 -9999 -9999 -9999 -9999 -9999 -9999 -9999 -9999 -9999 -9999 -9999 -9999 -9999 -9999 -9999 -9999 -9999 -9999 -9999 -9999 -9999 -9999 -9999 -9999 -9999 -9999 -9999 -9999 -9999 -9999 -9999 -9999 -9999 -9999 -9999 -9999 -9999 -9999 -9999 -9999 -9999 -9999 -9999 -9999 -9999 -9999 -9999 -9999 -9999 -9999 -9999 -9999 -9999 -9999 -9999 -9999 -9999 -9999 -9999 -9999 -9999 -9999 -9999 -9999 -9999 -9999 -9999 -9999 -9999 -9999 -9999 -9999 -9999 -9999 -9999 -9999 -9999 -9999 -9999 -9999 -9999 4.29298E-1 4.2647E-1 4.32536E-1 4.42357E-1 4.50933E-1 4.69044E-1 4.74405E-1 4.83079E-1 5.09618E-1 5.24933E-1 5.17634E-1 5.44501E-1 5.62111E-1 5.81574E-1 6.09974E-1 6.1899E-1 6.25212E-1 6.10937E-1 6.269E-1 6.45963E-1 5.15966E-1 5.06105E-1 5.0977E-1 5.08956E-1 5.04068E-1 5.0203E-1 4.80167E-1 4.87497E-1 4.9455E-1 4.96533E-1 4.9527E-1 4.71615E-1 4.42785E-1 4.28667E-1 4.26658E-1 4.30276E-1 4.34304E-1 4.32289E-1 4.17552E-1 4.13388E-1 4.71731E-1 6.14123E-1 6.32217E-1 5.43785E-1 5.8179E-1 5.38021E-1 4.73957E-1 4.65093E-1 4.08342E-1 7.23381E-1 7.27655E-1 7.2989E-1 7.30292E-1 7.29957E-1 7.28396E-1 7.23461E-1 7.25481E-1 7.07717E-1 6.97406E-1 7.09657E-1 7.18492E-1 7.26639E-1 7.27772E-1 7.30927E-1 7.30786E-1 7.31079E-1 7.51533E-1 7.58532E-1 7.57836E-1 7.37228E-1 7.01301E-1 6.19614E-1 5.83727E-1 5.79947E-1 6.21036E-1 5.8824E-1 5.84318E-1 6.48641E-1 7.10168E-1 7.23102E-1 7.0103E-1 7.01757E-1 6.23341E-1 5.68187E-1 5.02858E-1 5.09893E-1 4.56021E-1 5.35489E-1 5.42952E-1 5.56054E-1 5.74389E-1 5.37081E-1 5.6445E-1 5.82575E-1 5.81966E-1 5.71449E-1 5.97318E-1 6.25484E-1 6.28165E-1 6.28272E-1 6.21984E-1 5.96332E-1 5.8205E-1 5.82835E-1 6.49145E-1 6.95639E-1 6.9874E-1 6.62034E-1 5.98151E-1 5.63713E-1 5.83661E-1 6.58564E-1 6.89114E-1 7.48554E-1 -9999 -9999 -9999 -9999 -9999 -9999
-9999 -9999 -9999 -9999 -9999 -9999 -9999 -9999 -9999 -9999 -9999 -9999 -9999 -9999 -9999 -9999 -9999 -9999 -9999 -9999 -9999 -9999 -9999 -9999 -9999 -9999 -9999 -9999 -9999 -9999 -9999 -9999 -9999 -9999 -9999 -9999 -9999 -9999 -9999 -9999 -9999 -9999 -9999 -9999 -9999 -9999 -9999 -9999 -9999 -9999 -9999 -9999 -9999 -9999 -9999 -9999 -9999 -9999 -9999 -9999 -9999 -9999 -9999 -9999 -9999 -9999 -9999 -9999 -9999 -9999 -9999 -9999 -9999 -9999 -9999 -9999 -9999 -9999 -9999 -9999 -9999 -9999 -9999 -9999 -9999 -9999 -9999 -9999 -9999 -9999 -9999 -9999 -9999 -9999 -9999 -9999 -9999 -9999 -9999 -9999 -9999 -9999 -9999 -9999 -9999 -9999 -9999 -9999 -9999 -9999 -9999 -9999 -9999 -9999 -9999 -9999 -9999 -9999 -9999 -9999 -9999 -9999 -9999 -9999 -9999 -9999 -9999 -9999 -9999 -9999 -9999 -9999 -9999 -9999 -9999 -9999 -9999 -9999 -9999 -9999 -9999 -9999 -9999 -9999 4.11563E-1 4.27347E-1 4.37067E-1 4.62871E-1 4.7193E-1 4.76468E-1 4.78533E-1 4.94292E-1 4.77101E-1 4.85361E-1 4.97357E-1 5.25952E-1 5.44912E-1 5.64556E-1 5.95302E-1 6.10368E-1 5.971E-1 6.06213E-1 6.20704E-1 6.5103E-1 5.12298E-1 5.22886E-1 5.306E-1 5.29789E-1 4.86276E-1 4.86276E-1 4.91569E-1 5.07468E-1 5.08372E-1 5.10724E-1 5.11539E-1 5.07377E-1 4.6185E-1 4.42785E-1 4.41572E-1 4.2525E-1 4.3087E-1 4.28861E-1 4.16173E-1 4.20559E-1 4.25755E-1 5.73154E-1 6.20031E-1 5.08069E-1 5.24687E-1 4.60269E-1 4.27144E-1 4.05282E-1 7.27459E-1 7.29401E-1 7.29876E-1 7.30185E-1 7.30305E-1 7.29659E-1 7.34199E-1 7.22071E-1 6.77699E-1 6.62982E-1 6.7614E-1 6.62589E-1 6.82813E-1 7.25609E-1 7.27655E-1 7.31045E-1 7.30998E-1 7.37886E-1 7.2228E-1 7.12969E-1 6.82342E-1 6.7346E-1 6.7515E-1 6.49078E-1 5.78428E-1 5.42508E-1 5.23441E-1 5.71546E-1 6.33499E-1 6.79932E-1 6.90521E-1 6.90431E-1 6.27033E-1 6.72083E-1 6.12906E-1 5.07145E-1 4.48276E-1 4.2308E-1 4.21629E-1 5.56919E-1 5.98619E-1 6.08725E-1 6.02314E-1 6.09465E-1 6.25863E-1 6.61822E-1 6.40689E-1 6.01202E-1 6.30291E-1 6.47761E-1 6.49632E-1 6.38309E-1 6.12593E-1 5.76269E-1 5.61836E-1 5.62797E-1 6.55876E-1 6.2632E-1 6.27677E-1 6.02582E-1 6.18341E-1 6.34086E-1 7.18594E-1 7.37592E-1 -9999 -9999 -9999 -9999 -9999 -9999 -9999 -9999
-9999 -9999 -9999 -9999 -9999 -9999 -9999 -9999 -9999 -9999 -9999 -9999 -9999 -9999 -9999 -9999 -9999 -9999 -9999 -9999 -9999 -9999 -9999 -9999 -9999 -9999 -9999 -9999 -9999 -9999 -9999 -9999 -9999 -9999 -9999 -9999 -9999 -9999 -9999 -9999 -9999 -9999 -9999 -9999 -9999 -9999 -9999 -9999 -9999 -9999 -9999 -9999 -9999 -9999 -9999 -9999 -9999 -9999 -9999 -9999 -9999 -9999 -9999 -9999 -9999 -9999 -9999 -9999 -9999 -9999 -9999 -9999 -9999 -9999 -9999 -9999 -9999 -9999 -9999 -9999 -9999 -9999 -9999 -9999 -9999 -9999 -9999 -9999 -9999 -9999 -9999 -9999 -9999 -9999 -9999 -9999 -9999 -9999 -9999 -9999 -9999 -9999 -9999 -9999 -9999 -9999 -9999 -9999 -9999 -9999 -9999 -9999 -9999 -9999 -9999 -9999 -9999 -9999 -9999 -9999 -9999 -9999 -9999 -9999 -9999 -9999 -9999 -9999 -9999 -9999 -9999 -9999 -9999 -9999 -9999 -9999 -9999 -9999 -9999 -9999 -9999 -9999 -9999 4.11962E-1 4.26136E-1 4.34226E-1 4.45211E-1 4.67809E-1 4.76055E-1 4.82252E-1 4.98433E-1 4.78339E-1 4.80816E-1 4.82882E-1 4.89082E-1 5.11476E-1 5.26778E-1 5.44912E-1 5.50573E-1 5.67723E-1 5.82691E-1 5.97498E-1 6.15247E-1 6.49905E-1 5.15559E-1 5.31411E-1 5.0801E-1 5.07558E-1 5.07257E-1 5.08553E-1 5.1E-1 5.0991E-1 5.09638E-1 5.11358E-1 5.13893E-1 5.11267E-1 4.54689E-1 4.35296E-1 4.40132E-1 4.56309E-1 4.63203E-1 4.64015E-1 4.66623E-1 4.55499E-1 4.07189E-1 4.21757E-1 4.83064E-1 5.02151E-1 4.60389E-1 4.23649E-1 3.99739E-1 7.30505E-1 7.30332E-1 7.29957E-1 7.28784E-1 7.27733E-1 7.27185E-1 7.32372E-1 7.16673E-1 7.02129E-1 6.57089E-1 6.38203E-1 6.63472E-1 6.89925E-1 7.14904E-1 7.18117E-1 7.25966E-1 7.30544E-1 7.31079E-1 7.27184E-1 6.87794E-1 6.79781E-1 6.79565E-1 6.53089E-1 5.89863E-1 5.80988E-1 5.5788E-1 5.43064E-1 5.20537E-1 5.77355E-1 6.14024E-1 6.30902E-1 6.00598E-1 5.94618E-1 5.49773E-1 6.11627E-1 5.56715E-1 5.51822E-1 5.19688E-1 5.46743E-1 5.01655E-1 5.71081E-1 6.62718E-1 6.94894E-1 6.79502E-1 6.75235E-1 6.78929E-1 6.53797E-1 6.62921E-1 6.46761E-1 6.33943E-1 5.86105E-1 6.17472E-1 5.89774E-1 5.63089E-1 5.22717E-1 5.48652E-1 5.94999E-1 6.0794E-1 6.16986E-1 5.96087E-1 6.47347E-1 6.78026E-1 7.25826E-1 7.57694E-1 -9999 -9999 -9999 -9999 -9999 -9999 -9999 -9999 -9999
-9999 -9999 -9999 -9999 -9999 -9999 -9999 -9999 -9999 -9999 -9999 -9999 -9999 -9999 -9999 -9999 -9999 -9999 -9999 -9999 -9999 -9999 -9999 -9999 -9999 -9999 -9999 -9999 -9999 -9999 -9999 -9999 -9999 -9999 -9999 -9999 -9999 -9999 -9999 -9999 -9999 -9999 -9999 -9999 -9999 -9999 -9999 -9999 -9999 -9999 -9999 -9999 -9999 -9999 -9999 -9999 -9999 -9999 -9999 -9999 -9999 -9999 -9999 -9999 -9999 -9999 -9999 -9999 -9999 -9999 -9999 -9999 -9999 -9999 -9999 -9999 -9999 -9999 -9999 -9999 -9999 -9999 -9999 -9999 -9999 -9999 -9999 -9999 -9999 -9999 -9999 -9999 -9999 -9999 -9999 -9999 -9999 -9999 -9999 -9999 -9999 -9999 -9999 -9999 -9999 -9999 -9999 -9999 -9999 -9999 -9999 -9999 -9999 -9999 -9999 -9999 -9999 -9999 -9999 -9999 -9999 -9999 -9999 -9999 -9999 -9999 -9999 -9999 -9999 -9999 -9999 -9999 -9999 -9999 -9999 -9999 -9999 -9999 -9999 -9999 -9999 4.15963E-1 4.12837E-1 4.10841E-1 4.27751E-1 4.35037E-1 4.56711E-1 4.62459E-1 4.68632E-1 4.51981E-1 4.7174E-1 4.79991E-1 4.88669E-1 5.06923E-1 5.09407E-1 5.14373E-1 4.97679E-1 5.07614E-1 5.33709E-1 5.4729E-1 5.66096E-1 5.87914E-1 6.27048E-1 6.68594E-1 5.16977E-1 5.35997E-1 5.23132E-1 5.08372E-1 5.2141E-1 5.23223E-1 5.24763E-1 5.11629E-1 5.11448E-1 5.13259E-1 5.0245E-1 4.88079E-1 4.82165E-1 4.57931E-1 4.6602E-1 4.84504E-1 4.74148E-1 4.75767E-1 4.76019E-1 4.69935E-1 4.0798E-1 3.63382E-1 3.81774E-1 4.04309E-1 4.10421E-1 4.1228E-1 7.16858E-1 7.16757E-1 7.07695E-1 7.05549E-1 7.03779E-1 6.99829E-1 6.90952E-1 6.72495E-1 6.28911E-1 6.24593E-1 6.0824E-1 6.58766E-1 6.77999E-1 7.22658E-1 7.21807E-1 7.1787E-1 7.28976E-1 7.32623E-1 7.38372E-1 7.28277E-1 7.33688E-1 7.33405E-1 7.14418E-1 6.69756E-1 6.30625E-1 6.09569E-1 5.79346E-1 5.42488E-1 5.47443E-1 5.58794E-1 5.46321E-1 5.45222E-1 5.07818E-1 4.96703E-1 4.96426E-1 4.92557E-1 5.64097E-1 6.39608E-1 6.20698E-1 6.21306E-1 6.43841E-1 6.31669E-1 6.70245E-1 7.08364E-1 6.86492E-1 6.44114E-1 6.18404E-1 5.82938E-1 6.4336E-1 6.62523E-1 5.82945E-1 5.24874E-1 5.6244E-1 5.61653E-1 5.32947E-1 5.51079E-1 6.41998E-1 6.95741E-1 7.14023E-1 7.2182E-1 6.59357E-1 6.69914E-1 7.41031E-1 7.72107E-1 -9999 -9999 -9999 -9999 -9999 -9999 -9999 -9999 -9999 -9999
-9999 -9999 -9999 -9999 -9999 -9999 -9999 -9999 -9999 -9999 -9999 -9999 -9999 -9999 -9999 -9999 -9999 -9999 -9999 -9999 -9999 -9999 -9999 -9999 -9999 -9999 -9999 -9999 -9999 -9999 -9999 -9999 -9999 -9999 -9999 -9999 -9999 -9999 -9999 -9999 -9999 -9999 -9999 -9999 -9999 -9999 -9999 -9999 -9999 -9999 -9999 -9999 -9999 -9999 -9999 -9999 -9999 -9999 -9999 -9999 -9999 -9999 -9999 -9999 -9999 -9999 -9999 -9999 -9999 -9999 -9999 -9999 -9999 -9999 -9999 -9999 -9999 -9999 -9999 -9999 -9999 -9999 -9999 -9999 -9999 -9999 -9999 -9999 -9999 -9999 -9999 -9999 -9999 -9999 -9999 -9999 -9999 -9999 -9999 -9999 -9999 -9999 -9999 -9999 -9999 -9999 -9999 -9999 -9999 -9999 -9999 -9999 -9999 -9999 -9999 -9999 -9999 -9999 -9999 -9999 -9999 -9999 -9999 -9999 -9999 -9999 -9999 -9999 -9999 -9999 -9999 -9999 -9999 -9999 -9999 -9999 -9999 -9999 -9999 -9999 -9999 4.10043E-1 4.09246E-1 4.24523E-1 4.29771E-1 4.32605E-1 4.36255E-1 4.53432E-1 4.3771E-1 4.44628E-1 4.70504E-1 4.89909E-1 5.10188E-1 5.32558E-1 5.3462E-1 5.10511E-1 5.08028E-1 5.072E-1 5.26279E-1 5.35771E-1 5.54669E-1 5.96408E-1 6.15607E-1 6.49357E-1 6.85549E-1 5.38984E-1 5.24854E-1 5.22317E-1 5.21863E-1 5.22951E-1 5.24582E-1 4.98699E-1 4.99876E-1 5.02298E-1 5.03234E-1 5.03129E-1 4.86488E-1 4.83334E-1 4.85766E-1 4.89951E-1 4.89608E-1 4.76461E-1 4.76875E-1 4.568E-1 3.74221E-1 3.50607E-1 3.56907E-1 3.79349E-1 3.83881E-1 7.16294E-1 7.16801E-1 7.08591E-1 7.16264E-1 7.07886E-1 6.72695E-1 6.4235E-1 6.20602E-1 6.0049E-1 5.91057E-1 6.09536E-1 6.61628E-1 6.93857E-1 6.8767E-1 6.77388E-1 6.57153E-1 6.4011E-1 6.71882E-1 7.14038E-1 7.34912E-1 7.33478E-1 7.08017E-1 6.67051E-1 6.86259E-1 6.64359E-1 6.3423E-1 5.44368E-1 5.34202E-1 5.61909E-1 5.77686E-1 5.91362E-1 6.25235E-1 5.79344E-1 5.50624E-1 5.76361E-1 5.78387E-1 5.8067E-1 5.70536E-1 5.96493E-1 6.7534E-1 7.00537E-1 6.99505E-1 6.96335E-1 6.63258E-1 6.62498E-1 6.1628E-1 5.65615E-1 5.46136E-1 5.6863E-1 5.49588E-1 5.99698E-1 5.98379E-1 4.98665E-1 5.00164E-1 5.74956E-1 5.41864E-1 6.19538E-1 6.79651E-1 6.76565E-1 6.65528E-1 7.03369E-1 7.5168E-1 7.47225E-1 7.5798E-1 -9999 -9999 -9999 -9999 -9999 -9999 -9999 -9999 -9999 -9999 -9999
-9999 -9999 -9999 -9999 -9999 -9999 -9999 -9999 -9999 -9999 -9999 -9999 -9999 -9999 -9999 -9999 -9999 -9999 -9999 -9999 -9999 -9999 -9999 -9999 -9999 -9999 -9999 -9999 -9999 -9999 -9999 -9999 -9999 -9999 -9999 -9999 -9999 -9999 -9999 -9999 -9999 -9999 -9999 -9999 -9999 -9999 -9999 -9999 -9999 -9999 -9999 -9999 -9999 -9999 -9999 -9999 -9999 -9999 -9999 -9999 -9999 -9999 -9999 -9999 -9999 -9999 -9999 -9999 -9999 -9999 -9999 -9999 -9999 -9999 -9999 -9999 -9999 -9999 -9999 -9999 -9999 -9999 -9999 -9999 -9999 -9999 -9999 -9999 -9999 -9999 -9999 -9999 -9999 -9999 -9999 -9999 -9999 -9999 -9999 -9999 -9999 -9999 -9999 -9999 -9999 -9999 -9999 -9999 -9999 -9999 -9999 -9999 -9999 -9999 -9999 -9999 -9999 -9999 -9999 -9999 -9999 -9999 -9999 -9999 -9999 -9999 -9999 -9999 -9999 -9999 -9999 -9999 -9999 -9999 -9999 -9999 -9999 -9999 -9999 -9999 4.10043E-1 4.07653E-1 4.22108E-1 4.28154E-1 4.3382E-1 4.49749E-1 4.28395E-1 4.33654E-1 4.42184E-1 4.66388E-1 4.87428E-1 5.3132E-1 5.76E-1 5.65689E-1 5.66096E-1 5.60391E-1 5.48111E-1 5.35771E-1 5.29996E-1 5.35358E-1 5.40975E-1 5.70413E-1 6.17562E-1 6.66586E-1 6.87296E-1 5.54648E-1 5.4043E-1 5.23041E-1 5.21229E-1 4.94993E-1 4.97161E-1 4.99604E-1 5.02044E-1 5.1629E-1 5.15863E-1 5.03029E-1 4.89326E-1 4.885E-1 4.90089E-1 4.89141E-1 4.61502E-1 4.49599E-1 4.1695E-1 3.89685E-1 4.02862E-1 3.98801E-1 3.97629E-1 7.10693E-1 7.16237E-1 7.16621E-1 7.08226E-1 7.16865E-1 7.11976E-1 6.98624E-1 6.65828E-1 6.49829E-1 6.01788E-1 5.99001E-1 6.47709E-1 6.7226E-1 6.80334E-1 6.63361E-1 6.43112E-1 6.0485E-1 5.5766E-1 5.41519E-1 6.43957E-1 7.12569E-1 7.11563E-1 7.03606E-1 6.83529E-1 6.15979E-1 5.60504E-1 5.48886E-1 6.02358E-1 5.28437E-1 5.31242E-1 6.05701E-1 6.69673E-1 6.77376E-1 6.69799E-1 6.37239E-1 6.66666E-1 6.60245E-1 6.53582E-1 6.83757E-1 6.77025E-1 6.86943E-1 6.9535E-1 7.23391E-1 6.87397E-1 6.47236E-1 6.47849E-1 5.63718E-1 5.62912E-1 4.87622E-1 4.53654E-1 4.93398E-1 4.63417E-1 5.27E-1 5.95424E-1 5.62426E-1 5.36067E-1 5.63733E-1 5.84052E-1 5.81809E-1 5.8941E-1 5.38857E-1 5.77558E-1 6.81327E-1 7.8279E-1 -9999 -9999 -9999 -9999 -9999 -9999 -9999 -9999 -9999 -9999 -9999 -9999 -9999
-9999 -9999 -9999 -9999 -9999 -9999 -9999 -9999 -9999 -9999 -9999 -9999 -9999 -9999 -9999 -9999 -9999 -9999 -9999 -9999 -9999 -9999 -9999 -9999 -9999 -9999 -9999 -9999 -9999 -9999 -9999 -9999 -9999 -9999 -9999 -9999 -9999 -9999 -9999 -9999 -9999 -9999 -9999 -9999 -9999 -9999 -9999 -9999 -9999 -9999 -9999 -9999 -9999 -9999 -9999 -9999 -9999 -9999 -9999 -9999 -9999 -9999 -9999 -9999 -9999 -9999 -9999 -9999 -9999 -9999 -9999 -9999 -9999 -9999 -9999 -9999 -9999 -9999 -9999 -9999 -9999 -9999 -9999 -9999 -9999 -9999 -9999 -9999 -9999 -9999 -9999 -9999 -9999 -9999 -9999 -9999 -9999 -9999 -9999 -9999 -9999 -9999 -9999 -9999 -9999 -9999 -9999 -9999 -9999 -9999 -9999 -9999 -9999 -9999 -9999 -9999 -9999 -9999 -9999 -9999 -9999 -9999 -9999 -9999 -9999 -9999 -9999 -9999 -9999 -9999 -9999 -9999 -9999 -9999 -9999 -9999 -9999 -9999 -9999 4.09246E-1 4.06063E-1 4.21304E-1 4.2654E-1 4.31794E-1 4.35849E-1 4.30416E-1 4.35275E-1 4.42591E-1 4.66799E-1 4.80403E-1 5.16028E-1 5.37419E-1 5.84793E-1 6.0791E-1 6.14202E-1 6.0988E-1 5.95212E-1 5.66096E-1 5.55488E-1 5.38093E-1 5.59494E-1 5.8665E-1 6.38535E-1 6.76394E-1 6.99754E-1 5.68454E-1 5.66955E-1 5.08225E-1 4.86433E-1 4.92444E-1 5.09041E-1 5.12486E-1 5.15918E-1 5.16051E-1 5.15623E-1 5.02909E-1 4.90002E-1 4.62367E-1 4.74546E-1 4.61502E-1 4.49299E-1 4.1227E-1 3.73837E-1 3.90042E-1 4.10388E-1 4.66768E-1 6.52148E-1 6.93156E-1 7.15474E-1 7.16521E-1 7.03691E-1 7.0409E-1 7.17445E-1 7.14746E-1 7.08779E-1 6.84564E-1 6.66003E-1 6.8386E-1 6.73648E-1 6.47422E-1 6.42399E-1 5.69812E-1 5.43916E-1 5.29414E-1 5.10509E-1 5.89703E-1 6.50166E-1 7.05432E-1 6.94599E-1 6.89359E-1 6.45808E-1 5.80752E-1 4.99226E-1 4.26724E-1 4.89787E-1 5.06353E-1 6.28227E-1 6.1186E-1 6.71056E-1 6.99682E-1 6.91873E-1 6.64811E-1 6.94358E-1 7.09591E-1 7.15886E-1 7.01988E-1 7.09054E-1 7.0271E-1 7.09778E-1 6.58502E-1 6.14198E-1 5.48049E-1 5.58151E-1 5.23971E-1 4.27225E-1 4.17231E-1 3.97019E-1 4.37605E-1 4.41587E-1 4.85838E-1 5.60932E-1 6.06627E-1 6.11134E-1 5.92683E-1 5.59626E-1 5.12252E-1 5.01341E-1 5.34781E-1 6.31807E-1 7.42761E-1 -9999 -9999 -9999 -9999 -9999 -9999 -9999 -9999 -9999 -9999 -9999 -9999 -9999 -9999
-9999 -9999 -9999 -9999 -9999 -9999 -9999 -9999 -9999 -9999 -9999 -9999 -9999 -9999 -9999 -9999 -9999 -9999 -9999 -9999 -9999 -9999 -9999 -9999 -9999 -9999 -9999 -9999 -9999 -9999 -9999 -9999 -9999 -9999 -9999 -9999 -9999 -9999 -9999 -9999 -9999 -9999 -9999 -9999 -9999 -9999 -9999 -9999 -9999 -9999 -9999 -9999 -9999 -9999 -9999 -9999 -9999 -9999 -9999 -9999 -9999 -9999 -9999 -9999 -9999 -9999 -9999 -9999 -9999 -9999 -9999 -9999 -9999 -9999 -9999 -9999 -9999 -9999 -9999 -9999 -9999 -9999 -9999 -9999 -9999 -9999 -9999 -9999 -9999 -9999 -9999 -9999 -9999 -9999 -9999 -9999 -9999 -9999 -9999 -9999 -9999 -9999 -9999 -9999 -9999 -9999 -9999 -9999 -9999 -9999 -9999 -9999 -9999 -9999 -9999 -9999 -9999 -9999 -9999 -9999 -9999 -9999 -9999 -9999 -9999 -9999 -9999 -9999 -9999 -9999 -9999 -9999 -9999 -9999 -9999 -9999 -9999 -9999 -9999 4.00513E-1 3.99328E-1 4.16489E-1 4.20098E-1 4.02343E-1 4.05514E-1 4.11084E-1 4.32034E-1 4.4137E-1 4.65565E-1 4.93677E-1 4.86508E-1 5.25866E-1 5.70642E-1 5.98002E-1 6.28717E-1 6.33341E-1 6.28717E-1 6.00628E-1 6.00231E-1 5.91461E-1 5.63094E-1 5.8303E-1 6.43077E-1 6.88104E-1 6.97201E-1 5.38822E-1 5.23933E-1 4.88474E-1 4.78268E-1 5.00379E-1 5.07954E-1 5.11307E-1 5.15285E-1 5.16E-1 4.88008E-1 4.75274E-1 4.75274E-1 4.74529E-1 4.74163E-1 4.62319E-1 4.02797E-1 3.69242E-1 3.87194E-1 4.23378E-1 5.071E-1 6.58669E-1 6.9709E-1 7.15159E-1 7.17175E-1 7.04867E-1 6.87943E-1 6.63141E-1 6.79649E-1 6.50386E-1 6.66902E-1 6.77483E-1 6.66499E-1 6.44601E-1 6.38173E-1 6.47228E-1 6.04861E-1 5.60885E-1 4.62984E-1 4.56994E-1 5.43039E-1 6.13867E-1 6.08344E-1 6.74088E-1 7.04051E-1 7.02072E-1 6.38583E-1 5.08286E-1 4.42252E-1 5.28838E-1 5.52401E-1 5.87492E-1 6.79392E-1 6.92986E-1 7.01407E-1 6.7866E-1 6.86721E-1 6.79782E-1 6.93664E-1 6.34534E-1 6.31176E-1 6.54747E-1 6.61958E-1 6.73988E-1 7.00749E-1 6.06711E-1 4.86619E-1 4.48519E-1 4.31759E-1 4.19513E-1 3.75538E-1 4.31614E-1 4.23349E-1 4.64302E-1 5.24791E-1 5.53446E-1 5.57981E-1 5.50199E-1 5.45098E-1 5.53859E-1 5.70315E-1 5.5566E-1 5.72837E-1 6.38265E-1 6.94572E-1 7.47788E-1 -9999 -9999 -9999 -9999 -9999 -9999 -9999 -9999 -9999 -9999 -9999 -9999 -9999 -9999
-9999 -9999 -9999 -9999 -9999 -9999 -9999 -9999 -9999 -9999 -9999 -9999 -9999 -9999 -9999 -9999 -9999 -9999 -9999 -9999 -9999 -9999 -9999 -9999 -9999 -9999 -9999 -9999 -9999 -9999 -9999 -9999 -9999 -9999 -9999 -9999 -9999 -9999 -9999 -9999 -9999 -9999 -9999 -9999 -9999 -9999 -9999 -9999 -9999 -9999 -9999 -9999 -9999 -9999 -9999 -9999 -9999 -9999 -9999 -9999 -9999 -9999 -9999 -9999 -9999 -9999 -9999 -9999 -9999 -9999 -9999 -9999 -9999 -9999 -9999 -9999 -9999 -9999 -9999 -9999 -9999 -9999 -9999 -9999 -9999 -9999 -9999 -9999 -9999 -9999 -9999 -9999 -9999 -9999 -9999 -9999 -9999 -9999 -9999 -9999 -9999 -9999 -9999 -9999 -9999 -9999 -9999 -9999 -9999 -9999 -9999 -9999 -9999 -9999 -9999 -9999 -9999 -9999 -9999 -9999 -9999 -9999 -9999 -9999 -9999 -9999 -9999 -9999 -9999 -9999 -9999 -9999 -9999 -9999 -9999 -9999 -9999 -9999 -9999 3.92244E-1 3.88721E-1 4.01366E-1 3.82354E-1 3.84684E-1 3.90927E-1 4.11142E-1 4.20343E-1 4.4305E-1 4.29091E-1 4.54793E-1 4.6876E-1 4.98555E-1 5.34999E-1 5.62908E-1 6.00874E-1 5.93859E-1 6.07751E-1 6.34711E-1 6.62556E-1 6.68287E-1 6.29671E-1 5.87854E-1 6.19626E-1 6.30119E-1 6.60528E-1 5.24477E-1 5.24205E-1 5.07229E-1 5.06777E-1 5.08588E-1 5.10128E-1 5.12214E-1 4.8844E-1 4.88164E-1 4.87835E-1 4.74807E-1 4.74424E-1 4.73672E-1 4.74459E-1 4.16179E-1 3.66189E-1 4.01301E-1 4.74755E-1 4.96355E-1 6.84931E-1 6.74434E-1 6.71248E-1 6.8784E-1 6.82806E-1 6.74193E-1 6.72109E-1 6.5001E-1 6.2977E-1 6.36756E-1 6.33662E-1 6.47901E-1 6.46911E-1 5.64624E-1 5.22702E-1 5.74666E-1 5.76601E-1 5.15202E-1 4.14573E-1 4.24283E-1 5.01483E-1 4.97042E-1 5.85594E-1 6.53299E-1 7.11673E-1 6.8157E-1 6.60614E-1 5.52121E-1 6.11283E-1 6.52011E-1 6.63185E-1 6.74739E-1 6.54029E-1 6.62602E-1 6.94103E-1 6.64077E-1 6.67971E-1 6.42682E-1 6.52851E-1 5.78121E-1 5.92927E-1 6.34672E-1 6.06862E-1 5.87089E-1 6.57379E-1 6.73813E-1 5.69214E-1 4.70959E-1 4.35752E-1 4.78444E-1 4.57023E-1 5.20571E-1 5.098E-1 5.13361E-1 5.01873E-1 5.12333E-1 4.6594E-1 4.46292E-1 4.78963E-1 4.92443E-1 5.76635E-1 6.68615E-1 7.10699E-1 7.38882E-1 7.59328E-1 7.63311E-1 -9999 -9999 -9999 -9999 -9999 -9999 -9999 -9999 -9999 -9999 -9999 -9999 -9999 -9999
-9999 -9999 -9999 -9999 -9999 -9999 -9999 -9999 -9999 -9999 -9999 -9999 -9999 -9999 -9999 -9999 -9999 -9999 -9999 -9999 -9999 -9999 -9999 -9999 -9999 -9999 -9999 -9999 -9999 -9999 -9999 -9999 -9999 -9999 -9999 -9999 -9999 -9999 -9999 -9999 -9999 -9999 -9999 -9999 -9999 -9999 -9999 -9999 -9999 -9999 -9999 -9999 -9999 -9999 -9999 -9999 -9999 -9999 -9999 -9999 -9999 -9999 -9999 -9999 -9999 -9999 -9999 -9999 -9999 -9999 -9999 -9999 -9999 -9999 -9999 -9999 -9999 -9999 -9999 -9999 -9999 -9999 -9999 -9999 -9999 -9999 -9999 -9999 -9999 -9999 -9999 -9999 -9999 -9999 -9999 -9999 -9999 -9999 -9999 -9999 -9999 -9999 -9999 -9999 -9999 -9999 -9999 -9999 -9999 -9999 -9999 -9999 -9999 -9999 -9999 -9999 -9999 -9999 -9999 -9999 -9999 -9999 -9999 -9999 -9999 -9999 -9999 -9999 -9999 -9999 -9999 -9999 -9999 -9999 -9999 -9999 -9999 -9999 3.96173E-1 3.94993E-1 3.9146E-1 3.64997E-1 3.62719E-1 3.76941E-1 3.81191E-1 3.878E-1 4.07958E-1 3.93147E-1 4.17419E-1 4.42132E-1 4.507E-1 4.73344E-1 4.89038E-1 5.01303E-1 5.37269E-1 5.85846E-1 6.26621E-1 6.62187E-1 6.86687E-1 6.71356E-1 6.43478E-1 6.23923E-1 6.44234E-1 6.83739E-1 6.89544E-1 5.55672E-1 5.55115E-1 5.26019E-1 5.39727E-1 5.13474E-1 5.00199E-1 5.01319E-1 5.01604E-1 5.00845E-1 4.87384E-1 4.87209E-1 4.86542E-1 4.86506E-1 4.62573E-1 3.80382E-1 3.87532E-1 4.60051E-1 4.56884E-1 6.61192E-1 6.61811E-1 6.70859E-1 6.80054E-1 6.8671E-1 6.78599E-1 6.7149E-1 6.39006E-1 6.03733E-1 5.62386E-1 5.08025E-1 5.19797E-1 5.9554E-1 6.25529E-1 5.80963E-1 4.78171E-1 4.57791E-1 5.08837E-1 4.40487E-1 3.62158E-1 3.5745E-1 4.06528E-1 3.9345E-1 4.69604E-1 5.81214E-1 6.40643E-1 6.33328E-1 6.94061E-1 6.91776E-1 6.81357E-1 6.03141E-1 5.95348E-1 6.62387E-1 6.39708E-1 6.51443E-1 6.69298E-1 6.34811E-1 6.10045E-1 6.08901E-1 5.85735E-1 5.49373E-1 5.89896E-1 6.15679E-1 5.46119E-1 5.23594E-1 6.34441E-1 6.78271E-1 6.3641E-1 5.41491E-1 5.16496E-1 5.77507E-1 5.96065E-1 6.09638E-1 5.73926E-1 4.89993E-1 3.94292E-1 3.94563E-1 4.10446E-1 4.19618E-1 4.80083E-1 5.47594E-1 6.20504E-1 7.41618E-1 7.7399E-1 7.71157E-1 7.72694E-1 -9999 -9999 -9999 -9999 -9999 -9999 -9999 -9999 -9999 -9999 -9999 -9999 -9999 -9999 -9999
-9999 -9999 -9999 -9999 -9999 -9999 -9999 -9999 -9999 -9999 -9999 -9999 -9999 -9999 -9999 -9999 -9999 -9999 -9999 -9999 -9999 -9999 -9999 -9999 -9999 -9999 -9999 -9999 -9999 -9999 -9999 -9999 -9999 -9999 -9999 -9999 -9999 -9999 -9999 -9999 -9999 -9999 -9999 -9999 -9999 -9999 -9999 -9999 -9999 -9999 -9999 -9999 -9999 -9999 -9999 -9999 -9999 -9999 -9999 -9999 -9999 -9999 -9999 -9999 -9999 -9999 -9999 -9999 -9999 -9999 -9999 -9999 -9999 -9999 -9999 -9999 -9999 -9999 -9999 -9999 -9999 -9999 -9999 -9999 -9999 -9999 -9999 -9999 -9999 -9999 -9999 -9999 -9999 -9999 -9999 -9999 -9999 -9999 -9999 -9999 -9999 -9999 -9999 -9999 -9999 -9999 -9999 -9999 -9999 -9999 -9999 -9999 -9999 -9999 -9999 -9999 -9999 -9999 -9999 -9999 -9999 -9999 -9999 -9999 -9999 -9999 -9999 -9999 -9999 -9999 -9999 -9999 -9999 -9999 -9999 -9999 -9999 3.98144E-1 4.10841E-1 4.2633E-1 4.31179E-1 4.14679E-1 3.98786E-1 3.92494E-1 3.92886E-1 3.83383E-1 3.87277E-1 3.89621E-1 4.10226E-1 4.33199E-1 4.40504E-1 4.61823E-1 4.46859E-1 4.85164E-1 5.40622E-1 6.21523E-1 6.78101E-1 6.90682E-1 6.95181E-1 6.68026E-1 6.67295E-1 6.84623E-1 7.00699E-1 7.20804E-1 7.29847E-1 5.80645E-1 5.55594E-1 5.14355E-1 5.27944E-1 5.15035E-1 5.01825E-1 5.01793E-1 5.0107E-1 5.13627E-1 5.0007E-1 4.86023E-1 4.85188E-1 4.74494E-1 4.01266E-1 3.32719E-1 3.92307E-1 4.34006E-1 4.3268E-1 6.47406E-1 6.54377E-1 6.6256E-1 6.70772E-1 6.65942E-1 6.78881E-1 6.59618E-1 5.52471E-1 4.94145E-1 4.58282E-1 4.13293E-1 5.01557E-1 5.51881E-1 5.52107E-1 5.81377E-1 5.24097E-1 4.04857E-1 4.47993E-1 3.92147E-1 3.79286E-1 4.30342E-1 4.59159E-1 4.77674E-1 5.59557E-1 6.21027E-1 5.804E-1 6.59267E-1 6.51643E-1 5.90321E-1 6.18644E-1 5.24783E-1 5.95152E-1 6.41907E-1 5.77047E-1 6.00098E-1 6.59048E-1 5.87098E-1 5.65296E-1 5.16529E-1 5.07012E-1 5.54136E-1 5.89529E-1 5.69009E-1 5.11299E-1 5.02169E-1 6.08877E-1 6.60156E-1 6.71985E-1 6.44725E-1 6.41517E-1 6.32976E-1 6.18703E-1 5.60387E-1 4.90466E-1 4.61885E-1 3.59799E-1 3.67573E-1 4.74607E-1 5.46445E-1 5.29124E-1 6.3108E-1 6.86477E-1 7.49312E-1 7.85965E-1 -9999 -9999 -9999 -9999 -9999 -9999 -9999 -9999 -9999 -9999 -9999 -9999 -9999 -9999 -9999 -9999 -9999
-9999 -9999 -9999 -9999 -9999 -9999 -9999 -9999 -9999 -9999 -9999 -9999 -9999 -9999 -9999 -9999 -9999 -9999 -9999 -9999 -9999 -9999 -9999 -9999 -9999 -9999 -9999 -9999 -9999 -9999 -9999 -9999 -9999 -9999 -9999 -9999 -9999 -9999 -9999 -9999 -9999 -9999 -9999 -9999 -9999 -9999 -9999 -9999 -9999 -9999 -9999 -9999 -9999 -9999 -9999 -9999 -9999 -9999 -9999 -9999 -9999 -9999 -9999 -9999 -9999 -9999 -9999 -9999 -9999 -9999 -9999 -9999 -9999 -9999 -9999 -9999 -9999 -9999 -9999 -9999 -9999 -9999 -9999 -9999 -9999 -9999 -9999 -9999 -9999 -9999 -9999 -9999 -9999 -9999 -9999 -9999 -9999 -9999 -9999 -9999 -9999 -9999 -9999 -9999 -9999 -9999 -9999 -9999 -9999 -9999 -9999 -9999 -9999 -9999 -9999 -9999 -9999 -9999 -9999 -9999 -9999 -9999 -9999 -9999 -9999 -9999 -9999 -9999 -9999 -9999 -9999 -9999 -9999 -9999 -9999 -9999 -9999 3.93814E-1 4.08652E-1 5.10188E-1 5.36622E-1 5.00622E-1 4.64288E-1 4.45036E-1 4.13757E-1 4.17763E-1 4.35165E-1 4.28283E-1 4.23846E-1 4.41318E-1 4.2005E-1 4.46451E-1 4.69837E-1 5.08756E-1 5.59085E-1 6.31638E-1 7.26159E-1 7.2069E-1 7.11355E-1 7.10042E-1 7.0865E-1 7.21309E-1 7.38164E-1 7.18302E-1 7.29574E-1 7.05303E-1 5.40561E-1 5.28047E-1 5.28064E-1 5.28287E-1 5.1502E-1 5.14644E-1 5.13887E-1 5.13232E-1 4.99192E-1 4.68854E-1 4.70504E-1 4.20836E-1 3.59606E-1 3.63923E-1 4.25386E-1 4.33085E-1 6.51127E-1 6.48215E-1 6.37818E-1 6.51324E-1 6.3287E-1 5.9357E-1 6.1905E-1 6.36597E-1 5.24899E-1 4.58906E-1 4.22381E-1 4.01516E-1 4.5268E-1 4.37016E-1 4.39152E-1 4.71759E-1 5.21305E-1 4.0136E-1 3.84065E-1 3.734E-1 4.3426E-1 5.11127E-1 5.75158E-1 5.81631E-1 5.56514E-1 5.0543E-1 6.12905E-1 6.51799E-1 6.28987E-1 4.73477E-1 4.90605E-1 4.52575E-1 5.23811E-1 6.06261E-1 5.63768E-1 5.53956E-1 6.28314E-1 6.26689E-1 6.0142E-1 5.31014E-1 4.76966E-1 5.62666E-1 5.87161E-1 5.27397E-1 4.37027E-1 4.72012E-1 5.08383E-1 6.11364E-1 6.3885E-1 5.94906E-1 5.86854E-1 6.22543E-1 5.21559E-1 4.56155E-1 4.04612E-1 4.0416E-1 4.18549E-1 4.92528E-1 6.06093E-1 6.65358E-1 6.28876E-1 6.63431E-1 7.04472E-1 7.64145E-1 -9999 -9999 -9999 -9999 -9999 -9999 -9999 -9999 -9999 -9999 -9999 -9999 -9999 -9999 -9999 -9999 -9999 -9999
-9999 -9999 -9999 -9999 -9999 -9999 -9999 -9999 -9999 -9999 -9999 -9999 -9999 -9999 -9999 -9999 -9999 -9999 -9999 -9999 -9999 -9999 -9999 -9999 -9999 -9999 -9999 -9999 -9999 -9999 -9999 -9999 -9999 -9999 -9999 -9999 -9999 -9999 -9999 -9999 -9999 -9999 -9999 -9999 -9999 -9999 -9999 -9999 -9999 -9999 -9999 -9999 -9999 -9999 -9999 -9999 -9999 -9999 -9999 -9999 -9999 -9999 -9999 -9999 -9999 -9999 -9999 -9999 -9999 -9999 -9999 -9999 -9999 -9999 -9999 -9999 -9999 -9999 -9999 -9999 -9999 -9999 -9999 -9999 -9999 -9999 -9999 -9999 -9999 -9999 -9999 -9999 -9999 -9999 -9999 -9999 -9999 -9999 -9999 -9999 -9999 -9999 -9999 -9999 -9999 -9999 -9999 -9999 -9999 -9999 -9999 -9999 -9999 -9999 -9999 -9999 -9999 -9999 -9999 -9999 -9999 -9999 -9999 -9999 -9999 -9999 -9999 -9999 -9999 -9999 -9999 -9999 -9999 -9999 -9999 -9999 -9999 3.6234E-1 4.10685E-1 5.24299E-1 5.88096E-1 5.72277E-1 5.09311E-1 4.65832E-1 4.55973E-1 4.65832E-1 5.04351E-1 4.85268E-1 4.78244E-1 4.56627E-1 4.75198E-1 4.97939E-1 5.8028E-1 6.25413E-1 6.63135E-1 7.14432E-1 6.85502E-1 7.10182E-1 7.38438E-1 7.05344E-1 6.79012E-1 7.04955E-1 7.38634E-1 7.13256E-1 7.10469E-1 7.11082E-1 6.85569E-1 5.40748E-1 5.28204E-1 5.28296E-1 5.14952E-1 5.27591E-1 4.9825E-1 4.84075E-1 4.69554E-1 4.69354E-1 4.72674E-1 3.79869E-1 3.66973E-1 4.25732E-1 4.5959E-1 6.59539E-1 6.58618E-1 6.38732E-1 6.01527E-1 5.79773E-1 5.16218E-1 4.64076E-1 5.21542E-1 6.02118E-1 5.53576E-1 5.50817E-1 5.12183E-1 4.82699E-1 4.96119E-1 4.4604E-1 3.72596E-1 3.77737E-1 3.89333E-1 3.3366E-1 2.84828E-1 3.43785E-1 4.30569E-1 5.3521E-1 4.9607E-1 4.68769E-1 5.10147E-1 5.6791E-1 6.10577E-1 6.278E-1 5.39887E-1 3.69066E-1 3.45504E-1 3.67458E-1 4.41273E-1 5.32663E-1 4.7576E-1 4.72181E-1 5.7954E-1 5.71106E-1 5.38473E-1 4.96804E-1 4.30643E-1 5.04511E-1 5.1932E-1 4.78707E-1 4.72561E-1 5.21195E-1 5.67617E-1 5.62701E-1 4.94889E-1 5.04161E-1 4.92782E-1 5.75776E-1 5.68949E-1 5.30299E-1 5.17644E-1 5.02099E-1 5.44359E-1 7.37068E-1 6.76122E-1 5.67516E-1 7.00107E-1 7.16515E-1 7.62828E-1 -9999 -9999 -9999 -9999 -9999 -9999 -9999 -9999 -9999 -9999 -9999 -9999 -9999 -9999 -9999 -9999 -9999 -9999 -9999
-9999 -9999 -9999 -9999 -9999 -9999 -9999 -9999 -9999 -9999 -9999 -9999 -9999 -9999 -9999 -9999 -9999 -9999 -9999 -9999 -9999 -9999 -9999 -9999 -9999 -9999 -9999 -9999 -9999 -9999 -9999 -9999 -9999 -9999 -9999 -9999 -9999 -9999 -9999 -9999 -9999 -9999 -9999 -9999 -9999 -9999 -9999 -9999 -9999 -9999 -9999 -9999 -9999 -9999 -9999 -9999 -9999 -9999 -9999 -9999 -9999 -9999 -9999 -9999 -9999 -9999 -9999 -9999 -9999 -9999 -9999 -9999 -9999 -9999 -9999 -9999 -9999 -9999 -9999 -9999 -9999 -9999 -9999 -9999 -9999 -9999 -9999 -9999 -9999 -9999 -9999 -9999 -9999 -9999 -9999 -9999 -9999 -9999 -9999 -9999 -9999 -9999 -9999 -9999 -9999 -9999 -9999 -9999 -9999 -9999 -9999 -9999 -9999 -9999 -9999 -9999 -9999 -9999 -9999 -9999 -9999 -9999 -9999 -9999 -9999 -9999 -9999 -9999 -9999 -9999 -9999 -9999 -9999 -9999 -9999 -9999 3.56302E-1 3.48825E-1 3.63098E-1 4.0547E-1 4.83253E-1 5.27105E-1 4.87702E-1 4.63364E-1 4.52285E-1 4.62952E-1 4.92713E-1 4.75561E-1 5.03321E-1 5.49666E-1 5.61127E-1 5.97536E-1 6.58315E-1 7.05938E-1 7.04029E-1 7.08137E-1 6.99539E-1 6.6224E-1 6.29927E-1 5.87973E-1 5.6173E-1 5.97935E-1 7.01692E-1 7.1689E-1 7.06704E-1 6.97509E-1 7.10615E-1 5.52209E-1 5.40918E-1 5.28184E-1 4.9979E-1 4.99015E-1 4.98012E-1 4.96196E-1 4.82397E-1 4.72186E-1 4.00258E-1 3.34262E-1 3.9686E-1 4.70347E-1 6.44267E-1 6.51456E-1 5.97406E-1 5.30188E-1 4.79586E-1 4.67483E-1 4.44286E-1 5.12749E-1 5.91514E-1 5.94052E-1 5.87278E-1 5.91986E-1 5.92166E-1 5.99611E-1 5.6231E-1 5.00836E-1 4.5881E-1 3.93389E-1 3.02342E-1 2.73278E-1 2.97394E-1 3.12693E-1 3.85281E-1 3.8916E-1 4.1478E-1 4.62659E-1 4.28373E-1 4.88546E-1 5.32285E-1 6.40552E-1 5.54763E-1 3.87531E-1 3.52313E-1 3.47717E-1 3.74987E-1 4.40731E-1 3.9599E-1 4.22355E-1 4.84216E-1 5.04401E-1 4.29945E-1 3.97148E-1 4.13791E-1 4.69231E-1 4.20611E-1 4.72451E-1 5.15288E-1 5.05528E-1 5.3835E-1 4.64295E-1 4.12072E-1 3.60304E-1 4.40628E-1 5.26993E-1 5.28988E-1 5.45684E-1 7.2227E-1 5.34464E-1 7.19748E-1 6.12766E-1 5.95296E-1 5.21465E-1 7.55062E-1 7.69556E-1 7.45889E-1 -9999 -9999 -9999 -9999 -9999 -9999 -9999 -9999 -9999 -9999 -9999 -9999 -9999 -9999 -9999 -9999 -9999 -9999 -9999
-9999 -9999 -9999 -9999 -9999 -9999 -9999 -9999 -9999 -9999 -9999 -9999 -9999 -9999 -9999 -9999 -9999 -9999 -9999 -9999 -9999 -9999 -9999 -9999 -9999 -9999 -9999 -9999 -9999 -9999 -9999 -9999 -9999 -9999 -9999 -9999 -9999 -9999 -9999 -9999 -9999 -9999 -9999 -9999 -9999 -9999 -9999 -9999 -9999 -9999 -9999 -9999 -9999 -9999 -9999 -9999 -9999 -9999 -9999 -9999 -9999 -9999 -9999 -9999 -9999 -9999 -9999 -9999 -9999 -9999 -9999 -9999 -9999 -9999 -9999 -9999 -9999 -9999 -9999 -9999 -9999 -9999 -9999 -9999 -9999 -9999 -9999 -9999 -9999 -9999 -9999 -9999 -9999 -9999 -9999 -9999 -9999 -9999 -9999 -9999 -9999 -9999 -9999 -9999 -9999 -9999 -9999 -9999 -9999 -9999 -9999 -9999 -9999 -9999 -9999 -9999 -9999 -9999 -9999 -9999 -9999 -9999 -9999 -9999 -9999 -9999 -9999 -9999 -9999 -9999 -9999 -9999 -9999 -9999 -9999 -9999 3.5106E-1 3.42903E-1 3.41798E-1 3.5106E-1 3.51202E-1 3.9152E-1 4.25458E-1 4.06978E-1 4.20227E-1 4.33543E-1 4.39056E-1 4.71898E-1 5.11654E-1 5.50076E-1 5.89454E-1 6.14646E-1 6.1649E-1 6.35264E-1 6.23128E-1 6.04108E-1 5.75068E-1 5.3588E-1 5.11908E-1 4.48489E-1 5.13911E-1 5.59772E-1 6.1566E-1 6.5675E-1 7.08364E-1 7.13958E-1 7.11571E-1 7.04975E-1 5.12187E-1 4.99549E-1 4.99686E-1 4.9917E-1 4.98031E-1 4.95996E-1 4.83794E-1 4.58589E-1 3.26604E-1 3.15905E-1 4.22071E-1 6.05057E-1 6.16931E-1 5.82128E-1 5.31601E-1 6.15737E-1 6.4521E-1 6.17512E-1 5.42777E-1 5.92553E-1 5.76435E-1 5.15674E-1 5.03519E-1 4.88154E-1 5.25402E-1 5.76219E-1 5.69742E-1 5.4874E-1 5.57287E-1 4.19523E-1 3.0924E-1 3.36904E-1 3.46008E-1 2.75811E-1 2.79883E-1 3.44128E-1 3.9834E-1 3.39877E-1 3.00066E-1 3.47494E-1 4.11848E-1 5.5751E-1 6.43054E-1 5.36259E-1 4.71114E-1 4.39793E-1 4.69799E-1 3.93757E-1 3.22657E-1 3.60252E-1 3.72229E-1 3.88857E-1 3.54926E-1 3.25347E-1 4.03715E-1 4.3153E-1 4.07525E-1 4.24238E-1 4.43469E-1 4.15422E-1 4.89235E-1 4.66789E-1 3.90769E-1 3.05047E-1 3.98432E-1 4.2554E-1 4.32886E-1 4.81611E-1 5.11506E-1 5.54882E-1 6.10162E-1 5.52485E-1 4.83885E-1 4.37568E-1 7.32576E-1 7.51172E-1 -9999 -9999 -9999 -9999 -9999 -9999 -9999 -9999 -9999 -9999 -9999 -9999 -9999 -9999 -9999 -9999 -9999 -9999 -9999 -9999
-9999 -9999 -9999 -9999 -9999 -9999 -9999 -9999 -9999 -9999 -9999 -9999 -9999 -9999 -9999 -9999 -9999 -9999 -9999 -9999 -9999 -9999 -9999 -9999 -9999 -9999 -9999 -9999 -9999 -9999 -9999 -9999 -9999 -9999 -9999 -9999 -9999 -9999 -9999 -9999 -9999 -9999 -9999 -9999 -9999 -9999 -9999 -9999 -9999 -9999 -9999 -9999 -9999 -9999 -9999 -9999 -9999 -9999 -9999 -9999 -9999 -9999 -9999 -9999 -9999 -9999 -9999 -9999 -9999 -9999 -9999 -9999 -9999 -9999 -9999 -9999 -9999 -9999 -9999 -9999 -9999 -9999 -9999 -9999 -9999 -9999 -9999 -9999 -9999 -9999 -9999 -9999 -9999 -9999 -9999 -9999 -9999 -9999 -9999 -9999 -9999 -9999 -9999 -9999 -9999 -9999 -9999 -9999 -9999 -9999 -9999 -9999 -9999 -9999 -9999 -9999 -9999 -9999 -9999 -9999 -9999 -9999 -9999 -9999 -9999 -9999 -9999 -9999 -9999 -9999 -9999 -9999 -9999 -9999 3.66139E-1 3.58938E-1 3.49197E-1 3.44378E-1 3.17699E-1 3.15579E-1 3.17699E-1 3.24824E-1 3.30589E-1 3.33857E-1 3.18077E-1 3.54432E-1 3.83186E-1 4.14837E-1 4.50128E-1 4.82271E-1 4.94265E-1 4.85776E-1 4.87844E-1 4.78694E-1 4.82E-1 4.86603E-1 4.52768E-1 4.36856E-1 3.92945E-1 4.44538E-1 4.89505E-1 5.0605E-1 5.23007E-1 5.84263E-1 6.44568E-1 6.8737E-1 6.71365E-1 6.80516E-1 5.2473E-1 4.99756E-1 5.12907E-1 5.12394E-1 5.11389E-1 4.97546E-1 4.8601E-1 3.8918E-1 2.77864E-1 2.94497E-1 4.11221E-1 6.00149E-1 5.84528E-1 6.07098E-1 6.52935E-1 6.2829E-1 5.84948E-1 5.3084E-1 5.90241E-1 5.6793E-1 5.42006E-1 4.43815E-1 3.94162E-1 4.52191E-1 4.90092E-1 4.26848E-1 4.25387E-1 4.84392E-1 5.47358E-1 4.8953E-1 4.1578E-1 4.6485E-1 4.27409E-1 3.71689E-1 3.07606E-1 2.41926E-1 2.71249E-1 2.32454E-1 2.45155E-1 2.88673E-1 3.52507E-1 5.07904E-1 5.63142E-1 5.44928E-1 5.87464E-1 5.81179E-1 5.88144E-1 4.85688E-1 4.41981E-1 4.57684E-1 4.93173E-1 4.37283E-1 3.57834E-1 3.53982E-1 3.16714E-1 2.93173E-1 3.20348E-1 2.96217E-1 2.80087E-1 3.16843E-1 4.08531E-1 3.65902E-1 3.28781E-1 3.28923E-1 3.6293E-1 3.72741E-1 4.04219E-1 4.59819E-1 5.20984E-1 5.96832E-1 6.52965E-1 7.41145E-1 7.4182E-1 7.44976E-1 7.34789E-1 7.33302E-1 -9999 -9999 -9999 -9999 -9999 -9999 -9999 -9999 -9999 -9999 -9999 -9999 7.54167E-1 7.46385E-1 7.25217E-1 -9999 -9999 -9999 -9999 -9999
-9999 -9999 -9999 -9999 -9999 -9999 -9999 -9999 -9999 -9999 -9999 -9999 -9999 -9999 -9999 -9999 -9999 -9999 -9999 -9999 -9999 -9999 -9999 -9999 -9999 -9999 -9999 -9999 -9999 -9999 -9999 -9999 -9999 -9999 -9999 -9999 -9999 -9999 -9999 -9999 -9999 -9999 -9999 -9999 -9999 -9999 -9999 -9999 -9999 -9999 -9999 -9999 -9999 -9999 -9999 -9999 -9999 -9999 -9999 -9999 -9999 -9999 -9999 -9999 -9999 -9999 -9999 -9999 -9999 -9999 -9999 -9999 -9999 -9999 -9999 -9999 -9999 -9999 -9999 -9999 -9999 -9999 -9999 -9999 -9999 -9999 -9999 -9999 -9999 -9999 -9999 -9999 -9999 -9999 -9999 -9999 -9999 -9999 -9999 -9999 -9999 -9999 -9999 -9999 -9999 -9999 -9999 -9999 -9999 -9999 -9999 -9999 -9999 -9999 -9999 -9999 -9999 -9999 -9999 -9999 -9999 -9999 -9999 -9999 -9999 -9999 -9999 -9999 -9999 -9999 -9999 -9999 -9999 3.6652E-1 3.65378E-1 3.60826E-1 3.53302E-1 3.25901E-1 3.21606E-1 3.17345E-1 3.14875E-1 3.13117E-1 3.12065E-1 2.91098E-1 2.95492E-1 3.00614E-1 3.0579E-1 3.14537E-1 3.52931E-1 3.56792E-1 3.93965E-1 3.88782E-1 3.97429E-1 4.40109E-1 4.65969E-1 4.39296E-1 3.50523E-1 3.44927E-1 3.83551E-1 4.20077E-1 4.45218E-1 4.73619E-1 4.82706E-1 5.29845E-1 5.62758E-1 6.55695E-1 6.83174E-1 6.80344E-1 6.81202E-1 5.24989E-1 5.12532E-1 5.12153E-1 5.11668E-1 4.5672E-1 4.11036E-1 2.94071E-1 2.7168E-1 3.37794E-1 4.22382E-1 4.65448E-1 5.28984E-1 6.11905E-1 6.07194E-1 5.68645E-1 5.70024E-1 5.50029E-1 5.60103E-1 5.3419E-1 4.56436E-1 4.07888E-1 3.25746E-1 3.25936E-1 3.11261E-1 3.11168E-1 3.77299E-1 4.39434E-1 4.69757E-1 4.90939E-1 5.23559E-1 4.57342E-1 3.51005E-1 2.8119E-1 2.61134E-1 1.91268E-1 2.30144E-1 3.16888E-1 4.07266E-1 4.32889E-1 4.52615E-1 5.32761E-1 4.9029E-1 4.03871E-1 4.50376E-1 5.0587E-1 5.81812E-1 5.4993E-1 5.25435E-1 5.32285E-1 4.74119E-1 4.99799E-1 4.61335E-1 3.59502E-1 3.50103E-1 3.2746E-1 3.07436E-1 2.90475E-1 2.36209E-1 2.57652E-1 2.6424E-1 2.74013E-1 3.0201E-1 4.34346E-1 4.87025E-1 4.41123E-1 4.43132E-1 5.01812E-1 5.78014E-1 6.6066E-1 7.25514E-1 7.19489E-1 7.35E-1 7.35043E-1 7.32961E-1 -9999 -9999 -9999 -9999 -9999 -9999 -9999 -9999 -9999 -9999 -9999 -9999 7.58471E-1 7.52082E-1 7.71513E-1 7.42581E-1 7.19125E-1 -9999 -9999 -9999 -9999
-9999 -9999 -9999 -9999 -9999 -9999 -9999 -9999 -9999 -9999 -9999 -9999 -9999 -9999 -9999 -9999 -9999 -9999 -9999 -9999 -9999 -9999 -9999 -9999 -9999 -9999 -9999 -9999 -9999 -9999 -9999 -9999 -9999 -9999 -9999 -9999 -9999 -9999 -9999 -9999 -9999 -9999 -9999 -9999 -9999 -9999 -9999 -9999 -9999 -9999 -9999 -9999 -9999 -9999 -9999 -9999 -9999 -9999 -9999 -9999 -9999 -9999 -9999 -9999 -9999 -9999 -9999 -9999 -9999 -9999 -9999 -9999 -9999 -9999 -9999 -9999 -9999 -9999 -9999 -9999 -9999 -9999 -9999 -9999 -9999 -9999 -9999 -9999 -9999 -9999 -9999 -9999 -9999 -9999 -9999 -9999 -9999 -9999 -9999 -9999 -9999 -9999 -9999 -9999 -9999 -9999 -9999 -9999 -9999 -9999 -9999 -9999 -9999 -9999 -9999 -9999 -9999 -9999 -9999 -9999 -9999 -9999 -9999 -9999 -9999 -9999 -9999 -9999 -9999 -9999 -9999 -9999 3.65758E-1 3.64237E-1 3.64617E-1 3.63478E-1 3.33857E-1 3.29504E-1 3.12669E-1 3.0882E-1 3.05E-1 3.13819E-1 2.9009E-1 2.9009E-1 2.92445E-1 2.92108E-1 2.89419E-1 2.90761E-1 2.74791E-1 2.83325E-1 3.02025E-1 3.23579E-1 3.64843E-1 4.00668E-1 4.00127E-1 3.57674E-1 3.55031E-1 4.04487E-1 4.65786E-1 5.02133E-1 5.79673E-1 6.32355E-1 6.18248E-1 6.12186E-1 6.51875E-1 6.7348E-1 6.82813E-1 6.80301E-1 6.79568E-1 6.70685E-1 4.95456E-1 4.82604E-1 4.82935E-1 4.42504E-1 3.51211E-1 2.75956E-1 2.94612E-1 4.28395E-1 4.73235E-1 5.06437E-1 4.81208E-1 5.45279E-1 5.41298E-1 5.47808E-1 5.12042E-1 4.93626E-1 4.50903E-1 4.12681E-1 3.44561E-1 2.63709E-1 2.76315E-1 3.27604E-1 2.93991E-1 2.37025E-1 2.90233E-1 2.77398E-1 3.41515E-1 4.77059E-1 4.04191E-1 3.98589E-1 2.89304E-1 1.81669E-1 1.33384E-1 1.47214E-1 2.60507E-1 3.78068E-1 4.94708E-1 5.56664E-1 5.12312E-1 3.80137E-1 3.00972E-1 2.96853E-1 3.48651E-1 4.89426E-1 4.36199E-1 3.13729E-1 3.21112E-1 3.47059E-1 3.48536E-1 3.81677E-1 4.69986E-1 4.807E-1 4.48158E-1 4.58314E-1 4.25363E-1 3.47749E-1 2.42062E-1 2.1581E-1 2.20056E-1 2.68452E-1 4.22638E-1 6.91333E-1 5.86198E-1 6.34751E-1 6.26946E-1 5.9686E-1 6.79118E-1 7.32693E-1 7.11115E-1 7.14408E-1 7.35633E-1 7.3343E-1 7.30943E-1 -9999 -9999 -9999 -9999 -9999 -9999 -9999 -9999 -9999 -9999 -9999 -9999 7.60124E-1 7.54871E-1 7.74586E-1 7.66768E-1 7.38034E-1 -9999 -9999 -9999 -9999
-9999 -9999 -9999 -9999 -9999 -9999 -9999 -9999 -9999 -9999 -9999 -9999 -9999 -9999 -9999 -9999 -9999 -9999 -9999 -9999 -9999 -9999 -9999 -9999 -9999 -9999 -9999 -9999 -9999 -9999 -9999 -9999 -9999 -9999 -9999 -9999 -9999 -9999 -9999 -9999 -9999 -9999 -9999 -9999 -9999 -9999 -9999 -9999 -9999 -9999 -9999 -9999 -9999 -9999 -9999 -9999 -9999 -9999 -9999 -9999 -9999 -9999 -9999 -9999 -9999 -9999 -9999 -9999 -9999 -9999 -9999 -9999 -9999 -9999 -9999 -9999 -9999 -9999 -9999 -9999 -9999 -9999 -9999 -9999 -9999 -9999 -9999 -9999 -9999 -9999 -9999 -9999 -9999 -9999 -9999 -9999 -9999 -9999 -9999 -9999 -9999 -9999 -9999 -9999 -9999 -9999 -9999 -9999 -9999 -9999 -9999 -9999 -9999 -9999 -9999 -9999 -9999 -9999 -9999 -9999 -9999 -9999 -9999 -9999 -9999 -9999 -9999 -9999 -9999 -9999 -9999 -9999 3.63478E-1 3.61204E-1 3.38241E-1 3.25103E-1 3.21165E-1 3.17964E-1 3.14428E-1 3.11967E-1 2.8664E-1 2.82654E-1 2.79688E-1 2.89754E-1 2.91771E-1 2.92445E-1 2.69625E-1 2.68344E-1 2.84433E-1 2.82663E-1 2.87992E-1 2.86988E-1 3.00648E-1 2.96662E-1 3.04576E-1 3.44276E-1 4.17842E-1 4.364E-1 4.40796E-1 5.06687E-1 5.73098E-1 6.59892E-1 6.8045E-1 6.92146E-1 6.92606E-1 6.82922E-1 6.8224E-1 6.70772E-1 6.43662E-1 6.43571E-1 5.21054E-1 4.82341E-1 4.70425E-1 4.19362E-1 3.27898E-1 2.95874E-1 3.85635E-1 5.55749E-1 5.67686E-1 5.07349E-1 3.8194E-1 3.86223E-1 4.13601E-1 4.51307E-1 4.90127E-1 4.37297E-1 4.27962E-1 6.27782E-1 5.45239E-1 5.07072E-1 5.71452E-1 3.72807E-1 2.99731E-1 2.06188E-1 1.98251E-1 2.31263E-1 3.54044E-1 4.42868E-1 3.35868E-1 2.84815E-1 2.60654E-1 1.57202E-1 1.37751E-1 1.8195E-1 2.14374E-1 2.86594E-1 4.43513E-1 5.16868E-1 3.63151E-1 2.5875E-1 2.10566E-1 2.12253E-1 2.73805E-1 4.05762E-1 4.3971E-1 2.73232E-1 2.25669E-1 2.19654E-1 2.30719E-1 2.91559E-1 4.06174E-1 3.80447E-1 3.93601E-1 3.01352E-1 3.12455E-1 3.75028E-1 3.21305E-1 2.64105E-1 2.88935E-1 3.77687E-1 6.56672E-1 6.05333E-1 5.24531E-1 4.88172E-1 4.47431E-1 4.57954E-1 4.09782E-1 7.13257E-1 7.15641E-1 7.15378E-1 7.13345E-1 7.31632E-1 7.29601E-1 -9999 -9999 -9999 -9999 -9999 -9999 -9999 -9999 -9999 -9999 -9999 -9999 -9999 -9999 -9999 -9999 -9999 -9999 -9999 -9999 -9999
-9999 -9999 -9999 -9999 -9999 -9999 -9999 -9999 -9999 -9999 -9999 -9999 -9999 -9999 -9999 -9999 -9999 -9999 -9999 -9999 -9999 -9999 -9999 -9999 -9999 -9999 -9999 -9999 -9999 -9999 -9999 -9999 -9999 -9999 -9999 -9999 -9999 -9999 -9999 -9999 -9999 -9999 -9999 -9999 -9999 -9999 -9999 -9999 -9999 -9999 -9999 -9999 -9999 -9999 -9999 -9999 -9999 -9999 -9999 -9999 -9999 -9999 -9999 -9999 -9999 -9999 -9999 -9999 -9999 -9999 -9999 -9999 -9999 -9999 -9999 -9999 -9999 -9999 -9999 -9999 -9999 -9999 -9999 -9999 -9999 -9999 -9999 -9999 -9999 -9999 -9999 -9999 -9999 -9999 -9999 -9999 -9999 -9999 -9999 -9999 -9999 -9999 -9999 -9999 -9999 -9999 -9999 -9999 -9999 -9999 -9999 -9999 -9999 -9999 -9999 -9999 -9999 -9999 -9999 -9999 -9999 -9999 -9999 -9999 -9999 -9999 -9999 -9999 -9999 -9999 -9999 3.51735E-1 3.50615E-1 3.26542E-1 3.25103E-1 3.22952E-1 3.20096E-1 3.17609E-1 3.17609E-1 3.07528E-1 3.05444E-1 2.989E-1 2.81004E-1 2.78377E-1 2.78704E-1 2.69304E-1 2.69946E-1 2.71877E-1 2.81011E-1 3.34536E-1 3.66367E-1 3.22573E-1 3.00686E-1 2.83426E-1 2.74227E-1 2.92584E-1 3.29984E-1 3.2734E-1 3.36451E-1 3.9259E-1 4.8571E-1 5.66781E-1 5.89603E-1 6.38672E-1 6.82886E-1 6.9239E-1 6.57342E-1 6.46444E-1 6.3494E-1 6.455E-1 6.328E-1 4.94261E-1 4.83438E-1 3.95291E-1 3.46892E-1 4.58138E-1 5.23531E-1 5.35319E-1 4.23658E-1 4.01223E-1 3.71821E-1 3.40383E-1 3.63E-1 4.33809E-1 4.83531E-1 5.25239E-1 5.79867E-1 6.03919E-1 5.612E-1 6.1878E-1 6.06922E-1 5.8634E-1 2.70523E-1 2.0305E-1 2.07917E-1 2.31455E-1 2.90813E-1 3.48619E-1 3.44236E-1 2.35649E-1 1.62121E-1 1.13973E-1 1.11433E-1 1.63773E-1 2.54268E-1 3.67219E-1 4.7682E-1 3.855E-1 3.58929E-1 3.02693E-1 2.35054E-1 1.83802E-1 2.5413E-1 3.50775E-1 4.35139E-1 4.15779E-1 2.80927E-1 1.90542E-1 1.74054E-1 2.91955E-1 3.28254E-1 2.53679E-1 3.05502E-1 2.53179E-1 2.11488E-1 2.82316E-1 5.65507E-1 5.83815E-1 6.25598E-1 6.69976E-1 6.71932E-1 5.74274E-1 5.05018E-1 4.47272E-1 4.0134E-1 7.01769E-1 6.91882E-1 7.15598E-1 7.15422E-1 7.13789E-1 7.11428E-1 7.08681E-1 7.28382E-1 -9999 -9999 -9999 -9999 -9999 -9999 -9999 -9999 -9999 -9999 -9999 -9999 -9999 -9999 -9999 -9999 -9999 -9999 -9999 -9999 -9999
-9999 -9999 -9999 -9999 -9999 -9999 -9999 -9999 -9999 -9999 -9999 -9999 -9999 -9999 -9999 -9999 -9999 -9999 -9999 -9999 -9999 -9999 -9999 -9999 -9999 -9999 -9999 -9999 -9999 -9999 -9999 -9999 -9999 -9999 -9999 -9999 -9999 -9999 -9999 -9999 -9999 -9999 -9999 -9999 -9999 -9999 -9999 -9999 -9999 -9999 -9999 -9999 -9999 -9999 -9999 -9999 -9999 -9999 -9999 -9999 -9999 -9999 -9999 -9999 -9999 -9999 -9999 -9999 -9999 -9999 -9999 -9999 -9999 -9999 -9999 -9999 -9999 -9999 -9999 -9999 -9999 -9999 -9999 -9999 -9999 -9999 -9999 -9999 -9999 -9999 -9999 -9999 -9999 -9999 -9999 -9999 -9999 -9999 -9999 -9999 -9999 -9999 -9999 -9999 -9999 -9999 -9999 -9999 -9999 -9999 -9999 -9999 -9999 -9999 -9999 -9999 -9999 -9999 -9999 -9999 -9999 -9999 -9999 -9999 -9999 -9999 -9999 -9999 -9999 -9999 -9999 3.47263E-1 3.25103E-1 3.25463E-1 3.25822E-1 3.2331E-1 3.20809E-1 3.19029E-1 3.0997E-1 3.12776E-1 3.11021E-1 3.06137E-1 3.01301E-1 2.73817E-1 2.69625E-1 2.68663E-1 2.69304E-1 2.70588E-1 2.76418E-1 2.92708E-1 3.22214E-1 4.00444E-1 4.34223E-1 3.68722E-1 3.37539E-1 3.12969E-1 2.72034E-1 2.78001E-1 2.76689E-1 2.83951E-1 3.28327E-1 4.0772E-1 4.35076E-1 5.02667E-1 5.62702E-1 6.11106E-1 6.22402E-1 6.23176E-1 6.31687E-1 6.46476E-1 6.53426E-1 6.06238E-1 5.61521E-1 4.37757E-1 4.33359E-1 4.41897E-1 4.38633E-1 4.24061E-1 3.56633E-1 3.29432E-1 3.12496E-1 3.35207E-1 4.66012E-1 5.27705E-1 5.12033E-1 3.68351E-1 4.63329E-1 5.77277E-1 5.88495E-1 5.06319E-1 5.54172E-1 5.79049E-1 3.71588E-1 3.30459E-1 3.11352E-1 2.2437E-1 2.01482E-1 2.94669E-1 2.47821E-1 1.61062E-1 1.06726E-1 1.20926E-1 1.67129E-1 2.02022E-1 2.6877E-1 4.32945E-1 3.97255E-1 2.50838E-1 1.88527E-1 2.358E-1 2.47541E-1 1.82982E-1 1.66165E-1 2.29529E-1 3.82852E-1 3.92411E-1 3.72399E-1 2.49095E-1 1.60495E-1 1.93964E-1 2.55311E-1 2.15584E-1 2.26059E-1 2.22722E-1 2.39126E-1 2.86924E-1 5.82733E-1 6.78841E-1 6.17787E-1 5.26679E-1 5.73677E-1 5.04762E-1 6.61111E-1 7.08499E-1 6.96595E-1 6.90958E-1 6.91605E-1 6.90958E-1 7.12946E-1 7.11786E-1 7.09766E-1 7.07318E-1 -9999 -9999 -9999 -9999 -9999 -9999 -9999 -9999 -9999 -9999 -9999 -9999 -9999 -9999 -9999 -9999 -9999 -9999 -9999 -9999 -9999 -9999
-9999 -9999 -9999 -9999 -9999 -9999 -9999 -9999 -9999 -9999 -9999 -9999 -9999 -9999 -9999 -9999 -9999 -9999 -9999 -9999 -9999 -9999 -9999 -9999 -9999 -9999 -9999 -9999 -9999 -9999 -9999 -9999 -9999 -9999 -9999 -9999 -9999 -9999 -9999 -9999 -9999 -9999 -9999 -9999 -9999 -9999 -9999 -9999 -9999 -9999 -9999 -9999 -9999 -9999 -9999 -9999 -9999 -9999 -9999 -9999 -9999 -9999 -9999 -9999 -9999 -9999 -9999 -9999 -9999 -9999 -9999 -9999 -9999 -9999 -9999 -9999 -9999 -9999 -9999 -9999 -9999 -9999 -9999 -9999 -9999 -9999 -9999 -9999 -9999 -9999 -9999 -9999 -9999 -9999 -9999 -9999 -9999 -9999 -9999 -9999 -9999 -9999 -9999 -9999 -9999 -9999 -9999 -9999 -9999 -9999 -9999 -9999 -9999 -9999 -9999 -9999 -9999 -9999 -9999 -9999 -9999 -9999 -9999 -9999 -9999 -9999 -9999 -9999 -9999 -9999 -9999 -9999 -9999 3.21165E-1 3.23668E-1 3.24385E-1 3.03287E-1 3.16658E-1 3.19499E-1 3.20212E-1 3.20925E-1 3.25585E-1 3.05404E-1 3.00217E-1 2.91018E-1 2.81671E-1 2.74141E-1 2.70588E-1 2.48326E-1 2.62383E-1 2.81438E-1 3.37468E-1 4.58386E-1 4.58327E-1 4.36197E-1 4.15153E-1 4.04766E-1 3.80306E-1 3.67281E-1 3.14374E-1 2.93811E-1 2.97561E-1 2.83575E-1 3.27607E-1 4.08092E-1 5.04733E-1 4.68665E-1 4.95032E-1 5.53747E-1 6.34217E-1 6.43878E-1 5.87257E-1 5.14974E-1 4.9229E-1 4.91693E-1 4.73031E-1 5.09675E-1 5.23531E-1 4.38227E-1 4.38642E-1 4.06812E-1 3.97671E-1 4.16407E-1 4.16412E-1 4.08413E-1 4.02433E-1 3.5572E-1 3.35168E-1 3.67175E-1 5.0667E-1 4.89386E-1 5.45275E-1 3.21537E-1 2.98961E-1 2.6093E-1 2.11482E-1 1.59741E-1 1.76482E-1 1.29913E-1 1.01922E-1 1.10244E-1 1.88919E-1 2.89076E-1 3.29323E-1 4.23337E-1 4.92691E-1 3.61482E-1 2.50465E-1 1.3029E-1 1.6043E-1 1.6767E-1 1.19188E-1 1.33019E-1 2.03725E-1 2.99885E-1 2.46396E-1 2.83731E-1 2.58412E-1 1.89441E-1 2.02386E-1 3.14318E-1 3.5244E-1 5.82306E-1 4.99047E-1 5.08135E-1 5.60224E-1 6.44982E-1 5.58259E-1 5.38061E-1 4.6068E-1 4.98147E-1 6.19364E-1 6.48065E-1 6.74409E-1 6.99551E-1 6.87277E-1 6.89288E-1 6.88308E-1 7.10216E-1 7.09766E-1 7.08364E-1 7.06496E-1 -9999 -9999 -9999 -9999 -9999 -9999 -9999 -9999 -9999 -9999 -9999 -9999 -9999 -9999 -9999 -9999 -9999 -9999 -9999 -9999 -9999 -9999
-9999 -9999 -9999 -9999 -9999 -9999 -9999 -9999 -9999 -9999 -9999 -9999 -9999 -9999 -9999 -9999 -9999 -9999 -9999 -9999 -9999 -9999 -9999 -9999 -9999 -9999 -9999 -9999 -9999 -9999 -9999 -9999 -9999 -9999 -9999 -9999 -9999 -9999 -9999 -9999 -9999 -9999 -9999 -9999 -9999 -9999 -9999 -9999 -9999 -9999 -9999 -9999 -9999 -9999 -9999 -9999 -9999 -9999 -9999 -9999 -9999 -9999 -9999 -9999 -9999 -9999 -9999 -9999 -9999 -9999 -9999 -9999 -9999 -9999 -9999 -9999 -9999 -9999 -9999 -9999 -9999 -9999 -9999 -9999 -9999 -9999 -9999 -9999 -9999 -9999 -9999 -9999 -9999 -9999 -9999 -9999 -9999 -9999 -9999 -9999 -9999 -9999 -9999 -9999 -9999 -9999 -9999 -9999 -9999 -9999 -9999 -9999 -9999 -9999 -9999 -9999 -9999 -9999 -9999 -9999 -9999 -9999 -9999 -9999 -9999 -9999 -9999 -9999 -9999 -9999 -9999 -9999 -9999 3.16901E-1 3.21879E-1 3.09549E-1 3.37948E-1 3.53557E-1 3.57703E-1 3.50182E-1 3.52055E-1 3.58938E-1 3.86319E-1 3.68086E-1 3.50274E-1 3.26731E-1 2.94404E-1 2.58811E-1 2.52299E-1 2.49543E-1 2.61753E-1 2.7913E-1 3.32341E-1 3.84982E-1 4.31696E-1 4.77726E-1 5.004E-1 4.99572E-1 4.75802E-1 3.64133E-1 3.48193E-1 3.06292E-1 3.30761E-1 2.98219E-1 3.06875E-1 3.49056E-1 3.6455E-1 3.99665E-1 4.89034E-1 6.01927E-1 6.33618E-1 6.35722E-1 6.29309E-1 5.80433E-1 6.37574E-1 6.06081E-1 5.46056E-1 5.19038E-1 5.46107E-1 4.7019E-1 5.82593E-1 5.86986E-1 5.99698E-1 5.5393E-1 4.58232E-1 5.92236E-1 5.81817E-1 3.8229E-1 3.14885E-1 4.91074E-1 4.89271E-1 5.13662E-1 3.0808E-1 2.99417E-1 2.34438E-1 1.54993E-1 1.22052E-1 1.0584E-1 7.3379E-2 1.05047E-1 1.9663E-1 2.6857E-1 3.60442E-1 4.35705E-1 4.39157E-1 4.12645E-1 3.29483E-1 2.07351E-1 1.22035E-1 1.22821E-1 1.29144E-1 1.15557E-1 1.14394E-1 1.54823E-1 1.79443E-1 1.67672E-1 1.71988E-1 1.70252E-1 1.82509E-1 2.44649E-1 3.73621E-1 6.03704E-1 5.73829E-1 6.65879E-1 6.46213E-1 6.48021E-1 6.52605E-1 6.06028E-1 5.9274E-1 5.60161E-1 4.20957E-1 6.78275E-1 6.80417E-1 6.78596E-1 6.87984E-1 6.84778E-1 6.86855E-1 6.86149E-1 6.85157E-1 7.07682E-1 7.06816E-1 7.05534E-1 -9999 -9999 -9999 -9999 -9999 -9999 -9999 -9999 -9999 -9999 -9999 -9999 -9999 -9999 -9999 -9999 -9999 -9999 -9999 -9999 -9999 -9999
-9999 -9999 -9999 -9999 -9999 -9999 -9999 -9999 -9999 -9999 -9999 -9999 -9999 -9999 -9999 -9999 -9999 -9999 -9999 -9999 -9999 -9999 -9999 -9999 -9999 -9999 -9999 -9999 -9999 -9999 -9999 -9999 -9999 -9999 -9999 -9999 -9999 -9999 -9999 -9999 -9999 -9999 -9999 -9999 -9999 -9999 -9999 -9999 -9999 -9999 -9999 -9999 -9999 -9999 -9999 -9999 -9999 -9999 -9999 -9999 -9999 -9999 -9999 -9999 -9999 -9999 -9999 -9999 -9999 -9999 -9999 -9999 -9999 -9999 -9999 -9999 -9999 -9999 -9999 -9999 -9999 -9999 -9999 -9999 -9999 -9999 -9999 -9999 -9999 -9999 -9999 -9999 -9999 -9999 -9999 -9999 -9999 -9999 -9999 -9999 -9999 -9999 -9999 -9999 -9999 -9999 -9999 -9999 -9999 -9999 -9999 -9999 -9999 -9999 -9999 -9999 -9999 -9999 -9999 -9999 -9999 -9999 -9999 -9999 -9999 -9999 -9999 -9999 -9999 -9999 -9999 -9999 3.13372E-1 3.17255E-1 3.106E-1 3.46079E-1 3.89321E-1 4.34904E-1 4.55762E-1 3.82388E-1 3.92202E-1 4.39953E-1 4.81482E-1 4.62062E-1 4.22894E-1 3.6638E-1 3.22154E-1 2.97594E-1 2.85423E-1 2.78801E-1 2.68101E-1 2.42123E-1 2.6603E-1 3.22203E-1 3.8194E-1 3.88897E-1 4.1917E-1 4.51328E-1 4.01583E-1 3.65625E-1 3.64168E-1 3.62262E-1 3.83157E-1 3.87548E-1 3.23637E-1 3.01318E-1 2.95864E-1 3.25514E-1 3.98187E-1 4.75075E-1 6.02203E-1 6.03923E-1 6.03936E-1 6.25863E-1 5.59098E-1 5.71443E-1 5.58899E-1 4.55193E-1 4.11425E-1 3.5835E-1 5.60068E-1 4.83446E-1 3.41792E-1 4.27206E-1 4.2651E-1 5.55554E-1 5.54792E-1 4.99324E-1 4.21663E-1 5.07992E-1 3.48728E-1 3.57882E-1 3.44824E-1 2.86004E-1 2.31726E-1 1.87235E-1 1.25792E-1 8.15585E-2 7.66495E-2 9.60979E-2 1.50336E-1 1.97279E-1 3.24577E-1 4.30904E-1 3.58998E-1 2.99361E-1 2.11691E-1 1.61685E-1 1.54301E-1 1.86379E-1 1.80247E-1 1.74521E-1 1.52502E-1 1.83516E-1 1.28287E-1 1.07782E-1 1.16685E-1 1.98968E-1 2.0584E-1 2.08109E-1 2.59191E-1 3.06089E-1 6.22974E-1 5.0098E-1 4.91992E-1 4.89823E-1 4.48566E-1 4.33565E-1 4.56792E-1 6.20511E-1 6.73708E-1 6.79952E-1 6.78801E-1 6.65747E-1 6.56918E-1 6.84399E-1 6.85015E-1 6.84494E-1 6.83544E-1 6.83115E-1 7.05212E-1 7.04384E-1 -9999 -9999 -9999 -9999 -9999 -9999 -9999 -9999 -9999 -9999 -9999 -9999 -9999 -9999 -9999 -9999 -9999 -9999 -9999 -9999 -9999 -9999
-9999 -9999 -9999 -9999 -9999 -9999 -9999 -9999 -9999 -9999 -9999 -9999 -9999 -9999 -9999 -9999 -9999 -9999 -9999 -9999 -9999 -9999 -9999 -9999 -9999 -9999 -9999 -9999 -9999 -9999 -9999 -9999 -9999 -9999 -9999 -9999 -9999 -9999 -9999 -9999 -9999 -9999 -9999 -9999 -9999 -9999 -9999 -9999 -9999 -9999 -9999 -9999 -9999 -9999 -9999 -9999 -9999 -9999 -9999 -9999 -9999 -9999 -9999 -9999 -9999 -9999 -9999 -9999 -9999 -9999 -9999 -9999 -9999 -9999 -9999 -9999 -9999 -9999 -9999 -9999 -9999 -9999 -9999 -9999 -9999 -9999 -9999 -9999 -9999 -9999 -9999 -9999 -9999 -9999 -9999 -9999 -9999 -9999 -9999 -9999 -9999 -9999 -9999 -9999 -9999 -9999 -9999 -9999 -9999 -9999 -9999 -9999 -9999 -9999 -9999 -9999 -9999 -9999 -9999 -9999 -9999 -9999 -9999 -9999 -9999 -9999 -9999 -9999 -9999 -9999 -9999 -9999 2.88311E-1 2.98813E-1 3.44222E-1 3.92068E-1 4.16705E-1 4.57776E-1 4.69927E-1 4.26964E-1 3.82388E-1 4.63798E-1 5.01804E-1 5.07184E-1 4.50847E-1 4.19122E-1 3.96777E-1 3.61419E-1 3.51215E-1 3.54278E-1 2.91336E-1 2.52129E-1 2.44221E-1 2.81085E-1 3.25914E-1 3.32324E-1 3.76427E-1 4.11552E-1 4.58319E-1 4.77741E-1 4.75676E-1 4.61607E-1 4.77328E-1 4.53453E-1 3.50279E-1 2.81605E-1 3.29389E-1 3.25991E-1 3.56407E-1 4.47208E-1 5.15418E-1 5.59884E-1 5.3118E-1 5.07294E-1 4.34168E-1 5.34677E-1 4.22495E-1 3.7161E-1 5.63193E-1 5.23167E-1 4.26695E-1 4.60745E-1 3.6693E-1 3.37136E-1 4.86418E-1 4.27011E-1 5.43079E-1 4.71065E-1 5.29676E-1 3.46387E-1 2.69932E-1 2.57767E-1 2.49226E-1 2.30743E-1 2.11E-1 1.45239E-1 1.00699E-1 1.65859E-1 1.0099E-1 1.50985E-1 2.33371E-1 2.85525E-1 3.37703E-1 3.89365E-1 4.35773E-1 3.56732E-1 2.75039E-1 4.23237E-1 4.26853E-1 4.68058E-1 4.62217E-1 4.27373E-1 3.63643E-1 4.2234E-1 3.4139E-1 1.76341E-1 1.73703E-1 2.18663E-1 2.94931E-1 2.50788E-1 2.61751E-1 2.97999E-1 3.03208E-1 3.63321E-1 4.51798E-1 5.33267E-1 5.59677E-1 6.27784E-1 6.52762E-1 6.60938E-1 6.8E-1 6.71406E-1 6.71213E-1 6.59293E-1 6.5944E-1 6.5944E-1 6.83782E-1 6.83258E-1 6.82686E-1 6.82112E-1 7.04153E-1 7.03737E-1 -9999 -9999 -9999 -9999 -9999 -9999 -9999 -9999 -9999 -9999 -9999 -9999 -9999 -9999 -9999 -9999 -9999 -9999 -9999 -9999 -9999 -9999
-9999 -9999 -9999 -9999 -9999 -9999 -9999 -9999 -9999 -9999 -9999 -9999 -9999 -9999 -9999 -9999 -9999 -9999 -9999 -9999 -9999 -9999 -9999 -9999 -9999 -9999 -9999 -9999 -9999 -9999 -9999 -9999 -9999 -9999 -9999 -9999 -9999 -9999 -9999 -9999 -9999 -9999 -9999 -9999 -9999 -9999 -9999 -9999 -9999 -9999 -9999 -9999 -9999 -9999 -9999 -9999 -9999 -9999 -9999 -9999 -9999 -9999 -9999 -9999 -9999 -9999 -9999 -9999 -9999 -9999 -9999 -9999 -9999 -9999 -9999 -9999 -9999 -9999 -9999 -9999 -9999 -9999 -9999 -9999 -9999 -9999 -9999 -9999 -9999 -9999 -9999 -9999 -9999 -9999 -9999 -9999 -9999 -9999 -9999 -9999 -9999 -9999 -9999 -9999 -9999 -9999 -9999 -9999 -9999 -9999 -9999 -9999 -9999 -9999 -9999 -9999 -9999 -9999 -9999 -9999 -9999 -9999 -9999 -9999 -9999 -9999 -9999 -9999 -9999 -9999 -9999 2.90662E-1 2.81333E-1 2.93702E-1 3.59638E-1 4.12727E-1 4.06854E-1 4.24912E-1 4.35447E-1 4.10046E-1 3.62356E-1 3.60076E-1 3.65233E-1 3.91258E-1 3.98755E-1 4.15504E-1 4.43486E-1 4.28812E-1 4.12251E-1 4.19922E-1 3.70961E-1 2.94392E-1 2.51514E-1 2.56586E-1 2.80425E-1 3.10137E-1 4.07616E-1 5.53132E-1 6.33773E-1 6.40734E-1 6.30394E-1 6.51692E-1 5.75446E-1 5.01512E-1 3.53955E-1 2.85272E-1 3.19889E-1 3.12659E-1 3.55681E-1 3.96375E-1 4.12229E-1 4.02015E-1 3.99665E-1 3.73754E-1 5.22632E-1 5.99451E-1 5.95381E-1 5.2325E-1 4.13735E-1 3.81697E-1 3.25263E-1 4.46954E-1 4.83739E-1 4.24485E-1 3.98911E-1 4.90155E-1 5.89178E-1 4.49318E-1 3.647E-1 2.66783E-1 2.3598E-1 1.35097E-1 9.47121E-2 1.0884E-1 1.08096E-1 8.33126E-2 8.41122E-2 1.17768E-1 1.84321E-1 2.26312E-1 2.92832E-1 3.01707E-1 3.11095E-1 3.75398E-1 3.93714E-1 3.9964E-1 3.89772E-1 3.88045E-1 3.96769E-1 3.72392E-1 4.83035E-1 5.42373E-1 4.94028E-1 4.96389E-1 4.54268E-1 4.27572E-1 4.46727E-1 4.57296E-1 5.34939E-1 5.32966E-1 5.49442E-1 3.31028E-1 3.50481E-1 4.10747E-1 4.94814E-1 4.88504E-1 5.06517E-1 5.72505E-1 6.10137E-1 6.54997E-1 6.53251E-1 6.71309E-1 6.60866E-1 6.60031E-1 6.58898E-1 6.58256E-1 6.82925E-1 6.8259E-1 6.82352E-1 6.81729E-1 6.80529E-1 7.03181E-1 -9999 -9999 -9999 -9999 -9999 -9999 -9999 -9999 -9999 -9999 -9999 -9999 -9999 -9999 -9999 -9999 -9999 -9999 -9999 -9999 -9999 -9999
-9999 -9999 -9999 -9999 -9999 -9999 -9999 -9999 -9999 -9999 -9999 -9999 -9999 -9999 -9999 -9999 -9999 -9999 -9999 -9999 -9999 -9999 -9999 -9999 -9999 -9999 -9999 -9999 -9999 -9999 -9999 -9999 -9999 -9999 -9999 -9999 -9999 -9999 -9999 -9999 -9999 -9999 -9999 -9999 -9999 -9999 -9999 -9999 -9999 -9999 -9999 -9999 -9999 -9999 -9999 -9999 -9999 -9999 -9999 -9999 -9999 -9999 -9999 -9999 -9999 -9999 -9999 -9999 -9999 -9999 -9999 -9999 -9999 -9999 -9999 -9999 -9999 -9999 -9999 -9999 -9999 -9999 -9999 -9999 -9999 -9999 -9999 -9999 -9999 -9999 -9999 -9999 -9999 -9999 -9999 -9999 -9999 -9999 -9999 -9999 -9999 -9999 -9999 -9999 -9999 -9999 -9999 -9999 -9999 -9999 -9999 -9999 -9999 -9999 -9999 -9999 -9999 -9999 -9999 -9999 -9999 -9999 -9999 -9999 -9999 -9999 -9999 -9999 -9999 3.20452E-1 2.91673E-1 2.81004E-1 2.73496E-1 2.8431E-1 3.2811E-1 3.4803E-1 3.80861E-1 4.13281E-1 4.33446E-1 4.30607E-1 4.00137E-1 3.2072E-1 3.10432E-1 3.05884E-1 3.12898E-1 3.71797E-1 4.45165E-1 4.43452E-1 4.44638E-1 4.77195E-1 4.40188E-1 3.73274E-1 2.93031E-1 2.3846E-1 2.37278E-1 2.91404E-1 4.3183E-1 6.25065E-1 6.5875E-1 6.61968E-1 6.54594E-1 6.26329E-1 6.39195E-1 5.19272E-1 3.40063E-1 3.06344E-1 3.44105E-1 3.40357E-1 3.83476E-1 3.62553E-1 3.95332E-1 4.23993E-1 3.68714E-1 4.64957E-1 5.86834E-1 5.37999E-1 4.93052E-1 4.46535E-1 3.56078E-1 2.80764E-1 2.70089E-1 3.4339E-1 3.62275E-1 3.81367E-1 4.85999E-1 5.61399E-1 4.29198E-1 4.87919E-1 4.31821E-1 1.61762E-1 1.18916E-1 1.13387E-1 7.06418E-2 4.59364E-2 4.69122E-2 5.29446E-2 9.67309E-2 1.43422E-1 2.10641E-1 2.16162E-1 2.07864E-1 1.75705E-1 2.29921E-1 2.71691E-1 3.74238E-1 3.6621E-1 2.43594E-1 2.72464E-1 3.57545E-1 3.30396E-1 3.62994E-1 5.70051E-1 5.24805E-1 5.42323E-1 5.51995E-1 5.202E-1 5.16046E-1 5.40528E-1 5.80952E-1 5.58202E-1 6.05043E-1 4.06268E-1 4.16448E-1 4.53111E-1 5.48629E-1 5.78768E-1 5.81765E-1 5.84474E-1 5.90616E-1 6.5135E-1 6.41295E-1 6.34458E-1 6.61013E-1 6.5949E-1 6.57464E-1 6.57017E-1 6.57613E-1 6.8259E-1 6.82304E-1 6.81634E-1 6.80674E-1 6.79903E-1 -9999 -9999 -9999 -9999 -9999 -9999 -9999 -9999 -9999 -9999 -9999 -9999 -9999 -9999 -9999 -9999 -9999 -9999 -9999 -9999 -9999 -9999
-9999 -9999 -9999 -9999 -9999 -9999 -9999 -9999 -9999 -9999 -9999 -9999 -9999 -9999 -9999 -9999 -9999 -9999 -9999 -9999 -9999 -9999 -9999 -9999 -9999 -9999 -9999 -9999 -9999 -9999 -9999 -9999 -9999 -9999 -9999 -9999 -9999 -9999 -9999 -9999 -9999 -9999 -9999 -9999 -9999 -9999 -9999 -9999 -9999 -9999 -9999 -9999 -9999 -9999 -9999 -9999 -9999 -9999 -9999 -9999 -9999 -9999 -9999 -9999 -9999 -9999 -9999 -9999 -9999 -9999 -9999 -9999 -9999 -9999 -9999 -9999 -9999 -9999 -9999 -9999 -9999 -9999 -9999 -9999 -9999 -9999 -9999 -9999 -9999 -9999 -9999 -9999 -9999 -9999 -9999 -9999 -9999 -9999 -9999 -9999 -9999 -9999 -9999 -9999 -9999 -9999 -9999 -9999 -9999 -9999 -9999 -9999 -9999 -9999 -9999 -9999 -9999 -9999 -9999 -9999 -9999 -9999 -9999 -9999 -9999 -9999 -9999 -9999 -9999 2.90325E-1 2.81993E-1 2.71238E-1 2.66442E-1 2.8808E-1 2.96541E-1 3.14236E-1 3.27815E-1 3.47284E-1 3.85929E-1 3.90079E-1 3.67913E-1 3.48967E-1 3.31247E-1 3.12969E-1 2.9113E-1 2.92692E-1 3.54201E-1 4.10291E-1 4.46312E-1 5.0041E-1 5.0372E-1 4.5989E-1 3.5385E-1 2.58262E-1 2.33177E-1 2.61524E-1 3.97758E-1 5.28038E-1 5.61697E-1 6.06735E-1 6.26653E-1 6.18696E-1 6.25959E-1 4.65456E-1 3.27237E-1 3.20603E-1 3.14073E-1 3.49431E-1 4.00354E-1 4.04536E-1 3.9092E-1 5.45006E-1 6.03683E-1 4.94732E-1 4.80983E-1 3.81814E-1 3.89178E-1 3.62994E-1 3.84125E-1 2.74116E-1 1.90545E-1 2.25575E-1 2.67901E-1 3.4424E-1 3.83437E-1 4.90121E-1 4.2999E-1 4.69685E-1 3.76089E-1 2.31729E-1 2.07724E-1 1.93411E-1 1.16065E-1 1.22104E-1 1.41664E-1 5.66856E-2 9.414E-2 1.46873E-1 1.90569E-1 1.26536E-1 1.14462E-1 1.38152E-1 1.82002E-1 2.80849E-1 3.96621E-1 2.83037E-1 1.83605E-1 1.83659E-1 2.69535E-1 2.4869E-1 3.10063E-1 3.56694E-1 5.58223E-1 5.35785E-1 5.15476E-1 5.64962E-1 6.04195E-1 6.06891E-1 6.13004E-1 6.06462E-1 5.74813E-1 4.43096E-1 5.0256E-1 5.48191E-1 5.86634E-1 6.43624E-1 6.44924E-1 6.43768E-1 6.5839E-1 6.39314E-1 6.33748E-1 6.3542E-1 6.34357E-1 6.58799E-1 6.57216E-1 6.56918E-1 6.57761E-1 6.58256E-1 6.8259E-1 6.81873E-1 6.80914E-1 6.79855E-1 -9999 -9999 -9999 -9999 -9999 -9999 -9999 -9999 -9999 -9999 -9999 -9999 -9999 -9999 -9999 -9999 -9999 -9999 -9999 -9999 -9999 -9999
-9999 -9999 -9999 -9999 -9999 -9999 -9999 -9999 -9999 -9999 -9999 -9999 -9999 -9999 -9999 -9999 -9999 -9999 -9999 -9999 -9999 -9999 -9999 -9999 -9999 -9999 -9999 -9999 -9999 -9999 -9999 -9999 -9999 -9999 -9999 -9999 -9999 -9999 -9999 -9999 -9999 -9999 -9999 -9999 -9999 -9999 -9999 -9999 -9999 -9999 -9999 -9999 -9999 -9999 -9999 -9999 -9999 -9999 -9999 -9999 -9999 -9999 -9999 -9999 -9999 -9999 -9999 -9999 -9999 -9999 -9999 -9999 -9999 -9999 -9999 -9999 -9999 -9999 -9999 -9999 -9999 -9999 -9999 -9999 -9999 -9999 -9999 -9999 -9999 -9999 -9999 -9999 -9999 -9999 -9999 -9999 -9999 -9999 -9999 -9999 -9999 -9999 -9999 -9999 -9999 -9999 -9999 -9999 -9999 -9999 -9999 -9999 -9999 -9999 -9999 -9999 -9999 -9999 -9999 -9999 -9999 -9999 -9999 -9999 -9999 -9999 -9999 -9999 -9999 2.87642E-1 2.71464E-1 2.60964E-1 2.4376E-1 2.49801E-1 2.63466E-1 2.84321E-1 2.89335E-1 3.10367E-1 3.04493E-1 3.18219E-1 3.2943E-1 3.2072E-1 3.38204E-1 3.29793E-1 3.00652E-1 2.81959E-1 2.94051E-1 3.50818E-1 4.18366E-1 4.56603E-1 4.57444E-1 4.85177E-1 4.21654E-1 3.07574E-1 2.39943E-1 2.34343E-1 2.83358E-1 3.57566E-1 4.21039E-1 4.70152E-1 5.13081E-1 6.09552E-1 5.5478E-1 3.99338E-1 3.24792E-1 3.24176E-1 3.33963E-1 4.19317E-1 4.31662E-1 5.22133E-1 5.42144E-1 4.89358E-1 4.55986E-1 4.33954E-1 4.27597E-1 4.21545E-1 3.98883E-1 3.06743E-1 2.6727E-1 2.21478E-1 1.6509E-1 2.90973E-1 3.89042E-1 4.44246E-1 2.8961E-1 5.23216E-1 4.48735E-1 4.37584E-1 4.42396E-1 4.34427E-1 4.43692E-1 3.57931E-1 2.24205E-1 2.09568E-1 2.14778E-1 6.5975E-2 9.12816E-2 1.2435E-1 1.07592E-1 9.2174E-2 1.33836E-1 1.91278E-1 2.70031E-1 3.37732E-1 2.7056E-1 2.06956E-1 1.45201E-1 1.32813E-1 1.83919E-1 2.03176E-1 2.24396E-1 2.6525E-1 3.26001E-1 3.14539E-1 2.50517E-1 2.35569E-1 3.31097E-1 5.92868E-1 5.75403E-1 5.83519E-1 3.75949E-1 3.715E-1 3.92114E-1 4.41759E-1 5.79778E-1 6.3124E-1 6.32073E-1 6.23852E-1 6.38238E-1 6.36781E-1 6.36227E-1 6.3547E-1 6.34408E-1 6.5949E-1 6.5875E-1 6.5875E-1 6.59391E-1 6.5944E-1 6.83544E-1 6.82543E-1 6.81394E-1 6.80048E-1 -9999 -9999 -9999 -9999 -9999 -9999 -9999 -9999 -9999 -9999 -9999 -9999 -9999 -9999 -9999 -9999 -9999 -9999 -9999 -9999 -9999 -9999
-9999 -9999 -9999 -9999 -9999 -9999 -9999 -9999 -9999 -9999 -9999 -9999 -9999 -9999 -9999 -9999 -9999 -9999 -9999 -9999 -9999 -9999 -9999 -9999 -9999 -9999 -9999 -9999 -9999 -9999 -9999 -9999 -9999 -9999 -9999 -9999 -9999 -9999 -9999 -9999 -9999 -9999 -9999 -9999 -9999 -9999 -9999 -9999 -9999 -9999 -9999 -9999 -9999 -9999 -9999 -9999 -9999 -9999 -9999 -9999 -9999 -9999 -9999 -9999 -9999 -9999 -9999 -9999 -9999 -9999 -9999 -9999 -9999 -9999 -9999 -9999 -9999 -9999 -9999 -9999 -9999 -9999 -9999 -9999 -9999 -9999 -9999 -9999 -9999 -9999 -9999 -9999 -9999 -9999 -9999 -9999 -9999 -9999 -9999 -9999 -9999 -9999 -9999 -9999 -9999 -9999 -9999 -9999 -9999 -9999 -9999 -9999 -9999 -9999 -9999 -9999 -9999 -9999 -9999 -9999 -9999 -9999 -9999 -9999 -9999 -9999 -9999 -9999 2.94041E-1 2.95341E-1 3.16241E-1 2.82251E-1 2.59375E-1 2.50106E-1 2.66112E-1 2.72522E-1 2.73817E-1 2.5353E-1 2.59751E-1 2.64804E-1 2.67356E-1 2.89107E-1 3.10394E-1 3.13492E-1 3.2571E-1 3.1889E-1 3.13564E-1 3.31596E-1 3.27159E-1 3.68308E-1 4.19584E-1 4.51292E-1 4.3659E-1 3.59525E-1 2.82694E-1 2.20567E-1 2.21968E-1 2.494E-1 2.90561E-1 3.32158E-1 4.5351E-1 5.70319E-1 4.61685E-1 3.13904E-1 3.10253E-1 3.55378E-1 3.79425E-1 4.61878E-1 5.30345E-1 4.91245E-1 4.62988E-1 4.53189E-1 3.95566E-1 3.72179E-1 3.61643E-1 3.25521E-1 3.06963E-1 2.79827E-1 1.89168E-1 1.52964E-1 1.92865E-1 2.96338E-1 3.31814E-1 3.82948E-1 3.83488E-1 5.23491E-1 4.83402E-1 3.48027E-1 4.03061E-1 4.40973E-1 4.36827E-1 3.99203E-1 3.97425E-1 3.34044E-1 1.10134E-1 6.26528E-2 5.54714E-2 6.6918E-2 8.62961E-2 1.25438E-1 1.88593E-1 2.72903E-1 3.00705E-1 2.49501E-1 1.72454E-1 1.25851E-1 9.14346E-2 8.61985E-2 1.21987E-1 2.00153E-1 1.62074E-1 2.03107E-1 2.96792E-1 2.87293E-1 2.31508E-1 1.83785E-1 2.45954E-1 2.8848E-1 4.31098E-1 4.84371E-1 3.7273E-1 2.90262E-1 3.36523E-1 3.77073E-1 4.71053E-1 5.56916E-1 6.02066E-1 6.13098E-1 6.2054E-1 6.37485E-1 6.35672E-1 6.34863E-1 6.34863E-1 6.34863E-1 6.60669E-1 6.60473E-1 6.60866E-1 6.60964E-1 6.60227E-1 6.72997E-1 6.82065E-1 6.69542E-1 6.79565E-1 -9999 -9999 -9999 -9999 -9999 -9999 -9999 -9999 -9999 -9999 -9999 -9999 -9999 -9999 -9999 -9999 -9999 -9999 -9999 -9999 -9999
-9999 -9999 -9999 -9999 -9999 -9999 -9999 -9999 -9999 -9999 -9999 -9999 -9999 -9999 -9999 -9999 -9999 -9999 -9999 -9999 -9999 -9999 -9999 -9999 -9999 -9999 -9999 -9999 -9999 -9999 -9999 -9999 -9999 -9999 -9999 -9999 -9999 -9999 -9999 -9999 -9999 -9999 -9999 -9999 -9999 -9999 -9999 -9999 -9999 -9999 -9999 -9999 -9999 -9999 -9999 -9999 -9999 -9999 -9999 -9999 -9999 -9999 -9999 -9999 -9999 -9999 -9999 -9999 -9999 -9999 -9999 -9999 -9999 -9999 -9999 -9999 -9999 -9999 -9999 -9999 -9999 -9999 -9999 -9999 -9999 -9999 -9999 -9999 -9999 -9999 -9999 -9999 -9999 -9999 -9999 -9999 -9999 -9999 -9999 -9999 -9999 -9999 -9999 -9999 -9999 -9999 -9999 -9999 -9999 -9999 -9999 -9999 -9999 -9999 -9999 -9999 -9999 -9999 -9999 -9999 -9999 -9999 -9999 -9999 -9999 -9999 2.87307E-1 2.87976E-1 3.05713E-1 3.54309E-1 3.84757E-1 3.62737E-1 3.09942E-1 2.68241E-1 2.59688E-1 2.39213E-1 2.38621E-1 2.35383E-1 2.3744E-1 2.50765E-1 2.52914E-1 2.52129E-1 2.93031E-1 3.53448E-1 3.60203E-1 3.67504E-1 3.60708E-1 3.09326E-1 3.09677E-1 3.34159E-1 3.64095E-1 4.37456E-1 4.92136E-1 4.14559E-1 3.0798E-1 2.37239E-1 2.19729E-1 2.20567E-1 2.37984E-1 2.76937E-1 3.60971E-1 3.89668E-1 3.46124E-1 2.93854E-1 3.24882E-1 3.65976E-1 4.55741E-1 5.16537E-1 4.89857E-1 4.34262E-1 4.19772E-1 4.05024E-1 3.91341E-1 3.80514E-1 3.53179E-1 2.87627E-1 2.74581E-1 3.12355E-1 2.12055E-1 1.4896E-1 1.69143E-1 1.7442E-1 1.98017E-1 2.24329E-1 2.69604E-1 3.7432E-1 4.17103E-1 4.16068E-1 3.21622E-1 2.22595E-1 2.42809E-1 2.04215E-1 2.07313E-1 2.34083E-1 8.19096E-2 3.74262E-2 3.90911E-2 6.86875E-2 1.12763E-1 1.45703E-1 1.93972E-1 2.14076E-1 2.31792E-1 2.56544E-1 1.76111E-1 1.52852E-1 8.64705E-2 8.28914E-2 1.13528E-1 1.45603E-1 1.50685E-1 2.19338E-1 2.7662E-1 2.3553E-1 2.02152E-1 1.75333E-1 2.05946E-1 2.62531E-1 4.65394E-1 4.85078E-1 3.90135E-1 3.82777E-1 3.90912E-1 4.53935E-1 5.28477E-1 5.52307E-1 6.1026E-1 6.17955E-1 6.15282E-1 6.06784E-1 6.34408E-1 6.34408E-1 6.34965E-1 6.35268E-1 6.34914E-1 6.60571E-1 6.60718E-1 6.49955E-1 6.49457E-1 6.83924E-1 6.82399E-1 6.80722E-1 6.79469E-1 -9999 -9999 -9999 -9999 -9999 -9999 -9999 -9999 -9999 -9999 -9999 -9999 -9999 -9999 -9999 -9999 -9999 -9999 -9999 -9999 -9999
-9999 -9999 -9999 -9999 -9999 -9999 -9999 -9999 -9999 -9999 -9999 -9999 -9999 -9999 -9999 -9999 -9999 -9999 -9999 -9999 -9999 -9999 -9999 -9999 -9999 -9999 -9999 -9999 -9999 -9999 -9999 -9999 -9999 -9999 -9999 -9999 -9999 -9999 -9999 -9999 -9999 -9999 -9999 -9999 -9999 -9999 -9999 -9999 -9999 -9999 -9999 -9999 -9999 -9999 -9999 -9999 -9999 -9999 -9999 -9999 -9999 -9999 -9999 -9999 -9999 -9999 -9999 -9999 -9999 -9999 -9999 -9999 -9999 -9999 -9999 -9999 -9999 -9999 -9999 -9999 -9999 -9999 -9999 -9999 -9999 -9999 -9999 -9999 -9999 -9999 -9999 -9999 -9999 -9999 -9999 -9999 -9999 -9999 -9999 -9999 -9999 -9999 -9999 -9999 -9999 -9999 -9999 -9999 -9999 -9999 -9999 -9999 -9999 -9999 -9999 -9999 -9999 -9999 -9999 -9999 -9999 -9999 -9999 -9999 -9999 -9999 2.69534E-1 2.71464E-1 2.93047E-1 3.44308E-1 3.91023E-1 3.94959E-1 3.56668E-1 3.14521E-1 2.78385E-1 2.76744E-1 2.774E-1 2.71214E-1 2.66078E-1 2.42909E-1 2.58648E-1 2.70739E-1 3.15974E-1 3.9204E-1 4.03512E-1 3.56493E-1 3.08896E-1 3.07924E-1 3.02009E-1 3.02702E-1 3.2616E-1 3.64095E-1 4.38764E-1 4.36383E-1 3.75045E-1 2.78957E-1 2.44546E-1 2.37099E-1 2.41249E-1 2.33419E-1 2.58392E-1 2.8945E-1 2.98451E-1 2.95481E-1 3.23467E-1 4.0673E-1 4.41745E-1 4.60183E-1 3.9478E-1 4.19704E-1 4.12501E-1 3.70004E-1 4.20966E-1 4.2059E-1 4.21854E-1 4.07507E-1 3.12185E-1 2.86708E-1 3.87473E-1 3.17946E-1 2.11678E-1 1.71433E-1 2.2739E-1 2.97603E-1 3.74866E-1 4.40035E-1 4.49315E-1 3.71576E-1 2.97868E-1 2.05504E-1 2.21067E-1 1.51895E-1 9.68803E-2 1.16379E-1 1.08986E-1 4.57983E-2 4.73381E-2 4.84623E-2 5.50984E-2 7.64107E-2 1.30494E-1 1.42378E-1 1.93445E-1 2.53367E-1 2.42549E-1 1.83448E-1 1.13375E-1 1.0115E-1 1.43536E-1 1.61297E-1 1.75772E-1 1.92774E-1 2.26948E-1 2.03555E-1 2.07349E-1 2.05756E-1 2.39841E-1 3.03058E-1 3.75615E-1 4.8717E-1 5.33547E-1 4.86459E-1 4.95217E-1 5.05235E-1 5.12083E-1 6.17737E-1 6.15589E-1 6.09799E-1 6.14035E-1 6.16267E-1 6.05586E-1 6.34154E-1 6.35015E-1 6.35369E-1 6.35116E-1 6.60375E-1 6.59933E-1 6.59933E-1 6.59637E-1 6.59046E-1 6.82829E-1 6.70861E-1 6.6964E-1 6.80096E-1 -9999 -9999 -9999 -9999 -9999 -9999 -9999 -9999 -9999 -9999 -9999 -9999 -9999 -9999 -9999 -9999 -9999 -9999 -9999 -9999
-9999 -9999 -9999 -9999 -9999 -9999 -9999 -9999 -9999 -9999 -9999 -9999 -9999 -9999 -9999 -9999 -9999 -9999 -9999 -9999 -9999 -9999 -9999 -9999 -9999 -9999 -9999 -9999 -9999 -9999 -9999 -9999 -9999 -9999 -9999 -9999 -9999 -9999 -9999 -9999 -9999 -9999 -9999 -9999 -9999 -9999 -9999 -9999 -9999 -9999 -9999 -9999 -9999 -9999 -9999 -9999 -9999 -9999 -9999 -9999 -9999 -9999 -9999 -9999 -9999 -9999 -9999 -9999 -9999 -9999 -9999 -9999 -9999 -9999 -9999 -9999 -9999 -9999 -9999 -9999 -9999 -9999 -9999 -9999 -9999 -9999 -9999 -9999 -9999 -9999 -9999 -9999 -9999 -9999 -9999 -9999 -9999 -9999 -9999 -9999 -9999 -9999 -9999 -9999 -9999 -9999 -9999 -9999 -9999 -9999 -9999 -9999 -9999 -9999 -9999 -9999 -9999 -9999 -9999 -9999 -9999 -9999 -9999 -9999 -9999 -9999 2.59398E-1 2.39775E-1 2.64416E-1 2.97131E-1 3.17714E-1 3.30668E-1 3.43195E-1 3.12898E-1 3.10081E-1 3.1929E-1 3.33023E-1 3.35587E-1 2.99815E-1 2.91605E-1 3.11021E-1 3.50443E-1 3.69039E-1 3.91646E-1 3.36652E-1 3.00192E-1 2.87253E-1 2.84242E-1 3.0213E-1 2.81369E-1 2.66747E-1 2.85717E-1 3.55546E-1 4.22554E-1 4.0656E-1 3.41711E-1 2.67568E-1 2.65983E-1 2.88642E-1 3.10823E-1 2.82504E-1 3.03277E-1 3.14211E-1 2.76167E-1 3.05133E-1 3.33911E-1 3.63512E-1 3.39493E-1 3.77793E-1 3.77537E-1 3.3456E-1 3.43444E-1 3.82578E-1 3.47441E-1 3.65577E-1 3.91121E-1 3.89377E-1 3.06307E-1 3.18064E-1 2.51717E-1 1.76944E-1 2.14735E-1 2.85812E-1 2.75921E-1 2.97801E-1 4.05921E-1 3.99408E-1 4.17942E-1 3.47388E-1 2.82221E-1 2.71314E-1 2.20842E-1 1.19677E-1 1.46414E-1 1.73591E-1 1.45458E-1 4.95903E-2 3.10102E-2 3.49263E-2 5.82303E-2 9.65645E-2 8.93247E-2 1.08592E-1 1.62378E-1 2.33662E-1 1.50678E-1 9.20157E-2 1.20878E-1 1.19021E-1 9.28598E-2 1.18352E-1 1.65287E-1 1.57109E-1 1.90847E-1 2.78292E-1 3.26299E-1 3.44133E-1 3.50227E-1 3.49732E-1 3.734E-1 5.2619E-1 5.92471E-1 5.98857E-1 5.99961E-1 6.01985E-1 6.01463E-1 6.23219E-1 6.24666E-1 6.14711E-1 6.16112E-1 6.05481E-1 6.34205E-1 6.34914E-1 6.35521E-1 6.35319E-1 6.34306E-1 6.59342E-1 6.58898E-1 6.58701E-1 6.47609E-1 6.72513E-1 6.71736E-1 6.70714E-1 6.70129E-1 -9999 -9999 -9999 -9999 -9999 -9999 -9999 -9999 -9999 -9999 -9999 -9999 -9999 -9999 -9999 -9999 -9999 -9999 -9999 -9999
-9999 -9999 -9999 -9999 -9999 -9999 -9999 -9999 -9999 -9999 -9999 -9999 -9999 -9999 -9999 -9999 -9999 -9999 -9999 -9999 -9999 -9999 -9999 -9999 -9999 -9999 -9999 -9999 -9999 -9999 -9999 -9999 -9999 -9999 -9999 -9999 -9999 -9999 -9999 -9999 -9999 -9999 -9999 -9999 -9999 -9999 -9999 -9999 -9999 -9999 -9999 -9999 -9999 -9999 -9999 -9999 -9999 -9999 -9999 -9999 -9999 -9999 -9999 -9999 -9999 -9999 -9999 -9999 -9999 -9999 -9999 -9999 -9999 -9999 -9999 -9999 -9999 -9999 -9999 -9999 -9999 -9999 -9999 -9999 -9999 -9999 -9999 -9999 -9999 -9999 -9999 -9999 -9999 -9999 -9999 -9999 -9999 -9999 -9999 -9999 -9999 -9999 -9999 -9999 -9999 -9999 -9999 -9999 -9999 -9999 -9999 -9999 -9999 -9999 -9999 -9999 -9999 -9999 -9999 -9999 -9999 -9999 -9999 -9999 -9999 2.59086E-1 2.32449E-1 2.31581E-1 2.47978E-1 2.59062E-1 2.66324E-1 2.52204E-1 2.67356E-1 2.70246E-1 2.73482E-1 2.89372E-1 3.48593E-1 3.68611E-1 3.6938E-1 3.53768E-1 3.71346E-1 3.73274E-1 3.31522E-1 2.97782E-1 2.78608E-1 2.66924E-1 2.65646E-1 2.77419E-1 2.7124E-1 2.17909E-1 2.23094E-1 2.52326E-1 2.91236E-1 3.38657E-1 3.93478E-1 3.2654E-1 2.80842E-1 3.35662E-1 4.48916E-1 5.27318E-1 4.78503E-1 3.86145E-1 3.35762E-1 3.90333E-1 3.80645E-1 3.02329E-1 3.48928E-1 3.41802E-1 3.46418E-1 3.52258E-1 3.04861E-1 2.97096E-1 2.85892E-1 2.53684E-1 1.9445E-1 2.91778E-1 3.78415E-1 3.18739E-1 2.17776E-1 1.78788E-1 1.32548E-1 1.4263E-1 1.74193E-1 1.43897E-1 1.85607E-1 2.95919E-1 3.82631E-1 4.223E-1 4.10828E-1 3.8486E-1 3.12669E-1 1.94809E-1 2.09597E-1 2.11573E-1 1.95813E-1 1.15324E-1 7.34066E-2 2.57765E-2 2.61179E-2 4.19713E-2 6.95316E-2 4.94771E-2 7.21547E-2 1.38176E-1 1.90787E-1 1.16711E-1 8.12116E-2 1.0228E-1 7.6619E-2 7.59906E-2 1.04731E-1 1.89043E-1 2.20267E-1 1.96526E-1 2.55599E-1 3.30796E-1 4.44286E-1 4.56029E-1 4.01453E-1 4.76816E-1 5.04395E-1 6.04337E-1 6.13501E-1 6.1511E-1 6.09954E-1 5.96967E-1 5.96123E-1 6.25439E-1 6.15075E-1 6.16422E-1 6.05794E-1 6.06524E-1 6.3456E-1 6.34914E-1 6.35015E-1 6.33799E-1 6.32477E-1 6.58256E-1 6.58108E-1 6.58009E-1 6.46908E-1 6.71688E-1 6.70958E-1 6.70324E-1 -9999 -9999 -9999 -9999 -9999 -9999 -9999 -9999 -9999 -9999 -9999 -9999 -9999 -9999 -9999 -9999 -9999 -9999 -9999 -9999
-9999 -9999 -9999 -9999 -9999 -9999 -9999 -9999 -9999 -9999 -9999 -9999 -9999 -9999 -9999 -9999 -9999 -9999 -9999 -9999 -9999 -9999 -9999 -9999 -9999 -9999 -9999 -9999 -9999 -9999 -9999 -9999 -9999 -9999 -9999 -9999 -9999 -9999 -9999 -9999 -9999 -9999 -9999 -9999 -9999 -9999 -9999 -9999 -9999 -9999 -9999 -9999 -9999 -9999 -9999 -9999 -9999 -9999 -9999 -9999 -9999 -9999 -9999 -9999 -9999 -9999 -9999 -9999 -9999 -9999 -9999 -9999 -9999 -9999 -9999 -9999 -9999 -9999 -9999 -9999 -9999 -9999 -9999 -9999 -9999 -9999 -9999 -9999 -9999 -9999 -9999 -9999 -9999 -9999 -9999 -9999 -9999 -9999 -9999 -9999 -9999 -9999 -9999 -9999 -9999 -9999 -9999 -9999 -9999 -9999 -9999 -9999 -9999 -9999 -9999 -9999 -9999 -9999 -9999 -9999 -9999 -9999 -9999 -9999 2.59086E-1 2.33029E-1 2.29566E-1 2.28992E-1 2.42565E-1 2.46465E-1 2.20127E-1 2.30444E-1 2.30444E-1 2.2958E-1 2.29293E-1 2.19647E-1 2.76926E-1 3.65972E-1 3.92433E-1 3.54145E-1 3.74819E-1 3.3702E-1 2.79841E-1 2.53283E-1 2.31014E-1 2.35514E-1 2.44878E-1 2.22249E-1 2.12683E-1 2.20847E-1 2.24224E-1 2.55724E-1 2.68854E-1 3.40134E-1 3.66861E-1 3.51658E-1 3.33019E-1 4.80563E-1 5.7071E-1 5.00771E-1 5.23334E-1 4.71894E-1 4.55498E-1 4.95768E-1 4.8267E-1 3.9804E-1 3.98804E-1 4.04377E-1 3.14344E-1 2.60039E-1 3.36856E-1 2.98654E-1 2.96186E-1 2.54913E-1 2.79813E-1 2.3396E-1 2.51871E-1 2.29753E-1 1.76378E-1 1.14752E-1 9.33371E-2 1.04866E-1 1.18325E-1 1.29467E-1 1.8018E-1 2.4447E-1 3.11381E-1 3.59506E-1 3.80799E-1 4.26535E-1 3.93607E-1 3.53412E-1 3.52255E-1 2.96581E-1 1.70731E-1 1.37765E-1 1.00333E-1 8.30403E-2 4.24125E-2 4.42595E-2 4.34864E-2 4.90806E-2 8.26543E-2 1.39747E-1 1.21736E-1 7.98027E-2 6.26237E-2 8.12606E-2 9.18335E-2 1.17283E-1 1.60394E-1 2.53419E-1 5.11558E-1 4.60172E-1 3.20974E-1 3.07264E-1 3.98857E-1 3.91398E-1 5.27059E-1 5.2652E-1 5.78107E-1 5.87857E-1 6.16997E-1 6.13257E-1 6.08654E-1 6.06462E-1 5.9607E-1 5.96387E-1 6.14919E-1 6.1606E-1 6.17094E-1 6.05951E-1 6.06159E-1 6.34256E-1 6.34256E-1 6.33444E-1 6.32579E-1 6.58503E-1 6.58108E-1 6.57712E-1 6.46305E-1 6.71104E-1 6.70714E-1 6.70129E-1 -9999 -9999 -9999 -9999 -9999 -9999 -9999 -9999 -9999 -9999 -9999 -9999 -9999 -9999 -9999 -9999 -9999 -9999 -9999 -9999
-9999 -9999 -9999 -9999 -9999 -9999 -9999 -9999 -9999 -9999 -9999 -9999 -9999 -9999 -9999 -9999 -9999 -9999 -9999 -9999 -9999 -9999 -9999 -9999 -9999 -9999 -9999 -9999 -9999 -9999 -9999 -9999 -9999 -9999 -9999 -9999 -9999 -9999 -9999 -9999 -9999 -9999 -9999 -9999 -9999 -9999 -9999 -9999 -9999 -9999 -9999 -9999 -9999 -9999 -9999 -9999 -9999 -9999 -9999 -9999 -9999 -9999 -9999 -9999 -9999 -9999 -9999 -9999 -9999 -9999 -9999 -9999 -9999 -9999 -9999 -9999 -9999 -9999 -9999 -9999 -9999 -9999 -9999 -9999 -9999 -9999 -9999 -9999 -9999 -9999 -9999 -9999 -9999 -9999 -9999 -9999 -9999 -9999 -9999 -9999 -9999 -9999 -9999 -9999 -9999 -9999 -9999 -9999 -9999 -9999 -9999 -9999 -9999 -9999 -9999 -9999 -9999 -9999 -9999 -9999 -9999 -9999 -9999 2.37413E-1 2.3361E-1 2.3014E-1 2.28134E-1 2.2842E-1 2.11878E-1 2.12963E-1 2.14054E-1 2.13781E-1 2.21079E-1 2.17194E-1 1.94868E-1 1.97677E-1 2.29101E-1 3.08751E-1 3.08291E-1 2.83575E-1 3.18527E-1 3.13553E-1 2.60461E-1 2.45035E-1 2.41731E-1 2.03169E-1 1.97953E-1 2.02906E-1 2.25504E-1 2.67707E-1 2.75797E-1 3.15621E-1 3.25816E-1 4.23101E-1 5.22954E-1 4.79133E-1 3.94922E-1 4.7897E-1 4.99053E-1 5.01878E-1 5.34668E-1 5.20845E-1 4.7963E-1 5.26255E-1 5.36775E-1 5.06544E-1 5.02821E-1 4.45329E-1 3.23909E-1 2.71102E-1 2.85986E-1 2.55561E-1 1.85517E-1 2.04071E-1 2.61681E-1 2.2379E-1 1.65608E-1 1.51474E-1 1.20966E-1 1.16365E-1 1.02055E-1 1.30191E-1 1.65888E-1 1.81363E-1 1.80992E-1 1.46206E-1 1.93968E-1 2.18981E-1 3.00213E-1 3.62011E-1 2.74812E-1 2.44219E-1 2.52339E-1 2.22763E-1 1.81904E-1 2.4324E-1 1.43946E-1 1.48566E-1 9.92007E-2 7.6229E-2 4.54482E-2 5.05741E-2 8.3518E-2 8.68853E-2 5.5472E-2 4.03276E-2 5.58277E-2 7.65564E-2 9.68981E-2 1.63667E-1 1.91097E-1 2.18733E-1 5.33862E-1 4.82174E-1 4.83966E-1 4.19569E-1 4.39833E-1 4.87638E-1 5.60672E-1 5.77262E-1 5.82193E-1 5.78685E-1 5.81192E-1 6.08961E-1 6.06619E-1 6.06096E-1 5.96492E-1 5.96809E-1 6.15282E-1 6.16163E-1 6.16629E-1 6.05116E-1 6.05168E-1 6.33189E-1 6.33291E-1 6.3263E-1 6.32477E-1 6.32732E-1 6.59046E-1 6.58552E-1 6.57613E-1 6.46154E-1 6.70909E-1 6.69787E-1 -9999 -9999 -9999 -9999 -9999 -9999 -9999 -9999 -9999 -9999 -9999 -9999 -9999 -9999 -9999 -9999 -9999 -9999 -9999 -9999
-9999 -9999 -9999 -9999 -9999 -9999 -9999 -9999 -9999 -9999 -9999 -9999 -9999 -9999 -9999 -9999 -9999 -9999 -9999 -9999 -9999 -9999 -9999 -9999 -9999 -9999 -9999 -9999 -9999 -9999 -9999 -9999 -9999 -9999 -9999 -9999 -9999 -9999 -9999 -9999 -9999 -9999 -9999 -9999 -9999 -9999 -9999 -9999 -9999 -9999 -9999 -9999 -9999 -9999 -9999 -9999 -9999 -9999 -9999 -9999 -9999 -9999 -9999 -9999 -9999 -9999 -9999 -9999 -9999 -9999 -9999 -9999 -9999 -9999 -9999 -9999 -9999 -9999 -9999 -9999 -9999 -9999 -9999 -9999 -9999 -9999 -9999 -9999 -9999 -9999 -9999 -9999 -9999 -9999 -9999 -9999 -9999 -9999 -9999 -9999 -9999 -9999 -9999 -9999 -9999 -9999 -9999 -9999 -9999 -9999 -9999 -9999 -9999 -9999 -9999 -9999 -9999 -9999 -9999 -9999 -9999 -9999 2.37119E-1 2.3361E-1 2.29279E-1 2.26141E-1 2.25008E-1 2.06513E-1 2.08111E-1 2.0945E-1 2.10257E-1 2.11878E-1 1.94234E-1 1.92716E-1 1.92716E-1 2.03131E-1 2.08167E-1 2.34445E-1 2.05369E-1 2.1127E-1 2.66604E-1 2.59517E-1 2.3451E-1 2.47458E-1 2.44705E-1 2.40205E-1 2.2808E-1 2.66286E-1 3.25991E-1 3.4517E-1 3.10956E-1 3.31774E-1 4.37431E-1 5.13251E-1 4.83695E-1 5.01973E-1 4.03224E-1 3.71502E-1 4.34063E-1 4.82188E-1 4.91583E-1 4.68389E-1 4.14981E-1 4.05559E-1 3.58057E-1 4.39509E-1 3.98462E-1 3.74265E-1 3.65089E-1 3.21101E-1 2.42985E-1 2.03147E-1 2.62624E-1 2.58661E-1 2.39144E-1 1.72367E-1 2.2559E-1 1.78902E-1 1.14191E-1 1.26335E-1 1.73012E-1 1.34005E-1 2.14402E-1 1.77094E-1 2.76774E-1 2.38228E-1 3.35635E-1 3.70236E-1 3.50163E-1 3.79998E-1 3.23339E-1 2.59577E-1 3.28276E-1 3.16851E-1 2.90291E-1 2.78617E-1 1.96349E-1 2.35426E-1 1.49138E-1 4.79374E-2 4.00577E-2 3.44307E-2 4.00085E-2 4.22248E-2 3.5576E-2 4.84784E-2 7.51162E-2 1.02825E-1 1.39286E-1 3.90658E-1 4.3758E-1 2.54882E-1 2.87574E-1 3.60315E-1 4.10959E-1 4.55701E-1 4.91352E-1 5.18876E-1 5.70296E-1 5.76637E-1 5.7963E-1 5.75363E-1 5.78914E-1 5.77425E-1 6.07037E-1 6.07246E-1 5.97283E-1 5.97546E-1 5.86337E-1 6.15905E-1 6.15697E-1 6.15075E-1 6.14763E-1 6.03651E-1 6.31916E-1 6.31763E-1 6.31967E-1 6.32986E-1 6.49109E-1 6.48959E-1 6.4801E-1 6.47359E-1 6.71445E-1 6.69249E-1 -9999 -9999 -9999 -9999 -9999 -9999 -9999 -9999 -9999 -9999 -9999 -9999 -9999 -9999 -9999 -9999 -9999 -9999 -9999 -9999
-9999 -9999 -9999 -9999 -9999 -9999 -9999 -9999 -9999 -9999 -9999 -9999 -9999 -9999 -9999 -9999 -9999 -9999 -9999 -9999 -9999 -9999 -9999 -9999 -9999 -9999 -9999 -9999 -9999 -9999 -9999 -9999 -9999 -9999 -9999 -9999 -9999 -9999 -9999 -9999 -9999 -9999 -9999 -9999 -9999 -9999 -9999 -9999 -9999 -9999 -9999 -9999 -9999 -9999 -9999 -9999 -9999 -9999 -9999 -9999 -9999 -9999 -9999 -9999 -9999 -9999 -9999 -9999 -9999 -9999 -9999 -9999 -9999 -9999 -9999 -9999 -9999 -9999 -9999 -9999 -9999 -9999 -9999 -9999 -9999 -9999 -9999 -9999 -9999 -9999 -9999 -9999 -9999 -9999 -9999 -9999 -9999 -9999 -9999 -9999 -9999 -9999 -9999 -9999 -9999 -9999 -9999 -9999 -9999 -9999 -9999 -9999 -9999 -9999 -9999 -9999 -9999 -9999 2.63168E-1 2.65067E-1 2.66019E-1 2.45154E-1 2.44853E-1 2.41559E-1 2.34192E-1 2.25858E-1 2.04661E-1 2.03871E-1 2.05718E-1 2.08646E-1 2.1735E-1 2.10763E-1 2.29579E-1 2.30735E-1 2.41412E-1 2.71809E-1 2.63058E-1 2.229E-1 2.16869E-1 2.04574E-1 2.36395E-1 2.3846E-1 2.0449E-1 2.35766E-1 2.60772E-1 2.64263E-1 2.82385E-1 3.49682E-1 3.87066E-1 3.36129E-1 3.2629E-1 3.48685E-1 3.86033E-1 4.87481E-1 4.81898E-1 4.31805E-1 3.29218E-1 3.00296E-1 3.10695E-1 3.95563E-1 3.97845E-1 3.74847E-1 3.33276E-1 2.92957E-1 2.5405E-1 3.97694E-1 4.31838E-1 4.34946E-1 3.85541E-1 2.94039E-1 2.78963E-1 3.21629E-1 3.25182E-1 2.63565E-1 2.94358E-1 2.08948E-1 2.52729E-1 1.89369E-1 1.37175E-1 2.04813E-1 2.16112E-1 1.49751E-1 2.65733E-1 3.11878E-1 3.42566E-1 3.68095E-1 3.81494E-1 4.005E-1 4.08725E-1 3.44792E-1 3.01239E-1 3.4272E-1 3.52508E-1 2.69832E-1 2.71824E-1 1.45278E-1 2.65624E-1 1.93388E-1 9.72586E-2 7.64972E-2 2.93463E-2 2.44185E-2 3.69669E-2 4.41772E-2 5.30807E-2 1.82879E-1 2.52163E-1 1.05469E-1 1.91719E-1 2.75554E-1 4.88276E-1 4.40403E-1 3.31406E-1 3.78337E-1 4.52597E-1 4.85678E-1 5.2133E-1 5.36479E-1 5.34404E-1 5.71814E-1 5.68536E-1 5.73402E-1 5.7817E-1 5.77106E-1 6.07246E-1 6.07351E-1 5.95541E-1 5.94324E-1 5.83519E-1 5.84372E-1 6.13254E-1 6.12471E-1 6.12314E-1 6.13098E-1 6.30485E-1 6.31559E-1 6.32528E-1 6.33748E-1 6.23446E-1 6.50303E-1 6.49756E-1 6.49208E-1 6.47058E-1 6.79517E-1 -9999 -9999 -9999 -9999 -9999 -9999 -9999 -9999 -9999 -9999 -9999 -9999 -9999 -9999 -9999 -9999 -9999 -9999 -9999 -9999
-9999 -9999 -9999 -9999 -9999 -9999 -9999 -9999 -9999 -9999 -9999 -9999 -9999 -9999 -9999 -9999 -9999 -9999 -9999 -9999 -9999 -9999 -9999 -9999 -9999 -9999 -9999 -9999 -9999 -9999 -9999 -9999 -9999 -9999 -9999 -9999 -9999 -9999 -9999 -9999 -9999 -9999 -9999 -9999 -9999 -9999 -9999 -9999 -9999 -9999 -9999 -9999 -9999 -9999 -9999 -9999 -9999 -9999 -9999 -9999 -9999 -9999 -9999 -9999 -9999 -9999 -9999 -9999 -9999 -9999 -9999 -9999 -9999 -9999 -9999 -9999 -9999 -9999 -9999 -9999 -9999 -9999 -9999 -9999 -9999 -9999 -9999 -9999 -9999 -9999 -9999 -9999 -9999 -9999 -9999 -9999 -9999 -9999 -9999 -9999 -9999 -9999 -9999 -9999 -9999 -9999 -9999 -9999 -9999 -9999 -9999 -9999 -9999 -9999 -9999 -9999 2.58462E-1 2.62222E-1 2.80017E-1 2.65369E-1 2.68241E-1 2.69845E-1 2.75676E-1 2.86988E-1 2.3471E-1 2.23213E-1 2.16522E-1 2.11336E-1 2.06779E-1 2.11066E-1 2.16871E-1 2.52033E-1 2.97467E-1 2.98497E-1 2.8254E-1 2.87851E-1 3.30428E-1 3.18527E-1 2.75983E-1 2.40721E-1 2.49899E-1 2.23233E-1 2.17632E-1 2.3535E-1 2.93377E-1 3.36549E-1 2.84603E-1 2.81949E-1 3.19341E-1 3.85253E-1 4.13167E-1 4.19407E-1 4.20918E-1 4.69328E-1 4.16095E-1 4.6132E-1 3.76661E-1 3.15356E-1 2.61114E-1 3.26388E-1 3.02605E-1 3.02964E-1 3.07487E-1 2.76364E-1 2.80813E-1 3.04652E-1 3.98817E-1 3.45285E-1 3.62604E-1 3.22666E-1 2.93324E-1 3.14934E-1 2.65835E-1 2.40541E-1 2.74676E-1 2.56568E-1 1.8385E-1 1.98229E-1 2.52922E-1 2.97436E-1 2.79261E-1 2.56101E-1 3.06948E-1 3.4526E-1 3.58815E-1 3.26072E-1 4.00344E-1 1.88049E-1 1.69856E-1 1.63042E-1 2.02244E-1 2.77411E-1 3.52635E-1 2.39896E-1 1.45696E-1 1.41377E-1 1.48732E-1 1.12117E-1 1.0639E-1 1.35927E-1 9.26364E-2 9.93284E-2 1.29095E-1 1.52322E-1 1.71247E-1 2.7272E-1 3.10727E-1 1.20932E-1 1.65958E-1 2.01458E-1 2.50872E-1 3.75289E-1 4.12194E-1 4.39789E-1 4.95906E-1 5.31938E-1 5.27634E-1 5.22337E-1 5.27814E-1 5.25388E-1 5.63474E-1 5.69243E-1 5.66775E-1 5.64944E-1 5.72987E-1 6.02731E-1 5.99388E-1 5.90141E-1 5.88137E-1 5.914E-1 6.2187E-1 6.21506E-1 6.10062E-1 6.11582E-1 6.02444E-1 6.32528E-1 6.34002E-1 6.23856E-1 6.24725E-1 6.51394E-1 6.51295E-1 6.50899E-1 6.4826E-1 6.79758E-1 6.67184E-1 -9999 -9999 -9999 -9999 -9999 -9999 -9999 -9999 -9999 -9999 -9999 -9999 -9999 -9999 -9999 -9999 -9999 -9999 -9999
-9999 -9999 -9999 -9999 -9999 -9999 -9999 -9999 -9999 -9999 -9999 -9999 -9999 -9999 -9999 -9999 -9999 -9999 -9999 -9999 -9999 -9999 -9999 -9999 -9999 -9999 -9999 -9999 -9999 -9999 -9999 -9999 -9999 -9999 -9999 -9999 -9999 -9999 -9999 -9999 -9999 -9999 -9999 -9999 -9999 -9999 -9999 -9999 -9999 -9999 -9999 -9999 -9999 -9999 -9999 -9999 -9999 -9999 -9999 -9999 -9999 -9999 -9999 -9999 -9999 -9999 -9999 -9999 -9999 -9999 -9999 -9999 -9999 -9999 -9999 -9999 -9999 -9999 -9999 -9999 -9999 -9999 -9999 -9999 -9999 -9999 -9999 -9999 -9999 -9999 -9999 -9999 -9999 -9999 -9999 -9999 -9999 -9999 -9999 -9999 -9999 -9999 -9999 -9999 -9999 -9999 -9999 -9999 -9999 -9999 -9999 -9999 -9999 -9999 -9999 2.53201E-1 2.55667E-1 2.71881E-1 2.59375E-1 2.71134E-1 2.80268E-1 2.86915E-1 3.03322E-1 2.83345E-1 2.66325E-1 2.60613E-1 2.53129E-1 2.41592E-1 1.97557E-1 1.9196E-1 2.12757E-1 2.49271E-1 2.86211E-1 3.06463E-1 2.80171E-1 3.02559E-1 3.57954E-1 3.48157E-1 2.90553E-1 2.75017E-1 2.59196E-1 2.51415E-1 2.47435E-1 2.88738E-1 3.6581E-1 3.8315E-1 3.28354E-1 3.21251E-1 3.99171E-1 4.54107E-1 4.82849E-1 4.24018E-1 4.10627E-1 4.38944E-1 4.35608E-1 4.84499E-1 4.42868E-1 3.58053E-1 3.17824E-1 2.54802E-1 2.85325E-1 2.90707E-1 2.94376E-1 3.14882E-1 2.84958E-1 2.48091E-1 2.75864E-1 3.35908E-1 3.67968E-1 1.75554E-1 1.8478E-1 1.73725E-1 1.73714E-1 1.57968E-1 1.62678E-1 1.43904E-1 1.34439E-1 2.10017E-1 3.42012E-1 3.18768E-1 3.67648E-1 3.98417E-1 3.92735E-1 3.59886E-1 2.99378E-1 1.15221E-1 1.61996E-1 1.09267E-1 8.30537E-2 7.84441E-2 8.22993E-2 1.59317E-1 3.791E-1 2.53619E-1 1.82442E-1 1.72561E-1 1.43444E-1 1.32761E-1 1.43623E-1 1.79336E-1 1.91508E-1 1.88243E-1 1.97059E-1 2.24079E-1 2.57443E-1 3.68362E-1 3.33904E-1 1.59737E-1 2.21724E-1 2.62826E-1 2.41075E-1 3.10105E-1 3.92044E-1 4.75295E-1 5.20191E-1 5.24888E-1 4.91137E-1 4.83645E-1 5.04423E-1 5.09723E-1 4.97302E-1 5.28559E-1 5.16821E-1 4.81215E-1 5.4161E-1 5.48955E-1 5.43581E-1 5.4176E-1 5.78215E-1 5.96891E-1 5.99873E-1 6.18584E-1 6.1827E-1 6.09957E-1 6.03127E-1 6.3385E-1 6.35571E-1 6.3658E-1 6.25744E-1 6.25592E-1 6.51889E-1 6.5174E-1 6.49557E-1 6.45096E-1 6.78501E-1 -9999 -9999 -9999 -9999 -9999 -9999 -9999 -9999 -9999 -9999 -9999 -9999 -9999 -9999 -9999 -9999 -9999 -9999 -9999
-9999 -9999 -9999 -9999 -9999 -9999 -9999 -9999 -9999 -9999 -9999 -9999 -9999 -9999 -9999 -9999 -9999 -9999 -9999 -9999 -9999 -9999 -9999 -9999 -9999 -9999 -9999 -9999 -9999 -9999 -9999 -9999 -9999 -9999 -9999 -9999 -9999 -9999 -9999 -9999 -9999 -9999 -9999 -9999 -9999 -9999 -9999 -9999 -9999 -9999 -9999 -9999 -9999 -9999 -9999 -9999 -9999 -9999 -9999 -9999 -9999 -9999 -9999 -9999 -9999 -9999 -9999 -9999 -9999 -9999 -9999 -9999 -9999 -9999 -9999 -9999 -9999 -9999 -9999 -9999 -9999 -9999 -9999 -9999 -9999 -9999 -9999 -9999 -9999 -9999 -9999 -9999 -9999 -9999 -9999 -9999 -9999 -9999 -9999 -9999 -9999 -9999 -9999 -9999 -9999 -9999 -9999 -9999 -9999 -9999 -9999 -9999 -9999 -9999 2.50446E-1 2.50141E-1 2.51362E-1 2.4376E-1 2.50411E-1 2.64416E-1 2.8192E-1 3.06448E-1 2.86349E-1 2.75379E-1 2.88026E-1 2.91399E-1 2.85345E-1 2.46833E-1 2.13574E-1 1.89957E-1 2.03131E-1 2.31699E-1 2.42818E-1 2.64899E-1 2.71004E-1 2.99847E-1 3.43747E-1 3.1348E-1 2.54418E-1 2.55129E-1 2.4896E-1 2.66428E-1 2.8504E-1 2.90224E-1 3.85163E-1 4.56642E-1 4.23853E-1 3.8828E-1 4.36217E-1 4.69026E-1 4.13059E-1 4.13774E-1 4.25138E-1 4.18247E-1 4.43394E-1 2.17991E-1 3.93934E-1 3.52642E-1 3.05326E-1 2.76063E-1 2.06082E-1 2.45393E-1 2.82511E-1 2.74447E-1 2.52936E-1 1.72819E-1 1.45274E-1 2.32827E-1 3.26741E-1 1.8746E-1 1.80436E-1 2.19513E-1 1.43692E-1 9.97807E-2 1.14315E-1 1.24576E-1 1.73043E-1 2.07122E-1 3.2133E-1 2.45758E-1 2.27713E-1 2.44736E-1 2.79001E-1 1.30782E-1 1.07507E-1 7.32904E-2 9.58382E-2 6.70746E-2 4.17982E-2 3.84005E-2 1.50545E-1 2.29989E-1 2.94013E-1 3.1797E-1 2.84933E-1 2.91683E-1 2.52222E-1 2.1862E-1 2.04053E-1 2.34252E-1 1.88606E-1 2.16775E-1 2.46169E-1 2.75091E-1 3.47598E-1 4.70115E-1 3.37913E-1 1.44016E-1 2.65211E-1 3.53854E-1 3.27755E-1 4.02912E-1 4.61926E-1 4.8432E-1 4.82886E-1 5.13041E-1 5.10048E-1 4.78642E-1 4.27986E-1 4.11036E-1 4.05289E-1 4.25247E-1 3.97313E-1 3.95951E-1 4.62449E-1 4.54049E-1 4.79251E-1 5.30579E-1 5.61519E-1 5.97417E-1 5.97852E-1 6.23337E-1 6.22745E-1 6.06105E-1 6.01918E-1 6.06159E-1 6.36126E-1 6.25948E-1 6.25897E-1 6.25439E-1 6.51493E-1 6.51493E-1 6.50204E-1 6.46506E-1 6.6866E-1 -9999 -9999 -9999 -9999 -9999 -9999 -9999 -9999 -9999 -9999 -9999 -9999 -9999 -9999 -9999 -9999 -9999 -9999 -9999
-9999 -9999 -9999 -9999 -9999 -9999 -9999 -9999 -9999 -9999 -9999 -9999 -9999 -9999 -9999 -9999 -9999 -9999 -9999 -9999 -9999 -9999 -9999 -9999 -9999 -9999 -9999 -9999 -9999 -9999 -9999 -9999 -9999 -9999 -9999 -9999 -9999 -9999 -9999 -9999 -9999 -9999 -9999 -9999 -9999 -9999 -9999 -9999 -9999 -9999 -9999 -9999 -9999 -9999 -9999 -9999 -9999 -9999 -9999 -9999 -9999 -9999 -9999 -9999 -9999 -9999 -9999 -9999 -9999 -9999 -9999 -9999 -9999 -9999 -9999 -9999 -9999 -9999 -9999 -9999 -9999 -9999 -9999 -9999 -9999 -9999 -9999 -9999 -9999 -9999 -9999 -9999 -9999 -9999 -9999 -9999 -9999 -9999 -9999 -9999 -9999 -9999 -9999 -9999 -9999 -9999 -9999 -9999 -9999 -9999 -9999 -9999 -9999 -9999 2.45602E-1 2.44103E-1 2.25008E-1 2.26141E-1 2.29566E-1 2.54093E-1 2.90681E-1 2.90047E-1 2.94798E-1 2.86307E-1 3.05835E-1 3.08633E-1 2.69381E-1 2.38652E-1 2.14943E-1 1.88713E-1 1.95886E-1 1.98564E-1 2.22164E-1 2.29281E-1 2.33049E-1 2.48067E-1 2.22844E-1 2.37416E-1 2.45613E-1 2.30099E-1 2.21823E-1 2.27641E-1 2.14294E-1 2.26496E-1 2.55895E-1 3.30294E-1 3.67065E-1 4.20234E-1 4.63198E-1 4.14099E-1 4.307E-1 4.53928E-1 4.16726E-1 4.11707E-1 3.6901E-1 1.62547E-1 3.40723E-1 2.97262E-1 2.93546E-1 2.78073E-1 2.09932E-1 2.04467E-1 1.95327E-1 2.21073E-1 1.99504E-1 1.17019E-1 9.06656E-2 1.87247E-1 2.66104E-1 1.99302E-1 1.54708E-1 1.98233E-1 1.88525E-1 1.00458E-1 1.35683E-1 1.90815E-1 2.54868E-1 2.98246E-1 3.0895E-1 1.9604E-1 1.10408E-1 9.86059E-2 1.18324E-1 1.30487E-1 6.92159E-2 4.16065E-2 3.75234E-2 3.35957E-2 5.81226E-2 5.71976E-2 8.94757E-2 1.33246E-1 2.21716E-1 2.88533E-1 2.86673E-1 2.44745E-1 2.29802E-1 2.35889E-1 2.32104E-1 1.9856E-1 1.88341E-1 1.74413E-1 2.76344E-1 3.457E-1 4.2583E-1 4.92064E-1 1.6798E-1 1.88368E-1 2.1484E-1 3.65218E-1 4.36582E-1 4.35579E-1 4.52407E-1 4.59529E-1 4.30509E-1 4.14862E-1 5.13148E-1 5.06077E-1 4.29548E-1 3.28962E-1 2.8947E-1 2.75452E-1 2.98677E-1 3.49905E-1 3.57984E-1 3.74438E-1 4.51532E-1 5.57954E-1 5.88368E-1 5.98537E-1 5.96349E-1 5.69612E-1 5.81844E-1 6.24176E-1 5.97903E-1 6.01497E-1 6.32069E-1 6.22421E-1 6.23446E-1 6.23498E-1 6.49756E-1 6.49657E-1 6.48909E-1 6.46606E-1 6.69542E-1 6.69102E-1 -9999 -9999 -9999 -9999 -9999 -9999 -9999 -9999 -9999 -9999 -9999 -9999 -9999 -9999 -9999 -9999 -9999 -9999
-9999 -9999 -9999 -9999 -9999 -9999 -9999 -9999 -9999 -9999 -9999 -9999 -9999 -9999 -9999 -9999 -9999 -9999 -9999 -9999 -9999 -9999 -9999 -9999 -9999 -9999 -9999 -9999 -9999 -9999 -9999 -9999 -9999 -9999 -9999 -9999 -9999 -9999 -9999 -9999 -9999 -9999 -9999 -9999 -9999 -9999 -9999 -9999 -9999 -9999 -9999 -9999 -9999 -9999 -9999 -9999 -9999 -9999 -9999 -9999 -9999 -9999 -9999 -9999 -9999 -9999 -9999 -9999 -9999 -9999 -9999 -9999 -9999 -9999 -9999 -9999 -9999 -9999 -9999 -9999 -9999 -9999 -9999 -9999 -9999 -9999 -9999 -9999 -9999 -9999 -9999 -9999 -9999 -9999 -9999 -9999 -9999 -9999 -9999 -9999 -9999 -9999 -9999 -9999 -9999 -9999 -9999 -9999 -9999 -9999 -9999 -9999 -9999 2.42015E-1 2.19964E-1 2.18855E-1 2.1775E-1 2.18026E-1 2.19686E-1 2.21918E-1 2.56006E-1 2.93501E-1 2.97877E-1 3.22873E-1 3.23488E-1 3.11683E-1 2.77527E-1 2.40438E-1 2.19926E-1 2.03131E-1 1.76241E-1 1.87953E-1 1.94212E-1 1.94466E-1 2.03927E-1 1.78007E-1 1.80153E-1 2.04895E-1 2.33003E-1 2.36511E-1 2.48961E-1 2.40975E-1 2.54033E-1 2.88135E-1 2.47734E-1 2.4119E-1 3.41644E-1 3.95672E-1 3.96271E-1 4.03797E-1 4.44456E-1 4.38126E-1 3.91971E-1 3.94285E-1 1.67292E-1 1.90011E-1 3.92268E-1 3.31893E-1 3.00346E-1 2.14673E-1 2.31339E-1 2.22082E-1 1.72345E-1 1.67937E-1 1.35518E-1 1.00768E-1 9.5226E-2 7.93398E-2 1.56403E-1 2.28447E-1 2.04417E-1 1.35519E-1 1.5708E-1 9.31874E-2 8.02476E-2 1.11855E-1 1.54451E-1 2.38553E-1 2.98192E-1 2.1035E-1 1.63331E-1 9.50203E-2 7.02232E-2 5.57431E-2 6.4904E-2 7.11089E-2 6.05218E-2 4.5273E-2 5.97878E-2 8.64656E-2 1.27285E-1 2.1262E-1 2.9214E-1 2.7706E-1 1.58993E-1 1.25406E-1 1.06213E-1 1.83986E-1 1.66783E-1 1.27407E-1 1.25158E-1 6.55397E-2 9.69734E-2 1.63777E-1 4.67879E-1 4.75165E-1 2.15039E-1 2.31562E-1 3.25985E-1 3.89419E-1 4.29475E-1 4.06708E-1 4.02496E-1 4.15435E-1 3.88334E-1 4.16013E-1 4.51504E-1 4.93356E-1 4.91975E-1 4.23838E-1 3.60115E-1 3.13937E-1 2.79169E-1 3.76231E-1 3.95009E-1 4.12465E-1 4.57058E-1 5.14894E-1 5.91586E-1 5.75689E-1 5.63541E-1 5.60041E-1 6.18269E-1 6.00991E-1 6.1522E-1 6.15325E-1 5.93372E-1 6.35217E-1 6.26417E-1 6.28173E-1 6.28945E-1 6.56123E-1 6.56372E-1 6.44844E-1 6.44237E-1 6.69347E-1 -9999 -9999 -9999 -9999 -9999 -9999 -9999 -9999 -9999 -9999 -9999 -9999 -9999 -9999 -9999 -9999 -9999 -9999
-9999 -9999 -9999 -9999 -9999 -9999 -9999 -9999 -9999 -9999 -9999 -9999 -9999 -9999 -9999 -9999 -9999 -9999 -9999 -9999 -9999 -9999 -9999 -9999 -9999 -9999 -9999 -9999 -9999 -9999 -9999 -9999 -9999 -9999 -9999 -9999 -9999 -9999 -9999 -9999 -9999 -9999 -9999 -9999 -9999 -9999 -9999 -9999 -9999 -9999 -9999 -9999 -9999 -9999 -9999 -9999 -9999 -9999 -9999 -9999 -9999 -9999 -9999 -9999 -9999 -9999 -9999 -9999 -9999 -9999 -9999 -9999 -9999 -9999 -9999 -9999 -9999 -9999 -9999 -9999 -9999 -9999 -9999 -9999 -9999 -9999 -9999 -9999 -9999 -9999 -9999 -9999 -9999 -9999 -9999 -9999 -9999 -9999 -9999 -9999 -9999 -9999 -9999 -9999 -9999 -9999 -9999 -9999 -9999 -9999 -9999 -9999 -9999 2.19964E-1 2.19409E-1 2.17474E-1 2.13374E-1 2.10405E-1 1.92817E-1 1.97384E-1 2.1913E-1 2.37145E-1 2.65122E-1 2.75616E-1 2.96377E-1 3.07463E-1 2.93304E-1 2.56686E-1 2.2121E-1 2.09109E-1 1.88064E-1 1.83161E-1 1.87213E-1 1.73673E-1 1.57116E-1 1.66244E-1 1.75336E-1 1.79347E-1 1.83191E-1 1.8607E-1 2.27271E-1 2.7291E-1 3.45707E-1 3.81381E-1 2.4268E-1 2.38045E-1 3.40701E-1 3.29837E-1 3.5557E-1 4.03767E-1 3.80271E-1 3.72083E-1 3.14656E-1 2.72733E-1 2.79658E-1 1.73436E-1 3.7631E-1 2.70138E-1 2.46596E-1 2.5374E-1 1.84229E-1 1.68394E-1 1.87265E-1 1.60178E-1 1.37894E-1 1.8125E-1 1.64719E-1 9.53416E-2 1.03227E-1 1.36113E-1 1.28314E-1 9.3807E-2 8.56685E-2 7.12172E-2 9.5221E-2 1.14584E-1 1.30041E-1 2.04072E-1 2.81892E-1 2.44251E-1 2.35187E-1 1.68142E-1 1.27861E-1 5.69654E-2 3.55364E-2 4.12443E-2 4.21696E-2 3.70127E-2 5.45331E-2 9.04487E-2 8.32961E-2 1.22663E-1 9.2178E-2 9.53036E-2 6.16199E-2 3.59423E-2 7.28508E-2 1.42014E-1 1.62156E-1 1.01777E-1 4.70302E-2 6.45974E-2 7.66371E-2 1.40878E-1 1.81516E-1 2.88395E-1 3.21341E-1 3.24028E-1 4.16136E-1 3.97146E-1 3.23849E-1 3.51795E-1 3.4594E-1 3.20545E-1 2.91609E-1 3.39372E-1 4.0156E-1 4.07177E-1 4.36632E-1 4.65669E-1 4.15997E-1 2.95912E-1 2.99542E-1 4.16404E-1 4.88079E-1 5.07868E-1 5.17811E-1 5.44947E-1 5.77199E-1 5.48908E-1 5.36054E-1 5.74514E-1 5.41816E-1 6.06485E-1 6.19367E-1 6.02196E-1 6.01172E-1 6.43407E-1 6.35514E-1 6.26417E-1 6.28464E-1 6.46428E-1 6.48776E-1 6.50551E-1 6.40475E-1 6.6585E-1 6.66444E-1 -9999 -9999 -9999 -9999 -9999 -9999 -9999 -9999 -9999 -9999 -9999 -9999 -9999 -9999 -9999 -9999 -9999
-9999 -9999 -9999 -9999 -9999 -9999 -9999 -9999 -9999 -9999 -9999 -9999 -9999 -9999 -9999 -9999 -9999 -9999 -9999 -9999 -9999 -9999 -9999 -9999 -9999 -9999 -9999 -9999 -9999 -9999 -9999 -9999 -9999 -9999 -9999 -9999 -9999 -9999 -9999 -9999 -9999 -9999 -9999 -9999 -9999 -9999 -9999 -9999 -9999 -9999 -9999 -9999 -9999 -9999 -9999 -9999 -9999 -9999 -9999 -9999 -9999 -9999 -9999 -9999 -9999 -9999 -9999 -9999 -9999 -9999 -9999 -9999 -9999 -9999 -9999 -9999 -9999 -9999 -9999 -9999 -9999 -9999 -9999 -9999 -9999 -9999 -9999 -9999 -9999 -9999 -9999 -9999 -9999 -9999 -9999 -9999 -9999 -9999 -9999 -9999 -9999 -9999 -9999 -9999 -9999 -9999 -9999 -9999 -9999 2.47109E-1 2.50751E-1 2.53816E-1 2.28134E-1 2.25008E-1 2.32739E-1 2.36531E-1 2.25291E-1 1.96107E-1 1.91064E-1 1.90566E-1 1.90815E-1 1.95344E-1 1.8723E-1 2.11128E-1 2.45924E-1 2.76541E-1 2.98093E-1 2.49124E-1 2.42744E-1 2.47355E-1 2.26311E-1 2.24707E-1 1.80873E-1 1.59703E-1 1.57116E-1 1.71236E-1 1.79196E-1 1.90081E-1 1.70706E-1 1.69792E-1 2.14021E-1 3.28868E-1 4.21571E-1 3.77061E-1 2.14177E-1 2.5708E-1 2.79209E-1 2.78259E-1 3.28086E-1 3.00075E-1 2.90288E-1 2.96488E-1 1.89036E-1 1.57556E-1 2.46065E-1 3.26894E-1 3.04838E-1 2.57824E-1 1.51134E-1 1.74544E-1 1.34777E-1 1.76906E-1 1.66635E-1 1.38767E-1 1.71692E-1 1.78452E-1 1.73152E-1 1.89665E-1 1.048E-1 7.11989E-2 9.00004E-2 7.38359E-2 6.1795E-2 6.6663E-2 9.68911E-2 1.51437E-1 2.13953E-1 2.82965E-1 2.52272E-1 1.58461E-1 1.95464E-1 2.18705E-1 1.30565E-1 6.44631E-2 6.06253E-2 5.42436E-2 4.93476E-2 3.85607E-2 6.59988E-2 3.91203E-2 6.27832E-2 9.66259E-2 5.41869E-2 4.29022E-2 4.38261E-2 3.17559E-2 9.13842E-2 1.49759E-1 1.20666E-1 1.06924E-1 1.61218E-1 1.09396E-1 1.25107E-1 1.35015E-1 1.90723E-1 2.52656E-1 3.51106E-1 4.14519E-1 4.31209E-1 3.75072E-1 3.37143E-1 2.36245E-1 1.96384E-1 2.00257E-1 2.95188E-1 3.35787E-1 3.61347E-1 3.01116E-1 2.77334E-1 3.85756E-1 4.64127E-1 3.57751E-1 3.50414E-1 4.11732E-1 4.47792E-1 4.95385E-1 5.39494E-1 4.94782E-1 4.92807E-1 5.47319E-1 4.83774E-1 5.21255E-1 4.87093E-1 5.86368E-1 5.58686E-1 5.01895E-1 5.32461E-1 5.65734E-1 5.87436E-1 6.27683E-1 6.1677E-1 6.30937E-1 6.60158E-1 6.51915E-1 6.41585E-1 6.3935E-1 6.54158E-1 6.58133E-1 6.6091E-1 -9999 -9999 -9999 -9999 -9999 -9999 -9999 -9999 -9999 -9999 -9999 -9999 -9999 -9999 -9999
-9999 -9999 -9999 -9999 -9999 -9999 -9999 -9999 -9999 -9999 -9999 -9999 -9999 -9999 -9999 -9999 -9999 -9999 -9999 -9999 -9999 -9999 -9999 -9999 -9999 -9999 -9999 -9999 -9999 -9999 -9999 -9999 -9999 -9999 -9999 -9999 -9999 -9999 -9999 -9999 -9999 -9999 -9999 -9999 -9999 -9999 -9999 -9999 -9999 -9999 -9999 -9999 -9999 -9999 -9999 -9999 -9999 -9999 -9999 -9999 -9999 -9999 -9999 -9999 -9999 -9999 -9999 -9999 -9999 -9999 -9999 -9999 -9999 -9999 -9999 -9999 -9999 -9999 -9999 -9999 -9999 -9999 -9999 -9999 -9999 -9999 -9999 -9999 -9999 -9999 -9999 -9999 -9999 -9999 -9999 -9999 -9999 -9999 -9999 -9999 -9999 -9999 -9999 -9999 -9999 -9999 -9999 -9999 -9999 2.49229E-1 2.67613E-1 2.81671E-1 2.59062E-1 2.34192E-1 2.69625E-1 2.77162E-1 2.54766E-1 2.13508E-1 2.14452E-1 2.07844E-1 1.86492E-1 1.78056E-1 1.73149E-1 1.77348E-1 2.04183E-1 2.40423E-1 2.84161E-1 2.76818E-1 2.78466E-1 2.90892E-1 2.71588E-1 2.43693E-1 2.01747E-1 1.8232E-1 1.73886E-1 2.16801E-1 2.22782E-1 2.49116E-1 2.10412E-1 1.95266E-1 3.11401E-1 4.242E-1 3.76075E-1 2.8205E-1 2.24273E-1 2.64862E-1 2.59955E-1 2.89181E-1 2.80668E-1 2.48158E-1 2.38049E-1 2.37332E-1 2.00451E-1 1.35538E-1 1.97715E-1 2.96501E-1 2.65616E-1 2.23931E-1 2.05531E-1 2.13055E-1 1.94381E-1 1.70556E-1 1.47797E-1 1.48225E-1 1.13365E-1 9.32184E-2 9.68285E-2 1.38707E-1 1.12601E-1 6.07207E-2 5.39E-2 6.67932E-2 1.08967E-1 1.16408E-1 1.64234E-1 2.45794E-1 2.66454E-1 2.33251E-1 1.72791E-1 1.30092E-1 2.14897E-1 1.59525E-1 9.91329E-2 9.08924E-2 1.08412E-1 1.00737E-1 6.62287E-2 3.64927E-2 3.80462E-2 4.93E-2 5.08111E-2 5.82686E-2 3.86975E-2 2.37824E-2 5.64913E-2 6.89869E-2 1.11804E-1 1.34721E-1 1.05574E-1 1.24829E-1 9.6692E-2 1.29594E-1 1.80981E-1 2.28847E-1 2.80773E-1 2.92396E-1 3.89103E-1 4.13342E-1 3.90091E-1 3.03616E-1 2.76864E-1 1.73589E-1 1.30053E-1 2.03529E-1 2.4076E-1 2.8338E-1 2.91029E-1 2.48449E-1 3.17909E-1 3.98313E-1 4.50555E-1 4.17468E-1 3.01421E-1 2.94459E-1 3.79293E-1 4.92972E-1 4.87575E-1 4.74408E-1 4.2115E-1 5.2961E-1 4.59877E-1 3.955E-1 4.16648E-1 5.16412E-1 4.83209E-1 4.0279E-1 4.33372E-1 4.50348E-1 5.06062E-1 5.58429E-1 5.70633E-1 6.33211E-1 6.5391E-1 6.61729E-1 6.54865E-1 6.42769E-1 6.82311E-1 6.73622E-1 6.77859E-1 6.70696E-1 -9999 -9999 -9999 -9999 -9999 -9999 -9999 -9999 -9999 -9999 -9999 -9999 -9999 -9999
-9999 -9999 -9999 -9999 -9999 -9999 -9999 -9999 -9999 -9999 -9999 -9999 -9999 -9999 -9999 -9999 -9999 -9999 -9999 -9999 -9999 -9999 -9999 -9999 -9999 -9999 -9999 -9999 -9999 -9999 -9999 -9999 -9999 -9999 -9999 -9999 -9999 -9999 -9999 -9999 -9999 -9999 -9999 -9999 -9999 -9999 -9999 -9999 -9999 -9999 -9999 -9999 -9999 -9999 -9999 -9999 -9999 -9999 -9999 -9999 -9999 -9999 -9999 -9999 -9999 -9999 -9999 -9999 -9999 -9999 -9999 -9999 -9999 -9999 -9999 -9999 -9999 -9999 -9999 -9999 -9999 -9999 -9999 -9999 -9999 -9999 -9999 -9999 -9999 -9999 -9999 -9999 -9999 -9999 -9999 -9999 -9999 -9999 -9999 -9999 -9999 -9999 -9999 -9999 -9999 -9999 -9999 -9999 2.40235E-1 2.32159E-1 2.76983E-1 3.39566E-1 3.07919E-1 2.40369E-1 2.36557E-1 2.88435E-1 2.9113E-1 2.48224E-1 2.38917E-1 2.45124E-1 2.46332E-1 2.09778E-1 1.80195E-1 1.71539E-1 1.61589E-1 1.96129E-1 2.50107E-1 2.66746E-1 2.82827E-1 2.5943E-1 2.53797E-1 2.40391E-1 2.13652E-1 2.11324E-1 2.28502E-1 2.64389E-1 3.23817E-1 3.04753E-1 2.09406E-1 2.37641E-1 4.10686E-1 3.62811E-1 3.75677E-1 2.58302E-1 2.19819E-1 2.44961E-1 2.89826E-1 2.75174E-1 2.5082E-1 2.50312E-1 2.13428E-1 2.36852E-1 2.73529E-1 1.77131E-1 1.53753E-1 2.20266E-1 2.12379E-1 2.17276E-1 1.69136E-1 1.49657E-1 1.55292E-1 1.46612E-1 1.04668E-1 1.02206E-1 6.14677E-2 4.38494E-2 5.20449E-2 8.3013E-2 8.24511E-2 5.45199E-2 4.54286E-2 7.99329E-2 1.32414E-1 1.86048E-1 2.2758E-1 2.5309E-1 1.70786E-1 1.11096E-1 9.52588E-2 8.49192E-2 1.40878E-1 1.67334E-1 1.4537E-1 1.48137E-1 1.18835E-1 9.58791E-2 7.60988E-2 4.60064E-2 2.41171E-2 3.52114E-2 4.02677E-2 6.07557E-2 3.94947E-2 4.54586E-2 5.41911E-2 7.12022E-2 8.49447E-2 1.20442E-1 1.49949E-1 1.68017E-1 9.40365E-2 1.17619E-1 1.42223E-1 1.82277E-1 2.41649E-1 3.51243E-1 3.80153E-1 3.73752E-1 3.6521E-1 2.37734E-1 1.72697E-1 1.63072E-1 1.21614E-1 1.61713E-1 2.21096E-1 2.4309E-1 2.90361E-1 2.28375E-1 2.38528E-1 2.55811E-1 3.6528E-1 3.96703E-1 3.21872E-1 2.45565E-1 2.94324E-1 4.41263E-1 4.51533E-1 4.1148E-1 3.21975E-1 4.2954E-1 5.07325E-1 3.92951E-1 3.91789E-1 3.52578E-1 3.36711E-1 4.05986E-1 4.49633E-1 4.85347E-1 5.74344E-1 5.85065E-1 6.04524E-1 6.17547E-1 5.75781E-1 6.34088E-1 6.40353E-1 6.44767E-1 6.60603E-1 -9999 -9999 -9999 -9999 -9999 -9999 -9999 -9999 -9999 -9999 -9999 -9999 -9999 -9999 -9999 -9999 -9999
-9999 -9999 -9999 -9999 -9999 -9999 -9999 -9999 -9999 -9999 -9999 -9999 -9999 -9999 -9999 -9999 -9999 -9999 -9999 -9999 -9999 -9999 -9999 -9999 -9999 -9999 -9999 -9999 -9999 -9999 -9999 -9999 -9999 -9999 -9999 -9999 -9999 -9999 -9999 -9999 -9999 -9999 -9999 -9999 -9999 -9999 -9999 -9999 -9999 -9999 -9999 -9999 -9999 -9999 -9999 -9999 -9999 -9999 -9999 -9999 -9999 -9999 -9999 -9999 -9999 -9999 -9999 -9999 -9999 -9999 -9999 -9999 -9999 -9999 -9999 -9999 -9999 -9999 -9999 -9999 -9999 -9999 -9999 -9999 -9999 -9999 -9999 -9999 -9999 -9999 -9999 -9999 -9999 -9999 -9999 -9999 -9999 -9999 -9999 -9999 -9999 -9999 -9999 -9999 -9999 -9999 -9999 -9999 2.15007E-1 2.28134E-1 3.01336E-1 3.52577E-1 3.49291E-1 2.3334E-1 2.23322E-1 2.77489E-1 3.03798E-1 2.97251E-1 2.53268E-1 2.45248E-1 2.81627E-1 2.54598E-1 2.03394E-1 1.58981E-1 1.55349E-1 1.6759E-1 2.14121E-1 2.17025E-1 2.10382E-1 2.03857E-1 2.02536E-1 1.99394E-1 2.07956E-1 1.93792E-1 2.32388E-1 2.65983E-1 3.22753E-1 2.58263E-1 2.44124E-1 2.77216E-1 3.88406E-1 3.68687E-1 3.64439E-1 2.52596E-1 2.82744E-1 2.52633E-1 2.89434E-1 2.57963E-1 2.00886E-1 2.45516E-1 1.77065E-1 1.45906E-1 2.01891E-1 1.46667E-1 1.69019E-1 2.38393E-1 2.28825E-1 2.18144E-1 1.71777E-1 1.31384E-1 1.35686E-1 1.39276E-1 8.63975E-2 8.80494E-2 6.72349E-2 4.32325E-2 3.99434E-2 4.87124E-2 4.2794E-2 5.08984E-2 6.25971E-2 8.30077E-2 1.11792E-1 1.92076E-1 1.62956E-1 1.45616E-1 1.45498E-1 9.43518E-2 5.4026E-2 6.93935E-2 1.33007E-1 1.76581E-1 1.02568E-1 8.97174E-2 6.28321E-2 5.44691E-2 4.90143E-2 3.18055E-2 3.26754E-2 3.20054E-2 2.53087E-2 3.5767E-2 3.91078E-2 6.70543E-2 9.18475E-2 8.83117E-2 8.98096E-2 1.45781E-1 2.50807E-1 2.82617E-1 3.1732E-1 2.05471E-1 2.34898E-1 2.43922E-1 3.26719E-1 3.52654E-1 3.03349E-1 2.36047E-1 3.17177E-1 2.55725E-1 1.98754E-1 1.27911E-1 9.54819E-2 1.09775E-1 1.36819E-1 2.02223E-1 2.63611E-1 1.93893E-1 1.57223E-1 1.98343E-1 2.83205E-1 3.33638E-1 2.55621E-1 2.03552E-1 3.09458E-1 4.18576E-1 3.83059E-1 3.12539E-1 3.01623E-1 3.9116E-1 4.63428E-1 4.62663E-1 3.69776E-1 2.37787E-1 2.39034E-1 3.57684E-1 4.68499E-1 5.20674E-1 4.9541E-1 5.68911E-1 5.95544E-1 5.74233E-1 5.00666E-1 6.04646E-1 6.52241E-1 6.34683E-1 6.46593E-1 6.72215E-1 6.57778E-1 -9999 -9999 -9999 -9999 -9999 -9999 -9999 -9999 -9999 -9999 -9999 -9999 -9999 -9999 -9999
-9999 -9999 -9999 -9999 -9999 -9999 -9999 -9999 -9999 -9999 -9999 -9999 -9999 -9999 -9999 -9999 -9999 -9999 -9999 -9999 -9999 -9999 -9999 -9999 -9999 -9999 -9999 -9999 -9999 -9999 -9999 -9999 -9999 -9999 -9999 -9999 -9999 -9999 -9999 -9999 -9999 -9999 -9999 -9999 -9999 -9999 -9999 -9999 -9999 -9999 -9999 -9999 -9999 -9999 -9999 -9999 -9999 -9999 -9999 -9999 -9999 -9999 -9999 -9999 -9999 -9999 -9999 -9999 -9999 -9999 -9999 -9999 -9999 -9999 -9999 -9999 -9999 -9999 -9999 -9999 -9999 -9999 -9999 -9999 -9999 -9999 -9999 -9999 -9999 -9999 -9999 -9999 -9999 -9999 -9999 -9999 -9999 -9999 -9999 -9999 -9999 -9999 -9999 -9999 -9999 -9999 -9999 2.12561E-1 2.09067E-1 2.20242E-1 2.79036E-1 3.3363E-1 3.28062E-1 2.44999E-1 2.04134E-1 2.52606E-1 2.98153E-1 3.29332E-1 3.08211E-1 2.96098E-1 2.77254E-1 2.36862E-1 1.92062E-1 1.71826E-1 1.55773E-1 1.58335E-1 1.76946E-1 1.68362E-1 1.75761E-1 1.98729E-1 2.01593E-1 2.13228E-1 2.18569E-1 2.84755E-1 3.25961E-1 2.69679E-1 2.08868E-1 2.00858E-1 2.4895E-1 3.53582E-1 3.39319E-1 3.62577E-1 3.25348E-1 2.74802E-1 2.57088E-1 2.63264E-1 2.76691E-1 2.66792E-1 1.93281E-1 2.3952E-1 1.7226E-1 1.61728E-1 1.61137E-1 1.51457E-1 2.10715E-1 2.07636E-1 2.18317E-1 1.76685E-1 1.4586E-1 1.15251E-1 1.349E-1 1.35207E-1 9.69665E-2 7.93951E-2 9.11783E-2 6.54924E-2 5.47433E-2 3.53415E-2 4.53411E-2 6.772E-2 9.22866E-2 1.0545E-1 1.76854E-1 1.82453E-1 1.07549E-1 6.51889E-2 9.47792E-2 8.54928E-2 4.46032E-2 5.03395E-2 8.56455E-2 1.46493E-1 1.40038E-1 1.15428E-1 8.57085E-2 9.34432E-2 5.55126E-2 4.58129E-2 5.89999E-2 3.56898E-2 3.96661E-2 5.17075E-2 6.12445E-2 7.34959E-2 1.17213E-1 1.55292E-1 1.8522E-1 1.50454E-1 1.6358E-1 1.39043E-1 2.47788E-1 3.14443E-1 3.07406E-1 3.40998E-1 3.5009E-1 2.87004E-1 1.85363E-1 1.58539E-1 2.28776E-1 2.89752E-1 2.46367E-1 1.29034E-1 9.9995E-2 8.6181E-2 1.36794E-1 2.01652E-1 2.24893E-1 1.58467E-1 1.79999E-1 2.30869E-1 2.5796E-1 2.24706E-1 2.26268E-1 1.98074E-1 3.11728E-1 3.7747E-1 3.09234E-1 2.23008E-1 2.38169E-1 2.77861E-1 2.95721E-1 3.56753E-1 3.51129E-1 2.42599E-1 2.84466E-1 3.98618E-1 4.34079E-1 4.32067E-1 4.14037E-1 4.87781E-1 5.64785E-1 5.0983E-1 5.31006E-1 6.03434E-1 6.36168E-1 6.53049E-1 6.50859E-1 6.83667E-1 6.61115E-1 -9999 -9999 -9999 -9999 -9999 -9999 -9999 -9999 -9999 -9999 -9999 -9999 -9999 -9999 -9999
-9999 -9999 -9999 -9999 -9999 -9999 -9999 -9999 -9999 -9999 -9999 -9999 -9999 -9999 -9999 -9999 -9999 -9999 -9999 -9999 -9999 -9999 -9999 -9999 -9999 -9999 -9999 -9999 -9999 -9999 -9999 -9999 -9999 -9999 -9999 -9999 -9999 -9999 -9999 -9999 -9999 -9999 -9999 -9999 -9999 -9999 -9999 -9999 -9999 -9999 -9999 -9999 -9999 -9999 -9999 -9999 -9999 -9999 -9999 -9999 -9999 -9999 -9999 -9999 -9999 -9999 -9999 -9999 -9999 -9999 -9999 -9999 -9999 -9999 -9999 -9999 -9999 -9999 -9999 -9999 -9999 -9999 -9999 -9999 -9999 -9999 -9999 -9999 -9999 -9999 -9999 -9999 -9999 -9999 -9999 -9999 -9999 -9999 -9999 -9999 -9999 -9999 -9999 -9999 -9999 -9999 -9999 2.07469E-1 2.04566E-1 2.20799E-1 2.63851E-1 3.41962E-1 3.33877E-1 2.46507E-1 1.99442E-1 2.21159E-1 2.94051E-1 3.56087E-1 3.59115E-1 3.37082E-1 2.56298E-1 2.2574E-1 1.93833E-1 1.75537E-1 1.66382E-1 1.44573E-1 1.67368E-1 1.80873E-1 2.08358E-1 2.04225E-1 1.91881E-1 2.17048E-1 2.71128E-1 3.95633E-1 3.82056E-1 3.10054E-1 1.71298E-1 2.0875E-1 3.10236E-1 3.67483E-1 3.28045E-1 3.61628E-1 2.76603E-1 2.36381E-1 2.53244E-1 2.27053E-1 2.23654E-1 1.95192E-1 2.47312E-1 2.0106E-1 1.51988E-1 2.02657E-1 1.59622E-1 1.84722E-1 2.25929E-1 2.13244E-1 1.68924E-1 1.26917E-1 1.22204E-1 1.00276E-1 8.63123E-2 1.06781E-1 7.0538E-2 7.57883E-2 5.94964E-2 6.13094E-2 5.1926E-2 3.65684E-2 5.82515E-2 8.01871E-2 1.13561E-1 1.58782E-1 1.55897E-1 1.142E-1 6.85166E-2 4.03599E-2 5.67196E-2 4.52225E-2 4.9213E-2 6.96323E-2 9.96634E-2 1.18991E-1 1.58095E-1 1.33969E-1 1.53815E-1 1.29473E-1 8.28204E-2 9.04102E-2 6.32923E-2 6.13873E-2 7.3207E-2 6.36988E-2 5.2411E-2 5.64088E-2 6.99819E-2 1.17058E-1 2.18858E-1 2.76486E-1 1.17962E-1 1.30029E-1 2.55445E-1 2.13861E-1 2.32343E-1 3.1958E-1 3.09537E-1 2.51315E-1 1.54366E-1 1.16542E-1 1.52665E-1 1.63434E-1 2.26238E-1 1.86705E-1 1.09416E-1 7.71447E-2 1.29405E-1 1.74752E-1 1.29981E-1 1.19713E-1 1.53664E-1 1.50331E-1 1.92709E-1 1.30915E-1 1.58726E-1 2.3595E-1 3.10198E-1 2.76524E-1 1.88171E-1 2.67878E-1 2.95451E-1 2.33787E-1 2.25756E-1 2.56108E-1 2.73E-1 2.22854E-1 2.71235E-1 3.82362E-1 3.49688E-1 2.73244E-1 3.06569E-1 4.06949E-1 5.23906E-1 3.9506E-1 4.60207E-1 6.18355E-1 6.41472E-1 6.48026E-1 6.40409E-1 6.55658E-1 -9999 -9999 -9999 -9999 -9999 -9999 -9999 -9999 -9999 -9999 -9999 -9999 -9999 -9999 -9999 -9999
-9999 -9999 -9999 -9999 -9999 -9999 -9999 -9999 -9999 -9999 -9999 -9999 -9999 -9999 -9999 -9999 -9999 -9999 -9999 -9999 -9999 -9999 -9999 -9999 -9999 -9999 -9999 -9999 -9999 -9999 -9999 -9999 -9999 -9999 -9999 -9999 -9999 -9999 -9999 -9999 -9999 -9999 -9999 -9999 -9999 -9999 -9999 -9999 -9999 -9999 -9999 -9999 -9999 -9999 -9999 -9999 -9999 -9999 -9999 -9999 -9999 -9999 -9999 -9999 -9999 -9999 -9999 -9999 -9999 -9999 -9999 -9999 -9999 -9999 -9999 -9999 -9999 -9999 -9999 -9999 -9999 -9999 -9999 -9999 -9999 -9999 -9999 -9999 -9999 -9999 -9999 -9999 -9999 -9999 -9999 -9999 -9999 -9999 -9999 -9999 -9999 -9999 -9999 -9999 -9999 -9999 -9999 2.04042E-1 2.05882E-1 2.30002E-1 3.19448E-1 3.91373E-1 3.48279E-1 2.51992E-1 1.88603E-1 2.17976E-1 2.7278E-1 3.45215E-1 3.77589E-1 3.12772E-1 2.74908E-1 2.38934E-1 2.05634E-1 1.78128E-1 1.53933E-1 1.5862E-1 1.74477E-1 1.91585E-1 2.06487E-1 1.86889E-1 1.89122E-1 2.35761E-1 3.38321E-1 4.40613E-1 3.71364E-1 2.38878E-1 1.91684E-1 2.58315E-1 3.45625E-1 3.30025E-1 3.1201E-1 3.01997E-1 2.50263E-1 1.98277E-1 2.36375E-1 2.45992E-1 2.09416E-1 1.75792E-1 2.25882E-1 1.49938E-1 1.32592E-1 1.47755E-1 1.35224E-1 1.99734E-1 2.24105E-1 1.57167E-1 1.40802E-1 1.09632E-1 7.94409E-2 8.68598E-2 9.74409E-2 7.66088E-2 5.80222E-2 4.73921E-2 4.01479E-2 4.7303E-2 5.04271E-2 2.94202E-2 5.51135E-2 8.07653E-2 1.11643E-1 1.51237E-1 1.1258E-1 9.1635E-2 7.79051E-2 4.50771E-2 3.51156E-2 3.71311E-2 6.36821E-2 9.91415E-2 1.2699E-1 1.17068E-1 9.57457E-2 7.77824E-2 1.15717E-1 1.44553E-1 1.29409E-1 1.0797E-1 8.81793E-2 8.86845E-2 5.38593E-2 4.93305E-2 5.76436E-2 8.77652E-2 1.04869E-1 1.0289E-1 1.59248E-1 1.15678E-1 1.64096E-1 2.08214E-1 2.67453E-1 1.95585E-1 1.82964E-1 2.80941E-1 2.59297E-1 2.84483E-1 2.202E-1 1.3955E-1 9.59351E-2 9.92051E-2 1.38061E-1 1.74258E-1 1.13385E-1 7.75819E-2 1.14579E-1 1.04809E-1 1.05118E-1 7.08578E-2 7.43233E-2 1.04301E-1 1.07256E-1 7.82609E-2 9.45885E-2 1.69592E-1 2.11519E-1 2.18075E-1 2.2638E-1 2.78381E-1 3.34602E-1 2.79479E-1 2.84926E-1 2.49013E-1 2.5289E-1 2.07305E-1 1.87681E-1 2.9777E-1 2.71388E-1 2.11732E-1 2.86249E-1 4.03163E-1 4.39088E-1 3.55098E-1 4.35966E-1 5.42595E-1 5.62301E-1 6.3715E-1 5.75914E-1 6.24382E-1 -9999 -9999 -9999 -9999 -9999 -9999 -9999 -9999 -9999 -9999 -9999 -9999 -9999 -9999 -9999 -9999
-9999 -9999 -9999 -9999 -9999 -9999 -9999 -9999 -9999 -9999 -9999 -9999 -9999 -9999 -9999 -9999 -9999 -9999 -9999 -9999 -9999 -9999 -9999 -9999 -9999 -9999 -9999 -9999 -9999 -9999 -9999 -9999 -9999 -9999 -9999 -9999 -9999 -9999 -9999 -9999 -9999 -9999 -9999 -9999 -9999 -9999 -9999 -9999 -9999 -9999 -9999 -9999 -9999 -9999 -9999 -9999 -9999 -9999 -9999 -9999 -9999 -9999 -9999 -9999 -9999 -9999 -9999 -9999 -9999 -9999 -9999 -9999 -9999 -9999 -9999 -9999 -9999 -9999 -9999 -9999 -9999 -9999 -9999 -9999 -9999 -9999 -9999 -9999 -9999 -9999 -9999 -9999 -9999 -9999 -9999 -9999 -9999 -9999 -9999 -9999 -9999 -9999 -9999 -9999 -9999 -9999 2.06146E-1 2.05091E-1 2.06388E-1 2.45301E-1 3.30236E-1 4.1046E-1 3.64963E-1 2.3549E-1 2.01189E-1 2.02231E-1 2.47988E-1 2.82577E-1 3.32983E-1 3.47846E-1 3.02268E-1 2.60146E-1 1.89201E-1 1.61447E-1 1.58836E-1 1.82224E-1 1.76588E-1 1.91749E-1 1.63778E-1 1.75809E-1 2.3129E-1 3.19521E-1 4.28531E-1 4.03983E-1 3.25287E-1 1.99837E-1 2.43553E-1 3.50986E-1 3.41357E-1 2.97955E-1 3.17768E-1 2.61535E-1 2.35909E-1 1.99328E-1 1.90078E-1 1.99213E-1 1.41276E-1 1.84229E-1 1.87679E-1 1.13419E-1 1.19228E-1 1.20635E-1 1.23168E-1 1.78956E-1 1.57606E-1 1.08124E-1 1.39477E-1 9.92301E-2 1.006E-1 1.04151E-1 9.14463E-2 8.05316E-2 7.29206E-2 7.38127E-2 6.06677E-2 5.42723E-2 4.59069E-2 3.24459E-2 6.08834E-2 8.64485E-2 1.08903E-1 1.18422E-1 5.78925E-2 4.94343E-2 6.07382E-2 4.31663E-2 2.34527E-2 2.32979E-2 4.46874E-2 8.22532E-2 6.20593E-2 4.19399E-2 4.16606E-2 4.4762E-2 1.01121E-1 1.27233E-1 8.81794E-2 8.3358E-2 6.76981E-2 5.62485E-2 4.67349E-2 3.83469E-2 7.85423E-2 1.22762E-1 1.70307E-1 2.1012E-1 1.219E-1 1.22916E-1 2.13046E-1 2.56073E-1 2.68725E-1 2.05128E-1 1.35899E-1 2.32444E-1 2.35161E-1 2.13188E-1 2.54255E-1 1.62505E-1 1.01227E-1 8.95618E-2 8.70654E-2 9.10927E-2 8.99409E-2 5.64834E-2 8.9356E-2 6.87834E-2 4.85014E-2 3.75535E-2 4.81437E-2 6.87403E-2 8.13922E-2 1.01495E-1 1.33911E-1 2.01629E-1 2.29354E-1 2.61527E-1 2.31662E-1 2.18915E-1 2.8116E-1 3.37307E-1 3.63676E-1 3.61225E-1 3.27797E-1 2.58699E-1 1.61168E-1 2.1983E-1 2.0378E-1 1.61502E-1 2.47504E-1 2.70247E-1 3.01497E-1 2.85864E-1 3.36465E-1 4.10621E-1 5.02429E-1 5.87141E-1 4.6632E-1 5.3243E-1 -9999 -9999 -9999 -9999 -9999 -9999 -9999 -9999 -9999 -9999 -9999 -9999 -9999 -9999 -9999 -9999
-9999 -9999 -9999 -9999 -9999 -9999 -9999 -9999 -9999 -9999 -9999 -9999 -9999 -9999 -9999 -9999 -9999 -9999 -9999 -9999 -9999 -9999 -9999 -9999 -9999 -9999 -9999 -9999 -9999 -9999 -9999 -9999 -9999 -9999 -9999 -9999 -9999 -9999 -9999 -9999 -9999 -9999 -9999 -9999 -9999 -9999 -9999 -9999 -9999 -9999 -9999 -9999 -9999 -9999 -9999 -9999 -9999 -9999 -9999 -9999 -9999 -9999 -9999 -9999 -9999 -9999 -9999 -9999 -9999 -9999 -9999 -9999 -9999 -9999 -9999 -9999 -9999 -9999 -9999 -9999 -9999 -9999 -9999 -9999 -9999 -9999 -9999 -9999 -9999 -9999 -9999 -9999 -9999 -9999 -9999 -9999 -9999 -9999 -9999 -9999 -9999 -9999 -9999 -9999 -9999 -9999 2.02735E-1 1.9509E-1 2.38444E-1 2.97472E-1 3.12969E-1 3.23548E-1 3.08991E-1 2.34611E-1 2.34026E-1 2.23834E-1 2.13302E-1 2.59831E-1 3.43747E-1 3.72993E-1 3.42634E-1 2.46116E-1 1.89951E-1 1.60355E-1 1.6101E-1 1.93512E-1 1.55806E-1 1.63066E-1 1.54475E-1 1.87503E-1 2.92258E-1 4.00572E-1 3.81644E-1 3.73925E-1 2.32434E-1 2.20649E-1 2.99664E-1 2.9984E-1 3.03929E-1 3.08498E-1 2.95899E-1 2.16884E-1 1.75736E-1 1.89262E-1 1.88969E-1 1.62692E-1 1.87044E-1 2.01117E-1 1.54733E-1 1.37037E-1 1.39586E-1 1.59059E-1 1.19923E-1 9.1576E-2 1.11042E-1 1.49555E-1 1.34522E-1 1.12538E-1 1.12538E-1 9.09009E-2 9.19577E-2 7.40489E-2 7.08555E-2 6.38644E-2 4.44028E-2 4.80614E-2 4.87854E-2 3.15327E-2 3.68401E-2 5.45371E-2 8.29848E-2 8.40306E-2 5.13019E-2 3.98878E-2 3.06613E-2 2.42869E-2 2.27909E-2 2.41646E-2 4.78164E-2 6.21228E-2 3.95136E-2 2.72603E-2 3.26369E-2 4.94213E-2 7.19486E-2 1.04369E-1 9.75937E-2 8.4583E-2 4.39271E-2 2.94389E-2 2.90036E-2 3.3276E-2 5.11506E-2 5.57546E-2 9.61771E-2 1.13419E-1 1.57378E-1 1.96251E-1 2.61998E-1 1.80311E-1 1.90891E-1 1.35027E-1 1.11998E-1 1.69593E-1 2.25601E-1 2.00291E-1 2.31114E-1 2.1784E-1 1.54976E-1 1.47111E-1 1.19571E-1 8.8363E-2 4.43619E-2 5.27899E-2 7.61319E-2 4.79868E-2 3.27679E-2 4.85482E-2 6.25064E-2 1.07355E-1 1.38984E-1 1.63472E-1 1.88386E-1 1.4998E-1 1.94938E-1 2.34415E-1 1.39E-1 1.35854E-1 2.15357E-1 2.5547E-1 3.67737E-1 3.75703E-1 2.56595E-1 2.01685E-1 1.30517E-1 1.46256E-1 1.61254E-1 1.47956E-1 1.74693E-1 2.58957E-1 3.69849E-1 3.61902E-1 3.83884E-1 4.50807E-1 4.53618E-1 4.98185E-1 4.75882E-1 4.35696E-1 -9999 -9999 -9999 -9999 -9999 -9999 -9999 -9999 -9999 -9999 -9999 -9999 -9999 -9999 -9999 -9999
-9999 -9999 -9999 -9999 -9999 -9999 -9999 -9999 -9999 -9999 -9999 -9999 -9999 -9999 -9999 -9999 -9999 -9999 -9999 -9999 -9999 -9999 -9999 -9999 -9999 -9999 -9999 -9999 -9999 -9999 -9999 -9999 -9999 -9999 -9999 -9999 -9999 -9999 -9999 -9999 -9999 -9999 -9999 -9999 -9999 -9999 -9999 -9999 -9999 -9999 -9999 -9999 -9999 -9999 -9999 -9999 -9999 -9999 -9999 -9999 -9999 -9999 -9999 -9999 -9999 -9999 -9999 -9999 -9999 -9999 -9999 -9999 -9999 -9999 -9999 -9999 -9999 -9999 -9999 -9999 -9999 -9999 -9999 -9999 -9999 -9999 -9999 -9999 -9999 -9999 -9999 -9999 -9999 -9999 -9999 -9999 -9999 -9999 -9999 -9999 -9999 -9999 -9999 -9999 -9999 2.01176E-1 1.83457E-1 2.00996E-1 2.72093E-1 3.05038E-1 2.61477E-1 2.69771E-1 2.76035E-1 2.30253E-1 2.41379E-1 2.38807E-1 2.31892E-1 2.68206E-1 3.69235E-1 3.65242E-1 3.28773E-1 2.41888E-1 1.85981E-1 1.59703E-1 1.60355E-1 1.70936E-1 1.49321E-1 1.51754E-1 1.73201E-1 2.38487E-1 2.76143E-1 3.83907E-1 3.74725E-1 3.3652E-1 2.06638E-1 2.28993E-1 2.83606E-1 3.28936E-1 3.16535E-1 3.16945E-1 2.51796E-1 1.86377E-1 1.53019E-1 1.56298E-1 1.55781E-1 1.77015E-1 1.87602E-1 1.8746E-1 1.42157E-1 1.01158E-1 1.00436E-1 1.4335E-1 1.0937E-1 6.53478E-2 1.19184E-1 1.69365E-1 1.26101E-1 7.96502E-2 7.12547E-2 6.94606E-2 8.18425E-2 6.93037E-2 4.8943E-2 5.69244E-2 5.91177E-2 4.07475E-2 3.59969E-2 2.7305E-2 3.02046E-2 4.61251E-2 4.23267E-2 6.1599E-2 6.13606E-2 3.97538E-2 2.86557E-2 3.59313E-2 3.15427E-2 2.38643E-2 2.98378E-2 3.72796E-2 2.34126E-2 2.44559E-2 3.31951E-2 2.72216E-2 3.365E-2 7.20517E-2 1.0268E-1 6.40758E-2 6.1029E-2 4.26777E-2 2.73587E-2 3.21028E-2 5.7843E-2 8.94739E-2 5.90018E-2 6.68034E-2 9.28356E-2 2.12818E-1 2.31863E-1 1.44856E-1 1.09468E-1 1.06875E-1 9.8235E-2 1.76323E-1 1.6637E-1 1.45412E-1 1.23806E-1 1.89073E-1 2.06184E-1 1.78582E-1 1.10298E-1 6.97399E-2 3.54738E-2 5.06099E-2 4.58474E-2 3.47186E-2 3.73396E-2 5.94654E-2 8.38994E-2 9.04953E-2 1.20977E-1 1.20426E-1 1.69564E-1 1.01762E-1 1.41305E-1 1.87006E-1 1.32589E-1 9.87801E-2 1.56363E-1 3.21684E-1 3.60044E-1 2.81468E-1 2.62727E-1 2.09595E-1 1.43272E-1 1.05355E-1 1.91277E-1 2.19995E-1 2.12756E-1 3.55363E-1 4.79368E-1 5.41651E-1 4.75819E-1 5.8615E-1 5.64624E-1 4.14672E-1 3.89177E-1 4.38927E-1 6.51221E-1 -9999 -9999 -9999 -9999 -9999 -9999 -9999 -9999 -9999 -9999 -9999 -9999 -9999 -9999 -9999
-9999 -9999 -9999 -9999 -9999 -9999 -9999 -9999 -9999 -9999 -9999 -9999 -9999 -9999 -9999 -9999 -9999 -9999 -9999 -9999 -9999 -9999 -9999 -9999 -9999 -9999 -9999 -9999 -9999 -9999 -9999 -9999 -9999 -9999 -9999 -9999 -9999 -9999 -9999 -9999 -9999 -9999 -9999 -9999 -9999 -9999 -9999 -9999 -9999 -9999 -9999 -9999 -9999 -9999 -9999 -9999 -9999 -9999 -9999 -9999 -9999 -9999 -9999 -9999 -9999 -9999 -9999 -9999 -9999 -9999 -9999 -9999 -9999 -9999 -9999 -9999 -9999 -9999 -9999 -9999 -9999 -9999 -9999 -9999 -9999 -9999 -9999 -9999 -9999 -9999 -9999 -9999 -9999 -9999 -9999 -9999 -9999 -9999 -9999 -9999 -9999 -9999 -9999 -9999 -9999 1.71777E-1 1.73849E-1 2.08248E-1 2.5243E-1 2.41526E-1 2.27381E-1 2.45124E-1 2.66987E-1 2.50288E-1 2.17422E-1 2.0419E-1 2.10758E-1 2.66109E-1 3.15135E-1 3.17169E-1 2.79948E-1 2.04653E-1 1.7777E-1 1.48501E-1 1.50764E-1 1.69792E-1 1.54898E-1 1.69307E-1 2.39961E-1 3.06561E-1 3.56181E-1 4.14089E-1 3.50026E-1 2.83233E-1 1.9199E-1 2.17871E-1 2.64095E-1 2.6261E-1 2.99366E-1 2.91149E-1 1.81624E-1 1.67026E-1 1.50101E-1 1.59637E-1 1.17278E-1 1.3925E-1 1.56098E-1 1.62071E-1 1.27079E-1 1.30151E-1 8.56799E-2 7.96246E-2 6.96869E-2 5.95886E-2 1.00265E-1 1.31386E-1 9.08053E-2 6.31024E-2 6.12013E-2 8.64938E-2 7.64631E-2 6.66111E-2 5.84544E-2 4.37569E-2 5.57634E-2 4.27055E-2 3.89893E-2 2.98704E-2 2.96523E-2 3.5912E-2 2.78441E-2 4.82194E-2 3.83318E-2 4.55438E-2 4.06584E-2 3.91189E-2 3.43618E-2 2.53211E-2 2.33333E-2 1.88488E-2 2.16602E-2 1.9905E-2 2.39371E-2 3.80606E-2 4.45018E-2 7.23824E-2 1.03738E-1 5.30748E-2 5.64675E-2 6.09044E-2 5.072E-2 4.58152E-2 6.61447E-2 1.35249E-1 9.6811E-2 1.16251E-1 1.47714E-1 2.11248E-1 1.6677E-1 1.09656E-1 6.94975E-2 7.51581E-2 9.78876E-2 1.43136E-1 1.03706E-1 8.99464E-2 7.24655E-2 1.20287E-1 1.78535E-1 1.20044E-1 1.09226E-1 5.89468E-2 2.63707E-2 3.52462E-2 2.62583E-2 2.93164E-2 3.61647E-2 5.08333E-2 5.40022E-2 5.27618E-2 8.9355E-2 1.38486E-1 1.29462E-1 9.73194E-2 1.27301E-1 1.34619E-1 1.30218E-1 8.93231E-2 1.6045E-1 2.65361E-1 4.07954E-1 3.91301E-1 3.38187E-1 3.026E-1 2.58936E-1 1.56314E-1 2.64204E-1 2.5458E-1 1.79204E-1 2.88214E-1 4.55026E-1 6.04195E-1 5.84093E-1 6.64806E-1 6.20043E-1 5.2282E-1 5.69912E-1 6.25253E-1 -9999 -9999 -9999 -9999 -9999 -9999 -9999 -9999 -9999 -9999 -9999 -9999 -9999 -9999 -9999 -9999
-9999 -9999 -9999 -9999 -9999 -9999 -9999 -9999 -9999 -9999 -9999 -9999 -9999 -9999 -9999 -9999 -9999 -9999 -9999 -9999 -9999 -9999 -9999 -9999 -9999 -9999 -9999 -9999 -9999 -9999 -9999 -9999 -9999 -9999 -9999 -9999 -9999 -9999 -9999 -9999 -9999 -9999 -9999 -9999 -9999 -9999 -9999 -9999 -9999 -9999 -9999 -9999 -9999 -9999 -9999 -9999 -9999 -9999 -9999 -9999 -9999 -9999 -9999 -9999 -9999 -9999 -9999 -9999 -9999 -9999 -9999 -9999 -9999 -9999 -9999 -9999 -9999 -9999 -9999 -9999 -9999 -9999 -9999 -9999 -9999 -9999 -9999 -9999 -9999 -9999 -9999 -9999 -9999 -9999 -9999 -9999 -9999 -9999 -9999 -9999 -9999 -9999 -9999 -9999 -9999 1.67921E-1 1.72695E-1 2.12445E-1 2.06706E-1 2.09107E-1 1.98707E-1 2.1782E-1 2.37278E-1 2.66285E-1 2.74806E-1 2.27695E-1 1.98975E-1 2.17508E-1 2.76779E-1 2.68532E-1 2.07054E-1 1.85981E-1 1.53688E-1 1.46268E-1 1.50351E-1 1.8849E-1 1.67074E-1 1.8598E-1 2.94243E-1 3.82416E-1 3.99902E-1 3.92215E-1 3.6379E-1 2.18253E-1 2.30413E-1 2.25319E-1 2.68584E-1 2.87638E-1 2.58037E-1 2.40352E-1 1.8959E-1 1.56043E-1 1.59807E-1 1.50518E-1 1.00111E-1 6.84091E-2 9.06543E-2 8.85554E-2 9.63075E-2 1.23628E-1 1.03159E-1 6.33624E-2 5.08743E-2 6.46592E-2 8.30165E-2 8.14365E-2 9.39439E-2 5.87491E-2 4.73585E-2 6.42678E-2 8.80541E-2 6.20673E-2 5.87332E-2 4.39314E-2 4.489E-2 3.6923E-2 3.51976E-2 2.85721E-2 2.08473E-2 2.36538E-2 2.36785E-2 2.70133E-2 2.78703E-2 4.15739E-2 3.05324E-2 2.61313E-2 3.71219E-2 2.99078E-2 2.34553E-2 1.5917E-2 1.45746E-2 1.99532E-2 3.19099E-2 7.32832E-2 9.807E-2 8.7065E-2 7.71133E-2 4.12606E-2 3.33386E-2 4.15476E-2 3.75249E-2 6.47327E-2 9.93914E-2 7.01184E-2 7.24641E-2 1.14185E-1 1.96735E-1 1.76785E-1 1.36178E-1 7.03775E-2 4.65409E-2 5.82548E-2 9.78298E-2 1.00252E-1 8.85607E-2 5.51087E-2 3.91415E-2 6.50605E-2 1.06917E-1 1.10383E-1 6.0272E-2 2.91777E-2 1.81199E-2 1.88651E-2 1.74211E-2 2.24938E-2 2.8734E-2 3.0352E-2 4.70875E-2 6.93972E-2 1.12923E-1 1.17451E-1 8.50585E-2 8.10549E-2 1.09799E-1 1.02659E-1 8.61202E-2 8.11126E-2 1.84275E-1 2.65228E-1 3.23853E-1 4.15908E-1 4.30376E-1 4.43831E-1 4.16017E-1 2.49212E-1 3.48756E-1 3.66497E-1 2.24654E-1 2.22222E-1 3.81276E-1 6.00874E-1 6.63647E-1 6.52697E-1 6.40386E-1 6.7039E-1 -9999 -9999 -9999 -9999 -9999 -9999 -9999 -9999 -9999 -9999 -9999 -9999 -9999 -9999 -9999 -9999 -9999 -9999
-9999 -9999 -9999 -9999 -9999 -9999 -9999 -9999 -9999 -9999 -9999 -9999 -9999 -9999 -9999 -9999 -9999 -9999 -9999 -9999 -9999 -9999 -9999 -9999 -9999 -9999 -9999 -9999 -9999 -9999 -9999 -9999 -9999 -9999 -9999 -9999 -9999 -9999 -9999 -9999 -9999 -9999 -9999 -9999 -9999 -9999 -9999 -9999 -9999 -9999 -9999 -9999 -9999 -9999 -9999 -9999 -9999 -9999 -9999 -9999 -9999 -9999 -9999 -9999 -9999 -9999 -9999 -9999 -9999 -9999 -9999 -9999 -9999 -9999 -9999 -9999 -9999 -9999 -9999 -9999 -9999 -9999 -9999 -9999 -9999 -9999 -9999 -9999 -9999 -9999 -9999 -9999 -9999 -9999 -9999 -9999 -9999 -9999 -9999 -9999 -9999 -9999 -9999 -9999 1.70408E-1 1.66355E-1 1.79156E-1 1.80825E-1 1.87369E-1 1.88603E-1 1.98861E-1 1.97176E-1 2.14943E-1 2.54211E-1 3.12246E-1 2.95612E-1 2.16404E-1 2.08358E-1 2.58527E-1 2.24651E-1 1.97695E-1 1.67133E-1 1.57239E-1 1.4928E-1 1.54265E-1 2.06112E-1 1.79943E-1 2.53207E-1 3.65677E-1 4.15529E-1 3.99747E-1 3.57728E-1 3.12665E-1 2.44398E-1 2.62225E-1 2.64328E-1 2.34138E-1 2.58029E-1 2.32937E-1 1.95347E-1 1.88887E-1 1.66772E-1 1.43281E-1 9.11132E-2 5.1288E-2 3.95807E-2 5.78455E-2 6.60126E-2 5.74393E-2 9.42395E-2 7.56885E-2 3.78017E-2 2.4808E-2 3.76027E-2 3.64948E-2 5.03914E-2 7.08083E-2 5.03874E-2 3.00842E-2 3.6449E-2 4.09152E-2 2.96523E-2 2.59954E-2 2.96549E-2 3.07405E-2 2.16789E-2 2.68708E-2 1.96759E-2 1.50693E-2 1.31308E-2 1.59473E-2 1.4568E-2 2.16353E-2 3.73908E-2 3.1341E-2 1.95787E-2 1.75014E-2 1.63248E-2 1.11945E-2 1.28499E-2 1.93673E-2 3.28351E-2 5.51042E-2 7.61435E-2 5.37832E-2 3.5274E-2 4.92619E-2 3.42515E-2 2.65491E-2 3.02572E-2 2.85814E-2 5.49589E-2 8.75147E-2 4.78312E-2 8.06349E-2 1.45854E-1 1.79625E-1 1.16994E-1 1.10894E-1 6.95535E-2 4.21476E-2 5.57145E-2 7.37232E-2 7.58306E-2 8.94899E-2 6.3253E-2 3.42302E-2 4.43206E-2 5.8066E-2 6.57498E-2 3.68718E-2 1.58189E-2 2.12273E-2 1.97058E-2 1.75343E-2 1.95755E-2 2.7825E-2 2.57883E-2 3.19666E-2 5.32985E-2 6.70497E-2 7.82609E-2 4.52105E-2 5.56792E-2 5.91803E-2 7.51446E-2 5.61851E-2 9.90996E-2 1.54175E-1 1.57804E-1 1.75931E-1 2.71316E-1 3.13946E-1 4.64738E-1 4.65675E-1 4.09055E-1 4.72593E-1 2.83355E-1 2.10831E-1 2.39526E-1 3.89854E-1 5.33021E-1 6.40685E-1 6.51357E-1 -9999 -9999 -9999 -9999 -9999 -9999 -9999 -9999 -9999 -9999 -9999 -9999 -9999 -9999 -9999 -9999 -9999 -9999 -9999 -9999
-9999 -9999 -9999 -9999 -9999 -9999 -9999 -9999 -9999 -9999 -9999 -9999 -9999 -9999 -9999 -9999 -9999 -9999 -9999 -9999 -9999 -9999 -9999 -9999 -9999 -9999 -9999 -9999 -9999 -9999 -9999 -9999 -9999 -9999 -9999 -9999 -9999 -9999 -9999 -9999 -9999 -9999 -9999 -9999 -9999 -9999 -9999 -9999 -9999 -9999 -9999 -9999 -9999 -9999 -9999 -9999 -9999 -9999 -9999 -9999 -9999 -9999 -9999 -9999 -9999 -9999 -9999 -9999 -9999 -9999 -9999 -9999 -9999 -9999 -9999 -9999 -9999 -9999 -9999 -9999 -9999 -9999 -9999 -9999 -9999 -9999 -9999 -9999 -9999 -9999 -9999 -9999 -9999 -9999 -9999 -9999 -9999 -9999 -9999 -9999 -9999 -9999 -9999 -9999 1.68596E-1 1.51772E-1 1.61703E-1 1.66783E-1 1.77742E-1 1.79396E-1 1.74533E-1 1.90357E-1 2.10489E-1 2.46084E-1 3.09786E-1 3.06344E-1 2.55875E-1 2.24367E-1 2.57903E-1 1.88997E-1 1.74954E-1 1.64222E-1 1.53424E-1 1.45033E-1 1.45126E-1 1.87718E-1 2.29365E-1 3.22483E-1 3.83009E-1 3.83527E-1 3.93746E-1 3.62E-1 2.84775E-1 2.7994E-1 2.59905E-1 2.4998E-1 2.36781E-1 1.89087E-1 1.98438E-1 1.74983E-1 1.51672E-1 1.15217E-1 8.37681E-2 5.75411E-2 4.75108E-2 6.68203E-2 5.50276E-2 6.60935E-2 5.87827E-2 4.27976E-2 3.77385E-2 2.39186E-2 1.60667E-2 2.28432E-2 2.07515E-2 3.37791E-2 3.64054E-2 2.96446E-2 2.86925E-2 2.7809E-2 2.60113E-2 1.80812E-2 1.81288E-2 1.94975E-2 1.71912E-2 1.72876E-2 1.92486E-2 1.93102E-2 1.61813E-2 1.27521E-2 7.11589E-3 1.13318E-2 1.92737E-2 2.73637E-2 2.09274E-2 1.65755E-2 1.07115E-2 9.23046E-3 1.17971E-2 2.16384E-2 3.09371E-2 4.52973E-2 6.93824E-2 4.75382E-2 3.83636E-2 2.01498E-2 2.90711E-2 1.79089E-2 1.79479E-2 3.47479E-2 4.88535E-2 6.21123E-2 6.46165E-2 5.87408E-2 9.45535E-2 1.70902E-1 1.25355E-1 1.14501E-1 5.87908E-2 4.51686E-2 3.47301E-2 3.9299E-2 4.94718E-2 4.81372E-2 6.5424E-2 4.50671E-2 3.42444E-2 2.27951E-2 3.33107E-2 3.90538E-2 2.38086E-2 1.69951E-2 2.40987E-2 2.99831E-2 2.10588E-2 2.41577E-2 3.02973E-2 3.29172E-2 2.93636E-2 3.51305E-2 3.38053E-2 3.71944E-2 4.63777E-2 5.28587E-2 4.62533E-2 4.11426E-2 4.91544E-2 8.41673E-2 9.45127E-2 1.06786E-1 1.00497E-1 1.54994E-1 2.22462E-1 4.81152E-1 5.60359E-1 5.8184E-1 5.26361E-1 3.39414E-1 2.49709E-1 2.31386E-1 3.53571E-1 3.83849E-1 5.10168E-1 5.18656E-1 6.428E-1 -9999 -9999 -9999 -9999 -9999 -9999 -9999 -9999 -9999 -9999 -9999 -9999 -9999 -9999 -9999 -9999 -9999 -9999 -9999
-9999 -9999 -9999 -9999 -9999 -9999 -9999 -9999 -9999 -9999 -9999 -9999 -9999 -9999 -9999 -9999 -9999 -9999 -9999 -9999 -9999 -9999 -9999 -9999 -9999 -9999 -9999 -9999 -9999 -9999 -9999 -9999 -9999 -9999 -9999 -9999 -9999 -9999 -9999 -9999 -9999 -9999 -9999 -9999 -9999 -9999 -9999 -9999 -9999 -9999 -9999 -9999 -9999 -9999 -9999 -9999 -9999 -9999 -9999 -9999 -9999 -9999 -9999 -9999 -9999 -9999 -9999 -9999 -9999 -9999 -9999 -9999 -9999 -9999 -9999 -9999 -9999 -9999 -9999 -9999 -9999 -9999 -9999 -9999 -9999 -9999 -9999 -9999 -9999 -9999 -9999 -9999 -9999 -9999 -9999 -9999 -9999 -9999 -9999 -9999 -9999 -9999 -9999 1.70863E-1 1.52601E-1 1.51772E-1 1.59106E-1 1.59536E-1 1.60834E-1 1.48707E-1 1.61522E-1 1.85187E-1 2.04108E-1 2.04895E-1 2.65328E-1 3.26352E-1 2.99075E-1 2.4896E-1 2.28047E-1 1.96981E-1 1.80558E-1 1.664E-1 1.53824E-1 1.3169E-1 1.49393E-1 1.85273E-1 2.60176E-1 3.41802E-1 3.56222E-1 3.78243E-1 3.64296E-1 3.06408E-1 2.54577E-1 2.57636E-1 2.15319E-1 2.0402E-1 2.11331E-1 2.22095E-1 1.89868E-1 1.44161E-1 1.05452E-1 1.10538E-1 1.07567E-1 7.66974E-2 8.42869E-2 1.24145E-1 7.55725E-2 4.73404E-2 3.91662E-2 3.03453E-2 2.66573E-2 1.91678E-2 1.50934E-2 2.45176E-2 2.8825E-2 1.79355E-2 2.16865E-2 2.83307E-2 3.98034E-2 4.40781E-2 3.18636E-2 2.63577E-2 3.15462E-2 2.65179E-2 2.16842E-2 2.08047E-2 2.08327E-2 1.37374E-2 1.09085E-2 9.73694E-3 7.48076E-3 1.14067E-2 1.39533E-2 2.04804E-2 1.7581E-2 1.15455E-2 8.81073E-3 7.3164E-3 9.06087E-3 1.28694E-2 2.33866E-2 4.89009E-2 5.19821E-2 2.82706E-2 2.09619E-2 1.41904E-2 1.9811E-2 1.54064E-2 2.22868E-2 4.07064E-2 8.41406E-2 1.14362E-1 4.11563E-2 6.5183E-2 1.35651E-1 1.4475E-1 9.13651E-2 7.79769E-2 5.44232E-2 3.17132E-2 3.18738E-2 3.59078E-2 3.15116E-2 2.73136E-2 5.03867E-2 3.46769E-2 1.77337E-2 1.61627E-2 2.36158E-2 2.02858E-2 2.48552E-2 3.07823E-2 2.60424E-2 3.7474E-2 2.28423E-2 3.3906E-2 4.0335E-2 5.98039E-2 4.70537E-2 4.42167E-2 3.68009E-2 4.29804E-2 6.47377E-2 8.53712E-2 7.71467E-2 5.9156E-2 5.90372E-2 8.04957E-2 9.72269E-2 8.72822E-2 6.7084E-2 1.00548E-1 1.81284E-1 3.08465E-1 3.25841E-1 4.35906E-1 5.90785E-1 4.85163E-1 4.42716E-1 3.23734E-1 2.69668E-1 2.81E-1 3.74073E-1 4.10181E-1 5.93207E-1 6.35794E-1 -9999 -9999 -9999 -9999 -9999 -9999 -9999 -9999 -9999 -9999 -9999 -9999 -9999 -9999 -9999 -9999 -9999 -9999
-9999 -9999 -9999 -9999 -9999 -9999 -9999 -9999 -9999 -9999 -9999 -9999 -9999 -9999 -9999 -9999 -9999 -9999 -9999 -9999 -9999 -9999 -9999 -9999 -9999 -9999 -9999 -9999 -9999 -9999 -9999 -9999 -9999 -9999 -9999 -9999 -9999 -9999 -9999 -9999 -9999 -9999 -9999 -9999 -9999 -9999 -9999 -9999 -9999 -9999 -9999 -9999 -9999 -9999 -9999 -9999 -9999 -9999 -9999 -9999 -9999 -9999 -9999 -9999 -9999 -9999 -9999 -9999 -9999 -9999 -9999 -9999 -9999 -9999 -9999 -9999 -9999 -9999 -9999 -9999 -9999 -9999 -9999 -9999 -9999 -9999 -9999 -9999 -9999 -9999 -9999 -9999 -9999 -9999 -9999 -9999 -9999 -9999 -9999 -9999 -9999 -9999 1.72007E-1 1.53226E-1 1.51772E-1 1.51565E-1 1.58462E-1 1.58035E-1 1.50516E-1 1.60406E-1 1.65891E-1 1.75464E-1 1.89253E-1 2.33585E-1 2.85717E-1 3.45541E-1 3.19889E-1 2.41851E-1 2.31515E-1 2.08168E-1 1.78884E-1 1.59141E-1 1.30774E-1 1.29863E-1 1.85579E-1 2.26242E-1 3.1938E-1 3.05627E-1 3.27873E-1 3.64709E-1 3.40579E-1 2.33045E-1 2.17441E-1 2.35974E-1 2.21028E-1 2.31528E-1 2.21935E-1 1.87108E-1 1.27396E-1 1.03089E-1 9.65468E-2 1.34824E-1 1.27899E-1 7.89733E-2 8.94447E-2 1.07133E-1 6.33494E-2 5.93753E-2 5.56558E-2 5.12875E-2 3.78757E-2 2.34742E-2 2.49908E-2 3.61665E-2 4.32849E-2 3.28672E-2 2.74756E-2 1.97313E-2 2.99106E-2 4.22346E-2 3.91429E-2 2.88205E-2 3.00849E-2 2.45026E-2 2.045E-2 1.77732E-2 1.69238E-2 1.37281E-2 1.10023E-2 1.18107E-2 1.2519E-2 1.26607E-2 1.18741E-2 1.35652E-2 1.62146E-2 1.00572E-2 9.44115E-3 1.21278E-2 1.45037E-2 1.87136E-2 3.31735E-2 5.12634E-2 3.37125E-2 1.84715E-2 1.10982E-2 9.75413E-3 1.32337E-2 1.68722E-2 2.78865E-2 4.46095E-2 7.41172E-2 9.39069E-2 7.62935E-2 1.07842E-1 1.30211E-1 8.78658E-2 6.48965E-2 6.11272E-2 4.61251E-2 3.48973E-2 2.76675E-2 1.83098E-2 1.81452E-2 2.5405E-2 3.22212E-2 2.45134E-2 1.43541E-2 1.55996E-2 2.82016E-2 3.51296E-2 7.43832E-2 8.78014E-2 5.79692E-2 4.49192E-2 2.88368E-2 3.17231E-2 6.18833E-2 9.19426E-2 6.75704E-2 6.27806E-2 5.44677E-2 6.73042E-2 8.79692E-2 1.32523E-1 1.40553E-1 9.09173E-2 7.96344E-2 1.20466E-1 9.27687E-2 7.57355E-2 5.52655E-2 7.08713E-2 1.20511E-1 1.55243E-1 1.5943E-1 3.1738E-1 5.02197E-1 6.14211E-1 5.16695E-1 4.30876E-1 3.02944E-1 3.2457E-1 4.26933E-1 4.07941E-1 4.84593E-1 5.29153E-1 6.24784E-1 -9999 -9999 -9999 -9999 -9999 -9999 -9999 -9999 -9999 -9999 -9999 -9999 -9999 -9999 -9999 -9999 -9999
-9999 -9999 -9999 -9999 -9999 -9999 -9999 -9999 -9999 -9999 -9999 -9999 -9999 -9999 -9999 -9999 -9999 -9999 -9999 -9999 -9999 -9999 -9999 -9999 -9999 -9999 -9999 -9999 -9999 -9999 -9999 -9999 -9999 -9999 -9999 -9999 -9999 -9999 -9999 -9999 -9999 -9999 -9999 -9999 -9999 -9999 -9999 -9999 -9999 -9999 -9999 -9999 -9999 -9999 -9999 -9999 -9999 -9999 -9999 -9999 -9999 -9999 -9999 -9999 -9999 -9999 -9999 -9999 -9999 -9999 -9999 -9999 -9999 -9999 -9999 -9999 -9999 -9999 -9999 -9999 -9999 -9999 -9999 -9999 -9999 -9999 -9999 -9999 -9999 -9999 -9999 -9999 -9999 -9999 -9999 -9999 -9999 -9999 -9999 -9999 -9999 -9999 1.55114E-1 1.55325E-1 1.57021E-1 1.65001E-1 1.48911E-1 1.53413E-1 1.51132E-1 1.52373E-1 1.66113E-1 1.68894E-1 2.09601E-1 2.69956E-1 3.37652E-1 3.83948E-1 3.0885E-1 2.53877E-1 2.46515E-1 2.36349E-1 1.63052E-1 1.4413E-1 1.3081E-1 1.32275E-1 1.95021E-1 2.55059E-1 2.55792E-1 2.68536E-1 3.29371E-1 2.90863E-1 2.52961E-1 2.06192E-1 2.16619E-1 2.18852E-1 2.02132E-1 2.06288E-1 1.77734E-1 1.62698E-1 1.33645E-1 9.48684E-2 1.24248E-1 1.21953E-1 9.58913E-2 7.58515E-2 8.49869E-2 1.01126E-1 8.21668E-2 7.31427E-2 5.88194E-2 3.61301E-2 3.94778E-2 3.12394E-2 3.61412E-2 5.11236E-2 4.65503E-2 4.25655E-2 2.22969E-2 2.14071E-2 3.25268E-2 3.91244E-2 3.32381E-2 2.00401E-2 1.72275E-2 1.98237E-2 1.45296E-2 1.32362E-2 1.4075E-2 1.1657E-2 1.19199E-2 1.08298E-2 1.4142E-2 1.07233E-2 7.75321E-3 7.5313E-3 1.17503E-2 8.82246E-3 1.30672E-2 2.04792E-2 2.47009E-2 3.21123E-2 4.38937E-2 2.80095E-2 2.73475E-2 1.50883E-2 9.94317E-3 1.06757E-2 2.23235E-2 3.27087E-2 5.93876E-2 6.45605E-2 7.31599E-2 4.53094E-2 7.74807E-2 1.17836E-1 1.01235E-1 6.21787E-2 6.5991E-2 6.93042E-2 5.29659E-2 3.18235E-2 1.90818E-2 1.15891E-2 1.33964E-2 1.91334E-2 1.67355E-2 1.25868E-2 1.42253E-2 2.04133E-2 2.61207E-2 4.49419E-2 1.1667E-1 1.08667E-1 8.66776E-2 5.38982E-2 3.53219E-2 3.0423E-2 4.62913E-2 9.0967E-2 1.0279E-1 8.70213E-2 5.95681E-2 6.62959E-2 1.0391E-1 1.63671E-1 2.08353E-1 1.29729E-1 1.34095E-1 1.52073E-1 1.24766E-1 7.61131E-2 8.00631E-2 1.21442E-1 1.34306E-1 1.5815E-1 2.18657E-1 3.17145E-1 3.98666E-1 5.94389E-1 6.10751E-1 4.68497E-1 4.86427E-1 4.61187E-1 5.80549E-1 4.19073E-1 4.66653E-1 6.09096E-1 6.39766E-1 -9999 -9999 -9999 -9999 -9999 -9999 -9999 -9999 -9999 -9999 -9999 -9999 -9999 -9999 -9999 -9999 -9999
-9999 -9999 -9999 -9999 -9999 -9999 -9999 -9999 -9999 -9999 -9999 -9999 -9999 -9999 -9999 -9999 -9999 -9999 -9999 -9999 -9999 -9999 -9999 -9999 -9999 -9999 -9999 -9999 -9999 -9999 -9999 -9999 -9999 -9999 -9999 -9999 -9999 -9999 -9999 -9999 -9999 -9999 -9999 -9999 -9999 -9999 -9999 -9999 -9999 -9999 -9999 -9999 -9999 -9999 -9999 -9999 -9999 -9999 -9999 -9999 -9999 -9999 -9999 -9999 -9999 -9999 -9999 -9999 -9999 -9999 -9999 -9999 -9999 -9999 -9999 -9999 -9999 -9999 -9999 -9999 -9999 -9999 -9999 -9999 -9999 -9999 -9999 -9999 -9999 -9999 -9999 -9999 -9999 -9999 -9999 -9999 -9999 -9999 -9999 -9999 -9999 1.56596E-1 1.55536E-1 1.64855E-1 1.84779E-1 1.8051E-1 1.8075E-1 1.66689E-1 1.60868E-1 1.60406E-1 1.54292E-1 1.74831E-1 2.21031E-1 3.11386E-1 3.95332E-1 3.81752E-1 3.12364E-1 2.54498E-1 2.63753E-1 2.75818E-1 1.86784E-1 1.44528E-1 1.28462E-1 1.34745E-1 1.64087E-1 2.29259E-1 2.44151E-1 2.47521E-1 2.34721E-1 2.23193E-1 1.82545E-1 2.44795E-1 2.09242E-1 2.16146E-1 2.27941E-1 1.83111E-1 1.82655E-1 1.76963E-1 1.53912E-1 1.29703E-1 1.45954E-1 1.30273E-1 1.14039E-1 1.06138E-1 9.17853E-2 6.55503E-2 4.31264E-2 4.86291E-2 4.47376E-2 3.04495E-2 4.60455E-2 5.22756E-2 4.6345E-2 5.42809E-2 3.72175E-2 2.8083E-2 3.04283E-2 4.667E-2 2.83958E-2 3.51044E-2 1.92385E-2 2.17229E-2 1.60651E-2 1.56087E-2 1.39516E-2 1.24691E-2 1.42784E-2 1.06853E-2 7.66108E-3 7.76876E-3 7.20095E-3 5.09386E-3 4.31015E-3 4.16863E-3 5.96859E-3 6.17857E-3 1.10688E-2 8.50178E-3 1.29177E-2 2.33777E-2 3.36407E-2 2.48108E-2 1.75014E-2 1.14074E-2 1.09034E-2 1.98803E-2 3.3364E-2 6.13999E-2 7.67126E-2 1.14531E-1 1.33834E-1 8.02676E-2 1.03386E-1 1.07238E-1 6.8128E-2 5.72125E-2 6.60178E-2 5.72096E-2 4.06238E-2 2.60535E-2 1.44069E-2 1.08023E-2 1.24314E-2 1.27675E-2 1.26619E-2 1.33264E-2 1.7061E-2 2.82921E-2 3.41235E-2 4.41066E-2 4.51144E-2 5.23639E-2 1.29426E-1 1.46605E-1 3.95849E-2 3.69114E-2 5.78297E-2 8.70134E-2 1.33877E-1 8.93364E-2 7.05262E-2 9.33406E-2 1.07246E-1 1.75586E-1 2.58138E-1 1.73333E-1 2.07285E-1 2.12391E-1 1.54565E-1 8.91398E-2 1.30523E-1 1.89485E-1 2.32758E-1 3.433E-1 4.51153E-1 5.50047E-1 5.94865E-1 6.19776E-1 6.11416E-1 6.26699E-1 6.41077E-1 6.3429E-1 5.84392E-1 5.60373E-1 -9999 -9999 -9999 -9999 -9999 -9999 -9999 -9999 -9999 -9999 -9999 -9999 -9999 -9999 -9999 -9999 -9999 -9999 -9999 -9999
-9999 -9999 -9999 -9999 -9999 -9999 -9999 -9999 -9999 -9999 -9999 -9999 -9999 -9999 -9999 -9999 -9999 -9999 -9999 -9999 -9999 -9999 -9999 -9999 -9999 -9999 -9999 -9999 -9999 -9999 -9999 -9999 -9999 -9999 -9999 -9999 -9999 -9999 -9999 -9999 -9999 -9999 -9999 -9999 -9999 -9999 -9999 -9999 -9999 -9999 -9999 -9999 -9999 -9999 -9999 -9999 -9999 -9999 -9999 -9999 -9999 -9999 -9999 -9999 -9999 -9999 -9999 -9999 -9999 -9999 -9999 -9999 -9999 -9999 -9999 -9999 -9999 -9999 -9999 -9999 -9999 -9999 -9999 -9999 -9999 -9999 -9999 -9999 -9999 -9999 -9999 -9999 -9999 -9999 -9999 -9999 -9999 -9999 -9999 -9999 1.5938E-1 1.55959E-1 1.57021E-1 1.82113E-1 2.13848E-1 2.17302E-1 2.44131E-1 2.49423E-1 1.87596E-1 1.56632E-1 1.46899E-1 1.67524E-1 2.014E-1 2.77805E-1 4.12246E-1 4.17036E-1 3.37587E-1 2.67584E-1 2.70126E-1 3.34704E-1 2.2165E-1 1.54156E-1 1.44824E-1 1.3742E-1 1.61389E-1 1.7677E-1 1.74215E-1 1.54683E-1 1.46049E-1 1.4046E-1 1.88881E-1 2.51763E-1 2.04299E-1 2.49578E-1 1.76935E-1 1.74615E-1 1.66454E-1 1.56859E-1 1.49169E-1 1.27001E-1 1.15358E-1 8.12347E-2 6.94008E-2 7.44428E-2 8.54687E-2 6.3151E-2 4.94221E-2 3.58109E-2 3.11442E-2 3.58164E-2 4.89871E-2 6.69314E-2 5.56426E-2 4.27324E-2 2.89285E-2 2.62819E-2 3.99468E-2 4.50499E-2 3.94066E-2 2.99866E-2 1.92802E-2 1.69005E-2 1.90239E-2 1.46004E-2 9.75682E-3 1.21735E-2 1.14407E-2 1.13384E-2 7.0635E-3 5.53881E-3 3.94724E-3 4.43001E-3 5.79203E-3 4.21949E-3 3.33951E-3 4.05637E-3 4.77314E-3 4.91039E-3 1.00876E-2 1.8325E-2 2.29437E-2 1.29833E-2 9.07389E-3 8.4279E-3 1.39023E-2 2.39735E-2 4.4249E-2 8.69977E-2 1.08138E-1 1.39158E-1 7.39062E-2 1.06338E-1 1.00014E-1 7.83196E-2 6.52937E-2 4.40598E-2 5.31421E-2 4.39664E-2 2.91551E-2 2.05556E-2 1.36544E-2 9.18919E-3 1.3282E-2 1.79252E-2 1.86306E-2 1.96752E-2 2.0583E-2 2.10651E-2 2.34243E-2 2.32543E-2 2.4066E-2 3.6766E-2 7.38223E-2 1.57508E-1 5.60088E-2 3.89467E-2 6.89052E-2 1.27116E-1 2.61091E-1 1.09772E-1 7.92694E-2 9.43408E-2 1.26898E-1 1.96684E-1 2.76329E-1 3.05548E-1 3.13233E-1 2.43201E-1 1.45965E-1 1.27597E-1 1.50068E-1 2.02585E-1 2.72373E-1 3.22543E-1 4.78238E-1 5.36911E-1 5.80174E-1 6.169E-1 6.03348E-1 6.31461E-1 6.2717E-1 6.20486E-1 6.35944E-1 -9999 -9999 -9999 -9999 -9999 -9999 -9999 -9999 -9999 -9999 -9999 -9999 -9999 -9999 -9999 -9999 -9999 -9999 -9999 -9999 -9999
-9999 -9999 -9999 -9999 -9999 -9999 -9999 -9999 -9999 -9999 -9999 -9999 -9999 -9999 -9999 -9999 -9999 -9999 -9999 -9999 -9999 -9999 -9999 -9999 -9999 -9999 -9999 -9999 -9999 -9999 -9999 -9999 -9999 -9999 -9999 -9999 -9999 -9999 -9999 -9999 -9999 -9999 -9999 -9999 -9999 -9999 -9999 -9999 -9999 -9999 -9999 -9999 -9999 -9999 -9999 -9999 -9999 -9999 -9999 -9999 -9999 -9999 -9999 -9999 -9999 -9999 -9999 -9999 -9999 -9999 -9999 -9999 -9999 -9999 -9999 -9999 -9999 -9999 -9999 -9999 -9999 -9999 -9999 -9999 -9999 -9999 -9999 -9999 -9999 -9999 -9999 -9999 -9999 -9999 -9999 -9999 -9999 -9999 -9999 1.61988E-1 1.5938E-1 1.56808E-1 1.58304E-1 1.64455E-1 2.01159E-1 2.16196E-1 2.38934E-1 2.35056E-1 2.34299E-1 1.93512E-1 1.60473E-1 1.72296E-1 1.73896E-1 2.54343E-1 4.05096E-1 4.28548E-1 3.30299E-1 2.59446E-1 3.45301E-1 3.69524E-1 2.48951E-1 1.45144E-1 1.48092E-1 1.90746E-1 2.70633E-1 2.69701E-1 2.78322E-1 2.31832E-1 1.93707E-1 1.39881E-1 2.09922E-1 2.13407E-1 1.83573E-1 2.11929E-1 1.67555E-1 1.43138E-1 1.52683E-1 1.42626E-1 1.08615E-1 9.177E-2 1.20227E-1 8.38247E-2 6.98452E-2 6.39119E-2 7.72594E-2 5.70235E-2 4.79031E-2 3.79625E-2 4.65779E-2 6.04561E-2 6.48965E-2 7.23601E-2 4.89745E-2 3.08828E-2 2.97336E-2 2.8882E-2 3.21639E-2 4.29333E-2 3.04785E-2 1.86426E-2 1.5071E-2 1.34933E-2 1.24003E-2 1.02144E-2 1.0454E-2 9.03052E-3 6.67262E-3 5.85484E-3 5.68711E-3 4.6942E-3 4.1167E-3 6.49616E-3 5.65874E-3 3.80061E-3 3.36276E-3 3.56381E-3 4.62129E-3 7.78077E-3 1.11693E-2 1.82918E-2 1.7356E-2 1.01262E-2 5.05895E-3 9.80753E-3 2.27159E-2 3.33684E-2 5.7107E-2 5.3048E-2 5.82291E-2 3.36213E-2 6.86192E-2 1.06281E-1 7.80974E-2 5.43083E-2 6.10278E-2 5.16472E-2 3.13609E-2 3.81986E-2 2.42417E-2 1.75281E-2 1.14649E-2 9.26559E-3 1.22222E-2 3.41336E-2 4.38641E-2 4.98318E-2 4.91063E-2 5.6812E-2 3.4705E-2 2.40061E-2 2.18471E-2 3.05898E-2 4.98416E-2 1.7626E-1 1.77646E-1 5.02028E-2 7.19432E-2 2.51418E-1 1.69884E-1 1.43796E-1 1.16192E-1 9.41813E-2 1.07479E-1 1.07635E-1 1.68184E-1 2.68424E-1 3.59473E-1 2.39659E-1 1.67564E-1 2.02954E-1 1.87588E-1 1.53256E-1 2.36357E-1 2.53879E-1 3.45753E-1 4.11895E-1 5.23429E-1 6.23366E-1 5.96708E-1 6.16144E-1 6.15525E-1 6.45597E-1 -9999 -9999 -9999 -9999 -9999 -9999 -9999 -9999 -9999 -9999 -9999 -9999 -9999 -9999 -9999 -9999 -9999 -9999 -9999 -9999 -9999 -9999
-9999 -9999 -9999 -9999 -9999 -9999 -9999 -9999 -9999 -9999 -9999 -9999 -9999 -9999 -9999 -9999 -9999 -9999 -9999 -9999 -9999 -9999 -9999 -9999 -9999 -9999 -9999 -9999 -9999 -9999 -9999 -9999 -9999 -9999 -9999 -9999 -9999 -9999 -9999 -9999 -9999 -9999 -9999 -9999 -9999 -9999 -9999 -9999 -9999 -9999 -9999 -9999 -9999 -9999 -9999 -9999 -9999 -9999 -9999 -9999 -9999 -9999 -9999 -9999 -9999 -9999 -9999 -9999 -9999 -9999 -9999 -9999 -9999 -9999 -9999 -9999 -9999 -9999 -9999 -9999 -9999 -9999 -9999 -9999 -9999 -9999 -9999 -9999 -9999 -9999 -9999 -9999 -9999 -9999 -9999 -9999 -9999 -9999 1.6419E-1 1.61988E-1 1.60897E-1 1.59165E-1 1.49933E-1 1.55349E-1 1.72747E-1 1.91187E-1 1.93351E-1 2.09301E-1 2.38422E-1 2.32422E-1 1.74869E-1 1.58926E-1 1.8287E-1 2.67432E-1 4.1652E-1 4.02087E-1 3.22748E-1 2.9104E-1 3.91382E-1 3.81702E-1 2.35888E-1 1.49844E-1 1.6696E-1 2.52444E-1 3.2116E-1 2.90325E-1 3.08971E-1 2.37574E-1 2.04091E-1 1.52349E-1 1.90359E-1 2.15531E-1 2.27114E-1 2.08623E-1 1.70729E-1 1.6029E-1 1.60551E-1 1.51039E-1 1.13978E-1 1.33287E-1 1.24603E-1 9.76776E-2 9.52834E-2 5.6576E-2 4.88313E-2 4.37855E-2 3.18883E-2 3.07057E-2 5.96991E-2 7.77185E-2 7.80064E-2 5.00496E-2 3.62996E-2 2.44874E-2 3.87828E-2 4.3106E-2 4.23416E-2 4.24353E-2 3.01395E-2 1.71243E-2 1.27592E-2 1.06655E-2 1.02472E-2 9.03645E-3 1.05496E-2 9.57201E-3 6.42383E-3 7.61378E-3 8.21297E-3 5.9405E-3 5.37408E-3 6.49291E-3 3.98176E-3 3.7803E-3 5.02356E-3 4.21773E-3 7.31276E-3 1.11627E-2 1.31396E-2 1.19357E-2 9.46931E-3 6.63068E-3 4.95716E-3 9.69812E-3 1.42808E-2 2.39578E-2 3.86418E-2 5.27837E-2 3.73851E-2 5.07628E-2 8.21026E-2 7.20745E-2 5.19056E-2 4.60025E-2 5.7661E-2 4.4228E-2 2.343E-2 2.91705E-2 1.89881E-2 1.91233E-2 9.9076E-3 1.30901E-2 1.68494E-2 5.39652E-2 7.39927E-2 8.45324E-2 8.41808E-2 9.73248E-2 9.12036E-2 2.96095E-2 3.3929E-2 3.31434E-2 5.54208E-2 1.57435E-1 2.44695E-1 2.18915E-1 2.19287E-1 3.21476E-1 2.09546E-1 1.40624E-1 1.61179E-1 1.46867E-1 9.92336E-2 1.10562E-1 1.66067E-1 2.83402E-1 3.5929E-1 2.36463E-1 2.10513E-1 2.96634E-1 2.47709E-1 1.65899E-1 3.53427E-1 3.48265E-1 4.28843E-1 5.46113E-1 6.01761E-1 5.96927E-1 5.94709E-1 6.15315E-1 6.06968E-1 -9999 -9999 -9999 -9999 -9999 -9999 -9999 -9999 -9999 -9999 -9999 -9999 -9999 -9999 -9999 -9999 -9999 -9999 -9999 -9999 -9999 -9999 -9999
-9999 -9999 -9999 -9999 -9999 -9999 -9999 -9999 -9999 -9999 -9999 -9999 -9999 -9999 -9999 -9999 -9999 -9999 -9999 -9999 -9999 -9999 -9999 -9999 -9999 -9999 -9999 -9999 -9999 -9999 -9999 -9999 -9999 -9999 -9999 -9999 -9999 -9999 -9999 -9999 -9999 -9999 -9999 -9999 -9999 -9999 -9999 -9999 -9999 -9999 -9999 -9999 -9999 -9999 -9999 -9999 -9999 -9999 -9999 -9999 -9999 -9999 -9999 -9999 -9999 -9999 -9999 -9999 -9999 -9999 -9999 -9999 -9999 -9999 -9999 -9999 -9999 -9999 -9999 -9999 -9999 -9999 -9999 -9999 -9999 -9999 -9999 -9999 -9999 -9999 -9999 -9999 -9999 -9999 -9999 -9999 -9999 1.653E-1 1.6419E-1 1.62866E-1 1.61333E-1 1.50962E-1 1.48707E-1 1.48503E-1 1.5055E-1 1.47938E-1 1.56475E-1 1.86118E-1 2.14049E-1 2.2965E-1 1.98857E-1 1.69989E-1 2.07172E-1 3.10351E-1 3.95954E-1 3.93454E-1 3.2172E-1 3.2095E-1 3.92511E-1 3.63472E-1 2.26657E-1 1.47001E-1 1.77971E-1 2.77675E-1 3.09057E-1 3.15685E-1 2.97147E-1 2.64643E-1 1.65213E-1 1.5787E-1 1.98775E-1 1.94929E-1 1.81126E-1 1.8418E-1 1.86726E-1 1.58203E-1 1.34312E-1 1.22023E-1 1.05867E-1 1.02292E-1 1.2157E-1 7.49839E-2 5.80157E-2 5.96845E-2 5.93056E-2 4.83323E-2 3.38794E-2 4.96127E-2 7.25044E-2 5.88095E-2 6.92599E-2 3.66495E-2 2.48928E-2 2.74461E-2 3.69654E-2 5.13667E-2 3.84847E-2 3.33833E-2 3.31917E-2 1.84251E-2 7.64051E-3 7.94299E-3 1.05972E-2 9.64708E-3 1.30978E-2 1.11351E-2 7.85128E-3 9.94929E-3 1.02399E-2 7.16689E-3 7.61506E-3 6.5613E-3 5.03246E-3 4.44395E-3 3.84486E-3 3.94994E-3 5.43599E-3 6.15061E-3 6.10259E-3 5.85342E-3 4.45482E-3 4.23557E-3 5.96253E-3 9.95961E-3 1.47186E-2 2.32015E-2 3.30046E-2 4.69271E-2 3.07463E-2 6.38179E-2 7.33241E-2 4.99312E-2 3.97811E-2 3.73482E-2 3.63223E-2 2.27029E-2 1.79666E-2 2.18094E-2 1.20415E-2 1.08063E-2 7.92416E-3 1.30503E-2 2.09843E-2 8.24606E-2 1.1627E-1 1.36058E-1 1.17616E-1 1.57103E-1 1.19041E-1 8.11451E-2 5.81953E-2 4.10018E-2 3.42855E-2 5.67453E-2 2.12023E-1 3.49881E-1 3.16548E-1 3.73358E-1 2.49503E-1 1.82709E-1 2.16021E-1 2.04445E-1 1.05169E-1 1.25236E-1 1.95059E-1 3.01525E-1 3.6683E-1 3.21335E-1 3.49076E-1 3.72507E-1 2.60607E-1 2.21233E-1 3.83111E-1 5.49344E-1 5.79997E-1 5.62239E-1 6.04923E-1 5.96492E-1 5.70322E-1 5.78651E-1 5.97518E-1 -9999 -9999 -9999 -9999 -9999 -9999 -9999 -9999 -9999 -9999 -9999 -9999 -9999 -9999 -9999 -9999 -9999 -9999 -9999 -9999 -9999 -9999 -9999
-9999 -9999 -9999 -9999 -9999 -9999 -9999 -9999 -9999 -9999 -9999 -9999 -9999 -9999 -9999 -9999 -9999 -9999 -9999 -9999 -9999 -9999 -9999 -9999 -9999 -9999 -9999 -9999 -9999 -9999 -9999 -9999 -9999 -9999 -9999 -9999 -9999 -9999 -9999 -9999 -9999 -9999 -9999 -9999 -9999 -9999 -9999 -9999 -9999 -9999 -9999 -9999 -9999 -9999 -9999 -9999 -9999 -9999 -9999 -9999 -9999 -9999 -9999 -9999 -9999 -9999 -9999 -9999 -9999 -9999 -9999 -9999 -9999 -9999 -9999 -9999 -9999 -9999 -9999 -9999 -9999 -9999 -9999 -9999 -9999 -9999 -9999 -9999 -9999 -9999 -9999 -9999 -9999 -9999 -9999 -9999 1.65746E-1 1.6419E-1 1.63527E-1 1.62866E-1 1.45733E-1 1.43937E-1 1.483E-1 1.4588E-1 1.30448E-1 1.39425E-1 1.52632E-1 1.63133E-1 1.77223E-1 2.15118E-1 2.32739E-1 1.92734E-1 2.27796E-1 3.0651E-1 3.9333E-1 3.8103E-1 3.00363E-1 3.15074E-1 3.55053E-1 3.5237E-1 2.01969E-1 1.50534E-1 1.88935E-1 2.61596E-1 2.87751E-1 3.291E-1 3.08277E-1 2.04655E-1 1.364E-1 1.62384E-1 2.07201E-1 2.17717E-1 1.97896E-1 1.73824E-1 1.33193E-1 1.40633E-1 1.4203E-1 1.21145E-1 9.10813E-2 1.04341E-1 6.47109E-2 6.82774E-2 7.36483E-2 7.5074E-2 5.21062E-2 4.2037E-2 5.58722E-2 6.6323E-2 6.08617E-2 6.70937E-2 4.93894E-2 3.00236E-2 3.52752E-2 4.98251E-2 4.08545E-2 5.05048E-2 2.72197E-2 1.91504E-2 2.1904E-2 1.23407E-2 9.62465E-3 1.24835E-2 1.23275E-2 1.42988E-2 1.5838E-2 1.17252E-2 1.17822E-2 9.16874E-3 8.83328E-3 4.48173E-3 3.79505E-3 3.38319E-3 4.24427E-3 3.73618E-3 3.3657E-3 3.03737E-3 2.72646E-3 3.73872E-3 4.09265E-3 4.77513E-3 4.14882E-3 7.61684E-3 1.0722E-2 1.09916E-2 2.57786E-2 3.93822E-2 6.15626E-2 4.10624E-2 5.20018E-2 6.44424E-2 5.41159E-2 3.25876E-2 3.06768E-2 2.79272E-2 2.6748E-2 1.74307E-2 1.08294E-2 1.3408E-2 8.32476E-3 7.55036E-3 1.15854E-2 1.14471E-2 1.61178E-2 5.90077E-2 1.12019E-1 1.36114E-1 1.52748E-1 1.583E-1 1.84001E-1 1.39753E-1 1.63402E-1 4.13915E-2 3.65676E-2 6.4184E-2 9.04267E-2 1.3761E-1 2.3722E-1 1.97477E-1 2.42019E-1 2.22202E-1 2.64849E-1 1.67089E-1 1.03611E-1 1.34237E-1 1.78716E-1 2.86848E-1 3.52238E-1 3.98236E-1 4.23385E-1 4.46303E-1 4.41011E-1 3.45302E-1 3.8171E-1 5.38392E-1 5.38338E-1 5.37222E-1 4.91808E-1 5.19288E-1 5.66222E-1 5.54762E-1 -9999 -9999 -9999 -9999 -9999 -9999 -9999 -9999 -9999 -9999 -9999 -9999 -9999 -9999 -9999 -9999 -9999 -9999 -9999 -9999 -9999 -9999 -9999 -9999
-9999 -9999 -9999 -9999 -9999 -9999 -9999 -9999 -9999 -9999 -9999 -9999 -9999 -9999 -9999 -9999 -9999 -9999 -9999 -9999 -9999 -9999 -9999 -9999 -9999 -9999 -9999 -9999 -9999 -9999 -9999 -9999 -9999 -9999 -9999 -9999 -9999 -9999 -9999 -9999 -9999 -9999 -9999 -9999 -9999 -9999 -9999 -9999 -9999 -9999 -9999 -9999 -9999 -9999 -9999 -9999 -9999 -9999 -9999 -9999 -9999 -9999 -9999 -9999 -9999 -9999 -9999 -9999 -9999 -9999 -9999 -9999 -9999 -9999 -9999 -9999 -9999 -9999 -9999 -9999 -9999 -9999 -9999 -9999 -9999 -9999 -9999 -9999 -9999 -9999 -9999 -9999 -9999 -9999 -9999 1.67539E-1 1.65523E-1 1.6419E-1 1.63306E-1 1.47346E-1 1.46135E-1 1.51375E-1 1.483E-1 1.30995E-1 1.28997E-1 1.35427E-1 1.39811E-1 1.45834E-1 1.58528E-1 2.00672E-1 2.38525E-1 2.30084E-1 2.39062E-1 3.66503E-1 4.03124E-1 3.7792E-1 2.63523E-1 3.1932E-1 3.35678E-1 3.12315E-1 1.89026E-1 1.47049E-1 2.07526E-1 2.68169E-1 2.9792E-1 3.01013E-1 2.55576E-1 1.64511E-1 1.44981E-1 1.99683E-1 1.99443E-1 2.18147E-1 1.92721E-1 1.83815E-1 1.41759E-1 1.33569E-1 1.13999E-1 1.07135E-1 7.75143E-2 9.8024E-2 7.53673E-2 9.63249E-2 9.01212E-2 6.41773E-2 5.18755E-2 4.77448E-2 5.60447E-2 7.22904E-2 6.85529E-2 6.03017E-2 5.02855E-2 5.15412E-2 4.85532E-2 5.3223E-2 4.383E-2 3.45604E-2 1.8448E-2 2.07917E-2 2.77673E-2 2.47491E-2 2.02457E-2 2.11601E-2 1.94636E-2 1.49818E-2 9.82098E-3 7.05045E-3 8.28055E-3 5.14944E-3 7.21055E-3 5.61588E-3 2.81736E-3 2.64714E-3 2.8258E-3 1.94806E-3 2.69558E-3 4.39486E-3 4.68623E-3 4.23915E-3 6.26724E-3 4.96965E-3 6.97474E-3 1.40314E-2 1.36037E-2 9.95961E-3 1.63218E-2 2.77902E-2 2.37778E-2 3.14112E-2 5.13506E-2 4.91886E-2 2.86224E-2 2.81058E-2 1.77119E-2 2.13354E-2 1.45621E-2 1.00762E-2 5.62839E-3 8.65869E-3 6.75824E-3 6.38255E-3 1.36984E-2 2.09434E-2 2.68287E-2 4.06418E-2 9.70321E-2 1.19677E-1 1.57543E-1 2.02383E-1 2.3517E-1 2.02383E-1 1.90306E-1 6.2296E-2 4.96203E-2 6.80773E-2 8.24591E-2 1.00629E-1 1.80983E-1 2.54255E-1 2.42775E-1 2.1533E-1 1.83921E-1 1.68153E-1 1.3328E-1 1.12685E-1 1.47621E-1 2.008E-1 2.61624E-1 3.40455E-1 3.83555E-1 3.90152E-1 4.18982E-1 4.81064E-1 5.10655E-1 5.22626E-1 4.57221E-1 4.83191E-1 4.16297E-1 4.16968E-1 5.10136E-1 -9999 -9999 -9999 -9999 -9999 -9999 -9999 -9999 -9999 -9999 -9999 -9999 -9999 -9999 -9999 -9999 -9999 -9999 -9999 -9999 -9999 -9999 -9999 -9999 -9999
-9999 -9999 -9999 -9999 -9999 -9999 -9999 -9999 -9999 -9999 -9999 -9999 -9999 -9999 -9999 -9999 -9999 -9999 -9999 -9999 -9999 -9999 -9999 -9999 -9999 -9999 -9999 -9999 -9999 -9999 -9999 -9999 -9999 -9999 -9999 -9999 -9999 -9999 -9999 -9999 -9999 -9999 -9999 -9999 -9999 -9999 -9999 -9999 -9999 -9999 -9999 -9999 -9999 -9999 -9999 -9999 -9999 -9999 -9999 -9999 -9999 -9999 -9999 -9999 -9999 -9999 -9999 -9999 -9999 -9999 -9999 -9999 -9999 -9999 -9999 -9999 -9999 -9999 -9999 -9999 -9999 -9999 -9999 -9999 -9999 -9999 -9999 -9999 -9999 -9999 -9999 -9999 -9999 -9999 1.67314E-1 1.66416E-1 1.66416E-1 1.66192E-1 1.49179E-1 1.48158E-1 1.48362E-1 1.54295E-1 1.36968E-1 1.33207E-1 1.35803E-1 1.33745E-1 1.21859E-1 1.41674E-1 1.60875E-1 1.81215E-1 1.86731E-1 2.17998E-1 2.65848E-1 3.93396E-1 4.06035E-1 3.40902E-1 2.60385E-1 2.64469E-1 3.11616E-1 2.71933E-1 1.77787E-1 1.74086E-1 2.34854E-1 2.74234E-1 3.10577E-1 3.0622E-1 2.57469E-1 1.57549E-1 1.64133E-1 2.18694E-1 1.69195E-1 1.71001E-1 1.78441E-1 1.52283E-1 1.17162E-1 1.34996E-1 1.21507E-1 1.202E-1 1.07859E-1 1.08611E-1 1.03978E-1 9.44951E-2 6.45138E-2 5.69285E-2 4.86569E-2 7.65948E-2 8.48645E-2 8.24896E-2 5.69009E-2 6.77503E-2 6.05134E-2 6.08096E-2 3.51542E-2 3.12801E-2 2.57065E-2 2.27901E-2 1.443E-2 1.78563E-2 1.79464E-2 2.0603E-2 1.86047E-2 1.77703E-2 9.95093E-3 1.21423E-2 7.90564E-3 4.87095E-3 6.36137E-3 5.59623E-3 6.38652E-3 5.45907E-3 3.4895E-3 3.05869E-3 1.89406E-3 1.87907E-3 3.3756E-3 5.84464E-3 8.69899E-3 6.69638E-3 1.13293E-2 2.12196E-2 2.10024E-2 1.50992E-2 1.18355E-2 8.52233E-3 1.14801E-2 2.97736E-2 2.32636E-2 3.72946E-2 4.38625E-2 7.78866E-2 5.62329E-2 2.09992E-2 1.57713E-2 1.21889E-2 8.3675E-3 4.59002E-3 4.06361E-3 4.71436E-3 4.44238E-3 4.9442E-3 1.0638E-2 2.41459E-2 4.12943E-2 4.75148E-2 5.40317E-2 7.10862E-2 7.73826E-2 1.10568E-1 9.75885E-2 1.32692E-1 2.50808E-1 1.88971E-1 8.70798E-2 1.11303E-1 1.57666E-1 1.70821E-1 2.04025E-1 2.32089E-1 2.08767E-1 1.84484E-1 1.55573E-1 2.12938E-1 1.45501E-1 8.36795E-2 8.92531E-2 1.282E-1 1.29484E-1 1.80628E-1 2.45038E-1 2.04525E-1 2.99622E-1 3.53676E-1 4.00043E-1 3.85224E-1 3.71058E-1 3.99254E-1 4.27293E-1 4.13338E-1 4.84378E-1 -9999 -9999 -9999 -9999 -9999 -9999 -9999 -9999 -9999 -9999 -9999 -9999 -9999 -9999 -9999 -9999 -9999 -9999 -9999 -9999 -9999 -9999 -9999 -9999 -9999
-9999 -9999 -9999 -9999 -9999 -9999 -9999 -9999 -9999 -9999 -9999 -9999 -9999 -9999 -9999 -9999 -9999 -9999 -9999 -9999 -9999 -9999 -9999 -9999 -9999 -9999 -9999 -9999 -9999 -9999 -9999 -9999 -9999 -9999 -9999 -9999 -9999 -9999 -9999 -9999 -9999 -9999 -9999 -9999 -9999 -9999 -9999 -9999 -9999 -9999 -9999 -9999 -9999 -9999 -9999 -9999 -9999 -9999 -9999 -9999 -9999 -9999 -9999 -9999 -9999 -9999 -9999 -9999 -9999 -9999 -9999 -9999 -9999 -9999 -9999 -9999 -9999 -9999 -9999 -9999 -9999 -9999 -9999 -9999 -9999 -9999 -9999 -9999 -9999 -9999 -9999 -9999 -9999 -9999 1.66192E-1 1.59042E-1 1.67539E-1 1.52278E-1 1.51239E-1 1.50206E-1 1.57263E-1 1.42194E-1 1.4632E-1 1.42541E-1 1.37889E-1 1.20151E-1 1.19474E-1 1.31261E-1 1.57423E-1 1.66755E-1 1.91176E-1 2.25269E-1 3.29237E-1 4.03668E-1 3.80163E-1 3.68954E-1 2.9098E-1 2.98175E-1 2.89576E-1 2.55316E-1 2.54081E-1 2.61487E-1 2.72192E-1 2.82219E-1 2.85885E-1 2.84577E-1 2.35839E-1 1.64793E-1 1.58867E-1 1.99246E-1 1.98886E-1 1.71056E-1 1.851E-1 1.48582E-1 1.09544E-1 1.18078E-1 1.1492E-1 9.35676E-2 7.68825E-2 8.02213E-2 8.10098E-2 7.93215E-2 5.10176E-2 5.54318E-2 5.17217E-2 5.78489E-2 7.11691E-2 6.42739E-2 3.94883E-2 4.86887E-2 3.45409E-2 3.95899E-2 3.53116E-2 3.66339E-2 1.72814E-2 1.4064E-2 1.50711E-2 1.62007E-2 1.26544E-2 1.78736E-2 1.71042E-2 9.68251E-3 6.29271E-3 6.38612E-3 7.09304E-3 5.65296E-3 3.3214E-3 4.37595E-3 3.25546E-3 3.08651E-3 2.66718E-3 1.7749E-3 1.55555E-3 1.87057E-3 2.67663E-3 4.67947E-3 8.16213E-3 1.37772E-2 1.4216E-2 2.11797E-2 2.31397E-2 1.85078E-2 1.01591E-2 9.73484E-3 1.76532E-2 2.85079E-2 2.02221E-2 2.49183E-2 2.61157E-2 3.21208E-2 4.93781E-2 3.3761E-2 1.36671E-2 1.02548E-2 7.37886E-3 3.45231E-3 3.14661E-3 3.10499E-3 4.97526E-3 7.63031E-3 1.22403E-2 2.75074E-2 3.14628E-2 3.69101E-2 2.56338E-2 3.53481E-2 6.81516E-2 5.88236E-2 5.51948E-2 1.01247E-1 1.52907E-1 2.64581E-1 2.90767E-1 1.81556E-1 2.22507E-1 2.47136E-1 2.45407E-1 2.31036E-1 2.32309E-1 2.25283E-1 2.55197E-1 2.46625E-1 1.66158E-1 9.49684E-2 7.83852E-2 7.59573E-2 6.24239E-2 8.91351E-2 1.68135E-1 1.74201E-1 2.11626E-1 2.19392E-1 2.49241E-1 2.20803E-1 2.48103E-1 2.6032E-1 3.99122E-1 3.96935E-1 5.29302E-1 -9999 -9999 -9999 -9999 -9999 -9999 -9999 -9999 -9999 -9999 -9999 -9999 -9999 -9999 -9999 -9999 -9999 -9999 -9999 -9999 -9999 -9999 -9999 -9999 -9999
-9999 -9999 -9999 -9999 -9999 -9999 -9999 -9999 -9999 -9999 -9999 -9999 -9999 -9999 -9999 -9999 -9999 -9999 -9999 -9999 -9999 -9999 -9999 -9999 -9999 -9999 -9999 -9999 -9999 -9999 -9999 -9999 -9999 -9999 -9999 -9999 -9999 -9999 -9999 -9999 -9999 -9999 -9999 -9999 -9999 -9999 -9999 -9999 -9999 -9999 -9999 -9999 -9999 -9999 -9999 -9999 -9999 -9999 -9999 -9999 -9999 -9999 -9999 -9999 -9999 -9999 -9999 -9999 -9999 -9999 -9999 -9999 -9999 -9999 -9999 -9999 -9999 -9999 -9999 -9999 -9999 -9999 -9999 -9999 -9999 -9999 -9999 -9999 -9999 -9999 -9999 -9999 -9999 1.59042E-1 1.5818E-1 1.65746E-1 1.5207E-1 1.53533E-1 1.53323E-1 1.59197E-1 1.42983E-1 1.42785E-1 1.47127E-1 1.42934E-1 1.24112E-1 1.26574E-1 1.24112E-1 1.28538E-1 1.39615E-1 1.76627E-1 2.20494E-1 2.87772E-1 3.69918E-1 3.78279E-1 4.08284E-1 3.92121E-1 3.49524E-1 3.32844E-1 3.14557E-1 3.17343E-1 2.99258E-1 2.97937E-1 3.00493E-1 2.9104E-1 3.20891E-1 2.9132E-1 2.14769E-1 1.36115E-1 1.40313E-1 1.89375E-1 1.9966E-1 1.66301E-1 1.44249E-1 1.48137E-1 1.26829E-1 1.1864E-1 9.2632E-2 9.26908E-2 7.33986E-2 8.4332E-2 8.85319E-2 8.76902E-2 6.21341E-2 7.8388E-2 7.27923E-2 6.70937E-2 6.24428E-2 6.95003E-2 6.1474E-2 3.92388E-2 2.57459E-2 2.56061E-2 2.89901E-2 3.30577E-2 1.99576E-2 1.66743E-2 1.2291E-2 1.27089E-2 1.37863E-2 1.35658E-2 9.952E-3 8.21961E-3 4.66073E-3 5.19698E-3 5.16386E-3 4.43015E-3 3.16127E-3 2.35083E-3 2.40404E-3 2.29853E-3 2.26745E-3 1.40276E-3 1.30587E-3 2.56233E-3 3.79388E-3 5.41357E-3 6.77996E-3 5.71457E-3 7.4287E-3 1.46644E-2 2.60676E-2 2.14506E-2 1.28903E-2 9.47599E-3 1.60701E-2 2.44137E-2 1.33543E-2 1.39298E-2 1.46594E-2 2.18485E-2 1.88157E-2 2.40847E-2 7.00523E-3 7.46654E-3 6.00932E-3 2.84517E-3 2.07187E-3 2.83306E-3 4.70607E-3 8.32583E-3 1.71734E-2 2.13388E-2 2.05183E-2 2.10025E-2 1.49782E-2 2.11823E-2 2.99766E-2 3.33228E-2 5.50581E-2 9.61751E-2 1.48323E-1 1.64276E-1 2.14579E-1 2.30424E-1 2.41511E-1 2.03449E-1 2.08359E-1 2.16163E-1 2.50298E-1 2.59087E-1 1.94337E-1 2.24627E-1 2.26505E-1 1.26881E-1 8.06868E-2 5.02288E-2 4.32052E-2 6.12347E-2 9.26418E-2 9.34102E-2 1.06596E-1 1.76092E-1 2.01594E-1 1.68267E-1 2.0205E-1 2.82456E-1 3.56633E-1 4.05162E-1 -9999 -9999 -9999 -9999 -9999 -9999 -9999 -9999 -9999 -9999 -9999 -9999 -9999 -9999 -9999 -9999 -9999 -9999 -9999 -9999 -9999 -9999 -9999 -9999 -9999 -9999
-9999 -9999 -9999 -9999 -9999 -9999 -9999 -9999 -9999 -9999 -9999 -9999 -9999 -9999 -9999 -9999 -9999 -9999 -9999 -9999 -9999 -9999 -9999 -9999 -9999 -9999 -9999 -9999 -9999 -9999 -9999 -9999 -9999 -9999 -9999 -9999 -9999 -9999 -9999 -9999 -9999 -9999 -9999 -9999 -9999 -9999 -9999 -9999 -9999 -9999 -9999 -9999 -9999 -9999 -9999 -9999 -9999 -9999 -9999 -9999 -9999 -9999 -9999 -9999 -9999 -9999 -9999 -9999 -9999 -9999 -9999 -9999 -9999 -9999 -9999 -9999 -9999 -9999 -9999 -9999 -9999 -9999 -9999 -9999 -9999 -9999 -9999 -9999 -9999 -9999 -9999 -9999 1.58826E-1 1.57322E-1 1.56681E-1 1.49179E-1 1.51239E-1 1.53114E-1 1.54586E-1 1.44573E-1 1.42785E-1 1.41213E-1 1.45517E-1 1.27115E-1 1.29803E-1 1.26751E-1 1.24461E-1 1.19002E-1 1.44329E-1 1.89679E-1 2.53851E-1 3.55738E-1 3.55267E-1 4.04163E-1 4.23727E-1 4.07395E-1 3.63445E-1 3.52297E-1 3.37836E-1 3.44072E-1 3.40587E-1 3.13114E-1 3.10659E-1 3.23766E-1 3.46504E-1 2.96737E-1 1.67271E-1 1.32029E-1 1.44296E-1 1.9042E-1 2.0556E-1 1.95682E-1 1.23829E-1 1.33608E-1 1.33315E-1 1.08513E-1 9.97614E-2 8.94752E-2 8.71911E-2 1.06059E-1 9.92258E-2 9.35735E-2 8.60438E-2 9.62199E-2 7.5605E-2 7.06593E-2 5.71666E-2 3.53106E-2 4.7519E-2 4.43226E-2 2.96833E-2 3.40406E-2 3.77691E-2 1.85749E-2 1.10938E-2 9.29612E-3 7.15095E-3 6.71097E-3 9.30148E-3 6.82924E-3 5.24039E-3 7.8101E-3 4.52815E-3 3.05169E-3 3.07983E-3 3.08307E-3 3.12975E-3 2.73535E-3 2.51728E-3 1.79974E-3 1.58073E-3 1.01486E-3 1.09721E-3 1.51946E-3 2.91261E-3 4.28616E-3 4.09887E-3 5.06764E-3 8.79404E-3 1.74773E-2 2.94885E-2 2.19228E-2 1.93314E-2 1.3809E-2 1.69599E-2 1.29872E-2 1.1534E-2 9.48476E-3 1.16629E-2 1.79854E-2 1.0416E-2 9.22865E-3 5.85944E-3 4.97654E-3 3.04077E-3 1.79639E-3 1.40353E-3 2.5766E-3 2.55612E-3 3.84847E-3 6.18927E-3 1.02076E-2 9.4588E-3 1.21087E-2 1.36178E-2 1.8605E-2 2.15473E-2 2.45774E-2 5.00265E-2 6.47549E-2 1.01569E-1 1.33342E-1 1.60534E-1 1.79807E-1 1.61379E-1 1.1371E-1 1.15226E-1 1.66316E-1 1.80196E-1 3.0727E-1 2.35846E-1 2.84626E-1 2.22416E-1 1.3082E-1 9.54136E-2 6.19903E-2 6.20134E-2 6.06678E-2 6.54266E-2 6.10005E-2 1.06657E-1 1.61921E-1 1.53012E-1 1.38865E-1 1.59011E-1 2.21558E-1 2.80502E-1 3.8835E-1 -9999 -9999 -9999 -9999 -9999 -9999 -9999 -9999 -9999 -9999 -9999 -9999 -9999 -9999 -9999 -9999 -9999 -9999 -9999 -9999 -9999 -9999 -9999 -9999 -9999 -9999
-9999 -9999 -9999 -9999 -9999 -9999 -9999 -9999 -9999 -9999 -9999 -9999 -9999 -9999 -9999 -9999 -9999 -9999 -9999 -9999 -9999 -9999 -9999 -9999 -9999 -9999 -9999 -9999 -9999 -9999 -9999 -9999 -9999 -9999 -9999 -9999 -9999 -9999 -9999 -9999 -9999 -9999 -9999 -9999 -9999 -9999 -9999 -9999 -9999 -9999 -9999 -9999 -9999 -9999 -9999 -9999 -9999 -9999 -9999 -9999 -9999 -9999 -9999 -9999 -9999 -9999 -9999 -9999 -9999 -9999 -9999 -9999 -9999 -9999 -9999 -9999 -9999 -9999 -9999 -9999 -9999 -9999 -9999 -9999 -9999 -9999 -9999 -9999 -9999 -9999 -9999 1.59908E-1 1.57965E-1 1.56043E-1 1.40086E-1 1.40475E-1 1.48566E-1 1.51446E-1 1.44772E-1 1.44373E-1 1.42785E-1 1.47127E-1 1.2855E-1 1.31628E-1 1.2944E-1 1.27463E-1 1.16502E-1 1.17164E-1 1.34286E-1 1.91176E-1 2.82666E-1 3.39497E-1 3.72857E-1 3.94469E-1 3.77764E-1 3.56665E-1 3.39108E-1 3.31373E-1 3.217E-1 2.76148E-1 2.97769E-1 3.40611E-1 3.36279E-1 3.55753E-1 3.3597E-1 2.34986E-1 1.67744E-1 1.39241E-1 1.44691E-1 1.80453E-1 1.69166E-1 1.82747E-1 1.54258E-1 1.40209E-1 1.39737E-1 1.01487E-1 1.01848E-1 8.06922E-2 1.08664E-1 1.15119E-1 9.63709E-2 8.86142E-2 1.00731E-1 7.67785E-2 4.33098E-2 5.53202E-2 5.77882E-2 3.30265E-2 3.30633E-2 3.77287E-2 2.58719E-2 2.08618E-2 2.61702E-2 1.90445E-2 9.74375E-3 1.02452E-2 8.17985E-3 7.48498E-3 4.72706E-3 3.49434E-3 3.13991E-3 5.4446E-3 4.10718E-3 2.67644E-3 2.84145E-3 2.20971E-3 2.34844E-3 2.547E-3 1.87831E-3 1.43263E-3 2.0659E-3 1.76754E-3 1.54173E-3 3.10968E-3 6.20512E-3 1.0216E-2 1.12522E-2 9.6615E-3 1.40682E-2 1.63069E-2 2.88579E-2 2.65602E-2 1.45638E-2 1.91089E-2 2.99567E-2 1.2494E-2 9.94626E-3 7.60289E-3 8.12282E-3 1.06165E-2 7.28651E-3 4.39164E-3 6.22015E-3 5.23736E-3 2.34949E-3 1.86101E-3 1.23085E-3 1.43531E-3 1.73518E-3 2.97959E-3 3.95103E-3 5.91522E-3 5.30047E-3 7.4733E-3 8.40076E-3 1.74978E-2 1.61225E-2 2.26638E-2 3.25859E-2 3.88917E-2 7.8276E-2 1.15529E-1 9.38019E-2 1.192E-1 8.37689E-2 9.19325E-2 6.6053E-2 7.36535E-2 1.2581E-1 2.49695E-1 2.32602E-1 2.51131E-1 1.78579E-1 1.26427E-1 8.63818E-2 1.04024E-1 1.72201E-1 1.24254E-1 8.93212E-2 7.32731E-2 8.23032E-2 1.05601E-1 1.09399E-1 1.26334E-1 1.3297E-1 1.49706E-1 2.28383E-1 3.81177E-1 -9999 -9999 -9999 -9999 -9999 -9999 -9999 -9999 -9999 -9999 -9999 -9999 -9999 -9999 -9999 -9999 -9999 -9999 -9999 -9999 -9999 -9999 -9999 -9999 -9999 -9999
-9999 -9999 -9999 -9999 -9999 -9999 -9999 -9999 -9999 -9999 -9999 -9999 -9999 -9999 -9999 -9999 -9999 -9999 -9999 -9999 -9999 -9999 -9999 -9999 -9999 -9999 -9999 -9999 -9999 -9999 -9999 -9999 -9999 -9999 -9999 -9999 -9999 -9999 -9999 -9999 -9999 -9999 -9999 -9999 -9999 -9999 -9999 -9999 -9999 -9999 -9999 -9999 -9999 -9999 -9999 -9999 -9999 -9999 -9999 -9999 -9999 -9999 -9999 -9999 -9999 -9999 -9999 -9999 -9999 -9999 -9999 -9999 -9999 -9999 -9999 -9999 -9999 -9999 -9999 -9999 -9999 -9999 -9999 -9999 -9999 -9999 -9999 -9999 -9999 -9999 -9999 1.58611E-1 1.56468E-1 1.39117E-1 1.38154E-1 1.38346E-1 1.45332E-1 1.33445E-1 1.41801E-1 1.42785E-1 1.47392E-1 1.40764E-1 1.3444E-1 1.31812E-1 1.28E-1 1.18163E-1 1.16668E-1 1.21409E-1 1.29139E-1 1.56927E-1 2.71933E-1 3.08811E-1 3.57609E-1 2.74227E-1 2.93925E-1 3.17696E-1 3.02415E-1 2.85881E-1 2.66398E-1 2.7869E-1 2.71881E-1 2.97539E-1 3.32612E-1 3.17422E-1 2.85842E-1 2.35109E-1 1.76912E-1 1.48699E-1 1.687E-1 1.72479E-1 1.70554E-1 1.59335E-1 1.43949E-1 1.23151E-1 1.36454E-1 9.72389E-2 1.20306E-1 1.01923E-1 9.47772E-2 1.08084E-1 8.6675E-2 7.09527E-2 6.65234E-2 6.49498E-2 4.74225E-2 5.97777E-2 5.99114E-2 3.00742E-2 2.55363E-2 3.33361E-2 2.39729E-2 1.28469E-2 1.73715E-2 1.24532E-2 1.25917E-2 8.86448E-3 6.7012E-3 5.91107E-3 4.92877E-3 3.16519E-3 2.48771E-3 3.60525E-3 4.05347E-3 3.63714E-3 2.95542E-3 2.99129E-3 2.6747E-3 2.24319E-3 1.45638E-3 1.6687E-3 2.69002E-3 3.8068E-3 2.01703E-3 1.91809E-3 3.11243E-3 8.4399E-3 1.63519E-2 1.90157E-2 2.29206E-2 2.08078E-2 1.95082E-2 2.78187E-2 1.46979E-2 2.03939E-2 3.02548E-2 1.03873E-2 9.87977E-3 6.4803E-3 4.77367E-3 4.813E-3 8.54559E-3 1.05451E-2 7.73154E-3 6.97027E-3 4.89639E-3 3.95192E-3 2.75747E-3 1.13249E-3 1.6122E-3 2.87621E-3 4.07869E-3 4.17427E-3 6.44866E-3 7.73741E-3 9.5851E-3 1.22358E-2 1.02208E-2 1.49135E-2 2.97283E-2 4.41118E-2 5.2895E-2 7.02139E-2 5.04182E-2 6.27778E-2 6.58946E-2 5.49664E-2 4.07615E-2 7.96167E-2 2.26938E-1 3.25064E-1 2.11897E-1 2.79886E-1 2.91828E-1 2.10673E-1 1.43403E-1 2.51402E-1 2.30286E-1 1.33317E-1 8.25905E-2 5.43537E-2 6.08132E-2 8.46408E-2 1.10025E-1 1.6433E-1 1.47738E-1 1.83471E-1 2.88462E-1 4.53392E-1 -9999 -9999 -9999 -9999 -9999 -9999 -9999 -9999 -9999 -9999 -9999 -9999 -9999 -9999 -9999 -9999 -9999 -9999 -9999 -9999 -9999 -9999 -9999 -9999 -9999 -9999
-9999 -9999 -9999 -9999 -9999 -9999 -9999 -9999 -9999 -9999 -9999 -9999 -9999 -9999 -9999 -9999 -9999 -9999 -9999 -9999 -9999 -9999 -9999 -9999 -9999 -9999 -9999 -9999 -9999 -9999 -9999 -9999 -9999 -9999 -9999 -9999 -9999 -9999 -9999 -9999 -9999 -9999 -9999 -9999 -9999 -9999 -9999 -9999 -9999 -9999 -9999 -9999 -9999 -9999 -9999 -9999 -9999 -9999 -9999 -9999 -9999 -9999 -9999 -9999 -9999 -9999 -9999 -9999 -9999 -9999 -9999 -9999 -9999 -9999 -9999 -9999 -9999 -9999 -9999 -9999 -9999 -9999 -9999 -9999 -9999 -9999 -9999 -9999 -9999 -9999 -9999 1.57536E-1 1.40865E-1 1.40086E-1 1.38731E-1 1.37389E-1 1.29761E-1 1.31408E-1 1.38306E-1 1.41605E-1 1.46942E-1 1.92794E-1 1.66457E-1 1.37626E-1 1.13383E-1 1.16502E-1 1.15189E-1 1.19712E-1 1.09212E-1 1.30376E-1 2.02752E-1 2.67147E-1 2.10201E-1 2.23438E-1 2.68724E-1 2.79021E-1 2.6451E-1 2.04753E-1 2.4905E-1 2.68117E-1 2.62096E-1 3.07938E-1 2.81222E-1 2.52448E-1 2.15301E-1 2.22192E-1 2.01268E-1 1.55959E-1 1.62002E-1 1.66244E-1 1.57366E-1 1.42833E-1 1.21855E-1 1.11165E-1 1.04795E-1 1.11484E-1 1.22699E-1 1.30903E-1 1.07911E-1 9.42875E-2 6.09447E-2 5.34398E-2 6.31914E-2 4.51634E-2 4.97435E-2 5.83825E-2 5.65488E-2 3.30268E-2 2.29023E-2 2.35675E-2 1.63464E-2 1.0417E-2 1.42339E-2 8.27321E-3 1.03651E-2 5.91462E-3 3.75936E-3 4.41563E-3 3.25239E-3 3.05157E-3 2.15769E-3 2.7859E-3 2.75082E-3 2.2716E-3 2.00829E-3 2.46895E-3 3.13743E-3 2.15704E-3 1.75567E-3 1.97219E-3 5.79751E-3 1.00202E-2 4.01199E-3 2.12822E-3 2.87154E-3 7.91623E-3 1.07327E-2 1.44608E-2 1.94255E-2 2.398E-2 2.29286E-2 2.10822E-2 1.73442E-2 2.13967E-2 2.15237E-2 1.69443E-2 7.36952E-3 1.28773E-2 9.56178E-3 1.02099E-2 8.92901E-3 9.69368E-3 5.66705E-3 5.6107E-3 4.48438E-3 3.83764E-3 1.94581E-3 1.76826E-3 1.1222E-3 1.69998E-3 2.32712E-3 2.71054E-3 4.09672E-3 4.72998E-3 7.84746E-3 8.8113E-3 1.41941E-2 2.37408E-2 3.16225E-2 5.23639E-2 5.32127E-2 3.67067E-2 2.65003E-2 2.86493E-2 3.82484E-2 3.30561E-2 2.81113E-2 8.75075E-2 2.92709E-1 2.52194E-1 3.05793E-1 2.10789E-1 2.86712E-1 2.84726E-1 2.37414E-1 3.14064E-1 1.97119E-1 1.68753E-1 1.08903E-1 5.75639E-2 9.71308E-2 2.15254E-1 2.40011E-1 2.47468E-1 2.06633E-1 2.30561E-1 3.90777E-1 5.29017E-1 -9999 -9999 -9999 -9999 -9999 -9999 -9999 -9999 -9999 -9999 -9999 -9999 -9999 -9999 -9999 -9999 -9999 -9999 -9999 -9999 -9999 -9999 -9999 -9999 -9999 -9999
-9999 -9999 -9999 -9999 -9999 -9999 -9999 -9999 -9999 -9999 -9999 -9999 -9999 -9999 -9999 -9999 -9999 -9999 -9999 -9999 -9999 -9999 -9999 -9999 -9999 -9999 -9999 -9999 -9999 -9999 -9999 -9999 -9999 -9999 -9999 -9999 -9999 -9999 -9999 -9999 -9999 -9999 -9999 -9999 -9999 -9999 -9999 -9999 -9999 -9999 -9999 -9999 -9999 -9999 -9999 -9999 -9999 -9999 -9999 -9999 -9999 -9999 -9999 -9999 -9999 -9999 -9999 -9999 -9999 -9999 -9999 -9999 -9999 -9999 -9999 -9999 -9999 -9999 -9999 -9999 -9999 -9999 -9999 -9999 -9999 -9999 -9999 -9999 -9999 -9999 1.58611E-1 1.42434E-1 1.43622E-1 1.44418E-1 1.50825E-1 1.33632E-1 1.31776E-1 1.31592E-1 1.37349E-1 1.25729E-1 1.55381E-1 2.00233E-1 2.00412E-1 1.35233E-1 1.15335E-1 1.16502E-1 1.14863E-1 1.05075E-1 1.05225E-1 1.16642E-1 1.2856E-1 1.29718E-1 1.41461E-1 1.55573E-1 1.72674E-1 2.09431E-1 1.87643E-1 2.08571E-1 2.41457E-1 2.51819E-1 2.61795E-1 2.38111E-1 1.86783E-1 1.69754E-1 1.80948E-1 1.86245E-1 1.70711E-1 1.62069E-1 1.67546E-1 1.70071E-1 1.74506E-1 1.64303E-1 1.20069E-1 1.22068E-1 1.19896E-1 1.26864E-1 1.12756E-1 1.30804E-1 7.87619E-2 8.03023E-2 7.35146E-2 7.23855E-2 7.42991E-2 5.04518E-2 3.38286E-2 4.22706E-2 5.38416E-2 2.5707E-2 1.86334E-2 1.46303E-2 1.25688E-2 9.14113E-3 1.20099E-2 7.34305E-3 9.21706E-3 5.89367E-3 3.24078E-3 2.53879E-3 2.58862E-3 2.29584E-3 1.45621E-3 1.95147E-3 2.72618E-3 2.32215E-3 2.74439E-3 3.32175E-3 2.96014E-3 1.79766E-3 1.69307E-3 2.98301E-3 8.41174E-3 1.28972E-2 5.28429E-3 4.1319E-3 3.19046E-3 4.62764E-3 8.03747E-3 9.76489E-3 1.08165E-2 1.6609E-2 2.0565E-2 1.92845E-2 1.5413E-2 1.44766E-2 9.19265E-3 1.33618E-2 1.0969E-2 7.88693E-3 1.29573E-2 1.13776E-2 9.78872E-3 7.19122E-3 4.87612E-3 4.37601E-3 4.04424E-3 3.01534E-3 2.40953E-3 2.49236E-3 2.37494E-3 1.39799E-3 1.73137E-3 2.52792E-3 2.50125E-3 3.39942E-3 4.63322E-3 6.53086E-3 1.12744E-2 1.83708E-2 2.61877E-2 3.69225E-2 5.91643E-2 5.06782E-2 2.86161E-2 3.36437E-2 3.09624E-2 2.33082E-2 3.80704E-2 7.84777E-2 1.92648E-1 2.56801E-1 2.27047E-1 3.17586E-1 2.94655E-1 3.38558E-1 3.00548E-1 2.70484E-1 2.00106E-1 2.39315E-1 1.47281E-1 8.67579E-2 1.01371E-1 3.43688E-1 4.10177E-1 3.21358E-1 2.41577E-1 2.2275E-1 3.65733E-1 -9999 -9999 -9999 -9999 -9999 -9999 -9999 -9999 -9999 -9999 -9999 -9999 -9999 -9999 -9999 -9999 -9999 -9999 -9999 -9999 -9999 -9999 -9999 -9999 -9999 -9999 -9999
-9999 -9999 -9999 -9999 -9999 -9999 -9999 -9999 -9999 -9999 -9999 -9999 -9999 -9999 -9999 -9999 -9999 -9999 -9999 -9999 -9999 -9999 -9999 -9999 -9999 -9999 -9999 -9999 -9999 -9999 -9999 -9999 -9999 -9999 -9999 -9999 -9999 -9999 -9999 -9999 -9999 -9999 -9999 -9999 -9999 -9999 -9999 -9999 -9999 -9999 -9999 -9999 -9999 -9999 -9999 -9999 -9999 -9999 -9999 -9999 -9999 -9999 -9999 -9999 -9999 -9999 -9999 -9999 -9999 -9999 -9999 -9999 -9999 -9999 -9999 -9999 -9999 -9999 -9999 -9999 -9999 -9999 -9999 -9999 -9999 -9999 -9999 -9999 -9999 -9999 1.44019E-1 1.44818E-1 1.48254E-1 1.58428E-1 1.4406E-1 1.4188E-1 1.37797E-1 1.35322E-1 1.26262E-1 1.34252E-1 1.55109E-1 1.66233E-1 1.46987E-1 1.3618E-1 1.3466E-1 1.31323E-1 1.15782E-1 1.14472E-1 1.17305E-1 1.15328E-1 1.09585E-1 1.14047E-1 1.25086E-1 1.40505E-1 1.53104E-1 1.37015E-1 1.67413E-1 1.83734E-1 2.0704E-1 2.16013E-1 2.19322E-1 1.65611E-1 1.56351E-1 1.60004E-1 1.3283E-1 1.51378E-1 1.53446E-1 1.58207E-1 1.62257E-1 1.68044E-1 1.46608E-1 1.37343E-1 1.00294E-1 1.1189E-1 1.3061E-1 1.26095E-1 1.25201E-1 1.02569E-1 6.76689E-2 8.03514E-2 6.9733E-2 5.15943E-2 6.92434E-2 5.88564E-2 3.47251E-2 3.25264E-2 3.55392E-2 3.15347E-2 1.88188E-2 1.29106E-2 1.02837E-2 7.42568E-3 9.1773E-3 5.21917E-3 7.56816E-3 4.9797E-3 3.34417E-3 2.29596E-3 1.72042E-3 1.87649E-3 2.22309E-3 2.07778E-3 4.12644E-3 4.11557E-3 4.3437E-3 4.05709E-3 2.52986E-3 1.76969E-3 1.50132E-3 3.16561E-3 4.62221E-3 8.32155E-3 9.80257E-3 9.25524E-3 9.38052E-3 8.111E-3 1.27433E-2 1.34794E-2 1.18151E-2 2.12647E-2 2.3106E-2 1.74755E-2 1.28759E-2 1.13928E-2 9.69256E-3 8.71514E-3 7.643E-3 1.1445E-2 1.44877E-2 1.17664E-2 9.34167E-3 8.47321E-3 7.36024E-3 5.70177E-3 3.65707E-3 3.38638E-3 2.51867E-3 5.24594E-3 4.23246E-3 3.19034E-3 5.47421E-3 3.4376E-3 2.29145E-3 2.81745E-3 5.09102E-3 6.49528E-3 8.61423E-3 1.2708E-2 1.99783E-2 1.72759E-2 3.17323E-2 7.82639E-2 6.66308E-2 7.41222E-2 5.41997E-2 4.91987E-2 7.90888E-2 1.45216E-1 2.12905E-1 2.70465E-1 2.63805E-1 2.32661E-1 3.16017E-1 3.59881E-1 3.62596E-1 3.15369E-1 3.27053E-1 2.52851E-1 1.74382E-1 1.14512E-1 1.4634E-1 3.97444E-1 4.84578E-1 3.52477E-1 2.67427E-1 3.36535E-1 5.49448E-1 -9999 -9999 -9999 -9999 -9999 -9999 -9999 -9999 -9999 -9999 -9999 -9999 -9999 -9999 -9999 -9999 -9999 -9999 -9999 -9999 -9999 -9999 -9999 -9999 -9999 -9999 -9999
-9999 -9999 -9999 -9999 -9999 -9999 -9999 -9999 -9999 -9999 -9999 -9999 -9999 -9999 -9999 -9999 -9999 -9999 -9999 -9999 -9999 -9999 -9999 -9999 -9999 -9999 -9999 -9999 -9999 -9999 -9999 -9999 -9999 -9999 -9999 -9999 -9999 -9999 -9999 -9999 -9999 -9999 -9999 -9999 -9999 -9999 -9999 -9999 -9999 -9999 -9999 -9999 -9999 -9999 -9999 -9999 -9999 -9999 -9999 -9999 -9999 -9999 -9999 -9999 -9999 -9999 -9999 -9999 -9999 -9999 -9999 -9999 -9999 -9999 -9999 -9999 -9999 -9999 -9999 -9999 -9999 -9999 -9999 -9999 -9999 -9999 -9999 -9999 -9999 1.43622E-1 1.44418E-1 1.47033E-1 1.58644E-1 1.47488E-1 1.50987E-1 1.57854E-1 1.54227E-1 1.37354E-1 1.46942E-1 1.54956E-1 1.62012E-1 1.45571E-1 1.50628E-1 1.48163E-1 1.56057E-1 1.51035E-1 1.6501E-1 1.75049E-1 1.66125E-1 1.22604E-1 1.1634E-1 1.20927E-1 1.22817E-1 1.19193E-1 1.3901E-1 1.66298E-1 1.65177E-1 1.82767E-1 1.97219E-1 2.0711E-1 2.13284E-1 2.27058E-1 2.33261E-1 2.01863E-1 1.79494E-1 1.7645E-1 1.71978E-1 1.68176E-1 1.64282E-1 1.52146E-1 1.51314E-1 1.56831E-1 1.252E-1 1.46341E-1 1.30079E-1 1.00131E-1 1.01527E-1 7.86811E-2 6.19512E-2 6.51404E-2 6.23681E-2 4.28632E-2 5.85816E-2 4.21989E-2 2.82706E-2 2.1263E-2 2.37777E-2 2.58852E-2 1.89705E-2 1.49506E-2 1.03697E-2 6.70313E-3 5.72092E-3 3.01757E-3 4.64579E-3 2.87968E-3 1.86771E-3 2.23463E-3 1.6989E-3 2.00253E-3 3.11447E-3 2.3993E-3 3.19272E-3 3.26044E-3 3.6557E-3 4.89562E-3 2.7886E-3 1.84632E-3 1.93929E-3 4.39315E-3 7.79962E-3 1.0376E-2 1.19163E-2 1.50117E-2 1.39775E-2 1.297E-2 1.99469E-2 1.96258E-2 1.96321E-2 2.59589E-2 1.89726E-2 1.19924E-2 9.45133E-3 8.36244E-3 6.87034E-3 5.77513E-3 8.74783E-3 9.86931E-3 1.36952E-2 7.90162E-3 7.359E-3 6.63298E-3 4.88968E-3 5.60663E-3 5.8534E-3 3.83043E-3 3.37617E-3 5.8275E-3 8.31866E-3 6.54231E-3 9.54427E-3 1.00142E-2 1.18806E-2 4.21124E-3 6.88597E-3 7.71415E-3 8.97089E-3 1.11582E-2 9.70308E-3 9.0097E-3 2.02025E-2 5.04989E-2 9.73816E-2 1.06247E-1 8.26317E-2 1.49613E-1 1.52973E-1 2.0135E-1 2.09577E-1 2.76659E-1 2.34639E-1 1.60539E-1 1.90024E-1 2.6853E-1 3.76945E-1 4.06745E-1 3.87572E-1 3.93525E-1 3.91193E-1 3.26864E-1 2.5657E-1 3.60939E-1 5.34333E-1 5.26686E-1 4.45975E-1 4.34857E-1 -9999 -9999 -9999 -9999 -9999 -9999 -9999 -9999 -9999 -9999 -9999 -9999 -9999 -9999 -9999 -9999 -9999 -9999 -9999 -9999 -9999 -9999 -9999 -9999 -9999 -9999 -9999 -9999
-9999 -9999 -9999 -9999 -9999 -9999 -9999 -9999 -9999 -9999 -9999 -9999 -9999 -9999 -9999 -9999 -9999 -9999 -9999 -9999 -9999 -9999 -9999 -9999 -9999 -9999 -9999 -9999 -9999 -9999 -9999 -9999 -9999 -9999 -9999 -9999 -9999 -9999 -9999 -9999 -9999 -9999 -9999 -9999 -9999 -9999 -9999 -9999 -9999 -9999 -9999 -9999 -9999 -9999 -9999 -9999 -9999 -9999 -9999 -9999 -9999 -9999 -9999 -9999 -9999 -9999 -9999 -9999 -9999 -9999 -9999 -9999 -9999 -9999 -9999 -9999 -9999 -9999 -9999 -9999 -9999 -9999 -9999 -9999 -9999 -9999 -9999 -9999 -9999 1.4204E-1 1.43622E-1 1.47846E-1 1.37896E-1 1.4851E-1 1.51821E-1 1.59368E-1 1.41831E-1 1.51469E-1 1.90031E-1 1.86889E-1 1.67761E-1 1.75533E-1 1.73195E-1 1.71113E-1 1.646E-1 1.84672E-1 2.17429E-1 2.44396E-1 1.99694E-1 1.63173E-1 1.41264E-1 1.34545E-1 1.22269E-1 1.22962E-1 1.27018E-1 1.48361E-1 1.65187E-1 1.67744E-1 1.74813E-1 1.61952E-1 1.67283E-1 1.90752E-1 2.10598E-1 2.14861E-1 2.10795E-1 2.04151E-1 1.95277E-1 1.66593E-1 1.51713E-1 1.68388E-1 1.56589E-1 1.72345E-1 1.44023E-1 1.16623E-1 1.20838E-1 9.10891E-2 7.98395E-2 1.02719E-1 8.58873E-2 6.77479E-2 6.06246E-2 4.70085E-2 3.27952E-2 2.77224E-2 1.73185E-2 2.15062E-2 2.25715E-2 1.88008E-2 1.16788E-2 1.14638E-2 6.49417E-3 5.24351E-3 5.00557E-3 2.98494E-3 3.75486E-3 2.85065E-3 1.60356E-3 1.50847E-3 1.4921E-3 2.11127E-3 3.68805E-3 3.33385E-3 4.11296E-3 3.49298E-3 4.56462E-3 4.5737E-3 3.06243E-3 3.74828E-3 2.68319E-3 2.65725E-3 4.0822E-3 6.49458E-3 8.22368E-3 1.36049E-2 2.19115E-2 2.26649E-2 2.38784E-2 2.28041E-2 2.19953E-2 2.16564E-2 1.72067E-2 1.0992E-2 1.32461E-2 1.7547E-2 1.41392E-2 1.11624E-2 1.06192E-2 1.22009E-2 9.43626E-3 6.32491E-3 5.65133E-3 7.3826E-3 6.12501E-3 3.78338E-3 6.02016E-3 4.10449E-3 5.12986E-3 6.67682E-3 1.15752E-2 1.23498E-2 1.8172E-2 8.61872E-3 1.23077E-2 1.84527E-2 1.94855E-2 1.33444E-2 1.616E-2 1.76652E-2 1.33859E-2 1.64048E-2 1.54197E-2 2.62452E-2 6.31308E-2 9.61944E-2 1.50264E-1 1.97413E-1 2.02481E-1 1.53554E-1 1.26366E-1 1.89923E-1 1.87913E-1 1.08086E-1 9.65188E-2 1.41014E-1 2.18604E-1 3.66287E-1 3.38504E-1 4.8871E-1 5.29329E-1 5.45713E-1 5.20998E-1 5.36421E-1 5.76427E-1 5.73251E-1 4.92265E-1 5.31178E-1 -9999 -9999 -9999 -9999 -9999 -9999 -9999 -9999 -9999 -9999 -9999 -9999 -9999 -9999 -9999 -9999 -9999 -9999 -9999 -9999 -9999 -9999 -9999 -9999 -9999 -9999 -9999 -9999
-9999 -9999 -9999 -9999 -9999 -9999 -9999 -9999 -9999 -9999 -9999 -9999 -9999 -9999 -9999 -9999 -9999 -9999 -9999 -9999 -9999 -9999 -9999 -9999 -9999 -9999 -9999 -9999 -9999 -9999 -9999 -9999 -9999 -9999 -9999 -9999 -9999 -9999 -9999 -9999 -9999 -9999 -9999 -9999 -9999 -9999 -9999 -9999 -9999 -9999 -9999 -9999 -9999 -9999 -9999 -9999 -9999 -9999 -9999 -9999 -9999 -9999 -9999 -9999 -9999 -9999 -9999 -9999 -9999 -9999 -9999 -9999 -9999 -9999 -9999 -9999 -9999 -9999 -9999 -9999 -9999 -9999 -9999 -9999 -9999 -9999 -9999 -9999 -9999 1.40086E-1 1.43027E-1 1.3353E-1 1.4426E-1 1.48305E-1 1.49951E-1 1.38897E-1 1.35258E-1 1.39984E-1 1.49938E-1 1.52083E-1 1.66337E-1 1.83841E-1 1.71416E-1 1.8175E-1 1.94604E-1 2.12476E-1 2.3299E-1 2.02393E-1 1.88625E-1 1.798E-1 1.79985E-1 1.5329E-1 1.49128E-1 1.6498E-1 1.84462E-1 1.46408E-1 1.3207E-1 1.27332E-1 1.31365E-1 1.34552E-1 1.19671E-1 1.30623E-1 1.41208E-1 1.71572E-1 2.02767E-1 1.99403E-1 1.72291E-1 1.68406E-1 1.63266E-1 1.60209E-1 1.61799E-1 1.6936E-1 1.23464E-1 1.36831E-1 1.39495E-1 1.03749E-1 8.12266E-2 6.81164E-2 7.07363E-2 6.97506E-2 5.92819E-2 4.39648E-2 3.5211E-2 3.23173E-2 3.19344E-2 1.74845E-2 2.12212E-2 1.60488E-2 7.67204E-3 7.93878E-3 4.18333E-3 3.2604E-3 2.88082E-3 3.01541E-3 2.38826E-3 2.24179E-3 3.2288E-3 2.2576E-3 2.28823E-3 2.65616E-3 4.65723E-3 4.41406E-3 5.13926E-3 4.8775E-3 4.96759E-3 6.34438E-3 3.96956E-3 2.98721E-3 1.87455E-3 2.80596E-3 4.54422E-3 5.92082E-3 6.99408E-3 6.99656E-3 1.05044E-2 1.38254E-2 1.79463E-2 2.20745E-2 2.28318E-2 1.68336E-2 1.38123E-2 1.85383E-2 1.72088E-2 1.36636E-2 1.25664E-2 1.09555E-2 1.02277E-2 6.4777E-3 6.57415E-3 4.9601E-3 3.84419E-3 5.07478E-3 5.89391E-3 4.64803E-3 4.67828E-3 3.5403E-3 5.71839E-3 1.08131E-2 1.1278E-2 1.89153E-2 2.61287E-2 1.61258E-2 1.15043E-2 1.85054E-2 2.80713E-2 1.8561E-2 1.98542E-2 2.3606E-2 2.6065E-2 2.89125E-2 2.4064E-2 2.00154E-2 2.87552E-2 4.38787E-2 8.09311E-2 1.05653E-1 1.52523E-1 9.47967E-2 6.21293E-2 8.10215E-2 1.02376E-1 8.31054E-2 5.41682E-2 6.62757E-2 1.6965E-1 2.4249E-1 2.54497E-1 3.50639E-1 3.91227E-1 3.96962E-1 4.59299E-1 5.07887E-1 5.60806E-1 5.35811E-1 5.65035E-1 5.68375E-1 5.49412E-1 -9999 -9999 -9999 -9999 -9999 -9999 -9999 -9999 -9999 -9999 -9999 -9999 -9999 -9999 -9999 -9999 -9999 -9999 -9999 -9999 -9999 -9999 -9999 -9999 -9999 -9999 -9999
-9999 -9999 -9999 -9999 -9999 -9999 -9999 -9999 -9999 -9999 -9999 -9999 -9999 -9999 -9999 -9999 -9999 -9999 -9999 -9999 -9999 -9999 -9999 -9999 -9999 -9999 -9999 -9999 -9999 -9999 -9999 -9999 -9999 -9999 -9999 -9999 -9999 -9999 -9999 -9999 -9999 -9999 -9999 -9999 -9999 -9999 -9999 -9999 -9999 -9999 -9999 -9999 -9999 -9999 -9999 -9999 -9999 -9999 -9999 -9999 -9999 -9999 -9999 -9999 -9999 -9999 -9999 -9999 -9999 -9999 -9999 -9999 -9999 -9999 -9999 -9999 -9999 -9999 -9999 -9999 -9999 -9999 -9999 -9999 -9999 -9999 -9999 -9999 1.43423E-1 1.40475E-1 1.27481E-1 1.32226E-1 1.43662E-1 1.46473E-1 1.31791E-1 1.36017E-1 1.34127E-1 1.36329E-1 1.17505E-1 1.19333E-1 1.21722E-1 1.34827E-1 1.63012E-1 1.74845E-1 1.91059E-1 1.95371E-1 1.69311E-1 1.69311E-1 1.76698E-1 1.78841E-1 1.69107E-1 1.76036E-1 1.84372E-1 2.03561E-1 2.29357E-1 2.56456E-1 2.19447E-1 1.73456E-1 1.41429E-1 1.23275E-1 1.2035E-1 1.22983E-1 1.22983E-1 1.36437E-1 1.49133E-1 1.7093E-1 1.83219E-1 1.81695E-1 1.71344E-1 1.73184E-1 1.45033E-1 1.45968E-1 1.32811E-1 1.06274E-1 1.33955E-1 9.3262E-2 1.0023E-1 6.85054E-2 5.5807E-2 5.89816E-2 5.24457E-2 5.26001E-2 4.06516E-2 3.58757E-2 2.96133E-2 1.70154E-2 1.08075E-2 7.48177E-3 7.69875E-3 7.08928E-3 3.18082E-3 3.23632E-3 3.72407E-3 4.30444E-3 2.74435E-3 4.03687E-3 5.30413E-3 2.79796E-3 3.59722E-3 3.90711E-3 4.32122E-3 5.60988E-3 7.55098E-3 6.58054E-3 5.67651E-3 3.29527E-3 2.90463E-3 2.68934E-3 4.12476E-3 3.80019E-3 5.7394E-3 1.05623E-2 1.29743E-2 7.76173E-3 9.35609E-3 1.24204E-2 2.07432E-2 1.76959E-2 2.11615E-2 1.77891E-2 2.09794E-2 1.78469E-2 1.23824E-2 9.38922E-3 1.05467E-2 1.16819E-2 5.74034E-3 5.07742E-3 6.80121E-3 5.88204E-3 4.78701E-3 3.46021E-3 3.07082E-3 2.57046E-3 2.2103E-3 3.31921E-3 7.01543E-3 1.08559E-2 1.53522E-2 2.69532E-2 3.61473E-2 3.3643E-2 1.92965E-2 2.90396E-2 2.58744E-2 9.38251E-3 1.18697E-2 1.73174E-2 2.89575E-2 4.15157E-2 2.9262E-2 3.81246E-2 3.29963E-2 6.58015E-2 6.42317E-2 9.56491E-2 1.44948E-1 1.0247E-1 4.3806E-2 2.7361E-2 4.37187E-2 5.34011E-2 3.58491E-2 8.97755E-2 1.39943E-1 1.16105E-1 1.81132E-1 1.8345E-1 2.46368E-1 2.32541E-1 2.55526E-1 2.95391E-1 3.91295E-1 5.56874E-1 5.18352E-1 5.53398E-1 5.43861E-1 -9999 -9999 -9999 -9999 -9999 -9999 -9999 -9999 -9999 -9999 -9999 -9999 -9999 -9999 -9999 -9999 -9999 -9999 -9999 -9999 -9999 -9999 -9999 -9999 -9999 -9999 -9999
-9999 -9999 -9999 -9999 -9999 -9999 -9999 -9999 -9999 -9999 -9999 -9999 -9999 -9999 -9999 -9999 -9999 -9999 -9999 -9999 -9999 -9999 -9999 -9999 -9999 -9999 -9999 -9999 -9999 -9999 -9999 -9999 -9999 -9999 -9999 -9999 -9999 -9999 -9999 -9999 -9999 -9999 -9999 -9999 -9999 -9999 -9999 -9999 -9999 -9999 -9999 -9999 -9999 -9999 -9999 -9999 -9999 -9999 -9999 -9999 -9999 -9999 -9999 -9999 -9999 -9999 -9999 -9999 -9999 -9999 -9999 -9999 -9999 -9999 -9999 -9999 -9999 -9999 -9999 -9999 -9999 -9999 -9999 -9999 -9999 -9999 -9999 -9999 1.49278E-1 1.28562E-1 1.2623E-1 1.28562E-1 1.32412E-1 1.26867E-1 1.27047E-1 1.37163E-1 1.56116E-1 1.67308E-1 1.5824E-1 1.34104E-1 1.16323E-1 1.01748E-1 1.19624E-1 1.44923E-1 1.58448E-1 1.49135E-1 1.59257E-1 1.61226E-1 1.62772E-1 1.54799E-1 1.58455E-1 1.69107E-1 1.91575E-1 2.04267E-1 2.8407E-1 3.14652E-1 3.10307E-1 2.4711E-1 1.78883E-1 1.63706E-1 1.55472E-1 1.48205E-1 1.40265E-1 1.23619E-1 1.35621E-1 1.57146E-1 1.59993E-1 1.54642E-1 1.50058E-1 1.33966E-1 1.34521E-1 1.19153E-1 1.30761E-1 1.08721E-1 1.19524E-1 8.07967E-2 6.49564E-2 5.63777E-2 5.82932E-2 4.73818E-2 3.55506E-2 4.02752E-2 4.00088E-2 2.10873E-2 1.86935E-2 1.6362E-2 1.08758E-2 5.76352E-3 6.1289E-3 5.65686E-3 3.63412E-3 5.35962E-3 6.50647E-3 4.98236E-3 3.3872E-3 5.50233E-3 6.07011E-3 3.02244E-3 5.34512E-3 5.64038E-3 4.2673E-3 7.11553E-3 9.57984E-3 5.781E-3 3.96289E-3 2.61797E-3 2.53241E-3 3.87479E-3 8.5352E-3 7.95611E-3 6.42045E-3 1.21737E-2 2.00519E-2 1.59496E-2 1.49029E-2 2.61773E-2 2.46505E-2 1.97181E-2 1.71278E-2 1.67031E-2 1.24256E-2 1.13997E-2 1.25636E-2 7.73387E-3 8.63388E-3 1.13613E-2 8.75704E-3 8.86312E-3 6.38071E-3 4.35446E-3 5.46675E-3 4.44696E-3 3.65694E-3 3.97136E-3 2.71768E-3 2.56578E-3 4.54819E-3 5.67482E-3 9.0688E-3 1.8153E-2 4.82228E-2 5.14288E-2 2.95791E-2 4.90818E-2 4.79445E-2 1.24472E-2 1.14396E-2 1.52868E-2 1.96522E-2 3.73951E-2 5.18177E-2 6.18776E-2 4.4424E-2 7.48808E-2 9.80146E-2 1.13204E-1 1.0058E-1 1.03188E-1 7.01149E-2 3.17048E-2 2.21727E-2 2.87838E-2 3.20833E-2 5.84808E-2 6.33475E-2 7.92249E-2 1.08109E-1 1.42613E-1 1.8513E-1 1.43108E-1 1.68384E-1 2.14856E-1 3.0174E-1 5.43405E-1 5.11429E-1 5.54698E-1 -9999 -9999 -9999 -9999 -9999 -9999 -9999 -9999 -9999 -9999 -9999 -9999 -9999 -9999 -9999 -9999 -9999 -9999 -9999 -9999 -9999 -9999 -9999 -9999 -9999 -9999 -9999 -9999
-9999 -9999 -9999 -9999 -9999 -9999 -9999 -9999 -9999 -9999 -9999 -9999 -9999 -9999 -9999 -9999 -9999 -9999 -9999 -9999 -9999 -9999 -9999 -9999 -9999 -9999 -9999 -9999 -9999 -9999 -9999 -9999 -9999 -9999 -9999 -9999 -9999 -9999 -9999 -9999 -9999 -9999 -9999 -9999 -9999 -9999 -9999 -9999 -9999 -9999 -9999 -9999 -9999 -9999 -9999 -9999 -9999 -9999 -9999 -9999 -9999 -9999 -9999 -9999 -9999 -9999 -9999 -9999 -9999 -9999 -9999 -9999 -9999 -9999 -9999 -9999 -9999 -9999 -9999 -9999 -9999 -9999 -9999 -9999 -9999 -9999 -9999 1.54279E-1 1.36937E-1 1.302E-1 1.19871E-1 1.25875E-1 1.14273E-1 1.15588E-1 1.23153E-1 1.36883E-1 1.93147E-1 2.35101E-1 2.24675E-1 1.87774E-1 1.37869E-1 1.11078E-1 1.06557E-1 1.03694E-1 1.20525E-1 1.39128E-1 1.47493E-1 1.57739E-1 1.41703E-1 1.43094E-1 1.52893E-1 1.65702E-1 1.71311E-1 2.03209E-1 2.55722E-1 3.02453E-1 3.1112E-1 2.32893E-1 1.938E-1 1.89206E-1 1.87969E-1 2.00779E-1 1.72155E-1 1.43472E-1 1.3923E-1 1.45594E-1 1.53573E-1 1.41612E-1 1.39788E-1 1.37489E-1 1.34507E-1 1.32728E-1 1.31045E-1 1.20543E-1 9.20452E-2 8.13073E-2 6.91892E-2 6.76753E-2 6.75205E-2 6.07989E-2 3.85574E-2 2.20699E-2 3.37691E-2 2.78659E-2 2.12917E-2 1.19718E-2 8.74751E-3 5.83134E-3 3.75968E-3 3.78717E-3 3.77872E-3 5.72692E-3 9.51446E-3 7.40247E-3 6.47482E-3 9.55757E-3 1.01122E-2 5.26799E-3 6.31183E-3 9.95092E-3 9.84686E-3 1.07726E-2 9.46731E-3 3.41141E-3 2.23411E-3 3.18326E-3 6.13506E-3 6.35036E-3 8.93483E-3 1.57054E-2 1.06782E-2 9.62105E-3 1.70548E-2 2.53898E-2 1.82649E-2 2.42852E-2 1.94385E-2 1.70036E-2 1.68271E-2 9.65423E-3 8.14666E-3 8.609E-3 6.51983E-3 7.69733E-3 9.73367E-3 1.05531E-2 9.58155E-3 6.54989E-3 5.94578E-3 4.71115E-3 2.95189E-3 4.19571E-3 4.11724E-3 9.63765E-3 8.73068E-3 6.62856E-3 9.53214E-3 7.1312E-3 1.11722E-2 2.13502E-2 5.26098E-2 7.27222E-2 5.31138E-2 7.04713E-2 5.11016E-2 1.87108E-2 1.58813E-2 1.14222E-2 1.29938E-2 2.46143E-2 3.92823E-2 4.22636E-2 7.24435E-2 8.08818E-2 6.75436E-2 5.37051E-2 5.76317E-2 4.23755E-2 6.57226E-2 4.17278E-2 2.53961E-2 1.89809E-2 3.0432E-2 3.71681E-2 7.38012E-2 8.37284E-2 7.33819E-2 9.05667E-2 1.62783E-1 1.48232E-1 1.42938E-1 1.88985E-1 2.19062E-1 4.13202E-1 5.17599E-1 -9999 -9999 -9999 -9999 -9999 -9999 -9999 -9999 -9999 -9999 -9999 -9999 -9999 -9999 -9999 -9999 -9999 -9999 -9999 -9999 -9999 -9999 -9999 -9999 -9999 -9999 -9999 -9999 -9999
-9999 -9999 -9999 -9999 -9999 -9999 -9999 -9999 -9999 -9999 -9999 -9999 -9999 -9999 -9999 -9999 -9999 -9999 -9999 -9999 -9999 -9999 -9999 -9999 -9999 -9999 -9999 -9999 -9999 -9999 -9999 -9999 -9999 -9999 -9999 -9999 -9999 -9999 -9999 -9999 -9999 -9999 -9999 -9999 -9999 -9999 -9999 -9999 -9999 -9999 -9999 -9999 -9999 -9999 -9999 -9999 -9999 -9999 -9999 -9999 -9999 -9999 -9999 -9999 -9999 -9999 -9999 -9999 -9999 -9999 -9999 -9999 -9999 -9999 -9999 -9999 -9999 -9999 -9999 -9999 -9999 -9999 -9999 -9999 -9999 -9999 1.47642E-1 1.50308E-1 1.33718E-1 1.22972E-1 1.19871E-1 1.0566E-1 1.10887E-1 1.11685E-1 1.18597E-1 1.51191E-1 2.23412E-1 2.69203E-1 2.58993E-1 2.01961E-1 1.80303E-1 1.52912E-1 1.10155E-1 9.97122E-2 1.08583E-1 1.24874E-1 1.41869E-1 1.30475E-1 1.31399E-1 1.38958E-1 1.42099E-1 1.44213E-1 1.7376E-1 2.07191E-1 2.18336E-1 1.93416E-1 1.82733E-1 1.49053E-1 1.37145E-1 1.34302E-1 1.28299E-1 1.53676E-1 1.73747E-1 1.70077E-1 1.63388E-1 1.47306E-1 1.31546E-1 1.33443E-1 1.32837E-1 1.27581E-1 1.30107E-1 1.06408E-1 9.89825E-2 9.11886E-2 6.15008E-2 6.48579E-2 6.98141E-2 6.70204E-2 4.94607E-2 3.98118E-2 3.19405E-2 2.1803E-2 2.7834E-2 1.56698E-2 1.79337E-2 9.35187E-3 6.10092E-3 4.4395E-3 6.17026E-3 5.20062E-3 5.67158E-3 6.10394E-3 8.45088E-3 1.32925E-2 1.29696E-2 1.65985E-2 1.63459E-2 6.9498E-3 5.65242E-3 1.22349E-2 1.60013E-2 1.14628E-2 6.74636E-3 4.55808E-3 4.53224E-3 6.8389E-3 6.0633E-3 1.20023E-2 1.3433E-2 1.86371E-2 1.57831E-2 1.39378E-2 2.0085E-2 1.88498E-2 2.26223E-2 2.00622E-2 1.56641E-2 1.75102E-2 1.29398E-2 1.0153E-2 8.43319E-3 6.36871E-3 4.63799E-3 6.46265E-3 9.8522E-3 9.64565E-3 6.21736E-3 4.63523E-3 3.2511E-3 4.4804E-3 3.48212E-3 4.53489E-3 7.72088E-3 1.03934E-2 1.567E-2 1.23023E-2 2.09465E-2 1.0733E-2 6.55592E-3 1.63828E-2 2.64064E-2 4.96945E-2 8.72249E-2 9.45073E-2 7.85598E-2 7.02698E-2 2.12658E-2 1.51855E-2 1.06534E-2 1.93358E-2 3.07892E-2 2.66175E-2 3.36082E-2 6.06896E-2 4.15584E-2 2.85795E-2 2.73666E-2 2.03816E-2 3.6639E-2 3.36964E-2 2.22654E-2 3.91825E-2 9.71233E-2 1.04532E-1 1.92064E-1 1.92572E-1 1.59625E-1 1.16125E-1 1.38027E-1 1.29198E-1 1.30343E-1 1.51053E-1 1.92374E-1 4.15157E-1 -9999 -9999 -9999 -9999 -9999 -9999 -9999 -9999 -9999 -9999 -9999 -9999 -9999 -9999 -9999 -9999 -9999 -9999 -9999 -9999 -9999 -9999 -9999 -9999 -9999 -9999 -9999 -9999 -9999 -9999
-9999 -9999 -9999 -9999 -9999 -9999 -9999 -9999 -9999 -9999 -9999 -9999 -9999 -9999 -9999 -9999 -9999 -9999 -9999 -9999 -9999 -9999 -9999 -9999 -9999 -9999 -9999 -9999 -9999 -9999 -9999 -9999 -9999 -9999 -9999 -9999 -9999 -9999 -9999 -9999 -9999 -9999 -9999 -9999 -9999 -9999 -9999 -9999 -9999 -9999 -9999 -9999 -9999 -9999 -9999 -9999 -9999 -9999 -9999 -9999 -9999 -9999 -9999 -9999 -9999 -9999 -9999 -9999 -9999 -9999 -9999 -9999 -9999 -9999 -9999 -9999 -9999 -9999 -9999 -9999 -9999 -9999 -9999 -9999 -9999 -9999 1.39411E-1 1.32784E-1 1.25611E-1 1.22972E-1 1.07351E-1 1.05508E-1 1.04597E-1 1.07351E-1 1.25153E-1 1.93147E-1 2.6057E-1 2.74081E-1 2.35621E-1 2.10256E-1 2.01172E-1 1.91388E-1 1.48312E-1 1.27551E-1 1.15654E-1 1.24698E-1 1.1764E-1 1.29007E-1 1.31585E-1 1.39348E-1 1.24445E-1 1.33359E-1 1.37164E-1 1.47048E-1 1.34173E-1 1.4051E-1 1.29869E-1 1.23953E-1 1.16781E-1 1.03731E-1 1.03582E-1 1.1456E-1 1.27758E-1 1.60946E-1 1.52E-1 1.45225E-1 1.47337E-1 1.44229E-1 1.46219E-1 1.37755E-1 1.09077E-1 1.05052E-1 9.87123E-2 9.34586E-2 7.05494E-2 5.67912E-2 6.59493E-2 6.01235E-2 4.28365E-2 4.30849E-2 2.98276E-2 1.73503E-2 2.10871E-2 1.37537E-2 1.2754E-2 9.38888E-3 6.27261E-3 4.46257E-3 7.73023E-3 6.47645E-3 8.25743E-3 7.23883E-3 8.27124E-3 1.30188E-2 2.08578E-2 2.62517E-2 1.66744E-2 7.86089E-3 1.14222E-2 1.19743E-2 1.81056E-2 9.43236E-3 4.98405E-3 4.04603E-3 6.49786E-3 1.24587E-2 9.93776E-3 1.3106E-2 1.76645E-2 1.59443E-2 1.98935E-2 1.73572E-2 2.25837E-2 2.02786E-2 2.11465E-2 1.94073E-2 1.62609E-2 1.40366E-2 9.81984E-3 6.6722E-3 6.49501E-3 6.63123E-3 3.99607E-3 5.03997E-3 6.47304E-3 7.70459E-3 6.67685E-3 3.83865E-3 3.5892E-3 3.46416E-3 5.46318E-3 8.81085E-3 1.28246E-2 1.50229E-2 1.95736E-2 2.40311E-2 3.17339E-2 1.09713E-2 6.56916E-3 1.0475E-2 1.64971E-2 3.29481E-2 6.6099E-2 1.16312E-1 1.07042E-1 9.02476E-2 3.05509E-2 1.97505E-2 1.01157E-2 1.48906E-2 2.08349E-2 1.83202E-2 2.58671E-2 4.12237E-2 3.90369E-2 2.8746E-2 1.86012E-2 1.08423E-2 1.53137E-2 1.8343E-2 2.36146E-2 6.27609E-2 1.26897E-1 2.20367E-1 2.97878E-1 3.13147E-1 3.34248E-1 3.2134E-1 2.674E-1 1.26411E-1 1.13983E-1 1.96548E-1 4.19692E-1 5.25775E-1 -9999 -9999 -9999 -9999 -9999 -9999 -9999 -9999 -9999 -9999 -9999 -9999 -9999 -9999 -9999 -9999 -9999 -9999 -9999 -9999 -9999 -9999 -9999 -9999 -9999 -9999 -9999 -9999 -9999 -9999
-9999 -9999 -9999 -9999 -9999 -9999 -9999 -9999 -9999 -9999 -9999 -9999 -9999 -9999 -9999 -9999 -9999 -9999 -9999 -9999 -9999 -9999 -9999 -9999 -9999 -9999 -9999 -9999 -9999 -9999 -9999 -9999 -9999 -9999 -9999 -9999 -9999 -9999 -9999 -9999 -9999 -9999 -9999 -9999 -9999 -9999 -9999 -9999 -9999 -9999 -9999 -9999 -9999 -9999 -9999 -9999 -9999 -9999 -9999 -9999 -9999 -9999 -9999 -9999 -9999 -9999 -9999 -9999 -9999 -9999 -9999 -9999 -9999 -9999 -9999 -9999 -9999 -9999 -9999 -9999 -9999 -9999 -9999 -9999 -9999 -9999 1.2686E-1 1.33718E-1 1.26323E-1 1.10012E-1 1.07971E-1 1.05356E-1 1.0566E-1 1.06139E-1 1.5767E-1 2.27824E-1 2.66625E-1 2.40683E-1 2.26591E-1 2.09171E-1 2.10256E-1 1.87992E-1 1.71954E-1 1.57369E-1 1.39949E-1 1.20363E-1 1.2192E-1 1.31957E-1 1.34777E-1 1.26587E-1 1.27671E-1 1.33735E-1 1.34491E-1 1.29511E-1 1.66676E-1 2.35314E-1 1.99332E-1 1.70771E-1 1.4149E-1 1.22288E-1 1.12298E-1 1.021E-1 1.09606E-1 1.11308E-1 1.44326E-1 1.58625E-1 1.52162E-1 1.47838E-1 1.39884E-1 1.21298E-1 1.24441E-1 1.16542E-1 8.42576E-2 8.73211E-2 9.07194E-2 7.70888E-2 4.60506E-2 5.11217E-2 2.79548E-2 2.2634E-2 2.98537E-2 2.0118E-2 1.2806E-2 1.09589E-2 7.74118E-3 4.64007E-3 4.78192E-3 5.12083E-3 7.16132E-3 1.23462E-2 1.32558E-2 8.4577E-3 8.16435E-3 1.08066E-2 1.52736E-2 2.9214E-2 1.88507E-2 1.12808E-2 2.37949E-2 2.14729E-2 1.4407E-2 7.70382E-3 5.14556E-3 7.05155E-3 1.12489E-2 1.55313E-2 1.75384E-2 1.73736E-2 1.788E-2 1.57673E-2 2.17926E-2 2.25117E-2 2.50215E-2 2.25791E-2 2.3758E-2 1.43502E-2 1.65146E-2 9.2676E-3 6.38185E-3 5.65957E-3 4.89312E-3 3.49748E-3 3.34741E-3 5.93706E-3 8.87096E-3 5.27927E-3 4.56942E-3 5.40616E-3 6.21554E-3 4.49329E-3 4.53463E-3 8.75439E-3 1.26071E-2 1.7865E-2 2.21302E-2 3.63773E-2 3.26991E-2 2.16806E-2 1.18046E-2 1.42363E-2 1.80936E-2 3.1636E-2 6.69604E-2 9.39484E-2 1.007E-1 3.18557E-2 2.77931E-2 2.26858E-2 1.23658E-2 1.12712E-2 1.23673E-2 1.40467E-2 1.91466E-2 2.49702E-2 2.60069E-2 2.14955E-2 2.16381E-2 1.26002E-2 1.14896E-2 8.97083E-3 3.70375E-2 1.16679E-1 1.77487E-1 1.72119E-1 1.90822E-1 2.98019E-1 2.959E-1 3.97565E-1 4.07074E-1 1.90097E-1 1.06545E-1 2.92364E-1 5.27313E-1 -9999 -9999 -9999 -9999 -9999 -9999 -9999 -9999 -9999 -9999 -9999 -9999 -9999 -9999 -9999 -9999 -9999 -9999 -9999 -9999 -9999 -9999 -9999 -9999 -9999 -9999 -9999 -9999 -9999 -9999 -9999
-9999 -9999 -9999 -9999 -9999 -9999 -9999 -9999 -9999 -9999 -9999 -9999 -9999 -9999 -9999 -9999 -9999 -9999 -9999 -9999 -9999 -9999 -9999 -9999 -9999 -9999 -9999 -9999 -9999 -9999 -9999 -9999 -9999 -9999 -9999 -9999 -9999 -9999 -9999 -9999 -9999 -9999 -9999 -9999 -9999 -9999 -9999 -9999 -9999 -9999 -9999 -9999 -9999 -9999 -9999 -9999 -9999 -9999 -9999 -9999 -9999 -9999 -9999 -9999 -9999 -9999 -9999 -9999 -9999 -9999 -9999 -9999 -9999 -9999 -9999 -9999 -9999 -9999 -9999 -9999 -9999 -9999 -9999 -9999 -9999 1.2686E-1 1.27578E-1 1.28663E-1 1.27398E-1 1.10647E-1 1.07041E-1 1.04597E-1 9.62189E-2 1.23915E-1 1.72352E-1 2.27536E-1 2.3151E-1 2.29475E-1 2.16986E-1 2.03811E-1 1.86002E-1 1.88242E-1 1.75713E-1 1.69179E-1 1.44161E-1 1.39399E-1 1.31274E-1 1.38037E-1 1.23961E-1 1.32276E-1 1.33214E-1 1.39298E-1 1.28779E-1 1.4652E-1 2.31954E-1 2.86905E-1 3.00388E-1 2.5032E-1 2.14289E-1 1.72915E-1 1.54732E-1 1.18199E-1 9.5207E-2 1.03013E-1 1.25507E-1 1.39595E-1 1.48143E-1 1.31235E-1 1.27672E-1 1.23057E-1 1.14892E-1 1.07513E-1 8.97228E-2 8.00545E-2 6.94391E-2 6.71862E-2 4.62231E-2 5.13181E-2 3.08451E-2 2.03857E-2 2.11261E-2 1.62821E-2 1.07714E-2 1.09857E-2 9.58931E-3 5.92244E-3 8.95545E-3 9.38418E-3 7.02678E-3 1.34105E-2 1.91252E-2 2.24015E-2 1.76075E-2 1.82934E-2 2.74747E-2 3.6262E-2 2.17786E-2 1.57537E-2 2.03348E-2 9.43544E-3 6.8838E-3 7.46772E-3 7.82308E-3 1.23686E-2 1.33407E-2 2.07325E-2 1.82661E-2 2.05156E-2 2.08337E-2 2.04317E-2 1.94758E-2 1.84032E-2 2.08017E-2 2.48852E-2 2.08757E-2 1.28655E-2 1.47264E-2 6.44265E-3 4.80122E-3 4.34572E-3 3.84238E-3 2.94798E-3 3.69591E-3 5.92934E-3 5.81668E-3 4.28118E-3 5.06784E-3 3.76118E-3 5.55852E-3 4.26415E-3 2.46939E-3 3.8667E-3 5.52936E-3 7.21385E-3 1.62342E-2 3.52556E-2 5.62824E-2 6.20324E-2 3.63277E-2 2.51036E-2 3.56637E-2 4.32574E-2 9.10029E-2 1.19255E-1 4.87079E-2 3.9896E-2 3.02327E-2 2.49888E-2 2.4297E-2 1.74031E-2 1.29371E-2 1.04184E-2 1.12265E-2 1.54804E-2 1.41953E-2 1.7753E-2 3.40704E-2 3.93409E-2 2.32655E-2 1.20983E-2 2.41211E-2 7.2682E-2 8.14768E-2 8.22396E-2 1.50538E-1 1.653E-1 1.75484E-1 3.67839E-1 4.6087E-1 2.19012E-1 1.6078E-1 2.4452E-1 4.98784E-1 -9999 -9999 -9999 -9999 -9999 -9999 -9999 -9999 -9999 -9999 -9999 -9999 -9999 -9999 -9999 -9999 -9999 -9999 -9999 -9999 -9999 -9999 -9999 -9999 -9999 -9999 -9999 -9999 -9999 -9999 -9999
-9999 -9999 -9999 -9999 -9999 -9999 -9999 -9999 -9999 -9999 -9999 -9999 -9999 -9999 -9999 -9999 -9999 -9999 -9999 -9999 -9999 -9999 -9999 -9999 -9999 -9999 -9999 -9999 -9999 -9999 -9999 -9999 -9999 -9999 -9999 -9999 -9999 -9999 -9999 -9999 -9999 -9999 -9999 -9999 -9999 -9999 -9999 -9999 -9999 -9999 -9999 -9999 -9999 -9999 -9999 -9999 -9999 -9999 -9999 -9999 -9999 -9999 -9999 -9999 -9999 -9999 -9999 -9999 -9999 -9999 -9999 -9999 -9999 -9999 -9999 -9999 -9999 -9999 -9999 -9999 -9999 -9999 -9999 -9999 -9999 1.27039E-1 1.27939E-1 1.29209E-1 1.14364E-1 1.10806E-1 1.06119E-1 9.3034E-2 1.03256E-1 1.32527E-1 1.70964E-1 1.87488E-1 2.22315E-1 2.20059E-1 2.09313E-1 1.76069E-1 1.78211E-1 1.70793E-1 1.6163E-1 1.42255E-1 1.42055E-1 1.47413E-1 1.4639E-1 1.29744E-1 1.30669E-1 1.38774E-1 1.39165E-1 1.27905E-1 1.30106E-1 1.62854E-1 2.27861E-1 2.6279E-1 2.91301E-1 2.8542E-1 2.57261E-1 2.24985E-1 1.7315E-1 1.44127E-1 1.02357E-1 1.01687E-1 1.12652E-1 1.25155E-1 1.19752E-1 1.2079E-1 1.08845E-1 1.11715E-1 1.07069E-1 9.7526E-2 9.48247E-2 7.89182E-2 6.01354E-2 3.6981E-2 3.35712E-2 4.02818E-2 3.61419E-2 3.10036E-2 2.20485E-2 1.19187E-2 1.08898E-2 1.72353E-2 1.21864E-2 1.05755E-2 1.6683E-2 1.28243E-2 1.7613E-2 1.50216E-2 1.79796E-2 3.38031E-2 2.06654E-2 1.77738E-2 2.14097E-2 3.0741E-2 2.21134E-2 1.30147E-2 1.58281E-2 2.06739E-2 2.02693E-2 2.18212E-2 1.94441E-2 2.34143E-2 2.02357E-2 1.80658E-2 2.00945E-2 1.63044E-2 2.27403E-2 2.75474E-2 2.05336E-2 2.48294E-2 1.65509E-2 1.45001E-2 1.21345E-2 1.04216E-2 1.16498E-2 7.55725E-3 3.92929E-3 2.75222E-3 3.54871E-3 3.59233E-3 5.64524E-3 5.976E-3 3.49476E-3 4.13604E-3 4.78969E-3 4.14272E-3 3.56807E-3 3.60905E-3 2.30844E-3 3.45888E-3 3.89015E-3 6.30786E-3 1.14783E-2 2.06502E-2 3.3102E-2 4.98708E-2 8.48625E-2 5.34499E-2 4.24933E-2 7.35709E-2 1.16481E-1 1.18126E-1 4.14446E-2 3.57973E-2 3.04313E-2 2.79229E-2 2.56442E-2 1.6805E-2 1.20074E-2 8.62895E-3 8.34654E-3 1.4951E-2 2.05555E-2 3.38624E-2 5.81882E-2 4.23816E-2 3.22102E-2 1.87839E-2 1.54426E-2 4.61901E-2 5.25542E-2 8.35835E-2 9.74033E-2 8.14625E-2 1.5291E-1 3.50829E-1 5.27679E-1 4.22465E-1 4.1685E-1 3.70594E-1 5.33464E-1 -9999 -9999 -9999 -9999 -9999 -9999 -9999 -9999 -9999 -9999 -9999 -9999 -9999 -9999 -9999 -9999 -9999 -9999 -9999 -9999 -9999 -9999 -9999 -9999 -9999 -9999 -9999 -9999 -9999 -9999 -9999
-9999 -9999 -9999 -9999 -9999 -9999 -9999 -9999 -9999 -9999 -9999 -9999 -9999 -9999 -9999 -9999 -9999 -9999 -9999 -9999 -9999 -9999 -9999 -9999 -9999 -9999 -9999 -9999 -9999 -9999 -9999 -9999 -9999 -9999 -9999 -9999 -9999 -9999 -9999 -9999 -9999 -9999 -9999 -9999 -9999 -9999 -9999 -9999 -9999 -9999 -9999 -9999 -9999 -9999 -9999 -9999 -9999 -9999 -9999 -9999 -9999 -9999 -9999 -9999 -9999 -9999 -9999 -9999 -9999 -9999 -9999 -9999 -9999 -9999 -9999 -9999 -9999 -9999 -9999 -9999 -9999 -9999 -9999 -9999 1.27398E-1 1.2812E-1 1.28482E-1 1.15022E-1 1.13383E-1 1.09696E-1 1.05966E-1 9.42683E-2 1.09329E-1 1.31228E-1 1.4386E-1 1.90241E-1 2.27453E-1 2.21467E-1 1.76069E-1 1.61299E-1 1.60639E-1 1.54244E-1 1.36956E-1 1.38898E-1 1.41062E-1 1.43055E-1 1.3329E-1 1.34048E-1 1.42127E-1 1.43729E-1 1.26341E-1 1.31779E-1 1.42538E-1 1.99707E-1 2.00317E-1 2.47423E-1 2.75668E-1 2.85287E-1 2.74364E-1 2.29937E-1 1.99411E-1 1.63126E-1 1.16675E-1 1.04505E-1 1.17802E-1 1.08447E-1 1.11892E-1 1.11311E-1 1.10363E-1 9.72398E-2 1.0047E-1 7.34126E-2 6.8726E-2 6.37158E-2 5.92045E-2 5.09729E-2 3.57258E-2 2.59093E-2 2.58926E-2 1.87832E-2 1.82918E-2 1.34431E-2 1.66E-2 2.58419E-2 1.69627E-2 2.36164E-2 2.71491E-2 2.09492E-2 3.31412E-2 1.82131E-2 1.96977E-2 3.01265E-2 1.90556E-2 2.24506E-2 2.0114E-2 2.82539E-2 2.74602E-2 2.15443E-2 1.40129E-2 2.24463E-2 1.18933E-2 1.60786E-2 1.58067E-2 2.3052E-2 1.41185E-2 1.61076E-2 2.82573E-2 1.80738E-2 3.03527E-2 2.32635E-2 2.071E-2 2.34185E-2 1.5947E-2 1.03733E-2 1.13918E-2 1.27107E-2 5.73188E-3 3.26353E-3 2.75312E-3 3.57659E-3 4.83519E-3 6.25351E-3 4.65715E-3 4.42715E-3 4.24234E-3 3.08055E-3 2.68299E-3 3.39287E-3 5.879E-3 9.02006E-3 5.33752E-3 5.93703E-3 7.53321E-3 6.48892E-3 1.20062E-2 1.9146E-2 3.10993E-2 5.36333E-2 8.44924E-2 9.20813E-2 7.3764E-2 8.7336E-2 1.1685E-1 9.66027E-2 7.6945E-2 2.90591E-2 2.37175E-2 1.49688E-2 1.66901E-2 1.35141E-2 1.45104E-2 1.22106E-2 1.05512E-2 1.77147E-2 3.72548E-2 5.93241E-2 8.6541E-2 9.29833E-2 9.59853E-2 5.52345E-2 2.4214E-2 2.61857E-2 3.03238E-2 3.85892E-2 3.04073E-2 4.10799E-2 1.21472E-1 3.11343E-1 5.14088E-1 5.20633E-1 5.30878E-1 -9999 -9999 -9999 -9999 -9999 -9999 -9999 -9999 -9999 -9999 -9999 -9999 -9999 -9999 -9999 -9999 -9999 -9999 -9999 -9999 -9999 -9999 -9999 -9999 -9999 -9999 -9999 -9999 -9999 -9999 -9999 -9999 -9999
-9999 -9999 -9999 -9999 -9999 -9999 -9999 -9999 -9999 -9999 -9999 -9999 -9999 -9999 -9999 -9999 -9999 -9999 -9999 -9999 -9999 -9999 -9999 -9999 -9999 -9999 -9999 -9999 -9999 -9999 -9999 -9999 -9999 -9999 -9999 -9999 -9999 -9999 -9999 -9999 -9999 -9999 -9999 -9999 -9999 -9999 -9999 -9999 -9999 -9999 -9999 -9999 -9999 -9999 -9999 -9999 -9999 -9999 -9999 -9999 -9999 -9999 -9999 -9999 -9999 -9999 -9999 -9999 -9999 -9999 -9999 -9999 -9999 -9999 -9999 -9999 -9999 -9999 -9999 -9999 -9999 -9999 -9999 1.28482E-1 1.28482E-1 1.28482E-1 1.15352E-1 1.14364E-1 1.12249E-1 1.08909E-1 9.52389E-2 1.01473E-1 1.05068E-1 1.09918E-1 1.5408E-1 2.27741E-1 2.72203E-1 2.09754E-1 1.6872E-1 1.56938E-1 1.4715E-1 1.24982E-1 1.27502E-1 1.30437E-1 1.40075E-1 1.25828E-1 1.28004E-1 1.29473E-1 1.36729E-1 1.20932E-1 1.2616E-1 1.29075E-1 1.56599E-1 1.67842E-1 2.00413E-1 2.2705E-1 2.76631E-1 3.02277E-1 2.54992E-1 2.49916E-1 2.14305E-1 1.79897E-1 1.38587E-1 9.55232E-2 1.12356E-1 1.17232E-1 1.18406E-1 1.1657E-1 9.91256E-2 8.97968E-2 8.04432E-2 8.47669E-2 7.77413E-2 6.87351E-2 5.62852E-2 5.249E-2 4.02782E-2 2.67441E-2 1.91116E-2 1.62042E-2 1.17788E-2 1.57936E-2 2.61548E-2 3.56606E-2 2.44898E-2 2.99079E-2 3.42418E-2 2.30369E-2 4.04516E-2 2.22599E-2 2.00481E-2 2.94516E-2 3.09797E-2 3.74826E-2 3.49216E-2 3.0457E-2 1.81168E-2 2.00548E-2 2.67229E-2 1.55129E-2 7.61293E-3 8.56281E-3 1.65435E-2 1.38614E-2 8.27577E-3 1.35506E-2 2.22343E-2 1.44748E-2 2.38049E-2 1.82808E-2 1.15351E-2 1.5705E-2 1.27459E-2 9.5468E-3 1.1643E-2 9.82027E-3 5.96996E-3 4.20121E-3 3.15749E-3 3.98033E-3 5.01162E-3 4.19283E-3 3.12621E-3 2.80648E-3 3.95503E-3 4.24419E-3 3.1708E-3 5.74349E-3 7.06459E-3 9.12827E-3 1.32127E-2 8.44639E-3 1.25838E-2 1.45372E-2 1.86388E-2 1.83982E-2 2.65096E-2 6.32049E-2 1.03946E-1 1.04569E-1 8.8649E-2 9.46231E-2 1.08152E-1 8.64264E-2 7.17477E-2 5.32077E-2 3.85838E-2 3.84019E-2 4.57341E-2 3.41385E-2 3.93194E-2 1.43302E-2 1.41421E-2 1.77952E-2 2.93507E-2 4.32077E-2 8.67674E-2 1.04996E-1 1.63331E-1 1.13278E-1 5.20026E-2 2.53059E-2 1.50887E-2 2.23714E-2 4.47135E-2 7.08872E-2 1.57912E-1 2.09282E-1 4.05278E-1 -9999 -9999 -9999 -9999 -9999 -9999 -9999 -9999 -9999 -9999 -9999 -9999 -9999 -9999 -9999 -9999 -9999 -9999 -9999 -9999 -9999 -9999 -9999 -9999 -9999 -9999 -9999 -9999 -9999 -9999 -9999 -9999 -9999 -9999 -9999
-9999 -9999 -9999 -9999 -9999 -9999 -9999 -9999 -9999 -9999 -9999 -9999 -9999 -9999 -9999 -9999 -9999 -9999 -9999 -9999 -9999 -9999 -9999 -9999 -9999 -9999 -9999 -9999 -9999 -9999 -9999 -9999 -9999 -9999 -9999 -9999 -9999 -9999 -9999 -9999 -9999 -9999 -9999 -9999 -9999 -9999 -9999 -9999 -9999 -9999 -9999 -9999 -9999 -9999 -9999 -9999 -9999 -9999 -9999 -9999 -9999 -9999 -9999 -9999 -9999 -9999 -9999 -9999 -9999 -9999 -9999 -9999 -9999 -9999 -9999 -9999 -9999 -9999 -9999 -9999 -9999 -9999 1.32712E-1 1.32154E-1 1.2994E-1 1.29391E-1 1.15187E-1 1.13383E-1 1.1017E-1 9.62189E-2 9.69246E-2 1.09171E-1 9.86457E-2 1.16019E-1 1.69893E-1 2.72529E-1 2.91166E-1 2.19435E-1 1.69869E-1 1.47765E-1 1.21982E-1 1.24093E-1 1.27684E-1 1.30623E-1 1.17712E-1 1.19767E-1 1.27639E-1 1.29473E-1 1.14567E-1 1.19892E-1 1.20585E-1 1.3451E-1 1.77731E-1 1.78847E-1 1.8175E-1 2.24697E-1 2.7371E-1 2.67373E-1 2.73024E-1 2.64623E-1 2.2677E-1 1.91521E-1 1.38205E-1 1.04857E-1 1.15918E-1 1.22333E-1 1.2372E-1 1.17288E-1 7.53838E-2 8.69563E-2 7.06229E-2 6.67405E-2 7.23626E-2 6.19715E-2 4.77158E-2 2.95686E-2 2.0882E-2 2.61367E-2 3.60362E-2 2.24767E-2 1.49363E-2 1.756E-2 3.45823E-2 4.58437E-2 5.12351E-2 2.50971E-2 3.91187E-2 2.68722E-2 3.19995E-2 3.94471E-2 4.02418E-2 3.83231E-2 3.70303E-2 2.86908E-2 2.17882E-2 1.65894E-2 1.25654E-2 8.80639E-3 1.71987E-2 1.19997E-2 6.51186E-3 4.88088E-3 1.15009E-2 5.3381E-3 4.58862E-3 7.26668E-3 1.5148E-2 1.38404E-2 1.65155E-2 1.23081E-2 9.13506E-3 8.56653E-3 9.10991E-3 8.8658E-3 1.07694E-2 7.66812E-3 4.06145E-3 6.22612E-3 6.44848E-3 5.53095E-3 3.61028E-3 4.73948E-3 3.03433E-3 2.10433E-3 2.79667E-3 3.51615E-3 4.7143E-3 7.63643E-3 1.04929E-2 1.07775E-2 1.46813E-2 1.90681E-2 1.20832E-2 2.29243E-2 3.48505E-2 2.69746E-2 1.95557E-2 3.63183E-2 8.76164E-2 1.22551E-1 1.03341E-1 7.21231E-2 9.24305E-2 7.68235E-2 7.50333E-2 6.28885E-2 6.91296E-2 6.95745E-2 6.30406E-2 5.73123E-2 3.85765E-2 4.42157E-2 2.37559E-2 1.79732E-2 2.8897E-2 4.83247E-2 4.61021E-2 8.63899E-2 1.72882E-1 2.07051E-1 1.19168E-1 4.84781E-2 3.02396E-2 3.66903E-2 8.35346E-2 2.17065E-1 2.2706E-1 2.24841E-1 4.64478E-1 -9999 -9999 -9999 -9999 -9999 -9999 -9999 -9999 -9999 -9999 -9999 -9999 -9999 -9999 -9999 -9999 -9999 -9999 -9999 -9999 -9999 -9999 -9999 -9999 -9999 -9999 -9999 -9999 -9999 -9999 -9999 -9999 -9999 -9999 -9999
-9999 -9999 -9999 -9999 -9999 -9999 -9999 -9999 -9999 -9999 -9999 -9999 -9999 -9999 -9999 -9999 -9999 -9999 -9999 -9999 -9999 -9999 -9999 -9999 -9999 -9999 -9999 -9999 -9999 -9999 -9999 -9999 -9999 -9999 -9999 -9999 -9999 -9999 -9999 -9999 -9999 -9999 -9999 -9999 -9999 -9999 -9999 -9999 -9999 -9999 -9999 -9999 -9999 -9999 -9999 -9999 -9999 -9999 -9999 -9999 -9999 -9999 -9999 -9999 -9999 -9999 -9999 -9999 -9999 -9999 -9999 -9999 -9999 -9999 -9999 -9999 -9999 -9999 -9999 -9999 -9999 -9999 1.38029E-1 1.35348E-1 1.31597E-1 1.16682E-1 1.14857E-1 1.12088E-1 9.67831E-2 9.5518E-2 9.76352E-2 1.04008E-1 9.7928E-2 1.1803E-1 1.87488E-1 2.72572E-1 3.00073E-1 2.08574E-1 1.58335E-1 1.22332E-1 1.15417E-1 1.1879E-1 1.22427E-1 1.10542E-1 1.17712E-1 1.19767E-1 1.22029E-1 1.14401E-1 1.15067E-1 1.14567E-1 1.16072E-1 1.28343E-1 1.98492E-1 2.27799E-1 2.26193E-1 2.46057E-1 2.32135E-1 2.54596E-1 2.89922E-1 2.75282E-1 2.37208E-1 1.8348E-1 1.46613E-1 1.08695E-1 1.1191E-1 1.29229E-1 1.12829E-1 1.09607E-1 9.1298E-2 8.73435E-2 7.63388E-2 6.50052E-2 8.29716E-2 6.63853E-2 4.58619E-2 3.8804E-2 3.08324E-2 3.89935E-2 4.55412E-2 2.54939E-2 2.6988E-2 2.51167E-2 3.86199E-2 5.3708E-2 4.21668E-2 3.29826E-2 3.18956E-2 3.6484E-2 4.17025E-2 3.22537E-2 3.09609E-2 2.39333E-2 1.54375E-2 2.14612E-2 1.23421E-2 1.46459E-2 6.68427E-3 6.79841E-3 1.14348E-2 1.07322E-2 8.0344E-3 3.98256E-3 5.65361E-3 4.41402E-3 4.80412E-3 6.22474E-3 9.32761E-3 1.05822E-2 1.35837E-2 1.43096E-2 1.19459E-2 7.49192E-3 5.76005E-3 6.92705E-3 6.30116E-3 7.34312E-3 4.81706E-3 3.40732E-3 4.66468E-3 3.8336E-3 3.38389E-3 4.49881E-3 3.34592E-3 3.16766E-3 4.06965E-3 2.86942E-3 4.53034E-3 5.92165E-3 8.53312E-3 1.26639E-2 1.84818E-2 3.5323E-2 2.66848E-2 2.41311E-2 4.78666E-2 4.29299E-2 3.2715E-2 3.89863E-2 4.4647E-2 7.53923E-2 1.40389E-1 1.22338E-1 1.0003E-1 8.48038E-2 7.33809E-2 6.89264E-2 9.14994E-2 7.58721E-2 8.23318E-2 5.56373E-2 3.87811E-2 4.08654E-2 2.68048E-2 1.70116E-2 1.60112E-2 2.56159E-2 2.80303E-2 6.65696E-2 1.33238E-1 2.28375E-1 1.25619E-1 6.64617E-2 8.11188E-2 7.51875E-2 1.16408E-1 2.11688E-1 4.23743E-1 4.87133E-1 -9999 -9999 -9999 -9999 -9999 -9999 -9999 -9999 -9999 -9999 -9999 -9999 -9999 -9999 -9999 -9999 -9999 -9999 -9999 -9999 -9999 -9999 -9999 -9999 -9999 -9999 -9999 -9999 -9999 -9999 -9999 -9999 -9999 -9999 -9999 -9999
-9999 -9999 -9999 -9999 -9999 -9999 -9999 -9999 -9999 -9999 -9999 -9999 -9999 -9999 -9999 -9999 -9999 -9999 -9999 -9999 -9999 -9999 -9999 -9999 -9999 -9999 -9999 -9999 -9999 -9999 -9999 -9999 -9999 -9999 -9999 -9999 -9999 -9999 -9999 -9999 -9999 -9999 -9999 -9999 -9999 -9999 -9999 -9999 -9999 -9999 -9999 -9999 -9999 -9999 -9999 -9999 -9999 -9999 -9999 -9999 -9999 -9999 -9999 -9999 -9999 -9999 -9999 -9999 -9999 -9999 -9999 -9999 -9999 -9999 -9999 -9999 -9999 -9999 -9999 -9999 -9999 1.4378E-1 1.4579E-1 1.36109E-1 1.18533E-1 1.1752E-1 1.15187E-1 9.92156E-2 9.1756E-2 9.67831E-2 9.90709E-2 9.21493E-2 9.72152E-2 1.26486E-1 1.86002E-1 2.94914E-1 2.89194E-1 1.93982E-1 1.29514E-1 1.14422E-1 1.09487E-1 1.1386E-1 1.03614E-1 1.11026E-1 1.1298E-1 1.14799E-1 1.07556E-1 1.09459E-1 1.0994E-1 1.0914E-1 1.03203E-1 1.29448E-1 1.80778E-1 2.14893E-1 1.8386E-1 2.01198E-1 2.24541E-1 2.40134E-1 2.65068E-1 2.32564E-1 2.1091E-1 1.8422E-1 1.53068E-1 1.17796E-1 1.1191E-1 1.15567E-1 1.20165E-1 1.05468E-1 1.07493E-1 8.96581E-2 9.3803E-2 7.05598E-2 7.69997E-2 7.58624E-2 5.19601E-2 5.43698E-2 4.13353E-2 5.64057E-2 5.34139E-2 4.71842E-2 2.62792E-2 3.74823E-2 4.01119E-2 4.14397E-2 5.04497E-2 4.82904E-2 4.86616E-2 4.4183E-2 3.97476E-2 2.36796E-2 1.82256E-2 2.42081E-2 1.11079E-2 1.18476E-2 8.92583E-3 9.45709E-3 3.86354E-3 3.41209E-3 4.85356E-3 7.38961E-3 3.87991E-3 2.4702E-3 3.51473E-3 5.06338E-3 7.50724E-3 5.32529E-3 9.058E-3 1.70638E-2 1.9249E-2 1.66874E-2 1.05059E-2 6.65589E-3 8.02669E-3 9.75219E-3 7.36841E-3 6.55918E-3 5.19769E-3 3.10828E-3 3.27924E-3 3.2495E-3 3.66442E-3 4.10856E-3 3.67351E-3 3.87154E-3 4.30332E-3 2.36113E-3 2.24547E-3 2.90458E-3 3.88909E-3 5.06129E-3 1.01745E-2 2.04322E-2 3.41078E-2 5.06662E-2 5.9918E-2 7.466E-2 4.61072E-2 6.90596E-2 7.4257E-2 5.25831E-2 7.15339E-2 9.88947E-2 1.17806E-1 8.37704E-2 1.0257E-1 1.00101E-1 9.55937E-2 7.11819E-2 5.90961E-2 6.51451E-2 5.72493E-2 6.64564E-2 2.69432E-2 1.7045E-2 9.49826E-3 1.37229E-2 2.34921E-2 8.22195E-2 1.87452E-1 3.98906E-1 2.43609E-1 7.07983E-2 1.47097E-1 2.09515E-1 3.40728E-1 4.02154E-1 -9999 -9999 -9999 -9999 -9999 -9999 -9999 -9999 -9999 -9999 -9999 -9999 -9999 -9999 -9999 -9999 -9999 -9999 -9999 -9999 -9999 -9999 -9999 -9999 -9999 -9999 -9999 -9999 -9999 -9999 -9999 -9999 -9999 -9999 -9999 -9999 -9999 -9999
-9999 -9999 -9999 -9999 -9999 -9999 -9999 -9999 -9999 -9999 -9999 -9999 -9999 -9999 -9999 -9999 -9999 -9999 -9999 -9999 -9999 -9999 -9999 -9999 -9999 -9999 -9999 -9999 -9999 -9999 -9999 -9999 -9999 -9999 -9999 -9999 -9999 -9999 -9999 -9999 -9999 -9999 -9999 -9999 -9999 -9999 -9999 -9999 -9999 -9999 -9999 -9999 -9999 -9999 -9999 -9999 -9999 -9999 -9999 -9999 -9999 -9999 -9999 -9999 -9999 -9999 -9999 -9999 -9999 -9999 -9999 -9999 -9999 -9999 -9999 -9999 -9999 -9999 -9999 -9999 -9999 1.31968E-1 1.34213E-1 1.19042E-1 1.17857E-1 1.17016E-1 1.15022E-1 9.40766E-2 9.14865E-2 9.86382E-2 9.67242E-2 1.01714E-1 1.0694E-1 1.40881E-1 2.17588E-1 3.01804E-1 2.61832E-1 1.59891E-1 1.20337E-1 1.07281E-1 1.09328E-1 1.00466E-1 1.04684E-1 1.07323E-1 1.09063E-1 1.01829E-1 1.03188E-1 1.04717E-1 1.0978E-1 9.65223E-2 9.972E-2 1.24641E-1 1.75982E-1 1.57816E-1 1.43669E-1 1.5367E-1 1.79667E-1 2.10288E-1 2.11682E-1 2.17697E-1 2.13376E-1 1.85525E-1 1.5574E-1 1.21357E-1 1.01845E-1 1.11902E-1 1.093E-1 1.01499E-1 1.04391E-1 8.60677E-2 7.17338E-2 6.80088E-2 7.69791E-2 8.85108E-2 6.78432E-2 6.29588E-2 5.16921E-2 5.54065E-2 6.41143E-2 5.05634E-2 3.30735E-2 4.42336E-2 5.80884E-2 4.41344E-2 5.3655E-2 4.53255E-2 3.38895E-2 3.16009E-2 3.16286E-2 2.39573E-2 1.40563E-2 1.58922E-2 9.01764E-3 6.72685E-3 4.41594E-3 3.88945E-3 2.13472E-3 1.47539E-3 2.58016E-3 3.46863E-3 2.80971E-3 2.59367E-3 5.54485E-3 8.98503E-3 1.31077E-2 8.72504E-3 1.00306E-2 1.69311E-2 2.07985E-2 1.3354E-2 1.00234E-2 6.64737E-3 5.5114E-3 7.5957E-3 4.00091E-3 3.93661E-3 4.88522E-3 3.35641E-3 3.09674E-3 4.38112E-3 4.04918E-3 4.03638E-3 3.07803E-3 3.34941E-3 4.27763E-3 3.75328E-3 3.94118E-3 5.03531E-3 4.38071E-3 5.67469E-3 6.22495E-3 7.78089E-3 1.53924E-2 2.71186E-2 4.51142E-2 6.9816E-2 9.82145E-2 1.01741E-1 1.23942E-1 1.17459E-1 8.94772E-2 8.10988E-2 1.2417E-1 1.03871E-1 9.23476E-2 7.76328E-2 6.63799E-2 6.78211E-2 8.42987E-2 1.10475E-1 1.20061E-1 8.52883E-2 1.55114E-2 1.20607E-2 1.47045E-2 1.68072E-2 2.35712E-2 9.31705E-2 2.50605E-1 3.97336E-1 2.68757E-1 7.87717E-2 1.34266E-1 3.72552E-1 1.95386E-1 -9999 -9999 -9999 -9999 -9999 -9999 -9999 -9999 -9999 -9999 -9999 -9999 -9999 -9999 -9999 -9999 -9999 -9999 -9999 -9999 -9999 -9999 -9999 -9999 -9999 -9999 -9999 -9999 -9999 -9999 -9999 -9999 -9999 -9999 -9999 -9999 -9999 -9999 -9999
-9999 -9999 -9999 -9999 -9999 -9999 -9999 -9999 -9999 -9999 -9999 -9999 -9999 -9999 -9999 -9999 -9999 -9999 -9999 -9999 -9999 -9999 -9999 -9999 -9999 -9999 -9999 -9999 -9999 -9999 -9999 -9999 -9999 -9999 -9999 -9999 -9999 -9999 -9999 -9999 -9999 -9999 -9999 -9999 -9999 -9999 -9999 -9999 -9999 -9999 -9999 -9999 -9999 -9999 -9999 -9999 -9999 -9999 -9999 -9999 -9999 -9999 -9999 -9999 -9999 -9999 -9999 -9999 -9999 -9999 -9999 -9999 -9999 -9999 -9999 -9999 -9999 -9999 -9999 -9999 1.27939E-1 1.29391E-1 1.30858E-1 1.1752E-1 1.16181E-1 1.15022E-1 1.01261E-1 9.36632E-2 9.16211E-2 8.86311E-2 1.06869E-1 1.22672E-1 1.32156E-1 1.54884E-1 2.34519E-1 2.79469E-1 2.05746E-1 1.46027E-1 1.12548E-1 1.01878E-1 9.20396E-2 9.66512E-2 1.0088E-1 1.08428E-1 9.69569E-2 9.81134E-2 1.04103E-1 1.04563E-1 9.20061E-2 9.24189E-2 1.01806E-1 1.27174E-1 1.54368E-1 1.16172E-1 1.24835E-1 1.32283E-1 1.41463E-1 1.43305E-1 1.94657E-1 2.17783E-1 2.22435E-1 2.02416E-1 1.40558E-1 1.15102E-1 1.02877E-1 1.01265E-1 1.12003E-1 1.14014E-1 1.06296E-1 7.61524E-2 9.32878E-2 7.53982E-2 9.48217E-2 8.88703E-2 7.78614E-2 5.36848E-2 6.1879E-2 6.70391E-2 6.93938E-2 3.82386E-2 5.49199E-2 5.52183E-2 5.31281E-2 6.12472E-2 4.45387E-2 3.96059E-2 2.86948E-2 1.6418E-2 1.42016E-2 1.16742E-2 8.76473E-3 6.42587E-3 6.5809E-3 4.11451E-3 2.88121E-3 1.92649E-3 1.85607E-3 2.11809E-3 3.24647E-3 2.40161E-3 2.88952E-3 3.95871E-3 5.68984E-3 7.8415E-3 1.23411E-2 1.78533E-2 1.65281E-2 2.15598E-2 2.07501E-2 1.03992E-2 6.12163E-3 4.78844E-3 4.31044E-3 7.60841E-3 3.88795E-3 3.3985E-3 4.6006E-3 3.27107E-3 3.1959E-3 3.80976E-3 4.29837E-3 4.58743E-3 2.70714E-3 2.70209E-3 3.37501E-3 5.94533E-3 4.55132E-3 6.17929E-3 8.22247E-3 1.18256E-2 1.4841E-2 1.66858E-2 1.93633E-2 2.03095E-2 3.33181E-2 4.94605E-2 6.18052E-2 6.59764E-2 6.83594E-2 1.12776E-1 1.28639E-1 8.65451E-2 1.08925E-1 1.23386E-1 9.07052E-2 7.64761E-2 9.80946E-2 1.06366E-1 1.16889E-1 1.54055E-1 8.0743E-2 6.88542E-2 5.39536E-2 1.00277E-1 9.5925E-2 5.11996E-2 3.36397E-2 6.65696E-2 3.25122E-1 4.0783E-1 1.61215E-1 1.02722E-1 1.49995E-1 4.14291E-1 -9999 -9999 -9999 -9999 -9999 -9999 -9999 -9999 -9999 -9999 -9999 -9999 -9999 -9999 -9999 -9999 -9999 -9999 -9999 -9999 -9999 -9999 -9999 -9999 -9999 -9999 -9999 -9999 -9999 -9999 -9999 -9999 -9999 -9999 -9999 -9999 -9999 -9999 -9999 -9999
-9999 -9999 -9999 -9999 -9999 -9999 -9999 -9999 -9999 -9999 -9999 -9999 -9999 -9999 -9999 -9999 -9999 -9999 -9999 -9999 -9999 -9999 -9999 -9999 -9999 -9999 -9999 -9999 -9999 -9999 -9999 -9999 -9999 -9999 -9999 -9999 -9999 -9999 -9999 -9999 -9999 -9999 -9999 -9999 -9999 -9999 -9999 -9999 -9999 -9999 -9999 -9999 -9999 -9999 -9999 -9999 -9999 -9999 -9999 -9999 -9999 -9999 -9999 -9999 -9999 -9999 -9999 -9999 -9999 -9999 -9999 -9999 -9999 -9999 -9999 -9999 -9999 -9999 -9999 -9999 1.29391E-1 1.31227E-1 1.18872E-1 1.18702E-1 1.16348E-1 9.6311E-2 9.54673E-2 9.36632E-2 9.1891E-2 8.66489E-2 1.13405E-1 1.52497E-1 1.701E-1 2.1139E-1 2.53635E-1 2.53267E-1 1.79096E-1 1.35283E-1 1.0676E-1 8.64296E-2 8.93141E-2 9.82356E-2 1.02077E-1 9.18909E-2 9.79682E-2 9.92827E-2 1.0002E-1 8.8218E-2 8.80857E-2 8.8218E-2 9.70742E-2 1.10872E-1 1.33228E-1 1.08421E-1 1.17585E-1 1.31531E-1 1.29922E-1 1.6028E-1 2.0648E-1 2.14081E-1 2.19744E-1 1.94378E-1 1.51778E-1 1.19034E-1 1.06864E-1 1.06851E-1 1.104E-1 9.34682E-2 9.66209E-2 8.22796E-2 9.51568E-2 9.07942E-2 7.97954E-2 8.74357E-2 8.6528E-2 6.20106E-2 7.68635E-2 6.75723E-2 4.76047E-2 3.92778E-2 5.52183E-2 6.33283E-2 6.48207E-2 4.76881E-2 3.087E-2 3.28236E-2 3.05439E-2 2.34146E-2 2.11627E-2 1.96339E-2 1.41237E-2 9.95799E-3 6.93131E-3 4.95562E-3 2.36483E-3 1.91757E-3 3.99408E-3 5.0679E-3 7.18983E-3 5.5954E-3 6.996E-3 4.87035E-3 8.21217E-3 1.24944E-2 1.77843E-2 2.35642E-2 2.33784E-2 2.39586E-2 1.89824E-2 9.84171E-3 5.34082E-3 4.93632E-3 4.02967E-3 3.42022E-3 4.66056E-3 2.87696E-3 4.00901E-3 2.4388E-3 1.87699E-3 2.79052E-3 4.57337E-3 4.13272E-3 3.13816E-3 4.63076E-3 4.90149E-3 8.89387E-3 7.25965E-3 4.68032E-3 6.98165E-3 1.1417E-2 2.00566E-2 2.34421E-2 2.89785E-2 3.20995E-2 3.53877E-2 8.01785E-2 1.25208E-1 1.0192E-1 1.04124E-1 9.71435E-2 1.05921E-1 1.01616E-1 1.14251E-1 1.17956E-1 1.12656E-1 9.92267E-2 1.47516E-1 1.51802E-1 9.77374E-2 8.986E-2 1.06631E-1 1.49218E-1 1.37191E-1 2.82946E-1 2.38927E-1 2.47861E-1 1.73237E-1 8.64069E-2 3.79616E-1 3.3188E-1 1.58432E-1 1.22475E-1 2.66758E-1 -9999 -9999 -9999 -9999 -9999 -9999 -9999 -9999 -9999 -9999 -9999 -9999 -9999 -9999 -9999 -9999 -9999 -9999 -9999 -9999 -9999 -9999 -9999 -9999 -9999 -9999 -9999 -9999 -9999 -9999 -9999 -9999 -9999 -9999 -9999 -9999 -9999 -9999 -9999 -9999 -9999
-9999 -9999 -9999 -9999 -9999 -9999 -9999 -9999 -9999 -9999 -9999 -9999 -9999 -9999 -9999 -9999 -9999 -9999 -9999 -9999 -9999 -9999 -9999 -9999 -9999 -9999 -9999 -9999 -9999 -9999 -9999 -9999 -9999 -9999 -9999 -9999 -9999 -9999 -9999 -9999 -9999 -9999 -9999 -9999 -9999 -9999 -9999 -9999 -9999 -9999 -9999 -9999 -9999 -9999 -9999 -9999 -9999 -9999 -9999 -9999 -9999 -9999 -9999 -9999 -9999 -9999 -9999 -9999 -9999 -9999 -9999 -9999 -9999 -9999 -9999 -9999 -9999 -9999 -9999 1.2994E-1 1.31968E-1 1.20067E-1 1.20927E-1 1.20582E-1 1.18702E-1 9.74466E-2 9.49088E-2 9.32514E-2 8.29947E-2 9.54136E-2 1.33768E-1 1.68164E-1 2.21978E-1 2.58658E-1 2.69554E-1 2.13119E-1 1.63202E-1 1.24865E-1 9.31383E-2 8.69474E-2 9.09253E-2 9.53559E-2 8.68115E-2 9.32718E-2 9.4813E-2 9.59487E-2 8.90154E-2 8.90154E-2 8.83504E-2 8.79536E-2 7.96546E-2 9.31711E-2 1.02188E-1 1.12012E-1 1.16397E-1 1.14842E-1 1.32162E-1 1.64956E-1 2.1607E-1 2.17807E-1 1.7243E-1 2.03568E-1 1.62072E-1 1.2478E-1 1.0943E-1 9.15776E-2 8.23725E-2 8.12799E-2 7.066E-2 8.70442E-2 8.60146E-2 8.61433E-2 7.05418E-2 7.5719E-2 5.5442E-2 6.95508E-2 4.68859E-2 4.45012E-2 4.02764E-2 5.89945E-2 6.3306E-2 6.31631E-2 5.1539E-2 3.16577E-2 2.87795E-2 2.94907E-2 2.24953E-2 1.73651E-2 1.72344E-2 1.00914E-2 7.42834E-3 5.9529E-3 5.81075E-3 4.79435E-3 2.70676E-3 3.05277E-3 5.56106E-3 9.67418E-3 1.23517E-2 1.17892E-2 1.39276E-2 7.44878E-3 1.16672E-2 2.08521E-2 1.78441E-2 2.53064E-2 2.7754E-2 2.54734E-2 1.50093E-2 8.80096E-3 5.37531E-3 4.32565E-3 2.62789E-3 1.77539E-3 1.76485E-3 1.75257E-3 2.50897E-3 1.64574E-3 1.68902E-3 2.77817E-3 5.08337E-3 5.45236E-3 5.5018E-3 6.79136E-3 7.98577E-3 7.59372E-3 1.19548E-2 1.04664E-2 7.17632E-3 7.73071E-3 1.25236E-2 1.15846E-2 1.48818E-2 2.91167E-2 4.49803E-2 6.95877E-2 1.03955E-1 9.89188E-2 4.49833E-2 7.05419E-2 8.03167E-2 7.43912E-2 6.9802E-2 7.57848E-2 1.74068E-1 1.62096E-1 1.60064E-1 9.70617E-2 8.73412E-2 1.27098E-1 1.54136E-1 2.44305E-1 2.02466E-1 2.62735E-1 1.9782E-1 3.02347E-1 3.34854E-1 3.92191E-1 3.63628E-1 3.19154E-1 1.37741E-1 1.33407E-1 3.89437E-1 -9999 -9999 -9999 -9999 -9999 -9999 -9999 -9999 -9999 -9999 -9999 -9999 -9999 -9999 -9999 -9999 -9999 -9999 -9999 -9999 -9999 -9999 -9999 -9999 -9999 -9999 -9999 -9999 -9999 -9999 -9999 -9999 -9999 -9999 -9999 -9999 -9999 -9999 -9999 -9999 -9999
-9999 -9999 -9999 -9999 -9999 -9999 -9999 -9999 -9999 -9999 -9999 -9999 -9999 -9999 -9999 -9999 -9999 -9999 -9999 -9999 -9999 -9999 -9999 -9999 -9999 -9999 -9999 -9999 -9999 -9999 -9999 -9999 -9999 -9999 -9999 -9999 -9999 -9999 -9999 -9999 -9999 -9999 -9999 -9999 -9999 -9999 -9999 -9999 -9999 -9999 -9999 -9999 -9999 -9999 -9999 -9999 -9999 -9999 -9999 -9999 -9999 -9999 -9999 -9999 -9999 -9999 -9999 -9999 -9999 -9999 -9999 -9999 -9999 -9999 -9999 -9999 -9999 -9999 1.2994E-1 1.31227E-1 1.33648E-1 1.21446E-1 1.21793E-1 1.15808E-1 1.06858E-1 1.03497E-1 9.50481E-2 8.21348E-2 8.47402E-2 1.04061E-1 1.46609E-1 1.88397E-1 2.58342E-1 2.95006E-1 2.41531E-1 1.92573E-1 1.50992E-1 1.14984E-1 8.66881E-2 8.27383E-2 9.18778E-2 8.46218E-2 8.74656E-2 9.41095E-2 9.59487E-2 8.50933E-2 8.56079E-2 8.5479E-2 8.43269E-2 7.31495E-2 7.43889E-2 8.2107E-2 9.92029E-2 1.10225E-1 8.93815E-2 9.93153E-2 1.22638E-1 1.54998E-1 2.04003E-1 1.8277E-1 1.82733E-1 2.00523E-1 1.56431E-1 1.22063E-1 9.3123E-2 8.73861E-2 7.40505E-2 8.03256E-2 8.62346E-2 8.56694E-2 8.46672E-2 7.08042E-2 7.40156E-2 7.89292E-2 5.37851E-2 6.84752E-2 7.17727E-2 6.72326E-2 6.47159E-2 7.02631E-2 6.37434E-2 4.5259E-2 3.22364E-2 4.15747E-2 2.62087E-2 2.17429E-2 2.16748E-2 1.02889E-2 1.32257E-2 9.52982E-3 6.15916E-3 3.30129E-3 2.70819E-3 3.87203E-3 4.58701E-3 5.21279E-3 3.95819E-3 5.02813E-3 9.0357E-3 1.93285E-2 1.92645E-2 1.58942E-2 1.46069E-2 2.65248E-2 3.02101E-2 3.07424E-2 2.79494E-2 1.81997E-2 1.20454E-2 9.0095E-3 5.60193E-3 3.48823E-3 2.9271E-3 2.12284E-3 1.82085E-3 2.33534E-3 2.25717E-3 2.98227E-3 2.3536E-3 3.39329E-3 5.40025E-3 5.62028E-3 7.69513E-3 8.19141E-3 9.37017E-3 1.04339E-2 1.48612E-2 2.2622E-2 2.54939E-2 1.7587E-2 1.9095E-2 1.62472E-2 2.07298E-2 3.99936E-2 2.954E-2 4.20303E-2 5.80633E-2 5.37907E-2 3.92815E-2 2.82824E-2 5.46319E-2 5.6015E-2 5.94161E-2 5.38477E-2 7.5294E-2 7.24347E-2 6.88169E-2 1.7431E-1 1.76519E-1 2.23321E-1 2.62334E-1 2.34856E-1 2.05415E-1 1.99407E-1 2.34746E-1 1.6567E-1 1.91923E-1 1.93575E-1 3.70678E-1 2.25534E-1 1.35925E-1 2.04444E-1 4.65153E-1 -9999 -9999 -9999 -9999 -9999 -9999 -9999 -9999 -9999 -9999 -9999 -9999 -9999 -9999 -9999 -9999 -9999 -9999 -9999 -9999 -9999 -9999 -9999 -9999 -9999 -9999 -9999 -9999 -9999 -9999 -9999 -9999 -9999 -9999 -9999 -9999 -9999 -9999 -9999 -9999 -9999
-9999 -9999 -9999 -9999 -9999 -9999 -9999 -9999 -9999 -9999 -9999 -9999 -9999 -9999 -9999 -9999 -9999 -9999 -9999 -9999 -9999 -9999 -9999 -9999 -9999 -9999 -9999 -9999 -9999 -9999 -9999 -9999 -9999 -9999 -9999 -9999 -9999 -9999 -9999 -9999 -9999 -9999 -9999 -9999 -9999 -9999 -9999 -9999 -9999 -9999 -9999 -9999 -9999 -9999 -9999 -9999 -9999 -9999 -9999 -9999 -9999 -9999 -9999 -9999 -9999 -9999 -9999 -9999 -9999 -9999 -9999 -9999 -9999 -9999 -9999 -9999 -9999 -9999 1.31412E-1 1.32899E-1 1.211E-1 1.22489E-1 1.22489E-1 1.03163E-1 1.02414E-1 1.04404E-1 9.50481E-2 8.21348E-2 8.5372E-2 1.00447E-1 1.31636E-1 1.93212E-1 2.81799E-1 2.8073E-1 2.3762E-1 1.84759E-1 1.42344E-1 9.49321E-2 8.16274E-2 8.33616E-2 7.70634E-2 8.10102E-2 8.78603E-2 9.03989E-2 8.02359E-2 8.1092E-2 8.15851E-2 8.14616E-2 7.03091E-2 7.00936E-2 7.38231E-2 7.62273E-2 8.88034E-2 8.81551E-2 9.05949E-2 9.78559E-2 1.14509E-1 1.44111E-1 1.60838E-1 1.73996E-1 1.66433E-1 1.85551E-1 1.50939E-1 1.08347E-1 9.64638E-2 9.62111E-2 8.89718E-2 8.79654E-2 7.78343E-2 7.86828E-2 6.88136E-2 7.57009E-2 8.17602E-2 7.71137E-2 6.55337E-2 7.46474E-2 7.31665E-2 6.70752E-2 6.47171E-2 4.31833E-2 3.49522E-2 4.43489E-2 3.2449E-2 2.6105E-2 1.89189E-2 1.14173E-2 8.76012E-3 7.00626E-3 9.18274E-3 6.41326E-3 5.16059E-3 3.28897E-3 3.86469E-3 6.18408E-3 1.00068E-2 1.32245E-2 7.66584E-3 3.26682E-3 7.39286E-3 2.03512E-2 2.92528E-2 3.50847E-2 3.49704E-2 2.41631E-2 2.98088E-2 3.07567E-2 2.31639E-2 2.08279E-2 1.50893E-2 1.2149E-2 8.30351E-3 4.83002E-3 2.28792E-3 2.54672E-3 2.35209E-3 2.06297E-3 1.94635E-3 2.21985E-3 2.97408E-3 5.04111E-3 7.81217E-3 7.52412E-3 8.95408E-3 7.36799E-3 6.38775E-3 6.15164E-3 7.78573E-3 1.2014E-2 2.39842E-2 3.66577E-2 4.11272E-2 3.59135E-2 3.07683E-2 1.89325E-2 4.78821E-2 5.08037E-2 3.14344E-2 3.70329E-2 2.83823E-2 1.50757E-2 3.17964E-2 2.99129E-2 2.69827E-2 2.42617E-2 2.96731E-2 4.52206E-2 6.41589E-2 9.60651E-2 6.79881E-2 7.59546E-2 1.52521E-1 1.14783E-1 1.06187E-1 1.53276E-1 1.53261E-1 1.76823E-1 2.84545E-1 1.60258E-1 2.60882E-1 2.44266E-1 1.74046E-1 3.11712E-1 4.22869E-1 -9999 -9999 -9999 -9999 -9999 -9999 -9999 -9999 -9999 -9999 -9999 -9999 -9999 -9999 -9999 -9999 -9999 -9999 -9999 -9999 -9999 -9999 -9999 -9999 -9999 -9999 -9999 -9999 -9999 -9999 -9999 -9999 -9999 -9999 -9999 -9999 -9999 -9999 -9999 -9999 -9999
-9999 -9999 -9999 -9999 -9999 -9999 -9999 -9999 -9999 -9999 -9999 -9999 -9999 -9999 -9999 -9999 -9999 -9999 -9999 -9999 -9999 -9999 -9999 -9999 -9999 -9999 -9999 -9999 -9999 -9999 -9999 -9999 -9999 -9999 -9999 -9999 -9999 -9999 -9999 -9999 -9999 -9999 -9999 -9999 -9999 -9999 -9999 -9999 -9999 -9999 -9999 -9999 -9999 -9999 -9999 -9999 -9999 -9999 -9999 -9999 -9999 -9999 -9999 -9999 -9999 -9999 -9999 -9999 -9999 -9999 -9999 -9999 -9999 -9999 -9999 -9999 -9999 1.35158E-1 1.35158E-1 1.21967E-1 1.17146E-1 1.18329E-1 1.18839E-1 1.04526E-1 1.02563E-1 9.94641E-2 8.39879E-2 8.17689E-2 8.43633E-2 8.70487E-2 1.16979E-1 1.81161E-1 2.80133E-1 2.76399E-1 2.36161E-1 1.80366E-1 1.19898E-1 8.98433E-2 7.78963E-2 7.98002E-2 7.75319E-2 8.08879E-2 8.36207E-2 7.87881E-2 8.01143E-2 8.09692E-2 8.14616E-2 7.10683E-2 7.06335E-2 7.00936E-2 7.02012E-2 7.18354E-2 7.40394E-2 1.04385E-1 1.24716E-1 1.14095E-1 1.0781E-1 1.22958E-1 1.24338E-1 1.61632E-1 1.59079E-1 1.69527E-1 1.37634E-1 1.35939E-1 1.1359E-1 9.07757E-2 9.95621E-2 9.6259E-2 7.45467E-2 6.734E-2 7.95247E-2 7.39E-2 7.51484E-2 5.54209E-2 4.93861E-2 5.07275E-2 5.33068E-2 6.01969E-2 5.74478E-2 5.4723E-2 3.73472E-2 4.24948E-2 4.06355E-2 2.65016E-2 1.45251E-2 7.96406E-3 1.11263E-2 8.29064E-3 8.60605E-3 1.06075E-2 6.67961E-3 8.05669E-3 5.21598E-3 7.59482E-3 1.31315E-2 1.89226E-2 7.26268E-3 2.84066E-3 5.67711E-3 9.22469E-3 1.1436E-2 1.72844E-2 3.88539E-2 3.78926E-2 2.48389E-2 2.60237E-2 1.98021E-2 1.35624E-2 1.04499E-2 9.58236E-3 5.57472E-3 3.56525E-3 3.26366E-3 1.66245E-3 1.65914E-3 2.15287E-3 2.52519E-3 1.81776E-3 2.14141E-3 4.57026E-3 5.18679E-3 6.90635E-3 7.51672E-3 6.3824E-3 4.15611E-3 3.07641E-3 5.01807E-3 1.06653E-2 1.21758E-2 2.35952E-2 3.61971E-2 5.5003E-2 2.95686E-2 2.86783E-2 4.8821E-2 2.84336E-2 1.80215E-2 2.66401E-2 1.78927E-2 1.07661E-2 1.99554E-2 2.59048E-2 1.31971E-2 1.05815E-2 1.96449E-2 3.7485E-2 9.49625E-2 9.06675E-2 5.43637E-2 4.52134E-2 5.91438E-2 4.02247E-2 7.104E-2 7.58483E-2 4.88697E-2 1.13161E-1 2.81243E-1 3.05653E-1 1.97898E-1 1.86139E-1 3.94429E-1 4.40661E-1 4.39986E-1 4.11798E-1 -9999 -9999 -9999 -9999 -9999 -9999 -9999 -9999 -9999 -9999 -9999 -9999 -9999 -9999 -9999 -9999 -9999 -9999 -9999 -9999 -9999 -9999 -9999 -9999 -9999 -9999 -9999 -9999 -9999 -9999 -9999 -9999 -9999 -9999 -9999 -9999 -9999 -9999 -9999 -9999
-9999 -9999 -9999 -9999 -9999 -9999 -9999 -9999 -9999 -9999 -9999 -9999 -9999 -9999 -9999 -9999 -9999 -9999 -9999 -9999 -9999 -9999 -9999 -9999 -9999 -9999 -9999 -9999 -9999 -9999 -9999 -9999 -9999 -9999 -9999 -9999 -9999 -9999 -9999 -9999 -9999 -9999 -9999 -9999 -9999 -9999 -9999 -9999 -9999 -9999 -9999 -9999 -9999 -9999 -9999 -9999 -9999 -9999 -9999 -9999 -9999 -9999 -9999 -9999 -9999 -9999 -9999 -9999 -9999 -9999 -9999 -9999 -9999 -9999 -9999 -9999 1.36683E-1 1.37451E-1 1.38029E-1 1.2407E-1 1.1918E-1 1.20381E-1 1.12575E-1 1.05444E-1 1.02863E-1 8.79438E-2 8.41128E-2 8.10417E-2 7.24942E-2 7.96917E-2 1.01386E-1 1.46732E-1 1.94635E-1 2.61767E-1 2.39162E-1 1.65132E-1 1.15484E-1 8.91744E-2 7.76613E-2 6.97084E-2 7.33054E-2 8.05218E-2 8.33687E-2 7.43811E-2 7.5987E-2 7.69194E-2 6.73723E-2 6.74762E-2 6.70614E-2 6.65463E-2 6.64438E-2 6.1572E-2 7.09484E-2 1.16399E-1 1.68558E-1 1.34929E-1 9.70479E-2 1.05093E-1 1.12479E-1 1.22913E-1 1.50873E-1 1.48844E-1 1.41875E-1 1.31168E-1 1.2529E-1 1.45543E-1 1.01453E-1 9.55962E-2 9.57221E-2 8.18148E-2 8.83216E-2 7.93676E-2 8.67016E-2 7.82921E-2 7.09827E-2 4.31809E-2 4.56106E-2 3.97196E-2 7.02216E-2 5.55065E-2 4.55191E-2 3.54367E-2 2.45062E-2 2.24895E-2 1.36672E-2 1.36708E-2 1.97125E-2 1.12269E-2 9.24496E-3 1.77398E-2 1.18952E-2 1.09489E-2 5.60641E-3 8.65194E-3 1.89801E-2 2.5537E-2 8.55902E-3 4.49215E-3 8.08992E-3 1.70952E-2 1.84568E-2 1.32302E-2 1.77932E-2 2.66806E-2 2.59707E-2 2.19074E-2 1.89733E-2 1.53704E-2 1.1789E-2 7.97682E-3 5.56459E-3 5.00282E-3 4.71514E-3 3.23719E-3 1.96301E-3 1.53451E-3 1.35144E-3 1.79941E-3 2.126E-3 3.88127E-3 6.00704E-3 7.10326E-3 5.30295E-3 5.00937E-3 2.86562E-3 2.51213E-3 4.22634E-3 6.24358E-3 9.23754E-3 1.7935E-2 2.50717E-2 1.99927E-2 2.13388E-2 1.93796E-2 3.35435E-2 2.05934E-2 1.68882E-2 1.38183E-2 1.24004E-2 6.32672E-3 1.21539E-2 1.98814E-2 1.26446E-2 7.23703E-3 1.03387E-2 3.68013E-2 7.46263E-2 4.91541E-2 3.06928E-2 1.844E-2 1.58505E-2 2.91154E-2 5.18595E-2 4.76679E-2 4.50264E-2 1.28237E-1 1.66062E-1 1.81108E-1 3.17189E-1 4.3026E-1 3.9221E-1 4.29216E-1 4.2729E-1 4.04059E-1 -9999 -9999 -9999 -9999 -9999 -9999 -9999 -9999 -9999 -9999 -9999 -9999 -9999 -9999 -9999 -9999 -9999 -9999 -9999 -9999 -9999 -9999 -9999 -9999 -9999 -9999 -9999 -9999 -9999 -9999 -9999 -9999 -9999 -9999 -9999 -9999 -9999 -9999 -9999 -9999
-9999 -9999 -9999 -9999 -9999 -9999 -9999 -9999 -9999 -9999 -9999 -9999 -9999 -9999 -9999 -9999 -9999 -9999 -9999 -9999 -9999 -9999 -9999 -9999 -9999 -9999 -9999 -9999 -9999 -9999 -9999 -9999 -9999 -9999 -9999 -9999 -9999 -9999 -9999 -9999 -9999 -9999 -9999 -9999 -9999 -9999 -9999 -9999 -9999 -9999 -9999 -9999 -9999 -9999 -9999 -9999 -9999 -9999 -9999 -9999 -9999 -9999 -9999 -9999 -9999 -9999 -9999 -9999 -9999 -9999 -9999 -9999 -9999 -9999 -9999 1.37066E-1 1.37643E-1 1.37258E-1 1.17821E-1 1.24956E-1 1.20208E-1 1.07927E-1 1.08084E-1 1.0606E-1 1.03163E-1 8.87296E-2 8.48662E-2 8.12834E-2 7.10886E-2 7.62976E-2 9.0883E-2 1.07361E-1 1.40346E-1 1.85507E-1 2.01564E-1 1.5936E-1 1.15991E-1 8.45005E-2 6.41859E-2 6.52786E-2 7.2197E-2 7.52271E-2 6.77724E-2 6.96721E-2 7.15131E-2 7.62191E-2 6.35663E-2 6.33696E-2 6.32715E-2 6.60351E-2 5.6989E-2 5.76142E-2 6.87972E-2 1.00868E-1 1.47958E-1 1.19218E-1 8.90789E-2 1.0189E-1 1.11011E-1 1.29467E-1 1.44905E-1 1.28745E-1 1.28004E-1 1.46002E-1 1.23251E-1 1.5462E-1 1.07029E-1 1.00568E-1 9.64831E-2 9.01562E-2 8.8896E-2 8.59285E-2 1.05105E-1 9.04259E-2 6.88795E-2 6.56602E-2 6.69393E-2 4.08619E-2 5.78547E-2 6.83924E-2 4.62602E-2 4.11724E-2 3.53338E-2 2.32312E-2 1.27956E-2 1.74292E-2 2.59329E-2 1.09466E-2 1.25042E-2 2.66816E-2 2.57667E-2 1.42667E-2 9.8464E-3 1.74158E-2 2.79852E-2 4.78979E-2 9.13851E-3 6.9677E-3 1.30003E-2 2.19402E-2 3.56892E-2 2.4857E-2 2.26939E-2 2.97056E-2 2.86938E-2 1.68642E-2 1.8111E-2 1.85679E-2 1.85355E-2 1.30844E-2 9.77734E-3 6.15081E-3 5.32807E-3 4.35152E-3 4.93632E-3 2.76774E-3 1.39774E-3 1.46969E-3 1.84346E-3 2.8611E-3 4.42265E-3 5.73794E-3 4.47723E-3 3.05958E-3 2.60091E-3 3.98949E-3 5.52944E-3 8.48105E-3 1.63345E-2 2.58946E-2 1.8691E-2 1.8119E-2 1.3939E-2 1.39546E-2 1.446E-2 1.47239E-2 1.39121E-2 5.49684E-3 5.74942E-3 4.66683E-3 1.08607E-2 1.35856E-2 1.12498E-2 8.70283E-3 1.21118E-2 3.76557E-2 5.02997E-2 2.50491E-2 1.4152E-2 1.39979E-2 1.42586E-2 1.95965E-2 2.99956E-2 3.82525E-2 5.4337E-2 8.74322E-2 7.33029E-2 1.22304E-1 2.70531E-1 3.83175E-1 4.07038E-1 4.23071E-1 4.03266E-1 3.79301E-1 -9999 -9999 -9999 -9999 -9999 -9999 -9999 -9999 -9999 -9999 -9999 -9999 -9999 -9999 -9999 -9999 -9999 -9999 -9999 -9999 -9999 -9999 -9999 -9999 -9999 -9999 -9999 -9999 -9999 -9999 -9999 -9999 -9999 -9999 -9999 -9999 -9999 -9999 -9999 -9999
-9999 -9999 -9999 -9999 -9999 -9999 -9999 -9999 -9999 -9999 -9999 -9999 -9999 -9999 -9999 -9999 -9999 -9999 -9999 -9999 -9999 -9999 -9999 -9999 -9999 -9999 -9999 -9999 -9999 -9999 -9999 -9999 -9999 -9999 -9999 -9999 -9999 -9999 -9999 -9999 -9999 -9999 -9999 -9999 -9999 -9999 -9999 -9999 -9999 -9999 -9999 -9999 -9999 -9999 -9999 -9999 -9999 -9999 -9999 -9999 -9999 -9999 -9999 -9999 -9999 -9999 -9999 -9999 -9999 -9999 -9999 -9999 -9999 -9999 -9999 1.36874E-1 1.37258E-1 1.30814E-1 1.17483E-1 1.1918E-1 1.20036E-1 1.07614E-1 1.07927E-1 1.06369E-1 9.2075E-2 8.97874E-2 8.70355E-2 7.37044E-2 6.83264E-2 7.44845E-2 7.19822E-2 8.47041E-2 1.03952E-1 1.26685E-1 1.44222E-1 1.48148E-1 1.08159E-1 6.92991E-2 6.3208E-2 6.3793E-2 6.63893E-2 6.03023E-2 6.297E-2 6.85052E-2 7.04246E-2 6.21057E-2 6.23952E-2 6.22985E-2 6.21057E-2 5.38169E-2 5.61949E-2 5.61949E-2 6.11911E-2 6.26549E-2 8.4125E-2 7.44485E-2 7.7131E-2 9.31383E-2 9.32538E-2 1.07558E-1 1.42849E-1 1.30494E-1 1.49881E-1 1.5311E-1 1.19105E-1 1.17083E-1 8.82652E-2 9.71401E-2 1.196E-1 1.05185E-1 1.12023E-1 8.2404E-2 1.01023E-1 8.19069E-2 6.98608E-2 1.5286E-1 8.91032E-2 5.7588E-2 4.92158E-2 5.74313E-2 6.13121E-2 5.333E-2 3.25892E-2 1.98383E-2 1.858E-2 3.05609E-2 3.25401E-2 1.51564E-2 2.42065E-2 3.76099E-2 3.88711E-2 1.68322E-2 1.85324E-2 3.89471E-2 7.24201E-2 3.15861E-2 1.23507E-2 2.00951E-2 2.0848E-2 2.11665E-2 3.28971E-2 3.55232E-2 2.72362E-2 3.26886E-2 2.24151E-2 1.4421E-2 1.02952E-2 1.27687E-2 1.03734E-2 5.3688E-3 6.40067E-3 7.18233E-3 5.26658E-3 4.37349E-3 5.84577E-3 2.46759E-3 1.65357E-3 1.86584E-3 2.41143E-3 2.33923E-3 2.70037E-3 4.52324E-3 4.16032E-3 3.53654E-3 2.88519E-3 5.74392E-3 9.11438E-3 1.26731E-2 1.54457E-2 2.2811E-2 1.0716E-2 1.22578E-2 1.44506E-2 9.11333E-3 6.11117E-3 1.15645E-2 7.69936E-3 3.52921E-3 5.63555E-3 5.42258E-3 9.06484E-3 9.56992E-3 1.44322E-2 8.98269E-3 1.57062E-2 2.86307E-2 2.82396E-2 2.69564E-2 1.3098E-2 2.42419E-2 4.64674E-2 1.03599E-1 1.26753E-1 2.0184E-1 8.06197E-2 8.97037E-2 8.60817E-2 1.45487E-1 2.55893E-1 4.27183E-1 4.06456E-1 4.23509E-1 3.89847E-1 -9999 -9999 -9999 -9999 -9999 -9999 -9999 -9999 -9999 -9999 -9999 -9999 -9999 -9999 -9999 -9999 -9999 -9999 -9999 -9999 -9999 -9999 -9999 -9999 -9999 -9999 -9999 -9999 -9999 -9999 -9999 -9999 -9999 -9999 -9999 -9999 -9999 -9999 -9999 -9999 -9999
-9999 -9999 -9999 -9999 -9999 -9999 -9999 -9999 -9999 -9999 -9999 -9999 -9999 -9999 -9999 -9999 -9999 -9999 -9999 -9999 -9999 -9999 -9999 -9999 -9999 -9999 -9999 -9999 -9999 -9999 -9999 -9999 -9999 -9999 -9999 -9999 -9999 -9999 -9999 -9999 -9999 -9999 -9999 -9999 -9999 -9999 -9999 -9999 -9999 -9999 -9999 -9999 -9999 -9999 -9999 -9999 -9999 -9999 -9999 -9999 -9999 -9999 -9999 -9999 -9999 -9999 -9999 -9999 -9999 -9999 -9999 -9999 -9999 -9999 -9999 1.28615E-1 1.30077E-1 1.17315E-1 1.18159E-1 1.19009E-1 1.06834E-1 1.08084E-1 1.08714E-1 9.56793E-2 9.37224E-2 9.12614E-2 7.9334E-2 7.69883E-2 7.45966E-2 7.11735E-2 6.88856E-2 7.34133E-2 8.17078E-2 7.8737E-2 9.89757E-2 1.11335E-1 9.2456E-2 6.59833E-2 5.8715E-2 5.93527E-2 5.58957E-2 5.81933E-2 6.1337E-2 6.37529E-2 5.70523E-2 5.81291E-2 5.84923E-2 5.7858E-2 5.01035E-2 5.265E-2 5.22392E-2 5.21575E-2 5.28108E-2 6.55238E-2 6.00846E-2 6.53639E-2 7.44194E-2 7.28683E-2 7.52359E-2 8.27114E-2 1.03788E-1 1.31032E-1 1.48948E-1 1.05125E-1 1.06642E-1 1.13812E-1 8.7915E-2 1.1288E-1 1.28615E-1 1.09442E-1 9.69303E-2 9.66522E-2 1.0714E-1 1.03293E-1 8.12161E-2 1.58302E-1 1.1026E-1 1.06744E-1 8.6722E-2 9.61645E-2 4.47524E-2 3.79073E-2 2.33945E-2 2.84696E-2 4.10146E-2 4.62976E-2 3.15155E-2 1.67301E-2 3.48163E-2 4.97976E-2 5.44345E-2 2.55113E-2 1.90513E-2 6.97331E-2 6.28136E-2 1.57592E-2 2.42065E-2 3.60739E-2 4.08534E-2 3.0291E-2 2.39957E-2 2.31684E-2 2.87748E-2 2.37269E-2 1.76964E-2 1.42264E-2 9.02489E-3 8.81622E-3 9.74494E-3 4.75139E-3 3.52708E-3 4.51637E-3 2.84826E-3 2.45149E-3 2.53167E-3 2.26736E-3 2.04738E-3 2.45462E-3 3.41283E-3 3.51931E-3 2.8343E-3 3.66978E-3 3.22158E-3 2.27675E-3 1.34862E-3 2.05922E-3 3.37326E-3 4.24969E-3 6.32031E-3 1.21999E-2 1.07003E-2 7.23289E-3 9.66402E-3 7.59844E-3 4.95627E-3 8.92584E-3 9.33791E-3 5.35467E-3 6.80575E-3 7.45996E-3 1.17053E-2 1.9212E-2 2.85382E-2 3.21333E-2 1.27023E-2 1.43093E-2 1.13311E-2 1.40495E-2 1.02623E-2 2.40509E-2 1.15457E-1 1.85398E-1 2.89871E-1 4.04651E-1 3.01257E-1 3.6271E-1 1.53792E-1 2.91493E-1 3.95241E-1 3.94104E-1 3.91441E-1 3.96143E-1 -9999 -9999 -9999 -9999 -9999 -9999 -9999 -9999 -9999 -9999 -9999 -9999 -9999 -9999 -9999 -9999 -9999 -9999 -9999 -9999 -9999 -9999 -9999 -9999 -9999 -9999 -9999 -9999 -9999 -9999 -9999 -9999 -9999 -9999 -9999 -9999 -9999 -9999 -9999 -9999 -9999 -9999
-9999 -9999 -9999 -9999 -9999 -9999 -9999 -9999 -9999 -9999 -9999 -9999 -9999 -9999 -9999 -9999 -9999 -9999 -9999 -9999 -9999 -9999 -9999 -9999 -9999 -9999 -9999 -9999 -9999 -9999 -9999 -9999 -9999 -9999 -9999 -9999 -9999 -9999 -9999 -9999 -9999 -9999 -9999 -9999 -9999 -9999 -9999 -9999 -9999 -9999 -9999 -9999 -9999 -9999 -9999 -9999 -9999 -9999 -9999 -9999 -9999 -9999 -9999 -9999 -9999 -9999 -9999 -9999 -9999 -9999 -9999 -9999 -9999 -9999 -9999 1.28251E-1 1.30445E-1 1.18498E-1 1.19522E-1 1.19693E-1 1.06524E-1 1.07145E-1 1.08241E-1 9.62454E-2 9.46962E-2 9.31702E-2 8.15032E-2 8.08951E-2 7.89779E-2 6.78479E-2 6.80542E-2 6.9305E-2 6.16192E-2 6.38281E-2 6.80612E-2 7.53524E-2 6.43833E-2 5.8084E-2 5.72824E-2 5.06933E-2 5.18914E-2 5.36156E-2 5.89186E-2 5.33513E-2 5.53871E-2 5.68748E-2 5.74986E-2 4.93218E-2 4.88585E-2 4.84757E-2 5.03898E-2 4.48784E-2 6.09461E-2 1.08973E-1 1.08389E-1 6.6142E-2 6.18002E-2 6.76182E-2 7.07878E-2 9.69026E-2 1.24021E-1 1.36751E-1 1.01045E-1 1.22411E-1 1.06768E-1 1.29466E-1 9.72342E-2 1.06426E-1 1.04143E-1 9.93478E-2 1.0663E-1 1.07714E-1 8.72351E-2 8.5751E-2 9.39686E-2 1.32723E-1 1.24518E-1 1.42639E-1 9.67144E-2 1.18087E-1 9.3873E-2 4.23613E-2 2.10966E-2 2.9422E-2 5.95659E-2 5.8504E-2 3.66399E-2 3.34337E-2 3.98936E-2 5.47737E-2 3.57049E-2 2.64344E-2 2.73696E-2 6.96307E-2 5.81299E-2 2.14427E-2 3.48937E-2 4.1864E-2 3.80454E-2 3.60122E-2 3.55922E-2 2.69566E-2 2.51295E-2 2.21587E-2 1.78223E-2 1.76445E-2 1.27468E-2 7.44913E-3 6.17796E-3 4.08228E-3 4.36926E-3 3.37176E-3 5.07695E-3 4.21502E-3 3.43794E-3 3.82271E-3 3.66654E-3 2.7539E-3 2.88688E-3 3.74532E-3 3.04077E-3 2.88436E-3 2.58391E-3 1.44457E-3 1.73848E-3 2.1077E-3 1.78528E-3 2.31607E-3 3.68151E-3 5.66183E-3 6.45807E-3 7.91518E-3 5.9314E-3 7.42858E-3 5.01414E-3 9.68268E-3 7.90649E-3 1.11725E-2 8.36807E-3 6.76024E-3 1.85655E-2 3.88481E-2 6.25345E-2 6.2524E-2 3.54411E-2 4.02497E-2 2.05671E-2 8.57695E-3 1.05222E-2 2.79631E-2 4.93515E-2 1.33758E-1 2.54496E-1 3.84117E-1 2.87145E-1 2.60393E-1 3.60385E-1 4.02315E-1 4.07105E-1 3.72079E-1 3.37331E-1 -9999 -9999 -9999 -9999 -9999 -9999 -9999 -9999 -9999 -9999 -9999 -9999 -9999 -9999 -9999 -9999 -9999 -9999 -9999 -9999 -9999 -9999 -9999 -9999 -9999 -9999 -9999 -9999 -9999 -9999 -9999 -9999 -9999 -9999 -9999 -9999 -9999 -9999 -9999 -9999 -9999 -9999 -9999
-9999 -9999 -9999 -9999 -9999 -9999 -9999 -9999 -9999 -9999 -9999 -9999 -9999 -9999 -9999 -9999 -9999 -9999 -9999 -9999 -9999 -9999 -9999 -9999 -9999 -9999 -9999 -9999 -9999 -9999 -9999 -9999 -9999 -9999 -9999 -9999 -9999 -9999 -9999 -9999 -9999 -9999 -9999 -9999 -9999 -9999 -9999 -9999 -9999 -9999 -9999 -9999 -9999 -9999 -9999 -9999 -9999 -9999 -9999 -9999 -9999 -9999 -9999 -9999 -9999 -9999 -9999 -9999 -9999 -9999 -9999 -9999 -9999 -9999 1.27167E-1 1.28615E-1 1.17652E-1 1.19522E-1 1.20381E-1 1.07145E-1 1.06679E-1 1.06679E-1 9.4836E-2 9.58205E-2 9.49761E-2 8.32292E-2 8.33538E-2 8.34786E-2 7.33023E-2 7.19822E-2 7.04709E-2 6.97268E-2 6.02187E-2 6.00343E-2 5.74157E-2 5.11672E-2 5.17262E-2 5.46876E-2 5.54537E-2 4.95223E-2 5.06933E-2 5.18107E-2 4.63613E-2 4.82158E-2 5.04586E-2 5.26385E-2 4.84757E-2 4.57626E-2 4.79448E-2 4.74195E-2 4.23961E-2 4.49493E-2 6.87521E-2 1.42044E-1 1.51299E-1 7.75025E-2 6.10476E-2 6.55152E-2 6.81803E-2 9.02448E-2 1.21464E-1 1.24569E-1 1.09339E-1 9.8244E-2 1.14012E-1 1.30364E-1 1.0934E-1 1.11312E-1 1.41178E-1 1.06346E-1 1.13574E-1 1.16343E-1 1.03188E-1 7.98011E-2 1.47392E-1 1.48557E-1 1.41532E-1 1.12914E-1 1.21436E-1 1.38803E-1 1.18701E-1 4.22658E-2 3.70803E-2 4.52313E-2 6.00866E-2 7.26398E-2 4.73021E-2 5.91989E-2 4.33767E-2 3.90486E-2 4.45483E-2 4.2236E-2 4.09957E-2 4.16454E-2 2.4066E-2 2.83272E-2 4.34962E-2 3.43876E-2 2.78697E-2 2.64775E-2 3.10836E-2 2.66041E-2 2.08775E-2 1.71774E-2 1.33641E-2 9.9971E-3 7.65321E-3 7.35445E-3 7.91164E-3 7.31134E-3 8.73854E-3 6.97084E-3 8.26038E-3 7.25383E-3 5.35732E-3 4.99445E-3 5.11965E-3 3.56763E-3 2.74676E-3 2.89093E-3 2.30989E-3 2.65622E-3 2.44835E-3 1.75246E-3 2.86092E-3 3.72682E-3 2.26467E-3 2.15973E-3 2.28953E-3 3.28091E-3 3.38873E-3 3.63473E-3 5.12427E-3 6.30796E-3 9.67681E-3 5.64582E-3 1.02607E-2 1.57425E-2 1.00016E-2 4.7173E-3 1.0924E-2 3.06677E-2 6.45768E-2 8.58583E-2 5.55399E-2 7.24871E-2 8.36108E-2 5.66952E-2 3.22042E-2 3.17755E-2 5.93147E-2 1.25282E-1 1.15798E-1 3.46566E-1 2.08611E-1 1.94215E-1 3.83504E-1 4.03822E-1 3.54142E-1 3.15897E-1 -9999 -9999 -9999 -9999 -9999 -9999 -9999 -9999 -9999 -9999 -9999 -9999 -9999 -9999 -9999 -9999 -9999 -9999 -9999 -9999 -9999 -9999 -9999 -9999 -9999 -9999 -9999 -9999 -9999 -9999 -9999 -9999 -9999 -9999 -9999 -9999 -9999 -9999 -9999 -9999 -9999 -9999 -9999 -9999
-9999 -9999 -9999 -9999 -9999 -9999 -9999 -9999 -9999 -9999 -9999 -9999 -9999 -9999 -9999 -9999 -9999 -9999 -9999 -9999 -9999 -9999 -9999 -9999 -9999 -9999 -9999 -9999 -9999 -9999 -9999 -9999 -9999 -9999 -9999 -9999 -9999 -9999 -9999 -9999 -9999 -9999 -9999 -9999 -9999 -9999 -9999 -9999 -9999 -9999 -9999 -9999 -9999 -9999 -9999 -9999 -9999 -9999 -9999 -9999 -9999 -9999 -9999 -9999 -9999 -9999 -9999 -9999 -9999 -9999 -9999 -9999 -9999 -9999 1.27347E-1 1.14979E-1 1.17652E-1 1.19693E-1 1.07458E-1 1.07927E-1 1.0777E-1 9.52568E-2 9.52568E-2 9.51163E-2 9.4836E-2 8.37287E-2 8.3854E-2 8.54992E-2 7.62424E-2 7.63577E-2 7.52121E-2 6.39259E-2 6.29548E-2 6.1903E-2 5.31863E-2 5.3022E-2 5.02226E-2 5.06927E-2 4.51721E-2 4.67538E-2 4.79384E-2 5.1249E-2 4.51406E-2 4.64341E-2 4.79894E-2 4.3507E-2 4.45503E-2 4.49745E-2 4.7345E-2 4.66056E-2 4.14024E-2 4.37579E-2 6.95846E-2 1.23576E-1 1.42882E-1 1.05259E-1 9.12115E-2 9.00488E-2 1.02328E-1 9.62698E-2 1.15096E-1 1.28547E-1 1.51851E-1 1.11102E-1 1.24103E-1 1.06415E-1 1.00542E-1 1.07748E-1 1.32452E-1 1.08219E-1 9.6506E-2 1.05736E-1 9.54131E-2 1.53637E-1 1.29763E-1 1.30441E-1 1.20926E-1 1.14947E-1 1.09424E-1 1.41331E-1 6.79728E-2 5.20268E-2 7.36937E-2 5.81512E-2 6.51094E-2 6.04512E-2 5.06295E-2 5.6091E-2 5.28203E-2 5.07187E-2 4.30391E-2 3.79851E-2 2.81883E-2 3.64927E-2 3.13002E-2 3.52439E-2 3.81461E-2 2.99744E-2 3.26032E-2 1.99048E-2 2.58721E-2 2.99642E-2 2.08686E-2 1.90738E-2 1.3389E-2 9.40315E-3 1.01036E-2 9.03209E-3 1.40477E-2 1.23084E-2 1.26497E-2 1.2761E-2 1.16572E-2 9.11093E-3 8.73134E-3 8.70717E-3 7.42094E-3 6.30022E-3 4.69393E-3 4.11455E-3 2.77783E-3 1.80789E-3 1.4448E-3 2.26797E-3 3.05554E-3 4.56858E-3 4.56738E-3 3.36952E-3 2.89677E-3 3.73915E-3 5.78966E-3 6.47118E-3 6.26172E-3 3.79847E-3 5.23866E-3 4.86539E-3 1.05993E-2 1.80246E-2 1.11576E-2 5.75959E-3 7.29735E-3 1.36255E-2 3.39362E-2 8.07667E-2 1.0344E-1 1.36926E-1 1.79892E-1 1.33417E-1 9.09309E-2 2.6132E-2 4.25026E-2 1.48168E-1 2.44987E-1 2.88642E-1 3.85585E-1 2.80667E-1 3.37729E-1 4.05176E-1 3.32547E-1 -9999 -9999 -9999 -9999 -9999 -9999 -9999 -9999 -9999 -9999 -9999 -9999 -9999 -9999 -9999 -9999 -9999 -9999 -9999 -9999 -9999 -9999 -9999 -9999 -9999 -9999 -9999 -9999 -9999 -9999 -9999 -9999 -9999 -9999 -9999 -9999 -9999 -9999 -9999 -9999 -9999 -9999 -9999 -9999 -9999
-9999 -9999 -9999 -9999 -9999 -9999 -9999 -9999 -9999 -9999 -9999 -9999 -9999 -9999 -9999 -9999 -9999 -9999 -9999 -9999 -9999 -9999 -9999 -9999 -9999 -9999 -9999 -9999 -9999 -9999 -9999 -9999 -9999 -9999 -9999 -9999 -9999 -9999 -9999 -9999 -9999 -9999 -9999 -9999 -9999 -9999 -9999 -9999 -9999 -9999 -9999 -9999 -9999 -9999 -9999 -9999 -9999 -9999 -9999 -9999 -9999 -9999 -9999 -9999 -9999 -9999 -9999 -9999 -9999 -9999 -9999 -9999 -9999 1.30077E-1 1.29161E-1 1.16309E-1 1.18329E-1 1.20553E-1 1.08872E-1 1.09031E-1 1.09031E-1 9.72435E-2 9.69574E-2 9.62454E-2 8.47361E-2 8.46095E-2 8.52441E-2 7.67046E-2 7.97746E-2 8.28363E-2 7.40146E-2 7.41274E-2 7.40146E-2 7.23433E-2 6.10235E-2 5.90785E-2 5.68417E-2 4.55268E-2 4.54557E-2 4.92913E-2 4.87699E-2 4.27408E-2 4.32147E-2 4.37626E-2 4.67999E-2 4.1558E-2 4.30284E-2 4.43397E-2 4.64591E-2 3.89988E-2 4.06884E-2 4.64436E-2 6.17094E-2 7.91888E-2 9.35397E-2 9.58117E-2 1.13666E-1 1.12181E-1 9.04463E-2 1.04864E-1 1.26159E-1 1.23465E-1 1.34753E-1 1.00757E-1 1.18144E-1 1.03913E-1 1.07098E-1 9.99895E-2 1.0145E-1 8.32333E-2 9.42879E-2 1.1306E-1 1.04812E-1 9.5837E-2 9.81323E-2 1.03553E-1 1.01506E-1 1.30979E-1 8.66087E-2 1.39289E-1 5.39495E-2 6.7117E-2 9.07353E-2 7.67742E-2 5.50602E-2 6.04018E-2 6.31799E-2 3.48811E-2 3.74539E-2 2.17687E-2 2.14256E-2 2.61138E-2 2.51072E-2 2.99517E-2 3.03879E-2 2.59927E-2 2.04103E-2 2.51637E-2 1.96892E-2 1.85126E-2 2.55843E-2 2.72495E-2 2.21312E-2 1.69403E-2 9.58542E-3 1.16768E-2 1.90961E-2 2.00386E-2 1.68074E-2 1.73286E-2 1.42356E-2 1.07688E-2 8.49142E-3 8.23448E-3 9.16655E-3 8.70218E-3 8.10357E-3 4.53405E-3 2.34054E-3 2.36791E-3 2.8343E-3 2.40048E-3 1.31257E-3 1.56921E-3 2.32767E-3 4.13207E-3 6.09173E-3 4.42423E-3 4.10638E-3 3.93566E-3 7.46135E-3 1.16858E-2 7.486E-3 4.05796E-3 3.60715E-3 8.16054E-3 1.61371E-2 2.26521E-2 1.84763E-2 1.2848E-2 1.71379E-2 1.63756E-2 2.80168E-2 5.91105E-2 1.31407E-1 1.82504E-1 1.94499E-1 2.52016E-1 2.08182E-1 1.23325E-1 8.45671E-2 1.76563E-1 2.72937E-1 3.6213E-1 2.93249E-1 2.29159E-1 3.48216E-1 3.8358E-1 -9999 -9999 -9999 -9999 -9999 -9999 -9999 -9999 -9999 -9999 -9999 -9999 -9999 -9999 -9999 -9999 -9999 -9999 -9999 -9999 -9999 -9999 -9999 -9999 -9999 -9999 -9999 -9999 -9999 -9999 -9999 -9999 -9999 -9999 -9999 -9999 -9999 -9999 -9999 -9999 -9999 -9999 -9999 -9999 -9999 -9999
-9999 -9999 -9999 -9999 -9999 -9999 -9999 -9999 -9999 -9999 -9999 -9999 -9999 -9999 -9999 -9999 -9999 -9999 -9999 -9999 -9999 -9999 -9999 -9999 -9999 -9999 -9999 -9999 -9999 -9999 -9999 -9999 -9999 -9999 -9999 -9999 -9999 -9999 -9999 -9999 -9999 -9999 -9999 -9999 -9999 -9999 -9999 -9999 -9999 -9999 -9999 -9999 -9999 -9999 -9999 -9999 -9999 -9999 -9999 -9999 -9999 -9999 -9999 -9999 -9999 -9999 -9999 -9999 -9999 -9999 -9999 -9999 1.41151E-1 1.34365E-1 1.18668E-1 1.18668E-1 1.20381E-1 1.08872E-1 1.10625E-1 1.11591E-1 9.88315E-2 9.8541E-2 9.79624E-2 8.60115E-2 8.60115E-2 8.614E-2 8.7305E-2 7.89368E-2 8.22152E-2 8.99667E-2 9.19566E-2 9.93923E-2 1.1221E-1 9.07584E-2 8.53166E-2 7.64164E-2 5.88561E-2 5.05546E-2 4.74166E-2 4.78635E-2 4.3351E-2 4.67265E-2 4.44572E-2 4.43175E-2 3.82952E-2 3.86614E-2 4.17556E-2 4.33698E-2 3.80423E-2 4.01285E-2 4.28002E-2 5.77062E-2 7.11345E-2 8.8341E-2 7.9298E-2 7.32324E-2 8.64946E-2 9.32119E-2 1.07887E-1 1.12874E-1 1.34906E-1 1.46064E-1 1.37395E-1 7.88139E-2 1.29647E-1 1.30455E-1 1.23241E-1 9.87896E-2 7.43432E-2 6.87663E-2 1.02551E-1 9.58263E-2 9.30802E-2 9.14141E-2 7.44056E-2 7.83402E-2 8.28991E-2 1.06672E-1 5.91781E-2 6.95553E-2 7.80062E-2 9.09236E-2 7.79558E-2 6.37325E-2 5.86307E-2 5.66637E-2 4.85528E-2 2.68066E-2 3.6305E-2 3.40382E-2 3.02022E-2 1.4385E-2 1.53177E-2 3.15638E-2 3.28767E-2 2.67258E-2 2.49051E-2 2.27832E-2 1.26419E-2 9.22182E-3 1.37086E-2 1.69151E-2 2.82371E-2 1.74377E-2 9.16235E-3 1.19799E-2 1.7861E-2 2.59949E-2 2.00099E-2 1.64148E-2 9.31086E-3 6.35522E-3 5.61777E-3 7.65401E-3 6.27112E-3 4.11713E-3 4.70589E-3 4.18447E-3 2.27151E-3 2.30837E-3 2.25251E-3 1.78198E-3 1.70439E-3 3.37416E-3 2.95965E-3 4.28295E-3 8.62222E-3 1.23788E-2 5.57254E-3 5.75297E-3 1.19406E-2 1.76773E-2 6.44762E-3 2.93831E-3 2.5028E-3 6.00824E-3 1.33498E-2 2.38569E-2 3.22974E-2 2.54672E-2 2.94682E-2 1.99309E-2 3.45716E-2 5.30943E-2 6.75246E-2 9.95128E-2 1.63163E-1 1.78411E-1 3.11535E-1 3.65857E-1 2.21911E-1 2.58603E-1 2.21645E-1 3.20548E-1 2.16664E-1 2.39E-1 3.90614E-1 3.78949E-1 -9999 -9999 -9999 -9999 -9999 -9999 -9999 -9999 -9999 -9999 -9999 -9999 -9999 -9999 -9999 -9999 -9999 -9999 -9999 -9999 -9999 -9999 -9999 -9999 -9999 -9999 -9999 -9999 -9999 -9999 -9999 -9999 -9999 -9999 -9999 -9999 -9999 -9999 -9999 -9999 -9999 -9999 -9999 -9999 -9999 -9999
-9999 -9999 -9999 -9999 -9999 -9999 -9999 -9999 -9999 -9999 -9999 -9999 -9999 -9999 -9999 -9999 -9999 -9999 -9999 -9999 -9999 -9999 -9999 -9999 -9999 -9999 -9999 -9999 -9999 -9999 -9999 -9999 -9999 -9999 -9999 -9999 -9999 -9999 -9999 -9999 -9999 -9999 -9999 -9999 -9999 -9999 -9999 -9999 -9999 -9999 -9999 -9999 -9999 -9999 -9999 -9999 -9999 -9999 -9999 -9999 -9999 -9999 -9999 -9999 -9999 -9999 -9999 -9999 -9999 -9999 -9999 1.41743E-1 1.36269E-1 1.35504E-1 1.20726E-1 1.21941E-1 1.23519E-1 1.10946E-1 1.1224E-1 1.13384E-1 1.00443E-1 9.91228E-2 9.8396E-2 8.70448E-2 8.31142E-2 8.36144E-2 7.5002E-2 8.06209E-2 8.33364E-2 8.18155E-2 1.02245E-1 1.25502E-1 1.31085E-1 1.2771E-1 1.2119E-1 1.07516E-1 8.47783E-2 6.26229E-2 5.14307E-2 4.28757E-2 4.43873E-2 4.60964E-2 4.6169E-2 3.95295E-2 3.90311E-2 3.86002E-2 4.09709E-2 3.70268E-2 4.28923E-2 5.20956E-2 6.04737E-2 5.60287E-2 6.09395E-2 7.53987E-2 7.69126E-2 8.34134E-2 6.79202E-2 7.55759E-2 8.56827E-2 1.11567E-1 1.37181E-1 1.36941E-1 1.28099E-1 8.04534E-2 1.00059E-1 1.21949E-1 1.37108E-1 1.17754E-1 7.08958E-2 6.13165E-2 8.02673E-2 8.01858E-2 8.21493E-2 9.39433E-2 8.18523E-2 7.96098E-2 7.60466E-2 7.92623E-2 7.93405E-2 6.93105E-2 7.85935E-2 6.80718E-2 5.19523E-2 5.99965E-2 4.71996E-2 4.17934E-2 3.95584E-2 2.53395E-2 3.2712E-2 3.26913E-2 2.43703E-2 9.63691E-3 1.20297E-2 2.49174E-2 3.38429E-2 2.88646E-2 2.50432E-2 1.70189E-2 1.08104E-2 1.12057E-2 1.64379E-2 3.07221E-2 2.73956E-2 1.43362E-2 1.22106E-2 2.10488E-2 2.41623E-2 2.74443E-2 1.28131E-2 1.00926E-2 1.1193E-2 7.86834E-3 5.20999E-3 6.05E-3 5.20974E-3 3.04477E-3 2.64411E-3 3.23172E-3 2.18037E-3 2.64291E-3 1.94891E-3 2.36958E-3 3.52746E-3 5.05299E-3 7.63461E-3 1.88772E-2 1.27795E-2 1.29088E-2 1.55548E-2 1.31742E-2 2.11883E-2 1.80583E-2 6.90227E-3 3.82522E-3 4.36417E-3 5.21054E-3 8.2046E-3 1.77397E-2 3.21861E-2 4.20716E-2 3.12423E-2 1.81521E-2 1.96335E-2 2.53145E-2 3.26385E-2 2.54282E-2 5.75434E-2 9.13275E-2 9.43316E-2 1.1825E-1 1.87793E-1 1.75419E-1 1.21779E-1 1.86705E-1 1.76225E-1 3.06958E-1 3.71318E-1 3.66698E-1 -9999 -9999 -9999 -9999 -9999 -9999 -9999 -9999 -9999 -9999 -9999 -9999 -9999 -9999 -9999 -9999 -9999 -9999 -9999 -9999 -9999 -9999 -9999 -9999 -9999 -9999 -9999 -9999 -9999 -9999 -9999 -9999 -9999 -9999 -9999 -9999 -9999 -9999 -9999 -9999 -9999 -9999 -9999 -9999 -9999 -9999
-9999 -9999 -9999 -9999 -9999 -9999 -9999 -9999 -9999 -9999 -9999 -9999 -9999 -9999 -9999 -9999 -9999 -9999 -9999 -9999 -9999 -9999 -9999 -9999 -9999 -9999 -9999 -9999 -9999 -9999 -9999 -9999 -9999 -9999 -9999 -9999 -9999 -9999 -9999 -9999 -9999 -9999 -9999 -9999 -9999 -9999 -9999 -9999 -9999 -9999 -9999 -9999 -9999 -9999 -9999 -9999 -9999 -9999 -9999 -9999 -9999 -9999 -9999 -9999 -9999 -9999 -9999 -9999 -9999 -9999 -9999 1.33235E-1 1.33799E-1 1.19865E-1 1.21766E-1 1.25472E-1 1.13548E-1 1.14042E-1 1.13877E-1 1.01482E-1 1.01631E-1 1.00591E-1 8.82213E-2 8.82213E-2 8.41174E-2 7.45484E-2 7.59172E-2 7.71929E-2 8.37133E-2 8.20637E-2 1.10329E-1 1.4836E-1 1.54545E-1 1.59846E-1 1.64205E-1 1.34484E-1 1.06271E-1 7.97155E-2 6.01488E-2 4.48792E-2 4.52339E-2 4.97518E-2 4.38521E-2 4.35758E-2 4.26898E-2 4.14924E-2 3.52441E-2 3.7561E-2 4.88727E-2 7.54907E-2 9.15212E-2 7.99051E-2 5.66728E-2 6.17989E-2 7.88283E-2 7.41634E-2 8.69818E-2 8.91247E-2 9.14662E-2 1.08677E-1 1.28731E-1 1.25412E-1 1.43446E-1 9.73164E-2 1.44076E-1 1.49936E-1 1.4258E-1 1.19912E-1 6.43555E-2 5.69544E-2 6.12224E-2 6.48983E-2 7.19039E-2 6.14865E-2 5.6344E-2 6.1677E-2 5.69544E-2 6.64556E-2 6.86942E-2 7.66001E-2 6.85573E-2 7.01422E-2 5.3182E-2 6.09718E-2 6.52004E-2 3.27196E-2 2.07693E-2 2.50497E-2 3.83249E-2 2.98094E-2 1.57844E-2 1.11042E-2 1.43588E-2 2.56805E-2 4.20154E-2 3.28539E-2 2.36701E-2 1.2738E-2 1.07567E-2 2.01406E-2 2.97424E-2 3.75505E-2 2.56538E-2 1.42415E-2 1.22286E-2 2.41901E-2 3.08124E-2 2.59506E-2 1.67481E-2 9.74116E-3 7.93356E-3 7.01109E-3 4.76802E-3 5.61924E-3 4.61219E-3 3.3951E-3 2.58687E-3 1.45116E-3 1.64312E-3 1.5331E-3 1.85945E-3 3.49763E-3 5.23383E-3 8.03083E-3 1.71848E-2 2.94317E-2 2.59349E-2 1.44171E-2 1.67106E-2 2.14284E-2 2.17521E-2 9.64978E-3 5.55111E-3 6.71544E-3 8.20428E-3 8.22311E-3 1.3274E-2 2.06332E-2 3.11377E-2 4.79211E-2 3.57748E-2 2.13607E-2 2.89238E-2 4.52771E-2 4.84908E-2 4.15428E-2 7.00607E-2 5.39757E-2 4.13756E-2 7.29593E-2 1.39605E-1 1.09159E-1 7.93377E-2 1.34704E-1 2.63671E-1 3.94792E-1 3.5038E-1 3.46998E-1 -9999 -9999 -9999 -9999 -9999 -9999 -9999 -9999 -9999 -9999 -9999 -9999 -9999 -9999 -9999 -9999 -9999 -9999 -9999 -9999 -9999 -9999 -9999 -9999 -9999 -9999 -9999 -9999 -9999 -9999 -9999 -9999 -9999 -9999 -9999 -9999 -9999 -9999 -9999 -9999 -9999 -9999 -9999 -9999 -9999 -9999
-9999 -9999 -9999 -9999 -9999 -9999 -9999 -9999 -9999 -9999 -9999 -9999 -9999 -9999 -9999 -9999 -9999 -9999 -9999 -9999 -9999 -9999 -9999 -9999 -9999 -9999 -9999 -9999 -9999 -9999 -9999 -9999 -9999 -9999 -9999 -9999 -9999 -9999 -9999 -9999 -9999 -9999 -9999 -9999 -9999 -9999 -9999 -9999 -9999 -9999 -9999 -9999 -9999 -9999 -9999 -9999 -9999 -9999 -9999 -9999 -9999 -9999 -9999 -9999 -9999 -9999 -9999 -9999 -9999 1.4111E-1 1.28979E-1 1.30814E-1 1.32486E-1 1.19693E-1 1.22115E-1 1.27091E-1 1.15702E-1 1.16205E-1 1.15702E-1 1.03741E-1 1.03589E-1 1.03134E-1 8.6158E-2 8.55154E-2 8.52596E-2 7.53439E-2 7.55727E-2 7.62631E-2 6.93483E-2 8.10754E-2 1.07914E-1 1.28454E-1 1.57619E-1 1.81843E-1 2.16312E-1 1.64571E-1 1.19783E-1 8.82644E-2 5.7547E-2 5.03006E-2 4.65337E-2 5.06169E-2 4.50456E-2 4.51168E-2 4.39909E-2 4.25551E-2 3.61532E-2 3.90233E-2 5.42671E-2 7.11758E-2 7.89817E-2 8.31568E-2 7.79859E-2 7.88153E-2 6.48273E-2 7.40311E-2 9.33379E-2 9.53203E-2 9.91569E-2 1.10196E-1 1.11738E-1 1.37603E-1 1.47078E-1 9.76389E-2 1.58305E-1 1.68757E-1 1.24588E-1 7.7983E-2 5.03007E-2 5.46413E-2 5.34779E-2 7.10159E-2 6.58649E-2 7.33295E-2 7.9339E-2 8.61724E-2 7.20861E-2 7.54769E-2 8.88036E-2 8.1108E-2 6.45766E-2 8.34312E-2 6.6237E-2 4.72198E-2 4.71432E-2 3.40281E-2 2.38337E-2 2.86022E-2 1.87936E-2 1.50372E-2 7.18255E-3 7.01048E-3 1.4122E-2 1.66908E-2 2.70366E-2 2.76638E-2 1.83455E-2 1.55691E-2 1.58199E-2 1.75407E-2 3.44925E-2 3.53486E-2 2.21459E-2 1.36391E-2 2.11656E-2 2.29764E-2 2.99155E-2 2.27071E-2 1.16987E-2 8.77023E-3 6.27388E-3 4.7555E-3 4.17269E-3 4.19288E-3 2.42E-3 1.9764E-3 1.6055E-3 1.49481E-3 1.73658E-3 2.31759E-3 2.74518E-3 5.20415E-3 6.37095E-3 6.16837E-3 1.30098E-2 3.48946E-2 3.85634E-2 1.83826E-2 1.40875E-2 2.55182E-2 2.74679E-2 1.49978E-2 1.14707E-2 9.99743E-3 1.11227E-2 1.65341E-2 1.75403E-2 2.75159E-2 4.7793E-2 4.49322E-2 2.31256E-2 1.57926E-2 2.37616E-2 4.29395E-2 4.53461E-2 6.40382E-2 4.84208E-2 2.71358E-2 3.169E-2 6.19588E-2 9.1075E-2 8.30657E-2 9.45377E-2 2.61578E-1 3.85738E-1 3.60917E-1 3.76435E-1 3.40292E-1 -9999 -9999 -9999 -9999 -9999 -9999 -9999 -9999 -9999 -9999 -9999 -9999 -9999 -9999 -9999 -9999 -9999 -9999 -9999 -9999 -9999 -9999 -9999 -9999 -9999 -9999 -9999 -9999 -9999 -9999 -9999 -9999 -9999 -9999 -9999 -9999 -9999 -9999 -9999 -9999 -9999 -9999 -9999 -9999 -9999 -9999
-9999 -9999 -9999 -9999 -9999 -9999 -9999 -9999 -9999 -9999 -9999 -9999 -9999 -9999 -9999 -9999 -9999 -9999 -9999 -9999 -9999 -9999 -9999 -9999 -9999 -9999 -9999 -9999 -9999 -9999 -9999 -9999 -9999 -9999 -9999 -9999 -9999 -9999 -9999 -9999 -9999 -9999 -9999 -9999 -9999 -9999 -9999 -9999 -9999 -9999 -9999 -9999 -9999 -9999 -9999 -9999 -9999 -9999 -9999 -9999 -9999 -9999 -9999 -9999 -9999 -9999 -9999 -9999 1.40521E-1 1.42293E-1 1.2971E-1 1.31926E-1 1.19522E-1 1.20899E-1 1.23872E-1 1.13548E-1 1.16037E-1 1.16205E-1 1.03437E-1 1.04811E-1 1.05581E-1 9.32165E-2 8.85095E-2 8.83773E-2 7.73099E-2 7.66105E-2 7.58022E-2 6.64374E-2 6.86093E-2 7.9977E-2 9.80669E-2 1.13222E-1 1.46452E-1 1.76206E-1 1.99134E-1 1.87607E-1 1.3856E-1 8.88883E-2 6.61341E-2 5.38891E-2 5.06963E-2 4.46208E-2 4.59799E-2 4.66379E-2 4.55464E-2 3.76807E-2 3.76208E-2 4.60271E-2 5.97566E-2 6.27954E-2 6.60044E-2 7.31771E-2 8.68791E-2 9.15872E-2 8.29054E-2 9.27629E-2 1.04356E-1 1.18754E-1 1.18754E-1 1.07714E-1 1.0401E-1 1.14028E-1 1.40905E-1 1.17951E-1 1.3741E-1 1.09373E-1 4.91854E-2 4.01757E-2 4.36381E-2 5.37997E-2 6.301E-2 7.35367E-2 9.77528E-2 9.93124E-2 8.57268E-2 9.0529E-2 9.04509E-2 1.01874E-1 8.69834E-2 9.6241E-2 9.7098E-2 8.02646E-2 8.32577E-2 6.02697E-2 3.28389E-2 1.98905E-2 1.38604E-2 1.94117E-2 1.47503E-2 6.43791E-3 5.70881E-3 1.19418E-2 2.02571E-2 2.54811E-2 1.72977E-2 1.42121E-2 1.87613E-2 2.72212E-2 2.8075E-2 2.51598E-2 4.59567E-2 3.39321E-2 1.87035E-2 2.12908E-2 2.46293E-2 2.95741E-2 2.15074E-2 1.95568E-2 1.21492E-2 1.10686E-2 9.23405E-3 7.38159E-3 6.17796E-3 6.17092E-3 2.88184E-3 2.67441E-3 1.79722E-3 2.61051E-3 1.86309E-3 3.54401E-3 5.3056E-3 8.57442E-3 1.28184E-2 8.89585E-3 1.48869E-2 4.64604E-2 5.09014E-2 2.4935E-2 1.90993E-2 2.81776E-2 4.12171E-2 3.20636E-2 3.05902E-2 1.58963E-2 1.28649E-2 2.20281E-2 3.74308E-2 5.25564E-2 5.79208E-2 4.19378E-2 2.68783E-2 2.04365E-2 2.53145E-2 2.9023E-2 3.69229E-2 4.11657E-2 2.62461E-2 3.95129E-2 7.57644E-2 9.63923E-2 5.47721E-2 5.83022E-2 1.31722E-1 3.19246E-1 4.03318E-1 3.59718E-1 3.60587E-1 3.40663E-1 3.05815E-1 -9999 -9999 -9999 -9999 -9999 -9999 -9999 -9999 -9999 -9999 -9999 -9999 -9999 -9999 -9999 -9999 -9999 -9999 -9999 -9999 -9999 -9999 -9999 -9999 -9999 -9999 -9999 -9999 -9999 -9999 -9999 -9999 -9999 -9999 -9999 -9999 -9999 -9999 -9999 -9999 -9999 -9999 -9999 -9999 -9999
-9999 -9999 -9999 -9999 -9999 -9999 -9999 -9999 -9999 -9999 -9999 -9999 -9999 -9999 -9999 -9999 -9999 -9999 -9999 -9999 -9999 -9999 -9999 -9999 -9999 -9999 -9999 -9999 -9999 -9999 -9999 -9999 -9999 -9999 -9999 -9999 -9999 -9999 -9999 -9999 -9999 -9999 -9999 -9999 -9999 -9999 -9999 -9999 -9999 -9999 -9999 -9999 -9999 -9999 -9999 -9999 -9999 -9999 -9999 -9999 -9999 -9999 -9999 -9999 -9999 -9999 -9999 1.4111E-1 1.43486E-1 1.31555E-1 1.33611E-1 1.35695E-1 1.22115E-1 1.23342E-1 1.25294E-1 1.14207E-1 1.15702E-1 1.1587E-1 1.03437E-1 1.04811E-1 1.06201E-1 9.03799E-2 9.0921E-2 9.16017E-2 8.02899E-2 7.89655E-2 7.71929E-2 6.70511E-2 6.85043E-2 7.46253E-2 8.20803E-2 2.4571E-2 1.2369E-1 1.26264E-1 1.6614E-1 2.03962E-1 1.58865E-1 1.02157E-1 7.09072E-2 5.701E-2 4.58349E-2 4.56904E-2 4.65643E-2 4.70817E-2 4.20173E-2 4.03839E-2 4.03199E-2 4.75039E-2 5.70295E-2 6.32372E-2 6.7878E-2 7.37443E-2 8.06955E-2 7.53293E-2 8.46988E-2 9.98268E-2 1.11843E-1 1.33247E-1 1.47835E-1 1.26989E-1 1.14213E-1 9.50646E-2 1.2632E-1 1.60635E-1 1.26094E-1 6.23408E-2 4.19684E-2 5.46351E-2 6.98728E-2 8.22394E-2 8.7433E-2 1.08E-1 1.05075E-1 1.07824E-1 1.09055E-1 1.08451E-1 1.01189E-1 1.08157E-1 1.01267E-1 1.29419E-1 8.9363E-2 7.07103E-2 8.19811E-2 7.36217E-2 5.02594E-2 3.31086E-2 2.22241E-2 1.33717E-2 1.15202E-2 5.92626E-3 1.06703E-2 2.45973E-2 3.52973E-2 7.60128E-2 5.68726E-2 2.4864E-2 2.9597E-2 4.26806E-2 2.79265E-2 3.52687E-2 4.26977E-2 2.69554E-2 1.9324E-2 2.59649E-2 2.85764E-2 2.08166E-2 1.52334E-2 1.45343E-2 1.79074E-2 1.4058E-2 1.38506E-2 9.49044E-3 8.28874E-3 7.36167E-3 4.07715E-3 3.62282E-3 3.32884E-3 2.99225E-3 1.99949E-3 3.10802E-3 4.94152E-3 8.5407E-3 1.67092E-2 1.96799E-2 2.24678E-2 3.43556E-2 6.30986E-2 2.99667E-2 2.40411E-2 5.39683E-2 4.13434E-2 5.4013E-2 6.22194E-2 3.61461E-2 5.66249E-2 4.07429E-2 8.11294E-2 9.34022E-2 4.2103E-2 2.72731E-2 2.7755E-2 3.47495E-2 2.29687E-2 3.05597E-2 5.71001E-2 5.16159E-2 4.68404E-2 8.95753E-2 1.987E-1 2.25374E-1 1.76834E-1 7.80333E-2 1.77778E-1 2.57541E-1 4.03616E-1 3.43984E-1 3.43638E-1 3.33648E-1 3.21638E-1 -9999 -9999 -9999 -9999 -9999 -9999 -9999 -9999 -9999 -9999 -9999 -9999 -9999 -9999 -9999 -9999 -9999 -9999 -9999 -9999 -9999 -9999 -9999 -9999 -9999 -9999 -9999 -9999 -9999 -9999 -9999 -9999 -9999 -9999 -9999 -9999 -9999 -9999 -9999 -9999 -9999 -9999 -9999 -9999 -9999
-9999 -9999 -9999 -9999 -9999 -9999 -9999 -9999 -9999 -9999 -9999 -9999 -9999 -9999 -9999 -9999 -9999 -9999 -9999 -9999 -9999 -9999 -9999 -9999 -9999 -9999 -9999 -9999 -9999 -9999 -9999 -9999 -9999 -9999 -9999 -9999 -9999 -9999 -9999 -9999 -9999 -9999 -9999 -9999 -9999 -9999 -9999 -9999 -9999 -9999 -9999 -9999 -9999 -9999 -9999 -9999 -9999 -9999 -9999 -9999 -9999 -9999 -9999 -9999 -9999 -9999 1.40521E-1 1.43286E-1 1.45897E-1 1.33799E-1 1.35695E-1 1.23342E-1 1.24403E-1 1.25294E-1 1.12403E-1 1.14869E-1 1.16541E-1 1.04045E-1 1.04504E-1 1.00764E-1 9.05149E-2 9.16017E-2 9.31161E-2 8.27519E-2 8.20059E-2 8.07767E-2 6.93483E-2 6.83995E-2 6.85043E-2 6.32613E-2 1.29026E-2 1.78926E-2 2.47747E-2 1.06544E-1 1.46939E-1 1.97727E-1 1.60494E-1 1.12726E-1 7.9613E-2 5.94654E-2 4.71561E-2 4.69333E-2 4.70074E-2 4.04133E-2 4.19507E-2 4.07055E-2 4.0641E-2 3.92501E-2 5.73459E-2 8.59922E-2 8.82447E-2 8.43573E-2 8.26861E-2 8.97373E-2 1.06428E-1 1.14219E-1 1.35223E-1 1.70784E-1 1.48662E-1 1.52326E-1 1.16205E-1 6.49858E-2 6.73399E-2 6.19066E-2 5.90965E-2 4.13018E-2 5.67794E-2 6.22124E-2 9.30626E-2 9.72047E-2 1.11129E-1 1.12462E-1 1.0165E-1 1.15085E-1 1.08954E-1 1.10948E-1 1.00775E-1 9.59843E-2 5.41052E-2 7.91716E-2 1.29827E-1 8.03754E-2 6.29523E-2 6.93939E-2 5.5422E-2 2.47047E-2 1.40272E-2 1.21137E-2 1.67124E-2 1.20494E-2 1.22862E-2 2.66501E-2 3.97727E-2 9.77091E-2 6.49315E-2 5.61518E-2 4.14827E-2 4.44857E-2 2.94485E-2 4.0116E-2 2.971E-2 2.69357E-2 2.51652E-2 2.6267E-2 2.39429E-2 1.61728E-2 1.71943E-2 1.87606E-2 1.5714E-2 1.60421E-2 1.5423E-2 1.27144E-2 1.27446E-2 9.9279E-3 6.58229E-3 5.74465E-3 3.88532E-3 3.16945E-3 4.28346E-3 6.37597E-3 7.01847E-3 1.08214E-2 1.55903E-2 2.27703E-2 3.24242E-2 3.91268E-2 4.11114E-2 2.2622E-2 2.18911E-2 6.77542E-2 6.3894E-2 5.64549E-2 7.68709E-2 6.76215E-2 1.15292E-1 1.03857E-1 1.44992E-1 1.29622E-1 4.6397E-2 2.62209E-2 4.55885E-2 4.89568E-2 2.72641E-2 1.92177E-2 3.98444E-2 6.38359E-2 1.21453E-1 1.27986E-1 2.84901E-1 3.49098E-1 2.63263E-1 9.26464E-2 2.00338E-1 2.93414E-1 3.72157E-1 3.21994E-1 3.20917E-1 3.20557E-1 3.2272E-1 3.10045E-1 -9999 -9999 -9999 -9999 -9999 -9999 -9999 -9999 -9999 -9999 -9999 -9999 -9999 -9999 -9999 -9999 -9999 -9999 -9999 -9999 -9999 -9999 -9999 -9999 -9999 -9999 -9999 -9999 -9999 -9999 -9999 -9999 -9999 -9999 -9999 -9999 -9999 -9999 -9999 -9999 -9999 -9999 -9999 -9999
-9999 -9999 -9999 -9999 -9999 -9999 -9999 -9999 -9999 -9999 -9999 -9999 -9999 -9999 -9999 -9999 -9999 -9999 -9999 -9999 -9999 -9999 -9999 -9999 -9999 -9999 -9999 -9999 -9999 -9999 -9999 -9999 -9999 -9999 -9999 -9999 -9999 -9999 -9999 -9999 -9999 -9999 -9999 -9999 -9999 -9999 -9999 -9999 -9999 -9999 -9999 -9999 -9999 -9999 -9999 -9999 -9999 -9999 -9999 -9999 -9999 -9999 -9999 -9999 -9999 1.40325E-1 1.42095E-1 1.45897E-1 1.33988E-1 1.35504E-1 1.37615E-1 1.24403E-1 1.25294E-1 1.25831E-1 1.13384E-1 1.15702E-1 1.17894E-1 1.05272E-1 1.06512E-1 1.02711E-1 9.17384E-2 9.31161E-2 9.46538E-2 8.41362E-2 8.3002E-2 8.17586E-2 7.04173E-2 6.94545E-2 6.88197E-2 6.12417E-2 6.47431E-2 1.29454E-2 1.25315E-2 2.27604E-2 1.3599E-1 1.73549E-1 1.89735E-1 1.37793E-1 8.67308E-2 5.41722E-2 4.82855E-2 4.73051E-2 4.70074E-2 4.0157E-2 4.15534E-2 4.07701E-2 4.07055E-2 4.08122E-2 6.11523E-2 8.16474E-2 7.57043E-2 7.07447E-2 8.3704E-2 4.55711E-2 5.23701E-2 6.07173E-2 1.53998E-1 1.53446E-1 1.62688E-1 1.85754E-1 1.06155E-1 4.84802E-2 3.92397E-2 5.40362E-2 8.01451E-2 4.98501E-2 7.56895E-2 9.78607E-2 1.30417E-1 1.32531E-1 1.00793E-1 1.03595E-1 1.13909E-1 1.20136E-1 1.09586E-1 1.0805E-1 9.97794E-2 8.8282E-2 4.64046E-2 5.92915E-2 6.12517E-2 1.06942E-1 7.09106E-2 5.48402E-2 3.61592E-2 2.38752E-2 2.04782E-2 2.17758E-2 3.04624E-2 2.74181E-2 2.30027E-2 2.60195E-2 3.75232E-2 6.73327E-2 8.61602E-2 3.44656E-2 4.12956E-2 3.24699E-2 3.06389E-2 3.05216E-2 3.0718E-2 3.03929E-2 3.06389E-2 2.58531E-2 2.12226E-2 2.0405E-2 1.9974E-2 1.40056E-2 9.55273E-3 7.70098E-3 7.47282E-3 8.62467E-3 9.4219E-3 5.96998E-3 5.42624E-3 3.68772E-3 3.82114E-3 3.60311E-3 8.61582E-3 1.55933E-2 1.51869E-2 2.39977E-2 3.18581E-2 3.10913E-2 4.00834E-2 4.98421E-2 4.81574E-2 3.22821E-2 3.45364E-2 5.83181E-2 6.02976E-2 5.11666E-2 4.38192E-2 6.44538E-2 9.90569E-2 1.41638E-1 1.65859E-1 1.29702E-1 8.64232E-2 3.67079E-2 6.00069E-2 6.43853E-2 3.93539E-2 2.40962E-2 6.47854E-2 1.78149E-1 2.89062E-1 2.56318E-1 3.63362E-1 3.13489E-1 2.49994E-1 2.49438E-1 2.99662E-1 4.02398E-1 3.44624E-1 2.78812E-1 2.99361E-1 2.95383E-1 3.13594E-1 3.45129E-1 3.74261E-1 -9999 -9999 -9999 -9999 -9999 -9999 -9999 -9999 -9999 -9999 -9999 -9999 -9999 -9999 -9999 -9999 -9999 -9999 -9999 -9999 -9999 -9999 -9999 -9999 -9999 -9999 -9999 -9999 -9999 -9999 -9999 -9999 -9999 -9999 -9999 -9999 -9999 -9999 -9999 -9999 -9999 -9999 -9999
-9999 -9999 -9999 -9999 -9999 -9999 -9999 -9999 -9999 -9999 -9999 -9999 -9999 -9999 -9999 -9999 -9999 -9999 -9999 -9999 -9999 -9999 -9999 -9999 -9999 -9999 -9999 -9999 -9999 -9999 -9999 -9999 -9999 -9999 -9999 -9999 -9999 -9999 -9999 -9999 -9999 -9999 -9999 -9999 -9999 -9999 -9999 -9999 -9999 -9999 -9999 -9999 -9999 -9999 -9999 -9999 -9999 -9999 -9999 -9999 -9999 -9999 -9999 -9999 -9999 1.40913E-1 1.43885E-1 1.47933E-1 1.36077E-1 1.36844E-1 1.38389E-1 1.24937E-1 1.2601E-1 1.12892E-1 1.14372E-1 1.16373E-1 1.05118E-1 1.06668E-1 1.07923E-1 9.16017E-2 9.25627E-2 9.39519E-2 8.40095E-2 8.4645E-2 8.37565E-2 7.27139E-2 7.10663E-2 7.02023E-2 6.05825E-2 6.04889E-2 6.18123E-2 6.45436E-2 9.19504E-3 1.67317E-2 1.14073E-1 1.52527E-1 2.05957E-1 1.53831E-1 8.77132E-2 5.99163E-2 4.8976E-2 4.69333E-2 4.05421E-2 4.21507E-2 4.14876E-2 4.0641E-2 3.5268E-2 3.98496E-2 4.93755E-2 4.84828E-2 4.14307E-2 4.64248E-2 6.153E-2 8.59985E-2 4.54235E-2 4.4892E-2 1.56823E-1 1.67562E-1 1.49152E-1 1.77812E-1 1.144E-1 3.93558E-2 4.22119E-2 9.68948E-2 9.34784E-2 5.4579E-2 7.78046E-2 1.03593E-1 1.0395E-1 1.06445E-1 1.13873E-1 1.03338E-1 1.03709E-1 1.2502E-1 1.06226E-1 1.07142E-1 9.58089E-2 8.71753E-2 8.07663E-2 7.71976E-2 9.10656E-2 1.03201E-1 8.9402E-2 6.50639E-2 3.52224E-2 3.86526E-2 3.37387E-2 3.50724E-2 3.65833E-2 5.58521E-2 4.37098E-2 4.07842E-2 4.71731E-2 2.63803E-2 3.5113E-2 3.37978E-2 4.00113E-2 2.96901E-2 3.16422E-2 2.30892E-2 3.15026E-2 2.29114E-2 2.84997E-2 2.42317E-2 2.12343E-2 1.56277E-2 1.83722E-2 1.49995E-2 1.02501E-2 7.73743E-3 6.38471E-3 8.9522E-3 6.19941E-3 3.24682E-3 3.22559E-3 4.50959E-3 2.60209E-3 4.05311E-3 9.4622E-3 1.43158E-2 2.17851E-2 2.7659E-2 4.0001E-2 3.69295E-2 4.42174E-2 5.55089E-2 5.68453E-2 6.40915E-2 6.82862E-2 7.22145E-2 8.05466E-2 5.4642E-2 6.76006E-2 6.47107E-2 1.04026E-1 1.23116E-1 8.0283E-2 9.62181E-2 1.00971E-1 9.85531E-2 8.88458E-2 7.03913E-2 3.85856E-2 3.55057E-2 8.02911E-2 1.413E-1 3.0369E-1 2.08634E-1 1.91141E-1 1.76376E-1 2.95634E-1 2.25369E-1 2.06216E-1 3.60028E-1 3.09144E-1 2.60884E-1 2.79137E-1 2.89566E-1 3.25979E-1 3.85538E-1 3.84365E-1 -9999 -9999 -9999 -9999 -9999 -9999 -9999 -9999 -9999 -9999 -9999 -9999 -9999 -9999 -9999 -9999 -9999 -9999 -9999 -9999 -9999 -9999 -9999 -9999 -9999 -9999 -9999 -9999 -9999 -9999 -9999 -9999 -9999 -9999 -9999 -9999 -9999 -9999 -9999 -9999 -9999 -9999 -9999
-9999 -9999 -9999 -9999 -9999 -9999 -9999 -9999 -9999 -9999 -9999 -9999 -9999 -9999 -9999 -9999 -9999 -9999 -9999 -9999 -9999 -9999 -9999 -9999 -9999 -9999 -9999 -9999 -9999 -9999 -9999 -9999 -9999 -9999 -9999 -9999 -9999 -9999 -9999 -9999 -9999 -9999 -9999 -9999 -9999 -9999 -9999 -9999 -9999 -9999 -9999 -9999 -9999 -9999 -9999 -9999 -9999 -9999 -9999 -9999 -9999 -9999 -9999 -9999 -9999 1.41503E-1 1.44888E-1 1.33988E-1 1.36269E-1 1.37808E-1 1.24226E-1 1.25472E-1 1.2673E-1 1.13877E-1 1.15202E-1 1.17216E-1 1.05891E-1 1.07451E-1 1.03774E-1 9.25627E-2 9.32549E-2 9.42321E-2 8.40095E-2 8.41362E-2 8.41362E-2 7.31594E-2 7.19405E-2 7.10663E-2 6.16215E-2 6.16215E-2 6.14313E-2 5.40648E-2 5.77227E-2 1.24483E-2 2.64626E-2 1.33852E-1 1.97292E-1 1.75694E-1 1.03467E-1 6.47861E-2 4.97544E-2 4.02209E-2 4.23517E-2 4.24862E-2 4.19507E-2 3.5494E-2 3.66459E-2 4.48622E-2 4.99239E-2 3.8191E-2 3.5599E-2 3.6346E-2 3.99373E-2 5.337E-2 6.70199E-2 3.41245E-2 6.20134E-2 1.61076E-1 1.85654E-1 1.7254E-1 6.42781E-2 4.06378E-2 7.46889E-2 1.28457E-1 1.16856E-1 5.63091E-2 7.5348E-2 8.33603E-2 9.71913E-2 1.08223E-1 1.22565E-1 1.27225E-1 1.03762E-1 1.21738E-1 1.03354E-1 9.56312E-2 9.14768E-2 8.11319E-2 6.88864E-2 5.32698E-2 6.28055E-2 7.7982E-2 7.1284E-2 5.31553E-2 4.30781E-2 6.14548E-2 4.6768E-2 4.65052E-2 4.27986E-2 4.44809E-2 4.4254E-2 4.11053E-2 3.61165E-2 3.11631E-2 3.62307E-2 3.36511E-2 2.43816E-2 4.08777E-2 2.75983E-2 2.53883E-2 3.3443E-2 2.52199E-2 1.87609E-2 1.63668E-2 1.58782E-2 1.49774E-2 1.39765E-2 1.30792E-2 1.17944E-2 1.33832E-2 1.18334E-2 1.3558E-2 7.13165E-3 4.32267E-3 2.86873E-3 3.30674E-3 2.28193E-3 3.51804E-3 5.39752E-3 8.61121E-3 1.23815E-2 2.44335E-2 3.72915E-2 2.00996E-2 3.88783E-2 5.56814E-2 4.30855E-2 4.37998E-2 4.98954E-2 7.09168E-2 8.51231E-2 9.33219E-2 1.07259E-1 1.11691E-1 1.10769E-1 1.02561E-1 1.08498E-1 9.05402E-2 1.06875E-1 1.32572E-1 1.72228E-1 1.52037E-1 6.75107E-2 3.91576E-2 5.79593E-2 9.00745E-2 2.49055E-1 3.3124E-1 2.92847E-1 1.5082E-1 1.37493E-1 1.32848E-1 1.44577E-1 3.2525E-1 2.91774E-1 2.68454E-1 2.83482E-1 3.01966E-1 3.41406E-1 3.85929E-1 3.60276E-1 -9999 -9999 -9999 -9999 -9999 -9999 -9999 -9999 -9999 -9999 -9999 -9999 -9999 -9999 -9999 -9999 -9999 -9999 -9999 -9999 -9999 -9999 -9999 -9999 -9999 -9999 -9999 -9999 -9999 -9999 -9999 -9999 -9999 -9999 -9999 -9999 -9999 -9999 -9999 -9999 -9999 -9999 -9999
-9999 -9999 -9999 -9999 -9999 -9999 -9999 -9999 -9999 -9999 -9999 -9999 -9999 -9999 -9999 -9999 -9999 -9999 -9999 -9999 -9999 -9999 -9999 -9999 -9999 -9999 -9999 -9999 -9999 -9999 -9999 -9999 -9999 -9999 -9999 -9999 -9999 -9999 -9999 -9999 -9999 -9999 -9999 -9999 -9999 -9999 -9999 -9999 -9999 -9999 -9999 -9999 -9999 -9999 -9999 -9999 -9999 -9999 -9999 -9999 -9999 -9999 -9999 -9999 1.4111E-1 1.42888E-1 1.45492E-1 1.33799E-1 1.35695E-1 1.37808E-1 1.25115E-1 1.2619E-1 1.27454E-1 1.14703E-1 1.16541E-1 1.04964E-1 1.06512E-1 1.03165E-1 9.22872E-2 9.36725E-2 9.4513E-2 8.45176E-2 8.43903E-2 8.40095E-2 7.34952E-2 7.32711E-2 7.2825E-2 6.31636E-2 6.28717E-2 6.30662E-2 5.47436E-2 5.43184E-2 5.57775E-2 9.41201E-3 1.54803E-2 1.1526E-1 1.74486E-1 1.81105E-1 1.296E-1 7.65034E-2 5.24104E-2 4.0157E-2 4.18842E-2 4.24189E-2 4.22846E-2 3.8356E-2 4.08772E-2 5.15236E-2 6.3159E-2 4.48037E-2 3.8663E-2 3.95259E-2 3.95887E-2 3.31657E-2 3.59904E-2 5.19615E-2 8.24912E-2 1.19836E-1 1.0316E-1 7.20818E-2 4.12259E-2 5.51338E-2 1.17774E-1 1.22325E-1 1.31146E-1 7.65405E-2 4.28356E-2 6.26215E-2 7.90694E-2 9.01216E-2 8.07459E-2 1.10711E-1 9.76503E-2 1.06253E-1 8.3384E-2 7.56946E-2 7.50349E-2 5.80652E-2 5.11657E-2 4.96798E-2 5.64765E-2 7.16316E-2 8.87158E-2 6.35335E-2 6.12378E-2 7.3185E-2 6.26585E-2 6.15828E-2 5.51511E-2 4.68994E-2 3.95839E-2 3.47185E-2 3.88989E-2 4.16302E-2 3.83549E-2 3.47947E-2 3.29604E-2 4.02951E-2 3.22456E-2 3.20097E-2 3.52959E-2 2.51652E-2 2.40211E-2 1.43068E-2 8.86637E-3 8.36489E-3 1.03224E-2 9.95849E-3 1.6209E-2 1.23377E-2 1.02304E-2 9.97341E-3 4.14207E-3 4.20132E-3 2.44805E-3 1.89986E-3 3.46613E-3 5.41563E-3 8.5864E-3 1.19815E-2 1.72681E-2 2.48192E-2 2.4026E-2 1.5092E-2 3.52815E-2 4.87955E-2 3.30274E-2 3.20046E-2 6.3079E-2 7.13222E-2 6.57713E-2 9.84263E-2 8.44638E-2 9.34145E-2 1.06063E-1 1.23106E-1 1.22095E-1 1.21028E-1 1.3225E-1 1.01345E-1 1.85141E-1 1.48326E-1 6.95368E-2 4.16662E-2 6.6993E-2 1.00774E-1 1.8472E-1 2.17345E-1 3.46463E-1 2.26523E-1 1.50522E-1 1.14574E-1 3.23582E-1 3.16755E-1 2.88709E-1 2.99361E-1 2.92295E-1 3.48662E-1 3.76482E-1 3.91025E-1 3.46303E-1 -9999 -9999 -9999 -9999 -9999 -9999 -9999 -9999 -9999 -9999 -9999 -9999 -9999 -9999 -9999 -9999 -9999 -9999 -9999 -9999 -9999 -9999 -9999 -9999 -9999 -9999 -9999 -9999 -9999 -9999 -9999 -9999 -9999 -9999 -9999 -9999 -9999 -9999 -9999 -9999 -9999 -9999 -9999
-9999 -9999 -9999 -9999 -9999 -9999 -9999 -9999 -9999 -9999 -9999 -9999 -9999 -9999 -9999 -9999 -9999 -9999 -9999 -9999 -9999 -9999 -9999 -9999 -9999 -9999 -9999 -9999 -9999 -9999 -9999 -9999 -9999 -9999 -9999 -9999 -9999 -9999 -9999 -9999 -9999 -9999 -9999 -9999 -9999 -9999 -9999 -9999 -9999 -9999 -9999 -9999 -9999 -9999 -9999 -9999 -9999 -9999 -9999 -9999 -9999 -9999 1.54825E-1 1.56316E-1 1.42095E-1 1.43885E-1 1.45897E-1 1.33423E-1 1.36269E-1 1.24403E-1 1.26911E-1 1.28181E-1 1.14869E-1 1.16373E-1 1.17894E-1 1.06201E-1 1.03013E-1 1.04232E-1 9.32549E-2 9.47947E-2 9.59294E-2 8.54136E-2 8.54136E-2 8.42632E-2 7.33831E-2 7.37199E-2 7.37199E-2 6.45436E-2 6.46432E-2 6.46432E-2 5.58645E-2 5.51721E-2 5.54308E-2 7.6035E-3 1.11352E-2 2.80903E-2 1.50162E-1 1.81602E-1 1.60704E-1 9.87455E-2 5.26084E-2 4.31651E-2 4.12907E-2 4.18179E-2 3.64708E-2 3.89715E-2 4.15989E-2 4.87907E-2 4.58384E-2 4.32884E-2 4.23845E-2 4.15852E-2 4.15193E-2 3.69022E-2 3.31126E-2 3.84013E-2 4.5152E-2 4.91069E-2 4.28356E-2 4.23598E-2 5.12028E-2 8.23675E-2 1.54317E-1 1.26885E-1 1.26105E-1 9.79738E-2 5.76239E-2 4.53837E-2 6.24793E-2 5.39425E-2 4.62473E-2 6.73112E-2 9.18592E-2 8.72057E-2 5.96107E-2 4.38098E-2 4.61854E-2 4.61854E-2 4.85367E-2 4.90669E-2 5.36733E-2 6.16692E-2 7.41868E-2 7.43338E-2 6.47701E-2 6.672E-2 7.23376E-2 5.07889E-2 5.52839E-2 4.05329E-2 4.27946E-2 4.23567E-2 4.79439E-2 3.69696E-2 3.65325E-2 2.52375E-2 2.78531E-2 2.69785E-2 2.38032E-2 3.37335E-2 3.25801E-2 2.34798E-2 2.4599E-2 1.99554E-2 9.90154E-3 8.32329E-3 1.0868E-2 6.41262E-3 8.70132E-3 9.95036E-3 1.10852E-2 1.12679E-2 7.56303E-3 3.19062E-3 2.20317E-3 1.88375E-3 3.45064E-3 4.74556E-3 7.28402E-3 8.89974E-3 1.23981E-2 1.56242E-2 1.27801E-2 1.96148E-2 3.28815E-2 2.7831E-2 2.58521E-2 3.06139E-2 6.93756E-2 6.82271E-2 6.7106E-2 9.21659E-2 1.05999E-1 8.14727E-2 9.1886E-2 1.13868E-1 1.0765E-1 1.26295E-1 9.71926E-2 1.5593E-1 1.4006E-1 1.81696E-1 1.51337E-1 1.07303E-1 2.22495E-1 1.31031E-1 1.22293E-1 2.3003E-1 3.08161E-1 1.90669E-1 1.34669E-1 3.24306E-1 3.12127E-1 2.9589E-1 2.82637E-1 2.93848E-1 2.89226E-1 3.47912E-1 3.71464E-1 3.77359E-1 -9999 -9999 -9999 -9999 -9999 -9999 -9999 -9999 -9999 -9999 -9999 -9999 -9999 -9999 -9999 -9999 -9999 -9999 -9999 -9999 -9999 -9999 -9999 -9999 -9999 -9999 -9999 -9999 -9999 -9999 -9999 -9999 -9999 -9999 -9999 -9999 -9999 -9999 -9999 -9999 -9999 -9999 -9999 -9999
-9999 -9999 -9999 -9999 -9999 -9999 -9999 -9999 -9999 -9999 -9999 -9999 -9999 -9999 -9999 -9999 -9999 -9999 -9999 -9999 -9999 -9999 -9999 -9999 -9999 -9999 -9999 -9999 -9999 -9999 -9999 -9999 -9999 -9999 -9999 -9999 -9999 -9999 -9999 -9999 -9999 -9999 -9999 -9999 -9999 -9999 -9999 -9999 -9999 -9999 -9999 -9999 -9999 -9999 -9999 -9999 -9999 -9999 -9999 -9999 -9999 -9999 2.92344E-2 2.63812E-2 2.65937E-2 1.45089E-1 1.32673E-1 1.34934E-1 1.37229E-1 1.2637E-1 1.29279E-1 1.30942E-1 1.16878E-1 1.17216E-1 1.1909E-1 1.0256E-1 1.04079E-1 9.32549E-2 9.42321E-2 9.55024E-2 8.54136E-2 8.67093E-2 8.64487E-2 7.50819E-2 7.43979E-2 7.42845E-2 6.52444E-2 6.58509E-2 6.61562E-2 5.77227E-2 5.72749E-2 5.6742E-2 5.62139E-2 4.97115E-2 8.16894E-3 1.55062E-2 9.62472E-2 1.47187E-1 1.8185E-1 1.35387E-1 6.52658E-2 4.6576E-2 4.10947E-2 3.52117E-2 3.7931E-2 3.92204E-2 4.31489E-2 4.70186E-2 4.93909E-2 4.96625E-2 4.6204E-2 5.01363E-2 4.89815E-2 6.16423E-2 6.09709E-2 5.18796E-2 4.28598E-2 4.14238E-2 5.4641E-2 7.65788E-2 1.30817E-1 1.4514E-1 1.56009E-1 1.07305E-1 9.04576E-2 1.1615E-1 1.00959E-1 6.29683E-2 4.44661E-2 4.55496E-2 4.87662E-2 5.65091E-2 7.79022E-2 6.8651E-2 5.10645E-2 4.39472E-2 4.37321E-2 4.42123E-2 4.74931E-2 4.92194E-2 5.31784E-2 5.86262E-2 6.37007E-2 6.66522E-2 6.49289E-2 6.01308E-2 4.53345E-2 3.48086E-2 3.16544E-2 2.87655E-2 3.13202E-2 2.32568E-2 3.06912E-2 2.56782E-2 2.99175E-2 4.45683E-2 4.13358E-2 3.50353E-2 3.06032E-2 2.73282E-2 3.14809E-2 2.74732E-2 2.1516E-2 1.22608E-2 9.62174E-3 2.21403E-2 1.2147E-2 9.54236E-3 7.56531E-3 1.26047E-2 1.29993E-2 1.54975E-2 8.05946E-3 6.80118E-3 3.1929E-3 1.89901E-3 2.461E-3 2.42491E-3 4.87962E-3 5.97489E-3 8.3182E-3 8.86792E-3 7.49325E-3 1.55058E-2 1.74741E-2 1.41358E-2 1.40183E-2 3.32128E-2 5.30335E-2 4.97996E-2 4.31112E-2 6.34766E-2 7.18108E-2 4.55442E-2 5.60938E-2 1.12997E-1 1.6675E-1 1.6763E-1 1.12191E-1 1.36117E-1 7.69113E-2 1.02232E-1 1.70539E-1 2.53786E-1 3.37061E-1 1.86465E-1 1.35418E-1 2.43955E-1 3.58442E-1 3.17078E-1 3.36907E-1 3.19261E-1 2.9075E-1 2.85663E-1 2.75653E-1 2.80136E-1 2.78804E-1 2.97107E-1 -9999 -9999 -9999 -9999 -9999 -9999 -9999 -9999 -9999 -9999 -9999 -9999 -9999 -9999 -9999 -9999 -9999 -9999 -9999 -9999 -9999 -9999 -9999 -9999 -9999 -9999 -9999 -9999 -9999 -9999 -9999 -9999 -9999 -9999 -9999 -9999 -9999 -9999 -9999 -9999 -9999 -9999 -9999 -9999 -9999 -9999
-9999 -9999 -9999 -9999 -9999 -9999 -9999 -9999 -9999 -9999 -9999 -9999 -9999 -9999 -9999 -9999 -9999 -9999 -9999 -9999 -9999 -9999 -9999 -9999 -9999 -9999 -9999 -9999 -9999 -9999 -9999 -9999 -9999 -9999 -9999 -9999 -9999 -9999 -9999 -9999 -9999 -9999 -9999 -9999 -9999 -9999 -9999 -9999 -9999 -9999 -9999 -9999 -9999 -9999 -9999 -9999 -9999 -9999 -9999 -9999 -9999 2.90481E-2 2.96107E-2 2.6722E-2 2.71542E-2 1.47933E-1 1.34744E-1 1.36844E-1 1.38584E-1 1.27091E-1 1.31314E-1 1.18235E-1 1.18405E-1 1.1909E-1 1.06824E-1 1.03469E-1 1.05001E-1 9.43724E-2 9.56445E-2 9.73654E-2 8.71015E-2 8.81557E-2 8.7759E-2 7.60032E-2 7.53112E-2 7.51965E-2 6.59526E-2 6.64629E-2 6.72874E-2 5.92708E-2 5.88113E-2 5.88113E-2 5.05784E-2 5.01825E-2 4.94522E-2 7.6373E-3 7.41771E-2 1.26802E-1 1.96576E-1 1.60639E-1 9.83398E-2 5.38695E-2 4.25536E-2 3.44331E-2 3.50994E-2 3.97862E-2 4.87638E-2 6.64912E-2 7.6637E-2 7.00082E-2 7.85924E-2 7.72518E-2 1.01274E-1 1.35542E-1 1.59508E-1 1.09727E-1 6.65629E-2 7.42477E-2 1.14117E-1 1.55686E-1 1.47147E-1 1.19517E-1 1.1782E-1 6.99173E-2 5.72591E-2 7.22675E-2 1.04841E-1 9.27134E-2 6.54309E-2 4.95517E-2 6.21936E-2 7.4546E-2 7.78636E-2 8.34286E-2 8.3084E-2 6.21773E-2 4.96941E-2 4.82362E-2 4.71991E-2 4.80867E-2 5.23636E-2 5.88064E-2 5.82225E-2 6.0364E-2 5.4977E-2 5.11766E-2 4.89665E-2 4.25745E-2 4.15443E-2 2.46838E-2 1.74896E-2 2.08585E-2 2.86932E-2 4.45E-2 4.67981E-2 4.05797E-2 3.45664E-2 3.25877E-2 2.81047E-2 2.66201E-2 1.80569E-2 2.04103E-2 1.37232E-2 1.14076E-2 1.33655E-2 2.69288E-2 1.64371E-2 1.34164E-2 9.983E-3 1.60825E-2 1.94301E-2 2.00703E-2 1.11547E-2 8.70816E-3 4.1782E-3 3.19206E-3 2.17845E-3 1.71675E-3 2.83262E-3 4.70467E-3 4.70292E-3 5.15146E-3 4.63464E-3 6.88811E-3 9.16884E-3 9.05201E-3 1.21399E-2 2.21368E-2 2.792E-2 2.42775E-2 2.71775E-2 3.40362E-2 3.64892E-2 5.6333E-2 7.67439E-2 1.0807E-1 1.73127E-1 1.68496E-1 1.49997E-1 1.53793E-1 9.26514E-2 8.35292E-2 1.16228E-1 1.30659E-1 2.60929E-1 2.76304E-1 2.87962E-1 2.59313E-1 3.52689E-1 1.96585E-1 3.26104E-1 3.16755E-1 2.8837E-1 2.81633E-1 2.74664E-1 2.82475E-1 2.74175E-1 2.74175E-1 -9999 -9999 -9999 -9999 -9999 -9999 -9999 -9999 -9999 -9999 -9999 -9999 -9999 -9999 -9999 -9999 -9999 -9999 -9999 -9999 -9999 -9999 -9999 -9999 -9999 -9999 -9999 -9999 -9999 -9999 -9999 -9999 -9999 -9999 -9999 -9999 -9999 -9999 -9999 -9999 -9999 -9999 -9999 -9999 -9999 -9999
-9999 -9999 -9999 -9999 -9999 -9999 -9999 -9999 -9999 -9999 -9999 -9999 -9999 -9999 -9999 -9999 -9999 -9999 -9999 -9999 -9999 -9999 -9999 -9999 -9999 -9999 -9999 -9999 -9999 -9999 -9999 -9999 -9999 -9999 -9999 -9999 -9999 -9999 -9999 -9999 -9999 -9999 -9999 -9999 -9999 -9999 -9999 -9999 -9999 -9999 -9999 -9999 -9999 -9999 -9999 -9999 -9999 -9999 -9999 -9999 -9999 -9999 -9999 2.70238E-2 2.75492E-2 2.48275E-2 2.51901E-2 2.54348E-2 2.28724E-2 1.28364E-1 1.315E-1 1.1909E-1 1.19605E-1 1.2047E-1 1.03621E-1 1.05001E-1 1.06397E-1 9.53605E-2 9.66449E-2 8.71015E-2 8.9088E-2 9.04357E-2 7.8473E-2 7.717E-2 7.68182E-2 6.70804E-2 6.68739E-2 6.72874E-2 5.95481E-2 6.03877E-2 6.07646E-2 6.12388E-2 5.31853E-2 5.23568E-2 4.91413E-2 4.59385E-2 6.45835E-2 1.11513E-1 1.73731E-1 2.08368E-1 1.54265E-1 7.66215E-2 4.08477E-2 3.48202E-2 3.41047E-2 3.71764E-2 4.8459E-2 8.96505E-2 9.78449E-2 9.40338E-2 9.96973E-2 1.19057E-1 1.38071E-1 1.55201E-1 1.7655E-1 1.47423E-1 1.03526E-1 9.74579E-2 1.19756E-1 1.56216E-1 1.58662E-1 1.51298E-1 1.04163E-1 7.07413E-2 5.45002E-2 8.63392E-2 1.13382E-1 9.69948E-2 6.5747E-2 7.33291E-2 6.43858E-2 7.12031E-2 9.00368E-2 9.26664E-2 9.52723E-2 8.13944E-2 7.11963E-2 5.76196E-2 4.6984E-2 4.71258E-2 4.75669E-2 5.44241E-2 5.70596E-2 5.86598E-2 5.90255E-2 4.40865E-2 4.87201E-2 4.82196E-2 4.88703E-2 3.42079E-2 1.95116E-2 3.00049E-2 5.38121E-2 4.37749E-2 3.92007E-2 2.96861E-2 2.23006E-2 2.14934E-2 2.40284E-2 2.07057E-2 1.61901E-2 1.77374E-2 1.69874E-2 1.50388E-2 1.61859E-2 1.69507E-2 2.05394E-2 1.91098E-2 1.95592E-2 2.01895E-2 2.2061E-2 2.21836E-2 1.0079E-2 9.09528E-3 7.22529E-3 5.89114E-3 3.19595E-3 1.60467E-3 1.92865E-3 3.08299E-3 2.97566E-3 2.76167E-3 3.58684E-3 5.90614E-3 1.02917E-2 1.29137E-2 1.74103E-2 1.99447E-2 1.99103E-2 2.11263E-2 3.63889E-2 4.57714E-2 5.46832E-2 8.46079E-2 1.36651E-1 1.33164E-1 1.69085E-1 1.61973E-1 1.94538E-1 1.59618E-1 1.84071E-1 2.20122E-1 1.52248E-1 9.47452E-2 1.14249E-1 2.12859E-1 3.3561E-1 3.58025E-1 2.58844E-1 1.61352E-1 3.23685E-1 3.21418E-1 3.04032E-1 2.86001E-1 2.77306E-1 2.88207E-1 2.76814E-1 -9999 -9999 -9999 -9999 -9999 -9999 -9999 -9999 -9999 -9999 -9999 -9999 -9999 -9999 -9999 -9999 -9999 -9999 -9999 -9999 -9999 -9999 -9999 -9999 -9999 -9999 -9999 -9999 -9999 -9999 -9999 -9999 -9999 -9999 -9999 -9999 -9999 -9999 -9999 -9999 -9999 -9999 -9999 -9999 -9999 -9999 -9999
-9999 -9999 -9999 -9999 -9999 -9999 -9999 -9999 -9999 -9999 -9999 -9999 -9999 -9999 -9999 -9999 -9999 -9999 -9999 -9999 -9999 -9999 -9999 -9999 -9999 -9999 -9999 -9999 -9999 -9999 -9999 -9999 -9999 -9999 -9999 -9999 -9999 -9999 -9999 -9999 -9999 -9999 -9999 -9999 -9999 -9999 -9999 -9999 -9999 -9999 -9999 -9999 -9999 -9999 -9999 -9999 -9999 -9999 -9999 -9999 -9999 -9999 2.66364E-2 2.71978E-2 2.78158E-2 2.5109E-2 2.52714E-2 2.55993E-2 2.28724E-2 1.27817E-1 1.31687E-1 1.19261E-1 1.20296E-1 1.03469E-1 1.09831E-1 1.06397E-1 9.53605E-2 9.66449E-2 9.72209E-2 8.72327E-2 8.97595E-2 9.12535E-2 7.95547E-2 7.8832E-2 7.87122E-2 6.87539E-2 6.85426E-2 6.87539E-2 6.04817E-2 6.12388E-2 6.2005E-2 5.43667E-2 5.50533E-2 5.41964E-2 4.57343E-2 4.84157E-2 1.10254E-2 1.11169E-1 1.71537E-1 2.20237E-1 2.14606E-1 1.20758E-1 5.13029E-2 3.71764E-2 3.37255E-2 3.02144E-2 3.87761E-2 5.88047E-2 7.12131E-2 9.14884E-2 8.87428E-2 1.04312E-1 1.284E-1 1.23838E-1 1.32128E-1 4.78617E-2 4.33803E-2 4.77794E-2 4.77794E-2 1.09226E-1 1.48885E-1 1.10348E-1 7.54132E-2 5.41906E-2 6.85539E-2 1.11449E-1 1.2649E-1 1.04259E-1 7.26585E-2 7.06387E-2 7.60273E-2 7.87107E-2 8.4232E-2 9.04517E-2 1.01285E-1 8.63888E-2 7.96382E-2 6.98078E-2 5.62159E-2 4.74931E-2 4.58978E-2 4.80121E-2 5.88794E-2 5.67889E-2 6.71221E-2 4.57781E-2 5.42887E-2 4.11605E-2 5.47723E-2 2.68115E-2 2.40096E-2 3.9189E-2 5.15612E-2 3.90482E-2 3.53266E-2 2.77069E-2 3.32538E-2 2.7466E-2 1.87213E-2 2.06102E-2 1.63847E-2 1.80993E-2 2.34816E-2 2.29168E-2 2.09387E-2 1.94867E-2 1.47448E-2 1.2853E-2 1.6463E-2 1.49226E-2 1.06076E-2 1.40707E-2 1.50862E-2 1.14216E-2 8.58603E-3 5.65874E-3 3.10837E-3 1.6605E-3 2.83459E-3 3.02445E-3 3.32731E-3 3.30579E-3 5.41978E-3 6.61318E-3 7.73631E-3 7.22651E-3 1.40778E-2 1.61848E-2 2.1149E-2 3.54848E-2 4.30316E-2 5.42125E-2 8.12026E-2 1.05489E-1 7.90738E-2 8.95923E-2 1.40806E-1 1.4938E-1 1.40113E-1 2.52642E-1 2.60346E-1 1.90111E-1 2.70999E-1 1.80913E-1 1.04056E-1 1.26313E-1 2.19642E-1 1.7671E-1 1.49082E-1 1.36033E-1 3.29966E-1 3.24667E-1 3.11773E-1 2.91432E-1 3.12337E-1 2.92295E-1 2.78804E-1 -9999 -9999 -9999 -9999 -9999 -9999 -9999 -9999 -9999 -9999 -9999 -9999 -9999 -9999 -9999 -9999 -9999 -9999 -9999 -9999 -9999 -9999 -9999 -9999 -9999 -9999 -9999 -9999 -9999 -9999 -9999 -9999 -9999 -9999 -9999 -9999 -9999 -9999 -9999 -9999 -9999 -9999 -9999 -9999 -9999 -9999 -9999
-9999 -9999 -9999 -9999 -9999 -9999 -9999 -9999 -9999 -9999 -9999 -9999 -9999 -9999 -9999 -9999 -9999 -9999 -9999 -9999 -9999 -9999 -9999 -9999 -9999 -9999 -9999 -9999 -9999 -9999 -9999 -9999 -9999 -9999 -9999 -9999 -9999 -9999 -9999 -9999 -9999 -9999 -9999 -9999 -9999 -9999 -9999 -9999 -9999 -9999 -9999 -9999 -9999 -9999 -9999 -9999 -9999 -9999 -9999 -9999 -9999 2.96107E-2 2.67649E-2 2.75051E-2 2.7995E-2 2.53122E-2 2.55581E-2 2.27985E-2 2.30582E-2 2.35867E-2 2.13776E-2 1.20123E-1 1.21864E-1 1.04693E-1 1.06241E-1 1.07494E-1 9.63581E-2 9.7655E-2 9.79454E-2 8.71015E-2 8.92219E-2 9.08437E-2 8.01616E-2 8.01616E-2 8.01616E-2 7.03592E-2 7.01431E-2 7.02511E-2 6.14295E-2 6.19088E-2 6.26831E-2 5.47948E-2 5.53129E-2 5.45376E-2 4.42909E-2 7.28721E-3 1.35865E-2 8.96267E-2 1.58145E-1 2.20476E-1 2.37159E-1 1.45359E-1 7.13017E-2 4.41201E-2 3.47647E-2 2.88388E-2 3.16558E-2 4.02307E-2 5.64221E-2 3.42565E-2 3.46858E-2 3.5675E-2 4.1433E-2 3.96719E-2 3.2695E-2 3.11069E-2 2.90859E-2 3.31016E-2 7.44713E-2 9.2276E-2 1.28943E-1 1.07003E-1 8.22676E-2 5.54943E-2 7.72215E-2 1.0339E-1 1.10547E-1 1.13175E-1 8.90725E-2 7.74581E-2 9.88148E-2 7.87743E-2 9.48617E-2 9.65724E-2 1.00903E-1 8.99257E-2 8.74796E-2 7.68403E-2 6.43683E-2 5.39224E-2 4.96067E-2 4.88455E-2 5.2851E-2 5.97559E-2 5.71377E-2 3.301E-2 2.72384E-2 2.78769E-2 3.04424E-2 2.16594E-2 2.38939E-2 3.73117E-2 4.76829E-2 4.01946E-2 3.71693E-2 3.08492E-2 3.56479E-2 2.53911E-2 2.35946E-2 2.19847E-2 1.31603E-2 1.19656E-2 1.54719E-2 1.26244E-2 1.43767E-2 1.81021E-2 1.96335E-2 1.57418E-2 1.50349E-2 1.42318E-2 1.43726E-2 1.58041E-2 1.23965E-2 8.72202E-3 7.25195E-3 3.55107E-3 1.95583E-3 1.6605E-3 2.5718E-3 3.0211E-3 2.81208E-3 3.39975E-3 4.55193E-3 3.71684E-3 6.04353E-3 5.44742E-3 1.0234E-2 1.21807E-2 1.07441E-2 1.76281E-2 1.8214E-2 2.37497E-2 4.6616E-2 7.89122E-2 6.06081E-2 1.02739E-1 7.02028E-2 5.39506E-2 1.04024E-1 2.05122E-1 2.20777E-1 1.23154E-1 2.12533E-1 2.86652E-1 1.29947E-1 9.61264E-2 9.87885E-2 1.24633E-1 1.32392E-1 1.30318E-1 3.51017E-1 3.25754E-1 3.14614E-1 2.93485E-1 3.15183E-1 2.93322E-1 2.79802E-1 -9999 -9999 -9999 -9999 -9999 -9999 -9999 -9999 -9999 -9999 -9999 -9999 -9999 -9999 -9999 -9999 -9999 -9999 -9999 -9999 -9999 -9999 -9999 -9999 -9999 -9999 -9999 -9999 -9999 -9999 -9999 -9999 -9999 -9999 -9999 -9999 -9999 -9999 -9999 -9999 -9999 -9999 -9999 -9999 -9999 -9999 -9999
-9999 -9999 -9999 -9999 -9999 -9999 -9999 -9999 -9999 -9999 -9999 -9999 -9999 -9999 -9999 -9999 -9999 -9999 -9999 -9999 -9999 -9999 -9999 -9999 -9999 -9999 -9999 -9999 -9999 -9999 -9999 -9999 -9999 -9999 -9999 -9999 -9999 -9999 -9999 -9999 -9999 -9999 -9999 -9999 -9999 -9999 -9999 -9999 -9999 -9999 -9999 -9999 -9999 -9999 -9999 -9999 -9999 -9999 -9999 -9999 2.9328E-2 2.98006E-2 2.71978E-2 2.78158E-2 2.51495E-2 2.55169E-2 2.59316E-2 2.3133E-2 2.34345E-2 2.39329E-2 2.15521E-2 1.21165E-1 1.22742E-1 1.06085E-1 1.07494E-1 9.57869E-2 9.75101E-2 9.88214E-2 8.74955E-2 8.80233E-2 8.94903E-2 8.06504E-2 8.21335E-2 8.23832E-2 7.20004E-2 7.123E-2 7.123E-2 6.24886E-2 6.29759E-2 6.33683E-2 5.56609E-2 5.60111E-2 5.57483E-2 4.76557E-2 4.69075E-2 7.27502E-3 1.34053E-2 2.92894E-2 1.49207E-1 2.20476E-1 2.18111E-1 1.81421E-1 9.64373E-2 5.37307E-2 3.23241E-2 2.89316E-2 2.94948E-2 3.29535E-2 4.30275E-2 5.87027E-2 5.89532E-2 5.52348E-2 6.61834E-2 2.58864E-2 2.48725E-2 2.34806E-2 2.60594E-2 3.0191E-2 8.47693E-2 1.02249E-1 1.23658E-1 1.32086E-1 7.75099E-2 5.20198E-2 6.2633E-2 6.41855E-2 7.71221E-2 1.05896E-1 1.03736E-1 8.98885E-2 1.01685E-1 8.99004E-2 1.00316E-1 9.10444E-2 9.61885E-2 9.62075E-2 9.68198E-2 8.79374E-2 8.32677E-2 6.84283E-2 6.10302E-2 5.47801E-2 5.44014E-2 5.70596E-2 4.40976E-2 4.67088E-2 4.69105E-2 2.15092E-2 2.55814E-2 2.70449E-2 3.27822E-2 5.063E-2 4.5521E-2 3.6381E-2 3.49768E-2 2.28847E-2 3.04932E-2 2.57278E-2 1.93867E-2 1.79948E-2 1.6379E-2 1.23133E-2 1.20082E-2 1.88586E-2 1.97879E-2 1.74751E-2 1.63012E-2 1.65864E-2 1.28352E-2 8.70314E-3 1.0615E-2 1.14496E-2 9.94889E-3 9.44767E-3 6.00436E-3 3.41526E-3 2.30964E-3 2.2117E-3 3.35456E-3 3.57528E-3 4.31585E-3 4.68996E-3 4.47069E-3 6.1835E-3 8.83682E-3 1.07083E-2 9.31598E-3 1.13201E-2 8.96676E-3 1.24424E-2 1.24452E-2 2.41284E-2 4.86052E-2 5.77341E-2 4.88171E-2 7.62199E-2 4.658E-2 2.89976E-2 7.07462E-2 1.32326E-1 1.43448E-1 8.76059E-2 2.15574E-1 2.84266E-1 1.5254E-1 1.37264E-1 1.61511E-1 1.38671E-1 1.28035E-1 3.17791E-1 3.44661E-1 3.23221E-1 3.11065E-1 2.91091E-1 3.10212E-1 2.90587E-1 2.72934E-1 -9999 -9999 -9999 -9999 -9999 -9999 -9999 -9999 -9999 -9999 -9999 -9999 -9999 -9999 -9999 -9999 -9999 -9999 -9999 -9999 -9999 -9999 -9999 -9999 -9999 -9999 -9999 -9999 -9999 -9999 -9999 -9999 -9999 -9999 -9999 -9999 -9999 -9999 -9999 -9999 -9999 -9999 -9999 -9999 -9999 -9999 -9999
-9999 -9999 -9999 -9999 -9999 -9999 -9999 -9999 -9999 -9999 -9999 -9999 -9999 -9999 -9999 -9999 -9999 -9999 -9999 -9999 -9999 -9999 -9999 -9999 -9999 -9999 -9999 -9999 -9999 -9999 -9999 -9999 -9999 -9999 -9999 -9999 -9999 -9999 -9999 -9999 -9999 -9999 -9999 -9999 -9999 -9999 -9999 -9999 -9999 -9999 -9999 -9999 -9999 -9999 -9999 -9999 -9999 -9999 -9999 -9999 2.9375E-2 2.68509E-2 2.75935E-2 2.8085E-2 2.51901E-2 2.5682E-2 2.64381E-2 2.35867E-2 2.3817E-2 2.40885E-2 2.16927E-2 2.21563E-2 1.9868E-2 1.06866E-1 1.08126E-1 9.66449E-2 9.82366E-2 9.95569E-2 8.89542E-2 8.96248E-2 9.08437E-2 8.17603E-2 8.31365E-2 8.49196E-2 7.43594E-2 7.39045E-2 7.3565E-2 6.466E-2 6.51636E-2 6.54675E-2 5.70744E-2 5.69851E-2 5.68068E-2 4.83392E-2 4.49285E-2 7.2023E-3 8.91555E-3 2.21407E-2 1.33337E-1 2.28695E-1 2.2598E-1 2.0036E-1 1.13947E-1 6.8368E-2 3.84053E-2 3.06545E-2 2.77633E-2 3.07532E-2 3.05697E-2 4.12861E-2 4.95769E-2 4.64212E-2 4.99729E-2 4.64332E-2 4.93634E-2 5.06362E-2 5.76099E-2 3.30469E-2 4.07395E-2 7.27921E-2 9.27914E-2 1.14011E-1 8.15626E-2 7.60637E-2 7.14576E-2 5.51699E-2 6.91349E-2 1.09094E-1 1.08121E-1 8.42246E-2 8.79615E-2 7.97546E-2 8.9404E-2 1.01497E-1 9.19636E-2 8.91984E-2 8.88373E-2 8.59138E-2 8.07263E-2 6.6255E-2 5.66101E-2 4.86126E-2 5.76281E-2 5.35624E-2 4.94519E-2 5.57128E-2 5.11897E-2 3.00517E-2 3.26745E-2 5.55086E-2 3.86245E-2 4.48447E-2 4.46214E-2 3.37597E-2 2.73189E-2 2.20941E-2 2.79872E-2 2.47793E-2 1.38347E-2 1.46313E-2 1.48931E-2 1.1929E-2 7.1799E-3 9.03385E-3 1.02254E-2 1.25949E-2 1.52146E-2 1.7992E-2 1.382E-2 8.47029E-3 9.72734E-3 8.08369E-3 8.83848E-3 9.17123E-3 6.88066E-3 4.509E-3 3.34719E-3 3.92121E-3 7.2994E-3 8.5561E-3 9.80296E-3 1.08261E-2 8.48405E-3 1.47554E-2 2.31764E-2 2.37712E-2 1.7482E-2 1.15949E-2 9.03074E-3 7.77094E-3 8.80635E-3 1.761E-2 3.64393E-2 3.31931E-2 3.53574E-2 5.6074E-2 3.76151E-2 1.79381E-2 3.84088E-2 8.52279E-2 7.53268E-2 1.09716E-1 2.75948E-1 2.62472E-1 1.77816E-1 1.49766E-1 2.5394E-1 1.91721E-1 1.34631E-1 3.17791E-1 3.24667E-1 3.14258E-1 2.91432E-1 2.78301E-1 2.99708E-1 2.94695E-1 3.00921E-1 -9999 -9999 -9999 -9999 -9999 -9999 -9999 -9999 -9999 -9999 -9999 -9999 -9999 -9999 -9999 -9999 -9999 -9999 -9999 -9999 -9999 -9999 -9999 -9999 -9999 -9999 -9999 -9999 -9999 -9999 -9999 -9999 -9999 -9999 -9999 -9999 -9999 -9999 -9999 -9999 -9999 -9999 -9999 -9999 -9999 -9999 -9999
-9999 -9999 -9999 -9999 -9999 -9999 -9999 -9999 -9999 -9999 -9999 -9999 -9999 -9999 -9999 -9999 -9999 -9999 -9999 -9999 -9999 -9999 -9999 -9999 -9999 -9999 -9999 -9999 -9999 -9999 -9999 -9999 -9999 -9999 -9999 -9999 -9999 -9999 -9999 -9999 -9999 -9999 -9999 -9999 -9999 -9999 -9999 -9999 -9999 -9999 -9999 -9999 -9999 -9999 -9999 -9999 -9999 -9999 -9999 -9999 2.95634E-2 2.70672E-2 2.79501E-2 2.83569E-2 2.54348E-2 2.60993E-2 2.36632E-2 2.39329E-2 2.41666E-2 2.15521E-2 2.18699E-2 2.23373E-2 1.99005E-2 2.03942E-2 1.0924E-1 9.7655E-2 9.92621E-2 8.86873E-2 9.00294E-2 9.11167E-2 8.10188E-2 8.22583E-2 8.37693E-2 7.5162E-2 7.60893E-2 7.56243E-2 6.57728E-2 6.62847E-2 6.71116E-2 5.85228E-2 5.80664E-2 5.75233E-2 5.70744E-2 4.88774E-2 4.78068E-2 7.1065E-3 8.53401E-3 2.07063E-2 1.20508E-1 1.86441E-1 2.25727E-1 2.02531E-1 1.38961E-1 7.46443E-2 4.64715E-2 3.34873E-2 2.87187E-2 2.65167E-2 3.09676E-2 4.34614E-2 5.75725E-2 5.66546E-2 5.57885E-2 5.88984E-2 5.43035E-2 5.37886E-2 5.92716E-2 3.38776E-2 4.3008E-2 7.2303E-2 8.45203E-2 9.40622E-2 1.20846E-1 1.18905E-1 8.8723E-2 4.29179E-2 6.65008E-2 1.0762E-1 9.85534E-2 7.50984E-2 8.94683E-2 8.95723E-2 9.15066E-2 1.02727E-1 9.35021E-2 8.73872E-2 9.61739E-2 9.29957E-2 8.14256E-2 7.03084E-2 5.06252E-2 4.53744E-2 4.3149E-2 3.14479E-2 4.28147E-2 3.7761E-2 3.30435E-2 3.08874E-2 8.64685E-2 8.97459E-2 4.92408E-2 4.55931E-2 3.59256E-2 3.35625E-2 3.75632E-2 1.99909E-2 1.40424E-2 1.87833E-2 2.13641E-2 9.98622E-3 7.36912E-3 6.89015E-3 5.12276E-3 8.42621E-3 1.30095E-2 1.78275E-2 1.79451E-2 1.5679E-2 1.45027E-2 1.24271E-2 1.06708E-2 9.05485E-3 8.00385E-3 6.66502E-3 4.41609E-3 3.20217E-3 4.07139E-3 3.20041E-3 5.21507E-3 1.01646E-2 1.51143E-2 2.1761E-2 2.03787E-2 3.80221E-2 4.41285E-2 2.87689E-2 4.6591E-2 3.65675E-2 1.32583E-2 7.80732E-3 7.93079E-3 1.37629E-2 2.04063E-2 1.83809E-2 2.33501E-2 3.49149E-2 2.19023E-2 1.49875E-2 3.52313E-2 5.33319E-2 6.52704E-2 1.38891E-1 2.44245E-1 2.24608E-1 1.49625E-1 1.9219E-1 3.22889E-1 1.75615E-1 1.34593E-1 1.14746E-1 3.10711E-1 2.98126E-1 2.72038E-1 2.85356E-1 2.81805E-1 3.16808E-1 3.65884E-1 -9999 -9999 -9999 -9999 -9999 -9999 -9999 -9999 -9999 -9999 -9999 -9999 -9999 -9999 -9999 -9999 -9999 -9999 -9999 -9999 -9999 -9999 -9999 -9999 -9999 -9999 -9999 -9999 -9999 -9999 -9999 -9999 -9999 -9999 -9999 -9999 -9999 -9999 -9999 -9999 -9999 -9999 -9999 -9999 -9999 -9999 -9999
-9999 -9999 -9999 -9999 -9999 -9999 -9999 -9999 -9999 -9999 -9999 -9999 -9999 -9999 -9999 -9999 -9999 -9999 -9999 -9999 -9999 -9999 -9999 -9999 -9999 -9999 -9999 -9999 -9999 -9999 -9999 -9999 -9999 -9999 -9999 -9999 -9999 -9999 -9999 -9999 -9999 -9999 -9999 -9999 -9999 -9999 -9999 -9999 -9999 -9999 -9999 -9999 -9999 -9999 -9999 -9999 -9999 -9999 -9999 2.92812E-2 2.9896E-2 2.74169E-2 2.8266E-2 2.55581E-2 2.59316E-2 2.66092E-2 2.40106E-2 2.42843E-2 2.46809E-2 2.19055E-2 2.21563E-2 2.25565E-2 2.01623E-2 2.05952E-2 1.83903E-2 1.87253E-2 1.00595E-1 8.96248E-2 9.12535E-2 9.26317E-2 8.25083E-2 8.28847E-2 8.38964E-2 7.5162E-2 7.70275E-2 7.69096E-2 6.68004E-2 6.75288E-2 6.82649E-2 5.95391E-2 5.89827E-2 5.80664E-2 4.74202E-2 4.93434E-2 4.83392E-2 3.94883E-2 8.26583E-3 1.61986E-2 1.18216E-1 2.01705E-1 2.25495E-1 2.02236E-1 1.58056E-1 8.76548E-2 5.56245E-2 3.92132E-2 3.20139E-2 2.76099E-2 3.5767E-2 6.54625E-2 7.28898E-2 6.94838E-2 7.82644E-2 6.68098E-2 6.03097E-2 5.41314E-2 5.53477E-2 2.71573E-2 4.09667E-2 7.94245E-2 5.95363E-2 1.04825E-1 1.32385E-1 1.39654E-1 8.52519E-2 4.59176E-2 7.26603E-2 1.04602E-1 8.63923E-2 7.11299E-2 9.49452E-2 9.82638E-2 8.21404E-2 9.86257E-2 9.16692E-2 8.4638E-2 8.70086E-2 7.11847E-2 5.83143E-2 5.13448E-2 4.65443E-2 4.59578E-2 4.3353E-2 2.87897E-2 4.01443E-2 3.49604E-2 3.01411E-2 3.42771E-2 4.1665E-2 5.3327E-2 4.52338E-2 4.71401E-2 3.36078E-2 2.55608E-2 3.72984E-2 2.02104E-2 7.67603E-3 9.01224E-3 1.39979E-2 1.32026E-2 9.26278E-3 5.55287E-3 5.1401E-3 9.33203E-3 1.34386E-2 9.62174E-3 1.05992E-2 9.03382E-3 9.94097E-3 1.2244E-2 9.68004E-3 7.36135E-3 6.106E-3 6.02444E-3 3.54546E-3 3.79536E-3 2.98135E-3 2.45715E-3 4.25653E-3 5.5584E-3 7.48735E-3 1.19706E-2 2.22752E-2 5.51093E-2 5.10186E-2 4.99386E-2 8.91164E-2 4.68097E-2 3.05587E-2 1.59344E-2 2.16093E-2 1.43083E-2 2.28151E-2 3.7344E-2 2.71006E-2 2.14923E-2 1.84806E-2 1.42311E-2 3.05923E-2 6.04153E-2 1.11281E-1 2.19529E-1 3.24864E-1 1.83593E-1 1.5636E-1 2.09025E-1 2.52075E-1 1.36742E-1 1.17352E-1 1.16988E-1 2.90582E-1 2.66835E-1 2.47291E-1 2.56158E-1 2.93665E-1 4.0149E-1 -9999 -9999 -9999 -9999 -9999 -9999 -9999 -9999 -9999 -9999 -9999 -9999 -9999 -9999 -9999 -9999 -9999 -9999 -9999 -9999 -9999 -9999 -9999 -9999 -9999 -9999 -9999 -9999 -9999 -9999 -9999 -9999 -9999 -9999 -9999 -9999 -9999 -9999 -9999 -9999 -9999 -9999 -9999 -9999 -9999 -9999 -9999 -9999
-9999 -9999 -9999 -9999 -9999 -9999 -9999 -9999 -9999 -9999 -9999 -9999 -9999 -9999 -9999 -9999 -9999 -9999 -9999 -9999 -9999 -9999 -9999 -9999 -9999 -9999 -9999 -9999 -9999 -9999 -9999 -9999 -9999 -9999 -9999 -9999 -9999 -9999 -9999 -9999 -9999 -9999 -9999 -9999 -9999 -9999 -9999 -9999 -9999 -9999 -9999 -9999 -9999 -9999 -9999 -9999 -9999 -9999 2.90481E-2 2.95162E-2 2.69805E-2 2.77267E-2 2.85854E-2 2.59734E-2 2.64381E-2 2.68679E-2 2.42058E-2 2.4761E-2 2.22286E-2 2.24832E-2 2.263E-2 2.01294E-2 2.04945E-2 2.09347E-2 1.86639E-2 1.90979E-2 1.93823E-2 9.15276E-2 9.31884E-2 9.55893E-2 8.46627E-2 8.47911E-2 7.45879E-2 7.56243E-2 7.72637E-2 6.82649E-2 6.85827E-2 6.93298E-2 6.98681E-2 6.03834E-2 5.98193E-2 5.91676E-2 4.84851E-2 5.08479E-2 4.98137E-2 7.66469E-3 8.29365E-3 1.62259E-2 1.07801E-1 1.94371E-1 2.24889E-1 2.01599E-1 1.47112E-1 1.02383E-1 6.53371E-2 4.5664E-2 2.90285E-2 2.7924E-2 3.32506E-2 5.64904E-2 7.1223E-2 5.86911E-2 6.00249E-2 5.3533E-2 4.74076E-2 4.68056E-2 4.49408E-2 2.60039E-2 3.93139E-2 6.55825E-2 4.85965E-2 1.17952E-1 1.26953E-1 9.5052E-2 7.057E-2 4.58057E-2 6.09617E-2 8.60942E-2 9.13464E-2 6.93274E-2 9.57704E-2 8.97287E-2 7.18377E-2 9.5108E-2 9.6084E-2 7.86846E-2 7.17354E-2 6.38398E-2 5.51493E-2 4.8532E-2 4.87634E-2 4.42481E-2 4.47358E-2 3.46235E-2 3.03716E-2 4.76236E-2 2.21974E-2 2.93976E-2 4.89989E-2 4.6416E-2 3.79195E-2 3.74402E-2 2.88167E-2 2.28392E-2 2.13201E-2 1.05852E-2 5.09122E-3 5.66448E-3 6.54638E-3 8.1353E-3 1.09365E-2 7.66903E-3 4.81408E-3 7.6536E-3 7.16259E-3 4.64498E-3 5.85933E-3 9.57078E-3 1.08987E-2 1.09925E-2 9.77055E-3 7.72898E-3 5.99529E-3 4.65123E-3 3.9178E-3 2.28193E-3 2.34334E-3 2.16079E-3 2.5146E-3 3.71517E-3 4.36543E-3 6.77365E-3 1.12223E-2 4.46473E-2 5.42616E-2 5.92817E-2 1.04967E-1 6.30379E-2 4.80502E-2 6.50267E-2 3.51103E-2 2.45326E-2 5.12396E-2 1.07575E-1 6.14921E-2 4.79593E-2 3.22735E-2 2.3016E-2 6.23994E-2 1.29286E-1 1.39983E-1 2.96775E-1 2.28716E-1 2.25445E-1 1.4977E-1 1.76701E-1 1.5564E-1 1.17177E-1 9.50773E-2 9.73478E-2 2.52551E-1 2.373E-1 2.19881E-1 2.57418E-1 3.59226E-1 4.27814E-1 -9999 -9999 -9999 -9999 -9999 -9999 -9999 -9999 -9999 -9999 -9999 -9999 -9999 -9999 -9999 -9999 -9999 -9999 -9999 -9999 -9999 -9999 -9999 -9999 -9999 -9999 -9999 -9999 -9999 -9999 -9999 -9999 -9999 -9999 -9999 -9999 -9999 -9999 -9999 -9999 -9999 -9999 -9999 -9999 -9999 -9999 -9999 -9999
-9999 -9999 -9999 -9999 -9999 -9999 -9999 -9999 -9999 -9999 -9999 -9999 -9999 -9999 -9999 -9999 -9999 -9999 -9999 -9999 -9999 -9999 -9999 -9999 -9999 -9999 -9999 -9999 -9999 -9999 -9999 -9999 -9999 -9999 -9999 -9999 -9999 -9999 -9999 -9999 -9999 -9999 -9999 -9999 -9999 -9999 -9999 -9999 -9999 -9999 -9999 -9999 -9999 -9999 -9999 -9999 -9999 -9999 2.91878E-2 2.98006E-2 2.73291E-2 2.78605E-2 2.86774E-2 2.61414E-2 2.66092E-2 2.39329E-2 2.44818E-2 2.52062E-2 2.26669E-2 2.28149E-2 2.30764E-2 2.05952E-2 2.09347E-2 2.12799E-2 1.90353E-2 1.94142E-2 1.72634E-2 1.75215E-2 9.54465E-2 8.62151E-2 8.75292E-2 8.76616E-2 7.6206E-2 7.6557E-2 7.78573E-2 6.93298E-2 7.05194E-2 7.15073E-2 6.23011E-2 6.16233E-2 6.1335E-2 5.28126E-2 5.24801E-2 5.23973E-2 5.11703E-2 7.84673E-3 8.54837E-3 2.07063E-2 5.15433E-2 1.86546E-1 2.24744E-1 2.08526E-1 1.5716E-1 1.2122E-1 7.6979E-2 5.0162E-2 3.06687E-2 2.7924E-2 3.00309E-2 3.83329E-2 3.98329E-2 3.86293E-2 3.67548E-2 3.47388E-2 3.64851E-2 3.5173E-2 4.14104E-2 4.76092E-2 3.10755E-2 4.21523E-2 3.82572E-2 7.33674E-2 1.0067E-1 8.41425E-2 8.66862E-2 5.59845E-2 4.6199E-2 8.21565E-2 1.01386E-1 8.96971E-2 1.0797E-1 9.18323E-2 8.72445E-2 7.63328E-2 8.22556E-2 8.03728E-2 7.53578E-2 6.53713E-2 5.61887E-2 4.82302E-2 4.72139E-2 3.72223E-2 4.06769E-2 3.98922E-2 3.62853E-2 2.30787E-2 1.99006E-2 2.78048E-2 6.80654E-2 4.41748E-2 3.74994E-2 2.90257E-2 2.07235E-2 2.29866E-2 2.46088E-2 1.80823E-2 9.63783E-3 4.25164E-3 3.28751E-3 4.89531E-3 5.87608E-3 5.5057E-3 5.51084E-3 3.93235E-3 3.32908E-3 4.95671E-3 6.69494E-3 8.63167E-3 1.1947E-2 1.25855E-2 9.48451E-3 7.55532E-3 6.26034E-3 4.86797E-3 3.52646E-3 2.09092E-3 2.39138E-3 3.1952E-3 4.53357E-3 5.89162E-3 1.04677E-2 2.38195E-2 4.89693E-2 8.11513E-2 8.36675E-2 8.59608E-2 8.45352E-2 6.70185E-2 1.16489E-1 1.38692E-1 6.17726E-2 2.4612E-2 4.56179E-2 1.61872E-1 1.28188E-1 4.36837E-2 2.71372E-2 3.1557E-2 9.1815E-2 2.07619E-1 2.53045E-1 2.84102E-1 3.07097E-1 2.15669E-1 1.37155E-1 1.60981E-1 1.2163E-1 8.94422E-2 7.74273E-2 2.3256E-1 2.21295E-1 2.06107E-1 2.2203E-1 2.87529E-1 4.11942E-1 4.02334E-1 -9999 -9999 -9999 -9999 -9999 -9999 -9999 -9999 -9999 -9999 -9999 -9999 -9999 -9999 -9999 -9999 -9999 -9999 -9999 -9999 -9999 -9999 -9999 -9999 -9999 -9999 -9999 -9999 -9999 -9999 -9999 -9999 -9999 -9999 -9999 -9999 -9999 -9999 -9999 -9999 -9999 -9999 -9999 -9999 -9999 -9999 -9999 -9999
-9999 -9999 -9999 -9999 -9999 -9999 -9999 -9999 -9999 -9999 -9999 -9999 -9999 -9999 -9999 -9999 -9999 -9999 -9999 -9999 -9999 -9999 -9999 -9999 -9999 -9999 -9999 -9999 -9999 -9999 -9999 -9999 -9999 -9999 -9999 -9999 -9999 -9999 -9999 -9999 -9999 -9999 -9999 -9999 -9999 -9999 -9999 -9999 -9999 -9999 -9999 -9999 -9999 -9999 -9999 -9999 -9999 2.8817E-2 2.91878E-2 2.98483E-2 2.72415E-2 2.7995E-2 2.54759E-2 2.61414E-2 2.67382E-2 2.40495E-2 2.45215E-2 2.51654E-2 2.27038E-2 2.29266E-2 2.33029E-2 2.07982E-2 2.11411E-2 1.88178E-2 1.92554E-2 1.9671E-2 1.7435E-2 1.77836E-2 1.81992E-2 1.64658E-2 8.95353E-2 9.00775E-2 7.85754E-2 7.82156E-2 7.90575E-2 7.07378E-2 7.22847E-2 7.29574E-2 6.27896E-2 6.22038E-2 6.22038E-2 9.90149E-3 9.85179E-3 9.70421E-3 8.07378E-3 7.99288E-3 8.96069E-3 2.17002E-2 5.51135E-2 1.9307E-1 2.09401E-1 1.77163E-1 1.57128E-1 1.36701E-1 9.20485E-2 4.95621E-2 3.46324E-2 2.8517E-2 2.86093E-2 3.40117E-2 4.91025E-2 5.71564E-2 3.6329E-2 3.27801E-2 3.15869E-2 2.98055E-2 3.64169E-2 3.99732E-2 4.40843E-2 2.51334E-2 6.1774E-2 4.50127E-2 1.00501E-1 1.13284E-1 1.04178E-1 5.47867E-2 4.15276E-2 7.94413E-2 1.08624E-1 9.85762E-2 1.07801E-1 1.01194E-1 6.71453E-2 6.13056E-2 7.9243E-2 7.71677E-2 7.30083E-2 6.83098E-2 5.47418E-2 4.77832E-2 5.06997E-2 3.20632E-2 4.39156E-2 3.70524E-2 2.39255E-2 2.78571E-2 2.16018E-2 5.14718E-2 7.23377E-2 4.43394E-2 4.40552E-2 3.10359E-2 4.53051E-2 4.00793E-2 3.58462E-2 3.56076E-2 2.30001E-2 9.77075E-3 3.5131E-3 2.778E-3 2.01395E-3 2.33869E-3 2.62854E-3 2.82021E-3 3.79493E-3 5.47663E-3 8.45809E-3 1.20366E-2 1.06902E-2 9.2845E-3 9.44772E-3 7.63672E-3 6.29298E-3 5.38341E-3 4.16041E-3 2.45825E-3 2.54413E-3 4.70613E-3 5.18007E-3 9.16461E-3 2.02157E-2 4.75655E-2 5.09206E-2 3.74544E-2 3.88516E-2 7.42397E-2 9.18129E-2 9.25525E-2 1.60681E-1 1.0282E-1 3.40215E-2 5.06016E-2 6.55255E-2 1.87411E-1 1.44718E-1 4.3332E-2 1.99034E-2 3.59088E-2 1.07743E-1 2.14547E-1 2.86129E-1 2.99733E-1 2.98093E-1 1.54531E-1 1.36926E-1 1.33365E-1 1.06059E-1 7.90116E-2 2.22716E-1 2.01314E-1 1.86674E-1 1.81256E-1 2.50469E-1 4.24449E-1 3.53453E-1 4.07175E-1 -9999 -9999 -9999 -9999 -9999 -9999 -9999 -9999 -9999 -9999 -9999 -9999 -9999 -9999 -9999 -9999 -9999 -9999 -9999 -9999 -9999 -9999 -9999 -9999 -9999 -9999 -9999 -9999 -9999 -9999 -9999 -9999 -9999 -9999 -9999 -9999 -9999 -9999 -9999 -9999 -9999 -9999 -9999 -9999 -9999 -9999 -9999 -9999
-9999 -9999 -9999 -9999 -9999 -9999 -9999 -9999 -9999 -9999 -9999 -9999 -9999 -9999 -9999 -9999 -9999 -9999 -9999 -9999 -9999 -9999 -9999 -9999 -9999 -9999 -9999 -9999 -9999 -9999 -9999 -9999 -9999 -9999 -9999 -9999 -9999 -9999 -9999 -9999 -9999 -9999 -9999 -9999 -9999 -9999 -9999 -9999 -9999 -9999 -9999 -9999 -9999 -9999 -9999 -9999 -9999 2.8863E-2 2.92812E-2 2.99439E-2 2.73291E-2 2.79501E-2 2.53939E-2 2.61414E-2 2.67814E-2 2.41275E-2 2.46409E-2 2.5084E-2 2.25932E-2 2.30389E-2 2.05952E-2 2.09005E-2 2.12799E-2 1.90353E-2 1.94142E-2 1.98659E-2 1.75794E-2 1.78718E-2 1.83804E-2 1.65479E-2 1.70492E-2 8.05208E-2 8.06439E-2 8.05208E-2 7.05194E-2 7.26203E-2 7.44356E-2 6.4882E-2 6.37778E-2 1.15721E-2 9.93477E-3 1.00017E-2 9.96817E-3 9.80234E-3 8.11454E-3 8.16922E-3 1.16146E-2 3.04503E-2 5.69228E-2 1.8335E-1 1.79092E-1 1.43391E-1 1.34954E-1 1.19789E-1 9.10624E-2 5.59403E-2 3.7478E-2 3.01769E-2 2.98373E-2 3.20108E-2 6.00063E-2 9.26329E-2 5.64922E-2 4.70607E-2 3.11859E-2 2.74626E-2 2.78211E-2 3.21885E-2 3.40571E-2 3.97173E-2 2.58869E-2 6.12916E-2 7.99997E-2 1.03632E-1 9.8516E-2 4.84745E-2 4.9028E-2 9.06387E-2 1.09823E-1 9.79009E-2 1.0086E-1 7.07508E-2 5.21138E-2 5.40825E-2 7.29491E-2 7.45585E-2 6.98844E-2 7.14383E-2 5.16108E-2 4.86337E-2 5.05403E-2 3.54869E-2 3.66206E-2 4.1879E-2 2.42089E-2 3.16929E-2 3.53756E-2 4.4678E-2 4.38458E-2 3.71651E-2 2.86509E-2 3.66321E-2 4.23906E-2 2.71175E-2 3.15919E-2 1.90485E-2 1.03831E-2 5.29825E-3 2.65136E-3 1.42904E-3 9.82705E-4 1.20198E-3 1.82924E-3 3.291E-3 4.61022E-3 4.61516E-3 4.47352E-3 5.86035E-3 7.01164E-3 8.92069E-3 7.76637E-3 9.03106E-3 6.20063E-3 4.73618E-3 6.23441E-3 3.61271E-3 2.51793E-3 3.57269E-3 6.2842E-3 9.5415E-3 1.92115E-2 4.33225E-2 3.10264E-2 1.33276E-2 2.19753E-2 6.60183E-2 8.6679E-2 9.95508E-2 1.04633E-1 5.7104E-2 3.43521E-2 5.8963E-2 1.1803E-1 2.44427E-1 1.58121E-1 7.02383E-2 5.0837E-2 7.87021E-2 1.70126E-1 2.10399E-1 2.78228E-1 2.10526E-1 1.58108E-1 1.61742E-1 1.4037E-1 9.61443E-2 8.01261E-2 2.01307E-1 1.99995E-1 1.85183E-1 1.72668E-1 1.84936E-1 3.45189E-1 3.56105E-1 3.41389E-1 4.58146E-1 -9999 -9999 -9999 -9999 -9999 -9999 -9999 -9999 -9999 -9999 -9999 -9999 -9999 -9999 -9999 -9999 -9999 -9999 -9999 -9999 -9999 -9999 -9999 -9999 -9999 -9999 -9999 -9999 -9999 -9999 -9999 -9999 -9999 -9999 -9999 -9999 -9999 -9999 -9999 -9999 -9999 -9999 -9999 -9999 -9999 -9999 -9999 -9999
-9999 -9999 -9999 -9999 -9999 -9999 -9999 -9999 -9999 -9999 -9999 -9999 -9999 -9999 -9999 -9999 -9999 -9999 -9999 -9999 -9999 -9999 -9999 -9999 -9999 -9999 -9999 -9999 -9999 -9999 -9999 -9999 -9999 -9999 -9999 -9999 -9999 -9999 -9999 -9999 -9999 -9999 -9999 -9999 -9999 -9999 -9999 -9999 -9999 -9999 -9999 -9999 -9999 -9999 -9999 3.20922E-2 3.24002E-2 2.92344E-2 2.95634E-2 2.69805E-2 2.75051E-2 2.81302E-2 2.54759E-2 2.60153E-2 2.66092E-2 2.40106E-2 2.47209E-2 2.21563E-2 2.263E-2 2.31894E-2 2.07643E-2 2.11411E-2 2.15602E-2 1.93188E-2 1.98333E-2 1.76666E-2 1.79605E-2 1.82594E-2 1.6276E-2 1.6658E-2 1.72196E-2 1.52852E-2 8.25116E-2 8.17597E-2 7.18395E-2 7.38637E-2 7.59421E-2 6.60046E-2 6.47808E-2 1.18267E-2 1.0069E-2 1.0069E-2 1.0086E-2 8.57716E-3 8.33555E-3 8.40588E-3 1.22162E-2 3.76229E-2 6.76695E-2 1.76182E-1 1.47955E-1 1.37696E-1 1.22841E-1 1.10369E-1 7.80599E-2 5.87575E-2 4.22921E-2 3.41337E-2 3.55371E-2 5.04526E-2 8.00959E-2 1.01273E-1 8.50926E-2 7.5873E-2 4.35922E-2 3.40022E-2 3.17248E-2 3.16226E-2 3.49264E-2 4.56641E-2 2.94677E-2 1.1691E-1 9.51828E-2 8.94905E-2 8.98157E-2 5.25505E-2 4.90976E-2 8.85472E-2 1.23985E-1 9.55997E-2 6.8165E-2 7.06406E-2 6.11059E-2 5.98386E-2 7.04148E-2 6.76197E-2 6.80263E-2 6.8487E-2 5.96554E-2 4.4022E-2 5.13952E-2 4.32053E-2 2.05069E-2 2.49312E-2 1.9383E-2 1.39039E-2 2.30982E-2 4.92385E-2 4.53445E-2 3.86169E-2 3.56561E-2 2.43832E-2 2.19391E-2 2.19478E-2 2.88453E-2 2.26547E-2 1.44965E-2 7.4484E-3 6.08848E-3 2.54697E-3 1.97809E-3 1.29749E-3 1.3751E-3 1.38945E-3 1.82042E-3 1.7673E-3 2.02941E-3 3.16786E-3 4.63445E-3 6.91418E-3 7.13938E-3 7.95938E-3 6.23163E-3 7.04361E-3 4.75382E-3 3.02332E-3 2.41499E-3 4.46024E-3 7.89312E-3 1.05797E-2 2.67157E-2 3.42106E-2 2.69548E-2 1.28518E-2 2.92335E-2 6.20537E-2 8.30915E-2 1.22387E-1 9.34163E-2 4.71648E-2 4.95972E-2 1.09504E-1 2.38955E-1 2.25321E-1 1.1459E-1 7.97153E-2 8.53805E-2 1.60414E-1 2.21565E-1 2.92512E-1 2.96022E-1 2.11601E-1 2.60749E-1 2.08934E-1 1.22903E-1 8.20161E-2 6.96148E-2 1.85655E-1 1.86674E-1 1.74783E-1 1.83014E-1 2.70978E-1 3.98307E-1 3.68861E-1 4.04618E-1 4.5192E-1 -9999 -9999 -9999 -9999 -9999 -9999 -9999 -9999 -9999 -9999 -9999 -9999 -9999 -9999 -9999 -9999 -9999 -9999 -9999 -9999 -9999 -9999 -9999 -9999 -9999 -9999 -9999 -9999 -9999 -9999 -9999 -9999 -9999 -9999 -9999 -9999 -9999 -9999 -9999 -9999 -9999 -9999 -9999 -9999 -9999 -9999 -9999 -9999
-9999 -9999 -9999 -9999 -9999 -9999 -9999 -9999 -9999 -9999 -9999 -9999 -9999 -9999 -9999 -9999 -9999 -9999 -9999 -9999 -9999 -9999 -9999 -9999 -9999 -9999 -9999 -9999 -9999 -9999 -9999 -9999 -9999 -9999 -9999 -9999 -9999 -9999 -9999 -9999 -9999 -9999 -9999 -9999 -9999 -9999 -9999 -9999 -9999 -9999 -9999 -9999 -9999 -9999 -9999 3.25036E-2 2.9469E-2 2.9658E-2 3.0136E-2 2.74169E-2 2.804E-2 2.85854E-2 2.58481E-2 2.62682E-2 2.36632E-2 2.40885E-2 2.4761E-2 2.2301E-2 2.27778E-2 2.31894E-2 2.07982E-2 2.13496E-2 1.90666E-2 1.95743E-2 2.00958E-2 1.80496E-2 1.84716E-2 1.87482E-2 1.6658E-2 1.69927E-2 1.75368E-2 1.56197E-2 1.5882E-2 8.51947E-2 7.43209E-2 7.47807E-2 1.40379E-2 1.22093E-2 1.20669E-2 1.20064E-2 1.02395E-2 1.0171E-2 1.0171E-2 8.70798E-3 8.57716E-3 8.72264E-3 1.09191E-2 3.98536E-2 7.85959E-2 1.87034E-1 1.56553E-1 1.39209E-1 1.15423E-1 1.03148E-1 7.8791E-2 6.21026E-2 4.78517E-2 3.71773E-2 3.73408E-2 6.93749E-2 1.01949E-1 1.09185E-1 1.19871E-1 9.23654E-2 6.67101E-2 4.73811E-2 4.35544E-2 4.13803E-2 2.0416E-2 2.57648E-2 4.46106E-2 7.78832E-2 8.7041E-2 5.32253E-2 5.16473E-2 4.6078E-2 5.59395E-2 1.00946E-1 6.58687E-2 1.09301E-1 5.64974E-2 5.74062E-2 6.80976E-2 6.97489E-2 7.18851E-2 7.24954E-2 7.02377E-2 5.78861E-2 5.05731E-2 2.99729E-2 4.07529E-2 5.11838E-2 1.92876E-2 1.08309E-2 1.54555E-2 2.0114E-2 3.10347E-2 4.32792E-2 4.86648E-2 3.87027E-2 2.46003E-2 2.31031E-2 1.18056E-2 1.92094E-2 2.22894E-2 1.83256E-2 1.53426E-2 1.20031E-2 8.67972E-3 6.69469E-3 5.77544E-3 2.45046E-3 1.06123E-3 1.19085E-3 1.26942E-3 1.6505E-3 1.89156E-3 2.58679E-3 3.84008E-3 6.06212E-3 6.3772E-3 7.60333E-3 6.35617E-3 7.42405E-3 5.06184E-3 4.36115E-3 4.40954E-3 5.28213E-3 7.65246E-3 8.96269E-3 1.71784E-2 1.95836E-2 1.34788E-2 1.10813E-2 2.55772E-2 3.5364E-2 6.63262E-2 1.24478E-1 1.03103E-1 1.37149E-1 7.79058E-2 1.0328E-1 2.35243E-1 1.8377E-1 1.21904E-1 8.01685E-2 1.03308E-1 1.6572E-1 2.3341E-1 2.87002E-1 2.77577E-1 2.24208E-1 1.49274E-1 1.1717E-1 9.25246E-2 7.28511E-2 1.86901E-1 1.96091E-1 1.82525E-1 1.83503E-1 2.32509E-1 3.79302E-1 3.56205E-1 2.55854E-1 4.22552E-1 4.29335E-1 -9999 -9999 -9999 -9999 -9999 -9999 -9999 -9999 -9999 -9999 -9999 -9999 -9999 -9999 -9999 -9999 -9999 -9999 -9999 -9999 -9999 -9999 -9999 -9999 -9999 -9999 -9999 -9999 -9999 -9999 -9999 -9999 -9999 -9999 -9999 -9999 -9999 -9999 -9999 -9999 -9999 -9999 -9999 -9999 -9999 -9999 -9999 -9999
-9999 -9999 -9999 -9999 -9999 -9999 -9999 -9999 -9999 -9999 -9999 -9999 -9999 -9999 -9999 -9999 -9999 -9999 -9999 -9999 -9999 -9999 -9999 -9999 -9999 -9999 -9999 -9999 -9999 -9999 -9999 -9999 -9999 -9999 -9999 -9999 -9999 -9999 -9999 -9999 -9999 -9999 -9999 -9999 -9999 -9999 -9999 -9999 -9999 -9999 -9999 -9999 -9999 -9999 -9999 3.27113E-2 2.98006E-2 3.00878E-2 3.05728E-2 2.78605E-2 2.84481E-2 2.58481E-2 2.64808E-2 2.68246E-2 2.41666E-2 2.45612E-2 2.51654E-2 2.25932E-2 2.30764E-2 2.06289E-2 2.11066E-2 2.15249E-2 1.9287E-2 1.97034E-2 2.0295E-2 1.82293E-2 1.87172E-2 1.90919E-2 1.69364E-2 1.74208E-2 1.55677E-2 1.60416E-2 1.65026E-2 1.45153E-2 1.45639E-2 1.44668E-2 1.23949E-2 1.22298E-2 1.21684E-2 1.04304E-2 1.04304E-2 1.03432E-2 1.03258E-2 8.81114E-3 1.07143E-2 8.94562E-3 1.14486E-2 4.29836E-2 7.84739E-2 1.70351E-1 1.63474E-1 1.5004E-1 1.3315E-1 1.01177E-1 8.44814E-2 7.14264E-2 5.62072E-2 4.49499E-2 4.81615E-2 8.22754E-2 1.09108E-1 1.18858E-1 1.03221E-1 9.9221E-2 9.21546E-2 8.34445E-2 3.08186E-2 3.13585E-2 3.21452E-2 3.26006E-2 4.63218E-2 7.41423E-2 1.10587E-1 4.28304E-2 3.26761E-2 4.11964E-2 7.35122E-2 1.18429E-1 5.48631E-2 1.05891E-1 9.85589E-2 6.2281E-2 6.66427E-2 7.03869E-2 7.20605E-2 1.10102E-1 6.35865E-2 4.0738E-2 3.80431E-2 1.79798E-2 2.51244E-2 3.73574E-2 2.13838E-2 9.17755E-3 1.19017E-2 1.37745E-2 4.76739E-2 8.70676E-2 5.17257E-2 4.66984E-2 3.14329E-2 2.01546E-2 1.87079E-2 1.30607E-2 6.59609E-3 5.72897E-3 6.2663E-3 5.95175E-3 6.90174E-3 6.89006E-3 5.10012E-3 2.96825E-3 1.58032E-3 2.18284E-3 1.84342E-3 1.22207E-3 1.33639E-3 1.8676E-3 2.66204E-3 5.07905E-3 7.0952E-3 7.84447E-3 8.80152E-3 7.12377E-3 7.03595E-3 6.82495E-3 1.11182E-2 8.07062E-3 1.04561E-2 7.5257E-3 8.39293E-3 1.0582E-2 2.00531E-2 2.86554E-2 6.01415E-2 1.00209E-1 8.93444E-2 1.24338E-1 1.38888E-1 1.36823E-1 1.11979E-1 9.27256E-2 1.89152E-1 1.8596E-1 1.72314E-1 1.86818E-1 1.29495E-1 1.35213E-1 1.81994E-1 2.71082E-1 2.4213E-1 1.30741E-1 8.96657E-2 8.51262E-2 7.45803E-2 1.92204E-1 1.77842E-1 1.82769E-1 5.96211E-2 7.97117E-2 3.04969E-1 3.48746E-1 3.75559E-1 2.54197E-1 4.65548E-1 -9999 -9999 -9999 -9999 -9999 -9999 -9999 -9999 -9999 -9999 -9999 -9999 -9999 -9999 -9999 -9999 -9999 -9999 -9999 -9999 -9999 -9999 -9999 -9999 -9999 -9999 -9999 -9999 -9999 -9999 -9999 -9999 -9999 -9999 -9999 -9999 -9999 -9999 -9999 -9999 -9999 -9999 -9999 -9999 -9999 -9999 -9999 -9999 -9999
[truncated: 572,063 more chars]
