# Supplementary material for: Alien species revises systematic status: integrative species delimitation of two similar taxa of Symbrenthia Hübner, [1819] (Lepidoptera, Nymphalidae)
Source: PeerJ. 2023 Jan 30;11:e14644. doi: 10.7717/peerj.14644 (PMC9893915; doi:10.7717/peerj.14644)
Supplement: Supplemental Information 6 [file peerj-11-14644-s006.zip › SDM/early_stage/MAXENT/past_2012_output/lunica_max.asc]

ncols         264
nrows         468
xllcorner     119.7998599118
yllcorner     21.499860665
cellsize      0.00833333330000001
NODATA_value  -9999
-9999 -9999 -9999 -9999 -9999 -9999 -9999 -9999 -9999 -9999 -9999 -9999 -9999 -9999 -9999 -9999 -9999 -9999 -9999 3.19264E-1 -9999 -9999 -9999 -9999 -9999 -9999 -9999 -9999 -9999 -9999 -9999 -9999 -9999 -9999 -9999 -9999 -9999 -9999 -9999 -9999 -9999 -9999 -9999 -9999 -9999 -9999 -9999 -9999 -9999 -9999 -9999 -9999 -9999 -9999 -9999 -9999 -9999 -9999 -9999 -9999 -9999 -9999 -9999 -9999 -9999 -9999 -9999 -9999 -9999 -9999 -9999 -9999 -9999 -9999 -9999 -9999 -9999 -9999 -9999 -9999 -9999 -9999 -9999 -9999 -9999 -9999 -9999 -9999 -9999 -9999 -9999 -9999 -9999 -9999 -9999 -9999 -9999 -9999 -9999 -9999 -9999 -9999 -9999 -9999 -9999 -9999 -9999 -9999 -9999 -9999 -9999 -9999 -9999 -9999 -9999 -9999 -9999 -9999 -9999 -9999 -9999 -9999 -9999 -9999 -9999 -9999 -9999 -9999 -9999 -9999 -9999 -9999 -9999 -9999 -9999 -9999 -9999 -9999 -9999 -9999 -9999 -9999 -9999 -9999 -9999 -9999 -9999 -9999 -9999 -9999 -9999 -9999 -9999 -9999 -9999 -9999 -9999 -9999 -9999 -9999 -9999 -9999 -9999 -9999 -9999 -9999 -9999 -9999 -9999 -9999 -9999 -9999 -9999 -9999 -9999 -9999 -9999 -9999 -9999 -9999 -9999 -9999 -9999 -9999 -9999 -9999 -9999 -9999 -9999 -9999 -9999 -9999 -9999 -9999 -9999 -9999 -9999 -9999 -9999 -9999 -9999 -9999 -9999 -9999 -9999 -9999 -9999 -9999 -9999 -9999 -9999 -9999 -9999 -9999 -9999 -9999 -9999 -9999 -9999 -9999 -9999 -9999 -9999 -9999 -9999 -9999 -9999 -9999 -9999 -9999 -9999 -9999 -9999 -9999 -9999 -9999 -9999 -9999 -9999 -9999 -9999 -9999 -9999 -9999 -9999 -9999 -9999 -9999 -9999 -9999 -9999 -9999 -9999 -9999 -9999 -9999 -9999 -9999 -9999 -9999 -9999 -9999 -9999 -9999
-9999 -9999 -9999 -9999 -9999 -9999 -9999 -9999 -9999 -9999 -9999 -9999 -9999 -9999 -9999 -9999 -9999 -9999 -9999 -9999 -9999 -9999 -9999 -9999 -9999 -9999 -9999 -9999 -9999 -9999 -9999 -9999 -9999 -9999 -9999 -9999 -9999 -9999 -9999 -9999 -9999 -9999 -9999 -9999 -9999 -9999 -9999 -9999 -9999 -9999 -9999 -9999 -9999 -9999 -9999 -9999 -9999 -9999 -9999 -9999 -9999 -9999 -9999 -9999 -9999 -9999 -9999 -9999 -9999 -9999 -9999 -9999 -9999 -9999 -9999 -9999 -9999 -9999 -9999 -9999 -9999 -9999 -9999 -9999 -9999 -9999 -9999 -9999 -9999 -9999 -9999 -9999 -9999 -9999 -9999 -9999 -9999 -9999 -9999 -9999 -9999 -9999 -9999 -9999 -9999 -9999 -9999 -9999 -9999 -9999 -9999 -9999 -9999 -9999 -9999 -9999 -9999 -9999 -9999 -9999 -9999 -9999 -9999 -9999 -9999 -9999 -9999 -9999 -9999 -9999 -9999 -9999 -9999 -9999 -9999 -9999 -9999 -9999 -9999 -9999 -9999 -9999 -9999 -9999 -9999 -9999 -9999 -9999 -9999 -9999 -9999 -9999 -9999 -9999 -9999 -9999 -9999 -9999 -9999 -9999 -9999 -9999 -9999 -9999 -9999 -9999 -9999 -9999 -9999 -9999 -9999 -9999 -9999 -9999 -9999 -9999 -9999 -9999 -9999 -9999 -9999 -9999 -9999 -9999 -9999 -9999 -9999 -9999 -9999 -9999 -9999 -9999 -9999 -9999 -9999 -9999 -9999 -9999 -9999 -9999 -9999 -9999 -9999 -9999 -9999 -9999 -9999 -9999 -9999 -9999 -9999 -9999 -9999 -9999 -9999 -9999 -9999 -9999 -9999 -9999 -9999 -9999 -9999 -9999 -9999 -9999 -9999 -9999 -9999 -9999 -9999 -9999 -9999 -9999 -9999 -9999 -9999 -9999 -9999 -9999 -9999 -9999 -9999 -9999 -9999 -9999 -9999 -9999 -9999 -9999 -9999 -9999 -9999 -9999 -9999 -9999 -9999 -9999 -9999 -9999 -9999 -9999 -9999 -9999
-9999 3.41974E-1 -9999 -9999 -9999 -9999 -9999 -9999 -9999 -9999 -9999 -9999 -9999 -9999 -9999 -9999 -9999 -9999 -9999 -9999 -9999 -9999 -9999 -9999 -9999 -9999 -9999 -9999 -9999 -9999 -9999 -9999 -9999 -9999 -9999 -9999 -9999 -9999 -9999 -9999 -9999 -9999 -9999 -9999 -9999 -9999 -9999 -9999 -9999 -9999 -9999 -9999 -9999 -9999 -9999 -9999 -9999 -9999 -9999 -9999 -9999 -9999 -9999 -9999 -9999 -9999 -9999 -9999 -9999 -9999 -9999 -9999 -9999 -9999 -9999 -9999 -9999 -9999 -9999 -9999 -9999 -9999 -9999 -9999 -9999 -9999 -9999 -9999 -9999 -9999 -9999 -9999 -9999 -9999 -9999 -9999 -9999 -9999 -9999 -9999 -9999 -9999 -9999 -9999 -9999 -9999 -9999 -9999 -9999 -9999 -9999 -9999 -9999 -9999 -9999 -9999 -9999 -9999 -9999 -9999 -9999 -9999 -9999 -9999 -9999 -9999 -9999 -9999 -9999 -9999 -9999 -9999 -9999 -9999 -9999 -9999 -9999 -9999 -9999 -9999 -9999 -9999 -9999 -9999 -9999 -9999 -9999 -9999 -9999 -9999 -9999 -9999 -9999 -9999 -9999 -9999 -9999 -9999 -9999 -9999 -9999 -9999 -9999 -9999 -9999 -9999 -9999 -9999 -9999 -9999 -9999 -9999 -9999 -9999 -9999 -9999 -9999 -9999 -9999 -9999 -9999 -9999 -9999 -9999 -9999 -9999 -9999 -9999 -9999 -9999 -9999 -9999 -9999 -9999 -9999 -9999 -9999 -9999 -9999 -9999 -9999 -9999 -9999 -9999 -9999 -9999 -9999 -9999 -9999 -9999 -9999 -9999 -9999 -9999 -9999 -9999 -9999 -9999 -9999 -9999 -9999 -9999 -9999 -9999 -9999 -9999 -9999 -9999 -9999 -9999 -9999 -9999 -9999 -9999 -9999 -9999 -9999 -9999 -9999 -9999 -9999 -9999 -9999 -9999 -9999 -9999 -9999 -9999 -9999 -9999 -9999 -9999 -9999 -9999 -9999 -9999 -9999 -9999 -9999 -9999 -9999 -9999 -9999 -9999
-9999 -9999 -9999 -9999 -9999 -9999 -9999 -9999 -9999 -9999 -9999 -9999 -9999 -9999 -9999 -9999 -9999 -9999 -9999 -9999 -9999 -9999 -9999 -9999 -9999 -9999 -9999 -9999 -9999 -9999 -9999 -9999 -9999 -9999 -9999 -9999 -9999 -9999 -9999 -9999 -9999 -9999 -9999 -9999 -9999 -9999 -9999 -9999 -9999 -9999 -9999 -9999 -9999 -9999 -9999 -9999 -9999 -9999 -9999 -9999 -9999 -9999 -9999 -9999 -9999 -9999 -9999 -9999 -9999 -9999 -9999 -9999 -9999 -9999 -9999 -9999 -9999 -9999 -9999 -9999 -9999 -9999 -9999 -9999 -9999 -9999 -9999 -9999 -9999 -9999 -9999 -9999 -9999 -9999 -9999 -9999 -9999 -9999 -9999 -9999 -9999 -9999 -9999 -9999 -9999 -9999 -9999 -9999 -9999 -9999 -9999 -9999 -9999 -9999 -9999 -9999 -9999 -9999 -9999 -9999 -9999 -9999 -9999 -9999 -9999 -9999 -9999 -9999 -9999 -9999 -9999 -9999 -9999 -9999 -9999 -9999 -9999 -9999 -9999 -9999 -9999 -9999 -9999 -9999 -9999 -9999 -9999 -9999 -9999 -9999 -9999 -9999 -9999 -9999 -9999 -9999 -9999 -9999 -9999 -9999 -9999 -9999 -9999 -9999 -9999 -9999 -9999 -9999 -9999 -9999 -9999 -9999 -9999 -9999 -9999 -9999 -9999 -9999 -9999 -9999 -9999 -9999 -9999 -9999 -9999 -9999 -9999 -9999 -9999 -9999 -9999 -9999 -9999 -9999 -9999 -9999 -9999 -9999 -9999 -9999 -9999 -9999 -9999 -9999 -9999 -9999 -9999 -9999 -9999 -9999 -9999 -9999 -9999 -9999 -9999 -9999 -9999 -9999 -9999 -9999 -9999 -9999 -9999 -9999 -9999 -9999 -9999 -9999 -9999 -9999 -9999 -9999 -9999 -9999 -9999 -9999 -9999 -9999 -9999 -9999 -9999 -9999 -9999 -9999 -9999 -9999 -9999 -9999 -9999 -9999 -9999 -9999 -9999 -9999 -9999 -9999 -9999 -9999 -9999 -9999 -9999 -9999 -9999 -9999
-9999 -9999 -9999 -9999 -9999 -9999 -9999 -9999 -9999 -9999 -9999 -9999 -9999 -9999 -9999 -9999 -9999 -9999 -9999 -9999 -9999 -9999 -9999 -9999 -9999 -9999 -9999 -9999 -9999 -9999 -9999 -9999 -9999 -9999 -9999 -9999 -9999 -9999 -9999 -9999 -9999 -9999 -9999 -9999 -9999 -9999 -9999 -9999 -9999 -9999 -9999 -9999 -9999 -9999 -9999 -9999 -9999 -9999 -9999 -9999 -9999 -9999 -9999 -9999 -9999 -9999 -9999 -9999 -9999 -9999 -9999 -9999 -9999 -9999 -9999 -9999 -9999 -9999 -9999 -9999 -9999 -9999 -9999 -9999 -9999 -9999 -9999 -9999 -9999 -9999 -9999 -9999 -9999 -9999 -9999 -9999 -9999 -9999 -9999 -9999 -9999 -9999 -9999 -9999 -9999 -9999 -9999 -9999 -9999 -9999 -9999 -9999 -9999 -9999 -9999 -9999 -9999 -9999 -9999 -9999 -9999 -9999 -9999 -9999 -9999 -9999 -9999 -9999 -9999 -9999 -9999 -9999 -9999 -9999 -9999 -9999 -9999 -9999 -9999 -9999 -9999 -9999 -9999 -9999 -9999 -9999 -9999 -9999 -9999 -9999 -9999 -9999 -9999 -9999 -9999 -9999 -9999 -9999 -9999 -9999 -9999 -9999 -9999 -9999 -9999 -9999 -9999 -9999 -9999 -9999 -9999 -9999 -9999 -9999 -9999 -9999 -9999 -9999 -9999 -9999 -9999 -9999 -9999 -9999 -9999 -9999 -9999 -9999 -9999 -9999 -9999 -9999 -9999 -9999 -9999 -9999 -9999 -9999 -9999 -9999 -9999 -9999 -9999 -9999 -9999 -9999 -9999 -9999 -9999 -9999 -9999 -9999 -9999 -9999 -9999 -9999 -9999 -9999 -9999 -9999 -9999 -9999 -9999 -9999 -9999 -9999 -9999 -9999 -9999 -9999 -9999 -9999 -9999 -9999 -9999 -9999 -9999 -9999 -9999 -9999 -9999 -9999 -9999 -9999 -9999 -9999 -9999 -9999 -9999 -9999 -9999 -9999 -9999 -9999 -9999 -9999 -9999 -9999 -9999 -9999 -9999 -9999 -9999 -9999
-9999 -9999 -9999 -9999 -9999 -9999 -9999 -9999 -9999 -9999 -9999 -9999 -9999 -9999 -9999 -9999 -9999 -9999 -9999 -9999 -9999 -9999 -9999 -9999 -9999 -9999 -9999 -9999 -9999 -9999 -9999 -9999 -9999 -9999 -9999 -9999 -9999 -9999 -9999 -9999 -9999 -9999 -9999 -9999 -9999 -9999 -9999 -9999 -9999 -9999 -9999 -9999 -9999 -9999 -9999 -9999 -9999 -9999 -9999 -9999 -9999 -9999 -9999 -9999 -9999 -9999 -9999 -9999 -9999 -9999 -9999 -9999 -9999 -9999 -9999 -9999 -9999 -9999 -9999 -9999 -9999 -9999 -9999 -9999 -9999 -9999 -9999 -9999 -9999 -9999 -9999 -9999 -9999 -9999 -9999 -9999 -9999 -9999 -9999 -9999 -9999 -9999 -9999 -9999 -9999 -9999 -9999 -9999 -9999 -9999 -9999 -9999 -9999 -9999 -9999 -9999 -9999 -9999 -9999 -9999 -9999 -9999 -9999 -9999 -9999 -9999 -9999 -9999 -9999 -9999 -9999 -9999 -9999 -9999 -9999 -9999 -9999 -9999 -9999 -9999 -9999 -9999 -9999 -9999 -9999 -9999 -9999 -9999 -9999 -9999 -9999 -9999 -9999 -9999 -9999 -9999 -9999 -9999 -9999 -9999 -9999 -9999 -9999 -9999 -9999 -9999 -9999 -9999 -9999 -9999 -9999 -9999 -9999 -9999 -9999 -9999 -9999 -9999 -9999 -9999 -9999 -9999 -9999 -9999 -9999 -9999 -9999 -9999 -9999 -9999 -9999 -9999 -9999 -9999 -9999 -9999 -9999 -9999 -9999 -9999 -9999 -9999 -9999 -9999 -9999 -9999 -9999 -9999 -9999 -9999 -9999 -9999 -9999 -9999 -9999 -9999 -9999 -9999 -9999 -9999 -9999 -9999 -9999 -9999 -9999 -9999 -9999 -9999 -9999 -9999 -9999 -9999 -9999 -9999 -9999 -9999 -9999 -9999 -9999 -9999 -9999 -9999 -9999 -9999 -9999 -9999 -9999 -9999 -9999 -9999 -9999 -9999 -9999 -9999 -9999 -9999 -9999 -9999 -9999 -9999 -9999 -9999 -9999 -9999
-9999 -9999 -9999 -9999 -9999 -9999 -9999 -9999 -9999 -9999 -9999 -9999 -9999 -9999 -9999 -9999 -9999 -9999 -9999 -9999 -9999 -9999 -9999 -9999 -9999 -9999 -9999 -9999 -9999 -9999 -9999 -9999 -9999 -9999 -9999 -9999 -9999 -9999 -9999 -9999 -9999 -9999 -9999 -9999 -9999 -9999 -9999 -9999 -9999 -9999 -9999 -9999 -9999 -9999 -9999 -9999 -9999 -9999 -9999 -9999 -9999 -9999 -9999 -9999 -9999 -9999 -9999 -9999 -9999 -9999 -9999 -9999 -9999 -9999 -9999 -9999 -9999 -9999 -9999 -9999 -9999 -9999 -9999 -9999 -9999 -9999 -9999 -9999 -9999 -9999 -9999 -9999 -9999 -9999 -9999 -9999 -9999 -9999 -9999 -9999 -9999 -9999 -9999 -9999 -9999 -9999 -9999 -9999 -9999 -9999 -9999 -9999 -9999 -9999 -9999 -9999 -9999 -9999 -9999 -9999 -9999 -9999 -9999 -9999 -9999 -9999 -9999 -9999 -9999 -9999 -9999 -9999 -9999 -9999 -9999 -9999 -9999 -9999 -9999 -9999 -9999 -9999 -9999 -9999 -9999 -9999 -9999 -9999 -9999 -9999 -9999 -9999 -9999 -9999 -9999 -9999 -9999 -9999 -9999 -9999 -9999 -9999 -9999 -9999 -9999 -9999 -9999 -9999 -9999 -9999 -9999 -9999 -9999 -9999 -9999 -9999 -9999 -9999 -9999 -9999 -9999 -9999 -9999 -9999 -9999 -9999 -9999 -9999 -9999 -9999 -9999 -9999 -9999 -9999 -9999 -9999 -9999 -9999 -9999 -9999 -9999 -9999 -9999 -9999 -9999 -9999 -9999 -9999 -9999 -9999 -9999 -9999 -9999 -9999 -9999 -9999 -9999 -9999 -9999 -9999 -9999 -9999 -9999 -9999 -9999 -9999 -9999 -9999 -9999 -9999 -9999 -9999 -9999 -9999 -9999 -9999 -9999 -9999 -9999 -9999 -9999 -9999 -9999 -9999 -9999 -9999 -9999 -9999 -9999 -9999 -9999 -9999 -9999 -9999 -9999 -9999 -9999 -9999 -9999 -9999 -9999 -9999 -9999 -9999
-9999 -9999 -9999 -9999 -9999 -9999 -9999 -9999 -9999 -9999 -9999 -9999 -9999 -9999 -9999 -9999 -9999 -9999 -9999 -9999 -9999 -9999 -9999 -9999 -9999 -9999 -9999 -9999 -9999 -9999 -9999 -9999 -9999 -9999 -9999 -9999 -9999 -9999 -9999 -9999 -9999 -9999 -9999 -9999 -9999 -9999 -9999 -9999 -9999 -9999 -9999 -9999 -9999 -9999 -9999 -9999 -9999 -9999 -9999 -9999 -9999 -9999 -9999 -9999 -9999 -9999 -9999 -9999 -9999 -9999 -9999 -9999 -9999 -9999 -9999 -9999 -9999 -9999 -9999 -9999 -9999 -9999 -9999 -9999 -9999 -9999 -9999 -9999 -9999 -9999 -9999 -9999 -9999 -9999 -9999 -9999 -9999 -9999 -9999 -9999 -9999 -9999 -9999 -9999 -9999 -9999 -9999 -9999 -9999 -9999 -9999 -9999 -9999 -9999 -9999 -9999 -9999 -9999 -9999 -9999 -9999 -9999 -9999 -9999 -9999 -9999 -9999 -9999 -9999 -9999 -9999 -9999 -9999 -9999 -9999 -9999 -9999 -9999 -9999 -9999 -9999 -9999 -9999 -9999 -9999 -9999 -9999 -9999 -9999 -9999 -9999 -9999 -9999 -9999 -9999 -9999 -9999 -9999 -9999 -9999 -9999 -9999 -9999 -9999 -9999 -9999 -9999 -9999 -9999 -9999 -9999 -9999 -9999 -9999 -9999 -9999 -9999 -9999 -9999 -9999 -9999 -9999 -9999 -9999 -9999 -9999 -9999 -9999 -9999 -9999 -9999 -9999 -9999 -9999 -9999 -9999 -9999 -9999 -9999 -9999 -9999 -9999 -9999 -9999 -9999 -9999 -9999 -9999 -9999 -9999 -9999 -9999 -9999 -9999 -9999 -9999 -9999 -9999 -9999 -9999 -9999 -9999 -9999 -9999 -9999 -9999 -9999 -9999 -9999 -9999 -9999 -9999 -9999 -9999 -9999 -9999 -9999 -9999 -9999 -9999 -9999 -9999 -9999 -9999 -9999 -9999 -9999 -9999 -9999 -9999 -9999 -9999 -9999 -9999 -9999 -9999 -9999 -9999 -9999 -9999 -9999 -9999 -9999 -9999
-9999 -9999 -9999 -9999 -9999 -9999 -9999 -9999 -9999 -9999 -9999 -9999 -9999 -9999 -9999 -9999 -9999 -9999 -9999 -9999 -9999 -9999 -9999 -9999 -9999 -9999 -9999 -9999 -9999 -9999 -9999 -9999 -9999 -9999 -9999 -9999 -9999 -9999 -9999 -9999 -9999 -9999 -9999 -9999 -9999 -9999 -9999 -9999 -9999 -9999 -9999 -9999 -9999 -9999 -9999 -9999 -9999 -9999 -9999 -9999 -9999 -9999 -9999 -9999 -9999 -9999 -9999 -9999 -9999 -9999 -9999 -9999 -9999 -9999 -9999 -9999 -9999 -9999 -9999 -9999 -9999 -9999 -9999 -9999 -9999 -9999 -9999 -9999 -9999 -9999 -9999 -9999 -9999 -9999 -9999 -9999 -9999 -9999 -9999 -9999 -9999 -9999 -9999 -9999 -9999 -9999 -9999 -9999 -9999 -9999 -9999 -9999 -9999 -9999 -9999 -9999 -9999 -9999 -9999 -9999 -9999 -9999 -9999 -9999 -9999 -9999 -9999 -9999 -9999 -9999 -9999 -9999 -9999 -9999 -9999 -9999 -9999 -9999 -9999 -9999 -9999 -9999 -9999 -9999 -9999 -9999 -9999 -9999 -9999 -9999 -9999 -9999 -9999 -9999 -9999 -9999 -9999 -9999 -9999 -9999 -9999 -9999 -9999 -9999 -9999 -9999 -9999 -9999 -9999 -9999 -9999 -9999 -9999 -9999 -9999 -9999 -9999 -9999 -9999 -9999 -9999 -9999 -9999 -9999 -9999 -9999 -9999 -9999 -9999 -9999 -9999 -9999 -9999 -9999 -9999 -9999 -9999 -9999 -9999 -9999 -9999 -9999 -9999 -9999 -9999 -9999 -9999 -9999 -9999 -9999 -9999 -9999 -9999 -9999 -9999 -9999 -9999 -9999 -9999 -9999 -9999 -9999 -9999 -9999 -9999 -9999 -9999 -9999 -9999 -9999 -9999 -9999 -9999 -9999 -9999 -9999 -9999 -9999 -9999 -9999 -9999 -9999 -9999 -9999 -9999 -9999 -9999 -9999 -9999 -9999 -9999 -9999 -9999 -9999 -9999 -9999 -9999 -9999 -9999 -9999 -9999 -9999 -9999 -9999
-9999 -9999 -9999 -9999 -9999 -9999 -9999 -9999 -9999 -9999 -9999 -9999 -9999 -9999 -9999 -9999 -9999 -9999 -9999 -9999 -9999 -9999 -9999 -9999 -9999 -9999 -9999 -9999 -9999 -9999 -9999 -9999 -9999 -9999 -9999 -9999 -9999 -9999 -9999 -9999 -9999 -9999 -9999 -9999 -9999 -9999 -9999 -9999 -9999 -9999 -9999 -9999 -9999 -9999 -9999 -9999 -9999 -9999 -9999 -9999 -9999 -9999 -9999 -9999 -9999 -9999 -9999 -9999 -9999 -9999 -9999 -9999 -9999 -9999 -9999 -9999 -9999 -9999 -9999 -9999 -9999 -9999 -9999 -9999 -9999 -9999 -9999 -9999 -9999 -9999 -9999 -9999 -9999 -9999 -9999 -9999 -9999 -9999 -9999 -9999 -9999 -9999 -9999 -9999 -9999 -9999 -9999 -9999 -9999 -9999 -9999 -9999 -9999 -9999 -9999 -9999 -9999 -9999 -9999 -9999 -9999 -9999 -9999 -9999 -9999 -9999 -9999 -9999 -9999 -9999 -9999 -9999 -9999 -9999 -9999 -9999 -9999 -9999 -9999 -9999 -9999 -9999 -9999 -9999 -9999 -9999 -9999 -9999 -9999 -9999 -9999 -9999 -9999 -9999 -9999 -9999 -9999 -9999 -9999 -9999 -9999 -9999 -9999 -9999 -9999 -9999 -9999 -9999 -9999 -9999 -9999 -9999 -9999 -9999 -9999 -9999 -9999 -9999 -9999 -9999 -9999 -9999 -9999 -9999 -9999 -9999 -9999 -9999 -9999 -9999 -9999 -9999 -9999 -9999 -9999 -9999 -9999 -9999 -9999 -9999 -9999 -9999 -9999 -9999 -9999 -9999 -9999 -9999 -9999 -9999 -9999 -9999 -9999 -9999 -9999 -9999 -9999 -9999 -9999 -9999 -9999 -9999 -9999 -9999 -9999 -9999 -9999 -9999 -9999 -9999 -9999 -9999 -9999 -9999 -9999 -9999 -9999 -9999 -9999 -9999 -9999 -9999 -9999 -9999 -9999 -9999 -9999 -9999 -9999 -9999 -9999 -9999 -9999 -9999 -9999 -9999 -9999 -9999 -9999 -9999 -9999 -9999 -9999 -9999
-9999 -9999 -9999 -9999 -9999 -9999 -9999 -9999 -9999 -9999 -9999 -9999 -9999 -9999 -9999 -9999 -9999 -9999 -9999 -9999 -9999 -9999 -9999 -9999 -9999 -9999 -9999 -9999 -9999 -9999 -9999 -9999 -9999 -9999 -9999 -9999 -9999 -9999 -9999 -9999 -9999 -9999 -9999 -9999 -9999 -9999 -9999 -9999 -9999 -9999 -9999 -9999 -9999 -9999 -9999 -9999 -9999 -9999 -9999 -9999 -9999 -9999 -9999 -9999 -9999 -9999 -9999 -9999 -9999 -9999 -9999 -9999 -9999 -9999 -9999 -9999 -9999 -9999 -9999 -9999 -9999 -9999 -9999 -9999 -9999 -9999 -9999 -9999 -9999 -9999 -9999 -9999 -9999 -9999 -9999 -9999 -9999 -9999 -9999 -9999 -9999 -9999 -9999 -9999 -9999 -9999 -9999 -9999 -9999 -9999 -9999 -9999 -9999 -9999 -9999 -9999 -9999 -9999 -9999 -9999 -9999 -9999 -9999 -9999 -9999 -9999 -9999 -9999 -9999 -9999 -9999 -9999 -9999 -9999 -9999 -9999 -9999 -9999 -9999 -9999 -9999 -9999 -9999 -9999 -9999 -9999 -9999 -9999 -9999 -9999 -9999 -9999 -9999 -9999 -9999 -9999 -9999 -9999 -9999 -9999 -9999 -9999 -9999 -9999 -9999 -9999 -9999 -9999 -9999 -9999 -9999 -9999 -9999 -9999 -9999 -9999 -9999 -9999 -9999 -9999 -9999 -9999 -9999 -9999 -9999 -9999 -9999 -9999 -9999 -9999 -9999 -9999 -9999 -9999 -9999 -9999 -9999 -9999 -9999 -9999 -9999 -9999 -9999 -9999 -9999 -9999 -9999 -9999 -9999 -9999 -9999 -9999 -9999 -9999 -9999 -9999 -9999 -9999 -9999 -9999 -9999 -9999 -9999 -9999 -9999 -9999 -9999 -9999 -9999 -9999 -9999 -9999 -9999 -9999 -9999 -9999 -9999 -9999 -9999 -9999 -9999 -9999 -9999 -9999 -9999 -9999 -9999 -9999 -9999 -9999 -9999 -9999 -9999 -9999 -9999 -9999 -9999 -9999 -9999 -9999 -9999 -9999 -9999 -9999
-9999 -9999 -9999 -9999 -9999 -9999 -9999 -9999 -9999 -9999 -9999 -9999 -9999 -9999 -9999 -9999 -9999 -9999 -9999 -9999 -9999 -9999 -9999 -9999 -9999 -9999 -9999 -9999 -9999 -9999 -9999 -9999 -9999 -9999 -9999 -9999 -9999 -9999 -9999 -9999 -9999 -9999 -9999 -9999 -9999 -9999 -9999 -9999 -9999 -9999 -9999 -9999 -9999 -9999 -9999 -9999 -9999 -9999 -9999 -9999 -9999 -9999 -9999 -9999 -9999 -9999 -9999 -9999 -9999 -9999 -9999 -9999 -9999 -9999 -9999 -9999 -9999 -9999 -9999 -9999 -9999 -9999 -9999 -9999 -9999 -9999 -9999 -9999 -9999 -9999 -9999 -9999 -9999 -9999 -9999 -9999 -9999 -9999 -9999 -9999 -9999 -9999 -9999 -9999 -9999 -9999 -9999 -9999 -9999 -9999 -9999 -9999 -9999 -9999 -9999 -9999 -9999 -9999 -9999 -9999 -9999 -9999 -9999 -9999 -9999 -9999 -9999 -9999 -9999 -9999 -9999 -9999 -9999 -9999 -9999 -9999 -9999 -9999 -9999 -9999 -9999 -9999 -9999 -9999 -9999 -9999 -9999 -9999 -9999 -9999 -9999 -9999 -9999 -9999 -9999 -9999 -9999 -9999 -9999 -9999 -9999 -9999 -9999 -9999 -9999 -9999 -9999 -9999 -9999 -9999 -9999 -9999 -9999 -9999 -9999 -9999 -9999 -9999 -9999 -9999 -9999 -9999 -9999 -9999 -9999 -9999 -9999 -9999 -9999 -9999 -9999 -9999 -9999 -9999 -9999 -9999 -9999 -9999 -9999 -9999 -9999 -9999 -9999 -9999 -9999 -9999 -9999 7.81627E-1 7.8038E-1 -9999 -9999 7.78785E-1 7.76263E-1 -9999 -9999 -9999 -9999 -9999 -9999 -9999 -9999 -9999 -9999 -9999 -9999 -9999 -9999 -9999 -9999 -9999 -9999 -9999 -9999 -9999 -9999 -9999 -9999 -9999 -9999 -9999 -9999 -9999 -9999 -9999 -9999 -9999 -9999 -9999 -9999 -9999 -9999 -9999 -9999 -9999 -9999 -9999 -9999 -9999 -9999 -9999 -9999 -9999 -9999 -9999
-9999 -9999 -9999 -9999 -9999 -9999 -9999 -9999 -9999 -9999 -9999 -9999 -9999 -9999 -9999 -9999 -9999 -9999 -9999 -9999 -9999 -9999 -9999 -9999 -9999 -9999 -9999 -9999 -9999 -9999 -9999 -9999 -9999 -9999 -9999 -9999 -9999 -9999 -9999 -9999 -9999 -9999 -9999 -9999 -9999 -9999 -9999 -9999 -9999 -9999 -9999 -9999 -9999 -9999 -9999 -9999 -9999 -9999 -9999 -9999 -9999 -9999 -9999 -9999 -9999 -9999 -9999 -9999 -9999 -9999 -9999 -9999 -9999 -9999 -9999 -9999 -9999 -9999 -9999 -9999 -9999 -9999 -9999 -9999 -9999 -9999 -9999 -9999 -9999 -9999 -9999 -9999 -9999 -9999 -9999 -9999 -9999 -9999 -9999 -9999 -9999 -9999 -9999 -9999 -9999 -9999 -9999 -9999 -9999 -9999 -9999 -9999 -9999 -9999 -9999 -9999 -9999 -9999 -9999 -9999 -9999 -9999 -9999 -9999 -9999 -9999 -9999 -9999 -9999 -9999 -9999 -9999 -9999 -9999 -9999 -9999 -9999 -9999 -9999 -9999 -9999 -9999 -9999 -9999 -9999 -9999 -9999 -9999 -9999 -9999 -9999 -9999 -9999 -9999 -9999 -9999 -9999 -9999 -9999 -9999 -9999 -9999 -9999 -9999 -9999 -9999 -9999 -9999 -9999 -9999 -9999 -9999 -9999 -9999 -9999 -9999 -9999 -9999 -9999 -9999 -9999 -9999 -9999 -9999 -9999 -9999 -9999 -9999 -9999 -9999 -9999 -9999 -9999 -9999 -9999 -9999 -9999 -9999 -9999 -9999 -9999 -9999 -9999 -9999 7.8315E-1 -9999 -9999 7.78099E-1 7.75629E-1 7.75456E-1 7.74532E-1 7.71508E-1 7.79182E-1 7.77237E-1 7.65911E-1 7.68102E-1 -9999 -9999 -9999 -9999 -9999 -9999 -9999 -9999 -9999 -9999 -9999 -9999 -9999 -9999 -9999 -9999 -9999 -9999 -9999 -9999 -9999 -9999 -9999 -9999 -9999 -9999 -9999 -9999 -9999 -9999 -9999 -9999 -9999 -9999 -9999 -9999 -9999 -9999 -9999 -9999 -9999 -9999 -9999 -9999 -9999 -9999 -9999 -9999
-9999 -9999 -9999 -9999 -9999 -9999 -9999 -9999 -9999 -9999 -9999 -9999 -9999 -9999 -9999 -9999 -9999 -9999 -9999 -9999 -9999 -9999 -9999 -9999 -9999 -9999 -9999 -9999 -9999 -9999 -9999 -9999 -9999 -9999 -9999 -9999 -9999 -9999 -9999 -9999 -9999 -9999 -9999 -9999 -9999 -9999 -9999 -9999 -9999 -9999 -9999 -9999 -9999 -9999 -9999 -9999 -9999 -9999 -9999 -9999 -9999 -9999 -9999 -9999 -9999 -9999 -9999 -9999 -9999 -9999 -9999 -9999 -9999 -9999 -9999 -9999 -9999 -9999 -9999 -9999 -9999 -9999 -9999 -9999 -9999 -9999 -9999 -9999 -9999 -9999 -9999 -9999 -9999 -9999 -9999 -9999 -9999 -9999 -9999 -9999 -9999 -9999 -9999 -9999 -9999 -9999 -9999 -9999 -9999 -9999 -9999 -9999 -9999 -9999 -9999 -9999 -9999 -9999 -9999 -9999 -9999 -9999 -9999 -9999 -9999 -9999 -9999 -9999 -9999 -9999 -9999 -9999 -9999 -9999 -9999 -9999 -9999 -9999 -9999 -9999 -9999 -9999 -9999 -9999 -9999 -9999 -9999 -9999 -9999 -9999 -9999 -9999 -9999 -9999 -9999 -9999 -9999 -9999 -9999 -9999 -9999 -9999 -9999 -9999 -9999 -9999 -9999 -9999 -9999 -9999 -9999 -9999 -9999 -9999 -9999 -9999 -9999 -9999 -9999 -9999 -9999 -9999 -9999 -9999 -9999 -9999 -9999 -9999 -9999 -9999 -9999 -9999 -9999 -9999 -9999 -9999 -9999 -9999 -9999 -9999 -9999 -9999 -9999 7.918E-1 7.89856E-1 7.85924E-1 7.82221E-1 7.89358E-1 7.8866E-1 7.86089E-1 7.78803E-1 7.67928E-1 7.71292E-1 7.61729E-1 7.68474E-1 7.6233E-1 7.71096E-1 -9999 -9999 -9999 -9999 -9999 -9999 -9999 -9999 -9999 -9999 -9999 -9999 -9999 -9999 -9999 -9999 -9999 -9999 -9999 -9999 -9999 -9999 -9999 -9999 -9999 -9999 -9999 -9999 -9999 -9999 -9999 -9999 -9999 -9999 -9999 -9999 -9999 -9999 -9999 -9999 -9999 -9999 -9999 -9999 -9999 -9999 -9999
-9999 -9999 -9999 -9999 -9999 -9999 -9999 -9999 -9999 -9999 -9999 -9999 -9999 -9999 -9999 -9999 -9999 -9999 -9999 -9999 -9999 -9999 -9999 -9999 -9999 -9999 -9999 -9999 -9999 -9999 -9999 -9999 -9999 -9999 -9999 -9999 -9999 -9999 -9999 -9999 -9999 -9999 -9999 -9999 -9999 -9999 -9999 -9999 -9999 -9999 -9999 -9999 -9999 -9999 -9999 -9999 -9999 -9999 -9999 -9999 -9999 -9999 -9999 -9999 -9999 -9999 -9999 -9999 -9999 -9999 -9999 -9999 -9999 -9999 -9999 -9999 -9999 -9999 -9999 -9999 -9999 -9999 -9999 -9999 -9999 -9999 -9999 -9999 -9999 -9999 -9999 -9999 -9999 -9999 -9999 -9999 -9999 -9999 -9999 -9999 -9999 -9999 -9999 -9999 -9999 -9999 -9999 -9999 -9999 -9999 -9999 -9999 -9999 -9999 -9999 -9999 -9999 -9999 -9999 -9999 -9999 -9999 -9999 -9999 -9999 -9999 -9999 -9999 -9999 -9999 -9999 -9999 -9999 -9999 -9999 -9999 -9999 -9999 -9999 -9999 -9999 -9999 -9999 -9999 -9999 -9999 -9999 -9999 -9999 -9999 -9999 -9999 -9999 -9999 -9999 -9999 -9999 -9999 -9999 -9999 -9999 -9999 -9999 -9999 -9999 -9999 -9999 -9999 -9999 -9999 -9999 -9999 -9999 -9999 -9999 -9999 -9999 -9999 -9999 -9999 -9999 -9999 -9999 -9999 -9999 -9999 -9999 -9999 -9999 -9999 -9999 -9999 -9999 -9999 -9999 -9999 -9999 -9999 -9999 -9999 -9999 7.91999E-1 7.91611E-1 7.9068E-1 7.87315E-1 7.94456E-1 7.8115E-1 7.68298E-1 7.65513E-1 7.73231E-1 7.64262E-1 7.53146E-1 7.57449E-1 7.48121E-1 7.54146E-1 7.36489E-1 7.45347E-1 7.6444E-1 7.5682E-1 -9999 -9999 -9999 -9999 -9999 -9999 -9999 -9999 -9999 -9999 -9999 -9999 -9999 -9999 -9999 -9999 -9999 -9999 -9999 -9999 -9999 -9999 -9999 -9999 -9999 -9999 -9999 -9999 -9999 -9999 -9999 -9999 -9999 -9999 -9999 -9999 -9999 -9999 -9999 -9999 -9999 -9999 -9999 -9999 -9999
-9999 -9999 -9999 -9999 -9999 -9999 -9999 -9999 -9999 -9999 -9999 -9999 -9999 -9999 -9999 -9999 -9999 -9999 -9999 -9999 -9999 -9999 -9999 -9999 -9999 -9999 -9999 -9999 -9999 -9999 -9999 -9999 -9999 -9999 -9999 -9999 -9999 -9999 -9999 -9999 -9999 -9999 -9999 -9999 -9999 -9999 -9999 -9999 -9999 -9999 -9999 -9999 -9999 -9999 -9999 -9999 -9999 -9999 -9999 -9999 -9999 -9999 -9999 -9999 -9999 -9999 -9999 -9999 -9999 -9999 -9999 -9999 -9999 -9999 -9999 -9999 -9999 -9999 -9999 -9999 -9999 -9999 -9999 -9999 -9999 -9999 -9999 -9999 -9999 -9999 -9999 -9999 -9999 -9999 -9999 -9999 -9999 -9999 -9999 -9999 -9999 -9999 -9999 -9999 -9999 -9999 -9999 -9999 -9999 -9999 -9999 -9999 -9999 -9999 -9999 -9999 -9999 -9999 -9999 -9999 -9999 -9999 -9999 -9999 -9999 -9999 -9999 -9999 -9999 -9999 -9999 -9999 -9999 -9999 -9999 -9999 -9999 -9999 -9999 -9999 -9999 -9999 -9999 -9999 -9999 -9999 -9999 -9999 -9999 -9999 -9999 -9999 -9999 -9999 -9999 -9999 -9999 -9999 -9999 -9999 -9999 -9999 -9999 -9999 -9999 -9999 -9999 -9999 -9999 -9999 -9999 -9999 -9999 -9999 -9999 -9999 -9999 -9999 -9999 -9999 -9999 -9999 -9999 -9999 -9999 -9999 -9999 -9999 -9999 -9999 -9999 -9999 -9999 -9999 -9999 -9999 -9999 -9999 -9999 -9999 7.9206E-1 7.91941E-1 7.89416E-1 7.98359E-1 7.95948E-1 7.85871E-1 7.70532E-1 7.47481E-1 7.4295E-1 7.43393E-1 7.5154E-1 7.32938E-1 7.29486E-1 7.27979E-1 7.34379E-1 7.26714E-1 7.26714E-1 7.20223E-1 7.40745E-1 7.53142E-1 -9999 -9999 -9999 -9999 -9999 -9999 -9999 -9999 -9999 -9999 -9999 -9999 -9999 -9999 -9999 -9999 -9999 -9999 -9999 -9999 -9999 -9999 -9999 -9999 -9999 -9999 -9999 -9999 -9999 -9999 -9999 -9999 -9999 -9999 -9999 -9999 -9999 -9999 -9999 -9999 -9999 -9999 -9999 -9999
-9999 -9999 -9999 -9999 -9999 -9999 -9999 -9999 -9999 -9999 -9999 -9999 -9999 -9999 -9999 -9999 -9999 -9999 -9999 -9999 -9999 -9999 -9999 -9999 -9999 -9999 -9999 -9999 -9999 -9999 -9999 -9999 -9999 -9999 -9999 -9999 -9999 -9999 -9999 -9999 -9999 -9999 -9999 -9999 -9999 -9999 -9999 -9999 -9999 -9999 -9999 -9999 -9999 -9999 -9999 -9999 -9999 -9999 -9999 -9999 -9999 -9999 -9999 -9999 -9999 -9999 -9999 -9999 -9999 -9999 -9999 -9999 -9999 -9999 -9999 -9999 -9999 -9999 -9999 -9999 -9999 -9999 -9999 -9999 -9999 -9999 -9999 -9999 -9999 -9999 -9999 -9999 -9999 -9999 -9999 -9999 -9999 -9999 -9999 -9999 -9999 -9999 -9999 -9999 -9999 -9999 -9999 -9999 -9999 -9999 -9999 -9999 -9999 -9999 -9999 -9999 -9999 -9999 -9999 -9999 -9999 -9999 -9999 -9999 -9999 -9999 -9999 -9999 -9999 -9999 -9999 -9999 -9999 -9999 -9999 -9999 -9999 -9999 -9999 -9999 -9999 -9999 -9999 -9999 -9999 -9999 -9999 -9999 -9999 -9999 -9999 -9999 -9999 -9999 -9999 -9999 -9999 -9999 -9999 -9999 -9999 -9999 -9999 -9999 -9999 -9999 -9999 -9999 -9999 -9999 -9999 -9999 -9999 -9999 -9999 -9999 -9999 -9999 -9999 -9999 -9999 -9999 -9999 -9999 -9999 -9999 -9999 -9999 -9999 -9999 -9999 -9999 -9999 -9999 -9999 -9999 -9999 -9999 -9999 -9999 7.9206E-1 8.01383E-1 7.96861E-1 7.96612E-1 7.88867E-1 7.8548E-1 7.55954E-1 7.29404E-1 7.00194E-1 7.00194E-1 7.30857E-1 7.13638E-1 7.06961E-1 7.06961E-1 7.13638E-1 7.06961E-1 7.00194E-1 7.06961E-1 7.00194E-1 7.63695E-1 -9999 -9999 -9999 -9999 -9999 -9999 -9999 -9999 -9999 -9999 -9999 -9999 -9999 -9999 -9999 -9999 -9999 -9999 -9999 -9999 -9999 -9999 -9999 -9999 -9999 -9999 -9999 -9999 -9999 -9999 -9999 -9999 -9999 -9999 -9999 -9999 -9999 -9999 -9999 -9999 -9999 -9999 -9999 -9999
-9999 -9999 -9999 -9999 -9999 -9999 -9999 -9999 -9999 -9999 -9999 -9999 -9999 -9999 -9999 -9999 -9999 -9999 -9999 -9999 -9999 -9999 -9999 -9999 -9999 -9999 -9999 -9999 -9999 -9999 -9999 -9999 -9999 -9999 -9999 -9999 -9999 -9999 -9999 -9999 -9999 -9999 -9999 -9999 -9999 -9999 -9999 -9999 -9999 -9999 -9999 -9999 -9999 -9999 -9999 -9999 -9999 -9999 -9999 -9999 -9999 -9999 -9999 -9999 -9999 -9999 -9999 -9999 -9999 -9999 -9999 -9999 -9999 -9999 -9999 -9999 -9999 -9999 -9999 -9999 -9999 -9999 -9999 -9999 -9999 -9999 -9999 -9999 -9999 -9999 -9999 -9999 -9999 -9999 -9999 -9999 -9999 -9999 -9999 -9999 -9999 -9999 -9999 -9999 -9999 -9999 -9999 -9999 -9999 -9999 -9999 -9999 -9999 -9999 -9999 -9999 -9999 -9999 -9999 -9999 -9999 -9999 -9999 -9999 -9999 -9999 -9999 -9999 -9999 -9999 -9999 -9999 -9999 -9999 -9999 -9999 -9999 -9999 -9999 -9999 -9999 -9999 -9999 -9999 -9999 -9999 -9999 -9999 -9999 -9999 -9999 -9999 -9999 -9999 -9999 -9999 -9999 -9999 -9999 -9999 -9999 -9999 -9999 -9999 -9999 -9999 -9999 -9999 -9999 -9999 -9999 -9999 -9999 -9999 -9999 -9999 -9999 -9999 -9999 -9999 -9999 -9999 -9999 -9999 -9999 -9999 -9999 -9999 -9999 -9999 -9999 -9999 -9999 -9999 -9999 -9999 -9999 7.9206E-1 7.9206E-1 7.9206E-1 7.90844E-1 7.99337E-1 7.87927E-1 7.79374E-1 7.79431E-1 7.62856E-1 7.40187E-1 7.11419E-1 6.65071E-1 6.79369E-1 7.13638E-1 6.86396E-1 6.7226E-1 6.7226E-1 7.06961E-1 6.79369E-1 6.57805E-1 6.65071E-1 6.86396E-1 7.33111E-1 -9999 -9999 -9999 -9999 -9999 -9999 -9999 -9999 -9999 -9999 -9999 -9999 -9999 -9999 -9999 -9999 -9999 -9999 -9999 -9999 -9999 -9999 -9999 -9999 -9999 -9999 -9999 -9999 -9999 -9999 -9999 -9999 -9999 -9999 -9999 -9999 -9999 -9999 -9999 -9999 -9999 -9999 -9999 -9999
-9999 -9999 -9999 -9999 -9999 -9999 -9999 -9999 -9999 -9999 -9999 -9999 -9999 -9999 -9999 -9999 -9999 -9999 -9999 -9999 -9999 -9999 -9999 -9999 -9999 -9999 -9999 -9999 -9999 -9999 -9999 -9999 -9999 -9999 -9999 -9999 -9999 -9999 -9999 -9999 -9999 -9999 -9999 -9999 -9999 -9999 -9999 -9999 -9999 -9999 -9999 -9999 -9999 -9999 -9999 -9999 -9999 -9999 -9999 -9999 -9999 -9999 -9999 -9999 -9999 -9999 -9999 -9999 -9999 -9999 -9999 -9999 -9999 -9999 -9999 -9999 -9999 -9999 -9999 -9999 -9999 -9999 -9999 -9999 -9999 -9999 -9999 -9999 -9999 -9999 -9999 -9999 -9999 -9999 -9999 -9999 -9999 -9999 -9999 -9999 -9999 -9999 -9999 -9999 -9999 -9999 -9999 -9999 -9999 -9999 -9999 -9999 -9999 -9999 -9999 -9999 -9999 -9999 -9999 -9999 -9999 -9999 -9999 -9999 -9999 -9999 -9999 -9999 -9999 -9999 -9999 -9999 -9999 -9999 -9999 -9999 -9999 -9999 -9999 -9999 -9999 -9999 -9999 -9999 -9999 -9999 -9999 -9999 -9999 -9999 -9999 -9999 -9999 -9999 -9999 -9999 -9999 -9999 -9999 -9999 -9999 -9999 -9999 -9999 -9999 -9999 -9999 -9999 -9999 -9999 -9999 -9999 -9999 -9999 -9999 -9999 -9999 -9999 -9999 -9999 -9999 -9999 -9999 -9999 -9999 -9999 -9999 -9999 -9999 -9999 -9999 -9999 -9999 -9999 -9999 -9999 8.01563E-1 8.01563E-1 8.0973E-1 8.08695E-1 8.00415E-1 7.88333E-1 7.77793E-1 7.77277E-1 7.71473E-1 7.5553E-1 7.16029E-1 7.03067E-1 6.46195E-1 6.46195E-1 6.89342E-1 6.86396E-1 6.43051E-1 6.65071E-1 7.00194E-1 6.57805E-1 6.79369E-1 7.06961E-1 7.13638E-1 7.39411E-1 -9999 -9999 -9999 -9999 -9999 -9999 -9999 -9999 -9999 -9999 -9999 -9999 -9999 -9999 -9999 -9999 -9999 -9999 -9999 -9999 -9999 -9999 -9999 -9999 -9999 -9999 -9999 -9999 -9999 -9999 -9999 -9999 -9999 -9999 -9999 -9999 -9999 -9999 -9999 -9999 -9999 -9999 -9999 -9999
-9999 -9999 -9999 -9999 -9999 -9999 -9999 -9999 -9999 -9999 -9999 -9999 -9999 -9999 -9999 -9999 -9999 -9999 -9999 -9999 -9999 -9999 -9999 -9999 -9999 -9999 -9999 -9999 -9999 -9999 -9999 -9999 -9999 -9999 -9999 -9999 -9999 -9999 -9999 -9999 -9999 -9999 -9999 -9999 -9999 -9999 -9999 -9999 -9999 -9999 -9999 -9999 -9999 -9999 -9999 -9999 -9999 -9999 -9999 -9999 -9999 -9999 -9999 -9999 -9999 -9999 -9999 -9999 -9999 -9999 -9999 -9999 -9999 -9999 -9999 -9999 -9999 -9999 -9999 -9999 -9999 -9999 -9999 -9999 -9999 -9999 -9999 -9999 -9999 -9999 -9999 -9999 -9999 -9999 -9999 -9999 -9999 -9999 -9999 -9999 -9999 -9999 -9999 -9999 -9999 -9999 -9999 -9999 -9999 -9999 -9999 -9999 -9999 -9999 -9999 -9999 -9999 -9999 -9999 -9999 -9999 -9999 -9999 -9999 -9999 -9999 -9999 -9999 -9999 -9999 -9999 -9999 -9999 -9999 -9999 -9999 -9999 -9999 -9999 -9999 -9999 -9999 -9999 -9999 -9999 -9999 -9999 -9999 -9999 -9999 -9999 -9999 -9999 -9999 -9999 -9999 -9999 -9999 -9999 -9999 -9999 -9999 -9999 -9999 -9999 -9999 -9999 -9999 -9999 -9999 -9999 -9999 -9999 -9999 -9999 -9999 -9999 -9999 -9999 -9999 -9999 -9999 -9999 -9999 -9999 -9999 -9999 -9999 -9999 -9999 -9999 -9999 -9999 -9999 -9999 -9999 8.01563E-1 8.01563E-1 8.0973E-1 8.10297E-1 7.9962E-1 7.81041E-1 7.63355E-1 7.62996E-1 7.50337E-1 7.51576E-1 7.04539E-1 6.68484E-1 6.46195E-1 6.15989E-1 6.53578E-1 6.15989E-1 6.15989E-1 6.68121E-1 6.82351E-1 6.79369E-1 6.79369E-1 7.20223E-1 7.49508E-1 7.71419E-1 7.57585E-1 7.63978E-1 -9999 -9999 -9999 -9999 -9999 -9999 -9999 -9999 -9999 -9999 -9999 -9999 -9999 -9999 -9999 -9999 -9999 -9999 -9999 -9999 -9999 -9999 -9999 -9999 -9999 -9999 -9999 -9999 -9999 -9999 -9999 -9999 -9999 -9999 -9999 -9999 -9999 -9999 -9999 -9999 -9999 -9999
-9999 -9999 -9999 -9999 -9999 -9999 -9999 -9999 -9999 -9999 -9999 -9999 -9999 -9999 -9999 -9999 -9999 -9999 -9999 -9999 -9999 -9999 -9999 -9999 -9999 -9999 -9999 -9999 -9999 -9999 -9999 -9999 -9999 -9999 -9999 -9999 -9999 -9999 -9999 -9999 -9999 -9999 -9999 -9999 -9999 -9999 -9999 -9999 -9999 -9999 -9999 -9999 -9999 -9999 -9999 -9999 -9999 -9999 -9999 -9999 -9999 -9999 -9999 -9999 -9999 -9999 -9999 -9999 -9999 -9999 -9999 -9999 -9999 -9999 -9999 -9999 -9999 -9999 -9999 -9999 -9999 -9999 -9999 -9999 -9999 -9999 -9999 -9999 -9999 -9999 -9999 -9999 -9999 -9999 -9999 -9999 -9999 -9999 -9999 -9999 -9999 -9999 -9999 -9999 -9999 -9999 -9999 -9999 -9999 -9999 -9999 -9999 -9999 -9999 -9999 -9999 -9999 -9999 -9999 -9999 -9999 -9999 -9999 -9999 -9999 -9999 -9999 -9999 -9999 -9999 -9999 -9999 -9999 -9999 -9999 -9999 -9999 -9999 -9999 -9999 -9999 -9999 -9999 -9999 -9999 -9999 -9999 -9999 -9999 -9999 -9999 -9999 -9999 -9999 -9999 -9999 -9999 -9999 -9999 -9999 -9999 -9999 -9999 -9999 -9999 -9999 -9999 -9999 -9999 -9999 -9999 -9999 -9999 -9999 -9999 -9999 -9999 -9999 -9999 -9999 -9999 -9999 -9999 -9999 -9999 -9999 -9999 -9999 -9999 -9999 -9999 -9999 -9999 -9999 -9999 -9999 8.01563E-1 8.0973E-1 8.11882E-1 8.04773E-1 7.87489E-1 7.76631E-1 7.74265E-1 7.51391E-1 7.44692E-1 7.3826E-1 7.27344E-1 6.73958E-1 6.33809E-1 6.08285E-1 5.53042E-1 5.20782E-1 5.20782E-1 5.84862E-1 6.53578E-1 7.16434E-1 7.42047E-1 7.72043E-1 7.71339E-1 7.69252E-1 7.72355E-1 7.7404E-1 -9999 -9999 -9999 -9999 -9999 -9999 -9999 -9999 -9999 -9999 -9999 -9999 -9999 -9999 -9999 -9999 -9999 -9999 -9999 -9999 -9999 -9999 -9999 -9999 -9999 -9999 -9999 -9999 -9999 -9999 -9999 -9999 -9999 -9999 -9999 -9999 -9999 -9999 -9999 -9999 -9999 -9999
-9999 -9999 -9999 -9999 -9999 -9999 -9999 -9999 -9999 -9999 -9999 -9999 -9999 -9999 -9999 -9999 -9999 -9999 -9999 -9999 -9999 -9999 -9999 -9999 -9999 -9999 -9999 -9999 -9999 -9999 -9999 -9999 -9999 -9999 -9999 -9999 -9999 -9999 -9999 -9999 -9999 -9999 -9999 -9999 -9999 -9999 -9999 -9999 -9999 -9999 -9999 -9999 -9999 -9999 -9999 -9999 -9999 -9999 -9999 -9999 -9999 -9999 -9999 -9999 -9999 -9999 -9999 -9999 -9999 -9999 -9999 -9999 -9999 -9999 -9999 -9999 -9999 -9999 -9999 -9999 -9999 -9999 -9999 -9999 -9999 -9999 -9999 -9999 -9999 -9999 -9999 -9999 -9999 -9999 -9999 -9999 -9999 -9999 -9999 -9999 -9999 -9999 -9999 -9999 -9999 -9999 -9999 -9999 -9999 -9999 -9999 -9999 -9999 -9999 -9999 -9999 -9999 -9999 -9999 -9999 -9999 -9999 -9999 -9999 -9999 -9999 -9999 -9999 -9999 -9999 -9999 -9999 -9999 -9999 -9999 -9999 -9999 -9999 -9999 -9999 -9999 -9999 -9999 -9999 -9999 -9999 -9999 -9999 -9999 -9999 -9999 -9999 -9999 -9999 -9999 -9999 -9999 -9999 -9999 -9999 -9999 -9999 -9999 -9999 -9999 -9999 -9999 -9999 -9999 -9999 -9999 -9999 -9999 -9999 -9999 -9999 -9999 -9999 -9999 -9999 -9999 -9999 -9999 -9999 -9999 -9999 -9999 -9999 -9999 -9999 -9999 -9999 -9999 -9999 -9999 8.00019E-1 7.99012E-1 8.11882E-1 8.05617E-1 7.99194E-1 7.83341E-1 7.7245E-1 7.64177E-1 7.5692E-1 7.35359E-1 7.03103E-1 6.85326E-1 6.98916E-1 6.45381E-1 5.7341E-1 5.04569E-1 4.39963E-1 4.31984E-1 5.36951E-1 6.38741E-1 7.22979E-1 7.67343E-1 7.78389E-1 7.69757E-1 7.73146E-1 7.75578E-1 7.77819E-1 7.6194E-1 -9999 -9999 -9999 -9999 7.64694E-1 -9999 -9999 -9999 -9999 -9999 -9999 -9999 -9999 -9999 -9999 -9999 -9999 -9999 -9999 -9999 -9999 -9999 -9999 -9999 -9999 -9999 -9999 -9999 -9999 -9999 -9999 -9999 -9999 -9999 -9999 -9999 -9999 -9999 -9999 -9999 -9999
-9999 -9999 -9999 -9999 -9999 -9999 -9999 -9999 -9999 -9999 -9999 -9999 -9999 -9999 -9999 -9999 -9999 -9999 -9999 -9999 -9999 -9999 -9999 -9999 -9999 -9999 -9999 -9999 -9999 -9999 -9999 -9999 -9999 -9999 -9999 -9999 -9999 -9999 -9999 -9999 -9999 -9999 -9999 -9999 -9999 -9999 -9999 -9999 -9999 -9999 -9999 -9999 -9999 -9999 -9999 -9999 -9999 -9999 -9999 -9999 -9999 -9999 -9999 -9999 -9999 -9999 -9999 -9999 -9999 -9999 -9999 -9999 -9999 -9999 -9999 -9999 -9999 -9999 -9999 -9999 -9999 -9999 -9999 -9999 -9999 -9999 -9999 -9999 -9999 -9999 -9999 -9999 -9999 -9999 -9999 -9999 -9999 -9999 -9999 -9999 -9999 -9999 -9999 -9999 -9999 -9999 -9999 -9999 -9999 -9999 -9999 -9999 -9999 -9999 -9999 -9999 -9999 -9999 -9999 -9999 -9999 -9999 -9999 -9999 -9999 -9999 -9999 -9999 -9999 -9999 -9999 -9999 -9999 -9999 -9999 -9999 -9999 -9999 -9999 -9999 -9999 -9999 -9999 -9999 -9999 -9999 -9999 -9999 -9999 -9999 -9999 -9999 -9999 -9999 -9999 -9999 -9999 -9999 -9999 -9999 -9999 -9999 -9999 -9999 -9999 -9999 -9999 -9999 -9999 -9999 -9999 -9999 -9999 -9999 -9999 -9999 -9999 -9999 -9999 -9999 -9999 -9999 -9999 -9999 -9999 -9999 -9999 -9999 -9999 -9999 -9999 -9999 -9999 -9999 8.00604E-1 8.09353E-1 8.14796E-1 8.1729E-1 8.11784E-1 8.06958E-1 7.97027E-1 7.84404E-1 7.71775E-1 7.66219E-1 7.53418E-1 6.9316E-1 6.56504E-1 6.47912E-1 6.09812E-1 5.56786E-1 4.50732E-1 3.87827E-1 4.64071E-1 6.08285E-1 6.96248E-1 7.48209E-1 7.54273E-1 7.54273E-1 7.54273E-1 7.74729E-1 7.7753E-1 7.70226E-1 7.74016E-1 7.67933E-1 -9999 7.60977E-1 7.60193E-1 7.61459E-1 -9999 -9999 -9999 -9999 -9999 -9999 -9999 -9999 -9999 -9999 -9999 -9999 -9999 -9999 -9999 -9999 -9999 -9999 -9999 -9999 -9999 -9999 -9999 -9999 -9999 -9999 -9999 -9999 -9999 -9999 -9999 -9999 -9999 -9999 -9999 -9999
-9999 -9999 -9999 -9999 -9999 -9999 -9999 -9999 -9999 -9999 -9999 -9999 -9999 -9999 -9999 -9999 -9999 -9999 -9999 -9999 -9999 -9999 -9999 -9999 -9999 -9999 -9999 -9999 -9999 -9999 -9999 -9999 -9999 -9999 -9999 -9999 -9999 -9999 -9999 -9999 -9999 -9999 -9999 -9999 -9999 -9999 -9999 -9999 -9999 -9999 -9999 -9999 -9999 -9999 -9999 -9999 -9999 -9999 -9999 -9999 -9999 -9999 -9999 -9999 -9999 -9999 -9999 -9999 -9999 -9999 -9999 -9999 -9999 -9999 -9999 -9999 -9999 -9999 -9999 -9999 -9999 -9999 -9999 -9999 -9999 -9999 -9999 -9999 -9999 -9999 -9999 -9999 -9999 -9999 -9999 -9999 -9999 -9999 -9999 -9999 -9999 -9999 -9999 -9999 -9999 -9999 -9999 -9999 -9999 -9999 -9999 -9999 -9999 -9999 -9999 -9999 -9999 -9999 -9999 -9999 -9999 -9999 -9999 -9999 -9999 -9999 -9999 -9999 -9999 -9999 -9999 -9999 -9999 -9999 -9999 -9999 -9999 -9999 -9999 -9999 -9999 -9999 -9999 -9999 -9999 -9999 -9999 -9999 -9999 -9999 -9999 -9999 -9999 -9999 -9999 -9999 -9999 -9999 -9999 -9999 -9999 -9999 -9999 -9999 -9999 -9999 -9999 -9999 -9999 -9999 -9999 -9999 -9999 -9999 -9999 -9999 -9999 -9999 -9999 -9999 -9999 -9999 -9999 -9999 -9999 -9999 -9999 -9999 -9999 -9999 -9999 -9999 -9999 8.1024E-1 8.08383E-1 8.14615E-1 8.16853E-1 8.10767E-1 8.04954E-1 8.0204E-1 7.9192E-1 7.86719E-1 7.76035E-1 7.64976E-1 7.23477E-1 6.94198E-1 6.63773E-1 6.06256E-1 5.44878E-1 5.22348E-1 4.59726E-1 5.31555E-1 5.69023E-1 6.31221E-1 6.89342E-1 7.16434E-1 6.82351E-1 6.96248E-1 7.09796E-1 7.42047E-1 7.60237E-1 7.73976E-1 7.6876E-1 7.66272E-1 7.61134E-1 7.67982E-1 7.82984E-1 -9999 -9999 -9999 -9999 -9999 -9999 -9999 -9999 -9999 -9999 -9999 -9999 -9999 -9999 -9999 -9999 -9999 -9999 -9999 -9999 -9999 -9999 -9999 -9999 -9999 -9999 -9999 -9999 -9999 -9999 -9999 -9999 -9999 -9999 -9999 -9999 -9999
-9999 -9999 -9999 -9999 -9999 -9999 -9999 -9999 -9999 -9999 -9999 -9999 -9999 -9999 -9999 -9999 -9999 -9999 -9999 -9999 -9999 -9999 -9999 -9999 -9999 -9999 -9999 -9999 -9999 -9999 -9999 -9999 -9999 -9999 -9999 -9999 -9999 -9999 -9999 -9999 -9999 -9999 -9999 -9999 -9999 -9999 -9999 -9999 -9999 -9999 -9999 -9999 -9999 -9999 -9999 -9999 -9999 -9999 -9999 -9999 -9999 -9999 -9999 -9999 -9999 -9999 -9999 -9999 -9999 -9999 -9999 -9999 -9999 -9999 -9999 -9999 -9999 -9999 -9999 -9999 -9999 -9999 -9999 -9999 -9999 -9999 -9999 -9999 -9999 -9999 -9999 -9999 -9999 -9999 -9999 -9999 -9999 -9999 -9999 -9999 -9999 -9999 -9999 -9999 -9999 -9999 -9999 -9999 -9999 -9999 -9999 -9999 -9999 -9999 -9999 -9999 -9999 -9999 -9999 -9999 -9999 -9999 -9999 -9999 -9999 -9999 -9999 -9999 -9999 -9999 -9999 -9999 -9999 -9999 -9999 -9999 -9999 -9999 -9999 -9999 -9999 -9999 -9999 -9999 -9999 -9999 -9999 -9999 -9999 -9999 -9999 -9999 -9999 -9999 -9999 -9999 -9999 -9999 -9999 -9999 -9999 -9999 -9999 -9999 -9999 -9999 -9999 -9999 -9999 -9999 -9999 -9999 -9999 -9999 -9999 -9999 -9999 -9999 -9999 -9999 -9999 -9999 -9999 -9999 -9999 -9999 -9999 -9999 -9999 -9999 -9999 -9999 8.09595E-1 8.06267E-1 8.04627E-1 8.13549E-1 8.15875E-1 5.90008E-1 5.98871E-1 7.99745E-1 7.94518E-1 7.88494E-1 7.8138E-1 7.52302E-1 6.77991E-1 6.09256E-1 5.73633E-1 5.24638E-1 4.82391E-1 4.43494E-1 5.15368E-1 6.10847E-1 6.77633E-1 6.9852E-1 7.2513E-1 6.91643E-1 6.46195E-1 6.23636E-1 6.75277E-1 7.09796E-1 7.35787E-1 7.66102E-1 7.54273E-1 7.54273E-1 7.48209E-1 7.54273E-1 7.76439E-1 -9999 -9999 -9999 -9999 -9999 -9999 -9999 -9999 -9999 -9999 7.64277E-1 7.63021E-1 -9999 -9999 -9999 -9999 -9999 -9999 -9999 -9999 -9999 -9999 -9999 -9999 -9999 -9999 -9999 -9999 -9999 -9999 -9999 -9999 -9999 -9999 -9999 -9999 -9999
-9999 -9999 -9999 -9999 -9999 -9999 -9999 -9999 -9999 -9999 -9999 -9999 -9999 -9999 -9999 -9999 -9999 -9999 -9999 -9999 -9999 -9999 -9999 -9999 -9999 -9999 -9999 -9999 -9999 -9999 -9999 -9999 -9999 -9999 -9999 -9999 -9999 -9999 -9999 -9999 -9999 -9999 -9999 -9999 -9999 -9999 -9999 -9999 -9999 -9999 -9999 -9999 -9999 -9999 -9999 -9999 -9999 -9999 -9999 -9999 -9999 -9999 -9999 -9999 -9999 -9999 -9999 -9999 -9999 -9999 -9999 -9999 -9999 -9999 -9999 -9999 -9999 -9999 -9999 -9999 -9999 -9999 -9999 -9999 -9999 -9999 -9999 -9999 -9999 -9999 -9999 -9999 -9999 -9999 -9999 -9999 -9999 -9999 -9999 -9999 -9999 -9999 -9999 -9999 -9999 -9999 -9999 -9999 -9999 -9999 -9999 -9999 -9999 -9999 -9999 -9999 -9999 -9999 -9999 -9999 -9999 -9999 -9999 -9999 -9999 -9999 -9999 -9999 -9999 -9999 -9999 -9999 -9999 -9999 -9999 -9999 -9999 -9999 -9999 -9999 -9999 -9999 -9999 -9999 -9999 -9999 -9999 -9999 -9999 -9999 -9999 -9999 -9999 -9999 -9999 -9999 -9999 -9999 -9999 -9999 -9999 -9999 -9999 -9999 -9999 -9999 -9999 -9999 -9999 -9999 -9999 -9999 -9999 -9999 -9999 -9999 -9999 -9999 -9999 -9999 -9999 -9999 -9999 -9999 -9999 -9999 -9999 -9999 -9999 -9999 -9999 -9999 8.05776E-1 7.99332E-1 7.94097E-1 5.50105E-1 5.66872E-1 5.78858E-1 6.09346E-1 6.27196E-1 6.36678E-1 7.85091E-1 7.70553E-1 7.1213E-1 6.44489E-1 5.65113E-1 4.78792E-1 4.59901E-1 4.21204E-1 4.4702E-1 5.71661E-1 6.10847E-1 6.56011E-1 6.70504E-1 6.77633E-1 6.10847E-1 5.79588E-1 6.18533E-1 6.48652E-1 6.38741E-1 7.16434E-1 7.29431E-1 7.09796E-1 6.96248E-1 7.16434E-1 7.66102E-1 7.64934E-1 -9999 -9999 -9999 -9999 -9999 -9999 -9999 -9999 -9999 -9999 -9999 -9999 -9999 -9999 -9999 -9999 -9999 -9999 -9999 -9999 -9999 -9999 -9999 -9999 -9999 -9999 -9999 -9999 -9999 -9999 -9999 -9999 -9999 -9999 -9999 -9999 -9999
-9999 -9999 -9999 -9999 -9999 -9999 -9999 -9999 -9999 -9999 -9999 -9999 -9999 -9999 -9999 -9999 -9999 -9999 -9999 -9999 -9999 -9999 -9999 -9999 -9999 -9999 -9999 -9999 -9999 -9999 -9999 -9999 -9999 -9999 -9999 -9999 -9999 -9999 -9999 -9999 -9999 -9999 -9999 -9999 -9999 -9999 -9999 -9999 -9999 -9999 -9999 -9999 -9999 -9999 -9999 -9999 -9999 -9999 -9999 -9999 -9999 -9999 -9999 -9999 -9999 -9999 -9999 -9999 -9999 -9999 -9999 -9999 -9999 -9999 -9999 -9999 -9999 -9999 -9999 -9999 -9999 -9999 -9999 -9999 -9999 -9999 -9999 -9999 -9999 -9999 -9999 -9999 -9999 -9999 -9999 -9999 -9999 -9999 -9999 -9999 -9999 -9999 -9999 -9999 -9999 -9999 -9999 -9999 -9999 -9999 -9999 -9999 -9999 -9999 -9999 -9999 -9999 -9999 -9999 -9999 -9999 -9999 -9999 -9999 -9999 -9999 -9999 -9999 -9999 -9999 -9999 -9999 -9999 -9999 -9999 -9999 -9999 -9999 -9999 -9999 -9999 -9999 -9999 -9999 -9999 -9999 -9999 -9999 -9999 -9999 -9999 -9999 -9999 -9999 -9999 -9999 -9999 -9999 -9999 -9999 -9999 -9999 -9999 -9999 -9999 -9999 -9999 -9999 -9999 -9999 -9999 -9999 -9999 -9999 -9999 -9999 -9999 -9999 -9999 -9999 -9999 -9999 -9999 -9999 -9999 -9999 -9999 -9999 -9999 -9999 -9999 -9999 -9999 7.89407E-1 5.08157E-1 5.20484E-1 5.49679E-1 5.61787E-1 5.88662E-1 6.09213E-1 6.60233E-1 6.91987E-1 7.28223E-1 5.88789E-1 5.48622E-1 4.8814E-1 4.19274E-1 6.77633E-1 5.02022E-1 4.82931E-1 4.91037E-1 5.63698E-1 5.87473E-1 6.41222E-1 5.87473E-1 5.0726E-1 4.59659E-1 5.47676E-1 6.26159E-1 6.63296E-1 7.18616E-1 7.18616E-1 7.16434E-1 6.82351E-1 6.60887E-1 7.22979E-1 7.71866E-1 7.65124E-1 7.68144E-1 -9999 -9999 -9999 -9999 -9999 -9999 -9999 -9999 -9999 -9999 -9999 -9999 -9999 -9999 -9999 -9999 -9999 -9999 -9999 -9999 -9999 -9999 -9999 -9999 -9999 -9999 -9999 -9999 -9999 -9999 -9999 -9999 -9999 -9999 -9999
-9999 -9999 -9999 -9999 -9999 -9999 -9999 -9999 -9999 -9999 -9999 -9999 -9999 -9999 -9999 -9999 -9999 -9999 -9999 -9999 -9999 -9999 -9999 -9999 -9999 -9999 -9999 -9999 -9999 -9999 -9999 -9999 -9999 -9999 -9999 -9999 -9999 -9999 -9999 -9999 -9999 -9999 -9999 -9999 -9999 -9999 -9999 -9999 -9999 -9999 -9999 -9999 -9999 -9999 -9999 -9999 -9999 -9999 -9999 -9999 -9999 -9999 -9999 -9999 -9999 -9999 -9999 -9999 -9999 -9999 -9999 -9999 -9999 -9999 -9999 -9999 -9999 -9999 -9999 -9999 -9999 -9999 -9999 -9999 -9999 -9999 -9999 -9999 -9999 -9999 -9999 -9999 -9999 -9999 -9999 -9999 -9999 -9999 -9999 -9999 -9999 -9999 -9999 -9999 -9999 -9999 -9999 -9999 -9999 -9999 -9999 -9999 -9999 -9999 -9999 -9999 -9999 -9999 -9999 -9999 -9999 -9999 -9999 -9999 -9999 -9999 -9999 -9999 -9999 -9999 -9999 -9999 -9999 -9999 -9999 -9999 -9999 -9999 -9999 -9999 -9999 -9999 -9999 -9999 -9999 -9999 -9999 -9999 -9999 -9999 -9999 -9999 -9999 -9999 -9999 -9999 -9999 -9999 -9999 -9999 -9999 -9999 -9999 -9999 -9999 -9999 -9999 -9999 -9999 -9999 -9999 -9999 -9999 -9999 -9999 -9999 -9999 -9999 -9999 -9999 -9999 -9999 -9999 -9999 -9999 -9999 -9999 -9999 -9999 -9999 -9999 -9999 7.98527E-1 7.90078E-1 -9999 5.15175E-1 5.27492E-1 5.34482E-1 5.64627E-1 6.36779E-1 7.91364E-1 8.14705E-1 7.96999E-1 7.65961E-1 6.94336E-1 6.74417E-1 6.52372E-1 7.33081E-1 7.2513E-1 4.68228E-1 3.99197E-1 4.82931E-1 5.15368E-1 5.71661E-1 5.47676E-1 4.91037E-1 5.23468E-1 5.63698E-1 6.33723E-1 6.63296E-1 6.8468E-1 6.9852E-1 7.37875E-1 7.3155E-1 7.37875E-1 7.71866E-1 7.48209E-1 7.48209E-1 7.60237E-1 7.58387E-1 7.6298E-1 -9999 -9999 -9999 -9999 7.64992E-1 -9999 -9999 -9999 -9999 -9999 -9999 -9999 -9999 -9999 -9999 -9999 -9999 -9999 -9999 -9999 -9999 -9999 -9999 -9999 -9999 -9999 -9999 -9999 -9999 -9999 -9999 -9999 -9999
-9999 -9999 -9999 -9999 -9999 -9999 -9999 -9999 -9999 -9999 -9999 -9999 -9999 -9999 -9999 -9999 -9999 -9999 -9999 -9999 -9999 -9999 -9999 -9999 -9999 -9999 -9999 -9999 -9999 -9999 -9999 -9999 -9999 -9999 -9999 -9999 -9999 -9999 -9999 -9999 -9999 -9999 -9999 -9999 -9999 -9999 -9999 -9999 -9999 -9999 -9999 -9999 -9999 -9999 -9999 -9999 -9999 -9999 -9999 -9999 -9999 -9999 -9999 -9999 -9999 -9999 -9999 -9999 -9999 -9999 -9999 -9999 -9999 -9999 -9999 -9999 -9999 -9999 -9999 -9999 -9999 -9999 -9999 -9999 -9999 -9999 -9999 -9999 -9999 -9999 -9999 -9999 -9999 -9999 -9999 -9999 -9999 -9999 -9999 -9999 -9999 -9999 -9999 -9999 -9999 -9999 -9999 -9999 -9999 -9999 -9999 -9999 -9999 -9999 -9999 -9999 -9999 -9999 -9999 -9999 -9999 -9999 -9999 -9999 -9999 -9999 -9999 -9999 -9999 -9999 -9999 -9999 -9999 -9999 -9999 -9999 -9999 -9999 -9999 -9999 -9999 -9999 -9999 -9999 -9999 -9999 -9999 -9999 -9999 -9999 -9999 -9999 -9999 -9999 -9999 -9999 -9999 -9999 -9999 -9999 -9999 -9999 -9999 -9999 -9999 -9999 -9999 -9999 -9999 -9999 -9999 -9999 -9999 -9999 -9999 -9999 -9999 -9999 -9999 -9999 -9999 -9999 -9999 -9999 -9999 -9999 -9999 -9999 -9999 -9999 -9999 8.03254E-1 7.98319E-1 7.99565E-1 8.03915E-1 8.00806E-1 5.33255E-1 5.0816E-1 5.31571E-1 6.1776E-1 7.76157E-1 8.0755E-1 8.09753E-1 7.70532E-1 7.92416E-1 7.69945E-1 7.37404E-1 7.94648E-1 8.05589E-1 7.51692E-1 5.26876E-1 5.28885E-1 5.40836E-1 5.0726E-1 4.91037E-1 5.15368E-1 5.31555E-1 5.87473E-1 6.41222E-1 6.91643E-1 6.9852E-1 7.18616E-1 7.56263E-1 7.68025E-1 7.62194E-1 7.56263E-1 7.56263E-1 7.48209E-1 7.54273E-1 7.60237E-1 7.66102E-1 7.73666E-1 7.64016E-1 7.68207E-1 7.71108E-1 7.7017E-1 7.68933E-1 -9999 -9999 -9999 -9999 -9999 -9999 -9999 -9999 -9999 -9999 -9999 -9999 -9999 -9999 -9999 -9999 -9999 -9999 -9999 -9999 -9999 -9999 -9999 -9999 -9999 -9999 -9999
-9999 -9999 -9999 -9999 -9999 -9999 -9999 -9999 -9999 -9999 -9999 -9999 -9999 -9999 -9999 -9999 -9999 -9999 -9999 -9999 -9999 -9999 -9999 -9999 -9999 -9999 -9999 -9999 -9999 -9999 -9999 -9999 -9999 -9999 -9999 -9999 -9999 -9999 -9999 -9999 -9999 -9999 -9999 -9999 -9999 -9999 -9999 -9999 -9999 -9999 -9999 -9999 -9999 -9999 -9999 -9999 -9999 -9999 -9999 -9999 -9999 -9999 -9999 -9999 -9999 -9999 -9999 -9999 -9999 -9999 -9999 -9999 -9999 -9999 -9999 -9999 -9999 -9999 -9999 -9999 -9999 -9999 -9999 -9999 -9999 -9999 -9999 -9999 -9999 -9999 -9999 -9999 -9999 -9999 -9999 -9999 -9999 -9999 -9999 -9999 -9999 -9999 -9999 -9999 -9999 -9999 -9999 -9999 -9999 -9999 -9999 -9999 -9999 -9999 -9999 -9999 -9999 -9999 -9999 -9999 -9999 -9999 -9999 -9999 -9999 -9999 -9999 -9999 -9999 -9999 -9999 -9999 -9999 -9999 -9999 -9999 -9999 -9999 -9999 -9999 -9999 -9999 -9999 -9999 -9999 -9999 -9999 -9999 -9999 -9999 -9999 -9999 -9999 -9999 -9999 -9999 -9999 -9999 -9999 -9999 -9999 -9999 -9999 -9999 -9999 -9999 -9999 -9999 -9999 -9999 -9999 -9999 -9999 -9999 -9999 -9999 -9999 -9999 -9999 -9999 -9999 -9999 -9999 -9999 -9999 -9999 -9999 -9999 -9999 8.14292E-1 8.04905E-1 8.00599E-1 8.15003E-1 8.26621E-1 8.23447E-1 8.13544E-1 8.26621E-1 5.51233E-1 5.19848E-1 6.0493E-1 8.00186E-1 8.14705E-1 8.14705E-1 8.14705E-1 8.21123E-1 7.77853E-1 7.87392E-1 7.71983E-1 7.78536E-1 8.06166E-1 8.04339E-1 7.71574E-1 7.39382E-1 7.33081E-1 5.33003E-1 5.57628E-1 6.27984E-1 6.41222E-1 6.91643E-1 7.18616E-1 7.2513E-1 7.3155E-1 7.05309E-1 7.05309E-1 7.05309E-1 7.05309E-1 7.37875E-1 7.73756E-1 7.68025E-1 7.48209E-1 7.60237E-1 7.71866E-1 7.73782E-1 7.72214E-1 7.68571E-1 7.67566E-1 7.72039E-1 7.64241E-1 7.56244E-1 7.60495E-1 -9999 -9999 -9999 -9999 -9999 -9999 -9999 -9999 -9999 -9999 -9999 -9999 -9999 -9999 -9999 -9999 -9999 -9999 -9999 -9999 -9999 -9999 -9999 -9999
-9999 -9999 -9999 -9999 -9999 -9999 -9999 -9999 -9999 -9999 -9999 -9999 -9999 -9999 -9999 -9999 -9999 -9999 -9999 -9999 -9999 -9999 -9999 -9999 -9999 -9999 -9999 -9999 -9999 -9999 -9999 -9999 -9999 -9999 -9999 -9999 -9999 -9999 -9999 -9999 -9999 -9999 -9999 -9999 -9999 -9999 -9999 -9999 -9999 -9999 -9999 -9999 -9999 -9999 -9999 -9999 -9999 -9999 -9999 -9999 -9999 -9999 -9999 -9999 -9999 -9999 -9999 -9999 -9999 -9999 -9999 -9999 -9999 -9999 -9999 -9999 -9999 -9999 -9999 -9999 -9999 -9999 -9999 -9999 -9999 -9999 -9999 -9999 -9999 -9999 -9999 -9999 -9999 -9999 -9999 -9999 -9999 -9999 -9999 -9999 -9999 -9999 -9999 -9999 -9999 -9999 -9999 -9999 -9999 -9999 -9999 -9999 -9999 -9999 -9999 -9999 -9999 -9999 -9999 -9999 -9999 -9999 -9999 -9999 -9999 -9999 -9999 -9999 -9999 -9999 -9999 -9999 -9999 -9999 -9999 -9999 -9999 -9999 -9999 -9999 -9999 -9999 -9999 -9999 -9999 -9999 -9999 -9999 -9999 -9999 -9999 -9999 -9999 -9999 -9999 -9999 -9999 -9999 -9999 -9999 -9999 -9999 -9999 -9999 -9999 -9999 -9999 -9999 -9999 -9999 -9999 -9999 -9999 -9999 -9999 -9999 -9999 -9999 -9999 -9999 -9999 -9999 -9999 -9999 -9999 -9999 -9999 8.18759E-1 8.21E-1 8.19612E-1 8.13868E-1 8.03915E-1 8.26621E-1 7.77795E-1 7.57171E-1 7.39831E-1 6.49483E-1 5.97074E-1 5.40809E-1 5.96454E-1 7.60178E-1 7.95156E-1 7.51608E-1 7.24538E-1 7.51608E-1 7.78897E-1 7.91903E-1 8.07698E-1 7.61492E-1 8.02109E-1 8.08038E-1 8.06275E-1 8.05064E-1 7.78357E-1 7.51692E-1 5.5445E-1 6.5777E-1 6.93305E-1 6.86363E-1 6.5777E-1 6.48652E-1 6.70504E-1 6.91643E-1 7.2513E-1 7.3155E-1 7.3155E-1 7.56263E-1 7.79655E-1 7.80624E-1 7.73982E-1 7.80216E-1 7.66102E-1 7.72095E-1 7.82026E-1 7.66453E-1 7.7128E-1 7.76919E-1 7.60237E-1 7.66405E-1 7.63565E-1 7.55632E-1 -9999 -9999 -9999 -9999 -9999 -9999 -9999 -9999 -9999 -9999 -9999 -9999 -9999 -9999 -9999 -9999 -9999 -9999 -9999 -9999 -9999 -9999 -9999
-9999 -9999 -9999 -9999 -9999 -9999 -9999 -9999 -9999 -9999 -9999 -9999 -9999 -9999 -9999 -9999 -9999 -9999 -9999 -9999 -9999 -9999 -9999 -9999 -9999 -9999 -9999 -9999 -9999 -9999 -9999 -9999 -9999 -9999 -9999 -9999 -9999 -9999 -9999 -9999 -9999 -9999 -9999 -9999 -9999 -9999 -9999 -9999 -9999 -9999 -9999 -9999 -9999 -9999 -9999 -9999 -9999 -9999 -9999 -9999 -9999 -9999 -9999 -9999 -9999 -9999 -9999 -9999 -9999 -9999 -9999 -9999 -9999 -9999 -9999 -9999 -9999 -9999 -9999 -9999 -9999 -9999 -9999 -9999 -9999 -9999 -9999 -9999 -9999 -9999 -9999 -9999 -9999 -9999 -9999 -9999 -9999 -9999 -9999 -9999 -9999 -9999 -9999 -9999 -9999 -9999 -9999 -9999 -9999 -9999 -9999 -9999 -9999 -9999 -9999 -9999 -9999 -9999 -9999 -9999 -9999 -9999 -9999 -9999 -9999 -9999 -9999 -9999 -9999 -9999 -9999 -9999 -9999 -9999 -9999 -9999 -9999 -9999 -9999 -9999 -9999 -9999 -9999 -9999 -9999 -9999 -9999 -9999 -9999 -9999 -9999 -9999 -9999 -9999 -9999 -9999 -9999 -9999 -9999 -9999 -9999 -9999 -9999 -9999 -9999 -9999 -9999 -9999 -9999 -9999 -9999 -9999 -9999 -9999 -9999 -9999 -9999 -9999 -9999 -9999 -9999 -9999 -9999 -9999 -9999 8.1767E-1 8.21653E-1 8.21653E-1 8.22416E-1 8.25409E-1 8.26133E-1 8.17961E-1 8.21403E-1 7.41972E-1 6.78798E-1 7.6203E-1 6.42816E-1 6.13628E-1 5.78564E-1 5.93925E-1 6.37971E-1 6.18555E-1 6.00772E-1 6.01582E-1 7.14146E-1 7.51608E-1 8.00186E-1 7.86585E-1 7.31212E-1 7.8109E-1 8.01064E-1 8.01846E-1 7.80167E-1 8.04582E-1 7.80674E-1 6.21947E-1 6.04974E-1 5.97194E-1 5.97194E-1 6.35533E-1 6.93305E-1 7.26684E-1 7.3155E-1 7.3155E-1 7.50232E-1 7.37875E-1 7.56263E-1 7.62194E-1 7.68025E-1 7.87349E-1 7.81133E-1 7.87959E-1 7.87668E-1 7.65545E-1 7.87234E-1 7.83735E-1 7.66869E-1 7.66102E-1 7.66102E-1 7.65192E-1 7.60498E-1 7.40021E-1 7.60374E-1 -9999 -9999 -9999 -9999 -9999 -9999 -9999 -9999 -9999 -9999 -9999 -9999 -9999 -9999 -9999 -9999 -9999 -9999 -9999 -9999 -9999
-9999 -9999 -9999 -9999 -9999 -9999 -9999 -9999 -9999 -9999 -9999 -9999 -9999 -9999 -9999 -9999 -9999 -9999 -9999 -9999 -9999 -9999 -9999 -9999 -9999 -9999 -9999 -9999 -9999 -9999 -9999 -9999 -9999 -9999 -9999 -9999 -9999 -9999 -9999 -9999 -9999 -9999 -9999 -9999 -9999 -9999 -9999 -9999 -9999 -9999 -9999 -9999 -9999 -9999 -9999 -9999 -9999 -9999 -9999 -9999 -9999 -9999 -9999 -9999 -9999 -9999 -9999 -9999 -9999 -9999 -9999 -9999 -9999 -9999 -9999 -9999 -9999 -9999 -9999 -9999 -9999 -9999 -9999 -9999 -9999 -9999 -9999 -9999 -9999 -9999 -9999 -9999 -9999 -9999 -9999 -9999 -9999 -9999 -9999 -9999 -9999 -9999 -9999 -9999 -9999 -9999 -9999 -9999 -9999 -9999 -9999 -9999 -9999 -9999 -9999 -9999 -9999 -9999 -9999 -9999 -9999 -9999 -9999 -9999 -9999 -9999 -9999 -9999 -9999 -9999 -9999 -9999 -9999 -9999 -9999 -9999 -9999 -9999 -9999 -9999 -9999 -9999 -9999 -9999 -9999 -9999 -9999 -9999 -9999 -9999 -9999 -9999 -9999 -9999 -9999 -9999 -9999 -9999 -9999 -9999 -9999 -9999 -9999 -9999 -9999 -9999 -9999 -9999 -9999 -9999 -9999 -9999 -9999 -9999 5.47185E-1 -9999 -9999 -9999 5.77627E-1 5.89976E-1 5.88893E-1 8.19612E-1 8.20692E-1 8.2123E-1 8.21653E-1 8.21653E-1 8.24302E-1 8.05572E-1 7.88123E-1 8.03723E-1 8.23957E-1 8.26221E-1 6.34197E-1 7.23258E-1 7.5508E-1 7.40649E-1 6.66991E-1 6.09047E-1 5.90488E-1 6.11726E-1 6.0138E-1 5.92024E-1 5.90461E-1 5.85941E-1 6.01414E-1 6.3641E-1 7.78207E-1 7.40147E-1 7.90263E-1 7.60148E-1 7.68677E-1 7.95764E-1 7.68447E-1 7.88665E-1 7.27066E-1 7.82031E-1 5.90496E-1 6.04974E-1 6.79336E-1 7.00161E-1 7.06929E-1 7.39382E-1 7.57699E-1 7.33081E-1 7.57699E-1 7.56263E-1 7.50232E-1 7.68025E-1 7.68025E-1 7.74437E-1 7.81603E-1 7.8244E-1 7.84715E-1 7.88E-1 7.72971E-1 7.79871E-1 7.73454E-1 7.66102E-1 7.60237E-1 7.66102E-1 7.60237E-1 7.74188E-1 7.52683E-1 7.57037E-1 7.50021E-1 7.44035E-1 7.3543E-1 7.37915E-1 7.39885E-1 7.41161E-1 -9999 7.32842E-1 7.30174E-1 7.28342E-1 7.44418E-1 -9999 -9999 -9999 -9999 -9999 -9999 -9999 -9999 -9999
-9999 -9999 -9999 -9999 -9999 -9999 -9999 -9999 -9999 -9999 -9999 -9999 -9999 -9999 -9999 -9999 -9999 -9999 -9999 -9999 -9999 -9999 -9999 -9999 -9999 -9999 -9999 -9999 -9999 -9999 -9999 -9999 -9999 -9999 -9999 -9999 -9999 -9999 -9999 -9999 -9999 -9999 -9999 -9999 -9999 -9999 -9999 -9999 -9999 -9999 -9999 -9999 -9999 -9999 -9999 -9999 -9999 -9999 -9999 -9999 -9999 -9999 -9999 -9999 -9999 -9999 -9999 -9999 -9999 -9999 -9999 -9999 -9999 -9999 -9999 -9999 -9999 -9999 -9999 -9999 -9999 -9999 -9999 -9999 -9999 -9999 -9999 -9999 -9999 -9999 -9999 -9999 -9999 -9999 -9999 -9999 -9999 -9999 -9999 -9999 -9999 -9999 -9999 -9999 -9999 -9999 -9999 -9999 -9999 -9999 -9999 -9999 -9999 -9999 -9999 -9999 -9999 -9999 -9999 -9999 -9999 -9999 -9999 -9999 -9999 -9999 -9999 -9999 -9999 -9999 -9999 -9999 -9999 -9999 -9999 -9999 -9999 -9999 -9999 -9999 -9999 -9999 -9999 -9999 -9999 -9999 -9999 -9999 -9999 -9999 -9999 -9999 -9999 -9999 -9999 -9999 -9999 -9999 -9999 -9999 -9999 -9999 -9999 -9999 -9999 -9999 -9999 -9999 -9999 -9999 -9999 5.16928E-1 5.28014E-1 5.41389E-1 5.61608E-1 5.79334E-1 5.90278E-1 5.89199E-1 5.87379E-1 8.26621E-1 8.26621E-1 8.25946E-1 8.24639E-1 8.21868E-1 8.20831E-1 8.13697E-1 8.07814E-1 7.88269E-1 7.62824E-1 7.78116E-1 8.11772E-1 6.27476E-1 6.79206E-1 6.962E-1 6.71906E-1 6.59152E-1 6.51663E-1 6.33464E-1 6.05435E-1 5.90867E-1 5.92058E-1 5.92663E-1 5.88203E-1 5.84809E-1 5.92529E-1 6.10058E-1 6.0938E-1 6.09141E-1 6.25493E-1 6.84221E-1 7.22247E-1 7.45651E-1 7.1977E-1 7.01635E-1 7.11262E-1 7.8626E-1 7.99352E-1 7.5202E-1 7.18179E-1 6.59269E-1 6.57745E-1 7.26684E-1 7.58598E-1 7.78152E-1 7.51692E-1 7.83005E-1 7.64312E-1 7.73756E-1 7.68025E-1 7.68025E-1 7.88704E-1 7.89768E-1 7.84157E-1 7.84119E-1 7.77424E-1 7.77012E-1 7.48209E-1 7.48209E-1 7.54273E-1 7.66102E-1 7.60237E-1 7.60237E-1 7.67851E-1 7.69639E-1 7.43093E-1 6.7226E-1 6.86396E-1 7.57727E-1 7.5172E-1 7.60993E-1 7.5085E-1 7.3761E-1 7.51308E-1 7.51286E-1 7.35169E-1 -9999 -9999 -9999 -9999 -9999 -9999 -9999 -9999 -9999
-9999 -9999 -9999 -9999 -9999 -9999 -9999 -9999 -9999 -9999 -9999 -9999 -9999 -9999 -9999 -9999 -9999 -9999 -9999 -9999 -9999 -9999 -9999 -9999 -9999 -9999 -9999 -9999 -9999 -9999 -9999 -9999 -9999 -9999 -9999 -9999 -9999 -9999 -9999 -9999 -9999 -9999 -9999 -9999 -9999 -9999 -9999 -9999 -9999 -9999 -9999 -9999 -9999 -9999 -9999 -9999 -9999 -9999 -9999 -9999 -9999 -9999 -9999 -9999 -9999 -9999 -9999 -9999 -9999 -9999 -9999 -9999 -9999 -9999 -9999 -9999 -9999 -9999 -9999 -9999 -9999 -9999 -9999 -9999 -9999 -9999 -9999 -9999 -9999 -9999 -9999 -9999 -9999 -9999 -9999 -9999 -9999 -9999 -9999 -9999 -9999 -9999 -9999 -9999 -9999 -9999 -9999 -9999 -9999 -9999 -9999 -9999 -9999 -9999 -9999 -9999 -9999 -9999 -9999 -9999 -9999 -9999 -9999 -9999 -9999 -9999 -9999 -9999 -9999 -9999 -9999 -9999 -9999 -9999 -9999 -9999 -9999 -9999 -9999 -9999 -9999 -9999 -9999 -9999 -9999 -9999 -9999 -9999 -9999 -9999 -9999 -9999 -9999 -9999 -9999 -9999 -9999 -9999 -9999 -9999 -9999 -9999 -9999 -9999 -9999 -9999 -9999 -9999 4.84167E-1 5.01724E-1 5.19264E-1 5.32091E-1 5.41969E-1 5.5412E-1 5.82256E-1 5.9985E-1 5.98067E-1 6.04581E-1 8.21075E-1 8.14325E-1 8.13429E-1 8.13518E-1 8.10036E-1 8.00732E-1 7.92813E-1 7.97937E-1 7.86791E-1 7.87176E-1 7.67308E-1 7.53376E-1 7.79895E-1 6.41595E-1 6.68866E-1 6.82523E-1 6.44354E-1 6.1332E-1 6.5739E-1 6.15399E-1 6.1352E-1 5.89796E-1 5.91685E-1 5.92193E-1 5.92529E-1 5.92897E-1 5.92831E-1 5.92496E-1 5.92563E-1 6.0205E-1 5.99576E-1 6.60591E-1 6.83952E-1 6.55143E-1 6.79089E-1 7.08995E-1 7.76894E-1 7.86682E-1 7.4783E-1 6.84927E-1 6.3808E-1 6.25656E-1 6.22075E-1 6.43214E-1 7.74562E-1 7.93481E-1 7.59455E-1 7.71758E-1 7.98121E-1 7.92308E-1 7.79152E-1 7.76199E-1 7.84572E-1 7.92985E-1 7.94902E-1 7.78259E-1 7.64611E-1 7.84396E-1 7.71159E-1 7.62681E-1 7.62321E-1 7.76574E-1 7.66454E-1 7.54273E-1 7.66617E-1 7.67624E-1 7.42047E-1 6.7226E-1 7.00194E-1 6.86396E-1 6.79369E-1 7.13638E-1 7.13638E-1 7.20223E-1 7.16849E-1 7.42438E-1 7.2768E-1 -9999 -9999 -9999 -9999 -9999 -9999 -9999 -9999 -9999
-9999 -9999 -9999 -9999 -9999 -9999 -9999 -9999 -9999 -9999 -9999 -9999 -9999 -9999 -9999 -9999 -9999 -9999 -9999 -9999 -9999 -9999 -9999 -9999 -9999 -9999 -9999 -9999 -9999 -9999 -9999 -9999 -9999 -9999 -9999 -9999 -9999 -9999 -9999 -9999 -9999 -9999 -9999 -9999 -9999 -9999 -9999 -9999 -9999 -9999 -9999 -9999 -9999 -9999 -9999 -9999 -9999 -9999 -9999 -9999 -9999 -9999 -9999 -9999 -9999 -9999 -9999 -9999 -9999 -9999 -9999 -9999 -9999 -9999 -9999 -9999 -9999 -9999 -9999 -9999 -9999 -9999 -9999 -9999 -9999 -9999 -9999 -9999 -9999 -9999 -9999 -9999 -9999 -9999 -9999 -9999 -9999 -9999 -9999 -9999 -9999 -9999 -9999 -9999 -9999 -9999 -9999 -9999 -9999 -9999 -9999 -9999 -9999 -9999 -9999 -9999 -9999 -9999 -9999 -9999 -9999 -9999 -9999 -9999 -9999 -9999 -9999 -9999 -9999 -9999 -9999 -9999 -9999 -9999 -9999 -9999 -9999 -9999 -9999 -9999 -9999 -9999 -9999 -9999 -9999 -9999 -9999 -9999 -9999 -9999 -9999 -9999 -9999 -9999 -9999 -9999 -9999 -9999 -9999 -9999 -9999 -9999 -9999 -9999 -9999 5.98482E-1 6.05064E-1 6.14292E-1 4.92359E-1 5.29824E-1 5.51882E-1 5.60532E-1 5.67997E-1 5.6857E-1 5.71431E-1 5.81487E-1 6.0225E-1 6.17153E-1 6.29908E-1 8.01565E-1 8.07001E-1 8.10942E-1 8.07949E-1 7.98989E-1 7.73146E-1 7.77568E-1 7.78396E-1 7.68994E-1 7.53861E-1 7.43561E-1 6.79782E-1 6.5989E-1 6.70599E-1 6.34569E-1 6.53871E-1 6.35135E-1 6.06318E-1 5.99863E-1 5.86026E-1 5.89761E-1 5.91072E-1 5.91379E-1 5.91651E-1 5.92058E-1 5.92395E-1 5.92764E-1 5.89897E-1 5.9263E-1 6.18656E-1 6.52483E-1 6.316E-1 6.73653E-1 7.4559E-1 7.42067E-1 7.20786E-1 7.08219E-1 7.07196E-1 6.4191E-1 6.22291E-1 6.16056E-1 6.47702E-1 6.23157E-1 7.7013E-1 8.01905E-1 7.88737E-1 7.80887E-1 7.94345E-1 8.0711E-1 7.95291E-1 8.07758E-1 7.98159E-1 8.01889E-1 8.02152E-1 7.91244E-1 7.87719E-1 7.94036E-1 7.91313E-1 7.90323E-1 7.8978E-1 7.60937E-1 7.60237E-1 7.60237E-1 7.74656E-1 7.70625E-1 6.82351E-1 6.38741E-1 6.35569E-1 6.12738E-1 5.89401E-1 6.65071E-1 6.65071E-1 6.7226E-1 6.93338E-1 7.03493E-1 7.36261E-1 -9999 -9999 -9999 -9999 -9999 -9999 -9999 -9999 -9999
-9999 -9999 -9999 -9999 -9999 -9999 -9999 -9999 -9999 -9999 -9999 -9999 -9999 -9999 -9999 -9999 -9999 -9999 -9999 -9999 -9999 -9999 -9999 -9999 -9999 -9999 -9999 -9999 -9999 -9999 -9999 -9999 -9999 -9999 -9999 -9999 -9999 -9999 -9999 -9999 -9999 -9999 -9999 -9999 -9999 -9999 -9999 -9999 -9999 -9999 -9999 -9999 -9999 -9999 -9999 -9999 -9999 -9999 -9999 -9999 -9999 -9999 -9999 -9999 -9999 -9999 -9999 -9999 -9999 -9999 -9999 -9999 -9999 -9999 -9999 -9999 -9999 -9999 -9999 -9999 -9999 -9999 -9999 -9999 -9999 -9999 -9999 -9999 -9999 -9999 -9999 -9999 -9999 -9999 -9999 -9999 -9999 -9999 -9999 -9999 -9999 -9999 -9999 -9999 -9999 -9999 -9999 -9999 -9999 -9999 -9999 -9999 -9999 -9999 -9999 -9999 -9999 -9999 -9999 -9999 -9999 -9999 -9999 -9999 -9999 -9999 -9999 -9999 -9999 -9999 -9999 -9999 -9999 -9999 -9999 -9999 -9999 -9999 -9999 -9999 -9999 -9999 -9999 -9999 -9999 -9999 -9999 -9999 -9999 -9999 -9999 -9999 -9999 -9999 -9999 -9999 -9999 -9999 -9999 -9999 -9999 -9999 -9999 -9999 5.90693E-1 5.9887E-1 6.06993E-1 4.84209E-1 5.07627E-1 5.36227E-1 5.58805E-1 5.69142E-1 5.74288E-1 5.70655E-1 5.51673E-1 5.36597E-1 5.5116E-1 6.0186E-1 6.26593E-1 6.40575E-1 8.021E-1 8.00295E-1 7.8699E-1 7.89265E-1 7.85399E-1 7.77342E-1 7.76663E-1 7.60905E-1 6.87012E-1 6.62198E-1 6.61784E-1 6.45924E-1 6.56287E-1 6.31641E-1 5.88624E-1 5.91983E-1 5.85095E-1 5.79278E-1 5.63915E-1 5.66249E-1 5.66744E-1 5.6699E-1 5.67375E-1 5.67758E-1 5.68175E-1 5.68795E-1 5.68932E-1 5.67375E-1 6.16634E-1 6.05292E-1 6.41455E-1 6.57211E-1 6.80859E-1 6.61263E-1 6.60077E-1 6.40284E-1 6.39856E-1 6.14541E-1 6.17813E-1 6.27922E-1 6.17813E-1 8.0503E-1 7.97253E-1 8.06117E-1 8.11655E-1 7.9765E-1 7.98303E-1 8.12295E-1 8.10887E-1 8.10121E-1 8.11183E-1 7.96182E-1 7.97911E-1 7.88991E-1 7.90852E-1 7.7714E-1 7.56263E-1 7.69E-1 7.62194E-1 7.50232E-1 7.09796E-1 7.22979E-1 7.29431E-1 7.44471E-1 7.16434E-1 6.31221E-1 5.76962E-1 5.41603E-1 5.57666E-1 5.73609E-1 6.50464E-1 6.93338E-1 7.20223E-1 7.33111E-1 -9999 -9999 -9999 -9999 -9999 -9999 -9999 -9999 -9999 -9999
-9999 -9999 -9999 -9999 -9999 -9999 -9999 -9999 -9999 -9999 -9999 -9999 -9999 -9999 -9999 -9999 -9999 -9999 -9999 -9999 -9999 -9999 -9999 -9999 -9999 -9999 -9999 -9999 -9999 -9999 -9999 -9999 -9999 -9999 -9999 -9999 -9999 -9999 -9999 -9999 -9999 -9999 -9999 -9999 -9999 -9999 -9999 -9999 -9999 -9999 -9999 -9999 -9999 -9999 -9999 -9999 -9999 -9999 -9999 -9999 -9999 -9999 -9999 -9999 -9999 -9999 -9999 -9999 -9999 -9999 -9999 -9999 -9999 -9999 -9999 -9999 -9999 -9999 -9999 -9999 -9999 -9999 -9999 -9999 -9999 -9999 -9999 -9999 -9999 -9999 -9999 -9999 -9999 -9999 -9999 -9999 -9999 -9999 -9999 -9999 -9999 -9999 -9999 -9999 -9999 -9999 -9999 -9999 -9999 -9999 -9999 -9999 -9999 -9999 -9999 -9999 -9999 -9999 -9999 -9999 -9999 -9999 -9999 -9999 -9999 -9999 -9999 -9999 -9999 -9999 -9999 -9999 -9999 -9999 -9999 -9999 -9999 -9999 -9999 -9999 -9999 -9999 -9999 -9999 -9999 -9999 -9999 -9999 -9999 -9999 -9999 -9999 -9999 -9999 -9999 -9999 -9999 -9999 -9999 -9999 -9999 -9999 5.79318E-1 5.85997E-1 5.94204E-1 6.05064E-1 4.80113E-1 4.9182E-1 5.04116E-1 5.26326E-1 5.51673E-1 5.67219E-1 5.75226E-1 5.7872E-1 5.39503E-1 5.0507E-1 4.98087E-1 5.1682E-1 6.86001E-1 7.33867E-1 6.37111E-1 8.1268E-1 8.02011E-1 7.84255E-1 7.72824E-1 7.59379E-1 7.62018E-1 6.59413E-1 6.73745E-1 6.69815E-1 6.67143E-1 6.47794E-1 6.56909E-1 6.22685E-1 6.08405E-1 5.8613E-1 5.65036E-1 5.61217E-1 5.64387E-1 5.65395E-1 5.65395E-1 5.6543E-1 5.65965E-1 5.66567E-1 5.67375E-1 5.68036E-1 5.67584E-1 5.94549E-1 6.11792E-1 6.02E-1 5.92809E-1 5.72925E-1 6.14023E-1 6.13231E-1 6.03519E-1 6.03079E-1 6.02081E-1 6.11145E-1 6.10997E-1 6.20203E-1 8.21954E-1 8.21608E-1 8.09444E-1 8.15129E-1 8.19526E-1 8.17985E-1 8.16842E-1 8.12915E-1 8.1549E-1 8.11746E-1 7.94867E-1 7.81205E-1 7.93603E-1 7.80913E-1 7.44102E-1 7.3155E-1 7.12008E-1 7.2513E-1 7.12008E-1 7.2513E-1 7.05309E-1 6.53578E-1 6.96248E-1 7.52596E-1 7.03067E-1 6.31221E-1 6.31221E-1 6.38741E-1 6.12738E-1 5.81526E-1 6.35569E-1 6.86396E-1 7.26714E-1 7.4872E-1 -9999 -9999 -9999 -9999 -9999 -9999 -9999 -9999 -9999 -9999
-9999 -9999 -9999 -9999 -9999 -9999 -9999 -9999 -9999 -9999 -9999 -9999 -9999 -9999 -9999 -9999 -9999 -9999 -9999 -9999 -9999 -9999 -9999 -9999 -9999 -9999 -9999 -9999 -9999 -9999 -9999 -9999 -9999 -9999 -9999 -9999 -9999 -9999 -9999 -9999 -9999 -9999 -9999 -9999 -9999 -9999 -9999 -9999 -9999 -9999 -9999 -9999 -9999 -9999 -9999 -9999 -9999 -9999 -9999 -9999 -9999 -9999 -9999 -9999 -9999 -9999 -9999 -9999 -9999 -9999 -9999 -9999 -9999 -9999 -9999 -9999 -9999 -9999 -9999 -9999 -9999 -9999 -9999 -9999 -9999 -9999 -9999 -9999 -9999 -9999 -9999 -9999 -9999 -9999 -9999 -9999 -9999 -9999 -9999 -9999 -9999 -9999 -9999 -9999 -9999 -9999 -9999 -9999 -9999 -9999 -9999 -9999 -9999 -9999 -9999 -9999 -9999 -9999 -9999 -9999 -9999 -9999 -9999 -9999 -9999 -9999 -9999 -9999 -9999 -9999 -9999 -9999 -9999 -9999 -9999 -9999 -9999 -9999 -9999 -9999 -9999 -9999 -9999 -9999 -9999 -9999 -9999 -9999 -9999 -9999 -9999 -9999 -9999 -9999 -9999 -9999 -9999 5.32926E-1 5.38696E-1 5.65478E-1 5.74981E-1 5.84036E-1 5.92645E-1 5.97705E-1 6.03519E-1 4.76018E-1 4.89478E-1 4.97676E-1 5.07996E-1 5.22611E-1 5.41245E-1 5.66717E-1 5.77011E-1 5.73587E-1 5.48845E-1 5.08043E-1 4.66449E-1 4.77002E-1 6.38925E-1 6.94553E-1 7.21017E-1 7.33428E-1 6.34075E-1 6.48811E-1 6.51724E-1 6.71595E-1 6.76025E-1 6.65092E-1 6.71575E-1 6.6857E-1 6.65568E-1 6.63187E-1 6.53529E-1 6.27889E-1 6.31377E-1 6.01348E-1 5.5454E-1 5.61889E-1 5.64242E-1 5.6464E-1 5.64387E-1 5.64242E-1 5.64495E-1 5.65359E-1 5.66603E-1 5.67515E-1 5.67165E-1 5.75694E-1 5.65323E-1 5.65859E-1 5.66638E-1 5.67025E-1 5.66603E-1 5.66001E-1 5.75197E-1 5.84088E-1 6.05543E-1 6.13952E-1 8.23957E-1 8.23957E-1 8.24639E-1 8.19626E-1 8.18647E-1 8.23071E-1 8.18286E-1 8.19439E-1 8.1043E-1 8.10121E-1 8.08603E-1 7.94393E-1 7.53274E-1 7.59034E-1 7.59115E-1 7.45586E-1 7.58829E-1 6.9852E-1 6.63296E-1 6.48652E-1 6.26159E-1 6.56011E-1 6.63296E-1 6.77633E-1 7.29431E-1 7.25863E-1 6.54808E-1 6.75277E-1 7.16434E-1 6.82351E-1 6.46195E-1 5.89401E-1 6.2802E-1 6.93338E-1 7.33111E-1 7.4872E-1 7.35342E-1 -9999 -9999 -9999 -9999 -9999 -9999 -9999 -9999 -9999
-9999 -9999 -9999 -9999 -9999 -9999 -9999 -9999 -9999 -9999 -9999 -9999 -9999 -9999 -9999 -9999 -9999 -9999 -9999 -9999 -9999 -9999 -9999 -9999 -9999 -9999 -9999 -9999 -9999 -9999 -9999 -9999 -9999 -9999 -9999 -9999 -9999 -9999 -9999 -9999 -9999 -9999 -9999 -9999 -9999 -9999 -9999 -9999 -9999 -9999 -9999 -9999 -9999 -9999 -9999 -9999 -9999 -9999 -9999 -9999 -9999 -9999 -9999 -9999 -9999 -9999 -9999 -9999 -9999 -9999 -9999 -9999 -9999 -9999 -9999 -9999 -9999 -9999 -9999 -9999 -9999 -9999 -9999 -9999 -9999 -9999 -9999 -9999 -9999 -9999 -9999 -9999 -9999 -9999 -9999 -9999 -9999 -9999 -9999 -9999 -9999 -9999 -9999 -9999 -9999 -9999 -9999 -9999 -9999 -9999 -9999 -9999 -9999 -9999 -9999 -9999 -9999 -9999 -9999 -9999 -9999 -9999 -9999 -9999 -9999 -9999 -9999 -9999 -9999 -9999 -9999 -9999 -9999 -9999 -9999 -9999 -9999 -9999 -9999 -9999 -9999 -9999 -9999 -9999 -9999 -9999 -9999 -9999 -9999 -9999 -9999 -9999 -9999 -9999 5.18464E-1 5.23892E-1 5.32204E-1 5.62697E-1 5.73401E-1 5.84036E-1 5.96928E-1 6.09688E-1 6.17731E-1 6.20398E-1 4.8655E-1 4.8655E-1 4.98044E-1 5.11507E-1 5.20275E-1 5.24362E-1 5.43628E-1 5.55205E-1 5.6442E-1 5.64994E-1 5.47687E-1 5.12141E-1 4.75247E-1 4.56824E-1 6.31033E-1 7.08581E-1 7.51503E-1 7.60226E-1 7.51503E-1 7.60226E-1 6.73182E-1 6.65199E-1 6.75752E-1 6.71737E-1 6.69195E-1 6.67354E-1 6.57039E-1 6.55297E-1 6.45359E-1 6.0093E-1 5.85969E-1 5.6484E-1 5.55975E-1 5.62113E-1 5.63586E-1 5.64097E-1 5.64024E-1 5.63659E-1 5.63477E-1 5.64314E-1 5.65823E-1 5.66744E-1 5.66814E-1 5.66567E-1 5.66708E-1 5.66884E-1 5.672E-1 5.67515E-1 5.67375E-1 8.08082E-1 8.08082E-1 8.15307E-1 8.13815E-1 8.05978E-1 8.19626E-1 8.19626E-1 8.19626E-1 8.19626E-1 8.19626E-1 8.14934E-1 8.13052E-1 8.10347E-1 8.08924E-1 7.90273E-1 7.62634E-1 7.46397E-1 7.39382E-1 7.13606E-1 7.39382E-1 6.93305E-1 7.26684E-1 7.06929E-1 5.95314E-1 5.63698E-1 6.18533E-1 6.63296E-1 6.8468E-1 6.8468E-1 7.3155E-1 7.03067E-1 6.75277E-1 7.09796E-1 7.47235E-1 7.16434E-1 6.75277E-1 6.46195E-1 6.7226E-1 7.13638E-1 7.5172E-1 7.57727E-1 7.50652E-1 7.37705E-1 -9999 -9999 -9999 -9999 -9999 -9999 -9999 -9999
-9999 -9999 -9999 -9999 -9999 -9999 -9999 -9999 -9999 -9999 -9999 -9999 -9999 -9999 -9999 -9999 -9999 -9999 -9999 -9999 -9999 -9999 -9999 -9999 -9999 -9999 -9999 -9999 -9999 -9999 -9999 -9999 -9999 -9999 -9999 -9999 -9999 -9999 -9999 -9999 -9999 -9999 -9999 -9999 -9999 -9999 -9999 -9999 -9999 -9999 -9999 -9999 -9999 -9999 -9999 -9999 -9999 -9999 -9999 -9999 -9999 -9999 -9999 -9999 -9999 -9999 -9999 -9999 -9999 -9999 -9999 -9999 -9999 -9999 -9999 -9999 -9999 -9999 -9999 -9999 -9999 -9999 -9999 -9999 -9999 -9999 -9999 -9999 -9999 -9999 -9999 -9999 -9999 -9999 -9999 -9999 -9999 -9999 -9999 -9999 -9999 -9999 -9999 -9999 -9999 -9999 -9999 -9999 -9999 -9999 -9999 -9999 -9999 -9999 -9999 -9999 -9999 -9999 -9999 -9999 -9999 -9999 -9999 -9999 -9999 -9999 -9999 -9999 -9999 -9999 -9999 -9999 -9999 -9999 -9999 -9999 -9999 -9999 -9999 -9999 -9999 -9999 -9999 -9999 -9999 -9999 -9999 -9999 -9999 -9999 -9999 -9999 -9999 5.11944E-1 5.17378E-1 5.46335E-1 5.63492E-1 5.82858E-1 6.05966E-1 6.17478E-1 6.32247E-1 6.52567E-1 6.63621E-1 5.42679E-1 5.34328E-1 5.10337E-1 5.19159E-1 5.29084E-1 5.37238E-1 5.37819E-1 5.38401E-1 5.44209E-1 5.50003E-1 5.5405E-1 5.20497E-1 4.97325E-1 4.70287E-1 4.50318E-1 6.10956E-1 6.75449E-1 7.42569E-1 7.60226E-1 7.76162E-1 7.77036E-1 7.74727E-1 6.7597E-1 6.76413E-1 6.71128E-1 6.67901E-1 6.65953E-1 6.48013E-1 5.96607E-1 6.147E-1 5.67563E-1 5.4278E-1 5.42984E-1 5.33471E-1 5.37916E-1 5.38551E-1 5.38922E-1 5.39403E-1 5.39292E-1 5.39033E-1 5.3977E-1 5.40901E-1 5.65502E-1 5.65359E-1 5.6518E-1 5.6518E-1 5.65144E-1 5.65287E-1 8.08082E-1 8.00642E-1 8.00642E-1 8.08082E-1 8.00642E-1 8.07236E-1 8.07173E-1 7.99578E-1 8.05725E-1 8.05656E-1 8.21176E-1 8.0985E-1 8.09502E-1 8.01175E-1 7.87548E-1 7.74695E-1 7.88057E-1 7.68695E-1 7.38494E-1 6.65037E-1 6.50429E-1 6.86363E-1 6.79336E-1 6.5777E-1 6.65037E-1 6.43016E-1 6.72226E-1 6.91643E-1 7.05309E-1 7.05309E-1 7.3155E-1 7.53398E-1 7.18616E-1 7.12008E-1 7.43904E-1 7.68833E-1 7.58472E-1 7.16434E-1 7.22979E-1 7.29431E-1 7.33111E-1 7.57727E-1 7.56746E-1 7.59059E-1 7.35841E-1 -9999 -9999 -9999 -9999 -9999 -9999 -9999 -9999
-9999 -9999 -9999 -9999 -9999 -9999 -9999 -9999 -9999 -9999 -9999 -9999 -9999 -9999 -9999 -9999 -9999 -9999 -9999 -9999 -9999 -9999 -9999 -9999 -9999 -9999 -9999 -9999 -9999 -9999 -9999 -9999 -9999 -9999 -9999 -9999 -9999 -9999 -9999 -9999 -9999 -9999 -9999 -9999 -9999 -9999 -9999 -9999 -9999 -9999 -9999 -9999 -9999 -9999 -9999 -9999 -9999 -9999 -9999 -9999 -9999 -9999 -9999 -9999 -9999 -9999 -9999 -9999 -9999 -9999 -9999 -9999 -9999 -9999 -9999 -9999 -9999 -9999 -9999 -9999 -9999 -9999 -9999 -9999 -9999 -9999 -9999 -9999 -9999 -9999 -9999 -9999 -9999 -9999 -9999 -9999 -9999 -9999 -9999 -9999 -9999 -9999 -9999 -9999 -9999 -9999 -9999 -9999 -9999 -9999 -9999 -9999 -9999 -9999 -9999 -9999 -9999 -9999 -9999 -9999 -9999 -9999 -9999 -9999 -9999 -9999 -9999 -9999 -9999 -9999 -9999 -9999 -9999 -9999 -9999 -9999 -9999 -9999 -9999 -9999 -9999 -9999 -9999 -9999 -9999 -9999 -9999 -9999 -9999 -9999 -9999 -9999 5.09076E-1 5.34558E-1 5.42747E-1 5.55129E-1 5.74191E-1 6.04035E-1 6.17859E-1 6.31119E-1 6.6315E-1 6.84225E-1 6.98012E-1 5.82773E-1 5.63845E-1 5.42468E-1 5.28501E-1 5.33746E-1 5.40144E-1 5.40725E-1 5.38401E-1 5.12903E-1 5.14072E-1 5.27557E-1 5.21139E-1 5.05863E-1 4.8167E-1 4.56342E-1 5.91289E-1 6.26366E-1 6.93103E-1 7.60226E-1 7.77036E-1 7.60226E-1 7.82774E-1 6.63419E-1 6.54994E-1 6.49269E-1 6.45296E-1 6.4217E-1 6.32067E-1 6.13643E-1 5.74325E-1 6.0243E-1 5.88425E-1 5.32913E-1 5.33979E-1 5.37277E-1 5.37466E-1 5.37916E-1 5.38885E-1 5.39476E-1 5.39697E-1 5.4021E-1 5.30479E-1 5.3988E-1 5.39218E-1 5.38996E-1 5.38848E-1 7.90383E-1 8.05656E-1 8.05662E-1 7.9932E-1 7.99966E-1 7.99514E-1 8.05656E-1 8.05656E-1 8.05656E-1 8.05656E-1 8.05656E-1 7.99388E-1 7.94576E-1 7.88908E-1 7.74825E-1 7.24939E-1 7.24939E-1 6.98318E-1 7.31362E-1 7.46457E-1 6.79724E-1 6.55795E-1 5.87241E-1 6.12702E-1 6.27984E-1 6.5777E-1 6.68057E-1 7.15604E-1 7.42515E-1 7.44454E-1 7.37875E-1 7.44468E-1 7.37921E-1 7.37875E-1 7.12008E-1 7.37875E-1 7.51825E-1 7.81452E-1 7.93607E-1 7.81282E-1 7.71634E-1 7.54273E-1 7.66102E-1 7.57727E-1 7.4872E-1 7.41629E-1 7.36506E-1 -9999 -9999 -9999 -9999 -9999 -9999 -9999 -9999
-9999 -9999 -9999 -9999 -9999 -9999 -9999 -9999 -9999 -9999 -9999 -9999 -9999 -9999 -9999 -9999 -9999 -9999 -9999 -9999 -9999 -9999 -9999 -9999 -9999 -9999 -9999 -9999 -9999 -9999 -9999 -9999 -9999 -9999 -9999 -9999 -9999 -9999 -9999 -9999 -9999 -9999 -9999 -9999 -9999 -9999 -9999 -9999 -9999 -9999 -9999 -9999 -9999 -9999 -9999 -9999 -9999 -9999 -9999 -9999 -9999 -9999 -9999 -9999 -9999 -9999 -9999 -9999 -9999 -9999 -9999 -9999 -9999 -9999 -9999 -9999 -9999 -9999 -9999 -9999 -9999 -9999 -9999 -9999 -9999 -9999 -9999 -9999 -9999 -9999 -9999 -9999 -9999 -9999 -9999 -9999 -9999 -9999 -9999 -9999 -9999 -9999 -9999 -9999 -9999 -9999 -9999 -9999 -9999 -9999 -9999 -9999 -9999 -9999 -9999 -9999 -9999 -9999 -9999 -9999 -9999 -9999 -9999 -9999 -9999 -9999 -9999 -9999 -9999 -9999 -9999 -9999 -9999 -9999 -9999 -9999 -9999 -9999 -9999 -9999 -9999 -9999 -9999 -9999 -9999 -9999 -9999 -9999 -9999 5.01721E-1 5.06134E-1 5.10857E-1 5.36899E-1 5.43931E-1 5.66698E-1 5.77481E-1 5.87304E-1 6.0094E-1 6.12121E-1 6.28105E-1 6.65047E-1 6.93064E-1 7.05831E-1 5.92394E-1 5.86177E-1 5.56359E-1 5.39563E-1 5.40144E-1 5.47108E-1 5.26913E-1 5.21081E-1 5.12319E-1 5.16931E-1 5.16522E-1 5.12833E-1 4.993E-1 4.77984E-1 4.54714E-1 5.83335E-1 6.0227E-1 6.42655E-1 6.69554E-1 7.08475E-1 7.52574E-1 7.66224E-1 6.62392E-1 6.54915E-1 6.50147E-1 6.46248E-1 6.32927E-1 6.30147E-1 6.20357E-1 6.01104E-1 6.20404E-1 5.69898E-1 5.24908E-1 5.34213E-1 5.36101E-1 5.36368E-1 5.3724E-1 5.38625E-1 5.29855E-1 5.30405E-1 5.30332E-1 5.39513E-1 5.38551E-1 5.37954E-1 5.37804E-1 7.90383E-1 7.90383E-1 7.90383E-1 7.90383E-1 7.90383E-1 7.90383E-1 8.01722E-1 7.9219E-1 7.90243E-1 7.97188E-1 8.03216E-1 8.02768E-1 7.99515E-1 7.70298E-1 7.2638E-1 7.27075E-1 6.3515E-1 6.335E-1 6.48433E-1 6.55795E-1 6.91438E-1 6.70292E-1 6.18914E-1 6.41001E-1 6.70292E-1 6.81419E-1 7.11706E-1 7.27857E-1 7.31672E-1 7.60508E-1 7.43055E-1 7.26684E-1 7.12008E-1 7.05309E-1 7.12008E-1 7.18616E-1 7.3155E-1 7.45034E-1 7.5075E-1 8.03324E-1 8.01274E-1 7.67978E-1 7.35787E-1 7.48209E-1 7.54273E-1 7.39411E-1 7.49464E-1 7.3615E-1 -9999 -9999 -9999 -9999 -9999 -9999 -9999 -9999
-9999 -9999 -9999 -9999 -9999 -9999 -9999 -9999 -9999 -9999 -9999 -9999 -9999 -9999 -9999 -9999 -9999 -9999 -9999 -9999 -9999 -9999 -9999 -9999 -9999 -9999 -9999 -9999 -9999 -9999 -9999 -9999 -9999 -9999 -9999 -9999 -9999 -9999 -9999 -9999 -9999 -9999 -9999 -9999 -9999 -9999 -9999 -9999 -9999 -9999 -9999 -9999 -9999 -9999 -9999 -9999 -9999 -9999 -9999 -9999 -9999 -9999 -9999 -9999 -9999 -9999 -9999 -9999 -9999 -9999 -9999 -9999 -9999 -9999 -9999 -9999 -9999 -9999 -9999 -9999 -9999 -9999 -9999 -9999 -9999 -9999 -9999 -9999 -9999 -9999 -9999 -9999 -9999 -9999 -9999 -9999 -9999 -9999 -9999 -9999 -9999 -9999 -9999 -9999 -9999 -9999 -9999 -9999 -9999 -9999 -9999 -9999 -9999 -9999 -9999 -9999 -9999 -9999 -9999 -9999 -9999 -9999 -9999 -9999 -9999 -9999 -9999 -9999 -9999 -9999 -9999 -9999 -9999 -9999 -9999 -9999 -9999 -9999 -9999 -9999 -9999 -9999 -9999 -9999 -9999 -9999 -9999 -9999 4.97602E-1 5.02309E-1 5.31628E-1 5.39532E-1 5.60909E-1 5.66987E-1 5.77481E-1 5.87304E-1 5.89652E-1 5.93166E-1 6.06169E-1 6.33538E-1 6.56079E-1 6.8606E-1 7.05831E-1 6.0481E-1 5.87875E-1 5.73657E-1 5.59306E-1 5.31054E-1 5.38617E-1 5.44421E-1 5.421E-1 5.31054E-1 5.16931E-1 5.08323E-1 5.05452E-1 4.93148E-1 4.75938E-1 4.57563E-1 4.21555E-1 5.61199E-1 5.91561E-1 6.51531E-1 7.29884E-1 7.61273E-1 7.68323E-1 6.61354E-1 6.56339E-1 6.52659E-1 6.39766E-1 6.25483E-1 6.30836E-1 6.11503E-1 5.84548E-1 5.69155E-1 5.28543E-1 5.29027E-1 5.34523E-1 5.3545E-1 5.35757E-1 5.36596E-1 5.27734E-1 5.29005E-1 5.29855E-1 5.39439E-1 5.38365E-1 5.37428E-1 7.90383E-1 7.90383E-1 7.90383E-1 7.90383E-1 7.90383E-1 7.90383E-1 7.88293E-1 7.73583E-1 7.74699E-1 7.73156E-1 7.72655E-1 7.91297E-1 7.92412E-1 8.01948E-1 7.8742E-1 7.33058E-1 6.87465E-1 6.78975E-1 6.64668E-1 6.04578E-1 6.27598E-1 6.41001E-1 6.63082E-1 6.49189E-1 6.58524E-1 6.95979E-1 7.14099E-1 7.37186E-1 7.50531E-1 7.51349E-1 7.62802E-1 7.4534E-1 6.95386E-1 6.72226E-1 6.72226E-1 6.91643E-1 7.37875E-1 7.68754E-1 7.81022E-1 7.94401E-1 8.01731E-1 8.0402E-1 7.99793E-1 7.63505E-1 7.35787E-1 7.35787E-1 7.42047E-1 7.48209E-1 7.56746E-1 7.3524E-1 -9999 -9999 -9999 -9999 -9999 -9999 -9999 -9999
-9999 -9999 -9999 -9999 -9999 -9999 -9999 -9999 -9999 -9999 -9999 -9999 -9999 -9999 -9999 -9999 -9999 -9999 -9999 -9999 -9999 -9999 -9999 -9999 -9999 -9999 -9999 -9999 -9999 -9999 -9999 -9999 -9999 -9999 -9999 -9999 -9999 -9999 -9999 -9999 -9999 -9999 -9999 -9999 -9999 -9999 -9999 -9999 -9999 -9999 -9999 -9999 -9999 -9999 -9999 -9999 -9999 -9999 -9999 -9999 -9999 -9999 -9999 -9999 -9999 -9999 -9999 -9999 -9999 -9999 -9999 -9999 -9999 -9999 -9999 -9999 -9999 -9999 -9999 -9999 -9999 -9999 -9999 -9999 -9999 -9999 -9999 -9999 -9999 -9999 -9999 -9999 -9999 -9999 -9999 -9999 -9999 -9999 -9999 -9999 -9999 -9999 -9999 -9999 -9999 -9999 -9999 -9999 -9999 -9999 -9999 -9999 -9999 -9999 -9999 -9999 -9999 -9999 -9999 -9999 -9999 -9999 -9999 -9999 -9999 -9999 -9999 -9999 -9999 -9999 -9999 -9999 -9999 -9999 -9999 -9999 -9999 -9999 -9999 -9999 -9999 -9999 -9999 -9999 -9999 -9999 -9999 4.91718E-1 4.9466E-1 5.22534E-1 5.32507E-1 5.56556E-1 5.62937E-1 5.68785E-1 5.80238E-1 5.91605E-1 6.10787E-1 5.97519E-1 6.14681E-1 6.28955E-1 6.50878E-1 6.78967E-1 7.14068E-1 7.23506E-1 5.90701E-1 5.54833E-1 5.46159E-1 5.40359E-1 5.421E-1 5.49054E-1 5.51945E-1 5.57785E-1 5.26974E-1 5.09143E-1 5.11118E-1 4.81952E-1 4.69267E-1 4.53774E-1 4.4039E-1 4.33125E-1 5.83211E-1 6.47047E-1 7.39794E-1 7.66224E-1 7.65585E-1 6.54355E-1 6.42521E-1 6.39155E-1 6.24727E-1 6.28323E-1 6.25304E-1 5.97482E-1 5.81548E-1 5.39117E-1 5.01447E-1 7.62457E-1 7.69532E-1 7.71408E-1 7.62427E-1 7.70263E-1 7.71511E-1 7.90383E-1 7.8254E-1 7.90383E-1 7.90383E-1 7.90383E-1 7.90383E-1 7.90383E-1 7.90383E-1 7.89764E-1 7.89177E-1 7.88883E-1 7.84823E-1 7.78459E-1 7.24096E-1 7.31907E-1 7.56026E-1 7.64877E-1 7.61268E-1 7.68964E-1 7.62514E-1 7.7782E-1 7.50025E-1 7.11831E-1 7.02904E-1 6.62548E-1 6.67234E-1 6.81633E-1 6.58235E-1 6.57472E-1 6.92679E-1 7.27151E-1 7.50591E-1 7.62408E-1 7.59533E-1 7.52949E-1 7.17065E-1 7.28307E-1 7.00161E-1 6.93305E-1 7.06929E-1 7.3981E-1 7.69402E-1 8.05496E-1 8.02887E-1 7.87775E-1 7.77732E-1 7.64866E-1 7.93474E-1 7.82426E-1 7.79948E-1 7.66102E-1 7.54273E-1 7.66102E-1 7.70925E-1 7.43805E-1 7.39577E-1 7.44453E-1 7.44201E-1 7.39233E-1 7.20133E-1 7.19616E-1 -9999 -9999
-9999 -9999 -9999 -9999 -9999 -9999 -9999 -9999 -9999 -9999 -9999 -9999 -9999 -9999 -9999 -9999 -9999 -9999 -9999 -9999 -9999 -9999 -9999 -9999 -9999 -9999 -9999 -9999 -9999 -9999 -9999 -9999 -9999 -9999 -9999 -9999 -9999 -9999 -9999 -9999 -9999 -9999 -9999 -9999 -9999 -9999 -9999 -9999 -9999 -9999 -9999 -9999 -9999 -9999 -9999 -9999 -9999 -9999 -9999 -9999 -9999 -9999 -9999 -9999 -9999 -9999 -9999 -9999 -9999 -9999 -9999 -9999 -9999 -9999 -9999 -9999 -9999 -9999 -9999 -9999 -9999 -9999 -9999 -9999 -9999 -9999 -9999 -9999 -9999 -9999 -9999 -9999 -9999 -9999 -9999 -9999 -9999 -9999 -9999 -9999 -9999 -9999 -9999 -9999 -9999 -9999 -9999 -9999 -9999 -9999 -9999 -9999 -9999 -9999 -9999 -9999 -9999 -9999 -9999 -9999 -9999 -9999 -9999 -9999 -9999 -9999 -9999 -9999 -9999 -9999 -9999 -9999 -9999 -9999 -9999 -9999 -9999 -9999 -9999 -9999 -9999 -9999 -9999 -9999 -9999 -9999 4.876E-1 5.10484E-1 5.14895E-1 5.21947E-1 5.44617E-1 5.53068E-1 5.60329E-1 5.67275E-1 5.93494E-1 6.08053E-1 6.16622E-1 6.1701E-1 6.18946E-1 6.29338E-1 6.47515E-1 6.83084E-1 7.13114E-1 7.14369E-1 5.81828E-1 5.71568E-1 5.66986E-1 5.6009E-1 5.59514E-1 5.63541E-1 5.70424E-1 5.73283E-1 5.32235E-1 5.06145E-1 4.87689E-1 4.79494E-1 4.73355E-1 4.6355E-1 4.50116E-1 4.39986E-1 5.80017E-1 6.24709E-1 7.21452E-1 7.67067E-1 7.4615E-1 7.42111E-1 6.14573E-1 5.91612E-1 6.05091E-1 6.10201E-1 5.70391E-1 5.50416E-1 5.32749E-1 4.99508E-1 7.58918E-1 7.66066E-1 7.70575E-1 7.64024E-1 7.69741E-1 7.6691E-1 7.6691E-1 7.712E-1 7.65437E-1 7.73719E-1 7.65437E-1 7.65437E-1 7.65437E-1 7.73719E-1 7.90383E-1 7.87703E-1 7.8503E-1 7.96821E-1 7.88372E-1 7.64734E-1 7.13952E-1 7.46201E-1 7.31541E-1 7.07454E-1 7.21167E-1 7.33519E-1 7.41424E-1 7.7926E-1 7.67228E-1 7.46571E-1 7.76475E-1 7.5726E-1 7.44588E-1 7.53638E-1 7.14835E-1 7.18446E-1 7.28106E-1 7.27658E-1 7.1666E-1 7.18749E-1 7.25889E-1 7.17234E-1 7.01096E-1 7.00161E-1 6.88006E-1 7.33668E-1 7.75716E-1 7.88898E-1 7.95448E-1 7.72535E-1 7.56841E-1 7.44102E-1 7.37875E-1 7.44102E-1 7.68801E-1 7.74998E-1 7.77129E-1 7.77415E-1 7.65801E-1 7.57242E-1 7.57451E-1 7.43518E-1 7.44294E-1 7.37845E-1 7.47652E-1 7.51033E-1 7.39411E-1 7.23388E-1 7.25402E-1 7.1919E-1
-9999 -9999 -9999 -9999 -9999 -9999 -9999 -9999 -9999 -9999 -9999 -9999 -9999 -9999 -9999 -9999 -9999 -9999 -9999 -9999 -9999 -9999 -9999 -9999 -9999 -9999 -9999 -9999 -9999 -9999 -9999 -9999 -9999 -9999 -9999 -9999 -9999 -9999 -9999 -9999 -9999 -9999 -9999 -9999 -9999 -9999 -9999 -9999 -9999 -9999 -9999 -9999 -9999 -9999 -9999 -9999 -9999 -9999 -9999 -9999 -9999 -9999 -9999 -9999 -9999 -9999 -9999 -9999 -9999 -9999 -9999 -9999 -9999 -9999 -9999 -9999 -9999 -9999 -9999 -9999 -9999 -9999 -9999 -9999 -9999 -9999 -9999 -9999 -9999 -9999 -9999 -9999 -9999 -9999 -9999 -9999 -9999 -9999 -9999 -9999 -9999 -9999 -9999 -9999 -9999 -9999 -9999 -9999 -9999 -9999 -9999 -9999 -9999 -9999 -9999 -9999 -9999 -9999 -9999 -9999 -9999 -9999 -9999 -9999 -9999 -9999 -9999 -9999 -9999 -9999 -9999 -9999 -9999 -9999 -9999 -9999 -9999 -9999 -9999 -9999 -9999 -9999 -9999 -9999 -9999 -9999 5.05778E-1 5.09896E-1 5.17834E-1 5.24883E-1 5.44617E-1 5.50448E-1 5.57718E-1 5.67604E-1 5.92306E-1 6.06097E-1 6.17785E-1 6.22037E-1 6.23579E-1 6.3125E-1 6.56751E-1 6.81177E-1 7.02851E-1 7.24245E-1 5.84665E-1 5.76137E-1 5.73283E-1 5.68133E-1 5.65264E-1 5.69278E-1 5.51949E-1 5.69277E-1 5.6182E-1 5.19261E-1 4.91789E-1 4.78266E-1 4.72946E-1 4.67224E-1 4.59065E-1 4.6062E-1 4.52479E-1 5.99072E-1 6.57852E-1 7.33805E-1 7.3025E-1 7.11458E-1 5.88611E-1 6.02737E-1 5.87786E-1 5.64436E-1 5.32571E-1 5.30322E-1 7.56003E-1 7.57816E-1 7.60317E-1 7.68486E-1 7.72134E-1 7.72755E-1 7.69428E-1 7.66699E-1 7.65538E-1 7.68591E-1 7.65437E-1 7.65437E-1 7.65437E-1 7.73719E-1 7.73719E-1 7.65437E-1 7.73719E-1 7.77703E-1 7.81472E-1 7.81323E-1 7.97689E-1 7.75357E-1 7.67522E-1 7.69692E-1 7.72843E-1 7.74901E-1 7.81517E-1 8.00974E-1 8.08876E-1 8.11565E-1 7.93498E-1 8.02014E-1 8.13143E-1 8.0259E-1 7.96298E-1 7.83407E-1 7.56458E-1 6.82808E-1 6.50053E-1 6.65981E-1 6.74411E-1 7.08561E-1 7.25976E-1 6.8627E-1 6.98318E-1 6.71115E-1 7.08012E-1 7.74952E-1 7.75159E-1 7.46482E-1 7.39382E-1 7.58993E-1 7.05309E-1 6.8468E-1 7.12008E-1 7.44102E-1 7.68025E-1 7.44102E-1 7.48209E-1 7.71866E-1 7.64609E-1 7.70925E-1 7.5576E-1 7.70925E-1 7.57727E-1 7.50271E-1 7.50934E-1 7.5172E-1 7.06961E-1 7.13638E-1 7.33063E-1 7.41416E-1
-9999 -9999 -9999 -9999 -9999 -9999 -9999 -9999 -9999 -9999 -9999 -9999 -9999 -9999 -9999 -9999 -9999 -9999 -9999 -9999 -9999 -9999 -9999 -9999 -9999 -9999 -9999 -9999 -9999 -9999 -9999 -9999 -9999 -9999 -9999 -9999 -9999 -9999 -9999 -9999 -9999 -9999 -9999 -9999 -9999 -9999 -9999 -9999 -9999 -9999 -9999 -9999 -9999 -9999 -9999 -9999 -9999 -9999 -9999 -9999 -9999 -9999 -9999 -9999 -9999 -9999 -9999 -9999 -9999 -9999 -9999 -9999 -9999 -9999 -9999 -9999 -9999 -9999 -9999 -9999 -9999 -9999 -9999 -9999 -9999 -9999 -9999 -9999 -9999 -9999 -9999 -9999 -9999 -9999 -9999 -9999 -9999 -9999 -9999 -9999 -9999 -9999 -9999 -9999 -9999 -9999 -9999 -9999 -9999 -9999 -9999 -9999 -9999 -9999 -9999 -9999 -9999 -9999 -9999 -9999 -9999 -9999 -9999 -9999 -9999 -9999 -9999 -9999 -9999 -9999 -9999 -9999 -9999 -9999 -9999 -9999 -9999 -9999 -9999 -9999 -9999 -9999 -9999 -9999 -9999 5.01659E-1 5.03718E-1 5.10484E-1 5.32919E-1 5.4082E-1 5.46368E-1 5.49336E-1 5.57511E-1 5.79969E-1 5.8953E-1 6.02173E-1 6.14681E-1 6.33849E-1 6.37648E-1 6.45664E-1 6.59058E-1 6.7832E-1 7.00103E-1 7.22604E-1 5.94908E-1 5.87007E-1 5.85875E-1 5.82471E-1 5.54332E-1 5.55485E-1 5.64118E-1 5.76131E-1 5.78978E-1 5.53177E-1 5.06965E-1 4.95405E-1 4.85974E-1 4.81876E-1 4.77781E-1 4.47217E-1 4.38716E-1 5.71216E-1 6.22029E-1 7.12813E-1 7.14932E-1 6.93607E-1 5.98075E-1 6.00484E-1 5.74287E-1 5.87169E-1 5.82651E-1 5.80547E-1 7.15083E-1 7.56312E-1 7.55778E-1 7.688E-1 7.65109E-1 7.73399E-1 7.6995E-1 7.66699E-1 7.65009E-1 7.65644E-1 7.688E-1 7.7068E-1 7.7068E-1 7.70159E-1 7.72962E-1 7.73719E-1 7.73719E-1 7.80616E-1 7.79855E-1 7.88672E-1 7.89008E-1 7.79666E-1 7.86049E-1 8.02612E-1 8.04032E-1 8.12181E-1 8.08066E-1 8.05805E-1 7.92469E-1 7.82293E-1 7.98106E-1 7.74437E-1 7.85854E-1 7.77003E-1 7.73817E-1 7.73186E-1 7.61896E-1 6.70365E-1 6.42636E-1 6.78975E-1 7.12513E-1 7.27042E-1 7.01185E-1 6.5118E-1 6.70292E-1 7.0511E-1 7.45456E-1 7.45904E-1 7.13606E-1 7.06929E-1 7.06929E-1 7.51692E-1 7.13606E-1 6.56011E-1 6.9852E-1 7.2513E-1 7.56263E-1 7.44102E-1 7.79386E-1 7.48209E-1 7.54273E-1 7.48209E-1 7.42047E-1 7.66102E-1 7.29431E-1 7.26714E-1 7.5172E-1 7.45615E-1 6.86396E-1 6.86396E-1 7.29834E-1 7.41416E-1
-9999 -9999 -9999 -9999 -9999 -9999 -9999 -9999 -9999 -9999 -9999 -9999 -9999 -9999 -9999 -9999 -9999 -9999 -9999 -9999 -9999 -9999 -9999 -9999 -9999 -9999 -9999 -9999 -9999 -9999 -9999 -9999 -9999 -9999 -9999 -9999 -9999 -9999 -9999 -9999 -9999 -9999 -9999 -9999 -9999 -9999 -9999 -9999 -9999 -9999 -9999 -9999 -9999 -9999 -9999 -9999 -9999 -9999 -9999 -9999 -9999 -9999 -9999 -9999 -9999 -9999 -9999 -9999 -9999 -9999 -9999 -9999 -9999 -9999 -9999 -9999 -9999 -9999 -9999 -9999 -9999 -9999 -9999 -9999 -9999 -9999 -9999 -9999 -9999 -9999 -9999 -9999 -9999 -9999 -9999 -9999 -9999 -9999 -9999 -9999 -9999 -9999 -9999 -9999 -9999 -9999 -9999 -9999 -9999 -9999 -9999 -9999 -9999 -9999 -9999 -9999 -9999 -9999 -9999 -9999 -9999 -9999 -9999 -9999 -9999 -9999 -9999 -9999 -9999 -9999 -9999 -9999 -9999 -9999 -9999 -9999 -9999 -9999 -9999 -9999 -9999 -9999 -9999 -9999 -9999 4.94303E-1 4.97834E-1 5.05189E-1 5.28229E-1 5.34969E-1 5.39119E-1 5.47879E-1 5.68889E-1 5.77168E-1 5.86748E-1 5.97447E-1 6.21966E-1 6.385E-1 6.44537E-1 6.49035E-1 6.58321E-1 6.75089E-1 7.05522E-1 7.19965E-1 5.96033E-1 5.65266E-1 5.65839E-1 5.62394E-1 5.57215E-1 5.56639E-1 5.63543E-1 5.7784E-1 5.98265E-1 5.77271E-1 5.41019E-1 5.0894E-1 4.688E-1 4.64717E-1 4.639E-1 4.61861E-1 4.56564E-1 4.52902E-1 4.70435E-1 6.5236E-1 6.85167E-1 7.05073E-1 6.08207E-1 5.90729E-1 6.09298E-1 6.37572E-1 6.55282E-1 6.15348E-1 5.70586E-1 7.55251E-1 7.52212E-1 7.67751E-1 7.73719E-1 7.73719E-1 7.70471E-1 7.67015E-1 7.63948E-1 7.61282E-1 7.58271E-1 7.57298E-1 7.60424E-1 7.65432E-1 7.72341E-1 7.65437E-1 7.76986E-1 7.85445E-1 7.93305E-1 7.85445E-1 7.85445E-1 7.85445E-1 7.89209E-1 7.8682E-1 7.83956E-1 7.97666E-1 8.05964E-1 7.83445E-1 7.11242E-1 7.30138E-1 7.89589E-1 7.5097E-1 7.16467E-1 6.73408E-1 6.50582E-1 6.83065E-1 7.31303E-1 7.12594E-1 6.86006E-1 6.78975E-1 6.78975E-1 6.64668E-1 6.92532E-1 6.55795E-1 6.98318E-1 7.11811E-1 7.18422E-1 7.0511E-1 6.86363E-1 6.65037E-1 7.13606E-1 7.39382E-1 7.13606E-1 6.65037E-1 6.9852E-1 7.37875E-1 7.18616E-1 7.2513E-1 7.50232E-1 7.2513E-1 6.96248E-1 7.42047E-1 7.16434E-1 7.42047E-1 7.03067E-1 6.89342E-1 7.13638E-1 7.20223E-1 6.86396E-1 7.26714E-1 7.40521E-1 -9999
-9999 -9999 -9999 -9999 -9999 -9999 -9999 -9999 -9999 -9999 -9999 -9999 -9999 -9999 -9999 -9999 -9999 -9999 -9999 -9999 -9999 -9999 -9999 -9999 -9999 -9999 -9999 -9999 -9999 -9999 -9999 -9999 -9999 -9999 -9999 -9999 -9999 -9999 -9999 -9999 -9999 -9999 -9999 -9999 -9999 -9999 -9999 -9999 -9999 -9999 -9999 -9999 -9999 -9999 -9999 -9999 -9999 -9999 -9999 -9999 -9999 -9999 -9999 -9999 -9999 -9999 -9999 -9999 -9999 -9999 -9999 -9999 -9999 -9999 -9999 -9999 -9999 -9999 -9999 -9999 -9999 -9999 -9999 -9999 -9999 -9999 -9999 -9999 -9999 -9999 -9999 -9999 -9999 -9999 -9999 -9999 -9999 -9999 -9999 -9999 -9999 -9999 -9999 -9999 -9999 -9999 -9999 -9999 -9999 -9999 -9999 -9999 -9999 -9999 -9999 -9999 -9999 -9999 -9999 -9999 -9999 -9999 -9999 -9999 -9999 -9999 -9999 -9999 -9999 -9999 -9999 -9999 -9999 -9999 -9999 -9999 -9999 4.68221E-1 -9999 -9999 -9999 -9999 -9999 -9999 -9999 4.8695E-1 4.89891E-1 4.96363E-1 5.14185E-1 5.19769E-1 5.26522E-1 5.36193E-1 5.60789E-1 5.70347E-1 5.81567E-1 6.06121E-1 6.2129E-1 6.37363E-1 6.47913E-1 6.52763E-1 6.59427E-1 6.82535E-1 7.00039E-1 6.97578E-1 5.83602E-1 5.70422E-1 5.80764E-1 5.6985E-1 5.73927E-1 5.64118E-1 5.77349E-1 5.89827E-1 6.03926E-1 5.79387E-1 5.58745E-1 5.06907E-1 4.83532E-1 4.7657E-1 4.87965E-1 4.87965E-1 4.87965E-1 4.71253E-1 4.74524E-1 5.21175E-1 7.05199E-1 7.05199E-1 5.81432E-1 5.82114E-1 5.63989E-1 5.84521E-1 5.91637E-1 5.34169E-1 5.10977E-1 7.37858E-1 7.37608E-1 7.5183E-1 7.46856E-1 7.55584E-1 7.52927E-1 7.46293E-1 7.37608E-1 7.28201E-1 7.38246E-1 7.41347E-1 7.38921E-1 7.37266E-1 7.70888E-1 7.66673E-1 7.77371E-1 7.77371E-1 7.77371E-1 7.77371E-1 7.77371E-1 7.8268E-1 7.79182E-1 7.34965E-1 7.24484E-1 7.06502E-1 7.36682E-1 7.06707E-1 6.81698E-1 7.18419E-1 7.55468E-1 7.83848E-1 7.38612E-1 7.09359E-1 6.38073E-1 6.43589E-1 6.71862E-1 6.19983E-1 6.12309E-1 6.19983E-1 6.64668E-1 6.27598E-1 6.64668E-1 6.55795E-1 6.335E-1 6.25934E-1 6.70292E-1 6.48433E-1 6.335E-1 6.50429E-1 6.50429E-1 6.72226E-1 6.65037E-1 6.5777E-1 6.72226E-1 6.8468E-1 6.9852E-1 7.3155E-1 7.56263E-1 7.12008E-1 7.05309E-1 6.89342E-1 6.82351E-1 6.89342E-1 6.75277E-1 6.60887E-1 7.13638E-1 7.20223E-1 7.57727E-1 -9999 -9999 -9999
-9999 -9999 -9999 -9999 -9999 -9999 -9999 -9999 -9999 -9999 -9999 -9999 -9999 -9999 -9999 -9999 -9999 -9999 -9999 -9999 -9999 -9999 -9999 -9999 -9999 -9999 -9999 -9999 -9999 -9999 -9999 -9999 -9999 -9999 -9999 -9999 -9999 -9999 -9999 -9999 -9999 -9999 -9999 -9999 -9999 -9999 -9999 -9999 -9999 -9999 -9999 -9999 -9999 -9999 -9999 -9999 -9999 -9999 -9999 -9999 -9999 -9999 -9999 -9999 -9999 -9999 -9999 -9999 -9999 -9999 -9999 -9999 -9999 -9999 -9999 -9999 -9999 -9999 -9999 -9999 -9999 -9999 -9999 -9999 -9999 -9999 -9999 -9999 -9999 -9999 -9999 -9999 -9999 -9999 -9999 -9999 -9999 -9999 -9999 -9999 -9999 -9999 -9999 -9999 -9999 -9999 -9999 -9999 -9999 -9999 -9999 -9999 -9999 -9999 -9999 -9999 -9999 -9999 -9999 -9999 -9999 -9999 -9999 -9999 -9999 -9999 -9999 -9999 -9999 -9999 -9999 -9999 -9999 -9999 -9999 -9999 -9999 -9999 -9999 -9999 -9999 -9999 -9999 -9999 4.83716E-1 4.81659E-1 4.86068E-1 4.89356E-1 4.95534E-1 5.13303E-1 5.17125E-1 5.23293E-1 5.4683E-1 5.57598E-1 5.70447E-1 5.95102E-1 6.11981E-1 6.3051E-1 6.56035E-1 6.64499E-1 6.70326E-1 6.5968E-1 6.74617E-1 6.92361E-1 5.90471E-1 5.85303E-1 5.90391E-1 5.89262E-1 5.82468E-1 5.79626E-1 5.6047E-1 5.70789E-1 5.79387E-1 5.78641E-1 5.79117E-1 5.4836E-1 5.13801E-1 4.99448E-1 4.97397E-1 5.01089E-1 5.0519E-1 5.0314E-1 4.89271E-1 4.84905E-1 5.52005E-1 6.61431E-1 6.70014E-1 5.956E-1 6.22356E-1 5.90083E-1 5.42635E-1 5.36263E-1 4.92371E-1 7.3795E-1 7.50067E-1 7.55584E-1 7.55584E-1 7.55584E-1 7.52159E-1 7.38178E-1 7.41746E-1 7.36055E-1 7.26593E-1 7.31195E-1 7.36229E-1 7.3895E-1 7.50398E-1 7.56762E-1 7.58132E-1 7.58132E-1 7.7439E-1 7.79666E-1 7.82956E-1 7.8023E-1 7.39605E-1 6.51074E-1 6.13577E-1 6.13577E-1 6.51268E-1 6.21242E-1 6.13577E-1 6.8174E-1 7.54905E-1 7.72988E-1 7.52353E-1 7.4599E-1 6.56398E-1 6.05571E-1 5.58244E-1 5.73167E-1 5.25002E-1 5.96795E-1 5.96795E-1 6.04578E-1 6.19983E-1 5.88963E-1 6.18306E-1 6.335E-1 6.335E-1 6.25934E-1 6.48433E-1 6.70292E-1 6.72226E-1 6.72226E-1 6.72226E-1 6.5777E-1 6.50429E-1 6.50429E-1 7.05309E-1 7.37875E-1 7.37875E-1 7.12008E-1 6.63296E-1 6.33723E-1 6.46195E-1 7.03067E-1 7.22979E-1 7.71866E-1 -9999 -9999 -9999 -9999 -9999 -9999
-9999 -9999 -9999 -9999 -9999 -9999 -9999 -9999 -9999 -9999 -9999 -9999 -9999 -9999 -9999 -9999 -9999 -9999 -9999 -9999 -9999 -9999 -9999 -9999 -9999 -9999 -9999 -9999 -9999 -9999 -9999 -9999 -9999 -9999 -9999 -9999 -9999 -9999 -9999 -9999 -9999 -9999 -9999 -9999 -9999 -9999 -9999 -9999 -9999 -9999 -9999 -9999 -9999 -9999 -9999 -9999 -9999 -9999 -9999 -9999 -9999 -9999 -9999 -9999 -9999 -9999 -9999 -9999 -9999 -9999 -9999 -9999 -9999 -9999 -9999 -9999 -9999 -9999 -9999 -9999 -9999 -9999 -9999 -9999 -9999 -9999 -9999 -9999 -9999 -9999 -9999 -9999 -9999 -9999 -9999 -9999 -9999 -9999 -9999 -9999 -9999 -9999 -9999 -9999 -9999 -9999 -9999 -9999 -9999 -9999 -9999 -9999 -9999 -9999 -9999 -9999 -9999 -9999 -9999 -9999 -9999 -9999 -9999 -9999 -9999 -9999 -9999 -9999 -9999 -9999 -9999 -9999 -9999 -9999 -9999 -9999 -9999 -9999 -9999 -9999 -9999 -9999 -9999 -9999 4.6599E-1 4.78481E-1 4.85534E-1 5.08892E-1 5.15361E-1 5.18594E-1 5.20063E-1 5.36019E-1 5.30681E-1 5.38845E-1 5.50645E-1 5.77194E-1 5.95497E-1 6.14316E-1 6.42209E-1 6.56405E-1 6.46672E-1 6.55246E-1 6.68828E-1 6.9578E-1 5.8538E-1 6.00029E-1 6.10617E-1 6.09507E-1 5.69073E-1 5.69073E-1 5.76493E-1 5.89171E-1 5.88835E-1 5.87954E-1 5.87647E-1 5.89204E-1 5.34443E-1 5.13801E-1 5.12571E-1 4.95843E-1 5.01913E-1 4.99535E-1 4.88993E-1 4.95418E-1 5.03011E-1 6.29552E-1 6.61431E-1 5.69471E-1 5.81305E-1 5.33051E-1 5.07525E-1 4.902E-1 7.49514E-1 7.55096E-1 7.55584E-1 7.55584E-1 7.55584E-1 7.55584E-1 7.52071E-1 7.49997E-1 7.10489E-1 6.89801E-1 7.00376E-1 6.89055E-1 7.13016E-1 7.41789E-1 7.50067E-1 7.57429E-1 7.58132E-1 7.6186E-1 7.64045E-1 7.56057E-1 7.26584E-1 7.15783E-1 7.11624E-1 6.76832E-1 6.13577E-1 5.90257E-1 5.74474E-1 6.13577E-1 6.58601E-1 7.13433E-1 7.33473E-1 7.31595E-1 6.71436E-1 7.1142E-1 6.44187E-1 5.50228E-1 5.09836E-1 4.93613E-1 4.93613E-1 6.12309E-1 6.3515E-1 6.36084E-1 6.30605E-1 6.36541E-1 6.50053E-1 6.88545E-1 6.7289E-1 6.43051E-1 6.70292E-1 6.84473E-1 6.84473E-1 6.79336E-1 6.65037E-1 6.43016E-1 6.35533E-1 6.35533E-1 7.13606E-1 6.8468E-1 6.8468E-1 6.63296E-1 6.77633E-1 6.8468E-1 7.48209E-1 7.59347E-1 -9999 -9999 -9999 -9999 -9999 -9999 -9999 -9999
-9999 -9999 -9999 -9999 -9999 -9999 -9999 -9999 -9999 -9999 -9999 -9999 -9999 -9999 -9999 -9999 -9999 -9999 -9999 -9999 -9999 -9999 -9999 -9999 -9999 -9999 -9999 -9999 -9999 -9999 -9999 -9999 -9999 -9999 -9999 -9999 -9999 -9999 -9999 -9999 -9999 -9999 -9999 -9999 -9999 -9999 -9999 -9999 -9999 -9999 -9999 -9999 -9999 -9999 -9999 -9999 -9999 -9999 -9999 -9999 -9999 -9999 -9999 -9999 -9999 -9999 -9999 -9999 -9999 -9999 -9999 -9999 -9999 -9999 -9999 -9999 -9999 -9999 -9999 -9999 -9999 -9999 -9999 -9999 -9999 -9999 -9999 -9999 -9999 -9999 -9999 -9999 -9999 -9999 -9999 -9999 -9999 -9999 -9999 -9999 -9999 -9999 -9999 -9999 -9999 -9999 -9999 -9999 -9999 -9999 -9999 -9999 -9999 -9999 -9999 -9999 -9999 -9999 -9999 -9999 -9999 -9999 -9999 -9999 -9999 -9999 -9999 -9999 -9999 -9999 -9999 -9999 -9999 -9999 -9999 -9999 -9999 -9999 -9999 -9999 -9999 -9999 -9999 4.66283E-1 4.776E-1 4.83476E-1 4.91415E-1 5.12421E-1 5.183E-1 5.22706E-1 5.38945E-1 5.31907E-1 5.34358E-1 5.36398E-1 5.42513E-1 5.63121E-1 5.77994E-1 5.95497E-1 6.02468E-1 6.1885E-1 6.33062E-1 6.47047E-1 6.63721E-1 6.94737E-1 5.89906E-1 6.11725E-1 5.88969E-1 5.89137E-1 5.89238E-1 5.88767E-1 5.88226E-1 5.8826E-1 5.88362E-1 5.87716E-1 5.86753E-1 5.8775E-1 5.36296E-1 5.08339E-1 5.15343E-1 5.38616E-1 5.48455E-1 5.4961E-1 5.53184E-1 5.37456E-1 4.84254E-1 4.97171E-1 5.62704E-1 5.66624E-1 5.33578E-1 5.05127E-1 4.87282E-1 7.55584E-1 7.55584E-1 7.55584E-1 7.53256E-1 7.50288E-1 7.48739E-1 7.46872E-1 7.53035E-1 7.35501E-1 6.8594E-1 6.64883E-1 6.90732E-1 7.19416E-1 7.36194E-1 7.24912E-1 7.45288E-1 7.55584E-1 7.58132E-1 7.74558E-1 7.37352E-1 7.29493E-1 7.29063E-1 7.01048E-1 6.35246E-1 6.16578E-1 5.90257E-1 5.90257E-1 5.74474E-1 6.21242E-1 6.43863E-1 6.57238E-1 6.30263E-1 6.21242E-1 5.82387E-1 6.36111E-1 5.83815E-1 5.82096E-1 5.58244E-1 5.89968E-1 5.50228E-1 6.05571E-1 6.91357E-1 7.30765E-1 7.15988E-1 7.07858E-1 7.07613E-1 6.8177E-1 6.87815E-1 6.76547E-1 6.70292E-1 6.335E-1 6.63082E-1 6.41001E-1 6.27984E-1 5.97194E-1 6.20373E-1 6.5777E-1 6.65037E-1 6.72226E-1 6.56011E-1 6.9852E-1 7.18616E-1 7.50232E-1 7.78943E-1 -9999 -9999 -9999 -9999 -9999 -9999 -9999 -9999 -9999
-9999 -9999 -9999 -9999 -9999 -9999 -9999 -9999 -9999 -9999 -9999 -9999 -9999 -9999 -9999 -9999 -9999 -9999 -9999 -9999 -9999 -9999 -9999 -9999 -9999 -9999 -9999 -9999 -9999 -9999 -9999 -9999 -9999 -9999 -9999 -9999 -9999 -9999 -9999 -9999 -9999 -9999 -9999 -9999 -9999 -9999 -9999 -9999 -9999 -9999 -9999 -9999 -9999 -9999 -9999 -9999 -9999 -9999 -9999 -9999 -9999 -9999 -9999 -9999 -9999 -9999 -9999 -9999 -9999 -9999 -9999 -9999 -9999 -9999 -9999 -9999 -9999 -9999 -9999 -9999 -9999 -9999 -9999 -9999 -9999 -9999 -9999 -9999 -9999 -9999 -9999 -9999 -9999 -9999 -9999 -9999 -9999 -9999 -9999 -9999 -9999 -9999 -9999 -9999 -9999 -9999 -9999 -9999 -9999 -9999 -9999 -9999 -9999 -9999 -9999 -9999 -9999 -9999 -9999 -9999 -9999 -9999 -9999 -9999 -9999 -9999 -9999 -9999 -9999 -9999 -9999 -9999 -9999 -9999 -9999 -9999 -9999 -9999 -9999 -9999 -9999 4.69213E-1 4.63116E-1 4.61653E-1 4.78775E-1 4.84064E-1 5.04479E-1 5.08598E-1 5.13009E-1 5.07005E-1 5.25366E-1 5.33541E-1 5.42105E-1 5.58676E-1 5.61101E-1 5.65944E-1 5.52547E-1 5.62262E-1 5.86251E-1 5.9932E-1 6.17301E-1 6.38003E-1 6.73469E-1 7.10779E-1 5.94774E-1 6.07559E-1 5.9788E-1 5.88835E-1 5.98518E-1 5.97847E-1 5.97271E-1 5.87613E-1 5.87681E-1 5.86995E-1 5.7005E-1 5.60751E-1 5.63048E-1 5.40935E-1 5.52495E-1 5.62151E-1 5.51229E-1 5.50555E-1 5.50448E-1 5.52872E-1 4.85422E-1 4.35795E-1 4.63146E-1 5.03903E-1 5.0137E-1 5.00545E-1 7.46242E-1 7.44826E-1 7.35907E-1 7.31957E-1 7.38053E-1 7.30145E-1 7.27161E-1 7.09823E-1 6.64426E-1 6.5612E-1 6.40372E-1 6.91064E-1 7.12978E-1 7.40804E-1 7.37325E-1 7.41907E-1 7.47001E-1 7.71166E-1 7.66695E-1 7.82021E-1 7.76211E-1 7.74666E-1 7.68769E-1 7.25993E-1 6.8164E-1 6.48942E-1 6.06573E-1 5.81958E-1 5.90257E-1 5.98081E-1 5.82387E-1 5.82387E-1 5.50523E-1 5.42481E-1 5.42481E-1 5.34417E-1 5.8997E-1 6.72092E-1 6.59215E-1 6.60388E-1 6.802E-1 6.72423E-1 7.15404E-1 7.49304E-1 7.21997E-1 6.70776E-1 6.43571E-1 6.15543E-1 6.64668E-1 6.88969E-1 6.28891E-1 5.87241E-1 6.25934E-1 6.25934E-1 6.02877E-1 6.20373E-1 6.93305E-1 7.33081E-1 7.45586E-1 7.51692E-1 6.9852E-1 7.05309E-1 7.62194E-1 7.8773E-1 -9999 -9999 -9999 -9999 -9999 -9999 -9999 -9999 -9999 -9999
-9999 -9999 -9999 -9999 -9999 -9999 -9999 -9999 -9999 -9999 -9999 -9999 -9999 -9999 -9999 -9999 -9999 -9999 -9999 -9999 -9999 -9999 -9999 -9999 -9999 -9999 -9999 -9999 -9999 -9999 -9999 -9999 -9999 -9999 -9999 -9999 -9999 -9999 -9999 -9999 -9999 -9999 -9999 -9999 -9999 -9999 -9999 -9999 -9999 -9999 -9999 -9999 -9999 -9999 -9999 -9999 -9999 -9999 -9999 -9999 -9999 -9999 -9999 -9999 -9999 -9999 -9999 -9999 -9999 -9999 -9999 -9999 -9999 -9999 -9999 -9999 -9999 -9999 -9999 -9999 -9999 -9999 -9999 -9999 -9999 -9999 -9999 -9999 -9999 -9999 -9999 -9999 -9999 -9999 -9999 -9999 -9999 -9999 -9999 -9999 -9999 -9999 -9999 -9999 -9999 -9999 -9999 -9999 -9999 -9999 -9999 -9999 -9999 -9999 -9999 -9999 -9999 -9999 -9999 -9999 -9999 -9999 -9999 -9999 -9999 -9999 -9999 -9999 -9999 -9999 -9999 -9999 -9999 -9999 -9999 -9999 -9999 -9999 -9999 -9999 -9999 4.61068E-1 4.60483E-1 4.76426E-1 4.80244E-1 4.823E-1 4.84946E-1 5.02126E-1 4.92649E-1 4.99622E-1 5.24138E-1 5.43327E-1 5.63195E-1 5.83587E-1 5.85579E-1 5.65087E-1 5.62666E-1 5.61858E-1 5.7907E-1 5.88239E-1 6.06391E-1 6.44726E-1 6.62868E-1 6.9434E-1 7.24468E-1 6.0645E-1 5.97237E-1 5.98183E-1 5.9835E-1 5.97948E-1 5.97339E-1 5.71556E-1 5.71104E-1 5.70121E-1 5.68911E-1 5.69197E-1 5.61384E-1 5.62601E-1 5.61664E-1 5.5947E-1 5.58024E-1 5.4799E-1 5.49589E-1 5.43033E-1 4.55604E-1 4.27881E-1 4.45627E-1 4.76529E-1 4.74596E-1 7.46242E-1 7.46242E-1 7.37185E-1 7.42516E-1 7.46387E-1 7.17631E-1 6.82459E-1 6.56289E-1 6.33393E-1 6.23192E-1 6.42877E-1 6.96525E-1 7.18578E-1 7.20894E-1 7.11818E-1 6.87987E-1 6.70474E-1 7.08655E-1 7.41531E-1 7.66695E-1 7.75046E-1 7.6565E-1 7.20588E-1 7.34304E-1 7.15206E-1 6.80531E-1 5.79734E-1 5.6609E-1 5.8983E-1 6.11524E-1 6.29907E-1 6.6188E-1 6.1338E-1 5.82198E-1 6.07579E-1 6.11519E-1 6.1596E-1 6.12807E-1 6.46769E-1 7.25493E-1 7.51377E-1 7.49337E-1 7.43068E-1 7.09669E-1 7.00637E-1 6.40778E-1 6.04578E-1 5.96795E-1 6.19983E-1 5.96795E-1 6.3515E-1 6.41364E-1 5.6423E-1 5.71426E-1 6.41001E-1 6.10619E-1 6.77423E-1 7.26684E-1 7.20192E-1 7.06929E-1 7.33081E-1 7.72007E-1 7.63015E-1 7.79162E-1 -9999 -9999 -9999 -9999 -9999 -9999 -9999 -9999 -9999 -9999 -9999
-9999 -9999 -9999 -9999 -9999 -9999 -9999 -9999 -9999 -9999 -9999 -9999 -9999 -9999 -9999 -9999 -9999 -9999 -9999 -9999 -9999 -9999 -9999 -9999 -9999 -9999 -9999 -9999 -9999 -9999 -9999 -9999 -9999 -9999 -9999 -9999 -9999 -9999 -9999 -9999 -9999 -9999 -9999 -9999 -9999 -9999 -9999 -9999 -9999 -9999 -9999 -9999 -9999 -9999 -9999 -9999 -9999 -9999 -9999 -9999 -9999 -9999 -9999 -9999 -9999 -9999 -9999 -9999 -9999 -9999 -9999 -9999 -9999 -9999 -9999 -9999 -9999 -9999 -9999 -9999 -9999 -9999 -9999 -9999 -9999 -9999 -9999 -9999 -9999 -9999 -9999 -9999 -9999 -9999 -9999 -9999 -9999 -9999 -9999 -9999 -9999 -9999 -9999 -9999 -9999 -9999 -9999 -9999 -9999 -9999 -9999 -9999 -9999 -9999 -9999 -9999 -9999 -9999 -9999 -9999 -9999 -9999 -9999 -9999 -9999 -9999 -9999 -9999 -9999 -9999 -9999 -9999 -9999 -9999 -9999 -9999 -9999 -9999 -9999 -9999 4.61068E-1 4.59314E-1 4.74665E-1 4.79069E-1 4.83182E-1 4.99478E-1 4.83221E-1 4.88549E-1 4.97161E-1 5.20045E-1 5.40883E-1 5.8239E-1 6.23917E-1 6.16913E-1 6.17301E-1 6.1186E-1 6.00108E-1 5.88239E-1 5.82665E-1 5.87842E-1 5.9334E-1 6.215E-1 6.64699E-1 7.09042E-1 7.24468E-1 6.14976E-1 6.05906E-1 5.97914E-1 5.98584E-1 5.72966E-1 5.72144E-1 5.71208E-1 5.70227E-1 5.7848E-1 5.77582E-1 5.6848E-1 5.60219E-1 5.60574E-1 5.59039E-1 5.57034E-1 5.30083E-1 5.22506E-1 5.06235E-1 4.78848E-1 4.96896E-1 4.83035E-1 4.79339E-1 7.53332E-1 7.42516E-1 7.44059E-1 7.35907E-1 7.45439E-1 7.60647E-1 7.56943E-1 7.20399E-1 6.96817E-1 6.44021E-1 6.3861E-1 6.85029E-1 7.09374E-1 7.17415E-1 6.99829E-1 6.76223E-1 6.33826E-1 5.88687E-1 5.72888E-1 6.77842E-1 7.34514E-1 7.5509E-1 7.60647E-1 7.4059E-1 6.61343E-1 5.94575E-1 5.80187E-1 6.28434E-1 5.6609E-1 5.6609E-1 6.41463E-1 7.17532E-1 7.32895E-1 7.2608E-1 6.93427E-1 7.18298E-1 7.13845E-1 7.08991E-1 7.35888E-1 7.30668E-1 7.42273E-1 7.5418E-1 7.74437E-1 7.33279E-1 6.86703E-1 6.80226E-1 5.89968E-1 6.05571E-1 5.492E-1 5.25002E-1 5.6521E-1 5.33087E-1 5.81086E-1 6.3515E-1 6.13267E-1 5.95083E-1 6.25934E-1 6.48433E-1 6.48433E-1 6.55795E-1 6.12702E-1 6.43016E-1 7.20192E-1 8.03929E-1 -9999 -9999 -9999 -9999 -9999 -9999 -9999 -9999 -9999 -9999 -9999 -9999 -9999
-9999 -9999 -9999 -9999 -9999 -9999 -9999 -9999 -9999 -9999 -9999 -9999 -9999 -9999 -9999 -9999 -9999 -9999 -9999 -9999 -9999 -9999 -9999 -9999 -9999 -9999 -9999 -9999 -9999 -9999 -9999 -9999 -9999 -9999 -9999 -9999 -9999 -9999 -9999 -9999 -9999 -9999 -9999 -9999 -9999 -9999 -9999 -9999 -9999 -9999 -9999 -9999 -9999 -9999 -9999 -9999 -9999 -9999 -9999 -9999 -9999 -9999 -9999 -9999 -9999 -9999 -9999 -9999 -9999 -9999 -9999 -9999 -9999 -9999 -9999 -9999 -9999 -9999 -9999 -9999 -9999 -9999 -9999 -9999 -9999 -9999 -9999 -9999 -9999 -9999 -9999 -9999 -9999 -9999 -9999 -9999 -9999 -9999 -9999 -9999 -9999 -9999 -9999 -9999 -9999 -9999 -9999 -9999 -9999 -9999 -9999 -9999 -9999 -9999 -9999 -9999 -9999 -9999 -9999 -9999 -9999 -9999 -9999 -9999 -9999 -9999 -9999 -9999 -9999 -9999 -9999 -9999 -9999 -9999 -9999 -9999 -9999 -9999 -9999 4.60483E-1 4.58145E-1 4.74078E-1 4.77894E-1 4.81713E-1 4.84652E-1 4.85269E-1 4.90189E-1 4.97571E-1 5.20454E-1 5.33949E-1 5.67556E-1 5.89828E-1 6.33754E-1 6.55549E-1 6.61452E-1 6.57399E-1 6.43598E-1 6.17301E-1 6.07174E-1 5.90565E-1 6.09782E-1 6.35602E-1 6.83019E-1 7.18096E-1 7.33805E-1 6.24099E-1 6.24705E-1 5.8269E-1 5.64171E-1 5.726E-1 5.82385E-1 5.81081E-1 5.79615E-1 5.77978E-1 5.77075E-1 5.68228E-1 5.59362E-1 5.3193E-1 5.40035E-1 5.30083E-1 5.23159E-1 5.04E-1 4.55025E-1 4.87106E-1 4.90081E-1 5.32536E-1 7.01398E-1 7.42226E-1 7.42516E-1 7.4843E-1 7.52307E-1 7.53199E-1 7.53558E-1 7.5509E-1 7.60647E-1 7.46205E-1 7.20749E-1 7.31733E-1 7.19481E-1 6.92195E-1 6.82554E-1 6.065E-1 5.72888E-1 5.6493E-1 5.48917E-1 6.19714E-1 6.82134E-1 7.41407E-1 7.60156E-1 7.59969E-1 7.06433E-1 6.19548E-1 5.40871E-1 4.76083E-1 5.33978E-1 5.42043E-1 6.6113E-1 6.61511E-1 7.29532E-1 7.62464E-1 7.56474E-1 7.31506E-1 7.56474E-1 7.67001E-1 7.69608E-1 7.57774E-1 7.64106E-1 7.61676E-1 7.68009E-1 7.10362E-1 6.46679E-1 5.82096E-1 5.97794E-1 5.74183E-1 4.93613E-1 4.93613E-1 4.76368E-1 5.16904E-1 5.16904E-1 5.492E-1 6.04578E-1 6.42636E-1 6.55795E-1 6.48433E-1 6.25934E-1 5.87241E-1 5.79354E-1 6.12702E-1 6.93305E-1 7.7512E-1 -9999 -9999 -9999 -9999 -9999 -9999 -9999 -9999 -9999 -9999 -9999 -9999 -9999 -9999
-9999 -9999 -9999 -9999 -9999 -9999 -9999 -9999 -9999 -9999 -9999 -9999 -9999 -9999 -9999 -9999 -9999 -9999 -9999 -9999 -9999 -9999 -9999 -9999 -9999 -9999 -9999 -9999 -9999 -9999 -9999 -9999 -9999 -9999 -9999 -9999 -9999 -9999 -9999 -9999 -9999 -9999 -9999 -9999 -9999 -9999 -9999 -9999 -9999 -9999 -9999 -9999 -9999 -9999 -9999 -9999 -9999 -9999 -9999 -9999 -9999 -9999 -9999 -9999 -9999 -9999 -9999 -9999 -9999 -9999 -9999 -9999 -9999 -9999 -9999 -9999 -9999 -9999 -9999 -9999 -9999 -9999 -9999 -9999 -9999 -9999 -9999 -9999 -9999 -9999 -9999 -9999 -9999 -9999 -9999 -9999 -9999 -9999 -9999 -9999 -9999 -9999 -9999 -9999 -9999 -9999 -9999 -9999 -9999 -9999 -9999 -9999 -9999 -9999 -9999 -9999 -9999 -9999 -9999 -9999 -9999 -9999 -9999 -9999 -9999 -9999 -9999 -9999 -9999 -9999 -9999 -9999 -9999 -9999 -9999 -9999 -9999 -9999 -9999 4.54058E-1 4.53182E-1 4.70558E-1 4.73197E-1 4.57958E-1 4.61218E-1 4.66931E-1 4.86909E-1 4.9634E-1 5.19225E-1 5.45693E-1 5.41571E-1 5.7867E-1 6.20326E-1 6.46228E-1 6.73763E-1 6.78076E-1 6.73763E-1 6.48796E-1 6.48422E-1 6.4015E-1 6.14529E-1 6.32175E-1 6.86495E-1 7.27832E-1 7.33805E-1 6.0042E-1 5.91436E-1 5.67037E-1 5.52664E-1 5.75121E-1 5.82792E-1 5.81529E-1 5.79966E-1 5.7787E-1 5.50692E-1 5.41584E-1 5.41584E-1 5.39997E-1 5.39213E-1 5.32984E-1 4.90004E-1 4.48081E-1 4.83421E-1 5.00975E-1 5.62931E-1 7.06056E-1 7.39092E-1 7.43862E-1 7.52057E-1 7.57011E-1 7.39862E-1 7.15015E-1 7.31453E-1 7.10206E-1 7.3234E-1 7.41196E-1 7.28888E-1 6.9777E-1 6.84944E-1 6.91824E-1 6.4999E-1 5.9739E-1 5.00401E-1 5.00401E-1 5.80808E-1 6.42374E-1 6.40573E-1 7.20359E-1 7.62495E-1 7.49488E-1 7.02396E-1 5.53367E-1 4.76083E-1 5.59721E-1 5.89162E-1 6.32703E-1 7.28719E-1 7.48664E-1 7.62464E-1 7.4419E-1 7.50382E-1 7.4419E-1 7.52327E-1 6.89528E-1 6.81258E-1 7.02866E-1 7.08951E-1 7.24625E-1 7.53568E-1 6.58351E-1 5.18239E-1 5.01725E-1 4.93613E-1 4.85504E-1 4.45161E-1 5.01725E-1 4.93613E-1 5.33087E-1 5.88963E-1 6.12309E-1 6.12309E-1 6.04578E-1 6.04578E-1 6.18306E-1 6.335E-1 6.18306E-1 6.335E-1 6.91438E-1 7.39382E-1 7.75405E-1 -9999 -9999 -9999 -9999 -9999 -9999 -9999 -9999 -9999 -9999 -9999 -9999 -9999 -9999
-9999 -9999 -9999 -9999 -9999 -9999 -9999 -9999 -9999 -9999 -9999 -9999 -9999 -9999 -9999 -9999 -9999 -9999 -9999 -9999 -9999 -9999 -9999 -9999 -9999 -9999 -9999 -9999 -9999 -9999 -9999 -9999 -9999 -9999 -9999 -9999 -9999 -9999 -9999 -9999 -9999 -9999 -9999 -9999 -9999 -9999 -9999 -9999 -9999 -9999 -9999 -9999 -9999 -9999 -9999 -9999 -9999 -9999 -9999 -9999 -9999 -9999 -9999 -9999 -9999 -9999 -9999 -9999 -9999 -9999 -9999 -9999 -9999 -9999 -9999 -9999 -9999 -9999 -9999 -9999 -9999 -9999 -9999 -9999 -9999 -9999 -9999 -9999 -9999 -9999 -9999 -9999 -9999 -9999 -9999 -9999 -9999 -9999 -9999 -9999 -9999 -9999 -9999 -9999 -9999 -9999 -9999 -9999 -9999 -9999 -9999 -9999 -9999 -9999 -9999 -9999 -9999 -9999 -9999 -9999 -9999 -9999 -9999 -9999 -9999 -9999 -9999 -9999 -9999 -9999 -9999 -9999 -9999 -9999 -9999 -9999 -9999 -9999 -9999 4.47938E-1 4.4532E-1 4.59432E-1 4.37271E-1 4.39695E-1 4.46172E-1 4.65631E-1 4.75031E-1 4.96675E-1 4.85551E-1 5.10081E-1 5.24011E-1 5.52067E-1 5.86177E-1 6.12956E-1 6.47658E-1 6.42415E-1 6.55496E-1 6.79456E-1 7.04559E-1 7.09594E-1 6.74006E-1 6.36741E-1 6.65362E-1 6.75229E-1 7.02409E-1 5.91231E-1 5.91334E-1 5.83062E-1 5.8323E-1 5.82554E-1 5.81975E-1 5.81185E-1 5.52907E-1 5.51022E-1 5.50324E-1 5.40591E-1 5.39774E-1 5.38194E-1 5.39848E-1 5.06549E-1 4.43462E-1 4.96175E-1 5.4048E-1 5.54986E-1 7.33865E-1 7.2079E-1 7.25886E-1 7.38811E-1 7.39239E-1 7.38719E-1 7.27616E-1 7.00087E-1 6.76682E-1 6.82211E-1 6.84353E-1 7.04434E-1 7.02435E-1 6.16032E-1 5.67552E-1 6.18765E-1 6.22559E-1 5.52634E-1 4.58019E-1 4.74167E-1 5.47014E-1 5.38962E-1 6.12599E-1 6.95737E-1 7.58696E-1 7.53416E-1 7.29004E-1 6.15056E-1 6.6247E-1 7.01125E-1 7.15104E-1 7.29886E-1 7.16249E-1 7.28326E-1 7.56474E-1 7.25725E-1 7.22426E-1 6.9724E-1 7.00591E-1 6.20665E-1 6.32949E-1 6.73508E-1 6.4236E-1 6.28452E-1 7.08116E-1 7.24277E-1 6.10219E-1 5.10134E-1 4.87203E-1 5.26038E-1 5.04258E-1 5.58244E-1 5.50228E-1 5.66231E-1 5.6521E-1 5.81086E-1 5.41154E-1 5.25002E-1 5.5722E-1 5.6521E-1 6.335E-1 7.0511E-1 7.37689E-1 7.63604E-1 7.83462E-1 7.87285E-1 -9999 -9999 -9999 -9999 -9999 -9999 -9999 -9999 -9999 -9999 -9999 -9999 -9999 -9999
-9999 -9999 -9999 -9999 -9999 -9999 -9999 -9999 -9999 -9999 -9999 -9999 -9999 -9999 -9999 -9999 -9999 -9999 -9999 -9999 -9999 -9999 -9999 -9999 -9999 -9999 -9999 -9999 -9999 -9999 -9999 -9999 -9999 -9999 -9999 -9999 -9999 -9999 -9999 -9999 -9999 -9999 -9999 -9999 -9999 -9999 -9999 -9999 -9999 -9999 -9999 -9999 -9999 -9999 -9999 -9999 -9999 -9999 -9999 -9999 -9999 -9999 -9999 -9999 -9999 -9999 -9999 -9999 -9999 -9999 -9999 -9999 -9999 -9999 -9999 -9999 -9999 -9999 -9999 -9999 -9999 -9999 -9999 -9999 -9999 -9999 -9999 -9999 -9999 -9999 -9999 -9999 -9999 -9999 -9999 -9999 -9999 -9999 -9999 -9999 -9999 -9999 -9999 -9999 -9999 -9999 -9999 -9999 -9999 -9999 -9999 -9999 -9999 -9999 -9999 -9999 -9999 -9999 -9999 -9999 -9999 -9999 -9999 -9999 -9999 -9999 -9999 -9999 -9999 -9999 -9999 -9999 -9999 -9999 -9999 -9999 -9999 -9999 4.5085E-1 4.49976E-1 4.47356E-1 4.20468E-1 4.18071E-1 4.31627E-1 4.3606E-1 4.42931E-1 4.62366E-1 4.50104E-1 4.73676E-1 4.97367E-1 5.05981E-1 5.27208E-1 5.42718E-1 5.54848E-1 5.89772E-1 6.34842E-1 6.71906E-1 7.04217E-1 7.2653E-1 7.12689E-1 6.87619E-1 6.68652E-1 6.87628E-1 7.21789E-1 7.21789E-1 6.08061E-1 6.08717E-1 5.90648E-1 6.00079E-1 5.73402E-1 5.63625E-1 5.63094E-1 5.61479E-1 5.59871E-1 5.49359E-1 5.48985E-1 5.47741E-1 5.47703E-1 5.32367E-1 4.64887E-1 4.67286E-1 5.25544E-1 5.19041E-1 7.14095E-1 7.15338E-1 7.25105E-1 7.33323E-1 7.39239E-1 7.28415E-1 7.38719E-1 6.95166E-1 6.5055E-1 6.03102E-1 5.46997E-1 5.6177E-1 6.42858E-1 6.76656E-1 6.31119E-1 5.22062E-1 4.98384E-1 5.48616E-1 4.74167E-1 4.10231E-1 4.10231E-1 4.58019E-1 4.41958E-1 5.06593E-1 6.23202E-1 6.98479E-1 7.09137E-1 7.60612E-1 7.54127E-1 7.34862E-1 6.54902E-1 6.4805E-1 7.13503E-1 6.93535E-1 7.08531E-1 7.305E-1 6.92397E-1 6.5799E-1 6.47651E-1 6.18977E-1 5.81142E-1 6.27059E-1 6.52731E-1 5.74767E-1 5.54329E-1 6.79579E-1 7.33147E-1 6.91758E-1 5.8972E-1 5.57389E-1 6.16137E-1 6.35773E-1 6.45855E-1 6.00912E-1 5.42185E-1 4.69315E-1 4.76368E-1 4.92575E-1 5.00687E-1 5.5722E-1 6.12309E-1 6.64668E-1 7.64436E-1 7.92385E-1 7.90605E-1 7.91798E-1 -9999 -9999 -9999 -9999 -9999 -9999 -9999 -9999 -9999 -9999 -9999 -9999 -9999 -9999 -9999
-9999 -9999 -9999 -9999 -9999 -9999 -9999 -9999 -9999 -9999 -9999 -9999 -9999 -9999 -9999 -9999 -9999 -9999 -9999 -9999 -9999 -9999 -9999 -9999 -9999 -9999 -9999 -9999 -9999 -9999 -9999 -9999 -9999 -9999 -9999 -9999 -9999 -9999 -9999 -9999 -9999 -9999 -9999 -9999 -9999 -9999 -9999 -9999 -9999 -9999 -9999 -9999 -9999 -9999 -9999 -9999 -9999 -9999 -9999 -9999 -9999 -9999 -9999 -9999 -9999 -9999 -9999 -9999 -9999 -9999 -9999 -9999 -9999 -9999 -9999 -9999 -9999 -9999 -9999 -9999 -9999 -9999 -9999 -9999 -9999 -9999 -9999 -9999 -9999 -9999 -9999 -9999 -9999 -9999 -9999 -9999 -9999 -9999 -9999 -9999 -9999 -9999 -9999 -9999 -9999 -9999 -9999 -9999 -9999 -9999 -9999 -9999 -9999 -9999 -9999 -9999 -9999 -9999 -9999 -9999 -9999 -9999 -9999 -9999 -9999 -9999 -9999 -9999 -9999 -9999 -9999 -9999 -9999 -9999 -9999 -9999 -9999 4.52308E-1 4.61653E-1 4.82477E-1 4.87394E-1 4.70608E-1 4.54295E-1 4.47795E-1 4.482E-1 4.39973E-1 4.4402E-1 4.46451E-1 4.6632E-1 4.88345E-1 4.95726E-1 5.15744E-1 5.02231E-1 5.38993E-1 5.91682E-1 6.6639E-1 7.18637E-1 7.30484E-1 7.33788E-1 7.09728E-1 7.09051E-1 7.21789E-1 7.31183E-1 7.46856E-1 7.55584E-1 6.27478E-1 6.0712E-1 5.73015E-1 5.82456E-1 5.72092E-1 5.62308E-1 5.61876E-1 5.60349E-1 5.68925E-1 5.58233E-1 5.47284E-1 5.46634E-1 5.39923E-1 4.88901E-1 4.04416E-1 4.70065E-1 5.05709E-1 5.00662E-1 7.03435E-1 7.08884E-1 7.16844E-1 7.24932E-1 7.25849E-1 7.41196E-1 7.25864E-1 6.09463E-1 5.36664E-1 4.90682E-1 4.49976E-1 5.34123E-1 5.90916E-1 5.99912E-1 6.3193E-1 5.7033E-1 4.42373E-1 4.82264E-1 4.33971E-1 4.26018E-1 4.74167E-1 4.98481E-1 5.14701E-1 5.89183E-1 6.59783E-1 6.38966E-1 7.25864E-1 7.1929E-1 6.50071E-1 6.60475E-1 5.60228E-1 6.31137E-1 6.81609E-1 6.20649E-1 6.48971E-1 7.15257E-1 6.49584E-1 6.14522E-1 5.50319E-1 5.42043E-1 5.82125E-1 6.26346E-1 6.02871E-1 5.50086E-1 5.42043E-1 6.46254E-1 7.13667E-1 7.28926E-1 6.99805E-1 6.9336E-1 6.84842E-1 6.63384E-1 5.90994E-1 5.3412E-1 5.26038E-1 4.37161E-1 4.45161E-1 5.41154E-1 6.04578E-1 5.88963E-1 6.78975E-1 7.19858E-1 7.7142E-1 8.04985E-1 -9999 -9999 -9999 -9999 -9999 -9999 -9999 -9999 -9999 -9999 -9999 -9999 -9999 -9999 -9999 -9999 -9999
-9999 -9999 -9999 -9999 -9999 -9999 -9999 -9999 -9999 -9999 -9999 -9999 -9999 -9999 -9999 -9999 -9999 -9999 -9999 -9999 -9999 -9999 -9999 -9999 -9999 -9999 -9999 -9999 -9999 -9999 -9999 -9999 -9999 -9999 -9999 -9999 -9999 -9999 -9999 -9999 -9999 -9999 -9999 -9999 -9999 -9999 -9999 -9999 -9999 -9999 -9999 -9999 -9999 -9999 -9999 -9999 -9999 -9999 -9999 -9999 -9999 -9999 -9999 -9999 -9999 -9999 -9999 -9999 -9999 -9999 -9999 -9999 -9999 -9999 -9999 -9999 -9999 -9999 -9999 -9999 -9999 -9999 -9999 -9999 -9999 -9999 -9999 -9999 -9999 -9999 -9999 -9999 -9999 -9999 -9999 -9999 -9999 -9999 -9999 -9999 -9999 -9999 -9999 -9999 -9999 -9999 -9999 -9999 -9999 -9999 -9999 -9999 -9999 -9999 -9999 -9999 -9999 -9999 -9999 -9999 -9999 -9999 -9999 -9999 -9999 -9999 -9999 -9999 -9999 -9999 -9999 -9999 -9999 -9999 -9999 -9999 -9999 4.49103E-1 4.65781E-1 5.63195E-1 5.88834E-1 5.55181E-1 5.19301E-1 5.00032E-1 4.71298E-1 4.75388E-1 4.91701E-1 4.84732E-1 4.80225E-1 4.96547E-1 4.76482E-1 5.01821E-1 5.2518E-1 5.6213E-1 6.09392E-1 6.7659E-1 7.60578E-1 7.49357E-1 7.40373E-1 7.40373E-1 7.40373E-1 7.49357E-1 7.6186E-1 7.4245E-1 7.64958E-1 7.31263E-1 5.91673E-1 5.82244E-1 5.82209E-1 5.81749E-1 5.7177E-1 5.70978E-1 5.69372E-1 5.68925E-1 5.57176E-1 5.28165E-1 5.29442E-1 4.95962E-1 4.37512E-1 4.35856E-1 5.09316E-1 5.06178E-1 7.14256E-1 7.05069E-1 6.92761E-1 7.02733E-1 6.82751E-1 6.47518E-1 6.81634E-1 7.0586E-1 5.90321E-1 5.09461E-1 4.61096E-1 4.35507E-1 4.8804E-1 4.73626E-1 4.77972E-1 5.179E-1 5.6477E-1 4.35186E-1 4.26018E-1 4.18103E-1 4.74167E-1 5.44543E-1 6.11367E-1 6.15734E-1 5.91577E-1 5.50527E-1 6.68835E-1 7.17945E-1 6.83668E-1 5.12599E-1 5.3089E-1 4.98481E-1 5.56938E-1 6.36551E-1 5.94692E-1 5.92217E-1 6.79258E-1 6.84805E-1 6.51547E-1 5.64011E-1 5.16619E-1 5.90502E-1 6.21747E-1 5.58103E-1 4.85362E-1 5.17799E-1 5.42731E-1 6.59161E-1 6.88056E-1 6.43677E-1 6.36323E-1 6.72658E-1 5.67466E-1 5.02101E-1 4.61846E-1 4.69315E-1 4.85504E-1 5.50228E-1 6.43589E-1 6.92953E-1 6.64668E-1 6.99814E-1 7.32757E-1 7.88018E-1 -9999 -9999 -9999 -9999 -9999 -9999 -9999 -9999 -9999 -9999 -9999 -9999 -9999 -9999 -9999 -9999 -9999 -9999
-9999 -9999 -9999 -9999 -9999 -9999 -9999 -9999 -9999 -9999 -9999 -9999 -9999 -9999 -9999 -9999 -9999 -9999 -9999 -9999 -9999 -9999 -9999 -9999 -9999 -9999 -9999 -9999 -9999 -9999 -9999 -9999 -9999 -9999 -9999 -9999 -9999 -9999 -9999 -9999 -9999 -9999 -9999 -9999 -9999 -9999 -9999 -9999 -9999 -9999 -9999 -9999 -9999 -9999 -9999 -9999 -9999 -9999 -9999 -9999 -9999 -9999 -9999 -9999 -9999 -9999 -9999 -9999 -9999 -9999 -9999 -9999 -9999 -9999 -9999 -9999 -9999 -9999 -9999 -9999 -9999 -9999 -9999 -9999 -9999 -9999 -9999 -9999 -9999 -9999 -9999 -9999 -9999 -9999 -9999 -9999 -9999 -9999 -9999 -9999 -9999 -9999 -9999 -9999 -9999 -9999 -9999 -9999 -9999 -9999 -9999 -9999 -9999 -9999 -9999 -9999 -9999 -9999 -9999 -9999 -9999 -9999 -9999 -9999 -9999 -9999 -9999 -9999 -9999 -9999 -9999 -9999 -9999 -9999 -9999 -9999 -9999 4.17672E-1 4.66522E-1 5.75591E-1 6.35395E-1 6.21676E-1 5.63673E-1 5.22449E-1 5.12617E-1 5.22449E-1 5.5774E-1 5.40349E-1 5.33414E-1 5.13378E-1 5.30496E-1 5.52895E-1 6.28281E-1 6.70028E-1 7.04837E-1 7.51402E-1 7.21789E-1 7.40373E-1 7.66695E-1 7.40373E-1 7.19309E-1 7.40373E-1 7.63616E-1 7.36463E-1 7.34115E-1 7.35389E-1 7.15281E-1 5.91673E-1 5.815E-1 5.81713E-1 5.71627E-1 5.80342E-1 5.54124E-1 5.41045E-1 5.28709E-1 5.28554E-1 5.32877E-1 4.68159E-1 4.40459E-1 5.09177E-1 5.25868E-1 7.25864E-1 7.20333E-1 6.94612E-1 6.5467E-1 6.28783E-1 5.63348E-1 5.14764E-1 5.87309E-1 6.80921E-1 6.36743E-1 6.23509E-1 5.7732E-1 5.44088E-1 5.53102E-1 4.95649E-1 4.13201E-1 4.1545E-1 4.23419E-1 3.76731E-1 3.32225E-1 3.92087E-1 4.71515E-1 5.66571E-1 5.31816E-1 5.03127E-1 5.42598E-1 6.05527E-1 6.6409E-1 6.93334E-1 5.93039E-1 4.10231E-1 4.02403E-1 4.26018E-1 4.9037E-1 5.71007E-1 5.16619E-1 5.08512E-1 6.17184E-1 6.17436E-1 5.78732E-1 5.32803E-1 4.76083E-1 5.40871E-1 5.50086E-1 5.17799E-1 5.17799E-1 5.58103E-1 6.00157E-1 5.98873E-1 5.25895E-1 5.42481E-1 5.26335E-1 6.14694E-1 6.09701E-1 5.59089E-1 5.58244E-1 5.50228E-1 5.89968E-1 7.66175E-1 7.043E-1 6.21241E-1 7.19858E-1 7.40011E-1 7.8762E-1 -9999 -9999 -9999 -9999 -9999 -9999 -9999 -9999 -9999 -9999 -9999 -9999 -9999 -9999 -9999 -9999 -9999 -9999 -9999
-9999 -9999 -9999 -9999 -9999 -9999 -9999 -9999 -9999 -9999 -9999 -9999 -9999 -9999 -9999 -9999 -9999 -9999 -9999 -9999 -9999 -9999 -9999 -9999 -9999 -9999 -9999 -9999 -9999 -9999 -9999 -9999 -9999 -9999 -9999 -9999 -9999 -9999 -9999 -9999 -9999 -9999 -9999 -9999 -9999 -9999 -9999 -9999 -9999 -9999 -9999 -9999 -9999 -9999 -9999 -9999 -9999 -9999 -9999 -9999 -9999 -9999 -9999 -9999 -9999 -9999 -9999 -9999 -9999 -9999 -9999 -9999 -9999 -9999 -9999 -9999 -9999 -9999 -9999 -9999 -9999 -9999 -9999 -9999 -9999 -9999 -9999 -9999 -9999 -9999 -9999 -9999 -9999 -9999 -9999 -9999 -9999 -9999 -9999 -9999 -9999 -9999 -9999 -9999 -9999 -9999 -9999 -9999 -9999 -9999 -9999 -9999 -9999 -9999 -9999 -9999 -9999 -9999 -9999 -9999 -9999 -9999 -9999 -9999 -9999 -9999 -9999 -9999 -9999 -9999 -9999 -9999 -9999 -9999 -9999 -9999 4.11301E-1 4.03537E-1 4.1847E-1 4.62517E-1 5.38105E-1 5.79869E-1 5.44089E-1 5.19992E-1 5.08927E-1 5.19583E-1 5.47675E-1 5.32206E-1 5.58162E-1 6.00373E-1 6.11343E-1 6.44603E-1 7.00381E-1 7.43661E-1 7.41788E-1 7.45541E-1 7.37682E-1 7.03822E-1 6.74015E-1 6.34782E-1 6.10573E-1 6.43905E-1 7.37185E-1 7.50475E-1 7.43988E-1 7.39931E-1 7.28964E-1 6.01731E-1 5.91673E-1 5.81962E-1 5.54371E-1 5.54124E-1 5.54124E-1 5.49413E-1 5.38432E-1 5.31833E-1 4.89317E-1 4.01989E-1 4.68396E-1 5.36793E-1 7.12002E-1 7.16063E-1 6.59301E-1 5.861E-1 5.2852E-1 5.12835E-1 4.92056E-1 5.68823E-1 6.58617E-1 6.73755E-1 6.71109E-1 6.73755E-1 6.73755E-1 6.80921E-1 6.44293E-1 5.78E-1 5.22317E-1 4.39463E-1 3.39462E-1 3.17987E-1 3.46776E-1 3.61619E-1 4.31359E-1 4.31359E-1 4.55379E-1 5.03933E-1 4.71515E-1 5.22801E-1 5.77922E-1 6.98296E-1 6.14222E-1 4.23707E-1 4.02403E-1 4.02403E-1 4.26018E-1 4.9037E-1 4.49976E-1 4.74167E-1 5.24718E-1 5.40871E-1 4.76083E-1 4.51878E-1 4.67996E-1 5.16619E-1 4.67996E-1 5.17799E-1 5.58103E-1 5.42043E-1 5.67909E-1 5.01582E-1 4.69172E-1 4.29054E-1 5.02023E-1 5.66524E-1 5.58539E-1 5.74474E-1 7.52973E-1 5.74183E-1 7.4715E-1 6.57516E-1 6.41455E-1 5.88563E-1 7.72339E-1 7.89678E-1 7.63359E-1 -9999 -9999 -9999 -9999 -9999 -9999 -9999 -9999 -9999 -9999 -9999 -9999 -9999 -9999 -9999 -9999 -9999 -9999 -9999
-9999 -9999 -9999 -9999 -9999 -9999 -9999 -9999 -9999 -9999 -9999 -9999 -9999 -9999 -9999 -9999 -9999 -9999 -9999 -9999 -9999 -9999 -9999 -9999 -9999 -9999 -9999 -9999 -9999 -9999 -9999 -9999 -9999 -9999 -9999 -9999 -9999 -9999 -9999 -9999 -9999 -9999 -9999 -9999 -9999 -9999 -9999 -9999 -9999 -9999 -9999 -9999 -9999 -9999 -9999 -9999 -9999 -9999 -9999 -9999 -9999 -9999 -9999 -9999 -9999 -9999 -9999 -9999 -9999 -9999 -9999 -9999 -9999 -9999 -9999 -9999 -9999 -9999 -9999 -9999 -9999 -9999 -9999 -9999 -9999 -9999 -9999 -9999 -9999 -9999 -9999 -9999 -9999 -9999 -9999 -9999 -9999 -9999 -9999 -9999 -9999 -9999 -9999 -9999 -9999 -9999 -9999 -9999 -9999 -9999 -9999 -9999 -9999 -9999 -9999 -9999 -9999 -9999 -9999 -9999 -9999 -9999 -9999 -9999 -9999 -9999 -9999 -9999 -9999 -9999 -9999 -9999 -9999 -9999 -9999 -9999 4.05751E-1 3.99012E-1 3.98166E-1 4.05751E-1 4.08869E-1 4.49772E-1 4.81864E-1 4.64354E-1 4.76541E-1 4.90061E-1 4.95744E-1 5.27225E-1 5.64955E-1 6.00766E-1 6.36222E-1 6.59724E-1 6.61206E-1 6.78552E-1 6.67426E-1 6.49789E-1 6.22526E-1 5.85734E-1 5.6247E-1 5.02365E-1 5.63249E-1 6.07349E-1 6.60145E-1 6.98769E-1 7.35907E-1 7.41364E-1 7.36405E-1 7.30336E-1 5.65633E-1 5.55162E-1 5.54875E-1 5.54124E-1 5.54124E-1 5.48829E-1 5.40167E-1 5.26299E-1 3.93735E-1 3.81202E-1 4.88517E-1 6.80921E-1 6.87527E-1 6.46512E-1 5.89055E-1 6.29741E-1 6.72988E-1 6.31165E-1 5.80713E-1 6.64396E-1 6.50811E-1 5.84743E-1 5.68765E-1 5.55733E-1 5.98213E-1 6.51773E-1 6.51773E-1 6.36236E-1 6.03864E-1 4.85919E-1 3.52819E-1 3.71572E-1 3.8438E-1 3.17987E-1 3.25066E-1 3.92087E-1 4.47344E-1 3.92087E-1 3.54162E-1 3.99847E-1 4.47344E-1 6.144E-1 7.05342E-1 5.94796E-1 5.16595E-1 4.79277E-1 5.05196E-1 4.33971E-1 3.71624E-1 4.10231E-1 4.18103E-1 4.35859E-1 4.1209E-1 3.88725E-1 4.67996E-1 4.9229E-1 4.67996E-1 4.84182E-1 5.01582E-1 4.69172E-1 5.33978E-1 5.17799E-1 4.611E-1 3.82157E-1 4.77261E-1 4.93911E-1 4.93911E-1 5.34417E-1 5.58539E-1 5.98081E-1 6.43589E-1 6.10089E-1 5.60809E-1 5.25757E-1 7.45742E-1 7.67528E-1 -9999 -9999 -9999 -9999 -9999 -9999 -9999 -9999 -9999 -9999 -9999 -9999 -9999 -9999 -9999 -9999 -9999 -9999 -9999 -9999
-9999 -9999 -9999 -9999 -9999 -9999 -9999 -9999 -9999 -9999 -9999 -9999 -9999 -9999 -9999 -9999 -9999 -9999 -9999 -9999 -9999 -9999 -9999 -9999 -9999 -9999 -9999 -9999 -9999 -9999 -9999 -9999 -9999 -9999 -9999 -9999 -9999 -9999 -9999 -9999 -9999 -9999 -9999 -9999 -9999 -9999 -9999 -9999 -9999 -9999 -9999 -9999 -9999 -9999 -9999 -9999 -9999 -9999 -9999 -9999 -9999 -9999 -9999 -9999 -9999 -9999 -9999 -9999 -9999 -9999 -9999 -9999 -9999 -9999 -9999 -9999 -9999 -9999 -9999 -9999 -9999 -9999 -9999 -9999 -9999 -9999 -9999 -9999 -9999 -9999 -9999 -9999 -9999 -9999 -9999 -9999 -9999 -9999 -9999 -9999 -9999 -9999 -9999 -9999 -9999 -9999 -9999 -9999 -9999 -9999 -9999 -9999 -9999 -9999 -9999 -9999 -9999 -9999 -9999 -9999 -9999 -9999 -9999 -9999 -9999 -9999 -9999 -9999 -9999 -9999 -9999 -9999 -9999 -9999 4.21668E-1 4.14085E-1 4.0382E-1 4.00142E-1 3.72948E-1 3.70648E-1 3.72948E-1 3.80653E-1 3.86861E-1 3.9037E-1 3.74884E-1 4.1112E-1 4.39916E-1 4.71164E-1 5.05512E-1 5.36137E-1 5.47948E-1 5.38188E-1 5.40226E-1 5.3255E-1 5.35816E-1 5.39004E-1 5.06754E-1 4.90758E-1 4.47263E-1 4.95651E-1 5.39308E-1 5.55566E-1 5.72108E-1 6.30491E-1 6.87186E-1 7.18459E-1 7.03495E-1 7.08786E-1 5.77072E-1 5.54298E-1 5.65633E-1 5.65633E-1 5.65633E-1 5.5347E-1 5.43226E-1 4.65415E-1 3.39073E-1 3.56493E-1 4.74635E-1 6.80921E-1 6.59178E-1 6.38728E-1 6.71931E-1 6.40509E-1 6.07532E-1 5.73051E-1 6.66506E-1 6.51773E-1 6.13106E-1 4.99976E-1 4.41073E-1 4.99382E-1 5.40904E-1 4.82715E-1 4.88997E-1 5.6401E-1 6.35101E-1 5.74178E-1 4.87522E-1 5.25498E-1 4.75027E-1 4.07659E-1 3.54162E-1 2.90526E-1 3.25066E-1 2.83883E-1 2.97259E-1 3.39462E-1 3.92087E-1 5.59075E-1 6.26096E-1 6.07301E-1 6.44202E-1 6.40572E-1 6.45599E-1 5.37255E-1 4.83736E-1 4.98166E-1 5.34714E-1 4.74169E-1 4.02403E-1 4.1209E-1 3.81043E-1 3.58364E-1 3.88725E-1 3.65859E-1 3.50938E-1 3.88725E-1 4.77261E-1 4.37021E-1 4.0539E-1 4.0539E-1 4.37021E-1 4.45456E-1 4.77701E-1 5.26335E-1 5.74474E-1 6.36388E-1 6.80139E-1 7.60433E-1 7.52177E-1 7.54665E-1 7.47478E-1 7.46314E-1 -9999 -9999 -9999 -9999 -9999 -9999 -9999 -9999 -9999 -9999 -9999 -9999 7.82166E-1 7.76174E-1 7.55491E-1 -9999 -9999 -9999 -9999 -9999
-9999 -9999 -9999 -9999 -9999 -9999 -9999 -9999 -9999 -9999 -9999 -9999 -9999 -9999 -9999 -9999 -9999 -9999 -9999 -9999 -9999 -9999 -9999 -9999 -9999 -9999 -9999 -9999 -9999 -9999 -9999 -9999 -9999 -9999 -9999 -9999 -9999 -9999 -9999 -9999 -9999 -9999 -9999 -9999 -9999 -9999 -9999 -9999 -9999 -9999 -9999 -9999 -9999 -9999 -9999 -9999 -9999 -9999 -9999 -9999 -9999 -9999 -9999 -9999 -9999 -9999 -9999 -9999 -9999 -9999 -9999 -9999 -9999 -9999 -9999 -9999 -9999 -9999 -9999 -9999 -9999 -9999 -9999 -9999 -9999 -9999 -9999 -9999 -9999 -9999 -9999 -9999 -9999 -9999 -9999 -9999 -9999 -9999 -9999 -9999 -9999 -9999 -9999 -9999 -9999 -9999 -9999 -9999 -9999 -9999 -9999 -9999 -9999 -9999 -9999 -9999 -9999 -9999 -9999 -9999 -9999 -9999 -9999 -9999 -9999 -9999 -9999 -9999 -9999 -9999 -9999 -9999 -9999 4.22068E-1 4.20868E-1 4.16077E-1 4.08127E-1 3.81814E-1 3.77178E-1 3.72564E-1 3.69883E-1 3.67973E-1 3.66829E-1 3.45406E-1 3.50244E-1 3.55865E-1 3.61527E-1 3.71047E-1 4.09533E-1 4.12323E-1 4.48358E-1 4.44378E-1 4.53308E-1 4.94039E-1 5.18565E-1 4.93218E-1 4.057E-1 3.99781E-1 4.37549E-1 4.73676E-1 4.99084E-1 5.26057E-1 5.35047E-1 5.78996E-1 6.10308E-1 6.94791E-1 7.14628E-1 7.08299E-1 7.10728E-1 5.77072E-1 5.65633E-1 5.65633E-1 5.65633E-1 5.15195E-1 4.90332E-1 3.56939E-1 3.31328E-1 4.00236E-1 4.84797E-1 5.25636E-1 5.81038E-1 6.50514E-1 6.39E-1 6.02002E-1 6.05948E-1 6.1908E-1 6.36696E-1 6.08378E-1 5.17206E-1 4.52221E-1 3.61052E-1 3.61454E-1 3.46261E-1 3.46064E-1 4.19608E-1 4.96191E-1 5.44771E-1 5.76787E-1 6.05894E-1 5.2913E-1 4.01412E-1 3.17987E-1 3.10992E-1 2.40047E-1 2.83883E-1 3.69143E-1 4.47344E-1 4.6879E-1 4.91463E-1 5.73742E-1 5.32485E-1 4.43926E-1 4.95679E-1 5.6398E-1 6.41875E-1 6.04267E-1 5.72997E-1 5.77922E-1 5.22685E-1 5.48017E-1 5.05571E-1 3.94626E-1 3.96462E-1 3.81043E-1 3.65859E-1 3.58364E-1 3.07973E-1 3.36302E-1 3.43583E-1 3.52014E-1 3.74525E-1 4.9347E-1 5.33978E-1 4.9347E-1 5.02023E-1 5.58539E-1 6.21242E-1 6.87157E-1 7.48758E-1 7.28718E-1 7.47643E-1 7.47676E-1 7.46045E-1 -9999 -9999 -9999 -9999 -9999 -9999 -9999 -9999 -9999 -9999 -9999 -9999 7.85385E-1 7.80582E-1 7.97982E-1 7.7512E-1 7.53379E-1 -9999 -9999 -9999 -9999
-9999 -9999 -9999 -9999 -9999 -9999 -9999 -9999 -9999 -9999 -9999 -9999 -9999 -9999 -9999 -9999 -9999 -9999 -9999 -9999 -9999 -9999 -9999 -9999 -9999 -9999 -9999 -9999 -9999 -9999 -9999 -9999 -9999 -9999 -9999 -9999 -9999 -9999 -9999 -9999 -9999 -9999 -9999 -9999 -9999 -9999 -9999 -9999 -9999 -9999 -9999 -9999 -9999 -9999 -9999 -9999 -9999 -9999 -9999 -9999 -9999 -9999 -9999 -9999 -9999 -9999 -9999 -9999 -9999 -9999 -9999 -9999 -9999 -9999 -9999 -9999 -9999 -9999 -9999 -9999 -9999 -9999 -9999 -9999 -9999 -9999 -9999 -9999 -9999 -9999 -9999 -9999 -9999 -9999 -9999 -9999 -9999 -9999 -9999 -9999 -9999 -9999 -9999 -9999 -9999 -9999 -9999 -9999 -9999 -9999 -9999 -9999 -9999 -9999 -9999 -9999 -9999 -9999 -9999 -9999 -9999 -9999 -9999 -9999 -9999 -9999 -9999 -9999 -9999 -9999 -9999 -9999 4.21268E-1 4.19669E-1 4.20068E-1 4.1887E-1 3.9037E-1 3.85694E-1 3.68807E-1 3.64616E-1 3.60445E-1 3.68737E-1 3.44293E-1 3.44293E-1 3.46891E-1 3.46519E-1 3.43553E-1 3.45035E-1 3.27537E-1 3.37001E-1 3.56252E-1 3.78291E-1 4.19424E-1 4.55266E-1 4.53279E-1 4.13238E-1 4.10456E-1 4.57756E-1 5.16079E-1 5.51992E-1 6.26347E-1 6.7579E-1 6.62493E-1 6.57036E-1 6.93983E-1 7.05008E-1 7.14628E-1 7.08178E-1 7.06104E-1 7.01525E-1 5.50063E-1 5.38478E-1 5.38478E-1 5.0793E-1 4.16635E-1 3.3607E-1 3.55672E-1 4.8964E-1 5.33403E-1 5.60741E-1 5.37258E-1 5.95789E-1 5.92501E-1 5.93662E-1 5.8671E-1 5.63411E-1 5.209E-1 4.76702E-1 3.92782E-1 2.97192E-1 3.09765E-1 3.64981E-1 3.29215E-1 2.74616E-1 3.29215E-1 3.12099E-1 3.94625E-1 5.47757E-1 4.82037E-1 4.65029E-1 3.30262E-1 2.20395E-1 1.74307E-1 1.93784E-1 3.17987E-1 4.23419E-1 5.41367E-1 6.12644E-1 5.59105E-1 4.15517E-1 3.46776E-1 3.46776E-1 3.92087E-1 5.3075E-1 4.84298E-1 3.46776E-1 3.64079E-1 3.94626E-1 3.94626E-1 4.18103E-1 5.1431E-1 5.27169E-1 4.87574E-1 4.9229E-1 4.67996E-1 4.04252E-1 3.07973E-1 2.87623E-1 2.94317E-1 3.43583E-1 4.85362E-1 7.17345E-1 6.24674E-1 6.62084E-1 6.62084E-1 6.28846E-1 7.02963E-1 7.53131E-1 7.21493E-1 7.24107E-1 7.48136E-1 7.46414E-1 7.44449E-1 -9999 -9999 -9999 -9999 -9999 -9999 -9999 -9999 -9999 -9999 -9999 -9999 7.86604E-1 7.82697E-1 7.9888E-1 7.99257E-1 7.69051E-1 -9999 -9999 -9999 -9999
-9999 -9999 -9999 -9999 -9999 -9999 -9999 -9999 -9999 -9999 -9999 -9999 -9999 -9999 -9999 -9999 -9999 -9999 -9999 -9999 -9999 -9999 -9999 -9999 -9999 -9999 -9999 -9999 -9999 -9999 -9999 -9999 -9999 -9999 -9999 -9999 -9999 -9999 -9999 -9999 -9999 -9999 -9999 -9999 -9999 -9999 -9999 -9999 -9999 -9999 -9999 -9999 -9999 -9999 -9999 -9999 -9999 -9999 -9999 -9999 -9999 -9999 -9999 -9999 -9999 -9999 -9999 -9999 -9999 -9999 -9999 -9999 -9999 -9999 -9999 -9999 -9999 -9999 -9999 -9999 -9999 -9999 -9999 -9999 -9999 -9999 -9999 -9999 -9999 -9999 -9999 -9999 -9999 -9999 -9999 -9999 -9999 -9999 -9999 -9999 -9999 -9999 -9999 -9999 -9999 -9999 -9999 -9999 -9999 -9999 -9999 -9999 -9999 -9999 -9999 -9999 -9999 -9999 -9999 -9999 -9999 -9999 -9999 -9999 -9999 -9999 -9999 -9999 -9999 -9999 -9999 -9999 4.1887E-1 4.16475E-1 3.95065E-1 3.82273E-1 3.7802E-1 3.74555E-1 3.70719E-1 3.68044E-1 3.41773E-1 3.37358E-1 3.34065E-1 3.43923E-1 3.46148E-1 3.46891E-1 3.21781E-1 3.20351E-1 3.36934E-1 3.36268E-1 3.42153E-1 3.41046E-1 3.54748E-1 3.49178E-1 3.57802E-1 3.97741E-1 4.6862E-1 4.8745E-1 4.93266E-1 5.56451E-1 6.19947E-1 7.01188E-1 7.14466E-1 7.24012E-1 7.21568E-1 7.14628E-1 7.13747E-1 7.01772E-1 6.76613E-1 6.76355E-1 5.71712E-1 5.38478E-1 5.26851E-1 4.97199E-1 3.91748E-1 3.58E-1 4.49431E-1 6.03864E-1 6.15117E-1 5.60262E-1 4.39563E-1 4.42724E-1 4.69506E-1 5.07615E-1 5.76787E-1 5.17032E-1 5.0249E-1 6.7068E-1 5.94955E-1 5.53755E-1 6.20991E-1 4.27313E-1 3.3729E-1 2.43503E-1 2.37575E-1 2.682E-1 3.96169E-1 5.03487E-1 3.99782E-1 3.35821E-1 2.94427E-1 1.98904E-1 1.83846E-1 2.37575E-1 2.682E-1 3.29215E-1 4.95676E-1 5.77456E-1 4.10294E-1 2.97259E-1 2.58252E-1 2.64516E-1 3.25066E-1 4.39336E-1 4.82696E-1 3.10992E-1 2.77333E-1 2.79471E-1 2.92724E-1 3.4919E-1 4.49976E-1 4.18103E-1 4.33971E-1 3.4919E-1 3.64079E-1 4.27898E-1 3.81043E-1 3.29098E-1 3.58364E-1 4.43854E-1 6.96198E-1 6.42527E-1 5.80146E-1 5.53452E-1 5.22309E-1 5.3015E-1 4.98155E-1 7.23197E-1 7.25075E-1 7.24869E-1 7.23268E-1 7.44996E-1 7.4338E-1 -9999 -9999 -9999 -9999 -9999 -9999 -9999 -9999 -9999 -9999 -9999 -9999 -9999 -9999 -9999 -9999 -9999 -9999 -9999 -9999 -9999
-9999 -9999 -9999 -9999 -9999 -9999 -9999 -9999 -9999 -9999 -9999 -9999 -9999 -9999 -9999 -9999 -9999 -9999 -9999 -9999 -9999 -9999 -9999 -9999 -9999 -9999 -9999 -9999 -9999 -9999 -9999 -9999 -9999 -9999 -9999 -9999 -9999 -9999 -9999 -9999 -9999 -9999 -9999 -9999 -9999 -9999 -9999 -9999 -9999 -9999 -9999 -9999 -9999 -9999 -9999 -9999 -9999 -9999 -9999 -9999 -9999 -9999 -9999 -9999 -9999 -9999 -9999 -9999 -9999 -9999 -9999 -9999 -9999 -9999 -9999 -9999 -9999 -9999 -9999 -9999 -9999 -9999 -9999 -9999 -9999 -9999 -9999 -9999 -9999 -9999 -9999 -9999 -9999 -9999 -9999 -9999 -9999 -9999 -9999 -9999 -9999 -9999 -9999 -9999 -9999 -9999 -9999 -9999 -9999 -9999 -9999 -9999 -9999 -9999 -9999 -9999 -9999 -9999 -9999 -9999 -9999 -9999 -9999 -9999 -9999 -9999 -9999 -9999 -9999 -9999 -9999 4.07803E-1 4.06615E-1 3.83824E-1 3.82273E-1 3.79951E-1 3.76864E-1 3.7417E-1 3.7417E-1 3.63422E-1 3.61148E-1 3.53987E-1 3.35527E-1 3.32606E-1 3.32971E-1 3.21423E-1 3.22139E-1 3.24293E-1 3.3444E-1 3.88692E-1 4.21023E-1 3.77249E-1 3.54861E-1 3.35945E-1 3.25774E-1 3.44717E-1 3.82518E-1 3.8104E-1 3.88037E-1 4.44028E-1 5.35387E-1 6.1367E-1 6.35664E-1 6.81654E-1 7.14466E-1 7.21568E-1 6.91711E-1 6.81662E-1 6.71442E-1 6.81662E-1 6.67488E-1 5.47826E-1 5.38478E-1 4.70319E-1 4.10989E-1 5.15658E-1 5.74911E-1 5.86076E-1 4.82343E-1 4.5686E-1 4.26524E-1 3.96091E-1 4.19864E-1 4.88673E-1 5.35631E-1 5.74362E-1 6.26512E-1 6.76098E-1 6.28159E-1 6.84181E-1 6.44467E-1 6.53537E-1 3.19456E-1 2.31748E-1 2.43503E-1 2.682E-1 3.25871E-1 4.01438E-1 4.00467E-1 2.70949E-1 1.98904E-1 1.52175E-1 1.52175E-1 2.1487E-1 3.08086E-1 4.04379E-1 5.28112E-1 4.36778E-1 3.98075E-1 3.43702E-1 2.83883E-1 2.34178E-1 3.10992E-1 3.92087E-1 4.82122E-1 4.59816E-1 3.25066E-1 2.46016E-1 2.34178E-1 3.64079E-1 3.94626E-1 3.13277E-1 3.71624E-1 3.20299E-1 2.72984E-1 3.41852E-1 6.12038E-1 6.27331E-1 6.64414E-1 7.07373E-1 7.07973E-1 6.18758E-1 5.6497E-1 5.2217E-1 4.86371E-1 7.09865E-1 7.02188E-1 7.25041E-1 7.24903E-1 7.23618E-1 7.21744E-1 7.19946E-1 7.42403E-1 -9999 -9999 -9999 -9999 -9999 -9999 -9999 -9999 -9999 -9999 -9999 -9999 -9999 -9999 -9999 -9999 -9999 -9999 -9999 -9999 -9999
-9999 -9999 -9999 -9999 -9999 -9999 -9999 -9999 -9999 -9999 -9999 -9999 -9999 -9999 -9999 -9999 -9999 -9999 -9999 -9999 -9999 -9999 -9999 -9999 -9999 -9999 -9999 -9999 -9999 -9999 -9999 -9999 -9999 -9999 -9999 -9999 -9999 -9999 -9999 -9999 -9999 -9999 -9999 -9999 -9999 -9999 -9999 -9999 -9999 -9999 -9999 -9999 -9999 -9999 -9999 -9999 -9999 -9999 -9999 -9999 -9999 -9999 -9999 -9999 -9999 -9999 -9999 -9999 -9999 -9999 -9999 -9999 -9999 -9999 -9999 -9999 -9999 -9999 -9999 -9999 -9999 -9999 -9999 -9999 -9999 -9999 -9999 -9999 -9999 -9999 -9999 -9999 -9999 -9999 -9999 -9999 -9999 -9999 -9999 -9999 -9999 -9999 -9999 -9999 -9999 -9999 -9999 -9999 -9999 -9999 -9999 -9999 -9999 -9999 -9999 -9999 -9999 -9999 -9999 -9999 -9999 -9999 -9999 -9999 -9999 -9999 -9999 -9999 -9999 -9999 -9999 4.03057E-1 3.82273E-1 3.82661E-1 3.83048E-1 3.80338E-1 3.77635E-1 3.75709E-1 3.66083E-1 3.69135E-1 3.67227E-1 3.61905E-1 3.56618E-1 3.26454E-1 3.21781E-1 3.20708E-1 3.21423E-1 3.22856E-1 3.29347E-1 3.47342E-1 3.76864E-1 4.54982E-1 4.88011E-1 4.24821E-1 3.91933E-1 3.669E-1 3.23396E-1 3.28738E-1 3.27291E-1 3.35288E-1 3.80732E-1 4.58171E-1 4.85969E-1 5.52075E-1 6.09569E-1 6.55664E-1 6.66326E-1 6.67055E-1 6.69354E-1 6.81662E-1 6.82933E-1 6.36277E-1 6.06939E-1 5.09842E-1 4.92181E-1 4.99487E-1 4.97512E-1 4.82752E-1 4.15621E-1 3.86855E-1 3.68731E-1 3.9061E-1 5.1577E-1 5.7567E-1 5.60372E-1 4.24192E-1 5.13386E-1 6.34949E-1 6.33948E-1 5.567E-1 6.01561E-1 6.61573E-1 4.45024E-1 3.87514E-1 3.54364E-1 2.55655E-1 2.31748E-1 3.34154E-1 2.8392E-1 1.93784E-1 1.40036E-1 1.60738E-1 2.1487E-1 2.4953E-1 3.08086E-1 4.82802E-1 4.52728E-1 2.83501E-1 2.26021E-1 2.81127E-1 3.01212E-1 2.37575E-1 2.17173E-1 2.77333E-1 4.17597E-1 4.37425E-1 4.07659E-1 3.04082E-1 2.17173E-1 2.58252E-1 3.20299E-1 2.72984E-1 2.86051E-1 2.86051E-1 3.06338E-1 3.4919E-1 6.25533E-1 7.13517E-1 6.48773E-1 5.77323E-1 6.18758E-1 5.66766E-1 6.8882E-1 7.36237E-1 7.0852E-1 7.01442E-1 7.01965E-1 7.01442E-1 7.22951E-1 7.22029E-1 7.20411E-1 7.19946E-1 -9999 -9999 -9999 -9999 -9999 -9999 -9999 -9999 -9999 -9999 -9999 -9999 -9999 -9999 -9999 -9999 -9999 -9999 -9999 -9999 -9999 -9999
-9999 -9999 -9999 -9999 -9999 -9999 -9999 -9999 -9999 -9999 -9999 -9999 -9999 -9999 -9999 -9999 -9999 -9999 -9999 -9999 -9999 -9999 -9999 -9999 -9999 -9999 -9999 -9999 -9999 -9999 -9999 -9999 -9999 -9999 -9999 -9999 -9999 -9999 -9999 -9999 -9999 -9999 -9999 -9999 -9999 -9999 -9999 -9999 -9999 -9999 -9999 -9999 -9999 -9999 -9999 -9999 -9999 -9999 -9999 -9999 -9999 -9999 -9999 -9999 -9999 -9999 -9999 -9999 -9999 -9999 -9999 -9999 -9999 -9999 -9999 -9999 -9999 -9999 -9999 -9999 -9999 -9999 -9999 -9999 -9999 -9999 -9999 -9999 -9999 -9999 -9999 -9999 -9999 -9999 -9999 -9999 -9999 -9999 -9999 -9999 -9999 -9999 -9999 -9999 -9999 -9999 -9999 -9999 -9999 -9999 -9999 -9999 -9999 -9999 -9999 -9999 -9999 -9999 -9999 -9999 -9999 -9999 -9999 -9999 -9999 -9999 -9999 -9999 -9999 -9999 -9999 -9999 -9999 3.7802E-1 3.80725E-1 3.81499E-1 3.60083E-1 3.73348E-1 3.76424E-1 3.77194E-1 3.77965E-1 3.82993E-1 3.61228E-1 3.55569E-1 3.45484E-1 3.35171E-1 3.26815E-1 3.22856E-1 2.98034E-1 3.12584E-1 3.33752E-1 3.93179E-1 5.10902E-1 5.12207E-1 4.91367E-1 4.68521E-1 4.57914E-1 4.34075E-1 4.19152E-1 3.65764E-1 3.44792E-1 3.48881E-1 3.33568E-1 3.78527E-1 4.58365E-1 5.53335E-1 5.19377E-1 5.44623E-1 6.01484E-1 6.69882E-1 7.00102E-1 6.43999E-1 5.58832E-1 5.43497E-1 5.42523E-1 5.30492E-1 5.63097E-1 5.74911E-1 4.97102E-1 4.96206E-1 4.65164E-1 4.55789E-1 4.7367E-1 4.72368E-1 4.62898E-1 4.56785E-1 4.10416E-1 3.90012E-1 4.21103E-1 5.81893E-1 5.79655E-1 6.28196E-1 4.0818E-1 3.70356E-1 3.12093E-1 2.43119E-1 1.9121E-1 2.1209E-1 1.62893E-1 1.34238E-1 1.45959E-1 2.31748E-1 3.29215E-1 3.68623E-1 4.80675E-1 5.61374E-1 4.20552E-1 2.87731E-1 1.69686E-1 2.09447E-1 2.20395E-1 1.65163E-1 1.83846E-1 2.61879E-1 3.54162E-1 2.90526E-1 3.32225E-1 3.17987E-1 2.52085E-1 2.64516E-1 3.69143E-1 3.94626E-1 6.17902E-1 5.47014E-1 5.63041E-1 6.10212E-1 6.84831E-1 6.04052E-1 5.87809E-1 5.25256E-1 5.56149E-1 6.49793E-1 6.81223E-1 7.0393E-1 7.18414E-1 6.99535E-1 7.00085E-1 6.99535E-1 7.20773E-1 7.20411E-1 7.19946E-1 7.19946E-1 -9999 -9999 -9999 -9999 -9999 -9999 -9999 -9999 -9999 -9999 -9999 -9999 -9999 -9999 -9999 -9999 -9999 -9999 -9999 -9999 -9999 -9999
-9999 -9999 -9999 -9999 -9999 -9999 -9999 -9999 -9999 -9999 -9999 -9999 -9999 -9999 -9999 -9999 -9999 -9999 -9999 -9999 -9999 -9999 -9999 -9999 -9999 -9999 -9999 -9999 -9999 -9999 -9999 -9999 -9999 -9999 -9999 -9999 -9999 -9999 -9999 -9999 -9999 -9999 -9999 -9999 -9999 -9999 -9999 -9999 -9999 -9999 -9999 -9999 -9999 -9999 -9999 -9999 -9999 -9999 -9999 -9999 -9999 -9999 -9999 -9999 -9999 -9999 -9999 -9999 -9999 -9999 -9999 -9999 -9999 -9999 -9999 -9999 -9999 -9999 -9999 -9999 -9999 -9999 -9999 -9999 -9999 -9999 -9999 -9999 -9999 -9999 -9999 -9999 -9999 -9999 -9999 -9999 -9999 -9999 -9999 -9999 -9999 -9999 -9999 -9999 -9999 -9999 -9999 -9999 -9999 -9999 -9999 -9999 -9999 -9999 -9999 -9999 -9999 -9999 -9999 -9999 -9999 -9999 -9999 -9999 -9999 -9999 -9999 -9999 -9999 -9999 -9999 -9999 -9999 3.73402E-1 3.78792E-1 3.66916E-1 3.96259E-1 4.12857E-1 4.17239E-1 4.09282E-1 4.11267E-1 4.1725E-1 4.44528E-1 4.26855E-1 4.08104E-1 3.83004E-1 3.49204E-1 3.09835E-1 3.02516E-1 2.99409E-1 3.11879E-1 3.31203E-1 3.87712E-1 4.38918E-1 4.85301E-1 5.28594E-1 5.5012E-1 5.49308E-1 5.2558E-1 4.1723E-1 3.9622E-1 3.5566E-1 3.79156E-1 3.48245E-1 3.57612E-1 3.99903E-1 4.1615E-1 4.51118E-1 5.38438E-1 6.48222E-1 6.87456E-1 6.67156E-1 6.73847E-1 6.18856E-1 6.72207E-1 6.44467E-1 5.89346E-1 5.66564E-1 5.89346E-1 5.4727E-1 6.22785E-1 6.25165E-1 6.36045E-1 6.01911E-1 5.13957E-1 6.35459E-1 6.29929E-1 4.36776E-1 3.69604E-1 5.5431E-1 5.79244E-1 6.02634E-1 3.95031E-1 3.76915E-1 2.88543E-1 1.84125E-1 1.50051E-1 1.38054E-1 1.00789E-1 1.41961E-1 2.46442E-1 3.11484E-1 4.08247E-1 5.05749E-1 5.21885E-1 4.92244E-1 3.85344E-1 2.43503E-1 1.60738E-1 1.65163E-1 1.74307E-1 1.60738E-1 1.60738E-1 2.09447E-1 2.37575E-1 2.22741E-1 2.28409E-1 2.28409E-1 2.46016E-1 3.10992E-1 4.23419E-1 6.29483E-1 5.9884E-1 6.94991E-1 6.76858E-1 6.8333E-1 6.90765E-1 6.44481E-1 6.3454E-1 6.08535E-1 4.94387E-1 7.07613E-1 7.10611E-1 7.13441E-1 7.0852E-1 6.99535E-1 6.99535E-1 6.99535E-1 6.99535E-1 7.19946E-1 7.19946E-1 7.19946E-1 -9999 -9999 -9999 -9999 -9999 -9999 -9999 -9999 -9999 -9999 -9999 -9999 -9999 -9999 -9999 -9999 -9999 -9999 -9999 -9999 -9999 -9999
-9999 -9999 -9999 -9999 -9999 -9999 -9999 -9999 -9999 -9999 -9999 -9999 -9999 -9999 -9999 -9999 -9999 -9999 -9999 -9999 -9999 -9999 -9999 -9999 -9999 -9999 -9999 -9999 -9999 -9999 -9999 -9999 -9999 -9999 -9999 -9999 -9999 -9999 -9999 -9999 -9999 -9999 -9999 -9999 -9999 -9999 -9999 -9999 -9999 -9999 -9999 -9999 -9999 -9999 -9999 -9999 -9999 -9999 -9999 -9999 -9999 -9999 -9999 -9999 -9999 -9999 -9999 -9999 -9999 -9999 -9999 -9999 -9999 -9999 -9999 -9999 -9999 -9999 -9999 -9999 -9999 -9999 -9999 -9999 -9999 -9999 -9999 -9999 -9999 -9999 -9999 -9999 -9999 -9999 -9999 -9999 -9999 -9999 -9999 -9999 -9999 -9999 -9999 -9999 -9999 -9999 -9999 -9999 -9999 -9999 -9999 -9999 -9999 -9999 -9999 -9999 -9999 -9999 -9999 -9999 -9999 -9999 -9999 -9999 -9999 -9999 -9999 -9999 -9999 -9999 -9999 -9999 3.69572E-1 3.73786E-1 3.6806E-1 4.04926E-1 4.48978E-1 4.94255E-1 5.13864E-1 4.41768E-1 4.50613E-1 4.97957E-1 5.38006E-1 5.20096E-1 4.82043E-1 4.23693E-1 3.78092E-1 3.51487E-1 3.38144E-1 3.3084E-1 3.18965E-1 2.89931E-1 3.15483E-1 3.74178E-1 4.34404E-1 4.42962E-1 4.72608E-1 5.03679E-1 4.54445E-1 4.18618E-1 4.15751E-1 4.1376E-1 4.34118E-1 4.37271E-1 3.7429E-1 3.51604E-1 3.44671E-1 3.75206E-1 4.47543E-1 5.24779E-1 6.47238E-1 6.75966E-1 6.76098E-1 6.93036E-1 6.00601E-1 6.11751E-1 6.00601E-1 5.32854E-1 4.81925E-1 4.213E-1 6.1428E-1 5.39962E-1 4.02566E-1 4.97007E-1 4.95482E-1 6.14355E-1 6.23573E-1 5.49516E-1 4.72257E-1 5.58446E-1 4.38842E-1 4.48978E-1 4.32142E-1 3.61641E-1 2.89592E-1 2.25185E-1 1.54236E-1 1.09961E-1 1.06825E-1 1.30511E-1 1.9121E-1 2.34589E-1 3.7348E-1 5.11733E-1 4.48302E-1 3.72804E-1 2.56377E-1 1.89528E-1 1.88765E-1 2.26021E-1 2.20395E-1 2.20395E-1 1.98904E-1 2.37575E-1 1.74307E-1 1.52175E-1 1.65163E-1 2.64516E-1 2.70877E-1 2.70877E-1 3.17987E-1 3.54162E-1 6.59595E-1 5.46124E-1 5.43726E-1 5.41835E-1 5.1034E-1 4.98491E-1 5.1934E-1 6.5125E-1 7.00517E-1 6.98191E-1 6.97815E-1 6.87001E-1 6.77655E-1 6.99535E-1 6.99535E-1 6.99535E-1 6.99535E-1 6.99535E-1 7.19946E-1 7.19946E-1 -9999 -9999 -9999 -9999 -9999 -9999 -9999 -9999 -9999 -9999 -9999 -9999 -9999 -9999 -9999 -9999 -9999 -9999 -9999 -9999 -9999 -9999
-9999 -9999 -9999 -9999 -9999 -9999 -9999 -9999 -9999 -9999 -9999 -9999 -9999 -9999 -9999 -9999 -9999 -9999 -9999 -9999 -9999 -9999 -9999 -9999 -9999 -9999 -9999 -9999 -9999 -9999 -9999 -9999 -9999 -9999 -9999 -9999 -9999 -9999 -9999 -9999 -9999 -9999 -9999 -9999 -9999 -9999 -9999 -9999 -9999 -9999 -9999 -9999 -9999 -9999 -9999 -9999 -9999 -9999 -9999 -9999 -9999 -9999 -9999 -9999 -9999 -9999 -9999 -9999 -9999 -9999 -9999 -9999 -9999 -9999 -9999 -9999 -9999 -9999 -9999 -9999 -9999 -9999 -9999 -9999 -9999 -9999 -9999 -9999 -9999 -9999 -9999 -9999 -9999 -9999 -9999 -9999 -9999 -9999 -9999 -9999 -9999 -9999 -9999 -9999 -9999 -9999 -9999 -9999 -9999 -9999 -9999 -9999 -9999 -9999 -9999 -9999 -9999 -9999 -9999 -9999 -9999 -9999 -9999 -9999 -9999 -9999 -9999 -9999 -9999 -9999 -9999 -9999 3.43621E-1 3.55183E-1 4.02951E-1 4.51821E-1 4.77118E-1 5.17218E-1 5.26569E-1 4.84836E-1 4.41768E-1 5.19126E-1 5.56629E-1 5.61886E-1 5.07438E-1 4.76767E-1 4.53911E-1 4.18493E-1 4.07753E-1 4.09662E-1 3.4338E-1 3.01203E-1 2.92301E-1 3.30847E-1 3.768E-1 3.84997E-1 4.30049E-1 4.64632E-1 5.10436E-1 5.2838E-1 5.26335E-1 5.13716E-1 5.27971E-1 5.04209E-1 4.00053E-1 3.30432E-1 3.76603E-1 3.74366E-1 4.0511E-1 4.99243E-1 6.03556E-1 6.18445E-1 5.7972E-1 5.55996E-1 4.89761E-1 5.79158E-1 5.02428E-1 4.4163E-1 6.20762E-1 5.7566E-1 4.77152E-1 5.1156E-1 4.21996E-1 3.92238E-1 5.37069E-1 4.77804E-1 6.07464E-1 5.24045E-1 6.04065E-1 4.32142E-1 3.33127E-1 3.12629E-1 3.00473E-1 2.7977E-1 2.54802E-1 1.71608E-1 1.26873E-1 2.1209E-1 1.34238E-1 1.9121E-1 2.77793E-1 3.25569E-1 3.85125E-1 4.65357E-1 5.28704E-1 4.40206E-1 3.36841E-1 4.78862E-1 4.77478E-1 5.17575E-1 5.0731E-1 4.62638E-1 4.04379E-1 4.68128E-1 3.96589E-1 2.26021E-1 2.26021E-1 2.74616E-1 3.54162E-1 3.10992E-1 3.25066E-1 3.61619E-1 3.61619E-1 4.15517E-1 4.95821E-1 5.71007E-1 5.9467E-1 6.59397E-1 6.84841E-1 6.89866E-1 6.98207E-1 6.87001E-1 6.87001E-1 6.77655E-1 6.77655E-1 6.77655E-1 6.99535E-1 6.99535E-1 6.99535E-1 6.99535E-1 7.19946E-1 7.19946E-1 -9999 -9999 -9999 -9999 -9999 -9999 -9999 -9999 -9999 -9999 -9999 -9999 -9999 -9999 -9999 -9999 -9999 -9999 -9999 -9999 -9999 -9999
-9999 -9999 -9999 -9999 -9999 -9999 -9999 -9999 -9999 -9999 -9999 -9999 -9999 -9999 -9999 -9999 -9999 -9999 -9999 -9999 -9999 -9999 -9999 -9999 -9999 -9999 -9999 -9999 -9999 -9999 -9999 -9999 -9999 -9999 -9999 -9999 -9999 -9999 -9999 -9999 -9999 -9999 -9999 -9999 -9999 -9999 -9999 -9999 -9999 -9999 -9999 -9999 -9999 -9999 -9999 -9999 -9999 -9999 -9999 -9999 -9999 -9999 -9999 -9999 -9999 -9999 -9999 -9999 -9999 -9999 -9999 -9999 -9999 -9999 -9999 -9999 -9999 -9999 -9999 -9999 -9999 -9999 -9999 -9999 -9999 -9999 -9999 -9999 -9999 -9999 -9999 -9999 -9999 -9999 -9999 -9999 -9999 -9999 -9999 -9999 -9999 -9999 -9999 -9999 -9999 -9999 -9999 -9999 -9999 -9999 -9999 -9999 -9999 -9999 -9999 -9999 -9999 -9999 -9999 -9999 -9999 -9999 -9999 -9999 -9999 -9999 -9999 -9999 -9999 -9999 -9999 3.46216E-1 3.35892E-1 3.49566E-1 4.17963E-1 4.71724E-1 4.65682E-1 4.84092E-1 4.94752E-1 4.6895E-1 4.20845E-1 4.18447E-1 4.22491E-1 4.48224E-1 4.55946E-1 4.73085E-1 5.00055E-1 4.86598E-1 4.68263E-1 4.74729E-1 4.25705E-1 3.46717E-1 3.00513E-1 3.04951E-1 3.30121E-1 3.59807E-1 4.59255E-1 6.00624E-1 6.76753E-1 6.79733E-1 6.69354E-1 6.89937E-1 6.2228E-1 5.50874E-1 4.05256E-1 3.34437E-1 3.67856E-1 3.61464E-1 4.03457E-1 4.509E-1 4.63736E-1 4.51122E-1 4.57611E-1 4.26638E-1 5.72068E-1 6.36045E-1 6.57128E-1 5.85179E-1 4.67972E-1 4.27299E-1 3.66805E-1 4.92256E-1 5.31649E-1 4.7259E-1 4.45894E-1 5.44641E-1 6.62314E-1 5.02324E-1 4.56171E-1 3.25717E-1 2.77804E-1 1.60249E-1 1.17813E-1 1.34238E-1 1.34238E-1 1.06825E-1 1.09961E-1 1.50051E-1 2.23138E-1 2.64962E-1 3.32734E-1 3.39977E-1 3.52604E-1 4.40586E-1 4.80918E-1 4.89109E-1 4.67765E-1 4.59265E-1 4.69914E-1 4.43457E-1 5.48792E-1 5.98072E-1 5.45176E-1 5.41099E-1 4.91193E-1 4.68128E-1 4.92422E-1 5.00533E-1 5.73017E-1 5.76341E-1 5.99916E-1 3.92087E-1 4.15517E-1 4.71515E-1 5.44377E-1 5.36317E-1 5.55042E-1 6.17902E-1 6.48043E-1 6.87969E-1 6.74614E-1 6.87001E-1 6.77655E-1 6.77655E-1 6.77655E-1 6.77655E-1 6.99535E-1 6.99535E-1 6.99535E-1 6.99535E-1 6.99535E-1 7.19946E-1 -9999 -9999 -9999 -9999 -9999 -9999 -9999 -9999 -9999 -9999 -9999 -9999 -9999 -9999 -9999 -9999 -9999 -9999 -9999 -9999 -9999 -9999
-9999 -9999 -9999 -9999 -9999 -9999 -9999 -9999 -9999 -9999 -9999 -9999 -9999 -9999 -9999 -9999 -9999 -9999 -9999 -9999 -9999 -9999 -9999 -9999 -9999 -9999 -9999 -9999 -9999 -9999 -9999 -9999 -9999 -9999 -9999 -9999 -9999 -9999 -9999 -9999 -9999 -9999 -9999 -9999 -9999 -9999 -9999 -9999 -9999 -9999 -9999 -9999 -9999 -9999 -9999 -9999 -9999 -9999 -9999 -9999 -9999 -9999 -9999 -9999 -9999 -9999 -9999 -9999 -9999 -9999 -9999 -9999 -9999 -9999 -9999 -9999 -9999 -9999 -9999 -9999 -9999 -9999 -9999 -9999 -9999 -9999 -9999 -9999 -9999 -9999 -9999 -9999 -9999 -9999 -9999 -9999 -9999 -9999 -9999 -9999 -9999 -9999 -9999 -9999 -9999 -9999 -9999 -9999 -9999 -9999 -9999 -9999 -9999 -9999 -9999 -9999 -9999 -9999 -9999 -9999 -9999 -9999 -9999 -9999 -9999 -9999 -9999 -9999 -9999 3.77249E-1 3.47331E-1 3.35527E-1 3.27166E-1 3.39194E-1 3.85711E-1 4.05728E-1 4.38863E-1 4.70918E-1 4.91395E-1 4.88525E-1 4.57452E-1 3.7655E-1 3.65447E-1 3.60515E-1 3.68114E-1 4.28032E-1 5.0039E-1 4.98498E-1 5.01035E-1 5.30788E-1 4.95217E-1 4.28113E-1 3.45232E-1 2.84654E-1 2.8332E-1 3.40834E-1 4.82477E-1 6.7942E-1 7.15992E-1 7.15212E-1 7.13421E-1 6.87475E-1 6.74062E-1 5.6826E-1 3.91957E-1 3.54676E-1 3.93228E-1 3.88227E-1 4.4036E-1 4.19729E-1 4.54083E-1 4.77243E-1 4.22704E-1 5.16599E-1 6.63261E-1 6.07227E-1 5.60335E-1 5.0962E-1 4.07481E-1 3.18335E-1 3.04567E-1 3.80652E-1 4.03653E-1 4.26139E-1 5.35782E-1 6.22515E-1 4.82946E-1 5.64532E-1 5.14799E-1 2.0029E-1 1.42454E-1 1.396E-1 9.33925E-2 6.3285E-2 6.5236E-2 7.36118E-2 1.28312E-1 1.78495E-1 2.48852E-1 2.54966E-1 2.48852E-1 2.1209E-1 2.64962E-1 3.21099E-1 4.53376E-1 4.44067E-1 2.94983E-1 3.22811E-1 4.19495E-1 3.94988E-1 4.31742E-1 6.3501E-1 5.88453E-1 5.97967E-1 5.99699E-1 5.62516E-1 5.54245E-1 5.7702E-1 6.14492E-1 5.91035E-1 6.41678E-1 4.55379E-1 4.71515E-1 5.03933E-1 5.84243E-1 6.09095E-1 6.16154E-1 6.25533E-1 6.33103E-1 6.86818E-1 6.63986E-1 6.54298E-1 6.77655E-1 6.77655E-1 6.77655E-1 6.77655E-1 6.77655E-1 6.99535E-1 6.99535E-1 6.99535E-1 6.99535E-1 6.99535E-1 -9999 -9999 -9999 -9999 -9999 -9999 -9999 -9999 -9999 -9999 -9999 -9999 -9999 -9999 -9999 -9999 -9999 -9999 -9999 -9999 -9999 -9999
-9999 -9999 -9999 -9999 -9999 -9999 -9999 -9999 -9999 -9999 -9999 -9999 -9999 -9999 -9999 -9999 -9999 -9999 -9999 -9999 -9999 -9999 -9999 -9999 -9999 -9999 -9999 -9999 -9999 -9999 -9999 -9999 -9999 -9999 -9999 -9999 -9999 -9999 -9999 -9999 -9999 -9999 -9999 -9999 -9999 -9999 -9999 -9999 -9999 -9999 -9999 -9999 -9999 -9999 -9999 -9999 -9999 -9999 -9999 -9999 -9999 -9999 -9999 -9999 -9999 -9999 -9999 -9999 -9999 -9999 -9999 -9999 -9999 -9999 -9999 -9999 -9999 -9999 -9999 -9999 -9999 -9999 -9999 -9999 -9999 -9999 -9999 -9999 -9999 -9999 -9999 -9999 -9999 -9999 -9999 -9999 -9999 -9999 -9999 -9999 -9999 -9999 -9999 -9999 -9999 -9999 -9999 -9999 -9999 -9999 -9999 -9999 -9999 -9999 -9999 -9999 -9999 -9999 -9999 -9999 -9999 -9999 -9999 -9999 -9999 -9999 -9999 -9999 -9999 3.45845E-1 3.36625E-1 3.24643E-1 3.1927E-1 3.42074E-1 3.50254E-1 3.69527E-1 3.84168E-1 4.04937E-1 4.44123E-1 4.47007E-1 4.25296E-1 4.05378E-1 3.86544E-1 3.669E-1 3.44415E-1 3.44861E-1 4.08157E-1 4.64921E-1 5.0137E-1 5.52299E-1 5.55543E-1 5.13596E-1 4.06292E-1 3.06859E-1 2.78679E-1 3.09243E-1 4.46909E-1 5.75844E-1 6.0886E-1 6.51278E-1 6.6359E-1 6.55095E-1 6.6359E-1 5.16331E-1 3.78359E-1 3.68619E-1 3.6298E-1 4.01568E-1 4.65658E-1 4.54158E-1 4.45675E-1 5.93533E-1 6.4634E-1 5.78628E-1 5.6256E-1 4.59611E-1 4.64253E-1 4.31742E-1 4.41074E-1 3.11273E-1 2.25388E-1 2.61179E-1 3.0521E-1 3.90336E-1 4.39155E-1 5.7026E-1 4.81005E-1 5.36828E-1 4.65669E-1 2.89693E-1 2.53963E-1 2.27602E-1 1.43543E-1 1.55931E-1 1.83303E-1 7.81617E-2 1.24727E-1 1.83303E-1 2.31103E-1 1.60249E-1 1.47579E-1 1.73786E-1 2.1426E-1 3.33605E-1 4.69046E-1 3.38746E-1 2.1209E-1 2.17563E-1 3.04567E-1 2.85012E-1 3.58365E-1 4.17587E-1 6.19913E-1 5.92198E-1 5.60269E-1 5.99786E-1 6.3698E-1 6.37874E-1 6.42439E-1 6.40283E-1 6.13531E-1 4.92422E-1 5.52413E-1 5.92103E-1 6.17754E-1 6.72464E-1 6.69237E-1 6.63986E-1 6.92589E-1 6.63986E-1 6.54298E-1 6.54298E-1 6.54298E-1 6.77655E-1 6.77655E-1 6.77655E-1 6.77655E-1 6.77655E-1 6.99535E-1 6.99535E-1 6.99535E-1 6.99535E-1 -9999 -9999 -9999 -9999 -9999 -9999 -9999 -9999 -9999 -9999 -9999 -9999 -9999 -9999 -9999 -9999 -9999 -9999 -9999 -9999 -9999 -9999
-9999 -9999 -9999 -9999 -9999 -9999 -9999 -9999 -9999 -9999 -9999 -9999 -9999 -9999 -9999 -9999 -9999 -9999 -9999 -9999 -9999 -9999 -9999 -9999 -9999 -9999 -9999 -9999 -9999 -9999 -9999 -9999 -9999 -9999 -9999 -9999 -9999 -9999 -9999 -9999 -9999 -9999 -9999 -9999 -9999 -9999 -9999 -9999 -9999 -9999 -9999 -9999 -9999 -9999 -9999 -9999 -9999 -9999 -9999 -9999 -9999 -9999 -9999 -9999 -9999 -9999 -9999 -9999 -9999 -9999 -9999 -9999 -9999 -9999 -9999 -9999 -9999 -9999 -9999 -9999 -9999 -9999 -9999 -9999 -9999 -9999 -9999 -9999 -9999 -9999 -9999 -9999 -9999 -9999 -9999 -9999 -9999 -9999 -9999 -9999 -9999 -9999 -9999 -9999 -9999 -9999 -9999 -9999 -9999 -9999 -9999 -9999 -9999 -9999 -9999 -9999 -9999 -9999 -9999 -9999 -9999 -9999 -9999 -9999 -9999 -9999 -9999 -9999 -9999 3.42882E-1 3.2615E-1 3.14364E-1 2.93892E-1 3.00748E-1 3.16145E-1 3.38102E-1 3.43631E-1 3.65333E-1 3.59003E-1 3.73857E-1 3.84601E-1 3.7655E-1 3.93962E-1 3.84989E-1 3.52243E-1 3.33097E-1 3.46345E-1 4.04595E-1 4.71791E-1 5.10317E-1 5.10922E-1 5.35733E-1 4.73546E-1 3.58366E-1 2.86328E-1 2.8E-1 3.32044E-1 4.05433E-1 4.70817E-1 5.19306E-1 5.62212E-1 6.52956E-1 6.0242E-1 4.50941E-1 3.74437E-1 3.73333E-1 3.81536E-1 4.8857E-1 4.83375E-1 5.82907E-1 6.30191E-1 5.70613E-1 5.37469E-1 5.21885E-1 5.20099E-1 5.14235E-1 4.9021E-1 3.79926E-1 3.18715E-1 2.54966E-1 1.98327E-1 3.28415E-1 4.33535E-1 4.9507E-1 3.45255E-1 6.03466E-1 5.01034E-1 4.99755E-1 5.34245E-1 5.27338E-1 5.31159E-1 4.29802E-1 2.71839E-1 2.45358E-1 2.54966E-1 8.80407E-2 1.21227E-1 1.60249E-1 1.396E-1 1.21227E-1 1.69176E-1 2.25388E-1 3.17323E-1 4.0213E-1 3.26233E-1 2.39517E-1 1.83303E-1 1.71937E-1 2.28813E-1 2.46442E-1 2.64962E-1 2.99593E-1 3.76543E-1 3.59997E-1 2.90999E-1 2.8435E-1 3.81167E-1 6.33275E-1 6.03257E-1 6.13531E-1 4.28027E-1 4.35989E-1 4.60058E-1 5.03933E-1 6.23038E-1 6.6476E-1 6.5181E-1 6.39484E-1 6.54298E-1 6.54298E-1 6.54298E-1 6.54298E-1 6.54298E-1 6.77655E-1 6.77655E-1 6.77655E-1 6.77655E-1 6.77655E-1 6.99535E-1 6.99535E-1 6.99535E-1 6.99535E-1 -9999 -9999 -9999 -9999 -9999 -9999 -9999 -9999 -9999 -9999 -9999 -9999 -9999 -9999 -9999 -9999 -9999 -9999 -9999 -9999 -9999 -9999
-9999 -9999 -9999 -9999 -9999 -9999 -9999 -9999 -9999 -9999 -9999 -9999 -9999 -9999 -9999 -9999 -9999 -9999 -9999 -9999 -9999 -9999 -9999 -9999 -9999 -9999 -9999 -9999 -9999 -9999 -9999 -9999 -9999 -9999 -9999 -9999 -9999 -9999 -9999 -9999 -9999 -9999 -9999 -9999 -9999 -9999 -9999 -9999 -9999 -9999 -9999 -9999 -9999 -9999 -9999 -9999 -9999 -9999 -9999 -9999 -9999 -9999 -9999 -9999 -9999 -9999 -9999 -9999 -9999 -9999 -9999 -9999 -9999 -9999 -9999 -9999 -9999 -9999 -9999 -9999 -9999 -9999 -9999 -9999 -9999 -9999 -9999 -9999 -9999 -9999 -9999 -9999 -9999 -9999 -9999 -9999 -9999 -9999 -9999 -9999 -9999 -9999 -9999 -9999 -9999 -9999 -9999 -9999 -9999 -9999 -9999 -9999 -9999 -9999 -9999 -9999 -9999 -9999 -9999 -9999 -9999 -9999 -9999 -9999 -9999 -9999 -9999 -9999 3.4994E-1 3.52626E-1 3.74187E-1 3.37069E-1 3.11551E-1 3.01093E-1 3.17855E-1 3.25012E-1 3.26454E-1 3.03902E-1 3.10889E-1 3.1654E-1 3.19387E-1 3.42195E-1 3.62795E-1 3.67429E-1 3.79257E-1 3.71946E-1 3.66215E-1 3.8422E-1 3.7937E-1 4.21415E-1 4.72803E-1 5.04771E-1 4.90006E-1 4.12243E-1 3.31316E-1 2.63566E-1 2.65162E-1 2.94849E-1 3.37597E-1 3.80921E-1 5.02984E-1 6.18223E-1 5.11747E-1 3.63608E-1 3.57039E-1 4.13758E-1 4.33645E-1 5.22495E-1 5.90863E-1 5.82074E-1 5.55144E-1 5.45399E-1 4.87585E-1 4.6262E-1 4.50797E-1 4.1261E-1 3.93717E-1 3.54791E-1 2.29942E-1 1.83303E-1 2.31103E-1 3.35611E-1 3.72224E-1 4.29445E-1 4.39262E-1 6.011E-1 5.6009E-1 4.37055E-1 4.95376E-1 5.31159E-1 5.22985E-1 4.80962E-1 4.70469E-1 3.93781E-1 1.31986E-1 8.29676E-2 7.58554E-2 9.06811E-2 1.14482E-1 1.60249E-1 2.25388E-1 3.16124E-1 3.6221E-1 3.08949E-1 2.08782E-1 1.55931E-1 1.24727E-1 1.21227E-1 1.64664E-1 2.52517E-1 2.06719E-1 2.46442E-1 3.32734E-1 3.25569E-1 2.8435E-1 2.40466E-1 3.11484E-1 3.43702E-1 4.68128E-1 5.17007E-1 4.28027E-1 3.58486E-1 4.12218E-1 4.52008E-1 5.36317E-1 6.07678E-1 6.4072E-1 6.39484E-1 6.39484E-1 6.54298E-1 6.54298E-1 6.54298E-1 6.54298E-1 6.54298E-1 6.77655E-1 6.77655E-1 6.77655E-1 6.77655E-1 6.77655E-1 6.90394E-1 6.99535E-1 6.90394E-1 6.99535E-1 -9999 -9999 -9999 -9999 -9999 -9999 -9999 -9999 -9999 -9999 -9999 -9999 -9999 -9999 -9999 -9999 -9999 -9999 -9999 -9999 -9999
-9999 -9999 -9999 -9999 -9999 -9999 -9999 -9999 -9999 -9999 -9999 -9999 -9999 -9999 -9999 -9999 -9999 -9999 -9999 -9999 -9999 -9999 -9999 -9999 -9999 -9999 -9999 -9999 -9999 -9999 -9999 -9999 -9999 -9999 -9999 -9999 -9999 -9999 -9999 -9999 -9999 -9999 -9999 -9999 -9999 -9999 -9999 -9999 -9999 -9999 -9999 -9999 -9999 -9999 -9999 -9999 -9999 -9999 -9999 -9999 -9999 -9999 -9999 -9999 -9999 -9999 -9999 -9999 -9999 -9999 -9999 -9999 -9999 -9999 -9999 -9999 -9999 -9999 -9999 -9999 -9999 -9999 -9999 -9999 -9999 -9999 -9999 -9999 -9999 -9999 -9999 -9999 -9999 -9999 -9999 -9999 -9999 -9999 -9999 -9999 -9999 -9999 -9999 -9999 -9999 -9999 -9999 -9999 -9999 -9999 -9999 -9999 -9999 -9999 -9999 -9999 -9999 -9999 -9999 -9999 -9999 -9999 -9999 -9999 -9999 -9999 3.42512E-1 3.43251E-1 3.62733E-1 4.13653E-1 4.42908E-1 4.21245E-1 3.66164E-1 3.21489E-1 3.11903E-1 2.88912E-1 2.88239E-1 2.8455E-1 2.86894E-1 3.00788E-1 3.03209E-1 3.01203E-1 3.45232E-1 4.07365E-1 4.15782E-1 4.22099E-1 4.13644E-1 3.60255E-1 3.60633E-1 3.85499E-1 4.17021E-1 4.8952E-1 5.41773E-1 4.6512E-1 3.57755E-1 2.82448E-1 2.62612E-1 2.63566E-1 2.82054E-1 3.22721E-1 4.08997E-1 4.3923E-1 3.95129E-1 3.40711E-1 3.80939E-1 4.22566E-1 5.17654E-1 6.05381E-1 5.80882E-1 5.26216E-1 5.10905E-1 4.95308E-1 4.81382E-1 4.70344E-1 4.41467E-1 3.70438E-1 3.56807E-1 4.00422E-1 2.64332E-1 1.75759E-1 2.03537E-1 2.08847E-1 2.31103E-1 2.58727E-1 3.1638E-1 4.50672E-1 5.09201E-1 5.07965E-1 4.01647E-1 2.75706E-1 2.93539E-1 2.46438E-1 2.47108E-1 2.73978E-1 1.02884E-1 5.15686E-2 5.46179E-2 9.33925E-2 1.47579E-1 1.83303E-1 2.31103E-1 2.49028E-1 2.82334E-1 3.17691E-1 2.17253E-1 1.83303E-1 1.17813E-1 1.17813E-1 1.55931E-1 1.93218E-1 1.98327E-1 2.7133E-1 3.25569E-1 2.8435E-1 2.58691E-1 2.34589E-1 2.7133E-1 3.25569E-1 5.08644E-1 5.18421E-1 4.35989E-1 4.43984E-1 4.60058E-1 5.24849E-1 5.92103E-1 6.07678E-1 6.55559E-1 6.49364E-1 6.39484E-1 6.29483E-1 6.54298E-1 6.54298E-1 6.54298E-1 6.54298E-1 6.54298E-1 6.77655E-1 6.77655E-1 6.68164E-1 6.68164E-1 6.99535E-1 6.99535E-1 6.99535E-1 6.99535E-1 -9999 -9999 -9999 -9999 -9999 -9999 -9999 -9999 -9999 -9999 -9999 -9999 -9999 -9999 -9999 -9999 -9999 -9999 -9999 -9999 -9999
-9999 -9999 -9999 -9999 -9999 -9999 -9999 -9999 -9999 -9999 -9999 -9999 -9999 -9999 -9999 -9999 -9999 -9999 -9999 -9999 -9999 -9999 -9999 -9999 -9999 -9999 -9999 -9999 -9999 -9999 -9999 -9999 -9999 -9999 -9999 -9999 -9999 -9999 -9999 -9999 -9999 -9999 -9999 -9999 -9999 -9999 -9999 -9999 -9999 -9999 -9999 -9999 -9999 -9999 -9999 -9999 -9999 -9999 -9999 -9999 -9999 -9999 -9999 -9999 -9999 -9999 -9999 -9999 -9999 -9999 -9999 -9999 -9999 -9999 -9999 -9999 -9999 -9999 -9999 -9999 -9999 -9999 -9999 -9999 -9999 -9999 -9999 -9999 -9999 -9999 -9999 -9999 -9999 -9999 -9999 -9999 -9999 -9999 -9999 -9999 -9999 -9999 -9999 -9999 -9999 -9999 -9999 -9999 -9999 -9999 -9999 -9999 -9999 -9999 -9999 -9999 -9999 -9999 -9999 -9999 -9999 -9999 -9999 -9999 -9999 -9999 3.2399E-1 3.2615E-1 3.47714E-1 4.01778E-1 4.49395E-1 4.53458E-1 4.14858E-1 3.71128E-1 3.31634E-1 3.29818E-1 3.30544E-1 3.23682E-1 3.17962E-1 2.92025E-1 3.08505E-1 3.21962E-1 3.70103E-1 4.46204E-1 4.57989E-1 4.09066E-1 3.61081E-1 3.58743E-1 3.52352E-1 3.53102E-1 3.76984E-1 4.17021E-1 4.8878E-1 4.87216E-1 4.25901E-1 3.27534E-1 2.89421E-1 2.81058E-1 2.85723E-1 2.76594E-1 3.03201E-1 3.35936E-1 3.45058E-1 3.48878E-1 3.86762E-1 4.87292E-1 5.32297E-1 5.51883E-1 4.86765E-1 5.10484E-1 4.88601E-1 4.59749E-1 5.12983E-1 5.13421E-1 5.14224E-1 4.98612E-1 3.97985E-1 3.70862E-1 4.73837E-1 3.75272E-1 2.4369E-1 2.05158E-1 2.63108E-1 3.39248E-1 4.29805E-1 5.2124E-1 5.14413E-1 4.6212E-1 3.7825E-1 2.56085E-1 2.65159E-1 1.79962E-1 1.22294E-1 1.44774E-1 1.36922E-1 6.19657E-2 6.58469E-2 6.78712E-2 7.65576E-2 1.02884E-1 1.66041E-1 1.73786E-1 2.27678E-1 3.10185E-1 3.00251E-1 2.1687E-1 1.47579E-1 1.396E-1 1.93218E-1 2.1426E-1 2.31103E-1 2.48852E-1 2.8435E-1 2.58691E-1 2.64962E-1 2.64962E-1 3.04567E-1 3.69677E-1 4.31922E-1 5.24849E-1 5.6506E-1 5.24849E-1 5.41002E-1 5.57069E-1 5.6506E-1 6.6047E-1 6.49364E-1 6.39484E-1 6.39484E-1 6.39484E-1 6.29483E-1 6.54298E-1 6.54298E-1 6.54298E-1 6.54298E-1 6.77655E-1 6.77655E-1 6.77655E-1 6.77655E-1 6.77655E-1 6.99535E-1 6.90394E-1 6.90394E-1 6.99535E-1 -9999 -9999 -9999 -9999 -9999 -9999 -9999 -9999 -9999 -9999 -9999 -9999 -9999 -9999 -9999 -9999 -9999 -9999 -9999 -9999
-9999 -9999 -9999 -9999 -9999 -9999 -9999 -9999 -9999 -9999 -9999 -9999 -9999 -9999 -9999 -9999 -9999 -9999 -9999 -9999 -9999 -9999 -9999 -9999 -9999 -9999 -9999 -9999 -9999 -9999 -9999 -9999 -9999 -9999 -9999 -9999 -9999 -9999 -9999 -9999 -9999 -9999 -9999 -9999 -9999 -9999 -9999 -9999 -9999 -9999 -9999 -9999 -9999 -9999 -9999 -9999 -9999 -9999 -9999 -9999 -9999 -9999 -9999 -9999 -9999 -9999 -9999 -9999 -9999 -9999 -9999 -9999 -9999 -9999 -9999 -9999 -9999 -9999 -9999 -9999 -9999 -9999 -9999 -9999 -9999 -9999 -9999 -9999 -9999 -9999 -9999 -9999 -9999 -9999 -9999 -9999 -9999 -9999 -9999 -9999 -9999 -9999 -9999 -9999 -9999 -9999 -9999 -9999 -9999 -9999 -9999 -9999 -9999 -9999 -9999 -9999 -9999 -9999 -9999 -9999 -9999 -9999 -9999 -9999 -9999 -9999 3.12599E-1 2.90561E-1 3.1721E-1 3.52192E-1 3.74581E-1 3.88518E-1 4.00595E-1 3.68114E-1 3.65066E-1 3.7501E-1 3.89733E-1 3.92468E-1 3.5388E-1 3.44929E-1 3.64764E-1 4.042E-1 4.23701E-1 4.45798E-1 3.89465E-1 3.51673E-1 3.37592E-1 3.34298E-1 3.51161E-1 3.29864E-1 3.12828E-1 3.3364E-1 4.05579E-1 4.72399E-1 4.56966E-1 3.91031E-1 3.15013E-1 3.11584E-1 3.3637E-1 3.58994E-1 3.30965E-1 3.49542E-1 3.71834E-1 3.21456E-1 3.64016E-1 4.15943E-1 4.51576E-1 4.27381E-1 4.67064E-1 4.62296E-1 4.22175E-1 4.33889E-1 4.60906E-1 4.14895E-1 4.37321E-1 4.82019E-1 4.80602E-1 3.92835E-1 4.01647E-1 3.06647E-1 2.08385E-1 2.50721E-1 3.23477E-1 3.15389E-1 3.4757E-1 4.80703E-1 4.91587E-1 4.95093E-1 4.37396E-1 3.62953E-1 3.36721E-1 2.6465E-1 1.44774E-1 1.75223E-1 2.05158E-1 1.79962E-1 6.78712E-2 4.41866E-2 5.00044E-2 8.12736E-2 1.29432E-1 1.18853E-1 1.36922E-1 1.97044E-1 2.86768E-1 1.79706E-1 1.21227E-1 1.64664E-1 1.64664E-1 1.31986E-1 1.64664E-1 2.19773E-1 2.08847E-1 2.46442E-1 3.39977E-1 3.84923E-1 4.00398E-1 4.08212E-1 4.08212E-1 4.23978E-1 5.57208E-1 6.28762E-1 6.29325E-1 6.35586E-1 6.42636E-1 6.38654E-1 6.49364E-1 6.49364E-1 6.39484E-1 6.39484E-1 6.29483E-1 6.54298E-1 6.54298E-1 6.54298E-1 6.54298E-1 6.54298E-1 6.77655E-1 6.77655E-1 6.77655E-1 6.68164E-1 6.90394E-1 6.90394E-1 6.90394E-1 6.90394E-1 -9999 -9999 -9999 -9999 -9999 -9999 -9999 -9999 -9999 -9999 -9999 -9999 -9999 -9999 -9999 -9999 -9999 -9999 -9999 -9999
-9999 -9999 -9999 -9999 -9999 -9999 -9999 -9999 -9999 -9999 -9999 -9999 -9999 -9999 -9999 -9999 -9999 -9999 -9999 -9999 -9999 -9999 -9999 -9999 -9999 -9999 -9999 -9999 -9999 -9999 -9999 -9999 -9999 -9999 -9999 -9999 -9999 -9999 -9999 -9999 -9999 -9999 -9999 -9999 -9999 -9999 -9999 -9999 -9999 -9999 -9999 -9999 -9999 -9999 -9999 -9999 -9999 -9999 -9999 -9999 -9999 -9999 -9999 -9999 -9999 -9999 -9999 -9999 -9999 -9999 -9999 -9999 -9999 -9999 -9999 -9999 -9999 -9999 -9999 -9999 -9999 -9999 -9999 -9999 -9999 -9999 -9999 -9999 -9999 -9999 -9999 -9999 -9999 -9999 -9999 -9999 -9999 -9999 -9999 -9999 -9999 -9999 -9999 -9999 -9999 -9999 -9999 -9999 -9999 -9999 -9999 -9999 -9999 -9999 -9999 -9999 -9999 -9999 -9999 -9999 -9999 -9999 -9999 -9999 -9999 3.12246E-1 2.82179E-1 2.81183E-1 2.98682E-1 3.112E-1 3.19346E-1 3.0362E-1 3.19387E-1 3.22605E-1 3.26201E-1 3.43742E-1 4.04982E-1 4.24576E-1 4.25378E-1 4.09023E-1 4.26106E-1 4.28113E-1 3.84017E-1 3.49059E-1 3.2812E-1 3.15233E-1 3.13818E-1 3.25526E-1 3.18719E-1 2.61718E-1 2.66442E-1 2.96837E-1 3.38331E-1 3.89151E-1 4.43565E-1 3.75771E-1 3.29151E-1 3.8544E-1 4.9915E-1 5.82218E-1 5.28092E-1 4.35596E-1 3.84203E-1 4.70387E-1 4.62342E-1 3.58528E-1 4.37978E-1 4.27727E-1 4.24691E-1 4.40844E-1 3.89358E-1 3.83215E-1 3.5778E-1 3.10932E-1 2.4299E-1 3.59333E-1 4.65986E-1 4.01647E-1 2.7144E-1 2.12583E-1 1.61596E-1 1.75223E-1 2.105E-1 1.75223E-1 2.16441E-1 3.51405E-1 4.65986E-1 5.1453E-1 5.02212E-1 4.76007E-1 4.00716E-1 2.53266E-1 2.5894E-1 2.56795E-1 2.33546E-1 1.40802E-1 9.7047E-2 3.7097E-2 3.78192E-2 6.01062E-2 9.7047E-2 6.9953E-2 9.7047E-2 1.66041E-1 2.28188E-1 1.44774E-1 1.11233E-1 1.43543E-1 1.11233E-1 1.11233E-1 1.47579E-1 2.42836E-1 2.73895E-1 2.48852E-1 3.14264E-1 3.84923E-1 4.88284E-1 4.96394E-1 4.47911E-1 5.20718E-1 5.38163E-1 6.40031E-1 6.41901E-1 6.43139E-1 6.4143E-1 6.23704E-1 6.23704E-1 6.49613E-1 6.39484E-1 6.39484E-1 6.29483E-1 6.29483E-1 6.54298E-1 6.54298E-1 6.54298E-1 6.54298E-1 6.54298E-1 6.77655E-1 6.77655E-1 6.77655E-1 6.68164E-1 6.90394E-1 6.90394E-1 6.90394E-1 -9999 -9999 -9999 -9999 -9999 -9999 -9999 -9999 -9999 -9999 -9999 -9999 -9999 -9999 -9999 -9999 -9999 -9999 -9999 -9999
-9999 -9999 -9999 -9999 -9999 -9999 -9999 -9999 -9999 -9999 -9999 -9999 -9999 -9999 -9999 -9999 -9999 -9999 -9999 -9999 -9999 -9999 -9999 -9999 -9999 -9999 -9999 -9999 -9999 -9999 -9999 -9999 -9999 -9999 -9999 -9999 -9999 -9999 -9999 -9999 -9999 -9999 -9999 -9999 -9999 -9999 -9999 -9999 -9999 -9999 -9999 -9999 -9999 -9999 -9999 -9999 -9999 -9999 -9999 -9999 -9999 -9999 -9999 -9999 -9999 -9999 -9999 -9999 -9999 -9999 -9999 -9999 -9999 -9999 -9999 -9999 -9999 -9999 -9999 -9999 -9999 -9999 -9999 -9999 -9999 -9999 -9999 -9999 -9999 -9999 -9999 -9999 -9999 -9999 -9999 -9999 -9999 -9999 -9999 -9999 -9999 -9999 -9999 -9999 -9999 -9999 -9999 -9999 -9999 -9999 -9999 -9999 -9999 -9999 -9999 -9999 -9999 -9999 -9999 -9999 -9999 -9999 -9999 -9999 3.12246E-1 2.82844E-1 2.78868E-1 2.78208E-1 2.92532E-1 2.96966E-1 2.68207E-1 2.78906E-1 2.78906E-1 2.77917E-1 2.77588E-1 2.66666E-1 3.28805E-1 4.20499E-1 4.46609E-1 4.0942E-1 4.29721E-1 3.89855E-1 3.30724E-1 3.01304E-1 2.77422E-1 2.81325E-1 2.90643E-1 2.65481E-1 2.5574E-1 2.63885E-1 2.67727E-1 3.00618E-1 3.16431E-1 3.90712E-1 4.18158E-1 4.02281E-1 3.83958E-1 5.30136E-1 6.56144E-1 5.86602E-1 6.12436E-1 5.26882E-1 5.13974E-1 5.54504E-1 5.69044E-1 4.8877E-1 4.84174E-1 4.84533E-1 3.99132E-1 3.37791E-1 4.2252E-1 3.82665E-1 3.81949E-1 3.33202E-1 3.54898E-1 2.97552E-1 3.15114E-1 2.85402E-1 2.12782E-1 1.40802E-1 1.18853E-1 1.33133E-1 1.48838E-1 1.61596E-1 2.15944E-1 2.83042E-1 3.69331E-1 4.38874E-1 4.72768E-1 4.98854E-1 4.85011E-1 4.44704E-1 4.33536E-1 3.6157E-1 2.10996E-1 1.65052E-1 1.2582E-1 1.09031E-1 5.8299E-2 6.19657E-2 6.19657E-2 6.9953E-2 1.12223E-1 1.75223E-1 1.52996E-1 1.09031E-1 9.15069E-2 1.18853E-1 1.31986E-1 1.64664E-1 2.1426E-1 3.07314E-1 5.57862E-1 5.07739E-1 3.72695E-1 3.57652E-1 4.39901E-1 4.48246E-1 5.66008E-1 5.64937E-1 6.11187E-1 6.20967E-1 6.47557E-1 6.46317E-1 6.41002E-1 6.40283E-1 6.23704E-1 6.23704E-1 6.39484E-1 6.39484E-1 6.39484E-1 6.29483E-1 6.29483E-1 6.54298E-1 6.54298E-1 6.54298E-1 6.54298E-1 6.77655E-1 6.77655E-1 6.77655E-1 6.68164E-1 6.90394E-1 6.90394E-1 6.90394E-1 -9999 -9999 -9999 -9999 -9999 -9999 -9999 -9999 -9999 -9999 -9999 -9999 -9999 -9999 -9999 -9999 -9999 -9999 -9999 -9999
-9999 -9999 -9999 -9999 -9999 -9999 -9999 -9999 -9999 -9999 -9999 -9999 -9999 -9999 -9999 -9999 -9999 -9999 -9999 -9999 -9999 -9999 -9999 -9999 -9999 -9999 -9999 -9999 -9999 -9999 -9999 -9999 -9999 -9999 -9999 -9999 -9999 -9999 -9999 -9999 -9999 -9999 -9999 -9999 -9999 -9999 -9999 -9999 -9999 -9999 -9999 -9999 -9999 -9999 -9999 -9999 -9999 -9999 -9999 -9999 -9999 -9999 -9999 -9999 -9999 -9999 -9999 -9999 -9999 -9999 -9999 -9999 -9999 -9999 -9999 -9999 -9999 -9999 -9999 -9999 -9999 -9999 -9999 -9999 -9999 -9999 -9999 -9999 -9999 -9999 -9999 -9999 -9999 -9999 -9999 -9999 -9999 -9999 -9999 -9999 -9999 -9999 -9999 -9999 -9999 -9999 -9999 -9999 -9999 -9999 -9999 -9999 -9999 -9999 -9999 -9999 -9999 -9999 -9999 -9999 -9999 -9999 -9999 2.87863E-1 2.83511E-1 2.79528E-1 2.77221E-1 2.7755E-1 2.58657E-1 2.59918E-1 2.61182E-1 2.60866E-1 2.68148E-1 2.63664E-1 2.37906E-1 2.41194E-1 2.76341E-1 3.59696E-1 3.60522E-1 3.33568E-1 3.70144E-1 3.64805E-1 3.09308E-1 2.92061E-1 2.88343E-1 2.45931E-1 2.39897E-1 2.45627E-1 2.70368E-1 3.13887E-1 3.22787E-1 3.6329E-1 3.75001E-1 4.73409E-1 5.83705E-1 5.54932E-1 4.4497E-1 5.69635E-1 5.86602E-1 5.87671E-1 6.23547E-1 6.06003E-1 5.71552E-1 6.11286E-1 6.19049E-1 5.95593E-1 5.93472E-1 5.37521E-1 4.11339E-1 3.51049E-1 3.66486E-1 3.3259E-1 2.51331E-1 2.74536E-1 3.42562E-1 2.99758E-1 2.20025E-1 1.92596E-1 1.4802E-1 1.40802E-1 1.2582E-1 1.57248E-1 1.94778E-1 2.12676E-1 2.12583E-1 1.75845E-1 2.36243E-1 2.75136E-1 3.8555E-1 4.51886E-1 3.57043E-1 3.2324E-1 3.33395E-1 2.90624E-1 2.32872E-1 2.94534E-1 1.74649E-1 1.75502E-1 1.22294E-1 9.99278E-2 6.38788E-2 7.20938E-2 1.15497E-1 1.18853E-1 7.88834E-2 6.01062E-2 8.37296E-2 1.12223E-1 1.36922E-1 2.1426E-1 2.42836E-1 2.67489E-1 5.81095E-1 5.2549E-1 5.2549E-1 4.71639E-1 4.77255E-1 5.30702E-1 6.06851E-1 6.18821E-1 6.12564E-1 6.11381E-1 6.18741E-1 6.44905E-1 6.40335E-1 6.40163E-1 6.23704E-1 6.23704E-1 6.39484E-1 6.39484E-1 6.39484E-1 6.29483E-1 6.29483E-1 6.54298E-1 6.54298E-1 6.54298E-1 6.54298E-1 6.54298E-1 6.77655E-1 6.77655E-1 6.77655E-1 6.68164E-1 6.90394E-1 6.90394E-1 -9999 -9999 -9999 -9999 -9999 -9999 -9999 -9999 -9999 -9999 -9999 -9999 -9999 -9999 -9999 -9999 -9999 -9999 -9999 -9999
-9999 -9999 -9999 -9999 -9999 -9999 -9999 -9999 -9999 -9999 -9999 -9999 -9999 -9999 -9999 -9999 -9999 -9999 -9999 -9999 -9999 -9999 -9999 -9999 -9999 -9999 -9999 -9999 -9999 -9999 -9999 -9999 -9999 -9999 -9999 -9999 -9999 -9999 -9999 -9999 -9999 -9999 -9999 -9999 -9999 -9999 -9999 -9999 -9999 -9999 -9999 -9999 -9999 -9999 -9999 -9999 -9999 -9999 -9999 -9999 -9999 -9999 -9999 -9999 -9999 -9999 -9999 -9999 -9999 -9999 -9999 -9999 -9999 -9999 -9999 -9999 -9999 -9999 -9999 -9999 -9999 -9999 -9999 -9999 -9999 -9999 -9999 -9999 -9999 -9999 -9999 -9999 -9999 -9999 -9999 -9999 -9999 -9999 -9999 -9999 -9999 -9999 -9999 -9999 -9999 -9999 -9999 -9999 -9999 -9999 -9999 -9999 -9999 -9999 -9999 -9999 -9999 -9999 -9999 -9999 -9999 -9999 2.87527E-1 2.83511E-1 2.78538E-1 2.74926E-1 2.73619E-1 2.52415E-1 2.54277E-1 2.55836E-1 2.56774E-1 2.58657E-1 2.38258E-1 2.36476E-1 2.36476E-1 2.47556E-1 2.53408E-1 2.81228E-1 2.49177E-1 2.55991E-1 3.14879E-1 3.08257E-1 2.81386E-1 2.94782E-1 2.90835E-1 2.85785E-1 2.73291E-1 3.13599E-1 3.74366E-1 3.93305E-1 3.57793E-1 3.79707E-1 5.03115E-1 6.02241E-1 5.74878E-1 5.65415E-1 4.60501E-1 4.6096E-1 5.25656E-1 5.73126E-1 5.82747E-1 5.55563E-1 4.94728E-1 4.78972E-1 4.3055E-1 5.18507E-1 4.82336E-1 4.66666E-1 4.55195E-1 4.06537E-1 3.18923E-1 2.72227E-1 3.41398E-1 3.3699E-1 3.1503E-1 2.36248E-1 3.01824E-1 2.31087E-1 1.44278E-1 1.57315E-1 2.11504E-1 1.66448E-1 2.64156E-1 2.27371E-1 3.417E-1 2.98821E-1 4.11133E-1 4.57372E-1 4.40579E-1 4.6607E-1 4.10485E-1 3.40303E-1 4.1688E-1 4.05399E-1 3.70134E-1 3.49963E-1 2.48457E-1 2.84627E-1 1.77637E-1 6.42997E-2 5.65429E-2 5.00044E-2 5.8299E-2 6.19657E-2 5.31789E-2 7.20938E-2 1.09031E-1 1.44774E-1 1.848E-1 4.45552E-1 4.859E-1 3.0045E-1 3.35611E-1 4.03506E-1 4.60908E-1 5.00794E-1 5.37761E-1 5.6671E-1 6.17326E-1 6.17587E-1 6.11699E-1 6.10267E-1 6.17986E-1 6.17495E-1 6.40472E-1 6.4054E-1 6.23704E-1 6.23704E-1 6.13531E-1 6.39484E-1 6.39484E-1 6.39484E-1 6.39484E-1 6.29483E-1 6.54298E-1 6.54298E-1 6.54298E-1 6.54298E-1 6.68164E-1 6.68164E-1 6.68164E-1 6.68164E-1 6.90394E-1 6.90394E-1 -9999 -9999 -9999 -9999 -9999 -9999 -9999 -9999 -9999 -9999 -9999 -9999 -9999 -9999 -9999 -9999 -9999 -9999 -9999 -9999
-9999 -9999 -9999 -9999 -9999 -9999 -9999 -9999 -9999 -9999 -9999 -9999 -9999 -9999 -9999 -9999 -9999 -9999 -9999 -9999 -9999 -9999 -9999 -9999 -9999 -9999 -9999 -9999 -9999 -9999 -9999 -9999 -9999 -9999 -9999 -9999 -9999 -9999 -9999 -9999 -9999 -9999 -9999 -9999 -9999 -9999 -9999 -9999 -9999 -9999 -9999 -9999 -9999 -9999 -9999 -9999 -9999 -9999 -9999 -9999 -9999 -9999 -9999 -9999 -9999 -9999 -9999 -9999 -9999 -9999 -9999 -9999 -9999 -9999 -9999 -9999 -9999 -9999 -9999 -9999 -9999 -9999 -9999 -9999 -9999 -9999 -9999 -9999 -9999 -9999 -9999 -9999 -9999 -9999 -9999 -9999 -9999 -9999 -9999 -9999 -9999 -9999 -9999 -9999 -9999 -9999 -9999 -9999 -9999 -9999 -9999 -9999 -9999 -9999 -9999 -9999 -9999 -9999 3.16845E-1 3.1898E-1 3.2005E-1 2.96687E-1 2.96345E-1 2.92595E-1 2.84178E-1 2.74599E-1 2.50254E-1 2.49331E-1 2.51487E-1 2.549E-1 2.64999E-1 2.57523E-1 2.78045E-1 2.79364E-1 2.90331E-1 3.21896E-1 3.13426E-1 2.69335E-1 2.61281E-1 2.48257E-1 2.82321E-1 2.84654E-1 2.47456E-1 2.80788E-1 3.0874E-1 3.12605E-1 3.30002E-1 3.97865E-1 4.3589E-1 3.84592E-1 3.74162E-1 4.00947E-1 4.39052E-1 5.7765E-1 5.73279E-1 5.23196E-1 3.88482E-1 3.63611E-1 3.72634E-1 4.72488E-1 4.89624E-1 4.5752E-1 4.01159E-1 3.52976E-1 3.12139E-1 4.71655E-1 5.15117E-1 5.28064E-1 4.75984E-1 3.77645E-1 3.62011E-1 4.09371E-1 4.12935E-1 3.44402E-1 3.78427E-1 2.80747E-1 3.33375E-1 2.48345E-1 1.79192E-1 2.6417E-1 2.78085E-1 1.94803E-1 3.37805E-1 3.99875E-1 4.32513E-1 4.59658E-1 4.7353E-1 4.92762E-1 5.00953E-1 4.34931E-1 3.88128E-1 4.32508E-1 4.42585E-1 3.53352E-1 3.41995E-1 1.89042E-1 3.23879E-1 2.34909E-1 1.1959E-1 1.00561E-1 4.18055E-2 3.57684E-2 5.31789E-2 6.38788E-2 7.65576E-2 2.38727E-1 3.16417E-1 1.44774E-1 2.44674E-1 3.23477E-1 5.27869E-1 4.84781E-1 3.72695E-1 4.19219E-1 4.94477E-1 5.35131E-1 5.71624E-1 5.84433E-1 5.803E-1 6.08078E-1 6.01623E-1 6.09612E-1 6.1774E-1 6.17389E-1 6.4054E-1 6.40574E-1 6.23704E-1 6.23704E-1 6.13531E-1 6.13531E-1 6.39484E-1 6.39484E-1 6.39484E-1 6.39484E-1 6.54298E-1 6.54298E-1 6.54298E-1 6.54298E-1 6.44481E-1 6.68164E-1 6.68164E-1 6.68164E-1 6.68164E-1 6.99535E-1 -9999 -9999 -9999 -9999 -9999 -9999 -9999 -9999 -9999 -9999 -9999 -9999 -9999 -9999 -9999 -9999 -9999 -9999 -9999 -9999
-9999 -9999 -9999 -9999 -9999 -9999 -9999 -9999 -9999 -9999 -9999 -9999 -9999 -9999 -9999 -9999 -9999 -9999 -9999 -9999 -9999 -9999 -9999 -9999 -9999 -9999 -9999 -9999 -9999 -9999 -9999 -9999 -9999 -9999 -9999 -9999 -9999 -9999 -9999 -9999 -9999 -9999 -9999 -9999 -9999 -9999 -9999 -9999 -9999 -9999 -9999 -9999 -9999 -9999 -9999 -9999 -9999 -9999 -9999 -9999 -9999 -9999 -9999 -9999 -9999 -9999 -9999 -9999 -9999 -9999 -9999 -9999 -9999 -9999 -9999 -9999 -9999 -9999 -9999 -9999 -9999 -9999 -9999 -9999 -9999 -9999 -9999 -9999 -9999 -9999 -9999 -9999 -9999 -9999 -9999 -9999 -9999 -9999 -9999 -9999 -9999 -9999 -9999 -9999 -9999 -9999 -9999 -9999 -9999 -9999 -9999 -9999 -9999 -9999 -9999 -9999 3.11542E-1 3.1578E-1 3.3443E-1 3.18277E-1 3.21489E-1 3.23282E-1 3.29776E-1 3.41046E-1 2.84946E-1 2.71764E-1 2.64042E-1 2.58029E-1 2.52725E-1 2.57715E-1 2.63469E-1 3.02304E-1 3.50069E-1 3.5119E-1 3.34989E-1 3.39497E-1 3.82853E-1 3.70144E-1 3.25233E-1 2.88406E-1 2.97518E-1 2.67786E-1 2.61401E-1 2.81512E-1 3.43259E-1 3.85575E-1 3.33707E-1 3.29084E-1 3.68105E-1 4.38415E-1 4.68541E-1 5.09365E-1 4.89863E-1 5.5953E-1 5.0849E-1 5.5254E-1 4.42777E-1 3.9066E-1 3.22264E-1 4.09361E-1 3.87025E-1 3.8973E-1 3.85992E-1 3.40064E-1 3.42049E-1 3.7151E-1 4.7826E-1 4.36224E-1 4.52342E-1 4.10154E-1 3.7825E-1 3.93792E-1 3.38436E-1 3.11315E-1 3.54979E-1 3.32788E-1 2.39546E-1 2.5304E-1 3.25547E-1 3.83851E-1 3.63513E-1 3.37785E-1 3.94375E-1 4.34914E-1 4.499E-1 4.15728E-1 4.90062E-1 2.51786E-1 2.25942E-1 2.10843E-1 2.55956E-1 3.54979E-1 4.43417E-1 3.11315E-1 1.84692E-1 1.74363E-1 1.81729E-1 1.36243E-1 1.30225E-1 1.67015E-1 1.1959E-1 1.30225E-1 1.67015E-1 1.95881E-1 2.15944E-1 3.23477E-1 3.67456E-1 1.61596E-1 2.15944E-1 2.50721E-1 2.95747E-1 4.13758E-1 4.55556E-1 4.85926E-1 5.46952E-1 5.84086E-1 5.75489E-1 5.6492E-1 5.67197E-1 5.62516E-1 5.99871E-1 6.08231E-1 6.07415E-1 6.06812E-1 6.16035E-1 6.39066E-1 6.41799E-1 6.32393E-1 6.23704E-1 6.23704E-1 6.49364E-1 6.49364E-1 6.39484E-1 6.39484E-1 6.29483E-1 6.54298E-1 6.54298E-1 6.44481E-1 6.44481E-1 6.68164E-1 6.68164E-1 6.68164E-1 6.68164E-1 6.99535E-1 6.90394E-1 -9999 -9999 -9999 -9999 -9999 -9999 -9999 -9999 -9999 -9999 -9999 -9999 -9999 -9999 -9999 -9999 -9999 -9999 -9999
-9999 -9999 -9999 -9999 -9999 -9999 -9999 -9999 -9999 -9999 -9999 -9999 -9999 -9999 -9999 -9999 -9999 -9999 -9999 -9999 -9999 -9999 -9999 -9999 -9999 -9999 -9999 -9999 -9999 -9999 -9999 -9999 -9999 -9999 -9999 -9999 -9999 -9999 -9999 -9999 -9999 -9999 -9999 -9999 -9999 -9999 -9999 -9999 -9999 -9999 -9999 -9999 -9999 -9999 -9999 -9999 -9999 -9999 -9999 -9999 -9999 -9999 -9999 -9999 -9999 -9999 -9999 -9999 -9999 -9999 -9999 -9999 -9999 -9999 -9999 -9999 -9999 -9999 -9999 -9999 -9999 -9999 -9999 -9999 -9999 -9999 -9999 -9999 -9999 -9999 -9999 -9999 -9999 -9999 -9999 -9999 -9999 -9999 -9999 -9999 -9999 -9999 -9999 -9999 -9999 -9999 -9999 -9999 -9999 -9999 -9999 -9999 -9999 -9999 -9999 3.05591E-1 3.08383E-1 3.25363E-1 3.11551E-1 3.24719E-1 3.34873E-1 3.42221E-1 3.5896E-1 3.37111E-1 3.19453E-1 3.13067E-1 3.04661E-1 2.91616E-1 2.42151E-1 2.35589E-1 2.58721E-1 2.99199E-1 3.39022E-1 3.59836E-1 3.31087E-1 3.55492E-1 4.11918E-1 4.01625E-1 3.42447E-1 3.23213E-1 3.06992E-1 2.98335E-1 2.9389E-1 3.36931E-1 4.16302E-1 4.32849E-1 3.77697E-1 3.68798E-1 4.64693E-1 5.16362E-1 5.72828E-1 5.15138E-1 4.96475E-1 5.15666E-1 5.27718E-1 5.75538E-1 5.34228E-1 4.459E-1 4.06031E-1 3.26344E-1 3.65725E-1 3.73402E-1 3.7922E-1 4.01647E-1 3.52217E-1 3.05974E-1 3.38891E-1 4.17506E-1 4.58457E-1 2.40685E-1 2.51786E-1 2.25976E-1 2.19063E-1 1.983E-1 2.04059E-1 1.80337E-1 1.67478E-1 2.6076E-1 4.25046E-1 4.07373E-1 4.59675E-1 4.90062E-1 4.85831E-1 4.49246E-1 3.72942E-1 1.52222E-1 2.08246E-1 1.41407E-1 1.05306E-1 9.71349E-2 1.03473E-1 2.07437E-1 4.71502E-1 3.32788E-1 2.34197E-1 2.16244E-1 1.79245E-1 1.63507E-1 1.74757E-1 2.14612E-1 2.24526E-1 2.227E-1 2.34136E-1 2.64471E-1 2.97211E-1 4.08069E-1 3.82666E-1 2.05158E-1 2.75883E-1 3.16417E-1 2.89034E-1 3.52506E-1 4.39849E-1 5.32027E-1 5.78302E-1 5.78756E-1 5.37328E-1 5.22245E-1 5.42827E-1 5.50935E-1 5.36888E-1 5.69487E-1 5.60986E-1 5.28811E-1 5.86303E-1 5.95077E-1 5.88815E-1 5.88815E-1 6.22205E-1 6.37177E-1 6.38139E-1 6.49364E-1 6.49364E-1 6.39484E-1 6.29483E-1 6.54298E-1 6.54298E-1 6.54298E-1 6.44481E-1 6.44481E-1 6.68164E-1 6.68164E-1 6.68164E-1 6.68164E-1 6.99535E-1 -9999 -9999 -9999 -9999 -9999 -9999 -9999 -9999 -9999 -9999 -9999 -9999 -9999 -9999 -9999 -9999 -9999 -9999 -9999
-9999 -9999 -9999 -9999 -9999 -9999 -9999 -9999 -9999 -9999 -9999 -9999 -9999 -9999 -9999 -9999 -9999 -9999 -9999 -9999 -9999 -9999 -9999 -9999 -9999 -9999 -9999 -9999 -9999 -9999 -9999 -9999 -9999 -9999 -9999 -9999 -9999 -9999 -9999 -9999 -9999 -9999 -9999 -9999 -9999 -9999 -9999 -9999 -9999 -9999 -9999 -9999 -9999 -9999 -9999 -9999 -9999 -9999 -9999 -9999 -9999 -9999 -9999 -9999 -9999 -9999 -9999 -9999 -9999 -9999 -9999 -9999 -9999 -9999 -9999 -9999 -9999 -9999 -9999 -9999 -9999 -9999 -9999 -9999 -9999 -9999 -9999 -9999 -9999 -9999 -9999 -9999 -9999 -9999 -9999 -9999 -9999 -9999 -9999 -9999 -9999 -9999 -9999 -9999 -9999 -9999 -9999 -9999 -9999 -9999 -9999 -9999 -9999 -9999 3.02466E-1 3.0212E-1 3.03506E-1 2.93892E-1 3.01438E-1 3.1721E-1 3.36702E-1 3.62365E-1 3.40419E-1 3.29522E-1 3.42264E-1 3.45967E-1 3.39315E-1 2.96454E-1 2.59667E-1 2.33233E-1 2.47556E-1 2.79303E-1 2.90768E-1 3.14236E-1 3.20993E-1 3.51299E-1 3.95652E-1 3.66016E-1 3.02883E-1 3.02473E-1 2.95595E-1 3.12475E-1 3.30615E-1 3.3723E-1 4.45763E-1 5.32549E-1 4.84681E-1 4.4832E-1 5.02145E-1 5.59541E-1 5.05203E-1 5.05602E-1 5.16228E-1 5.09686E-1 5.359E-1 2.92667E-1 4.86372E-1 4.41484E-1 3.9156E-1 3.64811E-1 2.74151E-1 3.2105E-1 3.6424E-1 3.57497E-1 3.2141E-1 2.1597E-1 1.82685E-1 2.9362E-1 4.15701E-1 2.55041E-1 2.47046E-1 2.90624E-1 1.85068E-1 1.25812E-1 1.41451E-1 1.53145E-1 2.11576E-1 2.6082E-1 4.01199E-1 3.11299E-1 2.81308E-1 2.9878E-1 3.38501E-1 1.69306E-1 1.38083E-1 9.40726E-2 1.20879E-1 8.4161E-2 5.37392E-2 5.05331E-2 1.81602E-1 2.80322E-1 3.76637E-1 4.06174E-1 3.70389E-1 3.70134E-1 3.19512E-1 2.74268E-1 2.53415E-1 2.81973E-1 2.23974E-1 2.52041E-1 2.83836E-1 3.14141E-1 3.98101E-1 5.22224E-1 3.84325E-1 1.8586E-1 3.16417E-1 3.98109E-1 3.67456E-1 4.45067E-1 5.13632E-1 5.41481E-1 5.38559E-1 5.6379E-1 5.57782E-1 5.2091E-1 4.67225E-1 4.59157E-1 4.59157E-1 4.8018E-1 4.55948E-1 4.55948E-1 5.20718E-1 5.12616E-1 5.36888E-1 5.80937E-1 6.04446E-1 6.41166E-1 6.37486E-1 6.62236E-1 6.65746E-1 6.39484E-1 6.29483E-1 6.29483E-1 6.54298E-1 6.44481E-1 6.44481E-1 6.44481E-1 6.68164E-1 6.68164E-1 6.68164E-1 6.68164E-1 6.90394E-1 -9999 -9999 -9999 -9999 -9999 -9999 -9999 -9999 -9999 -9999 -9999 -9999 -9999 -9999 -9999 -9999 -9999 -9999 -9999
-9999 -9999 -9999 -9999 -9999 -9999 -9999 -9999 -9999 -9999 -9999 -9999 -9999 -9999 -9999 -9999 -9999 -9999 -9999 -9999 -9999 -9999 -9999 -9999 -9999 -9999 -9999 -9999 -9999 -9999 -9999 -9999 -9999 -9999 -9999 -9999 -9999 -9999 -9999 -9999 -9999 -9999 -9999 -9999 -9999 -9999 -9999 -9999 -9999 -9999 -9999 -9999 -9999 -9999 -9999 -9999 -9999 -9999 -9999 -9999 -9999 -9999 -9999 -9999 -9999 -9999 -9999 -9999 -9999 -9999 -9999 -9999 -9999 -9999 -9999 -9999 -9999 -9999 -9999 -9999 -9999 -9999 -9999 -9999 -9999 -9999 -9999 -9999 -9999 -9999 -9999 -9999 -9999 -9999 -9999 -9999 -9999 -9999 -9999 -9999 -9999 -9999 -9999 -9999 -9999 -9999 -9999 -9999 -9999 -9999 -9999 -9999 -9999 -9999 2.96957E-1 2.95247E-1 2.73619E-1 2.74926E-1 2.78868E-1 3.056E-1 3.45113E-1 3.44483E-1 3.49689E-1 3.41593E-1 3.6172E-1 3.64756E-1 3.2167E-1 2.88369E-1 2.61247E-1 2.31769E-1 2.39098E-1 2.41281E-1 2.67342E-1 2.75453E-1 2.7973E-1 2.95465E-1 2.6849E-1 2.83841E-1 2.91851E-1 2.75578E-1 2.66181E-1 2.71605E-1 2.56141E-1 2.68785E-1 3.00435E-1 3.85523E-1 4.30803E-1 4.98279E-1 5.53455E-1 5.06439E-1 5.23235E-1 5.45651E-1 5.08467E-1 5.03979E-1 4.6105E-1 2.22271E-1 4.30974E-1 3.81514E-1 3.76776E-1 3.62616E-1 2.79414E-1 2.73856E-1 2.63562E-1 2.9596E-1 2.58463E-1 1.47919E-1 1.1419E-1 2.32993E-1 3.40109E-1 2.70313E-1 2.15046E-1 2.69361E-1 2.43003E-1 1.27451E-1 1.6574E-1 2.29011E-1 3.06832E-1 3.70738E-1 3.92155E-1 2.48825E-1 1.37181E-1 1.20396E-1 1.43691E-1 1.59176E-1 8.67923E-2 5.25257E-2 4.75086E-2 4.32926E-2 7.506E-2 7.506E-2 1.13331E-1 1.65695E-1 2.89594E-1 3.73799E-1 3.68969E-1 3.09538E-1 2.87382E-1 2.94325E-1 2.84248E-1 2.34327E-1 2.28368E-1 2.17134E-1 3.25015E-1 3.85673E-1 4.84491E-1 5.36787E-1 2.01042E-1 2.34136E-1 2.58207E-1 4.09438E-1 4.88281E-1 4.86214E-1 5.03042E-1 5.08734E-1 4.75774E-1 4.61071E-1 5.64005E-1 5.58612E-1 4.73719E-1 3.72695E-1 3.42885E-1 3.35611E-1 3.62148E-1 4.16074E-1 4.23978E-1 4.39901E-1 5.12616E-1 6.04432E-1 6.31823E-1 6.41525E-1 6.40823E-1 6.13195E-1 6.23038E-1 6.62502E-1 6.29483E-1 6.29483E-1 6.54298E-1 6.44481E-1 6.44481E-1 6.44481E-1 6.68164E-1 6.68164E-1 6.68164E-1 6.68164E-1 6.90394E-1 6.90394E-1 -9999 -9999 -9999 -9999 -9999 -9999 -9999 -9999 -9999 -9999 -9999 -9999 -9999 -9999 -9999 -9999 -9999 -9999
-9999 -9999 -9999 -9999 -9999 -9999 -9999 -9999 -9999 -9999 -9999 -9999 -9999 -9999 -9999 -9999 -9999 -9999 -9999 -9999 -9999 -9999 -9999 -9999 -9999 -9999 -9999 -9999 -9999 -9999 -9999 -9999 -9999 -9999 -9999 -9999 -9999 -9999 -9999 -9999 -9999 -9999 -9999 -9999 -9999 -9999 -9999 -9999 -9999 -9999 -9999 -9999 -9999 -9999 -9999 -9999 -9999 -9999 -9999 -9999 -9999 -9999 -9999 -9999 -9999 -9999 -9999 -9999 -9999 -9999 -9999 -9999 -9999 -9999 -9999 -9999 -9999 -9999 -9999 -9999 -9999 -9999 -9999 -9999 -9999 -9999 -9999 -9999 -9999 -9999 -9999 -9999 -9999 -9999 -9999 -9999 -9999 -9999 -9999 -9999 -9999 -9999 -9999 -9999 -9999 -9999 -9999 -9999 -9999 -9999 -9999 -9999 -9999 2.92863E-1 2.67789E-1 2.66504E-1 2.65223E-1 2.65543E-1 2.67467E-1 2.69115E-1 3.06686E-1 3.47013E-1 3.53054E-1 3.78864E-1 3.7817E-1 3.66737E-1 3.30685E-1 2.90394E-1 2.66987E-1 2.47556E-1 2.16173E-1 2.28892E-1 2.36212E-1 2.36508E-1 2.46368E-1 2.17673E-1 2.20198E-1 2.46789E-1 2.7644E-1 2.80396E-1 2.93084E-1 2.83858E-1 2.9837E-1 3.49185E-1 3.00727E-1 2.89421E-1 4.16609E-1 4.80897E-1 4.87984E-1 4.96624E-1 5.3713E-1 5.30591E-1 4.84323E-1 4.87209E-1 2.28216E-1 2.5921E-1 4.83787E-1 4.18055E-1 3.91662E-1 2.84721E-1 3.05903E-1 2.95571E-1 2.35899E-1 2.31528E-1 1.85033E-1 1.32061E-1 1.21864E-1 1.02245E-1 2.00157E-1 2.96126E-1 2.70767E-1 1.84092E-1 2.01836E-1 1.17934E-1 9.94825E-2 1.36628E-1 1.91028E-1 3.02404E-1 3.85013E-1 2.7629E-1 2.06798E-1 1.18902E-1 8.71296E-2 7.06769E-2 8.21042E-2 8.97453E-2 7.73441E-2 5.89099E-2 7.73441E-2 1.10111E-1 1.54436E-1 2.60994E-1 3.68547E-1 3.53835E-1 2.01962E-1 1.51727E-1 1.30685E-1 2.20379E-1 1.98135E-1 1.63102E-1 1.67015E-1 9.20918E-2 1.30225E-1 2.01042E-1 5.17658E-1 5.01972E-1 2.52271E-1 2.70831E-1 3.68603E-1 4.43657E-1 4.82484E-1 4.52934E-1 4.44206E-1 4.53582E-1 4.29582E-1 4.54721E-1 5.0119E-1 5.50697E-1 5.47893E-1 4.70757E-1 4.03506E-1 3.72695E-1 3.42885E-1 4.39901E-1 4.55948E-1 4.72086E-1 5.12616E-1 5.60986E-1 6.3286E-1 6.15169E-1 6.05104E-1 6.04432E-1 6.60637E-1 6.39484E-1 6.49364E-1 6.49364E-1 6.29483E-1 6.63986E-1 6.54298E-1 6.54298E-1 6.54298E-1 6.77655E-1 6.77655E-1 6.68164E-1 6.68164E-1 6.90394E-1 -9999 -9999 -9999 -9999 -9999 -9999 -9999 -9999 -9999 -9999 -9999 -9999 -9999 -9999 -9999 -9999 -9999 -9999
-9999 -9999 -9999 -9999 -9999 -9999 -9999 -9999 -9999 -9999 -9999 -9999 -9999 -9999 -9999 -9999 -9999 -9999 -9999 -9999 -9999 -9999 -9999 -9999 -9999 -9999 -9999 -9999 -9999 -9999 -9999 -9999 -9999 -9999 -9999 -9999 -9999 -9999 -9999 -9999 -9999 -9999 -9999 -9999 -9999 -9999 -9999 -9999 -9999 -9999 -9999 -9999 -9999 -9999 -9999 -9999 -9999 -9999 -9999 -9999 -9999 -9999 -9999 -9999 -9999 -9999 -9999 -9999 -9999 -9999 -9999 -9999 -9999 -9999 -9999 -9999 -9999 -9999 -9999 -9999 -9999 -9999 -9999 -9999 -9999 -9999 -9999 -9999 -9999 -9999 -9999 -9999 -9999 -9999 -9999 -9999 -9999 -9999 -9999 -9999 -9999 -9999 -9999 -9999 -9999 -9999 -9999 -9999 -9999 -9999 -9999 -9999 -9999 2.67789E-1 2.67146E-1 2.64903E-1 2.60139E-1 2.56856E-1 2.36361E-1 2.41733E-1 2.659E-1 2.86558E-1 3.16896E-1 3.27358E-1 3.50138E-1 3.62177E-1 3.46785E-1 3.0752E-1 2.67402E-1 2.53499E-1 2.30106E-1 2.24344E-1 2.28024E-1 2.13131E-1 1.93878E-1 2.0376E-1 2.1346E-1 2.1818E-1 2.22691E-1 2.24767E-1 2.71668E-1 3.17888E-1 3.98465E-1 4.66329E-1 2.90752E-1 3.01186E-1 4.26133E-1 4.1698E-1 4.45561E-1 4.95775E-1 4.72042E-1 4.64314E-1 3.93792E-1 3.45144E-1 3.55406E-1 2.38674E-1 4.66592E-1 3.49928E-1 3.22482E-1 3.31892E-1 2.5101E-1 2.31208E-1 2.53771E-1 2.2117E-1 1.93739E-1 2.45659E-1 2.17226E-1 1.25869E-1 1.34338E-1 1.76517E-1 1.68006E-1 1.23045E-1 1.09558E-1 8.90021E-2 1.16633E-1 1.39024E-1 1.62689E-1 2.63904E-1 3.66542E-1 3.23596E-1 3.10244E-1 2.19284E-1 1.62021E-1 7.13091E-2 4.60616E-2 5.37392E-2 5.54133E-2 4.89987E-2 7.06769E-2 1.13331E-1 1.03789E-1 1.5853E-1 1.22563E-1 1.23105E-1 7.73441E-2 4.89987E-2 9.80216E-2 1.76829E-1 2.01695E-1 1.38236E-1 6.85751E-2 9.24316E-2 1.06971E-1 1.81E-1 2.17134E-1 3.35467E-1 3.75059E-1 3.80897E-1 4.8269E-1 4.60272E-1 3.72233E-1 3.9036E-1 3.9036E-1 3.67456E-1 3.37839E-1 3.82666E-1 4.42271E-1 4.53906E-1 4.8829E-1 5.21147E-1 4.63354E-1 3.42885E-1 3.57652E-1 4.72086E-1 5.36888E-1 5.52979E-1 5.60986E-1 5.87403E-1 6.15662E-1 5.88815E-1 5.80937E-1 6.21015E-1 5.88815E-1 6.48184E-1 6.64686E-1 6.46826E-1 6.46503E-1 6.87914E-1 6.73538E-1 6.63986E-1 6.63986E-1 6.77655E-1 6.77655E-1 6.77655E-1 6.68164E-1 6.90394E-1 6.90394E-1 -9999 -9999 -9999 -9999 -9999 -9999 -9999 -9999 -9999 -9999 -9999 -9999 -9999 -9999 -9999 -9999 -9999
-9999 -9999 -9999 -9999 -9999 -9999 -9999 -9999 -9999 -9999 -9999 -9999 -9999 -9999 -9999 -9999 -9999 -9999 -9999 -9999 -9999 -9999 -9999 -9999 -9999 -9999 -9999 -9999 -9999 -9999 -9999 -9999 -9999 -9999 -9999 -9999 -9999 -9999 -9999 -9999 -9999 -9999 -9999 -9999 -9999 -9999 -9999 -9999 -9999 -9999 -9999 -9999 -9999 -9999 -9999 -9999 -9999 -9999 -9999 -9999 -9999 -9999 -9999 -9999 -9999 -9999 -9999 -9999 -9999 -9999 -9999 -9999 -9999 -9999 -9999 -9999 -9999 -9999 -9999 -9999 -9999 -9999 -9999 -9999 -9999 -9999 -9999 -9999 -9999 -9999 -9999 -9999 -9999 -9999 -9999 -9999 -9999 -9999 -9999 -9999 -9999 -9999 -9999 -9999 -9999 -9999 -9999 -9999 -9999 2.98672E-1 3.02813E-1 3.06288E-1 2.77221E-1 2.73619E-1 2.82512E-1 2.86855E-1 2.73945E-1 2.40233E-1 2.34294E-1 2.33706E-1 2.34E-1 2.39335E-1 2.30021E-1 2.56838E-1 2.95428E-1 3.29596E-1 3.52007E-1 2.99019E-1 2.91847E-1 2.9587E-1 2.73227E-1 2.70245E-1 2.21044E-1 1.96974E-1 1.93878E-1 2.09679E-1 2.19073E-1 2.30745E-1 2.07859E-1 2.0678E-1 2.55828E-1 3.77274E-1 5.11409E-1 4.60159E-1 2.62468E-1 3.31391E-1 3.58609E-1 3.59018E-1 4.1376E-1 3.83512E-1 3.74202E-1 3.83144E-1 2.43427E-1 2.02066E-1 3.10662E-1 4.1658E-1 3.90067E-1 3.35515E-1 2.08143E-1 2.3796E-1 1.88626E-1 2.40948E-1 2.28289E-1 1.94223E-1 2.3654E-1 2.45257E-1 2.33709E-1 2.50232E-1 1.39512E-1 9.44613E-2 1.16961E-1 9.54177E-2 7.85998E-2 8.31592E-2 1.19876E-1 1.89132E-1 2.71351E-1 3.61367E-1 3.31679E-1 2.20368E-1 2.658E-1 2.93878E-1 1.76188E-1 8.52816E-2 7.80565E-2 6.8908E-2 6.26125E-2 5.05331E-2 8.45831E-2 5.05331E-2 7.864E-2 1.22789E-1 6.87684E-2 5.54133E-2 5.89099E-2 4.46566E-2 1.23487E-1 1.91447E-1 1.58721E-1 1.4615E-1 2.12346E-1 1.4615E-1 1.63102E-1 1.72155E-1 2.28368E-1 2.94583E-1 4.14569E-1 4.94176E-1 5.12384E-1 4.40023E-1 3.84172E-1 2.77286E-1 2.38727E-1 2.44674E-1 3.45136E-1 3.82666E-1 4.05909E-1 3.45136E-1 3.16417E-1 4.35325E-1 5.17993E-1 3.95721E-1 4.03506E-1 4.67225E-1 4.96394E-1 5.36888E-1 5.79377E-1 5.36888E-1 5.36888E-1 5.88815E-1 5.32934E-1 5.73017E-1 5.41002E-1 6.30628E-1 6.07678E-1 5.60421E-1 5.92103E-1 6.23038E-1 6.40607E-1 6.77049E-1 6.62699E-1 6.73538E-1 6.96198E-1 6.87001E-1 6.77655E-1 6.77655E-1 6.90394E-1 6.90394E-1 6.90394E-1 -9999 -9999 -9999 -9999 -9999 -9999 -9999 -9999 -9999 -9999 -9999 -9999 -9999 -9999 -9999
-9999 -9999 -9999 -9999 -9999 -9999 -9999 -9999 -9999 -9999 -9999 -9999 -9999 -9999 -9999 -9999 -9999 -9999 -9999 -9999 -9999 -9999 -9999 -9999 -9999 -9999 -9999 -9999 -9999 -9999 -9999 -9999 -9999 -9999 -9999 -9999 -9999 -9999 -9999 -9999 -9999 -9999 -9999 -9999 -9999 -9999 -9999 -9999 -9999 -9999 -9999 -9999 -9999 -9999 -9999 -9999 -9999 -9999 -9999 -9999 -9999 -9999 -9999 -9999 -9999 -9999 -9999 -9999 -9999 -9999 -9999 -9999 -9999 -9999 -9999 -9999 -9999 -9999 -9999 -9999 -9999 -9999 -9999 -9999 -9999 -9999 -9999 -9999 -9999 -9999 -9999 -9999 -9999 -9999 -9999 -9999 -9999 -9999 -9999 -9999 -9999 -9999 -9999 -9999 -9999 -9999 -9999 -9999 -9999 3.01084E-1 3.21838E-1 3.35171E-1 3.112E-1 2.84178E-1 3.21781E-1 3.29026E-1 3.05293E-1 2.60549E-1 2.60491E-1 2.53966E-1 2.2915E-1 2.19165E-1 2.13325E-1 2.18323E-1 2.4878E-1 2.88069E-1 3.35462E-1 3.28615E-1 3.30428E-1 3.42816E-1 3.2285E-1 2.90897E-1 2.45379E-1 2.22744E-1 2.13837E-1 2.60452E-1 2.66973E-1 2.92903E-1 2.51436E-1 2.34288E-1 3.69421E-1 5.14284E-1 4.65437E-1 3.40888E-1 2.88287E-1 3.57259E-1 3.35986E-1 3.72339E-1 3.64516E-1 3.25014E-1 3.12532E-1 3.14725E-1 2.61693E-1 1.74078E-1 2.50928E-1 3.7825E-1 3.4619E-1 2.95132E-1 2.73123E-1 2.82675E-1 2.60627E-1 2.32044E-1 2.05214E-1 2.07149E-1 1.53816E-1 1.25259E-1 1.31743E-1 1.8926E-1 1.52748E-1 8.06896E-2 7.01402E-2 8.60169E-2 1.37683E-1 1.47509E-1 2.09022E-1 3.16039E-1 3.46373E-1 3.0327E-1 2.24343E-1 1.73121E-1 2.89481E-1 2.21184E-1 1.43095E-1 1.27633E-1 1.47476E-1 1.34366E-1 8.56177E-2 4.75583E-2 5.05858E-2 6.46106E-2 6.45442E-2 7.28381E-2 5.05331E-2 3.26867E-2 7.73441E-2 9.51899E-2 1.50246E-1 1.76829E-1 1.42147E-1 1.6758E-1 1.30685E-1 1.6758E-1 2.23403E-1 2.71633E-1 3.19781E-1 3.45199E-1 4.62594E-1 4.98259E-1 4.68414E-1 3.60995E-1 3.18002E-1 2.11669E-1 1.67015E-1 2.50721E-1 2.89034E-1 3.30619E-1 3.37839E-1 2.95747E-1 3.67456E-1 4.35521E-1 4.9913E-1 4.57648E-1 3.50233E-1 3.50233E-1 4.35098E-1 5.36888E-1 5.28811E-1 5.20718E-1 4.72086E-1 5.73017E-1 5.08644E-1 4.52008E-1 4.76215E-1 5.73017E-1 5.44377E-1 4.71515E-1 5.03933E-1 5.20146E-1 5.71007E-1 6.17902E-1 6.25533E-1 6.82948E-1 7.00094E-1 7.05241E-1 6.96198E-1 6.8576E-1 7.22692E-1 7.0852E-1 7.0852E-1 6.99535E-1 -9999 -9999 -9999 -9999 -9999 -9999 -9999 -9999 -9999 -9999 -9999 -9999 -9999 -9999
-9999 -9999 -9999 -9999 -9999 -9999 -9999 -9999 -9999 -9999 -9999 -9999 -9999 -9999 -9999 -9999 -9999 -9999 -9999 -9999 -9999 -9999 -9999 -9999 -9999 -9999 -9999 -9999 -9999 -9999 -9999 -9999 -9999 -9999 -9999 -9999 -9999 -9999 -9999 -9999 -9999 -9999 -9999 -9999 -9999 -9999 -9999 -9999 -9999 -9999 -9999 -9999 -9999 -9999 -9999 -9999 -9999 -9999 -9999 -9999 -9999 -9999 -9999 -9999 -9999 -9999 -9999 -9999 -9999 -9999 -9999 -9999 -9999 -9999 -9999 -9999 -9999 -9999 -9999 -9999 -9999 -9999 -9999 -9999 -9999 -9999 -9999 -9999 -9999 -9999 -9999 -9999 -9999 -9999 -9999 -9999 -9999 -9999 -9999 -9999 -9999 -9999 -9999 -9999 -9999 -9999 -9999 -9999 2.90828E-1 2.81847E-1 3.31228E-1 3.95412E-1 3.62674E-1 2.91238E-1 2.85888E-1 3.41457E-1 3.44415E-1 2.99129E-1 2.88575E-1 2.9332E-1 2.94683E-1 2.55275E-1 2.21702E-1 2.11404E-1 1.99744E-1 2.39539E-1 2.98955E-1 3.17493E-1 3.34E-1 3.08455E-1 3.02191E-1 2.87188E-1 2.5799E-1 2.54181E-1 2.72579E-1 3.09827E-1 3.7303E-1 3.5685E-1 2.50554E-1 2.8624E-1 4.90523E-1 4.52434E-1 4.64609E-1 3.19728E-1 2.84061E-1 3.20033E-1 3.7479E-1 3.59931E-1 3.30522E-1 3.36461E-1 2.82374E-1 3.12924E-1 3.55406E-1 2.26552E-1 1.99233E-1 2.90624E-1 2.84392E-1 2.87006E-1 2.3E-1 2.06805E-1 2.13324E-1 2.02256E-1 1.49613E-1 1.43964E-1 8.26498E-2 5.8122E-2 6.96432E-2 1.12881E-1 1.1132E-1 7.169E-2 5.8614E-2 1.01718E-1 1.68406E-1 2.37715E-1 2.95169E-1 3.31679E-1 2.31364E-1 1.48525E-1 1.24206E-1 1.12136E-1 1.93072E-1 2.30651E-1 2.03112E-1 2.07147E-1 1.64252E-1 1.30041E-1 9.92288E-2 5.89708E-2 3.27214E-2 4.75583E-2 5.37951E-2 7.97723E-2 5.37951E-2 6.2677E-2 7.51364E-2 9.80216E-2 1.16633E-1 1.58721E-1 1.91447E-1 2.12346E-1 1.23487E-1 1.50246E-1 1.76829E-1 2.17824E-1 2.85432E-1 4.15999E-1 4.53753E-1 4.49328E-1 4.37175E-1 2.89979E-1 2.0513E-1 2.01042E-1 1.5818E-1 2.06305E-1 2.69448E-1 2.89034E-1 3.37839E-1 2.75883E-1 2.89034E-1 3.0255E-1 4.03506E-1 4.35098E-1 3.72695E-1 3.0045E-1 3.50233E-1 4.88284E-1 4.96394E-1 4.64008E-1 3.77269E-1 4.8018E-1 5.49048E-1 4.43984E-1 4.52008E-1 4.20102E-1 4.07659E-1 4.79608E-1 5.20146E-1 5.52413E-1 6.33103E-1 6.40607E-1 6.55408E-1 6.69913E-1 6.34885E-1 6.8576E-1 6.87001E-1 6.87001E-1 6.99535E-1 -9999 -9999 -9999 -9999 -9999 -9999 -9999 -9999 -9999 -9999 -9999 -9999 -9999 -9999 -9999 -9999 -9999
-9999 -9999 -9999 -9999 -9999 -9999 -9999 -9999 -9999 -9999 -9999 -9999 -9999 -9999 -9999 -9999 -9999 -9999 -9999 -9999 -9999 -9999 -9999 -9999 -9999 -9999 -9999 -9999 -9999 -9999 -9999 -9999 -9999 -9999 -9999 -9999 -9999 -9999 -9999 -9999 -9999 -9999 -9999 -9999 -9999 -9999 -9999 -9999 -9999 -9999 -9999 -9999 -9999 -9999 -9999 -9999 -9999 -9999 -9999 -9999 -9999 -9999 -9999 -9999 -9999 -9999 -9999 -9999 -9999 -9999 -9999 -9999 -9999 -9999 -9999 -9999 -9999 -9999 -9999 -9999 -9999 -9999 -9999 -9999 -9999 -9999 -9999 -9999 -9999 -9999 -9999 -9999 -9999 -9999 -9999 -9999 -9999 -9999 -9999 -9999 -9999 -9999 -9999 -9999 -9999 -9999 -9999 -9999 2.62038E-1 2.77221E-1 3.55499E-1 4.0922E-1 4.04396E-1 2.82218E-1 2.70732E-1 3.29388E-1 3.58248E-1 3.51113E-1 3.0369E-1 2.95833E-1 3.32733E-1 3.03973E-1 2.47861E-1 1.96616E-1 1.92247E-1 2.0692E-1 2.58126E-1 2.62608E-1 2.54239E-1 2.47818E-1 2.46292E-1 2.42655E-1 2.51449E-1 2.35926E-1 2.76655E-1 3.11584E-1 3.86148E-1 3.04536E-1 2.97474E-1 3.43228E-1 4.781E-1 4.58532E-1 4.46483E-1 3.20866E-1 3.70025E-1 3.28586E-1 3.71474E-1 3.36634E-1 2.6898E-1 3.19554E-1 2.38853E-1 2.02587E-1 2.7391E-1 1.92743E-1 2.20591E-1 3.17203E-1 3.0308E-1 2.88356E-1 2.35009E-1 1.8517E-1 1.90132E-1 1.93407E-1 1.24987E-1 1.27922E-1 9.37865E-2 5.83304E-2 5.31399E-2 6.50864E-2 5.71689E-2 6.66829E-2 8.05782E-2 1.06192E-1 1.45915E-1 2.49079E-1 2.15818E-1 1.95523E-1 1.94762E-1 1.25669E-1 7.1381E-2 9.08837E-2 1.77123E-1 2.42511E-1 1.47344E-1 1.30326E-1 8.98422E-2 7.48259E-2 6.47848E-2 4.07258E-2 4.33381E-2 4.33381E-2 3.4839E-2 4.90499E-2 5.37951E-2 8.98351E-2 1.20134E-1 1.16746E-1 1.20134E-1 1.86641E-1 2.98059E-1 3.25905E-1 3.5915E-1 2.44623E-1 2.77392E-1 2.90523E-1 3.88064E-1 4.19177E-1 3.61449E-1 2.87074E-1 3.83206E-1 3.16808E-1 2.41013E-1 1.5818E-1 1.26593E-1 1.45645E-1 1.76239E-1 2.44674E-1 3.09441E-1 2.38727E-1 1.99917E-1 2.44674E-1 3.30619E-1 3.80313E-1 3.07314E-1 2.54966E-1 3.65141E-1 4.67225E-1 4.31922E-1 3.69677E-1 3.62148E-1 4.47911E-1 5.08644E-1 5.08644E-1 4.28027E-1 3.01212E-1 3.08086E-1 4.31359E-1 5.36317E-1 5.84243E-1 5.60421E-1 6.25533E-1 6.48043E-1 6.33103E-1 5.71007E-1 6.64414E-1 6.99594E-1 6.77655E-1 6.87001E-1 7.0852E-1 6.90394E-1 -9999 -9999 -9999 -9999 -9999 -9999 -9999 -9999 -9999 -9999 -9999 -9999 -9999 -9999 -9999
-9999 -9999 -9999 -9999 -9999 -9999 -9999 -9999 -9999 -9999 -9999 -9999 -9999 -9999 -9999 -9999 -9999 -9999 -9999 -9999 -9999 -9999 -9999 -9999 -9999 -9999 -9999 -9999 -9999 -9999 -9999 -9999 -9999 -9999 -9999 -9999 -9999 -9999 -9999 -9999 -9999 -9999 -9999 -9999 -9999 -9999 -9999 -9999 -9999 -9999 -9999 -9999 -9999 -9999 -9999 -9999 -9999 -9999 -9999 -9999 -9999 -9999 -9999 -9999 -9999 -9999 -9999 -9999 -9999 -9999 -9999 -9999 -9999 -9999 -9999 -9999 -9999 -9999 -9999 -9999 -9999 -9999 -9999 -9999 -9999 -9999 -9999 -9999 -9999 -9999 -9999 -9999 -9999 -9999 -9999 -9999 -9999 -9999 -9999 -9999 -9999 -9999 -9999 -9999 -9999 -9999 -9999 2.59192E-1 2.55735E-1 2.68111E-1 3.32252E-1 3.90397E-1 3.81814E-1 2.94272E-1 2.49639E-1 3.02862E-1 3.50816E-1 3.83128E-1 3.61728E-1 3.48577E-1 3.29167E-1 2.84048E-1 2.3479E-1 2.10938E-1 1.92757E-1 1.9584E-1 2.17008E-1 2.07292E-1 2.16052E-1 2.40795E-1 2.4411E-1 2.56365E-1 2.62184E-1 3.30831E-1 3.81854E-1 3.14483E-1 2.49939E-1 2.50146E-1 3.17494E-1 4.37235E-1 4.27386E-1 4.51604E-1 4.06479E-1 3.6096E-1 3.33299E-1 3.43271E-1 3.59751E-1 3.48498E-1 2.61022E-1 3.13219E-1 2.33497E-1 2.22863E-1 2.22169E-1 2.01482E-1 2.77291E-1 2.79773E-1 2.89381E-1 2.39123E-1 2.03626E-1 1.60896E-1 1.90178E-1 1.89372E-1 1.39064E-1 1.15802E-1 1.32189E-1 9.32458E-2 7.45453E-2 4.73442E-2 6.01647E-2 8.93735E-2 1.2036E-1 1.38293E-1 2.30849E-1 2.40828E-1 1.43673E-1 8.82611E-2 1.26774E-1 1.13619E-1 5.91461E-2 6.61783E-2 1.14014E-1 2.03496E-1 1.96298E-1 1.64609E-1 1.24026E-1 1.29159E-1 7.52879E-2 6.04262E-2 7.49882E-2 4.61099E-2 5.21671E-2 6.86453E-2 8.21871E-2 9.81188E-2 1.50386E-1 1.91617E-1 2.23594E-1 1.86641E-1 2.01871E-1 1.67733E-1 2.99218E-1 3.78022E-1 3.70749E-1 4.11503E-1 4.27848E-1 3.49688E-1 2.23539E-1 1.8999E-1 2.77518E-1 3.55005E-1 3.02628E-1 1.54765E-1 1.30225E-1 1.16215E-1 1.76239E-1 2.45973E-1 2.69448E-1 1.99917E-1 2.27134E-1 2.82412E-1 3.09441E-1 2.73895E-1 2.80395E-1 2.48852E-1 3.65141E-1 4.2714E-1 3.62148E-1 2.77793E-1 2.97739E-1 3.39977E-1 3.54687E-1 4.12218E-1 4.12218E-1 3.08086E-1 3.58486E-1 4.71515E-1 5.03933E-1 5.03933E-1 4.87711E-1 5.55042E-1 6.25533E-1 5.78937E-1 6.02467E-1 6.64414E-1 6.8576E-1 6.96198E-1 6.96198E-1 7.28717E-1 6.99535E-1 -9999 -9999 -9999 -9999 -9999 -9999 -9999 -9999 -9999 -9999 -9999 -9999 -9999 -9999 -9999
-9999 -9999 -9999 -9999 -9999 -9999 -9999 -9999 -9999 -9999 -9999 -9999 -9999 -9999 -9999 -9999 -9999 -9999 -9999 -9999 -9999 -9999 -9999 -9999 -9999 -9999 -9999 -9999 -9999 -9999 -9999 -9999 -9999 -9999 -9999 -9999 -9999 -9999 -9999 -9999 -9999 -9999 -9999 -9999 -9999 -9999 -9999 -9999 -9999 -9999 -9999 -9999 -9999 -9999 -9999 -9999 -9999 -9999 -9999 -9999 -9999 -9999 -9999 -9999 -9999 -9999 -9999 -9999 -9999 -9999 -9999 -9999 -9999 -9999 -9999 -9999 -9999 -9999 -9999 -9999 -9999 -9999 -9999 -9999 -9999 -9999 -9999 -9999 -9999 -9999 -9999 -9999 -9999 -9999 -9999 -9999 -9999 -9999 -9999 -9999 -9999 -9999 -9999 -9999 -9999 -9999 -9999 2.54393E-1 2.51945E-1 2.68755E-1 3.15477E-1 3.96635E-1 3.8803E-1 2.95979E-1 2.44147E-1 2.67249E-1 3.46345E-1 4.1014E-1 4.13319E-1 3.90059E-1 3.05878E-1 2.72576E-1 2.36859E-1 2.1534E-1 2.04458E-1 1.79723E-1 2.05094E-1 2.21044E-1 2.50775E-1 2.4715E-1 2.32634E-1 2.5928E-1 3.17242E-1 4.618E-1 4.43209E-1 3.75175E-1 2.08824E-1 2.67779E-1 4.01511E-1 4.56055E-1 4.15397E-1 4.49545E-1 3.59565E-1 3.13772E-1 3.29311E-1 3.02118E-1 2.99405E-1 2.64881E-1 3.24297E-1 2.68931E-1 2.10337E-1 2.74205E-1 2.16554E-1 2.45659E-1 3.02474E-1 2.85051E-1 2.28814E-1 1.77072E-1 1.7334E-1 1.38785E-1 1.20964E-1 1.53219E-1 1.03645E-1 1.10861E-1 8.81812E-2 9.07313E-2 7.38741E-2 4.98946E-2 7.77363E-2 1.06597E-1 1.50423E-1 2.12607E-1 2.14333E-1 1.598E-1 9.49284E-2 5.51094E-2 7.61193E-2 6.07665E-2 6.5288E-2 9.14974E-2 1.31604E-1 1.63396E-1 2.19813E-1 1.88924E-1 2.14229E-1 1.83223E-1 1.17074E-1 1.2393E-1 8.5931E-2 8.09354E-2 9.21086E-2 8.21871E-2 7.07491E-2 7.74226E-2 9.52846E-2 1.50386E-1 2.59196E-1 3.19056E-1 1.46287E-1 1.59253E-1 3.10629E-1 2.65329E-1 2.85892E-1 3.92714E-1 3.92155E-1 3.18425E-1 1.90826E-1 1.42147E-1 1.81669E-1 2.01369E-1 2.77798E-1 2.25624E-1 1.37753E-1 1.03534E-1 1.67015E-1 2.17134E-1 1.67015E-1 1.57248E-1 1.99917E-1 1.94778E-1 2.44674E-1 1.75223E-1 2.08847E-1 2.93674E-1 3.65141E-1 3.28415E-1 2.36919E-1 3.25569E-1 3.54687E-1 2.90999E-1 2.8435E-1 3.15046E-1 3.3642E-1 2.87731E-1 3.43702E-1 4.55379E-1 4.23419E-1 3.46776E-1 3.8438E-1 4.82264E-1 5.9467E-1 4.74167E-1 5.38962E-1 6.78726E-1 6.9271E-1 6.96198E-1 6.9271E-1 7.07328E-1 -9999 -9999 -9999 -9999 -9999 -9999 -9999 -9999 -9999 -9999 -9999 -9999 -9999 -9999 -9999 -9999
-9999 -9999 -9999 -9999 -9999 -9999 -9999 -9999 -9999 -9999 -9999 -9999 -9999 -9999 -9999 -9999 -9999 -9999 -9999 -9999 -9999 -9999 -9999 -9999 -9999 -9999 -9999 -9999 -9999 -9999 -9999 -9999 -9999 -9999 -9999 -9999 -9999 -9999 -9999 -9999 -9999 -9999 -9999 -9999 -9999 -9999 -9999 -9999 -9999 -9999 -9999 -9999 -9999 -9999 -9999 -9999 -9999 -9999 -9999 -9999 -9999 -9999 -9999 -9999 -9999 -9999 -9999 -9999 -9999 -9999 -9999 -9999 -9999 -9999 -9999 -9999 -9999 -9999 -9999 -9999 -9999 -9999 -9999 -9999 -9999 -9999 -9999 -9999 -9999 -9999 -9999 -9999 -9999 -9999 -9999 -9999 -9999 -9999 -9999 -9999 -9999 -9999 -9999 -9999 -9999 -9999 -9999 2.51502E-1 2.53056E-1 2.77198E-1 3.72564E-1 4.45641E-1 4.03329E-1 3.0217E-1 2.30549E-1 2.62398E-1 3.22971E-1 3.9868E-1 4.31256E-1 3.65255E-1 3.25299E-1 2.86389E-1 2.49484E-1 2.18405E-1 1.90061E-1 1.9568E-1 2.13511E-1 2.32497E-1 2.48623E-1 2.26828E-1 2.29428E-1 2.79228E-1 3.92283E-1 5.17297E-1 4.55167E-1 2.90125E-1 2.41517E-1 3.32538E-1 4.32156E-1 4.17385E-1 3.97492E-1 3.84396E-1 3.27003E-1 2.64465E-1 3.10777E-1 3.24337E-1 2.82498E-1 2.40985E-1 2.98575E-1 2.07348E-1 1.86919E-1 2.00329E-1 1.82161E-1 2.64341E-1 3.0003E-1 2.16653E-1 1.93894E-1 1.54423E-1 1.15624E-1 1.26281E-1 1.40693E-1 1.12179E-1 8.60949E-2 7.10601E-2 6.05958E-2 7.09623E-2 7.24164E-2 4.05598E-2 7.42332E-2 1.081E-1 1.51335E-1 2.08863E-1 1.61049E-1 1.32959E-1 1.10463E-1 6.2294E-2 4.75474E-2 4.98177E-2 8.4312E-2 1.30265E-1 1.65966E-1 1.5489E-1 1.29353E-1 1.08478E-1 1.64252E-1 2.02327E-1 1.82964E-1 1.54947E-1 1.24026E-1 1.18365E-1 6.88611E-2 6.46106E-2 7.74226E-2 1.16746E-1 1.38367E-1 1.34544E-1 1.96694E-1 1.42281E-1 1.98623E-1 2.58903E-1 3.30673E-1 2.42336E-1 2.2521E-1 3.45543E-1 3.38987E-1 3.68949E-1 2.79284E-1 1.71096E-1 1.20018E-1 1.23487E-1 1.67604E-1 2.08704E-1 1.41653E-1 1.03534E-1 1.49729E-1 1.37753E-1 1.41653E-1 9.99278E-2 1.05918E-1 1.44774E-1 1.48838E-1 1.12223E-1 1.33133E-1 2.19773E-1 2.61179E-1 2.67489E-1 2.80395E-1 3.32734E-1 3.84923E-1 3.25569E-1 3.32734E-1 2.97739E-1 3.08086E-1 2.682E-1 2.4953E-1 3.73543E-1 3.46776E-1 2.83883E-1 3.69143E-1 4.87711E-1 5.22801E-1 4.41958E-1 5.22801E-1 6.17902E-1 6.27331E-1 6.9271E-1 6.42374E-1 6.86777E-1 -9999 -9999 -9999 -9999 -9999 -9999 -9999 -9999 -9999 -9999 -9999 -9999 -9999 -9999 -9999 -9999
-9999 -9999 -9999 -9999 -9999 -9999 -9999 -9999 -9999 -9999 -9999 -9999 -9999 -9999 -9999 -9999 -9999 -9999 -9999 -9999 -9999 -9999 -9999 -9999 -9999 -9999 -9999 -9999 -9999 -9999 -9999 -9999 -9999 -9999 -9999 -9999 -9999 -9999 -9999 -9999 -9999 -9999 -9999 -9999 -9999 -9999 -9999 -9999 -9999 -9999 -9999 -9999 -9999 -9999 -9999 -9999 -9999 -9999 -9999 -9999 -9999 -9999 -9999 -9999 -9999 -9999 -9999 -9999 -9999 -9999 -9999 -9999 -9999 -9999 -9999 -9999 -9999 -9999 -9999 -9999 -9999 -9999 -9999 -9999 -9999 -9999 -9999 -9999 -9999 -9999 -9999 -9999 -9999 -9999 -9999 -9999 -9999 -9999 -9999 -9999 -9999 -9999 -9999 -9999 -9999 -9999 2.53278E-1 2.52389E-1 2.51121E-1 2.94613E-1 3.84141E-1 4.63871E-1 4.19544E-1 2.83617E-1 2.44153E-1 2.45366E-1 2.95302E-1 3.32475E-1 3.8557E-1 3.99976E-1 3.53921E-1 3.08957E-1 2.30799E-1 1.99058E-1 1.95938E-1 2.21557E-1 2.16001E-1 2.31566E-1 2.00707E-1 2.13865E-1 2.75264E-1 3.76375E-1 5.07606E-1 4.8421E-1 3.99312E-1 2.44361E-1 3.12472E-1 4.35009E-1 4.29803E-1 3.83085E-1 4.02579E-1 3.40611E-1 3.08289E-1 2.67049E-1 2.57569E-1 2.69981E-1 1.98133E-1 2.50693E-1 2.52496E-1 1.60323E-1 1.694E-1 1.66064E-1 1.66926E-1 2.38723E-1 2.19239E-1 1.54248E-1 1.92622E-1 1.40412E-1 1.42814E-1 1.48125E-1 1.31581E-1 1.16973E-1 1.06562E-1 1.07818E-1 8.97678E-2 8.09571E-2 6.63292E-2 4.47332E-2 8.21663E-2 1.16099E-1 1.50699E-1 1.6872E-1 8.6109E-2 7.39452E-2 8.71966E-2 5.99897E-2 3.20133E-2 3.15975E-2 6.02988E-2 1.09893E-1 8.38037E-2 5.67113E-2 5.59702E-2 6.04966E-2 1.38408E-1 1.80077E-1 1.28126E-1 1.21691E-1 9.38612E-2 7.36269E-2 6.06914E-2 5.20752E-2 1.04013E-1 1.58868E-1 2.1253E-1 2.53014E-1 1.50386E-1 1.51393E-1 2.63381E-1 3.22124E-1 3.3425E-1 2.51534E-1 1.68459E-1 2.87524E-1 3.08505E-1 2.87111E-1 3.35569E-1 2.10664E-1 1.26668E-1 1.10111E-1 1.06971E-1 1.13331E-1 1.16215E-1 7.70551E-2 1.1959E-1 9.4841E-2 7.04109E-2 5.69183E-2 7.20938E-2 9.99278E-2 1.15497E-1 1.40802E-1 1.79962E-1 2.54966E-1 2.80395E-1 3.14264E-1 2.86989E-1 2.73895E-1 3.32734E-1 3.77269E-1 4.06593E-1 4.01453E-1 3.73543E-1 3.22089E-1 2.20395E-1 2.94427E-1 2.77333E-1 2.28409E-1 3.32225E-1 3.54162E-1 3.86901E-1 3.71624E-1 4.26018E-1 4.98481E-1 5.80808E-1 6.57141E-1 5.48917E-1 6.12038E-1 -9999 -9999 -9999 -9999 -9999 -9999 -9999 -9999 -9999 -9999 -9999 -9999 -9999 -9999 -9999 -9999
-9999 -9999 -9999 -9999 -9999 -9999 -9999 -9999 -9999 -9999 -9999 -9999 -9999 -9999 -9999 -9999 -9999 -9999 -9999 -9999 -9999 -9999 -9999 -9999 -9999 -9999 -9999 -9999 -9999 -9999 -9999 -9999 -9999 -9999 -9999 -9999 -9999 -9999 -9999 -9999 -9999 -9999 -9999 -9999 -9999 -9999 -9999 -9999 -9999 -9999 -9999 -9999 -9999 -9999 -9999 -9999 -9999 -9999 -9999 -9999 -9999 -9999 -9999 -9999 -9999 -9999 -9999 -9999 -9999 -9999 -9999 -9999 -9999 -9999 -9999 -9999 -9999 -9999 -9999 -9999 -9999 -9999 -9999 -9999 -9999 -9999 -9999 -9999 -9999 -9999 -9999 -9999 -9999 -9999 -9999 -9999 -9999 -9999 -9999 -9999 -9999 -9999 -9999 -9999 -9999 -9999 2.50396E-1 2.39037E-1 2.86832E-1 3.48736E-1 3.669E-1 3.76942E-1 3.61279E-1 2.82618E-1 2.79512E-1 2.69121E-1 2.57185E-1 3.08607E-1 3.95652E-1 4.24946E-1 3.94476E-1 2.93612E-1 2.31674E-1 1.97754E-1 1.98536E-1 2.33616E-1 1.92209E-1 1.98823E-1 1.89628E-1 2.25839E-1 3.5955E-1 4.80033E-1 4.71151E-1 4.54484E-1 2.84302E-1 2.8485E-1 3.85524E-1 3.84222E-1 3.905E-1 3.94375E-1 3.77597E-1 2.86037E-1 2.3767E-1 2.56264E-1 2.57565E-1 2.25486E-1 2.55383E-1 2.70579E-1 2.11939E-1 1.90106E-1 1.94972E-1 2.20917E-1 1.65372E-1 1.27215E-1 1.56517E-1 2.08179E-1 1.87341E-1 1.58541E-1 1.58541E-1 1.29893E-1 1.31194E-1 1.07328E-1 1.03163E-1 9.3715E-2 6.65331E-2 7.20426E-2 7.05743E-2 4.36426E-2 5.06223E-2 7.50071E-2 1.16845E-1 1.22561E-1 7.68009E-2 6.03372E-2 4.52923E-2 3.4274E-2 3.12359E-2 3.28925E-2 6.46488E-2 8.39711E-2 5.37445E-2 3.67248E-2 4.32794E-2 6.47952E-2 9.57628E-2 1.45621E-1 1.40914E-1 1.22806E-1 6.01687E-2 3.81963E-2 3.94064E-2 4.60282E-2 7.06269E-2 7.72898E-2 1.26958E-1 1.42281E-1 1.88475E-1 2.43939E-1 3.26226E-1 2.31462E-1 2.37705E-1 1.66394E-1 1.3809E-1 2.11472E-1 2.89066E-1 2.68181E-1 3.08729E-1 2.89594E-1 2.05727E-1 1.89363E-1 1.50897E-1 1.10111E-1 6.07348E-2 7.25646E-2 1.03534E-1 6.83164E-2 4.881E-2 7.25646E-2 9.20918E-2 1.48838E-1 1.848E-1 2.105E-1 2.38727E-1 1.94778E-1 2.42836E-1 2.86989E-1 1.83303E-1 1.83303E-1 2.7133E-1 2.97739E-1 4.15134E-1 4.2333E-1 2.94427E-1 2.55655E-1 1.83846E-1 2.09447E-1 2.28409E-1 2.11707E-1 2.46016E-1 3.39462E-1 4.49976E-1 4.41958E-1 4.66084E-1 5.3089E-1 5.32803E-1 5.80808E-1 5.6493E-1 5.24718E-1 -9999 -9999 -9999 -9999 -9999 -9999 -9999 -9999 -9999 -9999 -9999 -9999 -9999 -9999 -9999 -9999
-9999 -9999 -9999 -9999 -9999 -9999 -9999 -9999 -9999 -9999 -9999 -9999 -9999 -9999 -9999 -9999 -9999 -9999 -9999 -9999 -9999 -9999 -9999 -9999 -9999 -9999 -9999 -9999 -9999 -9999 -9999 -9999 -9999 -9999 -9999 -9999 -9999 -9999 -9999 -9999 -9999 -9999 -9999 -9999 -9999 -9999 -9999 -9999 -9999 -9999 -9999 -9999 -9999 -9999 -9999 -9999 -9999 -9999 -9999 -9999 -9999 -9999 -9999 -9999 -9999 -9999 -9999 -9999 -9999 -9999 -9999 -9999 -9999 -9999 -9999 -9999 -9999 -9999 -9999 -9999 -9999 -9999 -9999 -9999 -9999 -9999 -9999 -9999 -9999 -9999 -9999 -9999 -9999 -9999 -9999 -9999 -9999 -9999 -9999 -9999 -9999 -9999 -9999 -9999 -9999 2.49073E-1 2.25898E-1 2.45969E-1 3.22115E-1 3.56979E-1 3.11664E-1 3.20888E-1 3.26569E-1 2.77655E-1 2.87846E-1 2.82531E-1 2.75987E-1 3.16651E-1 4.19669E-1 4.18218E-1 3.78674E-1 2.88871E-1 2.27034E-1 1.96974E-1 1.97754E-1 2.08129E-1 1.84435E-1 1.86372E-1 2.09706E-1 2.92366E-1 3.35678E-1 4.62831E-1 4.63799E-1 4.16184E-1 2.6048E-1 3.04759E-1 3.67712E-1 4.16503E-1 4.0424E-1 4.03006E-1 3.27868E-1 2.50368E-1 2.10588E-1 2.16697E-1 2.16479E-1 2.39633E-1 2.56333E-1 2.55041E-1 1.97555E-1 1.44445E-1 1.44265E-1 2.01007E-1 1.52237E-1 9.21435E-2 1.65372E-1 2.33572E-1 1.78076E-1 1.16316E-1 1.04719E-1 1.01974E-1 1.185E-1 1.01364E-1 7.30207E-2 8.42905E-2 8.73783E-2 6.1438E-2 5.4396E-2 3.85119E-2 4.21554E-2 6.41357E-2 6.04759E-2 9.14353E-2 9.10085E-2 6.01425E-2 4.37997E-2 5.29349E-2 4.44704E-2 3.31251E-2 4.11641E-2 5.10722E-2 3.19055E-2 3.26478E-2 4.33747E-2 3.55307E-2 4.45278E-2 9.96622E-2 1.47806E-1 9.43833E-2 8.36608E-2 5.51598E-2 3.70219E-2 4.46242E-2 7.96359E-2 1.19937E-1 7.96359E-2 8.70691E-2 1.15898E-1 2.70002E-1 2.97872E-1 1.85075E-1 1.36066E-1 1.3081E-1 1.20595E-1 2.15683E-1 2.09642E-1 1.86459E-1 1.62719E-1 2.50845E-1 2.7629E-1 2.38723E-1 1.45178E-1 8.71296E-2 4.89987E-2 7.06769E-2 6.42997E-2 5.03387E-2 5.52014E-2 8.68074E-2 1.1959E-1 1.2582E-1 1.61596E-1 1.57248E-1 2.15944E-1 1.36922E-1 1.83303E-1 2.36919E-1 1.78495E-1 1.396E-1 2.08847E-1 3.69677E-1 4.07405E-1 3.27451E-1 2.97739E-1 2.55655E-1 1.93784E-1 1.52175E-1 2.61879E-1 2.97259E-1 2.90526E-1 4.39336E-1 5.44377E-1 5.9467E-1 5.3089E-1 6.33103E-1 6.19714E-1 4.9229E-1 4.76083E-1 5.24718E-1 7.07328E-1 -9999 -9999 -9999 -9999 -9999 -9999 -9999 -9999 -9999 -9999 -9999 -9999 -9999 -9999 -9999
-9999 -9999 -9999 -9999 -9999 -9999 -9999 -9999 -9999 -9999 -9999 -9999 -9999 -9999 -9999 -9999 -9999 -9999 -9999 -9999 -9999 -9999 -9999 -9999 -9999 -9999 -9999 -9999 -9999 -9999 -9999 -9999 -9999 -9999 -9999 -9999 -9999 -9999 -9999 -9999 -9999 -9999 -9999 -9999 -9999 -9999 -9999 -9999 -9999 -9999 -9999 -9999 -9999 -9999 -9999 -9999 -9999 -9999 -9999 -9999 -9999 -9999 -9999 -9999 -9999 -9999 -9999 -9999 -9999 -9999 -9999 -9999 -9999 -9999 -9999 -9999 -9999 -9999 -9999 -9999 -9999 -9999 -9999 -9999 -9999 -9999 -9999 -9999 -9999 -9999 -9999 -9999 -9999 -9999 -9999 -9999 -9999 -9999 -9999 -9999 -9999 -9999 -9999 -9999 -9999 2.12721E-1 2.14926E-1 2.53288E-1 3.01414E-1 2.89256E-1 2.74376E-1 2.9332E-1 3.16547E-1 2.99135E-1 2.61915E-1 2.46673E-1 2.53074E-1 3.13046E-1 3.64119E-1 3.67615E-1 3.28619E-1 2.48737E-1 2.17393E-1 1.8345E-1 1.86169E-1 2.0678E-1 1.90133E-1 2.05121E-1 2.93705E-1 3.75978E-1 4.43874E-1 4.90241E-1 4.37409E-1 3.55288E-1 2.54646E-1 2.97239E-1 3.40989E-1 3.42911E-1 3.85036E-1 3.7457E-1 2.46069E-1 2.27984E-1 2.07895E-1 2.21492E-1 1.61572E-1 1.87589E-1 2.11042E-1 2.24908E-1 1.7978E-1 1.83421E-1 1.24661E-1 1.1455E-1 9.89409E-2 8.46429E-2 1.3997E-1 1.85687E-1 1.31823E-1 9.256E-2 8.98422E-2 1.25929E-1 1.12009E-1 9.82925E-2 8.68761E-2 6.58373E-2 8.29182E-2 6.4347E-2 5.90454E-2 4.38953E-2 4.21154E-2 5.06191E-2 3.98052E-2 6.98383E-2 5.80556E-2 6.85206E-2 6.14528E-2 5.92292E-2 5.13148E-2 3.64791E-2 3.27052E-2 2.59987E-2 2.91786E-2 2.63522E-2 3.1326E-2 4.99761E-2 5.9807E-2 1.01854E-1 1.49264E-1 7.65058E-2 7.65222E-2 7.83616E-2 6.6484E-2 6.25678E-2 8.96832E-2 1.72047E-1 1.23405E-1 1.42054E-1 1.88209E-1 2.78973E-1 2.2362E-1 1.40516E-1 8.7217E-2 9.52846E-2 1.20134E-1 1.75818E-1 1.3001E-1 1.11189E-1 9.03032E-2 1.53841E-1 2.35767E-1 1.65372E-1 1.42443E-1 7.506E-2 3.70491E-2 5.05331E-2 3.80754E-2 4.31248E-2 5.35332E-2 7.47788E-2 7.93947E-2 7.70551E-2 1.22294E-1 1.79962E-1 1.70583E-1 1.33133E-1 1.70583E-1 1.78495E-1 1.78495E-1 1.28312E-1 2.1426E-1 3.11484E-1 4.55954E-1 4.47449E-1 3.86157E-1 3.3642E-1 3.08086E-1 2.04125E-1 3.29215E-1 3.25066E-1 2.46016E-1 3.69143E-1 5.20146E-1 6.40607E-1 6.12355E-1 6.94644E-1 6.51098E-1 5.72888E-1 6.27331E-1 6.78726E-1 -9999 -9999 -9999 -9999 -9999 -9999 -9999 -9999 -9999 -9999 -9999 -9999 -9999 -9999 -9999 -9999
-9999 -9999 -9999 -9999 -9999 -9999 -9999 -9999 -9999 -9999 -9999 -9999 -9999 -9999 -9999 -9999 -9999 -9999 -9999 -9999 -9999 -9999 -9999 -9999 -9999 -9999 -9999 -9999 -9999 -9999 -9999 -9999 -9999 -9999 -9999 -9999 -9999 -9999 -9999 -9999 -9999 -9999 -9999 -9999 -9999 -9999 -9999 -9999 -9999 -9999 -9999 -9999 -9999 -9999 -9999 -9999 -9999 -9999 -9999 -9999 -9999 -9999 -9999 -9999 -9999 -9999 -9999 -9999 -9999 -9999 -9999 -9999 -9999 -9999 -9999 -9999 -9999 -9999 -9999 -9999 -9999 -9999 -9999 -9999 -9999 -9999 -9999 -9999 -9999 -9999 -9999 -9999 -9999 -9999 -9999 -9999 -9999 -9999 -9999 -9999 -9999 -9999 -9999 -9999 -9999 2.0939E-1 2.13545E-1 2.57082E-1 2.50568E-1 2.53351E-1 2.42397E-1 2.63411E-1 2.8332E-1 3.14525E-1 3.22651E-1 2.72456E-1 2.40626E-1 2.60078E-1 3.23864E-1 3.16076E-1 2.51506E-1 2.27034E-1 1.89674E-1 1.80762E-1 1.85672E-1 2.26744E-1 2.03569E-1 2.31469E-1 3.65121E-1 4.71968E-1 4.91247E-1 4.83043E-1 4.47042E-1 2.79955E-1 3.15659E-1 3.00203E-1 3.46546E-1 3.70346E-1 3.38136E-1 3.17489E-1 2.57216E-1 2.16133E-1 2.2148E-1 2.05634E-1 1.3436E-1 9.28876E-2 1.22269E-1 1.21709E-1 1.36069E-1 1.75483E-1 1.48395E-1 9.05099E-2 7.21779E-2 9.12642E-2 1.17074E-1 1.17074E-1 1.35115E-1 8.46217E-2 6.82351E-2 9.256E-2 1.27623E-1 9.19662E-2 8.63034E-2 6.56962E-2 6.75955E-2 5.60236E-2 5.34801E-2 4.25395E-2 3.0019E-2 3.36413E-2 3.38116E-2 3.8916E-2 4.12237E-2 6.2799E-2 4.66251E-2 4.00475E-2 5.62058E-2 4.38699E-2 3.30376E-2 2.18356E-2 1.95718E-2 2.64754E-2 4.27188E-2 9.9251E-2 1.34262E-1 1.22806E-1 1.0936E-1 5.66816E-2 4.37376E-2 5.37005E-2 5.04965E-2 8.70691E-2 1.30599E-1 9.23678E-2 9.23678E-2 1.44599E-1 2.59621E-1 2.42554E-1 1.86299E-1 9.17293E-2 6.06914E-2 7.51364E-2 1.20134E-1 1.25435E-1 1.11177E-1 7.07491E-2 5.21671E-2 8.21871E-2 1.3784E-1 1.45394E-1 7.71832E-2 3.94352E-2 2.62192E-2 2.79281E-2 2.62192E-2 3.35964E-2 4.31248E-2 4.58837E-2 7.04109E-2 1.00561E-1 1.52996E-1 1.57248E-1 1.18853E-1 1.15497E-1 1.52996E-1 1.43543E-1 1.24727E-1 1.17813E-1 2.42836E-1 3.18485E-1 3.62148E-1 4.63666E-1 4.84765E-1 4.96329E-1 4.56735E-1 2.87731E-1 3.96589E-1 4.31359E-1 2.97259E-1 2.97259E-1 4.55379E-1 6.40607E-1 6.9074E-1 6.64585E-1 6.54298E-1 6.87001E-1 -9999 -9999 -9999 -9999 -9999 -9999 -9999 -9999 -9999 -9999 -9999 -9999 -9999 -9999 -9999 -9999 -9999 -9999
-9999 -9999 -9999 -9999 -9999 -9999 -9999 -9999 -9999 -9999 -9999 -9999 -9999 -9999 -9999 -9999 -9999 -9999 -9999 -9999 -9999 -9999 -9999 -9999 -9999 -9999 -9999 -9999 -9999 -9999 -9999 -9999 -9999 -9999 -9999 -9999 -9999 -9999 -9999 -9999 -9999 -9999 -9999 -9999 -9999 -9999 -9999 -9999 -9999 -9999 -9999 -9999 -9999 -9999 -9999 -9999 -9999 -9999 -9999 -9999 -9999 -9999 -9999 -9999 -9999 -9999 -9999 -9999 -9999 -9999 -9999 -9999 -9999 -9999 -9999 -9999 -9999 -9999 -9999 -9999 -9999 -9999 -9999 -9999 -9999 -9999 -9999 -9999 -9999 -9999 -9999 -9999 -9999 -9999 -9999 -9999 -9999 -9999 -9999 -9999 -9999 -9999 -9999 -9999 2.11541E-1 2.08029E-1 2.22215E-1 2.21367E-1 2.29097E-1 2.30549E-1 2.41438E-1 2.38533E-1 2.5907E-1 3.02341E-1 3.62077E-1 3.44091E-1 2.58817E-1 2.50775E-1 3.03732E-1 2.69398E-1 2.39597E-1 2.04685E-1 1.92927E-1 1.8347E-1 1.89376E-1 2.52421E-1 2.21271E-1 3.21429E-1 4.4907E-1 5.07237E-1 4.92101E-1 4.47481E-1 3.92002E-1 3.22954E-1 3.47811E-1 3.42111E-1 3.09042E-1 3.37332E-1 3.09028E-1 2.64825E-1 2.57569E-1 2.3069E-1 1.95127E-1 1.24152E-1 6.98049E-2 5.38617E-2 7.80619E-2 8.93426E-2 7.9974E-2 1.3226E-1 1.08064E-1 5.41151E-2 3.50594E-2 5.27574E-2 5.16254E-2 7.2173E-2 1.01161E-1 7.2146E-2 4.24661E-2 5.13119E-2 5.80632E-2 4.21154E-2 3.67738E-2 4.2133E-2 4.42831E-2 3.20159E-2 3.99469E-2 2.91036E-2 2.16611E-2 1.86383E-2 2.26091E-2 2.08254E-2 3.17111E-2 5.66401E-2 4.78081E-2 3.02301E-2 2.60803E-2 2.37397E-2 1.58521E-2 1.77528E-2 2.63147E-2 4.45769E-2 7.63882E-2 1.07965E-1 7.64227E-2 4.96836E-2 6.74484E-2 4.54675E-2 3.47765E-2 4.06532E-2 3.94064E-2 7.50072E-2 1.16554E-1 6.44983E-2 1.00859E-1 1.89058E-1 2.46194E-1 1.66685E-1 1.52168E-1 8.96814E-2 5.53735E-2 7.27867E-2 9.25238E-2 9.56763E-2 1.13436E-1 7.97723E-2 4.61099E-2 5.89708E-2 7.29123E-2 8.44315E-2 4.75086E-2 2.25684E-2 3.06958E-2 2.88226E-2 2.62192E-2 2.97449E-2 4.18055E-2 3.92818E-2 4.881E-2 7.93947E-2 9.76635E-2 1.12223E-1 6.78712E-2 8.37296E-2 8.88449E-2 1.11233E-1 8.547E-2 1.43543E-1 2.08847E-1 2.08847E-1 2.23138E-1 3.18485E-1 3.50744E-1 5.1972E-1 5.23273E-1 4.59812E-1 5.10745E-1 3.3642E-1 2.77333E-1 3.17987E-1 4.71515E-1 5.92103E-1 6.81024E-1 6.84391E-1 -9999 -9999 -9999 -9999 -9999 -9999 -9999 -9999 -9999 -9999 -9999 -9999 -9999 -9999 -9999 -9999 -9999 -9999 -9999 -9999
-9999 -9999 -9999 -9999 -9999 -9999 -9999 -9999 -9999 -9999 -9999 -9999 -9999 -9999 -9999 -9999 -9999 -9999 -9999 -9999 -9999 -9999 -9999 -9999 -9999 -9999 -9999 -9999 -9999 -9999 -9999 -9999 -9999 -9999 -9999 -9999 -9999 -9999 -9999 -9999 -9999 -9999 -9999 -9999 -9999 -9999 -9999 -9999 -9999 -9999 -9999 -9999 -9999 -9999 -9999 -9999 -9999 -9999 -9999 -9999 -9999 -9999 -9999 -9999 -9999 -9999 -9999 -9999 -9999 -9999 -9999 -9999 -9999 -9999 -9999 -9999 -9999 -9999 -9999 -9999 -9999 -9999 -9999 -9999 -9999 -9999 -9999 -9999 -9999 -9999 -9999 -9999 -9999 -9999 -9999 -9999 -9999 -9999 -9999 -9999 -9999 -9999 -9999 -9999 2.09975E-1 1.89101E-1 1.99619E-1 2.05717E-1 2.17712E-1 2.19675E-1 2.1308E-1 2.3058E-1 2.52764E-1 2.91998E-1 3.59429E-1 3.54676E-1 3.02063E-1 2.69075E-1 3.03038E-1 2.30353E-1 2.13916E-1 2.01234E-1 1.8837E-1 1.78952E-1 1.80097E-1 2.37747E-1 2.93086E-1 4.12432E-1 4.72792E-1 4.75308E-1 4.85853E-1 4.50689E-1 3.67042E-1 3.68413E-1 3.37709E-1 3.27863E-1 3.13238E-1 2.5659E-1 2.68014E-1 2.4009E-1 2.11486E-1 1.61572E-1 1.17918E-1 8.06591E-2 6.61131E-2 9.14921E-2 7.53002E-2 8.95555E-2 8.05427E-2 6.03833E-2 5.36833E-2 3.36396E-2 2.24257E-2 3.17221E-2 2.88601E-2 4.69093E-2 5.1058E-2 4.20627E-2 4.0659E-2 3.95642E-2 3.68201E-2 2.55118E-2 2.56421E-2 2.78469E-2 2.49075E-2 2.56175E-2 2.91036E-2 2.91036E-2 2.38279E-2 1.82112E-2 1.02009E-2 1.62303E-2 2.83694E-2 4.19334E-2 3.23621E-2 2.56537E-2 1.56848E-2 1.31084E-2 1.65006E-2 2.9738E-2 4.22694E-2 6.29156E-2 9.88491E-2 6.87658E-2 5.32514E-2 2.75506E-2 3.86479E-2 2.37156E-2 2.44786E-2 4.72568E-2 6.61856E-2 8.4152E-2 8.70691E-2 7.72898E-2 1.20068E-1 2.29365E-1 1.77417E-1 1.63531E-1 8.02436E-2 5.78903E-2 4.60282E-2 5.20752E-2 6.44983E-2 6.07975E-2 8.36268E-2 5.71957E-2 4.61099E-2 3.17098E-2 4.47035E-2 5.05858E-2 3.16761E-2 2.39513E-2 3.37284E-2 4.19683E-2 3.06958E-2 3.59086E-2 4.44839E-2 4.881E-2 4.44839E-2 5.35332E-2 5.19128E-2 5.65429E-2 6.9953E-2 7.88834E-2 6.9953E-2 6.38788E-2 7.58554E-2 1.24727E-1 1.35748E-1 1.51708E-1 1.41961E-1 2.06719E-1 2.7133E-1 5.17665E-1 6.07649E-1 6.32939E-1 5.74804E-1 3.81167E-1 3.10992E-1 3.04082E-1 4.39336E-1 4.63437E-1 5.78937E-1 5.78937E-1 6.84156E-1 -9999 -9999 -9999 -9999 -9999 -9999 -9999 -9999 -9999 -9999 -9999 -9999 -9999 -9999 -9999 -9999 -9999 -9999 -9999
-9999 -9999 -9999 -9999 -9999 -9999 -9999 -9999 -9999 -9999 -9999 -9999 -9999 -9999 -9999 -9999 -9999 -9999 -9999 -9999 -9999 -9999 -9999 -9999 -9999 -9999 -9999 -9999 -9999 -9999 -9999 -9999 -9999 -9999 -9999 -9999 -9999 -9999 -9999 -9999 -9999 -9999 -9999 -9999 -9999 -9999 -9999 -9999 -9999 -9999 -9999 -9999 -9999 -9999 -9999 -9999 -9999 -9999 -9999 -9999 -9999 -9999 -9999 -9999 -9999 -9999 -9999 -9999 -9999 -9999 -9999 -9999 -9999 -9999 -9999 -9999 -9999 -9999 -9999 -9999 -9999 -9999 -9999 -9999 -9999 -9999 -9999 -9999 -9999 -9999 -9999 -9999 -9999 -9999 -9999 -9999 -9999 -9999 -9999 -9999 -9999 -9999 -9999 2.11934E-1 1.89992E-1 1.89101E-1 1.97287E-1 1.9766E-1 1.98782E-1 1.84721E-1 1.98649E-1 2.24524E-1 2.45399E-1 2.46789E-1 3.1254E-1 3.7475E-1 3.4683E-1 2.95595E-1 2.71757E-1 2.38544E-1 2.19434E-1 2.02772E-1 1.87908E-1 1.641E-1 1.88066E-1 2.35412E-1 3.34262E-1 4.27727E-1 4.45859E-1 4.699E-1 4.53963E-1 3.94792E-1 3.38997E-1 3.33659E-1 2.86708E-1 2.74155E-1 2.82717E-1 2.95174E-1 2.57208E-1 2.0125E-1 1.51301E-1 1.5817E-1 1.54289E-1 1.11266E-1 1.21372E-1 1.74624E-1 1.08064E-1 6.84534E-2 5.69231E-2 4.43709E-2 3.876E-2 2.71319E-2 2.1113E-2 3.4229E-2 4.02006E-2 2.51141E-2 3.01786E-2 3.96019E-2 5.74637E-2 6.56962E-2 4.82144E-2 3.99469E-2 4.80379E-2 4.06191E-2 3.33941E-2 3.20937E-2 3.21433E-2 2.14377E-2 1.70085E-2 1.46233E-2 1.09491E-2 1.65652E-2 2.074E-2 3.1605E-2 2.72966E-2 1.79668E-2 1.28888E-2 1.03936E-2 1.26434E-2 1.7806E-2 3.25018E-2 6.97358E-2 7.54938E-2 4.05137E-2 2.88429E-2 1.9027E-2 2.60771E-2 2.08891E-2 3.05303E-2 5.5122E-2 1.09565E-1 1.45455E-1 5.5122E-2 8.26081E-2 1.80088E-1 2.02361E-1 1.32396E-1 1.12596E-1 7.34622E-2 4.09429E-2 4.19378E-2 4.74742E-2 4.19378E-2 3.58823E-2 6.43257E-2 4.47035E-2 2.46386E-2 2.31262E-2 3.27214E-2 2.70895E-2 3.27214E-2 4.06829E-2 3.4802E-2 5.05331E-2 3.26867E-2 4.89987E-2 5.71365E-2 8.1799E-2 6.62798E-2 6.42997E-2 5.52014E-2 6.42997E-2 9.15069E-2 1.15497E-1 1.05918E-1 8.62529E-2 8.80407E-2 1.17813E-1 1.396E-1 1.28312E-1 1.00789E-1 1.45959E-1 2.40466E-1 3.69677E-1 3.73543E-1 4.71342E-1 6.33703E-1 5.27303E-1 4.87711E-1 3.92087E-1 3.46776E-1 3.61619E-1 4.58019E-1 4.9037E-1 6.55408E-1 6.85594E-1 -9999 -9999 -9999 -9999 -9999 -9999 -9999 -9999 -9999 -9999 -9999 -9999 -9999 -9999 -9999 -9999 -9999 -9999
-9999 -9999 -9999 -9999 -9999 -9999 -9999 -9999 -9999 -9999 -9999 -9999 -9999 -9999 -9999 -9999 -9999 -9999 -9999 -9999 -9999 -9999 -9999 -9999 -9999 -9999 -9999 -9999 -9999 -9999 -9999 -9999 -9999 -9999 -9999 -9999 -9999 -9999 -9999 -9999 -9999 -9999 -9999 -9999 -9999 -9999 -9999 -9999 -9999 -9999 -9999 -9999 -9999 -9999 -9999 -9999 -9999 -9999 -9999 -9999 -9999 -9999 -9999 -9999 -9999 -9999 -9999 -9999 -9999 -9999 -9999 -9999 -9999 -9999 -9999 -9999 -9999 -9999 -9999 -9999 -9999 -9999 -9999 -9999 -9999 -9999 -9999 -9999 -9999 -9999 -9999 -9999 -9999 -9999 -9999 -9999 -9999 -9999 -9999 -9999 -9999 -9999 2.12919E-1 1.90662E-1 1.89101E-1 1.88878E-1 1.96728E-1 1.96356E-1 1.86308E-1 1.96693E-1 2.02812E-1 2.14182E-1 2.28659E-1 2.77097E-1 3.3364E-1 3.93697E-1 3.67856E-1 2.87284E-1 2.75671E-1 2.50303E-1 2.17473E-1 1.9416E-1 1.63108E-1 1.6212E-1 2.40344E-1 2.90147E-1 4.12073E-1 3.89644E-1 4.15716E-1 4.54788E-1 4.27288E-1 3.05943E-1 2.99966E-1 3.13316E-1 2.92422E-1 3.0514E-1 2.93787E-1 2.52508E-1 1.78771E-1 1.47525E-1 1.38879E-1 1.88869E-1 1.80241E-1 1.15303E-1 1.29556E-1 1.53198E-1 9.374E-2 8.81865E-2 8.29319E-2 7.66793E-2 5.69183E-2 3.44855E-2 3.63184E-2 5.29349E-2 6.37119E-2 4.7763E-2 3.8486E-2 2.75568E-2 4.38953E-2 6.37676E-2 5.92192E-2 4.40649E-2 4.58933E-2 3.75886E-2 3.15912E-2 2.75501E-2 2.62622E-2 2.14325E-2 1.72522E-2 1.84623E-2 1.94412E-2 1.89268E-2 1.77466E-2 2.08426E-2 2.51644E-2 1.5595E-2 1.40266E-2 1.74154E-2 2.04747E-2 2.62083E-2 4.71444E-2 7.54938E-2 5.06178E-2 2.63613E-2 1.51104E-2 1.29434E-2 1.78164E-2 2.29758E-2 3.80197E-2 6.04173E-2 9.75294E-2 1.1943E-1 9.61415E-2 1.43048E-1 1.8354E-1 1.27239E-1 9.60143E-2 9.07579E-2 6.41357E-2 4.63274E-2 3.58823E-2 2.45939E-2 2.45939E-2 3.37036E-2 4.19378E-2 3.27214E-2 2.03685E-2 2.24044E-2 3.82647E-2 4.47588E-2 9.49897E-2 1.0934E-1 7.28381E-2 5.89099E-2 4.06829E-2 4.60616E-2 8.45831E-2 1.16215E-1 8.68074E-2 8.42694E-2 7.70551E-2 9.4841E-2 1.15497E-1 1.61596E-1 1.70583E-1 1.18853E-1 1.09031E-1 1.60249E-1 1.28312E-1 1.11233E-1 8.547E-2 1.06825E-1 1.71937E-1 2.1209E-1 2.1209E-1 3.73543E-1 5.35312E-1 6.43301E-1 5.55536E-1 4.79608E-1 3.69143E-1 3.99847E-1 5.06593E-1 4.9037E-1 5.63041E-1 5.9467E-1 6.68164E-1 -9999 -9999 -9999 -9999 -9999 -9999 -9999 -9999 -9999 -9999 -9999 -9999 -9999 -9999 -9999 -9999 -9999
-9999 -9999 -9999 -9999 -9999 -9999 -9999 -9999 -9999 -9999 -9999 -9999 -9999 -9999 -9999 -9999 -9999 -9999 -9999 -9999 -9999 -9999 -9999 -9999 -9999 -9999 -9999 -9999 -9999 -9999 -9999 -9999 -9999 -9999 -9999 -9999 -9999 -9999 -9999 -9999 -9999 -9999 -9999 -9999 -9999 -9999 -9999 -9999 -9999 -9999 -9999 -9999 -9999 -9999 -9999 -9999 -9999 -9999 -9999 -9999 -9999 -9999 -9999 -9999 -9999 -9999 -9999 -9999 -9999 -9999 -9999 -9999 -9999 -9999 -9999 -9999 -9999 -9999 -9999 -9999 -9999 -9999 -9999 -9999 -9999 -9999 -9999 -9999 -9999 -9999 -9999 -9999 -9999 -9999 -9999 -9999 -9999 -9999 -9999 -9999 -9999 -9999 1.92684E-1 1.92938E-1 1.9499E-1 2.03581E-1 1.8494E-1 1.89405E-1 1.86968E-1 1.88294E-1 2.03078E-1 2.05848E-1 2.51026E-1 3.16366E-1 3.86742E-1 4.33348E-1 3.55534E-1 2.99465E-1 2.9127E-1 2.79889E-1 1.99803E-1 1.79144E-1 1.66219E-1 1.67657E-1 2.54558E-1 3.47169E-1 3.31474E-1 3.47305E-1 4.15263E-1 3.72613E-1 3.24641E-1 2.77126E-1 2.9168E-1 2.88342E-1 2.68909E-1 2.73771E-1 2.39405E-1 2.21095E-1 1.85589E-1 1.35553E-1 1.73514E-1 1.70241E-1 1.36509E-1 1.09869E-1 1.22132E-1 1.4363E-1 1.18841E-1 1.06875E-1 8.72583E-2 5.47253E-2 5.95867E-2 4.75897E-2 5.4827E-2 7.65733E-2 7.00057E-2 6.417E-2 3.24033E-2 3.03541E-2 4.82144E-2 5.92217E-2 5.0475E-2 3.09957E-2 2.67733E-2 3.07041E-2 2.2672E-2 2.06902E-2 2.19538E-2 1.82497E-2 1.86671E-2 1.69773E-2 2.19978E-2 1.61107E-2 1.14312E-2 1.12489E-2 1.77466E-2 1.32714E-2 1.93876E-2 2.96486E-2 3.50346E-2 4.5617E-2 6.48172E-2 4.29306E-2 4.18694E-2 2.14333E-2 1.33938E-2 1.42478E-2 2.95843E-2 4.30621E-2 7.69469E-2 8.4152E-2 9.47105E-2 5.86013E-2 1.0212E-1 1.6523E-1 1.4537E-1 9.213E-2 9.74772E-2 1.02201E-1 7.65058E-2 4.38503E-2 2.50406E-2 1.57563E-2 1.84804E-2 2.61998E-2 2.30842E-2 1.79009E-2 2.03685E-2 2.88534E-2 3.4839E-2 5.82382E-2 1.49343E-1 1.38114E-1 1.08807E-1 6.85751E-2 4.89987E-2 4.46566E-2 6.45442E-2 1.13331E-1 1.25695E-1 1.09714E-1 8.1799E-2 9.20918E-2 1.33944E-1 1.94662E-1 2.49466E-1 1.55523E-1 1.61596E-1 1.83303E-1 1.60249E-1 1.08066E-1 1.17813E-1 1.71937E-1 1.86242E-1 2.1209E-1 2.77793E-1 3.73543E-1 4.35989E-1 6.40752E-1 6.52578E-1 5.06115E-1 5.28239E-1 5.12043E-1 6.33103E-1 4.9037E-1 5.38962E-1 6.62699E-1 6.77655E-1 -9999 -9999 -9999 -9999 -9999 -9999 -9999 -9999 -9999 -9999 -9999 -9999 -9999 -9999 -9999 -9999 -9999
-9999 -9999 -9999 -9999 -9999 -9999 -9999 -9999 -9999 -9999 -9999 -9999 -9999 -9999 -9999 -9999 -9999 -9999 -9999 -9999 -9999 -9999 -9999 -9999 -9999 -9999 -9999 -9999 -9999 -9999 -9999 -9999 -9999 -9999 -9999 -9999 -9999 -9999 -9999 -9999 -9999 -9999 -9999 -9999 -9999 -9999 -9999 -9999 -9999 -9999 -9999 -9999 -9999 -9999 -9999 -9999 -9999 -9999 -9999 -9999 -9999 -9999 -9999 -9999 -9999 -9999 -9999 -9999 -9999 -9999 -9999 -9999 -9999 -9999 -9999 -9999 -9999 -9999 -9999 -9999 -9999 -9999 -9999 -9999 -9999 -9999 -9999 -9999 -9999 -9999 -9999 -9999 -9999 -9999 -9999 -9999 -9999 -9999 -9999 -9999 -9999 1.94476E-1 1.93194E-1 2.04429E-1 2.27128E-1 2.21219E-1 2.21502E-1 2.05845E-1 1.97867E-1 1.96693E-1 1.89024E-1 2.11761E-1 2.62871E-1 3.58748E-1 4.54083E-1 4.35552E-1 3.59302E-1 3.00154E-1 3.09126E-1 3.3539E-1 2.25499E-1 1.79525E-1 1.63902E-1 1.73704E-1 2.21602E-1 3.21848E-1 3.38678E-1 3.39879E-1 3.13696E-1 3.12892E-1 2.42815E-1 3.31962E-1 2.77707E-1 2.85326E-1 3.08422E-1 2.55178E-1 2.57231E-1 2.46352E-1 2.09176E-1 1.78966E-1 1.98788E-1 1.79201E-1 1.58745E-1 1.48724E-1 1.30063E-1 9.5387E-2 6.45198E-2 7.26928E-2 6.7267E-2 4.64148E-2 6.92675E-2 7.82102E-2 6.96816E-2 8.09644E-2 5.64578E-2 4.25395E-2 4.52923E-2 6.98326E-2 4.35377E-2 5.33185E-2 2.97878E-2 3.35575E-2 2.50006E-2 2.42551E-2 2.16833E-2 1.94391E-2 2.2278E-2 1.67593E-2 1.2034E-2 1.21338E-2 1.09269E-2 7.5487E-3 6.46297E-3 6.2652E-3 8.81521E-3 9.11156E-3 1.6225E-2 1.23902E-2 1.85026E-2 3.41264E-2 5.12245E-2 3.81528E-2 2.60803E-2 1.59426E-2 1.46067E-2 2.60771E-2 4.32158E-2 7.8242E-2 9.71685E-2 1.42627E-1 1.66336E-1 1.06072E-1 1.43837E-1 1.53505E-1 1.00557E-1 8.52572E-2 9.76316E-2 8.52519E-2 6.09534E-2 3.69904E-2 1.91418E-2 1.4845E-2 1.73393E-2 1.79009E-2 1.79009E-2 1.90783E-2 2.45939E-2 3.94768E-2 4.61099E-2 5.71957E-2 5.71957E-2 6.72237E-2 1.62412E-1 1.7778E-1 5.37392E-2 5.37392E-2 7.96917E-2 1.06971E-1 1.66146E-1 1.09714E-1 9.4841E-2 1.26593E-1 1.37753E-1 2.10963E-1 3.13757E-1 2.17226E-1 2.53461E-1 2.51704E-1 1.8821E-1 1.21227E-1 1.78495E-1 2.46442E-1 2.90999E-1 4.00398E-1 4.96394E-1 5.82126E-1 6.33427E-1 6.4098E-1 6.39313E-1 6.74146E-1 6.6707E-1 6.63276E-1 6.17016E-1 6.02467E-1 -9999 -9999 -9999 -9999 -9999 -9999 -9999 -9999 -9999 -9999 -9999 -9999 -9999 -9999 -9999 -9999 -9999 -9999 -9999 -9999
-9999 -9999 -9999 -9999 -9999 -9999 -9999 -9999 -9999 -9999 -9999 -9999 -9999 -9999 -9999 -9999 -9999 -9999 -9999 -9999 -9999 -9999 -9999 -9999 -9999 -9999 -9999 -9999 -9999 -9999 -9999 -9999 -9999 -9999 -9999 -9999 -9999 -9999 -9999 -9999 -9999 -9999 -9999 -9999 -9999 -9999 -9999 -9999 -9999 -9999 -9999 -9999 -9999 -9999 -9999 -9999 -9999 -9999 -9999 -9999 -9999 -9999 -9999 -9999 -9999 -9999 -9999 -9999 -9999 -9999 -9999 -9999 -9999 -9999 -9999 -9999 -9999 -9999 -9999 -9999 -9999 -9999 -9999 -9999 -9999 -9999 -9999 -9999 -9999 -9999 -9999 -9999 -9999 -9999 -9999 -9999 -9999 -9999 -9999 -9999 1.97839E-1 1.93706E-1 1.9499E-1 2.23975E-1 2.57812E-1 2.62926E-1 2.91044E-1 2.95744E-1 2.27845E-1 1.92297E-1 1.8153E-1 2.0313E-1 2.41585E-1 3.23248E-1 4.75322E-1 4.79193E-1 3.91667E-1 3.13346E-1 3.17739E-1 4.14614E-1 2.69281E-1 1.9265E-1 1.87483E-1 1.82099E-1 2.1432E-1 2.34343E-1 2.31801E-1 2.03416E-1 2.00937E-1 1.90948E-1 2.59861E-1 3.34739E-1 2.72156E-1 3.36565E-1 2.41425E-1 2.39065E-1 2.28337E-1 2.13002E-1 2.04351E-1 1.76101E-1 1.60281E-1 1.16438E-1 1.01209E-1 1.08121E-1 1.22658E-1 9.26042E-2 7.38051E-2 5.43976E-2 4.67316E-2 5.29349E-2 7.35052E-2 9.87463E-2 8.28095E-2 6.44499E-2 4.41475E-2 3.87081E-2 6.04543E-2 6.78123E-2 5.95076E-2 4.57634E-2 2.98854E-2 2.62703E-2 2.94224E-2 2.2224E-2 1.46233E-2 1.83274E-2 1.77943E-2 1.77065E-2 1.1045E-2 8.42679E-3 5.97994E-3 6.81238E-3 8.83781E-3 6.27969E-3 5.04608E-3 6.07889E-3 7.1063E-3 7.24815E-3 1.45918E-2 2.73287E-2 3.53857E-2 1.98397E-2 1.30282E-2 1.16379E-2 1.87262E-2 3.16972E-2 5.74084E-2 1.09767E-1 1.35455E-1 1.74168E-1 9.91029E-2 1.47923E-1 1.4396E-1 1.1454E-1 9.66264E-2 6.48172E-2 7.78146E-2 6.62897E-2 4.45799E-2 3.01751E-2 1.83365E-2 1.2936E-2 1.84804E-2 2.45939E-2 2.53845E-2 2.70405E-2 2.88013E-2 2.9723E-2 3.27214E-2 3.27214E-2 3.37642E-2 4.90499E-2 9.36131E-2 1.94117E-1 7.28381E-2 5.54133E-2 9.24316E-2 1.5575E-1 3.14368E-1 1.34647E-1 1.03534E-1 1.26593E-1 1.62549E-1 2.29383E-1 3.31637E-1 3.73649E-1 3.83412E-1 2.94443E-1 1.73786E-1 1.64664E-1 1.98327E-1 2.61179E-1 3.32734E-1 3.77269E-1 5.20718E-1 5.69881E-1 6.21252E-1 6.64819E-1 6.38732E-1 6.63685E-1 6.51481E-1 6.33522E-1 6.53109E-1 -9999 -9999 -9999 -9999 -9999 -9999 -9999 -9999 -9999 -9999 -9999 -9999 -9999 -9999 -9999 -9999 -9999 -9999 -9999 -9999 -9999
-9999 -9999 -9999 -9999 -9999 -9999 -9999 -9999 -9999 -9999 -9999 -9999 -9999 -9999 -9999 -9999 -9999 -9999 -9999 -9999 -9999 -9999 -9999 -9999 -9999 -9999 -9999 -9999 -9999 -9999 -9999 -9999 -9999 -9999 -9999 -9999 -9999 -9999 -9999 -9999 -9999 -9999 -9999 -9999 -9999 -9999 -9999 -9999 -9999 -9999 -9999 -9999 -9999 -9999 -9999 -9999 -9999 -9999 -9999 -9999 -9999 -9999 -9999 -9999 -9999 -9999 -9999 -9999 -9999 -9999 -9999 -9999 -9999 -9999 -9999 -9999 -9999 -9999 -9999 -9999 -9999 -9999 -9999 -9999 -9999 -9999 -9999 -9999 -9999 -9999 -9999 -9999 -9999 -9999 -9999 -9999 -9999 -9999 -9999 2.00982E-1 1.97839E-1 1.94733E-1 1.9654E-1 2.03176E-1 2.44298E-1 2.61656E-1 2.86389E-1 2.81181E-1 2.79134E-1 2.33616E-1 1.95842E-1 2.0935E-1 2.10523E-1 2.98713E-1 4.69521E-1 4.96003E-1 3.96511E-1 3.04088E-1 4.16485E-1 4.55553E-1 3.04999E-1 1.85974E-1 1.96794E-1 2.5342E-1 3.59732E-1 3.48202E-1 3.69159E-1 3.2351E-1 2.75854E-1 1.9035E-1 2.99435E-1 2.83031E-1 2.46017E-1 3.00411E-1 2.27125E-1 1.96465E-1 2.08924E-1 1.97795E-1 1.54899E-1 1.32155E-1 1.68181E-1 1.20913E-1 1.02736E-1 9.45835E-2 1.12985E-1 8.48271E-2 7.19546E-2 5.63209E-2 6.77379E-2 8.98146E-2 9.60143E-2 1.06125E-1 7.33782E-2 4.71394E-2 4.54261E-2 4.32945E-2 4.91096E-2 6.45608E-2 4.64096E-2 2.89012E-2 2.34879E-2 2.09652E-2 1.89268E-2 1.5599E-2 1.61107E-2 1.40596E-2 1.04917E-2 9.25759E-3 9.00503E-3 7.42116E-3 6.51467E-3 1.02871E-2 8.96121E-3 5.96694E-3 5.05119E-3 5.37223E-3 6.89178E-3 1.1319E-2 1.63659E-2 2.73287E-2 2.64704E-2 1.48376E-2 7.06781E-3 1.33864E-2 3.03928E-2 4.40102E-2 7.33656E-2 6.77269E-2 7.4138E-2 4.46562E-2 9.41296E-2 1.5207E-1 1.14387E-1 8.11316E-2 9.06464E-2 7.54938E-2 4.60939E-2 5.73058E-2 3.72623E-2 2.6065E-2 1.56063E-2 1.30047E-2 1.6795E-2 4.46242E-2 5.64051E-2 6.38585E-2 6.25678E-2 7.27867E-2 4.61099E-2 3.37642E-2 3.17098E-2 4.33381E-2 6.46106E-2 2.15536E-1 2.11727E-1 6.65313E-2 9.24316E-2 3.00066E-1 2.16928E-1 1.8008E-1 1.41653E-1 1.23049E-1 1.41653E-1 1.37753E-1 1.99576E-1 3.29752E-1 4.38675E-1 2.93785E-1 1.97571E-1 2.42836E-1 2.36919E-1 2.03537E-1 2.97739E-1 3.11484E-1 4.00398E-1 4.55948E-1 5.60293E-1 6.45917E-1 6.19767E-1 6.42157E-1 6.40396E-1 6.60728E-1 -9999 -9999 -9999 -9999 -9999 -9999 -9999 -9999 -9999 -9999 -9999 -9999 -9999 -9999 -9999 -9999 -9999 -9999 -9999 -9999 -9999 -9999
-9999 -9999 -9999 -9999 -9999 -9999 -9999 -9999 -9999 -9999 -9999 -9999 -9999 -9999 -9999 -9999 -9999 -9999 -9999 -9999 -9999 -9999 -9999 -9999 -9999 -9999 -9999 -9999 -9999 -9999 -9999 -9999 -9999 -9999 -9999 -9999 -9999 -9999 -9999 -9999 -9999 -9999 -9999 -9999 -9999 -9999 -9999 -9999 -9999 -9999 -9999 -9999 -9999 -9999 -9999 -9999 -9999 -9999 -9999 -9999 -9999 -9999 -9999 -9999 -9999 -9999 -9999 -9999 -9999 -9999 -9999 -9999 -9999 -9999 -9999 -9999 -9999 -9999 -9999 -9999 -9999 -9999 -9999 -9999 -9999 -9999 -9999 -9999 -9999 -9999 -9999 -9999 -9999 -9999 -9999 -9999 -9999 -9999 2.0363E-1 2.00982E-1 1.99668E-1 1.97579E-1 1.86035E-1 1.92247E-1 2.12032E-1 2.32678E-1 2.34553E-1 2.52996E-1 2.8378E-1 2.75784E-1 2.12909E-1 1.94943E-1 2.21573E-1 3.12535E-1 4.86309E-1 4.8006E-1 3.90032E-1 3.42039E-1 4.76393E-1 4.66173E-1 2.96396E-1 1.94547E-1 2.24515E-1 3.36972E-1 4.0613E-1 3.7336E-1 3.93103E-1 3.11062E-1 2.80777E-1 2.0745E-1 2.61356E-1 2.95032E-1 3.13654E-1 2.93036E-1 2.35089E-1 2.17153E-1 2.1885E-1 2.09255E-1 1.62821E-1 1.87913E-1 1.75687E-1 1.40261E-1 1.37735E-1 8.43382E-2 7.3282E-2 6.59638E-2 4.67316E-2 4.40448E-2 8.63034E-2 1.13842E-1 1.13824E-1 7.48632E-2 5.51772E-2 3.7674E-2 5.8796E-2 6.50718E-2 6.37753E-2 6.35703E-2 4.58301E-2 2.66017E-2 1.99427E-2 1.66291E-2 1.59722E-2 1.42242E-2 1.66068E-2 1.5098E-2 1.01867E-2 1.20568E-2 1.29882E-2 9.43697E-3 8.54626E-3 1.03011E-2 6.34523E-3 5.99486E-3 7.7598E-3 6.27969E-3 1.0751E-2 1.63205E-2 1.91802E-2 1.7553E-2 1.37844E-2 9.35232E-3 6.89632E-3 1.31018E-2 1.91248E-2 3.16571E-2 5.00215E-2 6.77269E-2 4.84057E-2 6.82272E-2 1.15999E-1 1.05923E-1 7.54938E-2 6.68336E-2 8.51738E-2 6.48172E-2 3.44871E-2 4.32945E-2 2.86991E-2 2.73549E-2 1.3302E-2 1.78164E-2 2.23637E-2 7.00753E-2 9.80608E-2 1.12401E-1 1.11492E-1 1.26952E-1 1.15395E-1 3.94768E-2 4.75583E-2 4.75583E-2 7.51364E-2 1.88608E-1 2.93524E-1 2.61966E-1 2.62809E-1 3.85143E-1 2.70084E-1 1.83838E-1 2.00474E-1 1.76239E-1 1.30225E-1 1.45645E-1 1.99917E-1 3.39629E-1 4.37583E-1 2.93851E-1 2.53903E-1 3.37014E-1 2.93674E-1 2.1426E-1 4.16074E-1 4.00398E-1 4.72086E-1 5.81587E-1 6.34998E-1 6.13531E-1 6.33123E-1 6.43207E-1 6.23517E-1 -9999 -9999 -9999 -9999 -9999 -9999 -9999 -9999 -9999 -9999 -9999 -9999 -9999 -9999 -9999 -9999 -9999 -9999 -9999 -9999 -9999 -9999 -9999
-9999 -9999 -9999 -9999 -9999 -9999 -9999 -9999 -9999 -9999 -9999 -9999 -9999 -9999 -9999 -9999 -9999 -9999 -9999 -9999 -9999 -9999 -9999 -9999 -9999 -9999 -9999 -9999 -9999 -9999 -9999 -9999 -9999 -9999 -9999 -9999 -9999 -9999 -9999 -9999 -9999 -9999 -9999 -9999 -9999 -9999 -9999 -9999 -9999 -9999 -9999 -9999 -9999 -9999 -9999 -9999 -9999 -9999 -9999 -9999 -9999 -9999 -9999 -9999 -9999 -9999 -9999 -9999 -9999 -9999 -9999 -9999 -9999 -9999 -9999 -9999 -9999 -9999 -9999 -9999 -9999 -9999 -9999 -9999 -9999 -9999 -9999 -9999 -9999 -9999 -9999 -9999 -9999 -9999 -9999 -9999 -9999 2.04963E-1 2.0363E-1 2.02038E-1 2.00193E-1 1.87136E-1 1.84721E-1 1.84503E-1 1.86695E-1 1.82991E-1 1.9311E-1 2.26118E-1 2.57304E-1 2.72347E-1 2.38434E-1 2.05924E-1 2.53399E-1 3.68518E-1 4.7281E-1 4.72965E-1 3.96214E-1 3.81441E-1 4.82611E-1 4.42114E-1 2.8784E-1 1.91726E-1 2.40675E-1 3.68557E-1 3.93902E-1 4.02179E-1 3.80671E-1 3.50856E-1 2.20495E-1 2.25167E-1 2.82962E-1 2.60283E-1 2.4483E-1 2.48174E-1 2.49994E-1 2.19526E-1 1.85588E-1 1.72389E-1 1.5119E-1 1.42964E-1 1.72906E-1 1.10076E-1 8.63788E-2 8.87364E-2 8.82089E-2 7.19988E-2 4.88815E-2 7.05441E-2 1.06207E-1 8.73053E-2 1.01422E-1 5.55993E-2 3.8328E-2 4.21261E-2 5.61221E-2 7.64602E-2 5.78687E-2 5.04048E-2 5.01708E-2 2.85332E-2 1.20965E-2 1.25567E-2 1.66866E-2 1.52188E-2 2.0499E-2 1.74805E-2 1.24115E-2 1.5639E-2 1.60736E-2 1.13342E-2 1.20348E-2 1.04012E-2 8.00809E-3 7.0551E-3 5.97994E-3 5.90116E-3 8.04572E-3 8.94848E-3 8.76746E-3 8.30125E-3 6.2615E-3 6.02098E-3 8.09424E-3 1.33765E-2 1.96572E-2 3.0693E-2 4.30849E-2 6.04407E-2 4.12409E-2 8.91498E-2 1.07642E-1 7.42782E-2 5.7662E-2 5.44902E-2 5.3864E-2 3.35422E-2 2.59457E-2 3.132E-2 1.71711E-2 1.47943E-2 1.08492E-2 1.78164E-2 2.7777E-2 1.07082E-1 1.5427E-1 1.82689E-1 1.60335E-1 2.08654E-1 1.56746E-1 1.03836E-1 7.51364E-2 5.71957E-2 4.90499E-2 7.51364E-2 2.54213E-1 4.12933E-1 3.82848E-1 4.52083E-1 3.2445E-1 2.44733E-1 2.77519E-1 2.47712E-1 1.33944E-1 1.62549E-1 2.3288E-1 3.55714E-1 4.44275E-1 3.96184E-1 4.18601E-1 4.33631E-1 2.96662E-1 2.67489E-1 4.31922E-1 5.84507E-1 6.11823E-1 6.01462E-1 6.37221E-1 6.23704E-1 6.07323E-1 6.16137E-1 6.19371E-1 -9999 -9999 -9999 -9999 -9999 -9999 -9999 -9999 -9999 -9999 -9999 -9999 -9999 -9999 -9999 -9999 -9999 -9999 -9999 -9999 -9999 -9999 -9999
-9999 -9999 -9999 -9999 -9999 -9999 -9999 -9999 -9999 -9999 -9999 -9999 -9999 -9999 -9999 -9999 -9999 -9999 -9999 -9999 -9999 -9999 -9999 -9999 -9999 -9999 -9999 -9999 -9999 -9999 -9999 -9999 -9999 -9999 -9999 -9999 -9999 -9999 -9999 -9999 -9999 -9999 -9999 -9999 -9999 -9999 -9999 -9999 -9999 -9999 -9999 -9999 -9999 -9999 -9999 -9999 -9999 -9999 -9999 -9999 -9999 -9999 -9999 -9999 -9999 -9999 -9999 -9999 -9999 -9999 -9999 -9999 -9999 -9999 -9999 -9999 -9999 -9999 -9999 -9999 -9999 -9999 -9999 -9999 -9999 -9999 -9999 -9999 -9999 -9999 -9999 -9999 -9999 -9999 -9999 -9999 2.05499E-1 2.0363E-1 2.02833E-1 2.02038E-1 1.81848E-1 1.79914E-1 1.84285E-1 1.81684E-1 1.64431E-1 1.73852E-1 1.87641E-1 2.00058E-1 2.15525E-1 2.5708E-1 2.76556E-1 2.31357E-1 2.77343E-1 3.69014E-1 4.7844E-1 4.62664E-1 3.70533E-1 3.8707E-1 4.4381E-1 4.34944E-1 2.5883E-1 1.99258E-1 2.6538E-1 3.44016E-1 3.71075E-1 4.16853E-1 3.9232E-1 2.69921E-1 1.88717E-1 2.2994E-1 2.937E-1 2.92501E-1 2.65067E-1 2.36469E-1 1.85612E-1 1.93912E-1 1.95975E-1 1.71221E-1 1.32199E-1 1.47029E-1 9.43833E-2 1.00826E-1 1.08176E-1 1.10086E-1 7.79756E-2 6.33876E-2 8.12701E-2 9.80721E-2 9.02247E-2 9.81753E-2 7.33855E-2 4.57614E-2 5.34809E-2 7.42893E-2 6.13631E-2 7.4846E-2 4.15181E-2 2.95614E-2 3.36183E-2 1.93144E-2 1.5168E-2 1.95659E-2 1.93153E-2 2.22811E-2 2.45661E-2 1.83442E-2 1.84331E-2 1.44254E-2 1.38985E-2 7.13329E-3 6.0519E-3 5.39109E-3 6.7406E-3 5.88919E-3 5.08022E-3 4.60088E-3 4.09255E-3 5.4671E-3 5.8937E-3 6.73702E-3 5.89959E-3 1.0491E-2 1.4505E-2 1.4758E-2 3.42742E-2 5.18963E-2 7.97544E-2 5.45357E-2 7.15106E-2 9.44546E-2 8.07993E-2 4.82527E-2 4.44896E-2 4.12567E-2 3.9979E-2 2.53878E-2 1.53288E-2 1.86979E-2 1.13998E-2 1.03731E-2 1.56817E-2 1.56817E-2 2.15632E-2 7.70393E-2 1.47886E-1 1.83051E-1 2.07006E-1 2.17979E-1 2.47215E-1 1.85678E-1 2.02515E-1 5.54709E-2 5.21671E-2 8.7217E-2 1.13441E-1 1.72525E-1 2.97501E-1 2.6337E-1 3.21092E-1 2.97976E-1 3.40109E-1 2.08933E-1 1.30225E-1 1.71578E-1 2.17134E-1 3.31524E-1 4.16503E-1 4.7484E-1 5.03848E-1 5.18526E-1 4.97327E-1 3.84266E-1 4.19219E-1 5.79893E-1 5.79786E-1 5.72384E-1 5.32934E-1 5.6506E-1 6.12163E-1 5.96648E-1 -9999 -9999 -9999 -9999 -9999 -9999 -9999 -9999 -9999 -9999 -9999 -9999 -9999 -9999 -9999 -9999 -9999 -9999 -9999 -9999 -9999 -9999 -9999 -9999
-9999 -9999 -9999 -9999 -9999 -9999 -9999 -9999 -9999 -9999 -9999 -9999 -9999 -9999 -9999 -9999 -9999 -9999 -9999 -9999 -9999 -9999 -9999 -9999 -9999 -9999 -9999 -9999 -9999 -9999 -9999 -9999 -9999 -9999 -9999 -9999 -9999 -9999 -9999 -9999 -9999 -9999 -9999 -9999 -9999 -9999 -9999 -9999 -9999 -9999 -9999 -9999 -9999 -9999 -9999 -9999 -9999 -9999 -9999 -9999 -9999 -9999 -9999 -9999 -9999 -9999 -9999 -9999 -9999 -9999 -9999 -9999 -9999 -9999 -9999 -9999 -9999 -9999 -9999 -9999 -9999 -9999 -9999 -9999 -9999 -9999 -9999 -9999 -9999 -9999 -9999 -9999 -9999 -9999 -9999 2.0765E-1 2.05231E-1 2.0363E-1 2.02568E-1 1.8358E-1 1.8228E-1 1.87577E-1 1.84285E-1 1.6503E-1 1.62844E-1 1.69522E-1 1.74269E-1 1.79806E-1 1.94465E-1 2.40525E-1 2.87033E-1 2.79421E-1 2.9603E-1 4.50473E-1 4.88683E-1 4.62617E-1 3.34353E-1 4.06279E-1 4.22457E-1 3.91694E-1 2.46382E-1 2.01977E-1 2.90018E-1 3.46505E-1 3.82634E-1 3.86128E-1 3.32528E-1 2.22229E-1 2.0214E-1 2.85983E-1 2.74385E-1 3.06698E-1 2.67182E-1 2.47889E-1 1.97036E-1 1.86109E-1 1.60757E-1 1.52543E-1 1.13335E-1 1.413E-1 1.10574E-1 1.38926E-1 1.30515E-1 9.5024E-2 7.76305E-2 7.10419E-2 8.36049E-2 1.05846E-1 9.99262E-2 8.80621E-2 7.4161E-2 7.59837E-2 7.18327E-2 7.83184E-2 6.53457E-2 5.22702E-2 2.86395E-2 3.21112E-2 4.22607E-2 3.77908E-2 3.11529E-2 3.25174E-2 2.99867E-2 2.32648E-2 1.54382E-2 1.11712E-2 1.30938E-2 8.19246E-3 1.14083E-2 8.91381E-3 4.49751E-3 4.20727E-3 4.44132E-3 2.97229E-3 4.06447E-3 6.65117E-3 7.06478E-3 6.33308E-3 9.33199E-3 7.32987E-3 1.00115E-2 1.9667E-2 1.85171E-2 1.33765E-2 2.18772E-2 3.72398E-2 3.21783E-2 4.29983E-2 7.35742E-2 7.37845E-2 4.39026E-2 4.25735E-2 2.64704E-2 3.20418E-2 2.18459E-2 1.45543E-2 7.93209E-3 1.19336E-2 9.39629E-3 8.99985E-3 1.83932E-2 2.7777E-2 3.52026E-2 5.42222E-2 1.27625E-1 1.58365E-1 2.11464E-1 2.73945E-1 3.12276E-1 2.73945E-1 2.45354E-1 7.83979E-2 6.65996E-2 8.98351E-2 1.04013E-1 1.26346E-1 2.31747E-1 3.35569E-1 3.2143E-1 2.89809E-1 2.44733E-1 2.11536E-1 1.62549E-1 1.45645E-1 1.8586E-1 2.38727E-1 2.99114E-1 3.90714E-1 4.39468E-1 4.44556E-1 4.69534E-1 5.258E-1 5.50277E-1 5.57213E-1 4.96394E-1 5.28811E-1 4.72086E-1 4.76215E-1 5.6506E-1 -9999 -9999 -9999 -9999 -9999 -9999 -9999 -9999 -9999 -9999 -9999 -9999 -9999 -9999 -9999 -9999 -9999 -9999 -9999 -9999 -9999 -9999 -9999 -9999 -9999
-9999 -9999 -9999 -9999 -9999 -9999 -9999 -9999 -9999 -9999 -9999 -9999 -9999 -9999 -9999 -9999 -9999 -9999 -9999 -9999 -9999 -9999 -9999 -9999 -9999 -9999 -9999 -9999 -9999 -9999 -9999 -9999 -9999 -9999 -9999 -9999 -9999 -9999 -9999 -9999 -9999 -9999 -9999 -9999 -9999 -9999 -9999 -9999 -9999 -9999 -9999 -9999 -9999 -9999 -9999 -9999 -9999 -9999 -9999 -9999 -9999 -9999 -9999 -9999 -9999 -9999 -9999 -9999 -9999 -9999 -9999 -9999 -9999 -9999 -9999 -9999 -9999 -9999 -9999 -9999 -9999 -9999 -9999 -9999 -9999 -9999 -9999 -9999 -9999 -9999 -9999 -9999 -9999 -9999 2.0738E-1 2.06303E-1 2.06303E-1 2.06035E-1 1.85755E-1 1.84518E-1 1.84765E-1 1.90977E-1 1.71524E-1 1.67442E-1 1.69931E-1 1.67693E-1 1.54515E-1 1.75359E-1 1.96222E-1 2.19101E-1 2.27572E-1 2.71077E-1 3.26515E-1 4.75497E-1 4.96544E-1 4.23185E-1 3.31482E-1 3.35217E-1 3.91078E-1 3.48611E-1 2.38092E-1 2.39512E-1 3.22286E-1 3.54364E-1 3.96675E-1 3.91161E-1 3.4501E-1 2.1516E-1 2.31776E-1 3.07248E-1 2.28825E-1 2.35039E-1 2.52513E-1 2.08122E-1 1.65008E-1 1.87598E-1 1.69592E-1 1.6845E-1 1.53205E-1 1.54492E-1 1.48594E-1 1.36192E-1 9.54442E-2 8.48447E-2 7.10419E-2 1.11164E-1 1.23107E-1 1.18724E-1 8.38202E-2 9.89E-2 8.89998E-2 8.91274E-2 5.27521E-2 4.72293E-2 3.93764E-2 3.52081E-2 2.25763E-2 2.77885E-2 2.78737E-2 3.1754E-2 2.87259E-2 2.75172E-2 1.56654E-2 1.90061E-2 1.24919E-2 7.75209E-3 1.01274E-2 8.92252E-3 1.01751E-2 8.70476E-3 5.5996E-3 4.89992E-3 2.95096E-3 2.88103E-3 5.04774E-3 8.94451E-3 1.36308E-2 1.05186E-2 1.76521E-2 3.24195E-2 3.14065E-2 2.19558E-2 1.64145E-2 1.15437E-2 1.54783E-2 3.99804E-2 3.18238E-2 5.13031E-2 6.37015E-2 1.13763E-1 8.36311E-2 3.25316E-2 2.45792E-2 1.90473E-2 1.26281E-2 6.76794E-3 5.78427E-3 6.58422E-3 6.55871E-3 7.22749E-3 1.42478E-2 3.15054E-2 5.42284E-2 6.28598E-2 7.12459E-2 9.35233E-2 1.03762E-1 1.50047E-1 1.37649E-1 1.87209E-1 3.2739E-1 2.39662E-1 1.10865E-1 1.40478E-1 2.00025E-1 2.20599E-1 2.69781E-1 3.09045E-1 2.81081E-1 2.52587E-1 2.10211E-1 2.67789E-1 1.7421E-1 1.09714E-1 1.1959E-1 1.66041E-1 1.66041E-1 2.21488E-1 2.89034E-1 2.42836E-1 3.42885E-1 3.95721E-1 4.4309E-1 4.31922E-1 4.23978E-1 4.55948E-1 4.88284E-1 4.76215E-1 5.41002E-1 -9999 -9999 -9999 -9999 -9999 -9999 -9999 -9999 -9999 -9999 -9999 -9999 -9999 -9999 -9999 -9999 -9999 -9999 -9999 -9999 -9999 -9999 -9999 -9999 -9999
-9999 -9999 -9999 -9999 -9999 -9999 -9999 -9999 -9999 -9999 -9999 -9999 -9999 -9999 -9999 -9999 -9999 -9999 -9999 -9999 -9999 -9999 -9999 -9999 -9999 -9999 -9999 -9999 -9999 -9999 -9999 -9999 -9999 -9999 -9999 -9999 -9999 -9999 -9999 -9999 -9999 -9999 -9999 -9999 -9999 -9999 -9999 -9999 -9999 -9999 -9999 -9999 -9999 -9999 -9999 -9999 -9999 -9999 -9999 -9999 -9999 -9999 -9999 -9999 -9999 -9999 -9999 -9999 -9999 -9999 -9999 -9999 -9999 -9999 -9999 -9999 -9999 -9999 -9999 -9999 -9999 -9999 -9999 -9999 -9999 -9999 -9999 -9999 -9999 -9999 -9999 -9999 -9999 -9999 2.06035E-1 1.98408E-1 2.0765E-1 1.89507E-1 1.8825E-1 1.86999E-1 1.94551E-1 1.77159E-1 1.81263E-1 1.7721E-1 1.72193E-1 1.5263E-1 1.51881E-1 1.64473E-1 1.92115E-1 2.04583E-1 2.36334E-1 2.7777E-1 4.02728E-1 4.94084E-1 4.70678E-1 4.48975E-1 3.65828E-1 3.79138E-1 3.7612E-1 3.3007E-1 3.43086E-1 3.50113E-1 3.51735E-1 3.64962E-1 3.69941E-1 3.67236E-1 3.14757E-1 2.32468E-1 2.21346E-1 2.82419E-1 2.65391E-1 2.31742E-1 2.56849E-1 2.02945E-1 1.53784E-1 1.64335E-1 1.60546E-1 1.33869E-1 1.12177E-1 1.16835E-1 1.17852E-1 1.15657E-1 7.63588E-2 8.27274E-2 7.74245E-2 8.615E-2 1.03833E-1 9.36143E-2 5.95038E-2 7.30744E-2 5.26165E-2 5.99118E-2 5.33358E-2 5.50113E-2 2.68697E-2 2.20057E-2 2.35025E-2 2.52552E-2 1.98556E-2 2.77861E-2 2.65699E-2 1.5267E-2 1.00283E-2 1.01753E-2 1.12689E-2 9.02283E-3 5.30807E-3 6.9578E-3 5.20512E-3 4.95557E-3 4.28555E-3 2.82608E-3 2.38926E-3 2.88044E-3 4.05926E-3 7.01685E-3 1.23728E-2 2.07319E-2 2.14082E-2 3.24195E-2 3.5689E-2 2.76524E-2 1.42701E-2 1.31401E-2 2.37237E-2 3.86679E-2 2.80987E-2 3.48846E-2 3.81652E-2 4.90585E-2 7.38843E-2 5.13932E-2 2.14119E-2 1.61327E-2 1.14585E-2 5.21083E-3 4.63797E-3 4.59902E-3 6.91181E-3 1.04415E-2 1.61905E-2 3.58184E-2 4.10443E-2 4.78867E-2 3.3547E-2 4.58171E-2 8.62222E-2 7.55376E-2 7.31743E-2 1.39228E-1 2.12426E-1 3.41992E-1 3.6703E-1 2.43232E-1 2.98343E-1 3.26856E-1 3.24689E-1 3.07641E-1 3.08676E-1 3.0105E-1 3.36667E-1 3.16685E-1 2.06709E-1 1.1959E-1 1.06584E-1 1.05918E-1 8.88449E-2 1.22294E-1 2.15944E-1 2.19773E-1 2.61179E-1 2.67489E-1 3.0045E-1 2.7133E-1 3.04567E-1 3.18485E-1 4.64008E-1 4.60058E-1 5.80937E-1 -9999 -9999 -9999 -9999 -9999 -9999 -9999 -9999 -9999 -9999 -9999 -9999 -9999 -9999 -9999 -9999 -9999 -9999 -9999 -9999 -9999 -9999 -9999 -9999 -9999
-9999 -9999 -9999 -9999 -9999 -9999 -9999 -9999 -9999 -9999 -9999 -9999 -9999 -9999 -9999 -9999 -9999 -9999 -9999 -9999 -9999 -9999 -9999 -9999 -9999 -9999 -9999 -9999 -9999 -9999 -9999 -9999 -9999 -9999 -9999 -9999 -9999 -9999 -9999 -9999 -9999 -9999 -9999 -9999 -9999 -9999 -9999 -9999 -9999 -9999 -9999 -9999 -9999 -9999 -9999 -9999 -9999 -9999 -9999 -9999 -9999 -9999 -9999 -9999 -9999 -9999 -9999 -9999 -9999 -9999 -9999 -9999 -9999 -9999 -9999 -9999 -9999 -9999 -9999 -9999 -9999 -9999 -9999 -9999 -9999 -9999 -9999 -9999 -9999 -9999 -9999 -9999 -9999 1.98408E-1 1.97367E-1 2.05499E-1 1.89255E-1 1.91023E-1 1.9077E-1 1.96875E-1 1.78007E-1 1.77794E-1 1.82126E-1 1.77633E-1 1.56994E-1 1.59357E-1 1.56656E-1 1.61505E-1 1.72626E-1 2.18168E-1 2.73382E-1 3.52615E-1 4.47543E-1 4.69055E-1 4.99756E-1 4.68235E-1 4.23843E-1 4.16889E-1 3.99383E-1 3.98676E-1 3.82596E-1 3.82236E-1 3.86131E-1 3.76486E-1 4.08917E-1 3.74499E-1 2.88343E-1 1.94837E-1 1.99338E-1 2.6676E-1 2.66352E-1 2.27125E-1 1.991E-1 2.06346E-1 1.79663E-1 1.65276E-1 1.31777E-1 1.33312E-1 1.07696E-1 1.22539E-1 1.27589E-1 1.26314E-1 9.15656E-2 1.13851E-1 1.06306E-1 9.81753E-2 9.10024E-2 1.00205E-1 8.99727E-2 5.94565E-2 3.87392E-2 3.93935E-2 4.43042E-2 4.98816E-2 3.08612E-2 2.59908E-2 1.91711E-2 1.9829E-2 2.15532E-2 2.12887E-2 1.57281E-2 1.3039E-2 7.44864E-3 8.29311E-3 8.2518E-3 7.09278E-3 5.05452E-3 3.72552E-3 3.81167E-3 3.6647E-3 3.60552E-3 2.17006E-3 2.07171E-3 3.83596E-3 5.60605E-3 7.8256E-3 9.75118E-3 8.16791E-3 1.06103E-2 2.16104E-2 4.00457E-2 3.24195E-2 1.82028E-2 1.28646E-2 2.17241E-2 3.35177E-2 1.88948E-2 1.9874E-2 2.15763E-2 3.37653E-2 2.92446E-2 3.71529E-2 1.10842E-2 1.17891E-2 9.42163E-3 4.32311E-3 3.23403E-3 4.24529E-3 6.57683E-3 1.13704E-2 2.28831E-2 2.80668E-2 2.6914E-2 2.7777E-2 2.02357E-2 2.86668E-2 4.04657E-2 4.46242E-2 7.06269E-2 1.24035E-1 1.97583E-1 2.2362E-1 2.87923E-1 3.07693E-1 3.15544E-1 2.6601E-1 2.68721E-1 2.82854E-1 3.30825E-1 3.39927E-1 2.64193E-1 3.01084E-1 2.85886E-1 1.54181E-1 1.06584E-1 7.25646E-2 6.38788E-2 8.88449E-2 1.29432E-1 1.29432E-1 1.43543E-1 2.25388E-1 2.54966E-1 2.17563E-1 2.58691E-1 3.47295E-1 4.23978E-1 4.68128E-1 -9999 -9999 -9999 -9999 -9999 -9999 -9999 -9999 -9999 -9999 -9999 -9999 -9999 -9999 -9999 -9999 -9999 -9999 -9999 -9999 -9999 -9999 -9999 -9999 -9999 -9999
-9999 -9999 -9999 -9999 -9999 -9999 -9999 -9999 -9999 -9999 -9999 -9999 -9999 -9999 -9999 -9999 -9999 -9999 -9999 -9999 -9999 -9999 -9999 -9999 -9999 -9999 -9999 -9999 -9999 -9999 -9999 -9999 -9999 -9999 -9999 -9999 -9999 -9999 -9999 -9999 -9999 -9999 -9999 -9999 -9999 -9999 -9999 -9999 -9999 -9999 -9999 -9999 -9999 -9999 -9999 -9999 -9999 -9999 -9999 -9999 -9999 -9999 -9999 -9999 -9999 -9999 -9999 -9999 -9999 -9999 -9999 -9999 -9999 -9999 -9999 -9999 -9999 -9999 -9999 -9999 -9999 -9999 -9999 -9999 -9999 -9999 -9999 -9999 -9999 -9999 -9999 -9999 1.98147E-1 1.96329E-1 1.95553E-1 1.85755E-1 1.8825E-1 1.90517E-1 1.92294E-1 1.79723E-1 1.77794E-1 1.76105E-1 1.80404E-1 1.60284E-1 1.62885E-1 1.59551E-1 1.5704E-1 1.50602E-1 1.79334E-1 2.34937E-1 3.09402E-1 4.40308E-1 4.44637E-1 4.9566E-1 4.96591E-1 4.83344E-1 4.38762E-1 4.36421E-1 4.25218E-1 4.32049E-1 4.29261E-1 4.00627E-1 3.98686E-1 4.12916E-1 4.36105E-1 3.81168E-1 2.32341E-1 1.90413E-1 2.08156E-1 2.75102E-1 2.77343E-1 2.63189E-1 1.74293E-1 1.85641E-1 1.83641E-1 1.52111E-1 1.42057E-1 1.29394E-1 1.26145E-1 1.50291E-1 1.405E-1 1.3276E-1 1.22894E-1 1.3639E-1 1.08961E-1 1.01845E-1 8.30916E-2 5.29152E-2 7.04607E-2 6.66051E-2 4.54449E-2 5.18853E-2 5.70136E-2 2.86801E-2 1.74246E-2 1.46657E-2 1.1293E-2 1.05842E-2 1.46543E-2 1.08257E-2 8.36085E-3 1.24007E-2 7.24491E-3 4.87642E-3 4.9165E-3 4.93225E-3 5.00525E-3 4.35741E-3 3.99006E-3 2.84043E-3 2.42518E-3 1.65733E-3 1.78737E-3 2.36725E-3 4.3246E-3 6.21237E-3 5.83475E-3 7.09475E-3 1.22131E-2 2.47796E-2 4.44417E-2 3.3464E-2 2.74221E-2 1.89316E-2 2.33676E-2 1.84694E-2 1.66229E-2 1.37123E-2 1.72476E-2 2.76524E-2 1.64064E-2 1.45261E-2 9.24318E-3 7.83135E-3 4.60643E-3 2.84616E-3 2.31008E-3 3.91039E-3 3.89064E-3 5.54445E-3 8.43801E-3 1.36687E-2 1.2571E-2 1.61905E-2 1.83932E-2 2.52656E-2 2.95843E-2 3.37036E-2 6.6484E-2 8.20469E-2 1.29855E-1 1.73495E-1 2.08674E-1 2.30224E-1 2.03341E-1 1.42184E-1 1.41669E-1 2.02582E-1 2.29814E-1 3.94754E-1 3.12893E-1 3.69197E-1 2.8826E-1 1.63491E-1 1.1959E-1 8.42694E-2 8.62529E-2 8.62529E-2 9.42405E-2 8.88449E-2 1.47579E-1 2.1426E-1 2.03537E-1 1.8821E-1 2.1209E-1 2.8435E-1 3.47295E-1 4.52008E-1 -9999 -9999 -9999 -9999 -9999 -9999 -9999 -9999 -9999 -9999 -9999 -9999 -9999 -9999 -9999 -9999 -9999 -9999 -9999 -9999 -9999 -9999 -9999 -9999 -9999 -9999
-9999 -9999 -9999 -9999 -9999 -9999 -9999 -9999 -9999 -9999 -9999 -9999 -9999 -9999 -9999 -9999 -9999 -9999 -9999 -9999 -9999 -9999 -9999 -9999 -9999 -9999 -9999 -9999 -9999 -9999 -9999 -9999 -9999 -9999 -9999 -9999 -9999 -9999 -9999 -9999 -9999 -9999 -9999 -9999 -9999 -9999 -9999 -9999 -9999 -9999 -9999 -9999 -9999 -9999 -9999 -9999 -9999 -9999 -9999 -9999 -9999 -9999 -9999 -9999 -9999 -9999 -9999 -9999 -9999 -9999 -9999 -9999 -9999 -9999 -9999 -9999 -9999 -9999 -9999 -9999 -9999 -9999 -9999 -9999 -9999 -9999 -9999 -9999 -9999 -9999 -9999 1.99454E-1 1.97107E-1 1.9478E-1 1.76045E-1 1.76466E-1 1.85012E-1 1.88501E-1 1.79965E-1 1.79497E-1 1.77794E-1 1.82126E-1 1.61851E-1 1.64872E-1 1.6249E-1 1.60331E-1 1.4784E-1 1.48573E-1 1.66903E-1 2.36334E-1 3.58362E-1 4.26872E-1 4.62919E-1 4.70167E-1 4.56343E-1 4.32578E-1 4.26829E-1 4.1357E-1 4.02869E-1 3.57762E-1 3.83423E-1 4.30906E-1 4.26497E-1 4.46639E-1 4.24024E-1 3.10437E-1 2.37932E-1 2.02669E-1 2.08583E-1 2.57507E-1 2.32605E-1 2.47028E-1 2.13682E-1 1.96066E-1 1.94758E-1 1.45097E-1 1.45922E-1 1.17558E-1 1.54107E-1 1.60597E-1 1.35606E-1 1.25925E-1 1.429E-1 1.11886E-1 6.50899E-2 8.13718E-2 8.44841E-2 5.01219E-2 5.02816E-2 5.71067E-2 3.98261E-2 3.23257E-2 4.01297E-2 2.93731E-2 1.53486E-2 1.6164E-2 1.29772E-2 1.18729E-2 7.51106E-3 5.54792E-3 5.0057E-3 8.69276E-3 6.58085E-3 4.28623E-3 4.51695E-3 3.51251E-3 3.75533E-3 4.07481E-3 2.98291E-3 2.25911E-3 3.25858E-3 2.70681E-3 2.38926E-3 4.60787E-3 9.00751E-3 1.50455E-2 1.64572E-2 1.37789E-2 1.96318E-2 2.30658E-2 4.30698E-2 4.04463E-2 2.10012E-2 2.6813E-2 4.29174E-2 1.8826E-2 1.4978E-2 1.11855E-2 1.19775E-2 1.60247E-2 1.14782E-2 6.96946E-3 9.85382E-3 8.23643E-3 3.56278E-3 2.9311E-3 2.06255E-3 2.36078E-3 2.78472E-3 4.44764E-3 5.67927E-3 8.39232E-3 7.66271E-3 1.03067E-2 1.14184E-2 2.37156E-2 2.22586E-2 3.15054E-2 4.46242E-2 5.20752E-2 9.79544E-2 1.43646E-1 1.18239E-1 1.469E-1 1.04013E-1 1.16746E-1 8.7217E-2 9.52846E-2 1.57114E-1 3.2445E-1 3.09026E-1 3.3079E-1 2.39633E-1 1.62092E-1 1.07107E-1 1.26593E-1 2.05158E-1 1.57248E-1 1.22294E-1 1.05918E-1 1.17813E-1 1.47579E-1 1.51708E-1 1.73786E-1 1.81374E-1 2.01448E-1 2.90999E-1 4.43984E-1 -9999 -9999 -9999 -9999 -9999 -9999 -9999 -9999 -9999 -9999 -9999 -9999 -9999 -9999 -9999 -9999 -9999 -9999 -9999 -9999 -9999 -9999 -9999 -9999 -9999 -9999
-9999 -9999 -9999 -9999 -9999 -9999 -9999 -9999 -9999 -9999 -9999 -9999 -9999 -9999 -9999 -9999 -9999 -9999 -9999 -9999 -9999 -9999 -9999 -9999 -9999 -9999 -9999 -9999 -9999 -9999 -9999 -9999 -9999 -9999 -9999 -9999 -9999 -9999 -9999 -9999 -9999 -9999 -9999 -9999 -9999 -9999 -9999 -9999 -9999 -9999 -9999 -9999 -9999 -9999 -9999 -9999 -9999 -9999 -9999 -9999 -9999 -9999 -9999 -9999 -9999 -9999 -9999 -9999 -9999 -9999 -9999 -9999 -9999 -9999 -9999 -9999 -9999 -9999 -9999 -9999 -9999 -9999 -9999 -9999 -9999 -9999 -9999 -9999 -9999 -9999 -9999 1.97887E-1 1.95296E-1 1.74995E-1 1.73951E-1 1.74159E-1 1.81417E-1 1.68001E-1 1.76737E-1 1.77794E-1 1.83134E-1 1.75049E-1 1.68245E-1 1.65071E-1 1.60917E-1 1.49677E-1 1.48023E-1 1.53539E-1 1.61334E-1 1.97391E-1 3.48611E-1 3.9276E-1 4.41902E-1 3.40722E-1 3.7187E-1 3.98986E-1 3.85691E-1 3.6465E-1 3.51215E-1 3.60012E-1 3.54418E-1 3.83832E-1 4.2166E-1 4.03761E-1 3.67377E-1 3.17971E-1 2.47436E-1 2.12884E-1 2.44091E-1 2.46099E-1 2.30613E-1 2.18652E-1 2.0103E-1 1.74815E-1 1.91992E-1 1.40158E-1 1.70156E-1 1.45762E-1 1.35248E-1 1.50889E-1 1.23241E-1 1.03528E-1 9.81024E-2 9.44546E-2 7.12541E-2 8.8256E-2 8.78481E-2 4.60058E-2 3.93272E-2 5.08416E-2 3.69829E-2 2.016E-2 2.70612E-2 1.95142E-2 1.967E-2 1.39983E-2 1.06649E-2 9.42831E-3 7.86016E-3 5.03062E-3 3.94467E-3 5.74989E-3 6.48589E-3 5.8154E-3 4.69741E-3 4.76664E-3 4.28613E-3 3.5931E-3 2.30749E-3 2.66252E-3 4.31126E-3 6.07303E-3 3.07643E-3 2.89882E-3 4.57215E-3 1.24522E-2 2.4276E-2 2.77155E-2 3.26011E-2 2.96999E-2 2.94715E-2 4.26444E-2 2.18418E-2 3.0193E-2 4.62627E-2 1.63539E-2 1.55001E-2 9.6748E-3 6.99715E-3 7.10577E-3 1.32004E-2 1.66188E-2 1.22635E-2 1.10561E-2 7.6927E-3 5.90116E-3 4.14262E-3 1.92704E-3 2.61843E-3 4.31758E-3 5.83698E-3 5.96714E-3 9.05797E-3 1.06107E-2 1.29434E-2 1.67156E-2 1.42478E-2 2.08891E-2 4.06532E-2 5.88677E-2 6.85265E-2 8.96832E-2 6.6484E-2 8.21871E-2 8.7217E-2 7.51364E-2 5.71957E-2 1.04013E-1 2.73345E-1 4.07894E-1 2.84738E-1 3.62694E-1 3.77666E-1 2.72748E-1 1.84346E-1 3.06621E-1 2.79248E-1 1.59353E-1 1.09031E-1 7.88834E-2 8.80407E-2 1.17813E-1 1.47579E-1 2.1426E-1 1.96279E-1 2.40466E-1 3.54687E-1 5.12616E-1 -9999 -9999 -9999 -9999 -9999 -9999 -9999 -9999 -9999 -9999 -9999 -9999 -9999 -9999 -9999 -9999 -9999 -9999 -9999 -9999 -9999 -9999 -9999 -9999 -9999 -9999
-9999 -9999 -9999 -9999 -9999 -9999 -9999 -9999 -9999 -9999 -9999 -9999 -9999 -9999 -9999 -9999 -9999 -9999 -9999 -9999 -9999 -9999 -9999 -9999 -9999 -9999 -9999 -9999 -9999 -9999 -9999 -9999 -9999 -9999 -9999 -9999 -9999 -9999 -9999 -9999 -9999 -9999 -9999 -9999 -9999 -9999 -9999 -9999 -9999 -9999 -9999 -9999 -9999 -9999 -9999 -9999 -9999 -9999 -9999 -9999 -9999 -9999 -9999 -9999 -9999 -9999 -9999 -9999 -9999 -9999 -9999 -9999 -9999 -9999 -9999 -9999 -9999 -9999 -9999 -9999 -9999 -9999 -9999 -9999 -9999 -9999 -9999 -9999 -9999 -9999 -9999 1.96588E-1 1.76887E-1 1.76045E-1 1.74577E-1 1.73119E-1 1.63986E-1 1.65783E-1 1.72971E-1 1.76526E-1 1.82514E-1 2.3258E-1 2.03885E-1 1.71361E-1 1.44718E-1 1.4784E-1 1.46385E-1 1.51866E-1 1.39997E-1 1.64135E-1 2.59575E-1 3.4422E-1 2.63829E-1 2.87859E-1 3.5691E-1 3.66462E-1 3.45116E-1 2.67062E-1 3.34898E-1 3.47251E-1 3.42104E-1 3.93519E-1 3.58463E-1 3.34452E-1 2.85552E-1 3.07372E-1 2.86327E-1 2.27589E-1 2.34999E-1 2.29619E-1 2.15011E-1 1.9811E-1 1.72432E-1 1.58689E-1 1.5034E-1 1.58899E-1 1.72704E-1 1.82009E-1 1.51318E-1 1.32747E-1 8.86292E-2 7.93242E-2 9.35655E-2 6.48491E-2 7.20546E-2 8.65636E-2 8.32322E-2 5.02837E-2 3.53818E-2 3.63697E-2 2.54366E-2 1.63553E-2 2.23035E-2 1.3124E-2 1.63199E-2 9.42662E-3 6.02677E-3 7.05915E-3 5.19675E-3 4.84544E-3 3.36318E-3 4.36761E-3 4.35791E-3 3.62627E-3 3.20796E-3 3.97287E-3 5.05782E-3 3.47472E-3 2.79648E-3 3.14068E-3 9.2551E-3 1.58448E-2 6.30884E-3 3.23775E-3 4.12809E-3 1.12514E-2 1.53164E-2 2.0572E-2 2.74406E-2 3.41449E-2 3.48415E-2 3.263E-2 2.69833E-2 3.31266E-2 3.33338E-2 2.6426E-2 1.15894E-2 1.90796E-2 1.40535E-2 1.55158E-2 1.40961E-2 1.53286E-2 9.03893E-3 8.93744E-3 7.11848E-3 5.78814E-3 3.06205E-3 2.8394E-3 1.91621E-3 2.74926E-3 3.61355E-3 4.12988E-3 5.89802E-3 6.97747E-3 1.07827E-2 1.21399E-2 1.96023E-2 3.25107E-2 4.30621E-2 6.85265E-2 6.85265E-2 4.89632E-2 3.70219E-2 4.06532E-2 5.37951E-2 4.75583E-2 4.07258E-2 1.13441E-1 3.45889E-1 3.23876E-1 3.92784E-1 2.83061E-1 3.70307E-1 3.69603E-1 3.11315E-1 3.908E-1 2.50333E-1 2.06392E-1 1.36922E-1 8.12736E-2 1.31986E-1 2.61179E-1 2.80395E-1 2.93674E-1 2.58691E-1 2.90999E-1 4.55948E-1 5.769E-1 -9999 -9999 -9999 -9999 -9999 -9999 -9999 -9999 -9999 -9999 -9999 -9999 -9999 -9999 -9999 -9999 -9999 -9999 -9999 -9999 -9999 -9999 -9999 -9999 -9999 -9999
-9999 -9999 -9999 -9999 -9999 -9999 -9999 -9999 -9999 -9999 -9999 -9999 -9999 -9999 -9999 -9999 -9999 -9999 -9999 -9999 -9999 -9999 -9999 -9999 -9999 -9999 -9999 -9999 -9999 -9999 -9999 -9999 -9999 -9999 -9999 -9999 -9999 -9999 -9999 -9999 -9999 -9999 -9999 -9999 -9999 -9999 -9999 -9999 -9999 -9999 -9999 -9999 -9999 -9999 -9999 -9999 -9999 -9999 -9999 -9999 -9999 -9999 -9999 -9999 -9999 -9999 -9999 -9999 -9999 -9999 -9999 -9999 -9999 -9999 -9999 -9999 -9999 -9999 -9999 -9999 -9999 -9999 -9999 -9999 -9999 -9999 -9999 -9999 -9999 -9999 1.97887E-1 1.78583E-1 1.79918E-1 1.80888E-1 1.87749E-1 1.68203E-1 1.66184E-1 1.65983E-1 1.71936E-1 1.5907E-1 1.917E-1 2.41181E-1 2.40226E-1 1.68271E-1 1.46886E-1 1.4784E-1 1.46023E-1 1.35846E-1 1.35998E-1 1.50598E-1 1.62369E-1 1.65215E-1 1.8037E-1 1.9802E-1 2.18704E-1 2.74532E-1 2.5045E-1 2.82279E-1 3.29693E-1 3.27981E-1 3.39851E-1 3.18679E-1 2.52029E-1 2.34888E-1 2.56956E-1 2.62425E-1 2.5109E-1 2.41727E-1 2.46054E-1 2.3593E-1 2.35898E-1 2.24587E-1 1.69216E-1 1.72005E-1 1.68985E-1 1.77426E-1 1.58635E-1 1.8102E-1 1.12891E-1 1.14538E-1 1.05708E-1 1.04948E-1 1.08567E-1 7.42782E-2 4.97811E-2 6.38147E-2 7.94342E-2 3.93388E-2 2.89827E-2 2.28847E-2 1.94414E-2 1.40825E-2 1.8845E-2 1.16624E-2 1.45772E-2 9.39624E-3 5.19604E-3 4.04863E-3 4.10898E-3 3.62257E-3 2.23645E-3 2.97748E-3 4.26524E-3 3.70415E-3 4.4036E-3 5.34655E-3 4.76953E-3 2.87509E-3 2.61241E-3 4.7041E-3 1.33507E-2 2.02692E-2 8.42336E-3 6.28487E-3 4.6209E-3 6.53136E-3 1.12285E-2 1.35725E-2 1.50641E-2 2.37186E-2 3.1815E-2 2.99443E-2 2.41024E-2 2.26791E-2 1.45682E-2 2.09201E-2 1.64813E-2 1.17726E-2 2.02602E-2 1.79248E-2 1.54765E-2 1.14359E-2 7.79539E-3 6.9908E-3 6.43454E-3 4.66228E-3 3.66859E-3 3.80079E-3 3.65908E-3 2.32218E-3 2.80285E-3 3.89398E-3 3.86832E-3 5.26239E-3 6.88706E-3 9.26328E-3 1.56817E-2 2.52656E-2 3.5716E-2 4.89632E-2 7.50072E-2 6.44983E-2 3.81963E-2 4.60282E-2 4.33381E-2 3.37642E-2 5.37951E-2 1.01028E-1 2.35445E-1 3.20546E-1 2.96387E-1 4.05765E-1 3.79144E-1 4.26845E-1 3.86544E-1 3.54102E-1 2.62269E-1 2.92973E-1 1.75223E-1 1.15497E-1 1.33133E-1 3.8087E-1 4.60076E-1 3.58159E-1 2.90999E-1 2.77793E-1 4.23978E-1 -9999 -9999 -9999 -9999 -9999 -9999 -9999 -9999 -9999 -9999 -9999 -9999 -9999 -9999 -9999 -9999 -9999 -9999 -9999 -9999 -9999 -9999 -9999 -9999 -9999 -9999 -9999
-9999 -9999 -9999 -9999 -9999 -9999 -9999 -9999 -9999 -9999 -9999 -9999 -9999 -9999 -9999 -9999 -9999 -9999 -9999 -9999 -9999 -9999 -9999 -9999 -9999 -9999 -9999 -9999 -9999 -9999 -9999 -9999 -9999 -9999 -9999 -9999 -9999 -9999 -9999 -9999 -9999 -9999 -9999 -9999 -9999 -9999 -9999 -9999 -9999 -9999 -9999 -9999 -9999 -9999 -9999 -9999 -9999 -9999 -9999 -9999 -9999 -9999 -9999 -9999 -9999 -9999 -9999 -9999 -9999 -9999 -9999 -9999 -9999 -9999 -9999 -9999 -9999 -9999 -9999 -9999 -9999 -9999 -9999 -9999 -9999 -9999 -9999 -9999 -9999 -9999 1.80402E-1 1.81375E-1 1.85553E-1 1.96923E-1 1.8001E-1 1.77361E-1 1.72714E-1 1.70037E-1 1.59653E-1 1.68043E-1 1.90385E-1 2.03618E-1 1.81628E-1 1.69288E-1 1.67307E-1 1.63702E-1 1.46531E-1 1.45214E-1 1.5126E-1 1.49279E-1 1.45071E-1 1.49619E-1 1.64155E-1 1.83263E-1 2.05911E-1 1.77668E-1 2.25148E-1 2.46586E-1 2.74991E-1 2.92203E-1 2.95423E-1 2.15686E-1 2.11353E-1 2.24818E-1 1.88856E-1 2.22628E-1 2.24873E-1 2.37487E-1 2.40342E-1 2.36241E-1 2.00758E-1 1.90462E-1 1.43322E-1 1.57988E-1 1.80531E-1 1.7449E-1 1.73125E-1 1.44571E-1 9.89527E-2 1.16067E-1 1.01765E-1 7.68488E-2 1.0163E-1 8.7496E-2 5.13554E-2 4.96243E-2 5.36188E-2 4.76312E-2 2.91622E-2 2.02865E-2 1.61962E-2 1.15964E-2 1.44205E-2 8.29441E-3 1.20254E-2 7.96086E-3 5.38987E-3 3.67968E-3 2.69926E-3 2.8817E-3 3.39339E-3 3.17866E-3 6.55684E-3 6.5878E-3 6.97321E-3 6.52251E-3 4.07136E-3 2.78899E-3 2.30734E-3 4.86016E-3 7.38333E-3 1.32205E-2 1.5515E-2 1.4618E-2 1.41879E-2 1.17921E-2 1.82599E-2 1.9119E-2 1.67938E-2 3.14279E-2 3.56551E-2 2.72133E-2 2.02366E-2 1.7966E-2 1.53412E-2 1.37481E-2 1.14654E-2 1.76521E-2 2.26985E-2 1.85072E-2 1.47666E-2 1.34234E-2 1.1698E-2 9.0975E-3 5.83479E-3 5.31228E-3 3.81406E-3 7.73499E-3 6.09764E-3 4.71295E-3 7.51487E-3 5.05194E-3 3.57914E-3 4.29584E-3 7.47078E-3 9.23094E-3 1.21399E-2 1.78164E-2 2.7777E-2 2.38274E-2 4.19378E-2 9.98015E-2 8.76904E-2 9.54446E-2 6.86453E-2 6.46106E-2 1.01028E-1 1.75709E-1 2.63043E-1 3.38248E-1 3.30501E-1 2.96539E-1 3.99998E-1 4.50701E-1 4.52705E-1 4.02596E-1 4.16514E-1 3.20883E-1 2.13858E-1 1.40802E-1 1.79962E-1 4.42358E-1 5.41814E-1 3.99421E-1 3.11484E-1 3.92633E-1 5.95239E-1 -9999 -9999 -9999 -9999 -9999 -9999 -9999 -9999 -9999 -9999 -9999 -9999 -9999 -9999 -9999 -9999 -9999 -9999 -9999 -9999 -9999 -9999 -9999 -9999 -9999 -9999 -9999
-9999 -9999 -9999 -9999 -9999 -9999 -9999 -9999 -9999 -9999 -9999 -9999 -9999 -9999 -9999 -9999 -9999 -9999 -9999 -9999 -9999 -9999 -9999 -9999 -9999 -9999 -9999 -9999 -9999 -9999 -9999 -9999 -9999 -9999 -9999 -9999 -9999 -9999 -9999 -9999 -9999 -9999 -9999 -9999 -9999 -9999 -9999 -9999 -9999 -9999 -9999 -9999 -9999 -9999 -9999 -9999 -9999 -9999 -9999 -9999 -9999 -9999 -9999 -9999 -9999 -9999 -9999 -9999 -9999 -9999 -9999 -9999 -9999 -9999 -9999 -9999 -9999 -9999 -9999 -9999 -9999 -9999 -9999 -9999 -9999 -9999 -9999 -9999 -9999 1.79918E-1 1.80888E-1 1.8407E-1 1.97183E-1 1.84164E-1 1.88392E-1 1.95727E-1 1.91374E-1 1.71798E-1 1.82514E-1 1.91192E-1 1.9861E-1 1.79927E-1 1.85021E-1 1.82071E-1 1.9048E-1 1.87734E-1 2.0508E-1 2.18909E-1 2.10409E-1 1.58205E-1 1.51937E-1 1.59942E-1 1.61862E-1 1.5973E-1 1.87327E-1 2.29016E-1 2.229E-1 2.45627E-1 2.73585E-1 2.83457E-1 2.89536E-1 3.10172E-1 3.18211E-1 2.81676E-1 2.52333E-1 2.55528E-1 2.48828E-1 2.41569E-1 2.34689E-1 2.16521E-1 2.06609E-1 2.15094E-1 1.76011E-1 2.01567E-1 1.82579E-1 1.44186E-1 1.4214E-1 1.13227E-1 9.12003E-2 9.57904E-2 9.21681E-2 6.47067E-2 8.71002E-2 6.2538E-2 4.16336E-2 3.28684E-2 3.66487E-2 3.94596E-2 2.92514E-2 2.33194E-2 1.63763E-2 1.06174E-2 8.94451E-3 4.8023E-3 7.44286E-3 4.64632E-3 3.01403E-3 3.57322E-3 2.61241E-3 3.07643E-3 4.86016E-3 3.74288E-3 5.0763E-3 5.21831E-3 5.87694E-3 7.85248E-3 4.48314E-3 2.8817E-3 2.96136E-3 6.58027E-3 1.2085E-2 1.63662E-2 1.87658E-2 2.34942E-2 2.18971E-2 2.03081E-2 3.06899E-2 2.97292E-2 2.97292E-2 3.98828E-2 2.94707E-2 1.8885E-2 1.49725E-2 1.32842E-2 1.09558E-2 9.21049E-3 1.38362E-2 1.56159E-2 2.1456E-2 1.25418E-2 1.16985E-2 1.05623E-2 7.82011E-3 8.95038E-3 9.3229E-3 6.04618E-3 5.04877E-3 8.59909E-3 1.21568E-2 9.43764E-3 1.35104E-2 1.39382E-2 1.6125E-2 6.04562E-3 9.64824E-3 1.0678E-2 1.25353E-2 1.56817E-2 1.37992E-2 1.29434E-2 2.79074E-2 6.44983E-2 1.27097E-1 1.41708E-1 1.10877E-1 1.91417E-1 1.94147E-1 2.49385E-1 2.62176E-1 3.42732E-1 2.91348E-1 2.00022E-1 2.34303E-1 3.30688E-1 4.65522E-1 4.98903E-1 4.79237E-1 4.86286E-1 4.72495E-1 3.86695E-1 3.02638E-1 4.17417E-1 5.98374E-1 5.82363E-1 4.81512E-1 4.8018E-1 -9999 -9999 -9999 -9999 -9999 -9999 -9999 -9999 -9999 -9999 -9999 -9999 -9999 -9999 -9999 -9999 -9999 -9999 -9999 -9999 -9999 -9999 -9999 -9999 -9999 -9999 -9999 -9999
-9999 -9999 -9999 -9999 -9999 -9999 -9999 -9999 -9999 -9999 -9999 -9999 -9999 -9999 -9999 -9999 -9999 -9999 -9999 -9999 -9999 -9999 -9999 -9999 -9999 -9999 -9999 -9999 -9999 -9999 -9999 -9999 -9999 -9999 -9999 -9999 -9999 -9999 -9999 -9999 -9999 -9999 -9999 -9999 -9999 -9999 -9999 -9999 -9999 -9999 -9999 -9999 -9999 -9999 -9999 -9999 -9999 -9999 -9999 -9999 -9999 -9999 -9999 -9999 -9999 -9999 -9999 -9999 -9999 -9999 -9999 -9999 -9999 -9999 -9999 -9999 -9999 -9999 -9999 -9999 -9999 -9999 -9999 -9999 -9999 -9999 -9999 -9999 -9999 1.78158E-1 1.79918E-1 1.85058E-1 1.73372E-1 1.854E-1 1.89397E-1 1.97542E-1 1.77234E-1 1.87962E-1 2.29374E-1 2.26828E-1 2.05369E-1 2.13467E-1 2.10725E-1 2.0828E-1 2.00473E-1 2.23354E-1 2.62797E-1 2.98005E-1 2.48787E-1 2.05306E-1 1.80179E-1 1.7359E-1 1.62879E-1 1.63585E-1 1.67695E-1 2.01091E-1 2.27876E-1 2.37932E-1 2.45276E-1 2.21893E-1 2.27297E-1 2.55949E-1 2.90389E-1 2.88843E-1 2.84876E-1 2.78336E-1 2.66464E-1 2.31578E-1 2.11591E-1 2.35823E-1 2.13413E-1 2.34822E-1 2.00827E-1 1.64274E-1 1.68233E-1 1.28712E-1 1.14547E-1 1.44774E-1 1.22778E-1 9.86525E-2 8.93143E-2 7.04178E-2 5.00148E-2 4.17383E-2 2.57143E-2 3.24195E-2 3.49E-2 2.91152E-2 1.82968E-2 1.79759E-2 1.03664E-2 8.3816E-3 7.94531E-3 4.7041E-3 6.00383E-3 4.58662E-3 2.5806E-3 2.40577E-3 2.292E-3 3.28427E-3 5.8784E-3 5.32176E-3 6.5564E-3 5.58826E-3 7.3223E-3 7.34537E-3 4.92797E-3 5.91072E-3 4.04435E-3 3.96369E-3 6.01744E-3 9.62565E-3 1.24456E-2 2.09148E-2 3.38439E-2 3.49866E-2 3.68008E-2 3.52065E-2 3.39993E-2 3.34616E-2 2.67805E-2 1.7339E-2 2.07605E-2 2.72079E-2 2.21006E-2 1.75916E-2 1.67616E-2 1.91571E-2 1.49218E-2 1.00775E-2 8.99596E-3 1.17196E-2 9.75626E-3 6.04741E-3 9.55405E-3 6.25285E-3 7.56098E-3 9.86328E-3 1.7152E-2 1.82572E-2 2.62466E-2 1.21603E-2 1.67395E-2 2.45002E-2 2.58803E-2 1.78164E-2 2.15632E-2 2.37156E-2 1.83932E-2 2.29758E-2 2.16651E-2 3.58823E-2 7.96359E-2 1.24083E-1 1.94546E-1 2.55646E-1 2.59945E-1 1.95583E-1 1.5963E-1 2.34068E-1 2.29415E-1 1.31656E-1 1.20018E-1 1.68685E-1 2.66983E-1 4.43416E-1 4.25046E-1 5.80678E-1 6.04415E-1 5.97151E-1 5.9001E-1 6.02763E-1 6.13332E-1 6.10587E-1 5.39602E-1 5.65609E-1 -9999 -9999 -9999 -9999 -9999 -9999 -9999 -9999 -9999 -9999 -9999 -9999 -9999 -9999 -9999 -9999 -9999 -9999 -9999 -9999 -9999 -9999 -9999 -9999 -9999 -9999 -9999 -9999
-9999 -9999 -9999 -9999 -9999 -9999 -9999 -9999 -9999 -9999 -9999 -9999 -9999 -9999 -9999 -9999 -9999 -9999 -9999 -9999 -9999 -9999 -9999 -9999 -9999 -9999 -9999 -9999 -9999 -9999 -9999 -9999 -9999 -9999 -9999 -9999 -9999 -9999 -9999 -9999 -9999 -9999 -9999 -9999 -9999 -9999 -9999 -9999 -9999 -9999 -9999 -9999 -9999 -9999 -9999 -9999 -9999 -9999 -9999 -9999 -9999 -9999 -9999 -9999 -9999 -9999 -9999 -9999 -9999 -9999 -9999 -9999 -9999 -9999 -9999 -9999 -9999 -9999 -9999 -9999 -9999 -9999 -9999 -9999 -9999 -9999 -9999 -9999 -9999 1.76045E-1 1.79222E-1 1.68358E-1 1.80252E-1 1.85152E-1 1.8714E-1 1.73674E-1 1.69418E-1 1.74213E-1 1.85177E-1 1.86759E-1 2.02655E-1 2.22079E-1 2.08454E-1 2.20674E-1 2.37109E-1 2.58313E-1 2.82023E-1 2.46368E-1 2.29027E-1 2.20912E-1 2.2563E-1 1.97565E-1 1.93498E-1 2.17782E-1 2.47308E-1 1.96652E-1 1.77958E-1 1.73093E-1 1.81204E-1 1.88815E-1 1.70562E-1 1.8649E-1 1.97726E-1 2.38909E-1 2.80506E-1 2.67899E-1 2.3497E-1 2.31041E-1 2.258E-1 2.20348E-1 2.20098E-1 2.31607E-1 1.74462E-1 1.90827E-1 1.91608E-1 1.4558E-1 1.16905E-1 9.93884E-2 1.02505E-1 1.00165E-1 8.60667E-2 6.54185E-2 5.33764E-2 4.93146E-2 4.87113E-2 2.67842E-2 3.28648E-2 2.50648E-2 1.219E-2 1.25907E-2 6.72705E-3 5.2349E-3 4.60246E-3 4.80993E-3 3.82682E-3 3.60787E-3 5.19212E-3 3.62002E-3 3.63839E-3 4.22142E-3 7.43175E-3 7.06549E-3 8.21953E-3 7.81492E-3 7.968E-3 1.01338E-2 6.39225E-3 4.73151E-3 2.85131E-3 4.06925E-3 6.51194E-3 8.47439E-3 1.0008E-2 1.00322E-2 1.51577E-2 2.03164E-2 2.70191E-2 3.4111E-2 3.52004E-2 2.61871E-2 2.161E-2 2.8677E-2 2.66916E-2 2.13681E-2 1.9687E-2 1.72248E-2 1.61234E-2 1.03321E-2 1.04841E-2 7.95522E-3 6.15223E-3 8.02988E-3 9.23993E-3 7.12301E-3 7.00843E-3 5.21263E-3 8.1785E-3 1.56109E-2 1.66344E-2 2.80761E-2 3.82541E-2 2.27461E-2 1.56264E-2 2.46359E-2 3.68092E-2 2.44786E-2 2.60771E-2 3.1101E-2 3.4336E-2 3.80197E-2 3.26626E-2 2.79074E-2 3.94064E-2 5.70955E-2 1.0331E-1 1.38812E-1 1.98666E-1 1.23026E-1 7.79897E-2 1.00928E-1 1.27043E-1 1.06971E-1 7.28381E-2 8.71296E-2 2.01042E-1 2.86364E-1 3.05999E-1 4.12908E-1 4.56163E-1 4.59221E-1 5.17193E-1 5.6226E-1 6.03675E-1 5.64577E-1 5.97431E-1 5.86199E-1 5.69188E-1 -9999 -9999 -9999 -9999 -9999 -9999 -9999 -9999 -9999 -9999 -9999 -9999 -9999 -9999 -9999 -9999 -9999 -9999 -9999 -9999 -9999 -9999 -9999 -9999 -9999 -9999 -9999
-9999 -9999 -9999 -9999 -9999 -9999 -9999 -9999 -9999 -9999 -9999 -9999 -9999 -9999 -9999 -9999 -9999 -9999 -9999 -9999 -9999 -9999 -9999 -9999 -9999 -9999 -9999 -9999 -9999 -9999 -9999 -9999 -9999 -9999 -9999 -9999 -9999 -9999 -9999 -9999 -9999 -9999 -9999 -9999 -9999 -9999 -9999 -9999 -9999 -9999 -9999 -9999 -9999 -9999 -9999 -9999 -9999 -9999 -9999 -9999 -9999 -9999 -9999 -9999 -9999 -9999 -9999 -9999 -9999 -9999 -9999 -9999 -9999 -9999 -9999 -9999 -9999 -9999 -9999 -9999 -9999 -9999 -9999 -9999 -9999 -9999 -9999 -9999 1.79676E-1 1.76466E-1 1.61764E-1 1.66941E-1 1.79526E-1 1.82934E-1 1.65929E-1 1.70235E-1 1.68197E-1 1.70284E-1 1.49588E-1 1.51301E-1 1.53926E-1 1.68437E-1 2.03189E-1 2.14293E-1 2.3385E-1 2.37812E-1 2.06778E-1 2.06778E-1 2.18032E-1 2.20023E-1 2.12741E-1 2.23779E-1 2.36617E-1 2.60273E-1 2.98922E-1 3.38204E-1 2.89525E-1 2.33487E-1 1.91595E-1 1.74438E-1 1.71295E-1 1.78202E-1 1.78202E-1 1.9712E-1 2.17276E-1 2.44473E-1 2.60909E-1 2.55625E-1 2.38865E-1 2.40751E-1 1.98486E-1 2.01402E-1 1.86073E-1 1.51218E-1 1.85867E-1 1.31495E-1 1.41759E-1 9.9894E-2 8.24191E-2 8.63358E-2 7.68754E-2 7.68722E-2 6.05781E-2 5.42069E-2 4.53219E-2 2.65123E-2 1.70127E-2 1.18827E-2 1.22516E-2 1.1297E-2 5.12441E-3 5.20072E-3 5.97399E-3 6.89491E-3 4.4106E-3 6.4807E-3 8.49064E-3 4.49781E-3 5.75467E-3 6.23343E-3 6.92431E-3 8.98171E-3 1.20267E-2 1.05118E-2 9.09767E-3 5.31695E-3 4.65222E-3 4.15227E-3 6.21343E-3 5.54636E-3 8.23165E-3 1.52516E-2 1.88178E-2 1.11458E-2 1.32545E-2 1.78285E-2 3.08639E-2 2.75037E-2 3.26726E-2 2.75568E-2 3.2256E-2 2.76449E-2 1.94696E-2 1.48767E-2 1.66541E-2 1.83418E-2 9.17709E-3 8.13711E-3 1.08294E-2 9.40382E-3 7.67604E-3 5.51629E-3 4.63895E-3 3.86761E-3 3.28012E-3 4.66513E-3 9.79144E-3 1.52488E-2 2.18464E-2 3.9235E-2 5.29767E-2 4.78339E-2 2.67163E-2 3.92959E-2 3.45202E-2 1.28444E-2 1.61905E-2 2.29758E-2 3.83576E-2 5.47896E-2 3.80197E-2 5.04965E-2 4.46242E-2 8.45241E-2 8.17147E-2 1.25205E-1 1.91245E-1 1.34786E-1 5.54709E-2 3.70883E-2 5.89099E-2 7.28381E-2 5.05331E-2 1.20018E-1 1.76239E-1 1.45645E-1 2.17134E-1 2.17134E-1 2.82412E-1 2.69448E-1 2.95747E-1 3.35611E-1 4.29611E-1 5.88805E-1 5.40087E-1 5.77054E-1 5.72983E-1 -9999 -9999 -9999 -9999 -9999 -9999 -9999 -9999 -9999 -9999 -9999 -9999 -9999 -9999 -9999 -9999 -9999 -9999 -9999 -9999 -9999 -9999 -9999 -9999 -9999 -9999 -9999
-9999 -9999 -9999 -9999 -9999 -9999 -9999 -9999 -9999 -9999 -9999 -9999 -9999 -9999 -9999 -9999 -9999 -9999 -9999 -9999 -9999 -9999 -9999 -9999 -9999 -9999 -9999 -9999 -9999 -9999 -9999 -9999 -9999 -9999 -9999 -9999 -9999 -9999 -9999 -9999 -9999 -9999 -9999 -9999 -9999 -9999 -9999 -9999 -9999 -9999 -9999 -9999 -9999 -9999 -9999 -9999 -9999 -9999 -9999 -9999 -9999 -9999 -9999 -9999 -9999 -9999 -9999 -9999 -9999 -9999 -9999 -9999 -9999 -9999 -9999 -9999 -9999 -9999 -9999 -9999 -9999 -9999 -9999 -9999 -9999 -9999 -9999 -9999 1.86796E-1 1.62947E-1 1.60392E-1 1.62947E-1 1.67143E-1 1.60581E-1 1.60776E-1 1.71565E-1 1.93533E-1 2.04834E-1 1.94094E-1 1.67057E-1 1.47979E-1 1.31533E-1 1.50751E-1 1.81891E-1 1.94733E-1 1.83828E-1 1.97397E-1 1.99247E-1 2.00695E-1 1.94906E-1 1.98378E-1 2.12741E-1 2.43457E-1 2.63396E-1 3.63523E-1 3.96218E-1 3.84565E-1 3.1543E-1 2.41022E-1 2.25757E-1 2.17285E-1 2.09687E-1 2.01244E-1 1.84723E-1 2.02486E-1 2.33269E-1 2.27083E-1 2.14626E-1 2.07663E-1 1.89944E-1 1.8849E-1 1.66055E-1 1.81602E-1 1.52879E-1 1.72435E-1 1.17589E-1 9.37078E-2 8.291E-2 8.59608E-2 7.08442E-2 5.3876E-2 6.03037E-2 5.95579E-2 3.23572E-2 2.89537E-2 2.55293E-2 1.7149E-2 9.15202E-3 9.7498E-3 9.03234E-3 5.82973E-3 8.57411E-3 1.03848E-2 7.98188E-3 5.44364E-3 8.79997E-3 9.70965E-3 4.87672E-3 8.55477E-3 9.01177E-3 6.84563E-3 1.1346E-2 1.51554E-2 9.26182E-3 6.37188E-3 4.15227E-3 3.87334E-3 5.90592E-3 1.29681E-2 1.18654E-2 9.31299E-3 1.78245E-2 2.9898E-2 2.37763E-2 2.20906E-2 3.9754E-2 3.78314E-2 3.04468E-2 2.65034E-2 2.58339E-2 1.94535E-2 1.79645E-2 1.9757E-2 1.22549E-2 1.37004E-2 1.78762E-2 1.38518E-2 1.40092E-2 1.01649E-2 6.99409E-3 8.75577E-3 7.11184E-3 5.67032E-3 5.93106E-3 4.01839E-3 3.73951E-3 6.30745E-3 7.81325E-3 1.25663E-2 2.58465E-2 6.98926E-2 7.42782E-2 4.229E-2 6.8046E-2 6.50163E-2 1.65915E-2 1.56817E-2 2.08891E-2 2.60771E-2 4.91129E-2 6.77732E-2 7.83702E-2 5.70955E-2 9.44442E-2 1.24903E-1 1.4648E-1 1.33961E-1 1.36625E-1 8.99977E-2 4.20125E-2 3.06958E-2 4.06829E-2 4.60616E-2 8.21042E-2 8.68074E-2 1.06584E-1 1.41653E-1 1.81E-1 2.27134E-1 1.79962E-1 2.105E-1 2.61179E-1 3.50233E-1 5.88275E-1 5.36229E-1 5.80788E-1 -9999 -9999 -9999 -9999 -9999 -9999 -9999 -9999 -9999 -9999 -9999 -9999 -9999 -9999 -9999 -9999 -9999 -9999 -9999 -9999 -9999 -9999 -9999 -9999 -9999 -9999 -9999 -9999
-9999 -9999 -9999 -9999 -9999 -9999 -9999 -9999 -9999 -9999 -9999 -9999 -9999 -9999 -9999 -9999 -9999 -9999 -9999 -9999 -9999 -9999 -9999 -9999 -9999 -9999 -9999 -9999 -9999 -9999 -9999 -9999 -9999 -9999 -9999 -9999 -9999 -9999 -9999 -9999 -9999 -9999 -9999 -9999 -9999 -9999 -9999 -9999 -9999 -9999 -9999 -9999 -9999 -9999 -9999 -9999 -9999 -9999 -9999 -9999 -9999 -9999 -9999 -9999 -9999 -9999 -9999 -9999 -9999 -9999 -9999 -9999 -9999 -9999 -9999 -9999 -9999 -9999 -9999 -9999 -9999 -9999 -9999 -9999 -9999 -9999 -9999 1.92852E-1 1.72199E-1 1.64735E-1 1.53629E-1 1.60002E-1 1.46957E-1 1.48418E-1 1.56518E-1 1.72075E-1 2.33972E-1 2.79473E-1 2.67735E-1 2.26647E-1 1.71355E-1 1.4166E-1 1.36623E-1 1.32992E-1 1.52765E-1 1.74326E-1 1.82281E-1 1.95967E-1 1.78417E-1 1.79747E-1 1.93086E-1 2.0951E-1 2.21205E-1 2.62393E-1 3.23299E-1 3.82565E-1 3.89883E-1 3.04699E-1 2.61205E-1 2.62215E-1 2.60966E-1 2.82423E-1 2.47706E-1 2.06473E-1 2.06482E-1 2.19049E-1 2.29361E-1 2.13014E-1 2.07788E-1 2.05245E-1 1.99127E-1 1.94765E-1 1.90874E-1 1.73545E-1 1.34518E-1 1.19526E-1 9.854E-2 9.72459E-2 9.79825E-2 8.96435E-2 5.84042E-2 3.41065E-2 5.08968E-2 4.21852E-2 3.26669E-2 1.88217E-2 1.38785E-2 9.2714E-3 5.97533E-3 6.02412E-3 6.02385E-3 9.13592E-3 1.50703E-2 1.17955E-2 1.03442E-2 1.51333E-2 1.59873E-2 8.43062E-3 1.00641E-2 1.57323E-2 1.55795E-2 1.69957E-2 1.49853E-2 5.50219E-3 3.5768E-3 4.88846E-3 9.29628E-3 9.68602E-3 1.3835E-2 2.39124E-2 1.57175E-2 1.39919E-2 2.54919E-2 3.85209E-2 2.83506E-2 3.72355E-2 2.99642E-2 2.6292E-2 2.5999E-2 1.5227E-2 1.29341E-2 1.36681E-2 1.03633E-2 1.2085E-2 1.53919E-2 1.66534E-2 1.51147E-2 1.04325E-2 9.49533E-3 7.56319E-3 4.75409E-3 6.70712E-3 6.55655E-3 1.50227E-2 1.32004E-2 9.62465E-3 1.34224E-2 9.80105E-3 1.5148E-2 2.93076E-2 7.32065E-2 1.02932E-1 7.65505E-2 9.98342E-2 7.1915E-2 2.59647E-2 2.09195E-2 1.56817E-2 1.78164E-2 3.25107E-2 5.07779E-2 5.41247E-2 9.13146E-2 1.03189E-1 8.73521E-2 6.94252E-2 7.38696E-2 5.52417E-2 8.43642E-2 5.37951E-2 3.4802E-2 2.70605E-2 4.32926E-2 5.21128E-2 9.76635E-2 1.09714E-1 9.76635E-2 1.1959E-1 2.05158E-1 1.89739E-1 1.848E-1 2.36919E-1 2.67489E-1 4.59157E-1 5.46934E-1 -9999 -9999 -9999 -9999 -9999 -9999 -9999 -9999 -9999 -9999 -9999 -9999 -9999 -9999 -9999 -9999 -9999 -9999 -9999 -9999 -9999 -9999 -9999 -9999 -9999 -9999 -9999 -9999 -9999
-9999 -9999 -9999 -9999 -9999 -9999 -9999 -9999 -9999 -9999 -9999 -9999 -9999 -9999 -9999 -9999 -9999 -9999 -9999 -9999 -9999 -9999 -9999 -9999 -9999 -9999 -9999 -9999 -9999 -9999 -9999 -9999 -9999 -9999 -9999 -9999 -9999 -9999 -9999 -9999 -9999 -9999 -9999 -9999 -9999 -9999 -9999 -9999 -9999 -9999 -9999 -9999 -9999 -9999 -9999 -9999 -9999 -9999 -9999 -9999 -9999 -9999 -9999 -9999 -9999 -9999 -9999 -9999 -9999 -9999 -9999 -9999 -9999 -9999 -9999 -9999 -9999 -9999 -9999 -9999 -9999 -9999 -9999 -9999 -9999 -9999 1.8481E-1 1.88045E-1 1.68561E-1 1.57054E-1 1.53629E-1 1.37541E-1 1.43181E-1 1.44073E-1 1.51747E-1 1.87601E-1 2.67473E-1 3.16086E-1 3.04847E-1 2.42746E-1 2.19342E-1 1.89515E-1 1.40032E-1 1.28697E-1 1.38295E-1 1.56996E-1 1.76947E-1 1.63924E-1 1.64812E-1 1.75779E-1 1.78796E-1 1.86229E-1 2.28653E-1 2.77704E-1 2.88462E-1 2.55251E-1 2.44826E-1 2.01227E-1 1.89046E-1 1.8609E-1 1.81419E-1 2.17266E-1 2.44155E-1 2.40357E-1 2.38429E-1 2.15303E-1 2.00328E-1 2.03842E-1 1.97278E-1 1.85085E-1 1.87831E-1 1.52739E-1 1.48705E-1 1.30554E-1 8.93503E-2 9.35685E-2 9.94179E-2 9.56651E-2 7.26779E-2 5.99405E-2 4.86677E-2 3.36834E-2 4.25977E-2 2.44077E-2 2.7732E-2 1.48024E-2 9.74784E-3 7.10027E-3 9.81337E-3 8.2745E-3 9.02744E-3 9.71182E-3 1.3407E-2 2.08496E-2 2.03526E-2 2.58401E-2 2.54727E-2 1.10572E-2 9.01237E-3 1.92412E-2 2.49054E-2 1.80386E-2 1.07719E-2 7.30625E-3 7.22456E-3 1.06767E-2 9.37647E-3 1.84967E-2 2.10229E-2 2.88986E-2 2.39124E-2 2.06112E-2 2.9898E-2 2.92221E-2 3.47887E-2 3.08831E-2 2.43119E-2 2.70144E-2 2.01848E-2 1.59823E-2 1.33814E-2 1.01622E-2 7.2285E-3 1.00057E-2 1.55672E-2 1.52643E-2 9.92094E-3 7.44069E-3 5.24239E-3 7.18105E-3 5.56122E-3 7.21769E-3 1.2235E-2 1.63927E-2 2.44388E-2 1.8826E-2 3.03269E-2 1.49123E-2 8.92802E-3 2.18592E-2 3.55033E-2 6.75579E-2 1.20333E-1 1.339E-1 1.12679E-1 9.85013E-2 2.93722E-2 2.02357E-2 1.47108E-2 2.60771E-2 4.04657E-2 3.47765E-2 4.32611E-2 7.78284E-2 5.40294E-2 3.70219E-2 3.59467E-2 2.70895E-2 4.75583E-2 4.47035E-2 3.06958E-2 5.37392E-2 1.23487E-1 1.2708E-1 2.3187E-1 2.33035E-1 1.91502E-1 1.41653E-1 1.70583E-1 1.66041E-1 1.70583E-1 1.93218E-1 2.36919E-1 4.59157E-1 -9999 -9999 -9999 -9999 -9999 -9999 -9999 -9999 -9999 -9999 -9999 -9999 -9999 -9999 -9999 -9999 -9999 -9999 -9999 -9999 -9999 -9999 -9999 -9999 -9999 -9999 -9999 -9999 -9999 -9999
-9999 -9999 -9999 -9999 -9999 -9999 -9999 -9999 -9999 -9999 -9999 -9999 -9999 -9999 -9999 -9999 -9999 -9999 -9999 -9999 -9999 -9999 -9999 -9999 -9999 -9999 -9999 -9999 -9999 -9999 -9999 -9999 -9999 -9999 -9999 -9999 -9999 -9999 -9999 -9999 -9999 -9999 -9999 -9999 -9999 -9999 -9999 -9999 -9999 -9999 -9999 -9999 -9999 -9999 -9999 -9999 -9999 -9999 -9999 -9999 -9999 -9999 -9999 -9999 -9999 -9999 -9999 -9999 -9999 -9999 -9999 -9999 -9999 -9999 -9999 -9999 -9999 -9999 -9999 -9999 -9999 -9999 -9999 -9999 -9999 -9999 1.75645E-1 1.67547E-1 1.59955E-1 1.57054E-1 1.39444E-1 1.37369E-1 1.36341E-1 1.39444E-1 1.58227E-1 2.33972E-1 3.06588E-1 3.2143E-1 2.79687E-1 2.52218E-1 2.41843E-1 2.30596E-1 1.83053E-1 1.5958E-1 1.46076E-1 1.56825E-1 1.48095E-1 1.62512E-1 1.64991E-1 1.76154E-1 1.59454E-1 1.71786E-1 1.75497E-1 1.88988E-1 1.73857E-1 1.83929E-1 1.73308E-1 1.71104E-1 1.63539E-1 1.50854E-1 1.50688E-1 1.66561E-1 1.80844E-1 2.29842E-1 2.2107E-1 2.08285E-1 2.13087E-1 2.07221E-1 2.0715E-1 1.89812E-1 1.52105E-1 1.4713E-1 1.41908E-1 1.31384E-1 1.02116E-1 8.34086E-2 9.51105E-2 8.6707E-2 6.30919E-2 6.41794E-2 4.55726E-2 2.69622E-2 3.26307E-2 2.15797E-2 2.00415E-2 1.48763E-2 1.00052E-2 7.15333E-3 1.2285E-2 1.03285E-2 1.30865E-2 1.13921E-2 1.29681E-2 2.04222E-2 3.21899E-2 4.00982E-2 2.59655E-2 1.24857E-2 1.79854E-2 1.8842E-2 2.80273E-2 1.49376E-2 7.98983E-3 6.47733E-3 1.03297E-2 1.95559E-2 1.56833E-2 2.05539E-2 2.74587E-2 2.48699E-2 3.07944E-2 2.69838E-2 3.47948E-2 3.13329E-2 3.24931E-2 2.98677E-2 2.51819E-2 2.18367E-2 1.54747E-2 1.06485E-2 1.03776E-2 1.05163E-2 6.04561E-3 7.71469E-3 1.03122E-2 1.22621E-2 1.0638E-2 6.18003E-3 5.77243E-3 5.51641E-3 8.45637E-3 1.37556E-2 2.01122E-2 2.34962E-2 3.03782E-2 3.70652E-2 4.73116E-2 1.5566E-2 8.92802E-3 1.44449E-2 2.25639E-2 4.29414E-2 8.87641E-2 1.62824E-1 1.52934E-1 1.30142E-1 4.36382E-2 2.65082E-2 1.37992E-2 2.02357E-2 2.7777E-2 2.44786E-2 3.37036E-2 5.31896E-2 5.08999E-2 3.71249E-2 2.46386E-2 1.55596E-2 2.10262E-2 2.54305E-2 3.26867E-2 8.21042E-2 1.55236E-1 2.72261E-1 3.65271E-1 3.85246E-1 4.0416E-1 3.83749E-1 3.11774E-1 1.57248E-1 1.48838E-1 2.44674E-1 4.67225E-1 5.57597E-1 -9999 -9999 -9999 -9999 -9999 -9999 -9999 -9999 -9999 -9999 -9999 -9999 -9999 -9999 -9999 -9999 -9999 -9999 -9999 -9999 -9999 -9999 -9999 -9999 -9999 -9999 -9999 -9999 -9999 -9999
-9999 -9999 -9999 -9999 -9999 -9999 -9999 -9999 -9999 -9999 -9999 -9999 -9999 -9999 -9999 -9999 -9999 -9999 -9999 -9999 -9999 -9999 -9999 -9999 -9999 -9999 -9999 -9999 -9999 -9999 -9999 -9999 -9999 -9999 -9999 -9999 -9999 -9999 -9999 -9999 -9999 -9999 -9999 -9999 -9999 -9999 -9999 -9999 -9999 -9999 -9999 -9999 -9999 -9999 -9999 -9999 -9999 -9999 -9999 -9999 -9999 -9999 -9999 -9999 -9999 -9999 -9999 -9999 -9999 -9999 -9999 -9999 -9999 -9999 -9999 -9999 -9999 -9999 -9999 -9999 -9999 -9999 -9999 -9999 -9999 -9999 1.61324E-1 1.68561E-1 1.60736E-1 1.42428E-1 1.40141E-1 1.37197E-1 1.37541E-1 1.37693E-1 1.94398E-1 2.71289E-1 3.13255E-1 2.8534E-1 2.69555E-1 2.50982E-1 2.52218E-1 2.27386E-1 2.09789E-1 1.92656E-1 1.72867E-1 1.50725E-1 1.5222E-1 1.65347E-1 1.68041E-1 1.61545E-1 1.62599E-1 1.72154E-1 1.72893E-1 1.69263E-1 2.1376E-1 3.14383E-1 2.60946E-1 2.27788E-1 1.99767E-1 1.74982E-1 1.64063E-1 1.49041E-1 1.61071E-1 1.64352E-1 2.14567E-1 2.31559E-1 2.15627E-1 2.06655E-1 1.92009E-1 1.67805E-1 1.72983E-1 1.61645E-1 1.19871E-1 1.24088E-1 1.29363E-1 1.11674E-1 6.83372E-2 7.47483E-2 4.2318E-2 3.48086E-2 4.55687E-2 3.11638E-2 2.0049E-2 1.72607E-2 1.22936E-2 7.43816E-3 7.64728E-3 8.16196E-3 1.1367E-2 1.93984E-2 2.0786E-2 1.33657E-2 1.2555E-2 1.67928E-2 2.38571E-2 4.44077E-2 2.92163E-2 1.7782E-2 3.65376E-2 3.30682E-2 2.25166E-2 1.22635E-2 8.24074E-3 1.12196E-2 1.7726E-2 2.42401E-2 2.72368E-2 2.69766E-2 2.77173E-2 2.45492E-2 3.34882E-2 3.45668E-2 3.82451E-2 3.462E-2 3.6301E-2 2.23701E-2 2.55464E-2 1.4624E-2 1.01918E-2 9.06894E-3 7.79868E-3 5.25552E-3 4.91349E-3 9.00267E-3 1.40294E-2 8.47053E-3 7.35137E-3 8.65587E-3 9.92383E-3 6.95651E-3 6.76554E-3 1.30892E-2 1.89925E-2 2.70191E-2 3.41673E-2 5.52406E-2 4.98613E-2 3.15764E-2 1.63303E-2 1.92497E-2 2.48136E-2 4.23057E-2 8.82116E-2 1.339E-1 1.44211E-1 4.86761E-2 4.12567E-2 3.16061E-2 1.64853E-2 1.51886E-2 1.67156E-2 1.89883E-2 2.53845E-2 3.26626E-2 3.37036E-2 2.79074E-2 2.79579E-2 1.76051E-2 1.63695E-2 1.33129E-2 5.05331E-2 1.4615E-1 2.11364E-1 2.10454E-1 2.35123E-1 3.56857E-1 3.60638E-1 4.73369E-1 4.71823E-1 2.21488E-1 1.36922E-1 3.45136E-1 5.69586E-1 -9999 -9999 -9999 -9999 -9999 -9999 -9999 -9999 -9999 -9999 -9999 -9999 -9999 -9999 -9999 -9999 -9999 -9999 -9999 -9999 -9999 -9999 -9999 -9999 -9999 -9999 -9999 -9999 -9999 -9999 -9999
-9999 -9999 -9999 -9999 -9999 -9999 -9999 -9999 -9999 -9999 -9999 -9999 -9999 -9999 -9999 -9999 -9999 -9999 -9999 -9999 -9999 -9999 -9999 -9999 -9999 -9999 -9999 -9999 -9999 -9999 -9999 -9999 -9999 -9999 -9999 -9999 -9999 -9999 -9999 -9999 -9999 -9999 -9999 -9999 -9999 -9999 -9999 -9999 -9999 -9999 -9999 -9999 -9999 -9999 -9999 -9999 -9999 -9999 -9999 -9999 -9999 -9999 -9999 -9999 -9999 -9999 -9999 -9999 -9999 -9999 -9999 -9999 -9999 -9999 -9999 -9999 -9999 -9999 -9999 -9999 -9999 -9999 -9999 -9999 -9999 1.61324E-1 1.6211E-1 1.63295E-1 1.61913E-1 1.43138E-1 1.39096E-1 1.36341E-1 1.2668E-1 1.5688E-1 2.10776E-1 2.70964E-1 2.75082E-1 2.72798E-1 2.58714E-1 2.44864E-1 2.25088E-1 2.27674E-1 2.14174E-1 2.06544E-1 1.77567E-1 1.72424E-1 1.63012E-1 1.71137E-1 1.55502E-1 1.67048E-1 1.6795E-1 1.77564E-1 1.68537E-1 1.89823E-1 2.97613E-1 3.69607E-1 3.71543E-1 3.26412E-1 2.88102E-1 2.37004E-1 2.23271E-1 1.70547E-1 1.42541E-1 1.54986E-1 1.88378E-1 2.07575E-1 2.18737E-1 1.9247E-1 1.84235E-1 1.77279E-1 1.62868E-1 1.50213E-1 1.27704E-1 1.15466E-1 1.01316E-1 9.85287E-2 6.9198E-2 7.59069E-2 4.67131E-2 3.15007E-2 3.26754E-2 2.54116E-2 1.6958E-2 1.73041E-2 1.51598E-2 9.44678E-3 1.41659E-2 1.47987E-2 1.10286E-2 2.09892E-2 2.96426E-2 3.45218E-2 2.71729E-2 2.80533E-2 4.19739E-2 5.43798E-2 3.3489E-2 2.45503E-2 3.12131E-2 1.49042E-2 1.09764E-2 1.18842E-2 1.24359E-2 1.93834E-2 2.08359E-2 3.17621E-2 2.81457E-2 3.14614E-2 3.19138E-2 3.13111E-2 2.99003E-2 2.83716E-2 3.19681E-2 3.81279E-2 3.21885E-2 2.0155E-2 2.2876E-2 1.02742E-2 7.71958E-3 6.98032E-3 5.94511E-3 4.38424E-3 5.41981E-3 8.94887E-3 9.07673E-3 6.8571E-3 8.13343E-3 6.06714E-3 8.85859E-3 6.45671E-3 3.64637E-3 5.54848E-3 7.90169E-3 1.03186E-2 2.34749E-2 5.23922E-2 8.36962E-2 8.99788E-2 5.14357E-2 3.42778E-2 4.64302E-2 5.58612E-2 1.21227E-1 1.6886E-1 7.28787E-2 6.03768E-2 4.62352E-2 3.66961E-2 3.39324E-2 2.34749E-2 1.72574E-2 1.42478E-2 1.53192E-2 2.09879E-2 1.90783E-2 2.31511E-2 4.48417E-2 5.08553E-2 3.07285E-2 1.71494E-2 3.37642E-2 9.51899E-2 1.03911E-1 1.03911E-1 1.81E-1 1.95881E-1 2.11524E-1 4.33349E-1 5.3031E-1 2.60517E-1 1.94778E-1 2.89034E-1 5.35221E-1 -9999 -9999 -9999 -9999 -9999 -9999 -9999 -9999 -9999 -9999 -9999 -9999 -9999 -9999 -9999 -9999 -9999 -9999 -9999 -9999 -9999 -9999 -9999 -9999 -9999 -9999 -9999 -9999 -9999 -9999 -9999
-9999 -9999 -9999 -9999 -9999 -9999 -9999 -9999 -9999 -9999 -9999 -9999 -9999 -9999 -9999 -9999 -9999 -9999 -9999 -9999 -9999 -9999 -9999 -9999 -9999 -9999 -9999 -9999 -9999 -9999 -9999 -9999 -9999 -9999 -9999 -9999 -9999 -9999 -9999 -9999 -9999 -9999 -9999 -9999 -9999 -9999 -9999 -9999 -9999 -9999 -9999 -9999 -9999 -9999 -9999 -9999 -9999 -9999 -9999 -9999 -9999 -9999 -9999 -9999 -9999 -9999 -9999 -9999 -9999 -9999 -9999 -9999 -9999 -9999 -9999 -9999 -9999 -9999 -9999 -9999 -9999 -9999 -9999 -9999 -9999 1.6152E-1 1.62504E-1 1.63891E-1 1.47278E-1 1.43316E-1 1.38057E-1 1.23036E-1 1.34454E-1 1.65954E-1 2.09143E-1 2.27174E-1 2.64737E-1 2.6219E-1 2.50455E-1 2.13572E-1 2.16062E-1 2.08432E-1 1.98642E-1 1.76178E-1 1.7594E-1 1.81433E-1 1.80218E-1 1.61013E-1 1.61888E-1 1.73255E-1 1.73626E-1 1.64048E-1 1.66187E-1 2.10089E-1 2.87699E-1 3.41892E-1 3.74695E-1 3.68188E-1 3.3565E-1 2.94688E-1 2.45206E-1 2.14349E-1 1.50627E-1 1.53468E-1 1.69757E-1 1.87983E-1 1.83939E-1 1.8089E-1 1.59835E-1 1.64816E-1 1.52677E-1 1.37501E-1 1.34815E-1 1.13892E-1 8.87947E-2 5.35619E-2 4.89008E-2 6.07476E-2 5.46781E-2 4.71595E-2 3.40503E-2 1.87533E-2 1.71647E-2 2.68108E-2 1.91507E-2 1.66743E-2 2.59695E-2 2.00984E-2 2.71729E-2 2.31588E-2 2.79039E-2 5.1197E-2 3.19416E-2 2.75333E-2 3.28412E-2 4.58556E-2 3.35706E-2 2.02721E-2 2.44542E-2 3.15581E-2 3.10125E-2 3.33091E-2 2.98528E-2 3.56564E-2 3.10646E-2 2.79253E-2 3.09714E-2 2.53386E-2 3.4884E-2 4.18846E-2 3.16173E-2 3.79298E-2 2.57064E-2 2.26183E-2 1.90454E-2 1.63925E-2 1.82399E-2 1.20048E-2 6.33951E-3 4.44355E-3 5.67658E-3 5.56982E-3 8.78648E-3 9.37647E-3 5.3911E-3 6.34553E-3 7.46767E-3 6.55568E-3 5.53759E-3 5.40051E-3 3.40597E-3 4.90207E-3 5.442E-3 8.73235E-3 1.58702E-2 2.89999E-2 4.77281E-2 7.28684E-2 1.20684E-1 7.48024E-2 5.74784E-2 9.78851E-2 1.62824E-1 1.66545E-1 6.24481E-2 5.44382E-2 4.65255E-2 4.12567E-2 3.67417E-2 2.33399E-2 1.6058E-2 1.17569E-2 1.19154E-2 2.03314E-2 2.70405E-2 4.50684E-2 7.86507E-2 5.69654E-2 4.14744E-2 2.54305E-2 2.17046E-2 6.26125E-2 7.06769E-2 1.10111E-1 1.26593E-1 1.06584E-1 1.8586E-1 4.0501E-1 5.90594E-1 4.86124E-1 4.65187E-1 4.12209E-1 5.57597E-1 -9999 -9999 -9999 -9999 -9999 -9999 -9999 -9999 -9999 -9999 -9999 -9999 -9999 -9999 -9999 -9999 -9999 -9999 -9999 -9999 -9999 -9999 -9999 -9999 -9999 -9999 -9999 -9999 -9999 -9999 -9999
-9999 -9999 -9999 -9999 -9999 -9999 -9999 -9999 -9999 -9999 -9999 -9999 -9999 -9999 -9999 -9999 -9999 -9999 -9999 -9999 -9999 -9999 -9999 -9999 -9999 -9999 -9999 -9999 -9999 -9999 -9999 -9999 -9999 -9999 -9999 -9999 -9999 -9999 -9999 -9999 -9999 -9999 -9999 -9999 -9999 -9999 -9999 -9999 -9999 -9999 -9999 -9999 -9999 -9999 -9999 -9999 -9999 -9999 -9999 -9999 -9999 -9999 -9999 -9999 -9999 -9999 -9999 -9999 -9999 -9999 -9999 -9999 -9999 -9999 -9999 -9999 -9999 -9999 -9999 -9999 -9999 -9999 -9999 -9999 1.61913E-1 1.62702E-1 1.63097E-1 1.48008E-1 1.46188E-1 1.42074E-1 1.37885E-1 1.24451E-1 1.41039E-1 1.64554E-1 1.78679E-1 2.30358E-1 2.70526E-1 2.6378E-1 2.13572E-1 1.97291E-1 1.96513E-1 1.89911E-1 1.6984E-1 1.72166E-1 1.74754E-1 1.77132E-1 1.65017E-1 1.65923E-1 1.76426E-1 1.77934E-1 1.58963E-1 1.67806E-1 1.81988E-1 2.66985E-1 2.63928E-1 3.21638E-1 3.56809E-1 3.68586E-1 3.56077E-1 2.99134E-1 2.73461E-1 2.32865E-1 1.70296E-1 1.56687E-1 1.79643E-1 1.66204E-1 1.70774E-1 1.67985E-1 1.66903E-1 1.45087E-1 1.45461E-1 1.05076E-1 9.96683E-2 9.33919E-2 8.74742E-2 7.34769E-2 5.141E-2 3.83054E-2 3.95319E-2 2.91285E-2 2.83952E-2 2.10558E-2 2.58453E-2 3.96046E-2 2.63877E-2 3.63152E-2 4.15208E-2 3.23514E-2 5.02544E-2 2.80533E-2 3.03913E-2 4.55841E-2 2.93851E-2 3.43298E-2 3.07167E-2 4.20634E-2 4.102E-2 3.26766E-2 2.16841E-2 3.41077E-2 1.86485E-2 2.49732E-2 2.45779E-2 3.53271E-2 2.20452E-2 2.50198E-2 4.24442E-2 2.72443E-2 4.51911E-2 3.51296E-2 3.18764E-2 3.58952E-2 2.47808E-2 1.63202E-2 1.79156E-2 1.98214E-2 9.14989E-3 5.28637E-3 4.46438E-3 5.77729E-3 7.77089E-3 9.99755E-3 7.48576E-3 7.11765E-3 6.77978E-3 4.70216E-3 4.01744E-3 5.1443E-3 9.07673E-3 1.37556E-2 7.93592E-3 8.52433E-3 1.05414E-2 8.94327E-3 1.62666E-2 2.58402E-2 4.24834E-2 7.60114E-2 1.22551E-1 1.32773E-1 1.04338E-1 1.24207E-1 1.64603E-1 1.3803E-1 1.12106E-1 4.45285E-2 3.52375E-2 2.18099E-2 2.37579E-2 1.89878E-2 1.98574E-2 1.61905E-2 1.4524E-2 2.38274E-2 4.79479E-2 7.9166E-2 1.17814E-1 1.26136E-1 1.26066E-1 7.01365E-2 3.27214E-2 3.59086E-2 4.19683E-2 5.37392E-2 4.32926E-2 5.69183E-2 1.53907E-1 3.53475E-1 5.75393E-1 5.60339E-1 5.66562E-1 -9999 -9999 -9999 -9999 -9999 -9999 -9999 -9999 -9999 -9999 -9999 -9999 -9999 -9999 -9999 -9999 -9999 -9999 -9999 -9999 -9999 -9999 -9999 -9999 -9999 -9999 -9999 -9999 -9999 -9999 -9999 -9999 -9999
-9999 -9999 -9999 -9999 -9999 -9999 -9999 -9999 -9999 -9999 -9999 -9999 -9999 -9999 -9999 -9999 -9999 -9999 -9999 -9999 -9999 -9999 -9999 -9999 -9999 -9999 -9999 -9999 -9999 -9999 -9999 -9999 -9999 -9999 -9999 -9999 -9999 -9999 -9999 -9999 -9999 -9999 -9999 -9999 -9999 -9999 -9999 -9999 -9999 -9999 -9999 -9999 -9999 -9999 -9999 -9999 -9999 -9999 -9999 -9999 -9999 -9999 -9999 -9999 -9999 -9999 -9999 -9999 -9999 -9999 -9999 -9999 -9999 -9999 -9999 -9999 -9999 -9999 -9999 -9999 -9999 -9999 -9999 1.63097E-1 1.63097E-1 1.63097E-1 1.48374E-1 1.47278E-1 1.44926E-1 1.41193E-1 1.25561E-1 1.32442E-1 1.36492E-1 1.41181E-1 1.89978E-1 2.7085E-1 3.1767E-1 2.51209E-1 2.06007E-1 1.92146E-1 1.81477E-1 1.56231E-1 1.59283E-1 1.6283E-1 1.73574E-1 1.56862E-1 1.59483E-1 1.61251E-1 1.69127E-1 1.50461E-1 1.5879E-1 1.61573E-1 1.99552E-1 2.21678E-1 2.69756E-1 3.0249E-1 3.50432E-1 3.87475E-1 3.33609E-1 3.22677E-1 2.84032E-1 2.5015E-1 2.02817E-1 1.44023E-1 1.75365E-1 1.79426E-1 1.82391E-1 1.78665E-1 1.48869E-1 1.3879E-1 1.1921E-1 1.19779E-1 1.11746E-1 1.00273E-1 8.3373E-2 7.80241E-2 5.93E-2 3.9754E-2 2.89614E-2 2.46899E-2 1.79107E-2 2.39124E-2 4.00473E-2 5.38931E-2 3.75998E-2 4.55479E-2 5.18439E-2 3.53325E-2 6.03878E-2 3.4173E-2 3.0871E-2 4.42373E-2 4.61426E-2 5.51887E-2 5.16255E-2 4.5499E-2 2.78765E-2 3.07187E-2 4.02577E-2 2.40685E-2 1.21001E-2 1.35318E-2 2.55569E-2 2.10903E-2 1.24961E-2 2.00362E-2 3.24184E-2 2.13569E-2 3.4932E-2 2.70155E-2 1.73889E-2 2.39755E-2 1.9778E-2 1.50548E-2 1.82936E-2 1.54412E-2 9.51346E-3 6.76103E-3 5.11659E-3 6.41786E-3 8.03895E-3 6.75438E-3 5.06196E-3 4.54562E-3 6.35142E-3 6.55568E-3 4.7712E-3 8.78648E-3 1.12027E-2 1.44205E-2 2.02538E-2 1.24969E-2 1.782E-2 2.01315E-2 2.5316E-2 2.46895E-2 3.53781E-2 8.52094E-2 1.47239E-1 1.48802E-1 1.27737E-1 1.35409E-1 1.5234E-1 1.24576E-1 1.05288E-1 7.89157E-2 5.63116E-2 5.50815E-2 6.45688E-2 4.80981E-2 5.41429E-2 1.93881E-2 1.89883E-2 2.38274E-2 3.81963E-2 5.64915E-2 1.14693E-1 1.41952E-1 2.18217E-1 1.49701E-1 6.63278E-2 3.37284E-2 2.16102E-2 3.16761E-2 6.26125E-2 9.4841E-2 1.95881E-1 2.45973E-1 4.58739E-1 -9999 -9999 -9999 -9999 -9999 -9999 -9999 -9999 -9999 -9999 -9999 -9999 -9999 -9999 -9999 -9999 -9999 -9999 -9999 -9999 -9999 -9999 -9999 -9999 -9999 -9999 -9999 -9999 -9999 -9999 -9999 -9999 -9999 -9999 -9999
-9999 -9999 -9999 -9999 -9999 -9999 -9999 -9999 -9999 -9999 -9999 -9999 -9999 -9999 -9999 -9999 -9999 -9999 -9999 -9999 -9999 -9999 -9999 -9999 -9999 -9999 -9999 -9999 -9999 -9999 -9999 -9999 -9999 -9999 -9999 -9999 -9999 -9999 -9999 -9999 -9999 -9999 -9999 -9999 -9999 -9999 -9999 -9999 -9999 -9999 -9999 -9999 -9999 -9999 -9999 -9999 -9999 -9999 -9999 -9999 -9999 -9999 -9999 -9999 -9999 -9999 -9999 -9999 -9999 -9999 -9999 -9999 -9999 -9999 -9999 -9999 -9999 -9999 -9999 -9999 -9999 -9999 1.67843E-1 1.67156E-1 1.64687E-1 1.64089E-1 1.48191E-1 1.46188E-1 1.42605E-1 1.2668E-1 1.27484E-1 1.40864E-1 1.28788E-1 1.47674E-1 2.07693E-1 3.18026E-1 3.42151E-1 2.62164E-1 2.07352E-1 1.82209E-1 1.52589E-1 1.55153E-1 1.59503E-1 1.63054E-1 1.47793E-1 1.5029E-1 1.59044E-1 1.61251E-1 1.43506E-1 1.49349E-1 1.50042E-1 1.66718E-1 2.36527E-1 2.3234E-1 2.35119E-1 2.93016E-1 3.54553E-1 3.47983E-1 3.54333E-1 3.39756E-1 2.95364E-1 2.58404E-1 2.06012E-1 1.58289E-1 1.79517E-1 1.82621E-1 1.8417E-1 1.72859E-1 1.09524E-1 1.30947E-1 1.00535E-1 9.61782E-2 1.04631E-1 9.10607E-2 7.13432E-2 4.50307E-2 3.186E-2 3.9754E-2 5.43208E-2 3.39463E-2 2.23182E-2 2.58735E-2 5.10699E-2 6.84213E-2 7.59932E-2 3.8357E-2 5.85575E-2 4.09089E-2 4.80653E-2 5.82644E-2 5.92601E-2 5.64873E-2 5.4766E-2 4.32102E-2 3.33649E-2 2.57436E-2 1.97004E-2 1.39516E-2 2.66197E-2 1.88308E-2 1.03573E-2 7.4877E-3 1.71528E-2 7.86095E-3 6.64344E-3 1.04241E-2 2.15129E-2 1.98733E-2 2.42585E-2 1.84396E-2 1.37483E-2 1.29949E-2 1.38718E-2 1.39993E-2 1.69593E-2 1.21545E-2 6.54449E-3 9.92419E-3 1.02683E-2 8.84313E-3 5.82929E-3 7.60609E-3 4.91537E-3 3.41031E-3 4.4808E-3 5.3911E-3 7.15221E-3 1.17674E-2 1.65151E-2 1.69732E-2 2.29244E-2 2.87978E-2 1.7581E-2 3.22947E-2 4.81857E-2 3.65869E-2 2.60856E-2 4.80705E-2 1.17665E-1 1.72672E-1 1.46724E-1 1.04553E-1 1.31405E-1 1.11775E-1 1.09855E-1 9.31546E-2 1.00215E-1 1.00215E-1 9.04251E-2 8.13328E-2 5.38253E-2 6.00259E-2 3.1484E-2 2.38274E-2 3.81963E-2 6.25678E-2 5.88677E-2 1.12452E-1 2.30612E-1 2.74665E-1 1.55648E-1 6.07348E-2 4.06829E-2 5.05331E-2 1.10111E-1 2.58207E-1 2.64471E-1 2.60875E-1 5.18854E-1 -9999 -9999 -9999 -9999 -9999 -9999 -9999 -9999 -9999 -9999 -9999 -9999 -9999 -9999 -9999 -9999 -9999 -9999 -9999 -9999 -9999 -9999 -9999 -9999 -9999 -9999 -9999 -9999 -9999 -9999 -9999 -9999 -9999 -9999 -9999
-9999 -9999 -9999 -9999 -9999 -9999 -9999 -9999 -9999 -9999 -9999 -9999 -9999 -9999 -9999 -9999 -9999 -9999 -9999 -9999 -9999 -9999 -9999 -9999 -9999 -9999 -9999 -9999 -9999 -9999 -9999 -9999 -9999 -9999 -9999 -9999 -9999 -9999 -9999 -9999 -9999 -9999 -9999 -9999 -9999 -9999 -9999 -9999 -9999 -9999 -9999 -9999 -9999 -9999 -9999 -9999 -9999 -9999 -9999 -9999 -9999 -9999 -9999 -9999 -9999 -9999 -9999 -9999 -9999 -9999 -9999 -9999 -9999 -9999 -9999 -9999 -9999 -9999 -9999 -9999 -9999 -9999 1.74358E-1 1.71076E-1 1.6649E-1 1.49846E-1 1.47825E-1 1.44746E-1 1.27323E-1 1.2588E-1 1.28293E-1 1.353E-1 1.27976E-1 1.49877E-1 2.27174E-1 3.19532E-1 3.49758E-1 2.50957E-1 1.94753E-1 1.53014E-1 1.45564E-1 1.49473E-1 1.53906E-1 1.39753E-1 1.47793E-1 1.5029E-1 1.53034E-1 1.43304E-1 1.44112E-1 1.43506E-1 1.4533E-1 1.61909E-1 2.62173E-1 3.05185E-1 3.01672E-1 3.22444E-1 3.06481E-1 3.33625E-1 3.73307E-1 3.52005E-1 3.11717E-1 2.46521E-1 2.11925E-1 1.62643E-1 1.70183E-1 1.90269E-1 1.63222E-1 1.56167E-1 1.28369E-1 1.24091E-1 1.08833E-1 9.43496E-2 1.18943E-1 9.65731E-2 6.84184E-2 5.84126E-2 4.65075E-2 5.8684E-2 6.8007E-2 3.85209E-2 3.96848E-2 3.61756E-2 5.60535E-2 7.89993E-2 6.27537E-2 4.96719E-2 4.79923E-2 5.4178E-2 6.11123E-2 4.81342E-2 4.65869E-2 3.65749E-2 2.40347E-2 3.30029E-2 1.93561E-2 2.2837E-2 1.06129E-2 1.07866E-2 1.79751E-2 1.6907E-2 1.25885E-2 5.96065E-3 8.2456E-3 6.35853E-3 6.8198E-3 8.75998E-3 1.31252E-2 1.52398E-2 2.04238E-2 2.22966E-2 1.85458E-2 1.14225E-2 8.81002E-3 1.09982E-2 1.00726E-2 1.16531E-2 7.73976E-3 5.51636E-3 7.50567E-3 6.19327E-3 5.47974E-3 7.22777E-3 5.41168E-3 5.12082E-3 6.48848E-3 4.29323E-3 6.70272E-3 8.89538E-3 1.29038E-2 1.91015E-2 2.80533E-2 5.23922E-2 3.89315E-2 3.49749E-2 6.85791E-2 5.96964E-2 4.39706E-2 5.10903E-2 5.93849E-2 1.02679E-1 1.9529E-1 1.70525E-1 1.41245E-1 1.22447E-1 1.07467E-1 1.01494E-1 1.32316E-1 1.11159E-1 1.17811E-1 7.96224E-2 5.43827E-2 5.65634E-2 3.62336E-2 2.23637E-2 2.16651E-2 3.47765E-2 3.81963E-2 8.39035E-2 1.78609E-1 3.05252E-1 1.68793E-1 8.51984E-2 1.00928E-1 9.51899E-2 1.42147E-1 2.51264E-1 4.8014E-1 5.44398E-1 -9999 -9999 -9999 -9999 -9999 -9999 -9999 -9999 -9999 -9999 -9999 -9999 -9999 -9999 -9999 -9999 -9999 -9999 -9999 -9999 -9999 -9999 -9999 -9999 -9999 -9999 -9999 -9999 -9999 -9999 -9999 -9999 -9999 -9999 -9999 -9999
-9999 -9999 -9999 -9999 -9999 -9999 -9999 -9999 -9999 -9999 -9999 -9999 -9999 -9999 -9999 -9999 -9999 -9999 -9999 -9999 -9999 -9999 -9999 -9999 -9999 -9999 -9999 -9999 -9999 -9999 -9999 -9999 -9999 -9999 -9999 -9999 -9999 -9999 -9999 -9999 -9999 -9999 -9999 -9999 -9999 -9999 -9999 -9999 -9999 -9999 -9999 -9999 -9999 -9999 -9999 -9999 -9999 -9999 -9999 -9999 -9999 -9999 -9999 -9999 -9999 -9999 -9999 -9999 -9999 -9999 -9999 -9999 -9999 -9999 -9999 -9999 -9999 -9999 -9999 -9999 -9999 1.8054E-1 1.8298E-1 1.72008E-1 1.51889E-1 1.50772E-1 1.48191E-1 1.30088E-1 1.21753E-1 1.27323E-1 1.29923E-1 1.21605E-1 1.2717E-1 1.58816E-1 2.25088E-1 3.4536E-1 3.35981E-1 2.35317E-1 1.61715E-1 1.44485E-1 1.39323E-1 1.44167E-1 1.32233E-1 1.40346E-1 1.42738E-1 1.44961E-1 1.35662E-1 1.37987E-1 1.38573E-1 1.37597E-1 1.29824E-1 1.62965E-1 2.3419E-1 2.8373E-1 2.4423E-1 2.66606E-1 2.9679E-1 3.15977E-1 3.4462E-1 3.05921E-1 2.80106E-1 2.47325E-1 2.15765E-1 1.76858E-1 1.70183E-1 1.72061E-1 1.67385E-1 1.47834E-1 1.50541E-1 1.27435E-1 1.33201E-1 1.02507E-1 1.10551E-1 1.09273E-1 7.69136E-2 8.03639E-2 6.20292E-2 8.31957E-2 7.90417E-2 6.95115E-2 3.84641E-2 5.31375E-2 5.79612E-2 6.17995E-2 7.3773E-2 7.02573E-2 7.04676E-2 6.42884E-2 5.86243E-2 3.62312E-2 2.82006E-2 3.70491E-2 1.74357E-2 1.85656E-2 1.40901E-2 1.47982E-2 5.96108E-3 5.22041E-3 7.48444E-3 1.14176E-2 5.85314E-3 3.59569E-3 5.05219E-3 7.25268E-3 1.06386E-2 7.50651E-3 1.28004E-2 2.50075E-2 2.97223E-2 2.5911E-2 1.65568E-2 1.05616E-2 1.25885E-2 1.53976E-2 1.17313E-2 1.04538E-2 8.34146E-3 5.02734E-3 5.28013E-3 5.24541E-3 5.92635E-3 6.61959E-3 5.93509E-3 6.2473E-3 6.87979E-3 3.55047E-3 3.32404E-3 4.21861E-3 5.62445E-3 7.30876E-3 1.46407E-2 2.90628E-2 4.7703E-2 7.04717E-2 8.54495E-2 1.05179E-1 6.48803E-2 9.3541E-2 9.96689E-2 7.19688E-2 1.01313E-1 1.41278E-1 1.64347E-1 1.20235E-1 1.46233E-1 1.43403E-1 1.3767E-1 1.04686E-1 8.63692E-2 9.31587E-2 8.0912E-2 9.12258E-2 3.66005E-2 2.23637E-2 1.33037E-2 1.90783E-2 3.26626E-2 1.02232E-1 2.46424E-1 4.86982E-1 3.0892E-1 9.06664E-2 1.78929E-1 2.53833E-1 4.01548E-1 4.71328E-1 -9999 -9999 -9999 -9999 -9999 -9999 -9999 -9999 -9999 -9999 -9999 -9999 -9999 -9999 -9999 -9999 -9999 -9999 -9999 -9999 -9999 -9999 -9999 -9999 -9999 -9999 -9999 -9999 -9999 -9999 -9999 -9999 -9999 -9999 -9999 -9999 -9999 -9999
-9999 -9999 -9999 -9999 -9999 -9999 -9999 -9999 -9999 -9999 -9999 -9999 -9999 -9999 -9999 -9999 -9999 -9999 -9999 -9999 -9999 -9999 -9999 -9999 -9999 -9999 -9999 -9999 -9999 -9999 -9999 -9999 -9999 -9999 -9999 -9999 -9999 -9999 -9999 -9999 -9999 -9999 -9999 -9999 -9999 -9999 -9999 -9999 -9999 -9999 -9999 -9999 -9999 -9999 -9999 -9999 -9999 -9999 -9999 -9999 -9999 -9999 -9999 -9999 -9999 -9999 -9999 -9999 -9999 -9999 -9999 -9999 -9999 -9999 -9999 -9999 -9999 -9999 -9999 -9999 -9999 1.66928E-1 1.69684E-1 1.5245E-1 1.51143E-1 1.50215E-1 1.48008E-1 1.24413E-1 1.21443E-1 1.29433E-1 1.26809E-1 1.32243E-1 1.37873E-1 1.75095E-1 2.60058E-1 3.5123E-1 3.08182E-1 1.97081E-1 1.5136E-1 1.36906E-1 1.39149E-1 1.28778E-1 1.33402E-1 1.36469E-1 1.3861E-1 1.29346E-1 1.30958E-1 1.32836E-1 1.38378E-1 1.22547E-1 1.26195E-1 1.54837E-1 2.29584E-1 2.08493E-1 1.8539E-1 1.99665E-1 2.348E-1 2.7529E-1 2.79264E-1 2.88111E-1 2.83094E-1 2.49166E-1 2.15911E-1 1.80846E-1 1.60209E-1 1.65829E-1 1.52216E-1 1.43154E-1 1.47441E-1 1.23677E-1 1.03971E-1 9.88898E-2 1.10717E-1 1.2592E-1 9.85958E-2 9.20977E-2 7.65665E-2 8.17011E-2 9.31539E-2 7.406E-2 4.8107E-2 6.35723E-2 8.50469E-2 6.51989E-2 7.71901E-2 6.54774E-2 5.01204E-2 4.73921E-2 4.77741E-2 3.62583E-2 2.10903E-2 2.39755E-2 1.38659E-2 1.03589E-2 6.78797E-3 5.91921E-3 3.18492E-3 2.2029E-3 3.79167E-3 5.08013E-3 4.07456E-3 3.71395E-3 7.86621E-3 1.2854E-2 1.88113E-2 1.25359E-2 1.4459E-2 2.55482E-2 3.17563E-2 2.07291E-2 1.58244E-2 1.05778E-2 8.80443E-3 1.208E-2 6.45135E-3 6.35682E-3 7.85488E-3 5.4192E-3 4.97923E-3 7.03382E-3 6.5353E-3 6.51315E-3 4.99361E-3 5.41872E-3 6.84609E-3 5.75442E-3 5.77004E-3 7.23642E-3 6.25697E-3 8.05224E-3 8.77059E-3 1.08486E-2 2.11128E-2 3.69727E-2 6.16968E-2 9.66182E-2 1.36363E-1 1.44273E-1 1.74559E-1 1.64481E-1 1.27818E-1 1.17684E-1 1.7238E-1 1.46084E-1 1.32471E-1 1.13261E-1 9.79614E-2 1.00014E-1 1.2266E-1 1.56381E-1 1.6523E-1 1.15743E-1 2.12472E-2 1.61436E-2 1.96951E-2 2.30842E-2 3.26626E-2 1.15536E-1 3.20514E-1 4.85343E-1 3.34444E-1 9.88879E-2 1.63435E-1 4.35575E-1 2.6027E-1 -9999 -9999 -9999 -9999 -9999 -9999 -9999 -9999 -9999 -9999 -9999 -9999 -9999 -9999 -9999 -9999 -9999 -9999 -9999 -9999 -9999 -9999 -9999 -9999 -9999 -9999 -9999 -9999 -9999 -9999 -9999 -9999 -9999 -9999 -9999 -9999 -9999 -9999 -9999
-9999 -9999 -9999 -9999 -9999 -9999 -9999 -9999 -9999 -9999 -9999 -9999 -9999 -9999 -9999 -9999 -9999 -9999 -9999 -9999 -9999 -9999 -9999 -9999 -9999 -9999 -9999 -9999 -9999 -9999 -9999 -9999 -9999 -9999 -9999 -9999 -9999 -9999 -9999 -9999 -9999 -9999 -9999 -9999 -9999 -9999 -9999 -9999 -9999 -9999 -9999 -9999 -9999 -9999 -9999 -9999 -9999 -9999 -9999 -9999 -9999 -9999 -9999 -9999 -9999 -9999 -9999 -9999 -9999 -9999 -9999 -9999 -9999 -9999 -9999 -9999 -9999 -9999 -9999 -9999 1.62504E-1 1.64089E-1 1.65687E-1 1.50772E-1 1.49292E-1 1.48008E-1 1.32402E-1 1.2394E-1 1.21598E-1 1.17749E-1 1.38004E-1 1.54935E-1 1.65406E-1 1.90669E-1 2.77949E-1 3.26237E-1 2.48194E-1 1.81523E-1 1.42659E-1 1.31144E-1 1.19596E-1 1.24727E-1 1.29391E-1 1.37828E-1 1.24171E-1 1.25439E-1 1.32082E-1 1.32648E-1 1.17759E-1 1.18212E-1 1.28749E-1 1.57315E-1 2.051E-1 1.44248E-1 1.59404E-1 1.70266E-1 1.83251E-1 1.90796E-1 2.56197E-1 2.88798E-1 2.94565E-1 2.6997E-1 1.94557E-1 1.7684E-1 1.61431E-1 1.50406E-1 1.5874E-1 1.5868E-1 1.49718E-1 1.09755E-1 1.32571E-1 1.08799E-1 1.34074E-1 1.2591E-1 1.11518E-1 7.90253E-2 8.97369E-2 9.68088E-2 1.00315E-1 5.61965E-2 7.8685E-2 8.10494E-2 7.75592E-2 8.75938E-2 6.45824E-2 5.78061E-2 4.30719E-2 2.5499E-2 2.2153E-2 1.79505E-2 1.34245E-2 1.00281E-2 1.03562E-2 6.35981E-3 4.34806E-3 2.86082E-3 2.74058E-3 3.11656E-3 4.75711E-3 3.51197E-3 4.16983E-3 5.61099E-3 8.01125E-3 1.12142E-2 1.80991E-2 2.63619E-2 2.47444E-2 3.28873E-2 3.16535E-2 1.62829E-2 9.73185E-3 7.63937E-3 6.89464E-3 1.20996E-2 6.25542E-3 5.48158E-3 7.39713E-3 5.26304E-3 5.06418E-3 6.1051E-3 6.91953E-3 7.38443E-3 4.38342E-3 4.36238E-3 5.42867E-3 9.37647E-3 6.84862E-3 8.92233E-3 1.17044E-2 1.6732E-2 2.08163E-2 2.29998E-2 2.61756E-2 2.71955E-2 4.41408E-2 6.70688E-2 8.80473E-2 9.67898E-2 9.96805E-2 1.58812E-1 1.79294E-1 1.24289E-1 1.52108E-1 1.73786E-1 1.29846E-1 1.11454E-1 1.40601E-1 1.51649E-1 1.65658E-1 2.14056E-1 1.14445E-1 9.51373E-2 7.33117E-2 1.30532E-1 1.23421E-1 6.526E-2 4.46242E-2 8.39035E-2 3.9687E-1 4.60357E-1 2.08809E-1 1.26536E-1 1.80617E-1 4.79919E-1 -9999 -9999 -9999 -9999 -9999 -9999 -9999 -9999 -9999 -9999 -9999 -9999 -9999 -9999 -9999 -9999 -9999 -9999 -9999 -9999 -9999 -9999 -9999 -9999 -9999 -9999 -9999 -9999 -9999 -9999 -9999 -9999 -9999 -9999 -9999 -9999 -9999 -9999 -9999 -9999
-9999 -9999 -9999 -9999 -9999 -9999 -9999 -9999 -9999 -9999 -9999 -9999 -9999 -9999 -9999 -9999 -9999 -9999 -9999 -9999 -9999 -9999 -9999 -9999 -9999 -9999 -9999 -9999 -9999 -9999 -9999 -9999 -9999 -9999 -9999 -9999 -9999 -9999 -9999 -9999 -9999 -9999 -9999 -9999 -9999 -9999 -9999 -9999 -9999 -9999 -9999 -9999 -9999 -9999 -9999 -9999 -9999 -9999 -9999 -9999 -9999 -9999 -9999 -9999 -9999 -9999 -9999 -9999 -9999 -9999 -9999 -9999 -9999 -9999 -9999 -9999 -9999 -9999 -9999 -9999 1.64089E-1 1.66088E-1 1.52263E-1 1.52076E-1 1.49476E-1 1.26963E-1 1.26001E-1 1.2394E-1 1.21908E-1 1.15621E-1 1.45231E-1 1.89016E-1 2.07621E-1 2.53065E-1 2.99162E-1 2.99914E-1 2.19522E-1 1.69463E-1 1.36523E-1 1.13441E-1 1.16689E-1 1.26479E-1 1.30703E-1 1.1872E-1 1.2528E-1 1.26756E-1 1.27667E-1 1.13717E-1 1.13571E-1 1.13717E-1 1.23538E-1 1.39215E-1 1.71181E-1 1.3552E-1 1.48946E-1 1.69536E-1 1.73094E-1 2.17241E-1 2.74512E-1 2.85472E-1 2.88265E-1 2.60246E-1 2.06418E-1 1.78478E-1 1.67264E-1 1.58395E-1 1.57021E-1 1.31035E-1 1.35785E-1 1.17331E-1 1.3426E-1 1.28646E-1 1.13807E-1 1.23034E-1 1.21622E-1 8.89177E-2 1.09042E-1 9.73802E-2 7.05016E-2 5.79612E-2 8.10494E-2 9.12108E-2 9.21503E-2 6.92974E-2 4.62189E-2 4.89679E-2 4.54137E-2 3.54772E-2 3.22626E-2 3.00373E-2 2.18933E-2 1.56156E-2 1.09744E-2 7.86743E-3 3.57424E-3 2.82574E-3 5.9366E-3 7.73202E-3 1.10533E-2 8.52453E-3 1.0239E-2 6.94183E-3 1.15055E-2 1.76932E-2 2.59001E-2 3.51148E-2 3.55411E-2 3.63314E-2 2.90482E-2 1.54387E-2 8.51798E-3 7.87884E-3 6.44942E-3 5.47969E-3 7.43519E-3 4.59148E-3 6.41115E-3 3.77484E-3 2.85249E-3 4.30164E-3 7.31475E-3 6.64403E-3 5.06073E-3 7.43386E-3 7.86909E-3 1.4096E-2 1.13921E-2 6.91563E-3 9.97351E-3 1.61317E-2 2.80359E-2 3.23447E-2 3.90093E-2 4.2387E-2 4.65649E-2 1.06894E-1 1.7538E-1 1.4438E-1 1.46818E-1 1.38104E-1 1.49186E-1 1.4304E-1 1.63988E-1 1.736E-1 1.57162E-1 1.40568E-1 2.02173E-1 2.08339E-1 1.40208E-1 1.3039E-1 1.52104E-1 2.0465E-1 1.89102E-1 3.64461E-1 3.13114E-1 3.11972E-1 2.15745E-1 1.12495E-1 4.58397E-1 3.80438E-1 2.01914E-1 1.49205E-1 3.1189E-1 -9999 -9999 -9999 -9999 -9999 -9999 -9999 -9999 -9999 -9999 -9999 -9999 -9999 -9999 -9999 -9999 -9999 -9999 -9999 -9999 -9999 -9999 -9999 -9999 -9999 -9999 -9999 -9999 -9999 -9999 -9999 -9999 -9999 -9999 -9999 -9999 -9999 -9999 -9999 -9999 -9999
-9999 -9999 -9999 -9999 -9999 -9999 -9999 -9999 -9999 -9999 -9999 -9999 -9999 -9999 -9999 -9999 -9999 -9999 -9999 -9999 -9999 -9999 -9999 -9999 -9999 -9999 -9999 -9999 -9999 -9999 -9999 -9999 -9999 -9999 -9999 -9999 -9999 -9999 -9999 -9999 -9999 -9999 -9999 -9999 -9999 -9999 -9999 -9999 -9999 -9999 -9999 -9999 -9999 -9999 -9999 -9999 -9999 -9999 -9999 -9999 -9999 -9999 -9999 -9999 -9999 -9999 -9999 -9999 -9999 -9999 -9999 -9999 -9999 -9999 -9999 -9999 -9999 -9999 -9999 1.64687E-1 1.66928E-1 1.53578E-1 1.54523E-1 1.54144E-1 1.52076E-1 1.28254E-1 1.25364E-1 1.23468E-1 1.1139E-1 1.25492E-1 1.68184E-1 2.06325E-1 2.65031E-1 3.04695E-1 3.16641E-1 2.56552E-1 2.01845E-1 1.57614E-1 1.20823E-1 1.14026E-1 1.18495E-1 1.23428E-1 1.13185E-1 1.20245E-1 1.21943E-1 1.23201E-1 1.14597E-1 1.14597E-1 1.13863E-1 1.13425E-1 1.03353E-1 1.18166E-1 1.28598E-1 1.40304E-1 1.47802E-1 1.50325E-1 1.75326E-1 2.21894E-1 2.82372E-1 2.88265E-1 2.27448E-1 2.70274E-1 2.19906E-1 1.82237E-1 1.67565E-1 1.30164E-1 1.16297E-1 1.15127E-1 1.01074E-1 1.22325E-1 1.20923E-1 1.21275E-1 1.00623E-1 1.12048E-1 7.93153E-2 1.01335E-1 6.83539E-2 6.55973E-2 6.00114E-2 8.59307E-2 9.10731E-2 8.98433E-2 7.432E-2 4.7079E-2 4.32703E-2 4.43006E-2 3.4212E-2 2.66964E-2 2.64829E-2 1.58169E-2 1.17471E-2 9.45259E-3 9.22532E-3 7.61556E-3 4.13747E-3 4.4953E-3 8.238E-3 1.47918E-2 1.92249E-2 1.8378E-2 2.10813E-2 1.08177E-2 1.65178E-2 2.95359E-2 2.62998E-2 3.83417E-2 4.18012E-2 3.84528E-2 2.31915E-2 1.3855E-2 8.57339E-3 6.92796E-3 4.2274E-3 2.8116E-3 2.72115E-3 2.72115E-3 3.90018E-3 2.49567E-3 2.56479E-3 4.19503E-3 7.99118E-3 8.71874E-3 8.81738E-3 1.08353E-2 1.26789E-2 1.20781E-2 1.88129E-2 1.62599E-2 1.05485E-2 1.10597E-2 1.75506E-2 1.60715E-2 2.02666E-2 3.8585E-2 5.93994E-2 9.51414E-2 1.4767E-1 1.40577E-1 6.74229E-2 1.03358E-1 1.16318E-1 1.07825E-1 1.01068E-1 1.08758E-1 2.47813E-1 2.27694E-1 2.29647E-1 1.37621E-1 1.25834E-1 1.78894E-1 2.13195E-1 3.20828E-1 2.71683E-1 3.25613E-1 2.38555E-1 3.60262E-1 4.24158E-1 4.78591E-1 4.14389E-1 3.98047E-1 1.72836E-1 1.6142E-1 4.44788E-1 -9999 -9999 -9999 -9999 -9999 -9999 -9999 -9999 -9999 -9999 -9999 -9999 -9999 -9999 -9999 -9999 -9999 -9999 -9999 -9999 -9999 -9999 -9999 -9999 -9999 -9999 -9999 -9999 -9999 -9999 -9999 -9999 -9999 -9999 -9999 -9999 -9999 -9999 -9999 -9999 -9999
-9999 -9999 -9999 -9999 -9999 -9999 -9999 -9999 -9999 -9999 -9999 -9999 -9999 -9999 -9999 -9999 -9999 -9999 -9999 -9999 -9999 -9999 -9999 -9999 -9999 -9999 -9999 -9999 -9999 -9999 -9999 -9999 -9999 -9999 -9999 -9999 -9999 -9999 -9999 -9999 -9999 -9999 -9999 -9999 -9999 -9999 -9999 -9999 -9999 -9999 -9999 -9999 -9999 -9999 -9999 -9999 -9999 -9999 -9999 -9999 -9999 -9999 -9999 -9999 -9999 -9999 -9999 -9999 -9999 -9999 -9999 -9999 -9999 -9999 -9999 -9999 -9999 -9999 1.64687E-1 1.66088E-1 1.68992E-1 1.55092E-1 1.55472E-1 1.49064E-1 1.38688E-1 1.34921E-1 1.25523E-1 1.10389E-1 1.13415E-1 1.35057E-1 1.82854E-1 2.28884E-1 3.04348E-1 3.43039E-1 2.87327E-1 2.35078E-1 1.88244E-1 1.46241E-1 1.13733E-1 1.09387E-1 1.19559E-1 1.10734E-1 1.13915E-1 1.21169E-1 1.23201E-1 1.10364E-1 1.10935E-1 1.10792E-1 1.09513E-1 9.61622E-2 9.75576E-2 1.06072E-1 1.24965E-1 1.38597E-1 1.13235E-1 1.28623E-1 1.61736E-1 2.07076E-1 2.6987E-1 2.46294E-1 2.45196E-1 2.67903E-1 2.12955E-1 1.75091E-1 1.43553E-1 1.30514E-1 1.04849E-1 1.15512E-1 1.29199E-1 1.31495E-1 1.30318E-1 1.07665E-1 1.0883E-1 1.1112E-1 7.81417E-2 9.75046E-2 1.01465E-1 9.5498E-2 9.22915E-2 9.95386E-2 9.06515E-2 6.51571E-2 4.78186E-2 6.13949E-2 3.86048E-2 3.19299E-2 3.19299E-2 1.57786E-2 2.05348E-2 1.49507E-2 9.70519E-3 5.06198E-3 4.14745E-3 5.95849E-3 7.01266E-3 7.77177E-3 5.78804E-3 7.41995E-3 1.38659E-2 2.96133E-2 2.95198E-2 2.39652E-2 2.15423E-2 3.85823E-2 4.51723E-2 4.60681E-2 4.19274E-2 2.78683E-2 1.87626E-2 1.41717E-2 8.92857E-3 5.61432E-3 4.71556E-3 3.41327E-3 2.92253E-3 3.75251E-3 3.6202E-3 4.59188E-3 3.53438E-3 5.16849E-3 8.52823E-3 8.99173E-3 1.22357E-2 1.29902E-2 1.48085E-2 1.64477E-2 2.31652E-2 3.48507E-2 3.85209E-2 2.60571E-2 2.71644E-2 2.25512E-2 2.80306E-2 5.29679E-2 4.09759E-2 6.02706E-2 8.54495E-2 7.9937E-2 5.7497E-2 4.17141E-2 7.98003E-2 8.33195E-2 8.80678E-2 8.02364E-2 1.10174E-1 1.05895E-1 1.00271E-1 2.41205E-1 2.38453E-1 2.95996E-1 3.35327E-1 2.90056E-1 2.45144E-1 2.68375E-1 3.09762E-1 2.05695E-1 2.33634E-1 2.38831E-1 4.22006E-1 2.88652E-1 1.6852E-1 2.42296E-1 5.10485E-1 -9999 -9999 -9999 -9999 -9999 -9999 -9999 -9999 -9999 -9999 -9999 -9999 -9999 -9999 -9999 -9999 -9999 -9999 -9999 -9999 -9999 -9999 -9999 -9999 -9999 -9999 -9999 -9999 -9999 -9999 -9999 -9999 -9999 -9999 -9999 -9999 -9999 -9999 -9999 -9999 -9999
-9999 -9999 -9999 -9999 -9999 -9999 -9999 -9999 -9999 -9999 -9999 -9999 -9999 -9999 -9999 -9999 -9999 -9999 -9999 -9999 -9999 -9999 -9999 -9999 -9999 -9999 -9999 -9999 -9999 -9999 -9999 -9999 -9999 -9999 -9999 -9999 -9999 -9999 -9999 -9999 -9999 -9999 -9999 -9999 -9999 -9999 -9999 -9999 -9999 -9999 -9999 -9999 -9999 -9999 -9999 -9999 -9999 -9999 -9999 -9999 -9999 -9999 -9999 -9999 -9999 -9999 -9999 -9999 -9999 -9999 -9999 -9999 -9999 -9999 -9999 -9999 -9999 -9999 1.66289E-1 1.68072E-1 1.54712E-1 1.56235E-1 1.56235E-1 1.34711E-1 1.33868E-1 1.3594E-1 1.25523E-1 1.10389E-1 1.14146E-1 1.31169E-1 1.65387E-1 2.34432E-1 3.28766E-1 3.28045E-1 2.84041E-1 2.26971E-1 1.78705E-1 1.22958E-1 1.08122E-1 1.10096E-1 1.02287E-1 1.06766E-1 1.14355E-1 1.17175E-1 1.05036E-1 1.05994E-1 1.06545E-1 1.06407E-1 9.30278E-2 9.27834E-2 9.69211E-2 9.96194E-2 1.13328E-1 1.11377E-1 1.14409E-1 1.27181E-1 1.49995E-1 1.91596E-1 2.19016E-1 2.3429E-1 2.25591E-1 2.45001E-1 2.05345E-1 1.55383E-1 1.43924E-1 1.45257E-1 1.33826E-1 1.34176E-1 1.1809E-1 1.20444E-1 1.05328E-1 1.10726E-1 1.15581E-1 1.10675E-1 9.41832E-2 1.07493E-1 1.04985E-1 9.60781E-2 9.21522E-2 6.24167E-2 5.14492E-2 6.46715E-2 4.85059E-2 3.86048E-2 2.7071E-2 1.63538E-2 1.26333E-2 1.03087E-2 1.38659E-2 1.00281E-2 7.98771E-3 4.96641E-3 5.74849E-3 9.37313E-3 1.52774E-2 1.97695E-2 1.10784E-2 4.66778E-3 1.06603E-2 2.99637E-2 4.37788E-2 5.23607E-2 5.21982E-2 3.66832E-2 4.47174E-2 4.57717E-2 3.49715E-2 3.1701E-2 2.33027E-2 1.89138E-2 1.30916E-2 7.72555E-3 3.70309E-3 4.10479E-3 3.78924E-3 3.33034E-3 3.13009E-3 3.42088E-3 4.52873E-3 7.73537E-3 1.23597E-2 1.19636E-2 1.41769E-2 1.17315E-2 1.01896E-2 9.78561E-3 1.21874E-2 1.84967E-2 3.61641E-2 5.43434E-2 5.96264E-2 5.07538E-2 4.24679E-2 2.6719E-2 6.86822E-2 7.34769E-2 4.62495E-2 5.40443E-2 4.07931E-2 2.16086E-2 4.48927E-2 4.26228E-2 3.82198E-2 3.41834E-2 4.18126E-2 6.57475E-2 9.48157E-2 1.37648E-1 1.00154E-1 1.11138E-1 2.1004E-1 1.60757E-1 1.47923E-1 2.07006E-1 2.06907E-1 2.41163E-1 3.67719E-1 2.02693E-1 3.10867E-1 3.12981E-1 2.16179E-1 3.63316E-1 4.52681E-1 -9999 -9999 -9999 -9999 -9999 -9999 -9999 -9999 -9999 -9999 -9999 -9999 -9999 -9999 -9999 -9999 -9999 -9999 -9999 -9999 -9999 -9999 -9999 -9999 -9999 -9999 -9999 -9999 -9999 -9999 -9999 -9999 -9999 -9999 -9999 -9999 -9999 -9999 -9999 -9999 -9999
-9999 -9999 -9999 -9999 -9999 -9999 -9999 -9999 -9999 -9999 -9999 -9999 -9999 -9999 -9999 -9999 -9999 -9999 -9999 -9999 -9999 -9999 -9999 -9999 -9999 -9999 -9999 -9999 -9999 -9999 -9999 -9999 -9999 -9999 -9999 -9999 -9999 -9999 -9999 -9999 -9999 -9999 -9999 -9999 -9999 -9999 -9999 -9999 -9999 -9999 -9999 -9999 -9999 -9999 -9999 -9999 -9999 -9999 -9999 -9999 -9999 -9999 -9999 -9999 -9999 -9999 -9999 -9999 -9999 -9999 -9999 -9999 -9999 -9999 -9999 -9999 -9999 1.70843E-1 1.70843E-1 1.55663E-1 1.50542E-1 1.51844E-1 1.52405E-1 1.3624E-1 1.34037E-1 1.30541E-1 1.12543E-1 1.09963E-1 1.12979E-1 1.1558E-1 1.48962E-1 2.21494E-1 3.26959E-1 3.24505E-1 2.83435E-1 2.22734E-1 1.52515E-1 1.17403E-1 1.03966E-1 1.06147E-1 1.02821E-1 1.06628E-1 1.09705E-1 1.03412E-1 1.049E-1 1.05857E-1 1.06407E-1 9.38878E-2 9.33955E-2 9.27834E-2 9.29055E-2 9.47549E-2 9.61929E-2 1.30513E-1 1.59983E-1 1.46236E-1 1.44005E-1 1.67081E-1 1.64391E-1 2.25733E-1 2.17252E-1 2.33741E-1 1.88147E-1 1.86153E-1 1.57721E-1 1.27899E-1 1.39263E-1 1.37311E-1 1.06881E-1 9.5496E-2 1.11933E-1 1.05595E-1 1.08122E-1 7.79428E-2 6.71319E-2 6.84888E-2 7.32569E-2 8.60844E-2 8.27264E-2 7.84637E-2 5.518E-2 6.26329E-2 6.01848E-2 3.86048E-2 2.09967E-2 1.15574E-2 1.61154E-2 1.22737E-2 1.29971E-2 1.62961E-2 1.03589E-2 1.21821E-2 7.79357E-3 1.12847E-2 1.97004E-2 2.80176E-2 1.04309E-2 3.98384E-3 7.84427E-3 1.28378E-2 1.60676E-2 2.44286E-2 5.61733E-2 5.6224E-2 3.73715E-2 3.88084E-2 3.00779E-2 2.10301E-2 1.63623E-2 1.5045E-2 8.88531E-3 5.73467E-3 5.25158E-3 2.68405E-3 2.66678E-3 3.42088E-3 3.89848E-3 2.74844E-3 3.23134E-3 7.01571E-3 8.25032E-3 1.0997E-2 1.19623E-2 1.01891E-2 6.57328E-3 4.69969E-3 7.50215E-3 1.56291E-2 1.78386E-2 3.44366E-2 5.26324E-2 7.81258E-2 4.22826E-2 4.13724E-2 7.12754E-2 4.20986E-2 2.65826E-2 3.86308E-2 2.57405E-2 1.54087E-2 2.82625E-2 3.64467E-2 1.84637E-2 1.45082E-2 2.6559E-2 5.18144E-2 1.339E-1 1.30142E-1 7.58283E-2 6.07495E-2 7.73807E-2 5.31598E-2 9.17727E-2 9.68177E-2 6.34101E-2 1.46371E-1 3.52239E-1 3.90216E-1 2.59863E-1 2.52005E-1 4.68243E-1 5.08314E-1 4.78712E-1 4.60267E-1 -9999 -9999 -9999 -9999 -9999 -9999 -9999 -9999 -9999 -9999 -9999 -9999 -9999 -9999 -9999 -9999 -9999 -9999 -9999 -9999 -9999 -9999 -9999 -9999 -9999 -9999 -9999 -9999 -9999 -9999 -9999 -9999 -9999 -9999 -9999 -9999 -9999 -9999 -9999 -9999
-9999 -9999 -9999 -9999 -9999 -9999 -9999 -9999 -9999 -9999 -9999 -9999 -9999 -9999 -9999 -9999 -9999 -9999 -9999 -9999 -9999 -9999 -9999 -9999 -9999 -9999 -9999 -9999 -9999 -9999 -9999 -9999 -9999 -9999 -9999 -9999 -9999 -9999 -9999 -9999 -9999 -9999 -9999 -9999 -9999 -9999 -9999 -9999 -9999 -9999 -9999 -9999 -9999 -9999 -9999 -9999 -9999 -9999 -9999 -9999 -9999 -9999 -9999 -9999 -9999 -9999 -9999 -9999 -9999 -9999 -9999 -9999 -9999 -9999 -9999 -9999 1.72711E-1 1.7365E-1 1.74358E-1 1.57964E-1 1.5278E-1 1.54099E-1 1.45042E-1 1.37267E-1 1.34374E-1 1.17112E-1 1.12688E-1 1.09114E-1 9.87869E-2 1.07224E-1 1.3162E-1 1.83571E-1 2.36502E-1 3.08535E-1 2.8678E-1 2.05111E-1 1.47739E-1 1.16653E-1 1.03696E-1 9.39213E-2 9.80735E-2 1.06214E-1 1.09422E-1 9.85111E-2 1.00329E-1 1.01381E-1 8.97482E-2 8.98667E-2 8.93935E-2 8.8805E-2 8.86877E-2 8.22572E-2 9.28131E-2 1.45103E-1 2.20326E-1 1.79106E-1 1.23918E-1 1.37893E-1 1.48689E-1 1.62975E-1 2.0413E-1 2.02316E-1 1.95039E-1 1.80632E-1 1.74568E-1 1.99448E-1 1.43291E-1 1.3459E-1 1.34391E-1 1.15921E-1 1.24595E-1 1.13441E-1 1.23554E-1 1.09132E-1 9.58409E-2 5.76653E-2 6.01168E-2 5.40186E-2 1.00578E-1 8.00282E-2 6.66935E-2 5.28491E-2 3.6243E-2 3.29592E-2 2.01785E-2 2.02025E-2 2.89967E-2 1.68302E-2 1.38171E-2 2.62858E-2 1.78876E-2 1.62389E-2 8.23186E-3 1.27037E-2 2.80176E-2 3.72775E-2 1.22244E-2 6.26036E-3 1.11714E-2 2.30291E-2 2.50575E-2 1.81404E-2 2.49137E-2 3.98057E-2 3.83134E-2 3.23954E-2 2.88114E-2 2.3677E-2 1.83739E-2 1.2593E-2 8.87068E-3 7.99421E-3 7.53983E-3 5.20075E-3 3.1558E-3 2.38743E-3 2.0409E-3 2.66893E-3 3.14136E-3 5.86253E-3 9.40157E-3 1.13042E-2 8.50744E-3 8.02484E-3 4.44441E-3 3.76547E-3 6.2209E-3 9.09419E-3 1.33444E-2 2.56358E-2 3.58764E-2 2.91642E-2 3.10068E-2 2.84722E-2 4.92301E-2 3.06899E-2 2.50059E-2 2.02683E-2 1.78714E-2 9.06161E-3 1.72876E-2 2.80598E-2 1.75302E-2 9.83186E-3 1.39902E-2 4.99837E-2 1.03391E-1 6.82396E-2 4.11034E-2 2.44786E-2 2.15632E-2 3.92244E-2 6.82196E-2 6.25678E-2 5.88677E-2 1.56308E-1 2.04591E-1 2.27019E-1 3.85973E-1 4.73934E-1 4.37505E-1 4.72032E-1 4.72032E-1 4.56878E-1 -9999 -9999 -9999 -9999 -9999 -9999 -9999 -9999 -9999 -9999 -9999 -9999 -9999 -9999 -9999 -9999 -9999 -9999 -9999 -9999 -9999 -9999 -9999 -9999 -9999 -9999 -9999 -9999 -9999 -9999 -9999 -9999 -9999 -9999 -9999 -9999 -9999 -9999 -9999 -9999
-9999 -9999 -9999 -9999 -9999 -9999 -9999 -9999 -9999 -9999 -9999 -9999 -9999 -9999 -9999 -9999 -9999 -9999 -9999 -9999 -9999 -9999 -9999 -9999 -9999 -9999 -9999 -9999 -9999 -9999 -9999 -9999 -9999 -9999 -9999 -9999 -9999 -9999 -9999 -9999 -9999 -9999 -9999 -9999 -9999 -9999 -9999 -9999 -9999 -9999 -9999 -9999 -9999 -9999 -9999 -9999 -9999 -9999 -9999 -9999 -9999 -9999 -9999 -9999 -9999 -9999 -9999 -9999 -9999 -9999 -9999 -9999 -9999 -9999 -9999 1.7318E-1 1.73886E-1 1.73415E-1 1.51285E-1 1.59018E-1 1.5391E-1 1.40038E-1 1.40212E-1 1.37955E-1 1.34711E-1 1.18015E-1 1.13561E-1 1.09396E-1 9.71213E-2 1.03264E-1 1.19949E-1 1.37492E-1 1.7631E-1 2.27836E-1 2.44623E-1 1.99075E-1 1.4836E-1 1.1149E-1 8.75541E-2 8.88369E-2 9.67983E-2 1.00276E-1 9.1021E-2 9.32037E-2 9.53082E-2 1.00591E-1 8.54333E-2 8.5207E-2 8.5094E-2 8.822E-2 7.70252E-2 7.775E-2 9.03999E-2 1.26274E-1 2.01205E-1 1.55355E-1 1.13372E-1 1.34697E-1 1.47222E-1 1.73659E-1 1.99959E-1 1.77869E-1 1.77896E-1 1.95652E-1 1.66526E-1 2.06179E-1 1.4533E-1 1.37371E-1 1.36335E-1 1.27309E-1 1.25495E-1 1.21947E-1 1.47087E-1 1.27099E-1 9.69799E-2 9.04364E-2 8.90968E-2 5.52624E-2 8.10627E-2 9.77831E-2 6.78286E-2 6.09303E-2 5.11796E-2 3.38685E-2 1.89518E-2 2.53844E-2 3.72775E-2 1.61393E-2 1.83817E-2 3.84724E-2 3.72775E-2 2.08219E-2 1.42304E-2 2.52948E-2 4.09733E-2 6.73377E-2 1.30198E-2 9.61854E-3 1.75225E-2 2.98163E-2 4.88717E-2 3.45841E-2 3.26347E-2 4.40113E-2 4.20404E-2 2.53511E-2 2.71973E-2 2.79012E-2 2.8268E-2 2.02653E-2 1.53124E-2 9.77787E-3 8.50337E-3 6.97294E-3 7.87884E-3 4.42566E-3 2.11048E-3 2.181E-3 2.69557E-3 4.22028E-3 6.79092E-3 9.16909E-3 7.20669E-3 4.93048E-3 4.02967E-3 6.00862E-3 8.19844E-3 1.2411E-2 2.35489E-2 3.69505E-2 2.71603E-2 2.65249E-2 2.06194E-2 2.07255E-2 2.17207E-2 2.23009E-2 2.09148E-2 8.06984E-3 8.2623E-3 6.63966E-3 1.52619E-2 1.89294E-2 1.53508E-2 1.19199E-2 1.6414E-2 5.06346E-2 6.91671E-2 3.45122E-2 1.8844E-2 1.89883E-2 1.96023E-2 2.6914E-2 4.04657E-2 5.04965E-2 7.06269E-2 1.10036E-1 9.23678E-2 1.49944E-1 3.21536E-1 4.51443E-1 4.49172E-1 4.72032E-1 4.56064E-1 4.31365E-1 -9999 -9999 -9999 -9999 -9999 -9999 -9999 -9999 -9999 -9999 -9999 -9999 -9999 -9999 -9999 -9999 -9999 -9999 -9999 -9999 -9999 -9999 -9999 -9999 -9999 -9999 -9999 -9999 -9999 -9999 -9999 -9999 -9999 -9999 -9999 -9999 -9999 -9999 -9999 -9999
-9999 -9999 -9999 -9999 -9999 -9999 -9999 -9999 -9999 -9999 -9999 -9999 -9999 -9999 -9999 -9999 -9999 -9999 -9999 -9999 -9999 -9999 -9999 -9999 -9999 -9999 -9999 -9999 -9999 -9999 -9999 -9999 -9999 -9999 -9999 -9999 -9999 -9999 -9999 -9999 -9999 -9999 -9999 -9999 -9999 -9999 -9999 -9999 -9999 -9999 -9999 -9999 -9999 -9999 -9999 -9999 -9999 -9999 -9999 -9999 -9999 -9999 -9999 -9999 -9999 -9999 -9999 -9999 -9999 -9999 -9999 -9999 -9999 -9999 -9999 1.72945E-1 1.73415E-1 1.66287E-1 1.50913E-1 1.5278E-1 1.53721E-1 1.39689E-1 1.40038E-1 1.38301E-1 1.2184E-1 1.19227E-1 1.16066E-1 1.00216E-1 9.39589E-2 1.01135E-1 9.78109E-2 1.12418E-1 1.33872E-1 1.61212E-1 1.81149E-1 1.85819E-1 1.39307E-1 9.35223E-2 8.64026E-2 8.70919E-2 9.01365E-2 8.23878E-2 8.55099E-2 9.18643E-2 9.40652E-2 8.3749E-2 8.40835E-2 8.39718E-2 8.3749E-2 7.33713E-2 7.61025E-2 7.61025E-2 8.18203E-2 8.25206E-2 1.08526E-1 9.53943E-2 9.91418E-2 1.22944E-1 1.26444E-1 1.48167E-1 2.03848E-1 1.79297E-1 2.04187E-1 2.09047E-1 1.62391E-1 1.56564E-1 1.17209E-1 1.29502E-1 1.66142E-1 1.46246E-1 1.54403E-1 1.15543E-1 1.3977E-1 1.15557E-1 9.9982E-2 2.05655E-1 1.22507E-1 7.89114E-2 6.89945E-2 8.33718E-2 8.85172E-2 7.77872E-2 4.64494E-2 2.8447E-2 2.67733E-2 4.35537E-2 4.57489E-2 2.16143E-2 3.45271E-2 5.4276E-2 5.59841E-2 2.4393E-2 2.64599E-2 5.59841E-2 1.02198E-1 4.50183E-2 1.74938E-2 2.77138E-2 2.88178E-2 3.01277E-2 4.79236E-2 5.22615E-2 4.04951E-2 4.7654E-2 3.32299E-2 2.19521E-2 1.59134E-2 1.95561E-2 1.60158E-2 8.4731E-3 1.01668E-2 1.13706E-2 8.40727E-3 7.00711E-3 9.29957E-3 3.96037E-3 2.53505E-3 2.7795E-3 3.53952E-3 3.44212E-3 4.09285E-3 7.24345E-3 6.69795E-3 5.67329E-3 4.44441E-3 8.66854E-3 1.36068E-2 1.8714E-2 2.26552E-2 3.3207E-2 1.59753E-2 1.83981E-2 2.17207E-2 1.3835E-2 9.37647E-3 1.78083E-2 1.16509E-2 5.11197E-3 7.94716E-3 7.60677E-3 1.25555E-2 1.31103E-2 1.93781E-2 1.23082E-2 2.11761E-2 3.82408E-2 3.8413E-2 3.62184E-2 1.76808E-2 3.25107E-2 6.04173E-2 1.28457E-1 1.58773E-1 2.45442E-1 1.02546E-1 1.11755E-1 1.06899E-1 1.76341E-1 3.03978E-1 4.78344E-1 4.45135E-1 4.72032E-1 4.42262E-1 -9999 -9999 -9999 -9999 -9999 -9999 -9999 -9999 -9999 -9999 -9999 -9999 -9999 -9999 -9999 -9999 -9999 -9999 -9999 -9999 -9999 -9999 -9999 -9999 -9999 -9999 -9999 -9999 -9999 -9999 -9999 -9999 -9999 -9999 -9999 -9999 -9999 -9999 -9999 -9999 -9999
-9999 -9999 -9999 -9999 -9999 -9999 -9999 -9999 -9999 -9999 -9999 -9999 -9999 -9999 -9999 -9999 -9999 -9999 -9999 -9999 -9999 -9999 -9999 -9999 -9999 -9999 -9999 -9999 -9999 -9999 -9999 -9999 -9999 -9999 -9999 -9999 -9999 -9999 -9999 -9999 -9999 -9999 -9999 -9999 -9999 -9999 -9999 -9999 -9999 -9999 -9999 -9999 -9999 -9999 -9999 -9999 -9999 -9999 -9999 -9999 -9999 -9999 -9999 -9999 -9999 -9999 -9999 -9999 -9999 -9999 -9999 -9999 -9999 -9999 -9999 1.63575E-1 1.65379E-1 1.50727E-1 1.51658E-1 1.52593E-1 1.3882E-1 1.40212E-1 1.40913E-1 1.25932E-1 1.23715E-1 1.20913E-1 1.06808E-1 1.04072E-1 1.01267E-1 9.73454E-2 9.41622E-2 9.94871E-2 1.08992E-1 1.05019E-1 1.27917E-1 1.42649E-1 1.20405E-1 8.9662E-2 8.11462E-2 8.19063E-2 7.7173E-2 7.99013E-2 8.36018E-2 8.64215E-2 7.79078E-2 7.91671E-2 7.9591E-2 7.88506E-2 6.90341E-2 7.2003E-2 7.152E-2 7.14238E-2 7.13663E-2 8.56744E-2 7.96043E-2 8.52753E-2 9.88007E-2 9.75145E-2 9.99304E-2 1.10011E-1 1.40653E-1 1.80403E-1 2.02045E-1 1.46876E-1 1.49589E-1 1.53536E-1 1.16266E-1 1.47686E-1 1.76221E-1 1.51865E-1 1.38372E-1 1.36482E-1 1.47504E-1 1.42755E-1 1.14723E-1 2.0749E-1 1.52687E-1 1.45275E-1 1.19025E-1 1.33481E-1 6.50752E-2 5.4276E-2 3.32814E-2 3.99479E-2 5.77426E-2 6.53073E-2 4.45097E-2 2.37197E-2 4.94422E-2 7.1862E-2 7.81135E-2 3.72775E-2 2.80176E-2 9.84912E-2 8.94281E-2 2.2925E-2 3.45271E-2 5.26172E-2 5.96089E-2 4.48472E-2 3.58629E-2 3.45222E-2 4.20385E-2 3.48995E-2 2.65531E-2 2.17083E-2 1.40314E-2 1.37174E-2 1.51144E-2 7.50175E-3 5.59541E-3 7.21627E-3 4.58665E-3 3.95346E-3 4.07814E-3 3.64379E-3 3.20442E-3 3.76789E-3 5.22984E-3 5.40324E-3 4.44247E-3 5.89928E-3 5.18629E-3 3.53606E-3 2.06698E-3 3.10074E-3 5.02915E-3 6.33413E-3 9.4084E-3 1.80018E-2 1.58679E-2 1.09388E-2 1.47589E-2 1.17674E-2 7.71469E-3 1.37556E-2 1.3892E-2 7.65866E-3 9.50557E-3 1.03433E-2 1.60665E-2 2.62424E-2 3.8749E-2 4.29995E-2 1.71463E-2 1.91985E-2 1.51772E-2 1.8844E-2 1.4139E-2 3.25107E-2 1.41468E-1 2.27906E-1 3.53326E-1 4.58234E-1 3.69953E-1 4.26832E-1 1.9207E-1 3.44542E-1 4.59065E-1 4.31204E-1 4.37505E-1 4.48747E-1 -9999 -9999 -9999 -9999 -9999 -9999 -9999 -9999 -9999 -9999 -9999 -9999 -9999 -9999 -9999 -9999 -9999 -9999 -9999 -9999 -9999 -9999 -9999 -9999 -9999 -9999 -9999 -9999 -9999 -9999 -9999 -9999 -9999 -9999 -9999 -9999 -9999 -9999 -9999 -9999 -9999 -9999
-9999 -9999 -9999 -9999 -9999 -9999 -9999 -9999 -9999 -9999 -9999 -9999 -9999 -9999 -9999 -9999 -9999 -9999 -9999 -9999 -9999 -9999 -9999 -9999 -9999 -9999 -9999 -9999 -9999 -9999 -9999 -9999 -9999 -9999 -9999 -9999 -9999 -9999 -9999 -9999 -9999 -9999 -9999 -9999 -9999 -9999 -9999 -9999 -9999 -9999 -9999 -9999 -9999 -9999 -9999 -9999 -9999 -9999 -9999 -9999 -9999 -9999 -9999 -9999 -9999 -9999 -9999 -9999 -9999 -9999 -9999 -9999 -9999 -9999 -9999 1.63127E-1 1.65832E-1 1.52031E-1 1.53156E-1 1.53344E-1 1.38473E-1 1.39167E-1 1.40387E-1 1.26572E-1 1.24819E-1 1.23087E-1 1.09324E-1 1.0862E-1 1.06394E-1 9.29326E-2 9.31774E-2 9.46581E-2 8.5097E-2 8.77298E-2 9.27282E-2 1.01131E-1 8.77861E-2 8.03926E-2 7.9433E-2 7.09857E-2 7.24336E-2 7.45064E-2 8.07583E-2 7.35447E-2 7.59514E-2 7.76998E-2 7.84303E-2 6.8108E-2 6.75578E-2 6.71025E-2 6.93366E-2 6.21235E-2 8.06475E-2 1.38503E-1 1.41153E-1 8.62714E-2 8.38838E-2 9.20791E-2 9.53737E-2 1.3695E-1 1.77373E-1 1.89155E-1 1.41207E-1 1.69099E-1 1.49583E-1 1.76221E-1 1.30094E-1 1.40757E-1 1.41251E-1 1.38213E-1 1.504E-1 1.55877E-1 1.21891E-1 1.20505E-1 1.31332E-1 1.80386E-1 1.70434E-1 1.93094E-1 1.33573E-1 1.60441E-1 1.2933E-1 5.95528E-2 2.9671E-2 4.12247E-2 8.32661E-2 8.32661E-2 5.26172E-2 4.79236E-2 5.8338E-2 7.81005E-2 5.2168E-2 3.93639E-2 4.06868E-2 9.76027E-2 8.29655E-2 3.18196E-2 5.13748E-2 6.05212E-2 5.50734E-2 5.23249E-2 5.15953E-2 3.94744E-2 3.68263E-2 3.28101E-2 2.68539E-2 2.67297E-2 1.95924E-2 1.16313E-2 9.68346E-3 6.43791E-3 6.88249E-3 5.34587E-3 8.08708E-3 6.73943E-3 5.51533E-3 6.12183E-3 5.86806E-3 4.41814E-3 4.6396E-3 6.01258E-3 4.90359E-3 4.65415E-3 4.15429E-3 2.20011E-3 2.61846E-3 3.12589E-3 2.65891E-3 3.39625E-3 5.3945E-3 8.26988E-3 9.41807E-3 1.15863E-2 8.96318E-3 1.13921E-2 7.71469E-3 1.45784E-2 1.16896E-2 1.60443E-2 1.17695E-2 9.38331E-3 2.53419E-2 5.30933E-2 8.63272E-2 8.62586E-2 4.88428E-2 5.41267E-2 2.75304E-2 1.16669E-2 1.45985E-2 3.80197E-2 6.42081E-2 1.66155E-1 3.12221E-1 4.25758E-1 3.40382E-1 3.12072E-1 3.95326E-1 4.75546E-1 4.48923E-1 4.24174E-1 3.8779E-1 -9999 -9999 -9999 -9999 -9999 -9999 -9999 -9999 -9999 -9999 -9999 -9999 -9999 -9999 -9999 -9999 -9999 -9999 -9999 -9999 -9999 -9999 -9999 -9999 -9999 -9999 -9999 -9999 -9999 -9999 -9999 -9999 -9999 -9999 -9999 -9999 -9999 -9999 -9999 -9999 -9999 -9999 -9999
-9999 -9999 -9999 -9999 -9999 -9999 -9999 -9999 -9999 -9999 -9999 -9999 -9999 -9999 -9999 -9999 -9999 -9999 -9999 -9999 -9999 -9999 -9999 -9999 -9999 -9999 -9999 -9999 -9999 -9999 -9999 -9999 -9999 -9999 -9999 -9999 -9999 -9999 -9999 -9999 -9999 -9999 -9999 -9999 -9999 -9999 -9999 -9999 -9999 -9999 -9999 -9999 -9999 -9999 -9999 -9999 -9999 -9999 -9999 -9999 -9999 -9999 -9999 -9999 -9999 -9999 -9999 -9999 -9999 -9999 -9999 -9999 -9999 -9999 1.61866E-1 1.63575E-1 1.51099E-1 1.53156E-1 1.54099E-1 1.39167E-1 1.38647E-1 1.38647E-1 1.24978E-1 1.26092E-1 1.25136E-1 1.11316E-1 1.1146E-1 1.11603E-1 9.93572E-2 9.78109E-2 9.6034E-2 9.51564E-2 8.34187E-2 8.31972E-2 8.01266E-2 7.21026E-2 7.27847E-2 7.63095E-2 7.72346E-2 6.95646E-2 7.09857E-2 7.23362E-2 6.51996E-2 6.74443E-2 7.01379E-2 7.27347E-2 6.71025E-2 6.38867E-2 6.64699E-2 6.58428E-2 5.91506E-2 6.22081E-2 8.93517E-2 1.77197E-1 1.90391E-1 9.75535E-2 7.95578E-2 8.77376E-2 9.0466E-2 1.23336E-1 1.70492E-1 1.72951E-1 1.52299E-1 1.3867E-1 1.58773E-1 1.79489E-1 1.4945E-1 1.49395E-1 1.90878E-1 1.4703E-1 1.59772E-1 1.66625E-1 1.42758E-1 1.13074E-1 1.98505E-1 1.9981E-1 1.87687E-1 1.53705E-1 1.64222E-1 1.82992E-1 1.6133E-1 5.95528E-2 5.17298E-2 6.32024E-2 8.57552E-2 1.02188E-1 6.83305E-2 8.40872E-2 6.25076E-2 5.61892E-2 6.33664E-2 6.04177E-2 5.8764E-2 5.96781E-2 3.58598E-2 4.19843E-2 6.26025E-2 5.00151E-2 4.12626E-2 3.9426E-2 4.57629E-2 3.92306E-2 3.11381E-2 2.59698E-2 2.04918E-2 1.54866E-2 1.19184E-2 1.13773E-2 1.23108E-2 1.14078E-2 1.3587E-2 1.09177E-2 1.28787E-2 1.14829E-2 8.54554E-3 7.98121E-3 8.17808E-3 5.74364E-3 4.4456E-3 4.67595E-3 3.75099E-3 4.29616E-3 3.90018E-3 2.65305E-3 4.26446E-3 5.57096E-3 3.38215E-3 3.15556E-3 3.31886E-3 4.72235E-3 4.87478E-3 5.24878E-3 7.48466E-3 9.37953E-3 1.42886E-2 8.22571E-3 1.50071E-2 2.29531E-2 1.42231E-2 6.57184E-3 1.49589E-2 4.18397E-2 8.91965E-2 1.20684E-1 7.98003E-2 1.01378E-1 1.12777E-1 7.46109E-2 4.27427E-2 4.30621E-2 7.69469E-2 1.55256E-1 1.50066E-1 4.24186E-1 2.71174E-1 2.56682E-1 4.25758E-1 4.49172E-1 4.05457E-1 3.65072E-1 -9999 -9999 -9999 -9999 -9999 -9999 -9999 -9999 -9999 -9999 -9999 -9999 -9999 -9999 -9999 -9999 -9999 -9999 -9999 -9999 -9999 -9999 -9999 -9999 -9999 -9999 -9999 -9999 -9999 -9999 -9999 -9999 -9999 -9999 -9999 -9999 -9999 -9999 -9999 -9999 -9999 -9999 -9999 -9999
-9999 -9999 -9999 -9999 -9999 -9999 -9999 -9999 -9999 -9999 -9999 -9999 -9999 -9999 -9999 -9999 -9999 -9999 -9999 -9999 -9999 -9999 -9999 -9999 -9999 -9999 -9999 -9999 -9999 -9999 -9999 -9999 -9999 -9999 -9999 -9999 -9999 -9999 -9999 -9999 -9999 -9999 -9999 -9999 -9999 -9999 -9999 -9999 -9999 -9999 -9999 -9999 -9999 -9999 -9999 -9999 -9999 -9999 -9999 -9999 -9999 -9999 -9999 -9999 -9999 -9999 -9999 -9999 -9999 -9999 -9999 -9999 -9999 -9999 1.62063E-1 1.48147E-1 1.51099E-1 1.53344E-1 1.39515E-1 1.40038E-1 1.39863E-1 1.25454E-1 1.25454E-1 1.25295E-1 1.24978E-1 1.11891E-1 1.12035E-1 1.13925E-1 1.02782E-1 1.02916E-1 1.01585E-1 8.7846E-2 8.66909E-2 8.54363E-2 7.44899E-2 7.42902E-2 7.09471E-2 7.15227E-2 6.42931E-2 6.62392E-2 6.76888E-2 7.16581E-2 6.37131E-2 6.52881E-2 6.71712E-2 6.11671E-2 6.24282E-2 6.29394E-2 6.57536E-2 6.48684E-2 5.79516E-2 6.07854E-2 9.02096E-2 1.52312E-1 1.83273E-1 1.32108E-1 1.18514E-1 1.2015E-1 1.42703E-1 1.3687E-1 1.64448E-1 1.77058E-1 2.05708E-1 1.53667E-1 1.7142E-1 1.48315E-1 1.39784E-1 1.49105E-1 1.79405E-1 1.50345E-1 1.33865E-1 1.46047E-1 1.3302E-1 2.0618E-1 1.66763E-1 1.71679E-1 1.54218E-1 1.56061E-1 1.35791E-1 1.8749E-1 9.63354E-2 7.37854E-2 1.02548E-1 8.32241E-2 9.21233E-2 8.53507E-2 7.18364E-2 8.16305E-2 7.7929E-2 7.37022E-2 6.15451E-2 5.49881E-2 4.15185E-2 5.27287E-2 4.55386E-2 5.09546E-2 5.50711E-2 4.42844E-2 4.79236E-2 2.89245E-2 3.84724E-2 4.43568E-2 3.13934E-2 2.88587E-2 2.05294E-2 1.42711E-2 1.52237E-2 1.38171E-2 2.15073E-2 1.89418E-2 1.94332E-2 1.95565E-2 1.78992E-2 1.41197E-2 1.37186E-2 1.3674E-2 1.17054E-2 9.985E-3 7.50073E-3 6.59532E-3 4.49621E-3 2.93145E-3 2.23622E-3 3.39577E-3 4.55417E-3 6.96393E-3 6.95557E-3 5.00306E-3 4.2153E-3 5.37602E-3 8.37151E-3 9.45472E-3 9.1525E-3 5.54156E-3 7.57345E-3 6.97921E-3 1.54731E-2 2.66035E-2 1.60031E-2 8.03444E-3 9.93845E-3 1.84522E-2 4.63305E-2 1.12137E-1 1.47239E-1 1.91609E-1 2.45128E-1 1.81503E-1 1.1735E-1 3.46151E-2 5.5122E-2 1.85509E-1 3.05659E-1 3.64461E-1 4.67607E-1 3.48751E-1 4.08598E-1 4.49172E-1 3.82739E-1 -9999 -9999 -9999 -9999 -9999 -9999 -9999 -9999 -9999 -9999 -9999 -9999 -9999 -9999 -9999 -9999 -9999 -9999 -9999 -9999 -9999 -9999 -9999 -9999 -9999 -9999 -9999 -9999 -9999 -9999 -9999 -9999 -9999 -9999 -9999 -9999 -9999 -9999 -9999 -9999 -9999 -9999 -9999 -9999 -9999
-9999 -9999 -9999 -9999 -9999 -9999 -9999 -9999 -9999 -9999 -9999 -9999 -9999 -9999 -9999 -9999 -9999 -9999 -9999 -9999 -9999 -9999 -9999 -9999 -9999 -9999 -9999 -9999 -9999 -9999 -9999 -9999 -9999 -9999 -9999 -9999 -9999 -9999 -9999 -9999 -9999 -9999 -9999 -9999 -9999 -9999 -9999 -9999 -9999 -9999 -9999 -9999 -9999 -9999 -9999 -9999 -9999 -9999 -9999 -9999 -9999 -9999 -9999 -9999 -9999 -9999 -9999 -9999 -9999 -9999 -9999 -9999 -9999 1.65379E-1 1.6425E-1 1.49617E-1 1.51844E-1 1.5429E-1 1.41089E-1 1.41265E-1 1.41265E-1 1.27699E-1 1.27376E-1 1.26572E-1 1.13049E-1 1.12904E-1 1.13632E-1 1.03319E-1 1.06864E-1 1.10374E-1 9.96594E-2 9.97896E-2 9.96594E-2 9.77247E-2 8.38906E-2 8.15798E-2 7.89044E-2 6.47307E-2 6.46429E-2 6.92835E-2 6.87024E-2 6.08147E-2 6.1397E-2 6.2069E-2 6.57319E-2 5.87963E-2 6.05868E-2 6.2174E-2 6.46927E-2 5.50729E-2 5.70869E-2 6.39424E-2 8.15118E-2 9.99392E-2 1.16308E-1 1.20139E-1 1.50624E-1 1.49142E-1 1.209E-1 1.45973E-1 1.79456E-1 1.69541E-1 1.85114E-1 1.37371E-1 1.62474E-1 1.42945E-1 1.50896E-1 1.40025E-1 1.49028E-1 1.19706E-1 1.34924E-1 1.55367E-1 1.4313E-1 1.32051E-1 1.18713E-1 1.30274E-1 1.24943E-1 1.7568E-1 1.05699E-1 1.86871E-1 7.7528E-2 9.49067E-2 1.24878E-1 1.06613E-1 7.78532E-2 8.85385E-2 9.50022E-2 4.97055E-2 5.38729E-2 3.19868E-2 3.17925E-2 3.82249E-2 3.70154E-2 4.36594E-2 4.37166E-2 3.75867E-2 3.02115E-2 3.7028E-2 2.69189E-2 2.52069E-2 3.5308E-2 3.97039E-2 3.32994E-2 2.54593E-2 1.41834E-2 1.70718E-2 2.80176E-2 3.02739E-2 2.55641E-2 2.62642E-2 2.17078E-2 1.6594E-2 1.31924E-2 1.27924E-2 1.41641E-2 1.36286E-2 1.27123E-2 7.24853E-3 3.8001E-3 3.84383E-3 4.58552E-3 3.86429E-3 2.00078E-3 2.35803E-3 3.4404E-3 6.27019E-3 9.40157E-3 6.79092E-3 6.09223E-3 5.76803E-3 1.12052E-2 1.79107E-2 1.13762E-2 5.92008E-3 5.17201E-3 1.15672E-2 2.31476E-2 3.31492E-2 2.65308E-2 1.79753E-2 2.31133E-2 2.18592E-2 3.73931E-2 7.96576E-2 1.77831E-1 2.48487E-1 2.62177E-1 3.29594E-1 2.7259E-1 1.59733E-1 1.10383E-1 2.25628E-1 3.4614E-1 4.43213E-1 3.58928E-1 2.81416E-1 4.12874E-1 4.25906E-1 -9999 -9999 -9999 -9999 -9999 -9999 -9999 -9999 -9999 -9999 -9999 -9999 -9999 -9999 -9999 -9999 -9999 -9999 -9999 -9999 -9999 -9999 -9999 -9999 -9999 -9999 -9999 -9999 -9999 -9999 -9999 -9999 -9999 -9999 -9999 -9999 -9999 -9999 -9999 -9999 -9999 -9999 -9999 -9999 -9999 -9999
-9999 -9999 -9999 -9999 -9999 -9999 -9999 -9999 -9999 -9999 -9999 -9999 -9999 -9999 -9999 -9999 -9999 -9999 -9999 -9999 -9999 -9999 -9999 -9999 -9999 -9999 -9999 -9999 -9999 -9999 -9999 -9999 -9999 -9999 -9999 -9999 -9999 -9999 -9999 -9999 -9999 -9999 -9999 -9999 -9999 -9999 -9999 -9999 -9999 -9999 -9999 -9999 -9999 -9999 -9999 -9999 -9999 -9999 -9999 -9999 -9999 -9999 -9999 -9999 -9999 -9999 -9999 -9999 -9999 -9999 -9999 -9999 1.78169E-1 1.70654E-1 1.52218E-1 1.52218E-1 1.54099E-1 1.41089E-1 1.43033E-1 1.44103E-1 1.29486E-1 1.29159E-1 1.28508E-1 1.14511E-1 1.14511E-1 1.14659E-1 1.1599E-1 1.05899E-1 1.09664E-1 1.18452E-1 1.20142E-1 1.29457E-1 1.44299E-1 1.18247E-1 1.11669E-1 1.01692E-1 8.07325E-2 7.08673E-2 6.7051E-2 6.75973E-2 6.15644E-2 6.56429E-2 6.29186E-2 6.27478E-2 5.48167E-2 5.52693E-2 5.90375E-2 6.10008E-2 5.39342E-2 5.64472E-2 5.96366E-2 7.68854E-2 9.1209E-2 1.12952E-1 9.96172E-2 9.30239E-2 1.11151E-1 1.26941E-1 1.52881E-1 1.58145E-1 1.91633E-1 1.98035E-1 1.85944E-1 1.04548E-1 1.71449E-1 1.77494E-1 1.72361E-1 1.4329E-1 1.09858E-1 9.82845E-2 1.47992E-1 1.31285E-1 1.28333E-1 1.26146E-1 9.16717E-2 9.76822E-2 1.045E-1 1.47768E-1 7.503E-2 9.76047E-2 1.08507E-1 1.31657E-1 1.17164E-1 9.64083E-2 8.61915E-2 8.09449E-2 6.84126E-2 3.91683E-2 5.19123E-2 4.90873E-2 4.33502E-2 1.95924E-2 2.07417E-2 4.47307E-2 4.75048E-2 3.87945E-2 3.66613E-2 3.18093E-2 1.70005E-2 1.27498E-2 1.84209E-2 2.39399E-2 4.09733E-2 2.54593E-2 1.30871E-2 1.70409E-2 2.62858E-2 3.88135E-2 3.01711E-2 2.49144E-2 1.4444E-2 9.98457E-3 8.85409E-3 1.19528E-2 9.83789E-3 6.60653E-3 7.52553E-3 6.71539E-3 3.68464E-3 3.73942E-3 3.63743E-3 2.8116E-3 2.58896E-3 5.03545E-3 4.42805E-3 6.57328E-3 1.34303E-2 1.91522E-2 8.52823E-3 8.73114E-3 1.84967E-2 2.74617E-2 1.00057E-2 4.34583E-3 3.57559E-3 8.45567E-3 1.87628E-2 3.38018E-2 4.6051E-2 3.60104E-2 3.99556E-2 2.64721E-2 4.50869E-2 6.88486E-2 8.81694E-2 1.31556E-1 2.18121E-1 2.43626E-1 3.95548E-1 4.32111E-1 2.83735E-1 3.24208E-1 2.82099E-1 3.8653E-1 2.66468E-1 2.89462E-1 4.35778E-1 4.25906E-1 -9999 -9999 -9999 -9999 -9999 -9999 -9999 -9999 -9999 -9999 -9999 -9999 -9999 -9999 -9999 -9999 -9999 -9999 -9999 -9999 -9999 -9999 -9999 -9999 -9999 -9999 -9999 -9999 -9999 -9999 -9999 -9999 -9999 -9999 -9999 -9999 -9999 -9999 -9999 -9999 -9999 -9999 -9999 -9999 -9999 -9999
-9999 -9999 -9999 -9999 -9999 -9999 -9999 -9999 -9999 -9999 -9999 -9999 -9999 -9999 -9999 -9999 -9999 -9999 -9999 -9999 -9999 -9999 -9999 -9999 -9999 -9999 -9999 -9999 -9999 -9999 -9999 -9999 -9999 -9999 -9999 -9999 -9999 -9999 -9999 -9999 -9999 -9999 -9999 -9999 -9999 -9999 -9999 -9999 -9999 -9999 -9999 -9999 -9999 -9999 -9999 -9999 -9999 -9999 -9999 -9999 -9999 -9999 -9999 -9999 -9999 -9999 -9999 -9999 -9999 -9999 -9999 1.78891E-1 1.72988E-1 1.72052E-1 1.54504E-1 1.5601E-1 1.57965E-1 1.43389E-1 1.4482E-1 1.46081E-1 1.31295E-1 1.29813E-1 1.28996E-1 1.15693E-1 1.11282E-1 1.11857E-1 1.01421E-1 1.07837E-1 1.10945E-1 1.08582E-1 1.33011E-1 1.61094E-1 1.66672E-1 1.6261E-1 1.54727E-1 1.38558E-1 1.10293E-1 8.51433E-2 7.19248E-2 6.09805E-2 6.28331E-2 6.49139E-2 6.5002E-2 5.63389E-2 5.57253E-2 5.51936E-2 5.80782E-2 5.269E-2 5.978E-2 7.05785E-2 8.01116E-2 7.41365E-2 7.96131E-2 9.53644E-2 9.69171E-2 1.08122E-1 8.81974E-2 1.00452E-1 1.1604E-1 1.56772E-1 1.90966E-1 1.87082E-1 1.71449E-1 1.05296E-1 1.29206E-1 1.60938E-1 1.85865E-1 1.60668E-1 1.006E-1 8.99017E-2 1.16808E-1 1.10902E-1 1.13517E-1 1.34943E-1 1.19956E-1 1.19049E-1 1.13427E-1 1.22574E-1 1.21762E-1 1.00786E-1 1.174E-1 1.04425E-1 7.387E-2 8.4576E-2 6.68663E-2 6.00634E-2 5.56305E-2 3.70374E-2 4.75109E-2 4.7512E-2 3.40777E-2 1.31648E-2 1.64666E-2 3.38727E-2 4.90947E-2 4.19748E-2 3.69578E-2 2.30911E-2 1.49621E-2 1.54479E-2 2.22963E-2 4.33502E-2 3.94489E-2 2.0458E-2 1.71087E-2 2.93839E-2 3.61091E-2 4.08159E-2 1.96858E-2 1.56357E-2 1.72798E-2 1.22699E-2 8.19123E-3 9.51084E-3 8.22873E-3 4.8697E-3 4.27525E-3 5.19227E-3 3.4981E-3 4.16163E-3 3.00161E-3 3.60743E-3 5.39999E-3 7.73202E-3 1.17988E-2 2.90349E-2 1.99907E-2 2.01844E-2 2.39755E-2 2.04238E-2 3.27122E-2 2.80365E-2 1.06767E-2 5.61648E-3 6.21109E-3 7.26199E-3 1.1327E-2 2.45061E-2 4.54298E-2 6.05453E-2 4.33857E-2 2.42672E-2 2.64334E-2 3.40018E-2 4.364E-2 3.33774E-2 7.68056E-2 1.22065E-1 1.26055E-1 1.56281E-1 2.40222E-1 2.22824E-1 1.55854E-1 2.29295E-1 2.16873E-1 3.64341E-1 4.07767E-1 4.18573E-1 -9999 -9999 -9999 -9999 -9999 -9999 -9999 -9999 -9999 -9999 -9999 -9999 -9999 -9999 -9999 -9999 -9999 -9999 -9999 -9999 -9999 -9999 -9999 -9999 -9999 -9999 -9999 -9999 -9999 -9999 -9999 -9999 -9999 -9999 -9999 -9999 -9999 -9999 -9999 -9999 -9999 -9999 -9999 -9999 -9999 -9999
-9999 -9999 -9999 -9999 -9999 -9999 -9999 -9999 -9999 -9999 -9999 -9999 -9999 -9999 -9999 -9999 -9999 -9999 -9999 -9999 -9999 -9999 -9999 -9999 -9999 -9999 -9999 -9999 -9999 -9999 -9999 -9999 -9999 -9999 -9999 -9999 -9999 -9999 -9999 -9999 -9999 -9999 -9999 -9999 -9999 -9999 -9999 -9999 -9999 -9999 -9999 -9999 -9999 -9999 -9999 -9999 -9999 -9999 -9999 -9999 -9999 -9999 -9999 -9999 -9999 -9999 -9999 -9999 -9999 -9999 -9999 1.69265E-1 1.69958E-1 1.53533E-1 1.55794E-1 1.6038E-1 1.46276E-1 1.46891E-1 1.46686E-1 1.32457E-1 1.32624E-1 1.3146E-1 1.17035E-1 1.17035E-1 1.12434E-1 1.00894E-1 1.02483E-1 1.0396E-1 1.11374E-1 1.08863E-1 1.42522E-1 1.87406E-1 1.93989E-1 2.0022E-1 2.04674E-1 1.69402E-1 1.36435E-1 1.04563E-1 8.22521E-2 6.34335E-2 6.38656E-2 6.92915E-2 6.15848E-2 6.12504E-2 6.01754E-2 5.87161E-2 5.04909E-2 5.33453E-2 6.68455E-2 9.67191E-2 1.15257E-1 1.00355E-1 7.49127E-2 8.05747E-2 1.01094E-1 9.66567E-2 1.17373E-1 1.22704E-1 1.28387E-1 1.5372E-1 1.77246E-1 1.70883E-1 1.90892E-1 1.2628E-1 1.82084E-1 1.95088E-1 1.90892E-1 1.63797E-1 9.0854E-2 8.49512E-2 8.9796E-2 9.38936E-2 1.09724E-1 9.24778E-2 8.42503E-2 9.512E-2 8.49512E-2 1.00715E-1 1.05152E-1 1.1424E-1 1.00735E-1 1.00074E-1 7.49643E-2 8.54832E-2 9.13041E-2 4.47965E-2 2.79717E-2 3.42741E-2 5.39326E-2 4.20105E-2 2.12818E-2 1.54479E-2 1.99354E-2 3.36106E-2 5.91781E-2 4.78129E-2 3.36842E-2 1.70367E-2 1.49621E-2 2.65172E-2 4.14061E-2 5.43233E-2 3.70374E-2 1.98681E-2 1.6808E-2 3.44197E-2 4.56286E-2 3.86879E-2 2.54836E-2 1.50924E-2 1.23505E-2 1.06628E-2 7.21908E-3 8.81317E-3 7.29657E-3 5.40644E-3 4.15238E-3 2.23622E-3 2.46169E-3 2.3071E-3 2.75349E-3 5.19366E-3 7.91613E-3 1.21821E-2 2.63886E-2 4.46728E-2 3.95833E-2 2.24752E-2 2.59156E-2 3.29549E-2 3.35524E-2 1.52106E-2 8.50543E-3 9.85995E-3 1.16541E-2 1.13759E-2 1.79795E-2 2.80378E-2 4.39738E-2 6.9135E-2 4.97411E-2 2.84317E-2 3.85327E-2 5.93749E-2 6.31048E-2 5.40721E-2 9.05355E-2 6.99878E-2 5.36503E-2 9.37255E-2 1.75235E-1 1.37923E-1 1.00595E-1 1.66946E-1 3.15469E-1 4.48242E-1 3.91499E-1 3.97965E-1 -9999 -9999 -9999 -9999 -9999 -9999 -9999 -9999 -9999 -9999 -9999 -9999 -9999 -9999 -9999 -9999 -9999 -9999 -9999 -9999 -9999 -9999 -9999 -9999 -9999 -9999 -9999 -9999 -9999 -9999 -9999 -9999 -9999 -9999 -9999 -9999 -9999 -9999 -9999 -9999 -9999 -9999 -9999 -9999 -9999 -9999
-9999 -9999 -9999 -9999 -9999 -9999 -9999 -9999 -9999 -9999 -9999 -9999 -9999 -9999 -9999 -9999 -9999 -9999 -9999 -9999 -9999 -9999 -9999 -9999 -9999 -9999 -9999 -9999 -9999 -9999 -9999 -9999 -9999 -9999 -9999 -9999 -9999 -9999 -9999 -9999 -9999 -9999 -9999 -9999 -9999 -9999 -9999 -9999 -9999 -9999 -9999 -9999 -9999 -9999 -9999 -9999 -9999 -9999 -9999 -9999 -9999 -9999 -9999 -9999 -9999 -9999 -9999 -9999 -9999 1.78559E-1 1.64025E-1 1.66287E-1 1.68344E-1 1.53344E-1 1.56226E-1 1.62378E-1 1.48959E-1 1.49584E-1 1.48959E-1 1.34976E-1 1.34807E-1 1.34301E-1 1.14771E-1 1.14036E-1 1.13743E-1 1.01818E-1 1.02084E-1 1.02884E-1 9.42967E-2 1.07743E-1 1.39541E-1 1.63506E-1 1.97606E-1 2.25148E-1 2.62113E-1 2.04164E-1 1.52863E-1 1.15081E-1 7.85101E-2 6.99489E-2 6.5444E-2 7.03272E-2 6.3025E-2 6.31106E-2 6.17526E-2 6.00116E-2 5.16148E-2 5.51304E-2 7.30921E-2 9.20739E-2 1.00114E-1 1.04762E-1 9.8473E-2 9.90301E-2 8.27761E-2 9.41967E-2 1.23816E-1 1.29106E-1 1.39953E-1 1.59187E-1 1.62862E-1 1.88703E-1 1.96008E-1 1.271E-1 2.02515E-1 2.19312E-1 1.70422E-1 1.10855E-1 7.13694E-2 8.44542E-2 7.88255E-2 1.09123E-1 9.74782E-2 1.11376E-1 1.20594E-1 1.30576E-1 1.04667E-1 1.04546E-1 1.20981E-1 1.11558E-1 8.99371E-2 1.13839E-1 9.23895E-2 6.69175E-2 6.47155E-2 4.47965E-2 3.10432E-2 3.75978E-2 2.5396E-2 1.99942E-2 1.01856E-2 1.01856E-2 1.99354E-2 2.26358E-2 3.5984E-2 3.77154E-2 2.50396E-2 2.07088E-2 2.12436E-2 2.3701E-2 4.91277E-2 5.12888E-2 3.16135E-2 1.88569E-2 2.90331E-2 3.36842E-2 4.42873E-2 3.40956E-2 1.80218E-2 1.36102E-2 9.67343E-3 7.21908E-3 6.33726E-3 6.54713E-3 3.85694E-3 3.15983E-3 2.53978E-3 2.2705E-3 2.56879E-3 3.38139E-3 4.0179E-3 7.71291E-3 9.53672E-3 9.26516E-3 1.9778E-2 5.25422E-2 5.77475E-2 2.84269E-2 2.17781E-2 3.89676E-2 4.19811E-2 2.31588E-2 1.73429E-2 1.47344E-2 1.58284E-2 2.27719E-2 2.39703E-2 3.8042E-2 6.80913E-2 6.47992E-2 3.2141E-2 2.11761E-2 3.19335E-2 5.58524E-2 5.93186E-2 8.3452E-2 6.22536E-2 3.65755E-2 4.27427E-2 7.92835E-2 1.12893E-1 1.0345E-1 1.17749E-1 3.10785E-1 4.46019E-1 3.98315E-1 4.25906E-1 3.90911E-1 -9999 -9999 -9999 -9999 -9999 -9999 -9999 -9999 -9999 -9999 -9999 -9999 -9999 -9999 -9999 -9999 -9999 -9999 -9999 -9999 -9999 -9999 -9999 -9999 -9999 -9999 -9999 -9999 -9999 -9999 -9999 -9999 -9999 -9999 -9999 -9999 -9999 -9999 -9999 -9999 -9999 -9999 -9999 -9999 -9999 -9999
-9999 -9999 -9999 -9999 -9999 -9999 -9999 -9999 -9999 -9999 -9999 -9999 -9999 -9999 -9999 -9999 -9999 -9999 -9999 -9999 -9999 -9999 -9999 -9999 -9999 -9999 -9999 -9999 -9999 -9999 -9999 -9999 -9999 -9999 -9999 -9999 -9999 -9999 -9999 -9999 -9999 -9999 -9999 -9999 -9999 -9999 -9999 -9999 -9999 -9999 -9999 -9999 -9999 -9999 -9999 -9999 -9999 -9999 -9999 -9999 -9999 -9999 -9999 -9999 -9999 -9999 -9999 -9999 1.77838E-1 1.80007E-1 1.64926E-1 1.67656E-1 1.53156E-1 1.54718E-1 1.58402E-1 1.46276E-1 1.49376E-1 1.49584E-1 1.34638E-1 1.36166E-1 1.37021E-1 1.22694E-1 1.17449E-1 1.17299E-1 1.04095E-1 1.03286E-1 1.0235E-1 9.08857E-2 9.34333E-2 1.06495E-1 1.27802E-1 1.45556E-1 1.84426E-1 2.18633E-1 2.42399E-1 2.30023E-1 1.74822E-1 1.15277E-1 8.83976E-2 7.42154E-2 7.04221E-2 6.25131E-2 6.41474E-2 6.49353E-2 6.36271E-2 5.34919E-2 5.34186E-2 6.34892E-2 7.93413E-2 8.17382E-2 8.52894E-2 9.34035E-2 1.08802E-1 1.13968E-1 1.05218E-1 1.20209E-1 1.38237E-1 1.64263E-1 1.64263E-1 1.55877E-1 1.48935E-1 1.51729E-1 1.90824E-1 1.54073E-1 1.80967E-1 1.50558E-1 6.67907E-2 5.57361E-2 6.24198E-2 8.13054E-2 9.42288E-2 1.05449E-1 1.35599E-1 1.35842E-1 1.17199E-1 1.2345E-1 1.23452E-1 1.37976E-1 1.17951E-1 1.28577E-1 1.32042E-1 1.10259E-1 1.14182E-1 8.48546E-2 4.5562E-2 2.65592E-2 1.87061E-2 2.56924E-2 1.99354E-2 9.24952E-3 8.39876E-3 1.70005E-2 2.73679E-2 3.3091E-2 2.30545E-2 1.91292E-2 2.53099E-2 3.64708E-2 3.74833E-2 3.49827E-2 6.5767E-2 4.91277E-2 2.64636E-2 2.96409E-2 3.58854E-2 4.31842E-2 3.18403E-2 2.95558E-2 1.87006E-2 1.70882E-2 1.43318E-2 1.15191E-2 9.68346E-3 9.68303E-3 4.59292E-3 4.26761E-3 2.86944E-3 4.02792E-3 2.76809E-3 5.13386E-3 7.69287E-3 1.2708E-2 1.91439E-2 1.33473E-2 2.24877E-2 6.89072E-2 7.50331E-2 3.81165E-2 2.90374E-2 4.24442E-2 6.14919E-2 4.79835E-2 4.50748E-2 2.3414E-2 1.84908E-2 3.08527E-2 5.19454E-2 7.42442E-2 8.29215E-2 5.96569E-2 3.6747E-2 2.72814E-2 3.40018E-2 3.85327E-2 4.8096E-2 5.31219E-2 3.54491E-2 5.3064E-2 9.68471E-2 1.1943E-1 7.03113E-2 7.46736E-2 1.61324E-1 3.74647E-1 4.5915E-1 4.02818E-1 4.12198E-1 3.91302E-1 3.5456E-1 -9999 -9999 -9999 -9999 -9999 -9999 -9999 -9999 -9999 -9999 -9999 -9999 -9999 -9999 -9999 -9999 -9999 -9999 -9999 -9999 -9999 -9999 -9999 -9999 -9999 -9999 -9999 -9999 -9999 -9999 -9999 -9999 -9999 -9999 -9999 -9999 -9999 -9999 -9999 -9999 -9999 -9999 -9999 -9999 -9999
-9999 -9999 -9999 -9999 -9999 -9999 -9999 -9999 -9999 -9999 -9999 -9999 -9999 -9999 -9999 -9999 -9999 -9999 -9999 -9999 -9999 -9999 -9999 -9999 -9999 -9999 -9999 -9999 -9999 -9999 -9999 -9999 -9999 -9999 -9999 -9999 -9999 -9999 -9999 -9999 -9999 -9999 -9999 -9999 -9999 -9999 -9999 -9999 -9999 -9999 -9999 -9999 -9999 -9999 -9999 -9999 -9999 -9999 -9999 -9999 -9999 -9999 -9999 -9999 -9999 -9999 -9999 1.78559E-1 1.81465E-1 1.67199E-1 1.69727E-1 1.72285E-1 1.56226E-1 1.57746E-1 1.60159E-1 1.47097E-1 1.48959E-1 1.49167E-1 1.34638E-1 1.36166E-1 1.37708E-1 1.1957E-1 1.20182E-1 1.20951E-1 1.07525E-1 1.06004E-1 1.0396E-1 9.16071E-2 9.33106E-2 1.00411E-1 1.0809E-1 3.05462E-2 1.57755E-1 1.6067E-1 2.06624E-1 2.47863E-1 1.98149E-1 1.3118E-1 9.37992E-2 7.78829E-2 6.39735E-2 6.38001E-2 6.48474E-2 6.54656E-2 5.87292E-2 5.67569E-2 5.66793E-2 6.52356E-2 7.53157E-2 8.22579E-2 8.73479E-2 9.41005E-2 1.02203E-1 9.48507E-2 1.05278E-1 1.27073E-1 1.45637E-1 1.74625E-1 1.97265E-1 1.72747E-1 1.59732E-1 1.25678E-1 1.72048E-1 2.14906E-1 1.68255E-1 8.41381E-2 5.9097E-2 8.22765E-2 1.04646E-1 1.23924E-1 1.31039E-1 1.52146E-1 1.43948E-1 1.44003E-1 1.44003E-1 1.44003E-1 1.372E-1 1.45549E-1 1.37197E-1 1.61717E-1 1.224E-1 9.83326E-2 1.12702E-1 1.0218E-1 6.89944E-2 4.38869E-2 2.91494E-2 1.81197E-2 1.59493E-2 8.67336E-3 1.54479E-2 3.30558E-2 4.65678E-2 1.00264E-1 7.54419E-2 3.37304E-2 4.0472E-2 5.8497E-2 3.94107E-2 5.06825E-2 6.12776E-2 3.94489E-2 2.78354E-2 3.8265E-2 4.17153E-2 3.07435E-2 2.28474E-2 2.1881E-2 2.71166E-2 2.15021E-2 2.11936E-2 1.47279E-2 1.29199E-2 1.15163E-2 6.47799E-3 5.77027E-3 5.30171E-3 4.74217E-3 2.98695E-3 4.51146E-3 7.13979E-3 1.24806E-2 2.47444E-2 2.90251E-2 3.40349E-2 5.17281E-2 9.16366E-2 4.54503E-2 3.62583E-2 7.8685E-2 6.14919E-2 7.84896E-2 8.85169E-2 5.22916E-2 7.94521E-2 5.87513E-2 1.14804E-1 1.32547E-1 6.1156E-2 3.85995E-2 3.78937E-2 4.55392E-2 3.09455E-2 4.10103E-2 7.4138E-2 6.77269E-2 6.18331E-2 1.11996E-1 2.41801E-1 2.74416E-1 2.14016E-1 9.75294E-2 2.14609E-1 3.09268E-1 4.58002E-1 3.91499E-1 3.94432E-1 3.83902E-1 3.71179E-1 -9999 -9999 -9999 -9999 -9999 -9999 -9999 -9999 -9999 -9999 -9999 -9999 -9999 -9999 -9999 -9999 -9999 -9999 -9999 -9999 -9999 -9999 -9999 -9999 -9999 -9999 -9999 -9999 -9999 -9999 -9999 -9999 -9999 -9999 -9999 -9999 -9999 -9999 -9999 -9999 -9999 -9999 -9999 -9999 -9999
-9999 -9999 -9999 -9999 -9999 -9999 -9999 -9999 -9999 -9999 -9999 -9999 -9999 -9999 -9999 -9999 -9999 -9999 -9999 -9999 -9999 -9999 -9999 -9999 -9999 -9999 -9999 -9999 -9999 -9999 -9999 -9999 -9999 -9999 -9999 -9999 -9999 -9999 -9999 -9999 -9999 -9999 -9999 -9999 -9999 -9999 -9999 -9999 -9999 -9999 -9999 -9999 -9999 -9999 -9999 -9999 -9999 -9999 -9999 -9999 -9999 -9999 -9999 -9999 -9999 -9999 1.77838E-1 1.81221E-1 1.84408E-1 1.69958E-1 1.72285E-1 1.57746E-1 1.59059E-1 1.60159E-1 1.44999E-1 1.47922E-1 1.50002E-1 1.35315E-1 1.35825E-1 1.31752E-1 1.19723E-1 1.20951E-1 1.22657E-1 1.1034E-1 1.09488E-1 1.08083E-1 9.42967E-2 9.3188E-2 9.33106E-2 8.65769E-2 1.55541E-2 2.14112E-2 3.0801E-2 1.37246E-1 1.8474E-1 2.41551E-1 1.98978E-1 1.44022E-1 1.04099E-1 8.07416E-2 6.55544E-2 6.52884E-2 6.5377E-2 5.6816E-2 5.86491E-2 5.71463E-2 5.70682E-2 5.47601E-2 7.56963E-2 1.08196E-1 1.10917E-1 1.06652E-1 1.03314E-1 1.11297E-1 1.33369E-1 1.44189E-1 1.72208E-1 2.22842E-1 1.96008E-1 2.05123E-1 1.57825E-1 8.5146E-2 8.74914E-2 7.96587E-2 7.88137E-2 5.55294E-2 8.47504E-2 8.85315E-2 1.322E-1 1.33363E-1 1.51155E-1 1.51148E-1 1.36106E-1 1.52277E-1 1.44003E-1 1.48092E-1 1.36221E-1 1.33376E-1 6.95699E-2 9.70604E-2 1.71239E-1 1.10918E-1 8.83549E-2 9.6083E-2 7.55878E-2 3.3307E-2 1.87061E-2 1.64666E-2 2.26358E-2 1.70005E-2 1.75513E-2 3.51942E-2 5.36415E-2 1.32296E-1 9.05358E-2 7.79112E-2 5.91781E-2 6.37806E-2 4.3122E-2 5.76057E-2 4.33181E-2 3.95465E-2 3.70707E-2 3.84349E-2 3.49544E-2 2.40452E-2 2.55112E-2 2.7764E-2 2.35151E-2 2.43624E-2 2.34438E-2 1.94615E-2 1.94924E-2 1.53321E-2 1.03121E-2 9.04143E-3 6.17911E-3 5.07553E-3 6.57042E-3 9.57107E-3 1.03913E-2 1.59918E-2 2.32101E-2 3.40205E-2 4.89868E-2 5.82743E-2 6.10325E-2 3.47202E-2 3.36407E-2 9.81176E-2 9.34827E-2 8.32879E-2 1.0887E-1 9.67821E-2 1.61727E-1 1.47461E-1 1.99554E-1 1.80645E-1 6.70543E-2 3.69177E-2 6.18655E-2 6.46221E-2 3.61991E-2 2.64334E-2 5.3064E-2 8.11033E-2 1.52108E-1 1.63407E-1 3.5141E-1 3.91918E-1 3.16592E-1 1.167E-1 2.4199E-1 3.50679E-1 4.09699E-1 3.71632E-1 3.70413E-1 3.70031E-1 3.72328E-1 3.59079E-1 -9999 -9999 -9999 -9999 -9999 -9999 -9999 -9999 -9999 -9999 -9999 -9999 -9999 -9999 -9999 -9999 -9999 -9999 -9999 -9999 -9999 -9999 -9999 -9999 -9999 -9999 -9999 -9999 -9999 -9999 -9999 -9999 -9999 -9999 -9999 -9999 -9999 -9999 -9999 -9999 -9999 -9999 -9999 -9999
-9999 -9999 -9999 -9999 -9999 -9999 -9999 -9999 -9999 -9999 -9999 -9999 -9999 -9999 -9999 -9999 -9999 -9999 -9999 -9999 -9999 -9999 -9999 -9999 -9999 -9999 -9999 -9999 -9999 -9999 -9999 -9999 -9999 -9999 -9999 -9999 -9999 -9999 -9999 -9999 -9999 -9999 -9999 -9999 -9999 -9999 -9999 -9999 -9999 -9999 -9999 -9999 -9999 -9999 -9999 -9999 -9999 -9999 -9999 -9999 -9999 -9999 -9999 -9999 -9999 1.77598E-1 1.79765E-1 1.84408E-1 1.7019E-1 1.72052E-1 1.74638E-1 1.59059E-1 1.60159E-1 1.60822E-1 1.46081E-1 1.48959E-1 1.51684E-1 1.36678E-1 1.38053E-1 1.33923E-1 1.21105E-1 1.22657E-1 1.24384E-1 1.11915E-1 1.10625E-1 1.09206E-1 9.55424E-2 9.44206E-2 9.36793E-2 8.41988E-2 8.83125E-2 1.55971E-2 1.49315E-2 2.86494E-2 1.71766E-1 2.13426E-1 2.31239E-1 1.72978E-1 1.12986E-1 7.38183E-2 6.68995E-2 6.57323E-2 6.5377E-2 5.65059E-2 5.81705E-2 5.72245E-2 5.71463E-2 5.66082E-2 7.99069E-2 1.0293E-1 9.65053E-2 8.96561E-2 1.04536E-1 6.34161E-2 7.16431E-2 8.16127E-2 1.9941E-1 2.01227E-1 2.0667E-1 2.31326E-1 1.36573E-1 6.34862E-2 5.20402E-2 7.17919E-2 1.19153E-1 6.91697E-2 1.14092E-1 1.41304E-1 1.75119E-1 1.75639E-1 1.3135E-1 1.33076E-1 1.48092E-1 1.608E-1 1.47819E-1 1.45762E-1 1.34678E-1 1.25226E-1 5.96457E-2 7.40799E-2 7.80136E-2 1.33024E-1 9.87759E-2 7.55878E-2 4.95404E-2 3.21992E-2 2.72005E-2 2.871E-2 3.98105E-2 3.57622E-2 3.00818E-2 3.4499E-2 5.2134E-2 9.3916E-2 1.17534E-1 4.98632E-2 5.90425E-2 4.70644E-2 4.4485E-2 4.41338E-2 4.44115E-2 4.41376E-2 4.4485E-2 3.77718E-2 3.12341E-2 3.00159E-2 2.93536E-2 2.09831E-2 1.46059E-2 1.2032E-2 1.16859E-2 1.34083E-2 1.45835E-2 9.38567E-3 8.55544E-3 5.87421E-3 6.06994E-3 5.69712E-3 1.34245E-2 2.39632E-2 2.32101E-2 3.6243E-2 4.77614E-2 4.66534E-2 5.97344E-2 7.26551E-2 7.02603E-2 4.85188E-2 5.18008E-2 8.45131E-2 8.79194E-2 7.57552E-2 6.55518E-2 9.41764E-2 1.39493E-1 1.93822E-1 2.23857E-1 1.80392E-1 1.21639E-1 5.17468E-2 8.20203E-2 8.55931E-2 5.11046E-2 3.2952E-2 8.35546E-2 2.18871E-1 3.55491E-1 3.27573E-1 4.24843E-1 3.57416E-1 3.09582E-1 3.00374E-1 3.56381E-1 4.55913E-1 3.91499E-1 3.25552E-1 3.4739E-1 3.43378E-1 3.62864E-1 3.96001E-1 4.26141E-1 -9999 -9999 -9999 -9999 -9999 -9999 -9999 -9999 -9999 -9999 -9999 -9999 -9999 -9999 -9999 -9999 -9999 -9999 -9999 -9999 -9999 -9999 -9999 -9999 -9999 -9999 -9999 -9999 -9999 -9999 -9999 -9999 -9999 -9999 -9999 -9999 -9999 -9999 -9999 -9999 -9999 -9999 -9999
-9999 -9999 -9999 -9999 -9999 -9999 -9999 -9999 -9999 -9999 -9999 -9999 -9999 -9999 -9999 -9999 -9999 -9999 -9999 -9999 -9999 -9999 -9999 -9999 -9999 -9999 -9999 -9999 -9999 -9999 -9999 -9999 -9999 -9999 -9999 -9999 -9999 -9999 -9999 -9999 -9999 -9999 -9999 -9999 -9999 -9999 -9999 -9999 -9999 -9999 -9999 -9999 -9999 -9999 -9999 -9999 -9999 -9999 -9999 -9999 -9999 -9999 -9999 -9999 -9999 1.78318E-1 1.81953E-1 1.86888E-1 1.72754E-1 1.73694E-1 1.75586E-1 1.59718E-1 1.61044E-1 1.45539E-1 1.47303E-1 1.49793E-1 1.36507E-1 1.38235E-1 1.39806E-1 1.20951E-1 1.22034E-1 1.23596E-1 1.11771E-1 1.12493E-1 1.11484E-1 9.82065E-2 9.62969E-2 9.52921E-2 8.34194E-2 8.33086E-2 8.48721E-2 8.80793E-2 1.24009E-2 2.02731E-2 1.4643E-1 1.90283E-1 2.48836E-1 1.91804E-1 1.13523E-1 8.04454E-2 6.77188E-2 6.52884E-2 5.69716E-2 5.88897E-2 5.80911E-2 5.70682E-2 4.99433E-2 5.54578E-2 6.66036E-2 6.55975E-2 5.66084E-2 6.23847E-2 7.92698E-2 1.06833E-1 6.32128E-2 6.24314E-2 2.02108E-1 2.17505E-1 1.90258E-1 2.28874E-1 1.48261E-1 5.21001E-2 5.52851E-2 1.37494E-1 1.32645E-1 7.41571E-2 1.13565E-1 1.41121E-1 1.40733E-1 1.40008E-1 1.47154E-1 1.31497E-1 1.33776E-1 1.65416E-1 1.43324E-1 1.44124E-1 1.31396E-1 1.25984E-1 1.20053E-1 1.12606E-1 1.31417E-1 1.38952E-1 1.20472E-1 8.70857E-2 4.7516E-2 5.09273E-2 4.452E-2 4.65701E-2 5.02108E-2 7.72067E-2 6.17537E-2 5.77901E-2 6.60587E-2 3.80134E-2 4.94662E-2 4.83964E-2 5.67069E-2 4.29036E-2 4.56084E-2 3.3812E-2 4.54668E-2 3.38738E-2 4.17881E-2 3.58074E-2 3.15424E-2 2.34806E-2 2.72827E-2 2.24465E-2 1.56309E-2 1.19339E-2 1.00184E-2 1.39177E-2 9.74355E-3 5.18159E-3 5.13994E-3 7.12125E-3 4.01361E-3 6.13038E-3 1.43215E-2 2.17688E-2 3.29592E-2 4.17428E-2 5.92609E-2 5.49369E-2 6.56084E-2 8.06617E-2 8.22525E-2 9.21654E-2 9.75086E-2 1.03075E-1 1.13624E-1 7.98536E-2 9.78591E-2 9.37362E-2 1.48988E-1 1.78162E-1 1.14871E-1 1.37049E-1 1.44005E-1 1.36363E-1 1.23835E-1 9.56181E-2 5.07619E-2 4.78882E-2 1.02674E-1 1.75929E-1 3.74343E-1 2.57437E-1 2.3476E-1 2.22787E-1 3.36004E-1 2.6983E-1 2.58575E-1 4.02818E-1 3.57947E-1 3.06059E-1 3.25847E-1 3.37117E-1 3.75786E-1 4.37815E-1 4.36604E-1 -9999 -9999 -9999 -9999 -9999 -9999 -9999 -9999 -9999 -9999 -9999 -9999 -9999 -9999 -9999 -9999 -9999 -9999 -9999 -9999 -9999 -9999 -9999 -9999 -9999 -9999 -9999 -9999 -9999 -9999 -9999 -9999 -9999 -9999 -9999 -9999 -9999 -9999 -9999 -9999 -9999 -9999 -9999
-9999 -9999 -9999 -9999 -9999 -9999 -9999 -9999 -9999 -9999 -9999 -9999 -9999 -9999 -9999 -9999 -9999 -9999 -9999 -9999 -9999 -9999 -9999 -9999 -9999 -9999 -9999 -9999 -9999 -9999 -9999 -9999 -9999 -9999 -9999 -9999 -9999 -9999 -9999 -9999 -9999 -9999 -9999 -9999 -9999 -9999 -9999 -9999 -9999 -9999 -9999 -9999 -9999 -9999 -9999 -9999 -9999 -9999 -9999 -9999 -9999 -9999 -9999 -9999 -9999 1.7904E-1 1.83177E-1 1.7019E-1 1.72988E-1 1.74874E-1 1.58839E-1 1.6038E-1 1.61933E-1 1.46686E-1 1.48336E-1 1.50841E-1 1.37364E-1 1.39216E-1 1.35173E-1 1.22034E-1 1.22813E-1 1.23911E-1 1.11771E-1 1.11915E-1 1.11915E-1 9.87214E-2 9.73112E-2 9.62969E-2 8.46471E-2 8.46471E-2 8.44227E-2 7.50845E-2 7.94251E-2 1.48493E-2 3.48775E-2 1.68836E-1 2.39805E-1 2.16523E-1 1.3239E-1 8.59747E-2 6.86401E-2 5.65833E-2 5.91313E-2 5.92928E-2 5.86491E-2 5.02192E-2 5.16207E-2 6.13744E-2 6.72375E-2 5.2786E-2 4.96853E-2 5.0583E-2 5.48534E-2 7.02297E-2 8.50412E-2 4.86949E-2 8.25706E-2 1.96315E-1 2.31265E-1 2.16878E-1 7.99396E-2 5.36071E-2 9.65531E-2 1.72715E-1 1.61373E-1 7.59522E-2 1.13701E-1 1.16883E-1 1.31846E-1 1.45756E-1 1.61045E-1 1.65416E-1 1.34103E-1 1.60938E-1 1.39135E-1 1.35079E-1 1.32878E-1 1.20464E-1 1.03274E-1 8.02425E-2 9.34513E-2 1.09187E-1 9.74609E-2 7.26618E-2 5.86322E-2 8.20108E-2 6.43038E-2 6.54637E-2 6.02411E-2 6.19231E-2 6.3337E-2 5.90789E-2 5.14612E-2 4.39208E-2 5.15876E-2 4.75749E-2 3.52367E-2 5.84064E-2 4.03603E-2 3.71815E-2 4.82517E-2 3.71904E-2 2.69616E-2 2.32129E-2 2.27842E-2 2.22532E-2 2.11254E-2 1.9776E-2 1.78982E-2 2.02614E-2 1.82257E-2 2.07917E-2 1.11675E-2 6.83701E-3 4.42669E-3 4.92304E-3 3.33404E-3 5.15508E-3 8.09326E-3 1.29584E-2 1.85378E-2 3.6243E-2 5.44598E-2 2.99637E-2 5.79612E-2 8.16608E-2 6.41211E-2 6.51114E-2 7.33335E-2 1.00876E-1 1.19707E-1 1.31053E-1 1.49043E-1 1.57202E-1 1.67601E-1 1.49365E-1 1.53237E-1 1.28906E-1 1.51204E-1 1.84567E-1 2.35081E-1 2.03668E-1 8.81344E-2 5.25272E-2 7.63964E-2 1.11996E-1 3.01815E-1 3.9018E-1 3.36004E-1 2.05253E-1 1.91062E-1 1.90987E-1 2.07013E-1 3.75087E-1 3.3932E-1 3.14066E-1 3.30549E-1 3.50441E-1 3.92083E-1 4.38219E-1 4.11836E-1 -9999 -9999 -9999 -9999 -9999 -9999 -9999 -9999 -9999 -9999 -9999 -9999 -9999 -9999 -9999 -9999 -9999 -9999 -9999 -9999 -9999 -9999 -9999 -9999 -9999 -9999 -9999 -9999 -9999 -9999 -9999 -9999 -9999 -9999 -9999 -9999 -9999 -9999 -9999 -9999 -9999 -9999 -9999
-9999 -9999 -9999 -9999 -9999 -9999 -9999 -9999 -9999 -9999 -9999 -9999 -9999 -9999 -9999 -9999 -9999 -9999 -9999 -9999 -9999 -9999 -9999 -9999 -9999 -9999 -9999 -9999 -9999 -9999 -9999 -9999 -9999 -9999 -9999 -9999 -9999 -9999 -9999 -9999 -9999 -9999 -9999 -9999 -9999 -9999 -9999 -9999 -9999 -9999 -9999 -9999 -9999 -9999 -9999 -9999 -9999 -9999 -9999 -9999 -9999 -9999 -9999 -9999 1.78559E-1 1.80735E-1 1.83915E-1 1.69958E-1 1.72285E-1 1.74874E-1 1.59939E-1 1.61266E-1 1.62825E-1 1.47716E-1 1.50002E-1 1.36337E-1 1.38053E-1 1.34429E-1 1.21724E-1 1.23283E-1 1.24226E-1 1.12348E-1 1.12204E-1 1.11771E-1 9.91092E-2 9.88505E-2 9.8335E-2 8.64623E-2 8.61193E-2 8.63478E-2 7.58941E-2 7.53872E-2 7.71236E-2 1.26434E-2 1.92057E-2 1.47082E-1 2.15135E-1 2.23969E-1 1.62769E-1 9.99583E-2 7.17631E-2 5.65059E-2 5.8569E-2 5.9212E-2 5.90506E-2 5.36627E-2 5.66857E-2 6.90794E-2 8.20915E-2 6.04818E-2 5.33134E-2 5.42907E-2 5.43652E-2 4.59833E-2 4.93388E-2 6.74563E-2 1.04633E-1 1.57475E-1 1.2695E-1 9.16985E-2 5.42731E-2 7.1102E-2 1.59547E-1 1.61846E-1 1.76263E-1 1.06467E-1 5.9719E-2 9.11374E-2 1.12292E-1 1.31396E-1 1.13509E-1 1.50745E-1 1.32296E-1 1.43117E-1 1.19366E-1 1.14303E-1 1.14414E-1 8.80124E-2 7.77961E-2 7.60517E-2 8.61621E-2 1.06468E-1 1.22043E-1 8.76943E-2 8.45069E-2 9.99421E-2 8.61212E-2 8.43235E-2 7.69294E-2 6.54137E-2 5.53211E-2 4.88516E-2 5.45098E-2 5.80389E-2 5.42274E-2 4.9796E-2 4.57215E-2 5.51154E-2 4.6153E-2 4.65559E-2 5.07988E-2 3.70707E-2 3.4768E-2 2.02649E-2 1.24359E-2 1.1853E-2 1.51234E-2 1.52133E-2 2.43648E-2 1.87289E-2 1.57232E-2 1.54377E-2 6.55365E-3 6.54713E-3 3.60745E-3 2.73101E-3 4.9902E-3 7.91441E-3 1.27892E-2 1.78124E-2 2.5503E-2 3.6243E-2 3.5067E-2 2.22007E-2 5.10151E-2 6.96863E-2 4.77665E-2 4.66274E-2 9.19233E-2 1.02701E-1 9.55717E-2 1.38508E-1 1.20427E-1 1.32181E-1 1.47745E-1 1.74283E-1 1.74418E-1 1.65111E-1 1.82063E-1 1.43364E-1 2.4949E-1 2.05547E-1 9.33815E-2 5.41657E-2 8.60731E-2 1.25569E-1 2.22057E-1 2.64931E-1 3.8851E-1 2.72391E-1 2.09696E-1 1.62123E-1 3.73095E-1 3.65833E-1 3.36018E-1 3.4739E-1 3.40057E-1 3.99466E-1 4.28514E-1 4.43477E-1 3.97214E-1 -9999 -9999 -9999 -9999 -9999 -9999 -9999 -9999 -9999 -9999 -9999 -9999 -9999 -9999 -9999 -9999 -9999 -9999 -9999 -9999 -9999 -9999 -9999 -9999 -9999 -9999 -9999 -9999 -9999 -9999 -9999 -9999 -9999 -9999 -9999 -9999 -9999 -9999 -9999 -9999 -9999 -9999 -9999
-9999 -9999 -9999 -9999 -9999 -9999 -9999 -9999 -9999 -9999 -9999 -9999 -9999 -9999 -9999 -9999 -9999 -9999 -9999 -9999 -9999 -9999 -9999 -9999 -9999 -9999 -9999 -9999 -9999 -9999 -9999 -9999 -9999 -9999 -9999 -9999 -9999 -9999 -9999 -9999 -9999 -9999 -9999 -9999 -9999 -9999 -9999 -9999 -9999 -9999 -9999 -9999 -9999 -9999 -9999 -9999 -9999 -9999 -9999 -9999 -9999 -9999 1.95133E-1 1.96943E-1 1.79765E-1 1.81953E-1 1.84408E-1 1.69496E-1 1.72988E-1 1.59059E-1 1.62155E-1 1.63722E-1 1.47922E-1 1.49793E-1 1.51684E-1 1.37708E-1 1.3426E-1 1.3575E-1 1.22813E-1 1.24542E-1 1.25812E-1 1.13365E-1 1.13365E-1 1.1206E-1 9.89798E-2 9.93684E-2 9.93684E-2 8.80793E-2 8.81959E-2 8.81959E-2 7.72269E-2 7.64042E-2 7.67117E-2 1.04038E-2 1.33E-2 3.70658E-2 1.87517E-1 2.24781E-1 1.98003E-1 1.26656E-1 7.12014E-2 6.01068E-2 5.78536E-2 5.84891E-2 5.14082E-2 5.44039E-2 5.75447E-2 6.5954E-2 6.17096E-2 5.87552E-2 5.76613E-2 5.6723E-2 5.66455E-2 5.03329E-2 4.59197E-2 5.20943E-2 5.98391E-2 6.4312E-2 5.60873E-2 5.55524E-2 6.55061E-2 1.06703E-1 2.02111E-1 1.6365E-1 1.66344E-1 1.33625E-1 8.10667E-2 6.39976E-2 9.5858E-2 7.91649E-2 6.49333E-2 9.62978E-2 1.31052E-1 1.28183E-1 8.77676E-2 6.54379E-2 7.00114E-2 7.00114E-2 7.47E-2 7.5328E-2 8.28612E-2 9.50008E-2 1.10197E-1 1.01512E-1 8.87356E-2 9.10114E-2 9.82195E-2 7.08689E-2 7.6931E-2 5.75264E-2 6.04435E-2 5.99745E-2 6.73969E-2 5.17979E-2 4.98753E-2 3.41359E-2 3.74224E-2 3.64573E-2 3.33651E-2 4.89417E-2 4.69858E-2 3.4575E-2 3.63199E-2 2.87366E-2 1.40677E-2 1.17312E-2 1.52162E-2 9.1469E-3 1.25796E-2 1.46427E-2 1.66608E-2 1.73671E-2 1.17839E-2 4.88208E-3 3.21285E-3 2.6863E-3 4.94713E-3 6.96217E-3 1.09328E-2 1.33739E-2 1.84828E-2 2.3087E-2 1.88471E-2 2.83454E-2 4.68037E-2 3.94422E-2 3.63231E-2 4.29473E-2 9.68947E-2 9.70183E-2 9.67821E-2 1.31651E-1 1.49108E-1 1.15398E-1 1.31276E-1 1.60029E-1 1.50751E-1 1.77658E-1 1.24058E-1 2.12876E-1 1.78709E-1 2.45214E-1 2.03766E-1 1.40689E-1 2.69819E-1 1.61248E-1 1.49668E-1 2.72967E-1 3.40458E-1 2.38488E-1 1.89929E-1 3.73863E-1 3.60899E-1 3.43748E-1 3.29461E-1 3.41463E-1 3.36751E-1 3.98679E-1 4.23299E-1 4.29354E-1 -9999 -9999 -9999 -9999 -9999 -9999 -9999 -9999 -9999 -9999 -9999 -9999 -9999 -9999 -9999 -9999 -9999 -9999 -9999 -9999 -9999 -9999 -9999 -9999 -9999 -9999 -9999 -9999 -9999 -9999 -9999 -9999 -9999 -9999 -9999 -9999 -9999 -9999 -9999 -9999 -9999 -9999 -9999 -9999
-9999 -9999 -9999 -9999 -9999 -9999 -9999 -9999 -9999 -9999 -9999 -9999 -9999 -9999 -9999 -9999 -9999 -9999 -9999 -9999 -9999 -9999 -9999 -9999 -9999 -9999 -9999 -9999 -9999 -9999 -9999 -9999 -9999 -9999 -9999 -9999 -9999 -9999 -9999 -9999 -9999 -9999 -9999 -9999 -9999 -9999 -9999 -9999 -9999 -9999 -9999 -9999 -9999 -9999 -9999 -9999 -9999 -9999 -9999 -9999 -9999 -9999 3.42886E-2 3.10966E-2 3.13083E-2 1.83423E-1 1.68574E-1 1.71351E-1 1.74165E-1 1.61488E-1 1.65074E-1 1.6712E-1 1.50421E-1 1.50841E-1 1.53167E-1 1.33755E-1 1.35557E-1 1.22813E-1 1.23911E-1 1.25335E-1 1.13365E-1 1.1483E-1 1.14536E-1 1.00937E-1 1.0015E-1 1.00019E-1 8.8898E-2 8.96053E-2 8.99608E-2 7.94251E-2 7.88966E-2 7.82666E-2 7.76412E-2 6.92691E-2 1.10427E-2 1.92502E-2 1.23992E-1 1.83753E-1 2.25188E-1 1.69085E-1 8.55607E-2 6.41616E-2 5.76169E-2 4.98745E-2 5.31495E-2 5.4703E-2 5.93804E-2 6.30667E-2 6.57757E-2 6.6065E-2 6.21307E-2 6.66038E-2 6.42039E-2 7.80259E-2 7.72988E-2 6.73652E-2 5.72625E-2 5.44968E-2 6.9009E-2 9.36509E-2 1.72047E-1 1.9382E-1 1.99395E-1 1.35577E-1 1.14372E-1 1.52277E-1 1.3854E-1 8.91184E-2 6.2998E-2 6.7661E-2 7.32508E-2 8.20392E-2 1.13384E-1 1.00001E-1 7.36272E-2 6.55962E-2 6.71216E-2 6.76905E-2 7.34584E-2 7.55084E-2 8.22735E-2 9.13952E-2 9.81428E-2 9.98343E-2 9.49848E-2 8.53074E-2 6.35727E-2 4.86698E-2 4.19869E-2 3.71651E-2 3.99158E-2 3.01111E-2 3.94853E-2 3.39965E-2 4.08903E-2 6.23587E-2 5.85077E-2 5.00241E-2 4.3936E-2 3.92292E-2 4.53226E-2 4.00403E-2 3.19458E-2 1.83516E-2 1.4177E-2 3.16135E-2 1.74596E-2 1.34514E-2 1.07359E-2 1.83516E-2 1.95712E-2 2.36407E-2 1.2526E-2 1.03224E-2 4.72119E-3 2.72864E-3 3.51513E-3 3.52387E-3 7.28493E-3 9.01926E-3 1.24609E-2 1.31575E-2 1.10481E-2 2.22968E-2 2.49689E-2 2.00546E-2 1.97319E-2 4.56735E-2 7.23162E-2 6.82315E-2 5.93889E-2 8.59497E-2 9.626E-2 6.19848E-2 7.67426E-2 1.56848E-1 2.26169E-1 2.29946E-1 1.56066E-1 1.88025E-1 9.92925E-2 1.28496E-1 2.31819E-1 3.32526E-1 3.91816E-1 2.32438E-1 1.6688E-1 2.87983E-1 4.08545E-1 3.80959E-1 3.79413E-1 3.68502E-1 3.38218E-1 3.32731E-1 3.21894E-1 3.26929E-1 3.25486E-1 3.4523E-1 -9999 -9999 -9999 -9999 -9999 -9999 -9999 -9999 -9999 -9999 -9999 -9999 -9999 -9999 -9999 -9999 -9999 -9999 -9999 -9999 -9999 -9999 -9999 -9999 -9999 -9999 -9999 -9999 -9999 -9999 -9999 -9999 -9999 -9999 -9999 -9999 -9999 -9999 -9999 -9999 -9999 -9999 -9999 -9999 -9999 -9999
-9999 -9999 -9999 -9999 -9999 -9999 -9999 -9999 -9999 -9999 -9999 -9999 -9999 -9999 -9999 -9999 -9999 -9999 -9999 -9999 -9999 -9999 -9999 -9999 -9999 -9999 -9999 -9999 -9999 -9999 -9999 -9999 -9999 -9999 -9999 -9999 -9999 -9999 -9999 -9999 -9999 -9999 -9999 -9999 -9999 -9999 -9999 -9999 -9999 -9999 -9999 -9999 -9999 -9999 -9999 -9999 -9999 -9999 -9999 -9999 -9999 3.41036E-2 3.46617E-2 3.1436E-2 3.18654E-2 1.86888E-1 1.71119E-1 1.73694E-1 1.75823E-1 1.62378E-1 1.67577E-1 1.52106E-1 1.52318E-1 1.53167E-1 1.38431E-1 1.3479E-1 1.36715E-1 1.24068E-1 1.25494E-1 1.27485E-1 1.15273E-1 1.16462E-1 1.16015E-1 1.01994E-1 1.012E-1 1.01068E-1 8.97236E-2 9.03176E-2 9.12753E-2 8.12463E-2 8.07068E-2 8.07068E-2 7.03045E-2 6.98321E-2 6.89668E-2 1.02472E-2 9.73592E-2 1.59924E-1 2.42943E-1 1.9597E-1 1.24883E-1 7.26533E-2 5.93737E-2 4.89212E-2 4.97373E-2 5.53818E-2 6.59326E-2 8.51254E-2 9.71818E-2 8.94379E-2 9.91888E-2 9.65369E-2 1.23461E-1 1.61436E-1 1.94891E-1 1.32771E-1 8.27873E-2 9.14789E-2 1.43883E-1 2.02726E-1 1.9034E-1 1.54817E-1 1.48294E-1 8.6341E-2 7.14433E-2 9.22189E-2 1.40008E-1 1.28183E-1 9.67536E-2 7.22008E-2 9.55224E-2 1.11906E-1 1.09061E-1 1.12365E-1 1.17992E-1 9.03182E-2 7.40731E-2 7.43433E-2 7.31071E-2 7.41655E-2 8.13025E-2 9.16101E-2 8.73812E-2 9.10937E-2 8.16152E-2 7.35413E-2 6.79982E-2 6.01547E-2 5.58299E-2 3.20653E-2 2.41405E-2 2.82726E-2 3.69785E-2 6.04686E-2 6.56578E-2 5.69779E-2 4.87776E-2 4.60368E-2 3.9972E-2 3.7946E-2 2.63397E-2 3.02115E-2 2.07554E-2 1.73638E-2 2.02316E-2 3.9614E-2 2.44974E-2 1.95712E-2 1.46427E-2 2.37258E-2 2.89966E-2 3.03215E-2 1.71999E-2 1.33773E-2 6.33726E-3 4.71551E-3 3.14385E-3 2.46289E-3 4.13869E-3 6.94018E-3 6.92818E-3 7.49824E-3 6.71569E-3 9.90456E-3 1.31067E-2 1.27839E-2 1.69591E-2 3.05621E-2 3.82914E-2 3.31934E-2 3.6716E-2 4.5434E-2 4.87875E-2 7.49495E-2 1.0284E-1 1.48369E-1 2.3492E-1 2.28182E-1 1.9381E-1 2.10717E-1 1.16389E-1 1.07154E-1 1.44699E-1 1.63973E-1 3.08652E-1 3.45894E-1 3.42946E-1 3.07614E-1 3.99508E-1 2.4393E-1 3.68346E-1 3.65833E-1 3.35652E-1 3.28374E-1 3.20821E-1 3.29461E-1 3.20464E-1 3.20464E-1 -9999 -9999 -9999 -9999 -9999 -9999 -9999 -9999 -9999 -9999 -9999 -9999 -9999 -9999 -9999 -9999 -9999 -9999 -9999 -9999 -9999 -9999 -9999 -9999 -9999 -9999 -9999 -9999 -9999 -9999 -9999 -9999 -9999 -9999 -9999 -9999 -9999 -9999 -9999 -9999 -9999 -9999 -9999 -9999 -9999 -9999
-9999 -9999 -9999 -9999 -9999 -9999 -9999 -9999 -9999 -9999 -9999 -9999 -9999 -9999 -9999 -9999 -9999 -9999 -9999 -9999 -9999 -9999 -9999 -9999 -9999 -9999 -9999 -9999 -9999 -9999 -9999 -9999 -9999 -9999 -9999 -9999 -9999 -9999 -9999 -9999 -9999 -9999 -9999 -9999 -9999 -9999 -9999 -9999 -9999 -9999 -9999 -9999 -9999 -9999 -9999 -9999 -9999 -9999 -9999 -9999 -9999 -9999 -9999 3.1736E-2 3.22567E-2 2.92414E-2 2.96015E-2 2.98439E-2 2.70417E-2 1.63947E-1 1.67806E-1 1.53167E-1 1.53807E-1 1.54878E-1 1.34981E-1 1.36715E-1 1.38467E-1 1.25176E-1 1.26612E-1 1.15273E-1 1.1751E-1 1.19022E-1 1.04817E-1 1.0333E-1 1.02928E-1 9.1035E-2 9.07953E-2 9.12753E-2 8.15717E-2 8.25548E-2 8.29951E-2 8.35486E-2 7.33987E-2 7.24185E-2 6.85953E-2 6.41057E-2 8.57199E-2 1.42101E-1 2.16082E-1 2.43278E-1 1.88034E-1 9.91007E-2 5.66672E-2 4.93957E-2 4.8518E-2 5.22634E-2 6.47145E-2 1.11652E-1 1.21828E-1 1.17709E-1 1.22192E-1 1.4351E-1 1.66399E-1 1.79762E-1 2.12619E-1 1.72244E-1 1.25106E-1 1.17793E-1 1.45316E-1 1.95725E-1 2.02726E-1 1.92451E-1 1.287E-1 8.80575E-2 6.93204E-2 1.07739E-1 1.48092E-1 1.31087E-1 9.21014E-2 1.11582E-1 9.89469E-2 1.0682E-1 1.21721E-1 1.23874E-1 1.27779E-1 1.11429E-1 1.05977E-1 8.74949E-2 7.09431E-2 7.30196E-2 7.35464E-2 8.37499E-2 8.5005E-2 8.57793E-2 8.41044E-2 6.15456E-2 6.7582E-2 6.70698E-2 6.85358E-2 4.42295E-2 2.65432E-2 3.86907E-2 7.26618E-2 6.14574E-2 5.51558E-2 4.24389E-2 3.22943E-2 3.10347E-2 3.43483E-2 2.98715E-2 2.37401E-2 2.63837E-2 2.53936E-2 2.26312E-2 2.42832E-2 2.53958E-2 3.05559E-2 2.85375E-2 2.91813E-2 3.00756E-2 3.2715E-2 3.33479E-2 1.56118E-2 1.41247E-2 1.1279E-2 9.06493E-3 4.74208E-3 2.2989E-3 2.76621E-3 4.44157E-3 4.27844E-3 3.94068E-3 5.09236E-3 8.34431E-3 1.44376E-2 1.79337E-2 2.40041E-2 2.74856E-2 2.73926E-2 2.88148E-2 4.85254E-2 6.05883E-2 7.30312E-2 1.13149E-1 1.8119E-1 1.7977E-1 2.27448E-1 2.21356E-1 2.59918E-1 1.92574E-1 2.35102E-1 2.85163E-1 1.8561E-1 1.23267E-1 1.46299E-1 2.57949E-1 3.91816E-1 4.08525E-1 2.97744E-1 2.11161E-1 3.68346E-1 3.70796E-1 3.52241E-1 3.33096E-1 3.23687E-1 3.35652E-1 3.23329E-1 -9999 -9999 -9999 -9999 -9999 -9999 -9999 -9999 -9999 -9999 -9999 -9999 -9999 -9999 -9999 -9999 -9999 -9999 -9999 -9999 -9999 -9999 -9999 -9999 -9999 -9999 -9999 -9999 -9999 -9999 -9999 -9999 -9999 -9999 -9999 -9999 -9999 -9999 -9999 -9999 -9999 -9999 -9999 -9999 -9999 -9999 -9999
-9999 -9999 -9999 -9999 -9999 -9999 -9999 -9999 -9999 -9999 -9999 -9999 -9999 -9999 -9999 -9999 -9999 -9999 -9999 -9999 -9999 -9999 -9999 -9999 -9999 -9999 -9999 -9999 -9999 -9999 -9999 -9999 -9999 -9999 -9999 -9999 -9999 -9999 -9999 -9999 -9999 -9999 -9999 -9999 -9999 -9999 -9999 -9999 -9999 -9999 -9999 -9999 -9999 -9999 -9999 -9999 -9999 -9999 -9999 -9999 -9999 -9999 3.13508E-2 3.19087E-2 3.25202E-2 2.95211E-2 2.96821E-2 3.00066E-2 2.70417E-2 1.63273E-1 1.68035E-1 1.5338E-1 1.54663E-1 1.3479E-1 1.42191E-1 1.38467E-1 1.25176E-1 1.26612E-1 1.27303E-1 1.15421E-1 1.18264E-1 1.20016E-1 1.06048E-1 1.05226E-1 1.0509E-1 9.29732E-2 9.27289E-2 9.29732E-2 8.26647E-2 8.35486E-2 8.44412E-2 7.47914E-2 7.55981E-2 7.4591E-2 6.3866E-2 6.7059E-2 1.376E-2 1.41266E-1 2.13295E-1 2.51725E-1 2.51725E-1 1.5021E-1 6.88486E-2 5.22634E-2 4.80515E-2 4.318E-2 5.34982E-2 7.63076E-2 9.16096E-2 1.14677E-1 1.10851E-1 1.27814E-1 1.53638E-1 1.51954E-1 1.6124E-1 6.94143E-2 6.09636E-2 6.5582E-2 6.5582E-2 1.32036E-1 1.84732E-1 1.42296E-1 9.39306E-2 6.93204E-2 8.54864E-2 1.3804E-1 1.65416E-1 1.4544E-1 9.93743E-2 1.00067E-1 1.08601E-1 1.14339E-1 1.13518E-1 1.20359E-1 1.34942E-1 1.16184E-1 1.14276E-1 1.05227E-1 8.58572E-2 7.34584E-2 7.15456E-2 7.40768E-2 9.08086E-2 8.06514E-2 9.18348E-2 6.42985E-2 7.49026E-2 5.83297E-2 7.49026E-2 3.4596E-2 3.20653E-2 5.05763E-2 7.1846E-2 5.48124E-2 5.02531E-2 4.00497E-2 4.74346E-2 3.92885E-2 2.71927E-2 2.97772E-2 2.40467E-2 2.65109E-2 3.45188E-2 3.37079E-2 3.08898E-2 2.88475E-2 2.21627E-2 1.94613E-2 2.46745E-2 2.24499E-2 1.61704E-2 2.15011E-2 2.29993E-2 1.76166E-2 1.3368E-2 8.88473E-3 4.70168E-3 2.38156E-3 4.01711E-3 4.27895E-3 4.68659E-3 4.65015E-3 7.54374E-3 9.15033E-3 1.0701E-2 9.98964E-3 1.92595E-2 2.22099E-2 2.88759E-2 4.77217E-2 5.72897E-2 7.18022E-2 1.07787E-1 1.40968E-1 1.08337E-1 1.22192E-1 1.86779E-1 1.98033E-1 1.89644E-1 3.30125E-1 3.37539E-1 2.49631E-1 3.4491E-1 2.21188E-1 1.34688E-1 1.6079E-1 2.6881E-1 2.28181E-1 2.00576E-1 1.89141E-1 3.79268E-1 3.74247E-1 3.60521E-1 3.38953E-1 3.61278E-1 3.40057E-1 3.25486E-1 -9999 -9999 -9999 -9999 -9999 -9999 -9999 -9999 -9999 -9999 -9999 -9999 -9999 -9999 -9999 -9999 -9999 -9999 -9999 -9999 -9999 -9999 -9999 -9999 -9999 -9999 -9999 -9999 -9999 -9999 -9999 -9999 -9999 -9999 -9999 -9999 -9999 -9999 -9999 -9999 -9999 -9999 -9999 -9999 -9999 -9999 -9999
-9999 -9999 -9999 -9999 -9999 -9999 -9999 -9999 -9999 -9999 -9999 -9999 -9999 -9999 -9999 -9999 -9999 -9999 -9999 -9999 -9999 -9999 -9999 -9999 -9999 -9999 -9999 -9999 -9999 -9999 -9999 -9999 -9999 -9999 -9999 -9999 -9999 -9999 -9999 -9999 -9999 -9999 -9999 -9999 -9999 -9999 -9999 -9999 -9999 -9999 -9999 -9999 -9999 -9999 -9999 -9999 -9999 -9999 -9999 -9999 -9999 3.46617E-2 3.14787E-2 3.2213E-2 3.26969E-2 2.97225E-2 2.99658E-2 2.69681E-2 2.72266E-2 2.7751E-2 2.53066E-2 1.54449E-1 1.56604E-1 1.36328E-1 1.38271E-1 1.39843E-1 1.26291E-1 1.27851E-1 1.28217E-1 1.15273E-1 1.17661E-1 1.19497E-1 1.06738E-1 1.06738E-1 1.06738E-1 9.48238E-2 9.45751E-2 9.46994E-2 8.3771E-2 8.43291E-2 8.52293E-2 7.52947E-2 7.59027E-2 7.49924E-2 6.21336E-2 9.85689E-3 1.70306E-2 1.15077E-1 1.96522E-1 2.51611E-1 2.6995E-1 1.76409E-1 9.18E-2 6.05246E-2 4.93276E-2 4.14755E-2 4.49512E-2 5.52124E-2 7.36685E-2 4.92406E-2 5.01991E-2 5.16065E-2 5.89649E-2 5.68924E-2 4.71472E-2 4.48906E-2 4.23071E-2 4.73913E-2 9.26521E-2 1.11532E-1 1.68956E-1 1.38101E-1 1.0113E-1 7.14433E-2 9.61946E-2 1.26807E-1 1.43531E-1 1.53245E-1 1.26499E-1 1.05063E-1 1.31846E-1 1.06772E-1 1.27044E-1 1.29434E-1 1.34498E-1 1.23296E-1 1.24794E-1 1.09481E-1 9.52187E-2 8.31565E-2 7.79857E-2 7.7061E-2 8.18839E-2 8.59485E-2 7.92906E-2 4.48238E-2 3.57039E-2 3.61305E-2 3.88459E-2 2.91778E-2 3.20653E-2 4.91004E-2 6.65625E-2 5.64513E-2 5.29914E-2 4.29437E-2 5.08899E-2 3.6658E-2 3.39731E-2 3.1733E-2 1.95856E-2 1.79298E-2 2.32963E-2 1.91528E-2 2.16722E-2 2.69377E-2 2.90313E-2 2.35141E-2 2.25191E-2 2.13933E-2 2.16004E-2 2.39744E-2 1.89978E-2 1.35614E-2 1.13502E-2 5.62312E-3 2.95092E-3 2.38156E-3 3.65319E-3 4.26968E-3 3.95647E-3 4.80278E-3 6.4212E-3 5.29122E-3 8.49665E-3 7.7146E-3 1.41978E-2 1.6657E-2 1.47227E-2 2.4005E-2 2.47748E-2 3.21175E-2 6.28074E-2 1.05206E-1 8.23356E-2 1.35048E-1 9.35881E-2 7.21982E-2 1.36565E-1 2.60518E-1 2.75542E-1 1.58016E-1 2.6309E-1 3.2403E-1 1.65536E-1 1.25871E-1 1.3338E-1 1.72285E-1 1.86367E-1 1.87024E-1 4.01829E-1 3.75401E-1 3.63552E-1 3.41162E-1 3.64312E-1 3.41162E-1 3.26568E-1 -9999 -9999 -9999 -9999 -9999 -9999 -9999 -9999 -9999 -9999 -9999 -9999 -9999 -9999 -9999 -9999 -9999 -9999 -9999 -9999 -9999 -9999 -9999 -9999 -9999 -9999 -9999 -9999 -9999 -9999 -9999 -9999 -9999 -9999 -9999 -9999 -9999 -9999 -9999 -9999 -9999 -9999 -9999 -9999 -9999 -9999 -9999
-9999 -9999 -9999 -9999 -9999 -9999 -9999 -9999 -9999 -9999 -9999 -9999 -9999 -9999 -9999 -9999 -9999 -9999 -9999 -9999 -9999 -9999 -9999 -9999 -9999 -9999 -9999 -9999 -9999 -9999 -9999 -9999 -9999 -9999 -9999 -9999 -9999 -9999 -9999 -9999 -9999 -9999 -9999 -9999 -9999 -9999 -9999 -9999 -9999 -9999 -9999 -9999 -9999 -9999 -9999 -9999 -9999 -9999 -9999 -9999 3.43815E-2 3.48497E-2 3.19087E-2 3.25202E-2 2.95613E-2 2.99252E-2 3.03346E-2 2.73009E-2 2.76002E-2 2.80932E-2 2.548E-2 1.55739E-1 1.5769E-1 1.38076E-1 1.39843E-1 1.25653E-1 1.27668E-1 1.29322E-1 1.15718E-1 1.16313E-1 1.17962E-1 1.07292E-1 1.0897E-1 1.09252E-1 9.67073E-2 9.58242E-2 9.58242E-2 8.50034E-2 8.5569E-2 8.6024E-2 7.63106E-2 7.67204E-2 7.64128E-2 6.61575E-2 6.52672E-2 9.84322E-3 1.67175E-2 4.07311E-2 1.83411E-1 2.51611E-1 2.54269E-1 2.17069E-1 1.2121E-1 7.1617E-2 4.57675E-2 4.1591E-2 4.22902E-2 4.65335E-2 5.84768E-2 7.49051E-2 7.57837E-2 7.16695E-2 8.34807E-2 3.77048E-2 3.62406E-2 3.44778E-2 3.79543E-2 4.35864E-2 1.03452E-1 1.28614E-1 1.523E-1 1.67982E-1 9.59623E-2 6.7256E-2 8.05474E-2 8.05474E-2 9.82047E-2 1.40929E-1 1.41804E-1 1.20359E-1 1.3117E-1 1.1693E-1 1.3117E-1 1.22574E-1 1.28502E-1 1.29724E-1 1.29426E-1 1.18397E-1 1.16343E-1 1.02834E-1 9.49847E-2 8.59144E-2 8.69695E-2 8.5005E-2 6.18357E-2 6.57668E-2 6.10218E-2 2.82726E-2 3.41419E-2 3.63479E-2 4.24785E-2 6.79419E-2 6.35673E-2 5.15166E-2 4.86698E-2 3.12623E-2 4.29437E-2 3.73064E-2 2.83951E-2 2.63848E-2 2.4206E-2 1.84301E-2 1.7599E-2 2.78354E-2 2.95084E-2 2.61807E-2 2.44386E-2 2.47503E-2 1.9365E-2 1.33639E-2 1.61976E-2 1.76438E-2 1.53824E-2 1.4631E-2 9.44794E-3 5.4246E-3 3.52195E-3 3.23806E-3 4.91279E-3 5.22137E-3 6.22972E-3 6.65861E-3 6.26095E-3 8.58029E-3 1.21983E-2 1.46592E-2 1.28978E-2 1.56267E-2 1.24911E-2 1.69813E-2 1.69813E-2 3.20806E-2 6.38813E-2 7.61444E-2 6.53718E-2 9.99378E-2 6.15847E-2 3.82791E-2 9.07077E-2 1.66049E-1 1.77755E-1 1.106E-1 2.60795E-1 3.12686E-1 2.05698E-1 1.81275E-1 2.18952E-1 1.97289E-1 1.82805E-1 3.66628E-1 3.95144E-1 3.72712E-1 3.59764E-1 3.38585E-1 3.59009E-1 3.38218E-1 3.19815E-1 -9999 -9999 -9999 -9999 -9999 -9999 -9999 -9999 -9999 -9999 -9999 -9999 -9999 -9999 -9999 -9999 -9999 -9999 -9999 -9999 -9999 -9999 -9999 -9999 -9999 -9999 -9999 -9999 -9999 -9999 -9999 -9999 -9999 -9999 -9999 -9999 -9999 -9999 -9999 -9999 -9999 -9999 -9999 -9999 -9999 -9999 -9999
-9999 -9999 -9999 -9999 -9999 -9999 -9999 -9999 -9999 -9999 -9999 -9999 -9999 -9999 -9999 -9999 -9999 -9999 -9999 -9999 -9999 -9999 -9999 -9999 -9999 -9999 -9999 -9999 -9999 -9999 -9999 -9999 -9999 -9999 -9999 -9999 -9999 -9999 -9999 -9999 -9999 -9999 -9999 -9999 -9999 -9999 -9999 -9999 -9999 -9999 -9999 -9999 -9999 -9999 -9999 -9999 -9999 -9999 -9999 -9999 3.44281E-2 3.15643E-2 3.23005E-2 3.27857E-2 2.96015E-2 3.00883E-2 3.0833E-2 2.7751E-2 2.79787E-2 2.82466E-2 2.56195E-2 2.60781E-2 2.35456E-2 1.39055E-1 1.40634E-1 1.26612E-1 1.28584E-1 1.30248E-1 1.1736E-1 1.18113E-1 1.19497E-1 1.08548E-1 1.10102E-1 1.12123E-1 9.94003E-2 9.88822E-2 9.84953E-2 8.75178E-2 8.80985E-2 8.84486E-2 7.79621E-2 7.7858E-2 7.765E-2 6.69684E-2 6.28984E-2 9.76163E-3 1.08941E-2 3.01065E-2 1.65508E-1 2.60734E-1 2.67491E-1 2.31425E-1 1.41549E-1 8.81728E-2 5.30593E-2 4.37224E-2 4.01563E-2 4.38438E-2 4.2922E-2 5.55098E-2 6.48834E-2 6.13481E-2 6.53247E-2 6.0114E-2 6.33245E-2 6.47781E-2 7.30329E-2 4.7314E-2 5.66006E-2 9.41106E-2 1.13167E-1 1.3953E-1 1.02754E-1 9.34102E-2 9.06983E-2 7.14433E-2 8.51838E-2 1.42793E-1 1.43733E-1 1.08851E-1 1.09103E-1 9.91217E-2 1.13864E-1 1.34952E-1 1.23452E-1 1.20301E-1 1.1693E-1 1.13586E-1 1.09302E-1 9.3003E-2 8.14539E-2 7.06865E-2 8.93251E-2 8.09714E-2 7.07432E-2 7.67986E-2 7.04829E-2 3.91844E-2 4.17693E-2 6.96183E-2 5.08431E-2 6.31911E-2 6.2114E-2 4.79521E-2 3.90774E-2 3.00023E-2 3.82753E-2 3.55463E-2 2.06237E-2 2.17433E-2 2.21315E-2 1.7599E-2 1.04082E-2 1.32494E-2 1.51234E-2 1.89518E-2 2.29269E-2 2.68542E-2 2.0818E-2 1.30228E-2 1.48947E-2 1.26109E-2 1.37381E-2 1.42113E-2 1.07744E-2 7.14337E-3 5.29414E-3 5.93736E-3 1.10533E-2 1.29971E-2 1.47918E-2 1.60236E-2 1.22571E-2 2.08067E-2 3.23573E-2 3.29112E-2 2.41988E-2 1.60109E-2 1.24911E-2 1.08487E-2 1.23338E-2 2.40898E-2 4.79841E-2 4.37279E-2 4.64875E-2 7.30358E-2 4.91966E-2 2.44844E-2 5.09355E-2 1.07772E-1 9.59121E-2 1.35391E-1 3.23946E-1 2.94009E-1 2.23314E-1 1.96746E-1 2.94273E-1 2.40529E-1 1.89951E-1 3.66628E-1 3.74247E-1 3.63173E-1 3.38953E-1 3.24766E-1 3.47762E-1 3.42639E-1 3.49321E-1 -9999 -9999 -9999 -9999 -9999 -9999 -9999 -9999 -9999 -9999 -9999 -9999 -9999 -9999 -9999 -9999 -9999 -9999 -9999 -9999 -9999 -9999 -9999 -9999 -9999 -9999 -9999 -9999 -9999 -9999 -9999 -9999 -9999 -9999 -9999 -9999 -9999 -9999 -9999 -9999 -9999 -9999 -9999 -9999 -9999 -9999 -9999
-9999 -9999 -9999 -9999 -9999 -9999 -9999 -9999 -9999 -9999 -9999 -9999 -9999 -9999 -9999 -9999 -9999 -9999 -9999 -9999 -9999 -9999 -9999 -9999 -9999 -9999 -9999 -9999 -9999 -9999 -9999 -9999 -9999 -9999 -9999 -9999 -9999 -9999 -9999 -9999 -9999 -9999 -9999 -9999 -9999 -9999 -9999 -9999 -9999 -9999 -9999 -9999 -9999 -9999 -9999 -9999 -9999 -9999 -9999 -9999 3.46149E-2 3.17791E-2 3.26527E-2 3.30533E-2 2.98439E-2 3.04998E-2 2.78267E-2 2.80932E-2 2.83236E-2 2.548E-2 2.5795E-2 2.62566E-2 2.35778E-2 2.40665E-2 1.42028E-1 1.27851E-1 1.29877E-1 1.1706E-1 1.18567E-1 1.19843E-1 1.07709E-1 1.09111E-1 1.10814E-1 1.00313E-1 1.01365E-1 1.00837E-1 8.88E-2 8.93884E-2 9.03372E-2 7.96464E-2 7.91165E-2 7.84849E-2 7.79621E-2 6.76054E-2 6.63369E-2 9.65388E-3 1.02653E-2 2.79337E-2 1.50917E-1 2.15035E-1 2.67474E-1 2.31425E-1 1.69644E-1 9.47619E-2 6.24493E-2 4.71811E-2 4.13466E-2 3.79751E-2 4.34011E-2 5.79934E-2 7.40027E-2 7.35154E-2 7.14067E-2 7.46739E-2 6.94989E-2 6.88369E-2 7.5149E-2 4.84863E-2 5.97926E-2 9.49776E-2 1.05303E-1 1.13018E-1 1.54995E-1 1.47284E-1 1.08086E-1 5.60773E-2 8.1514E-2 1.38826E-1 1.27477E-1 9.39721E-2 1.092E-1 1.09454E-1 1.14213E-1 1.34952E-1 1.25418E-1 1.18064E-1 1.27477E-1 1.25066E-1 1.10113E-1 1.03976E-1 7.52017E-2 6.66084E-2 6.24976E-2 4.37234E-2 6.29028E-2 5.22455E-2 4.66421E-2 4.19845E-2 1.13586E-1 1.20818E-1 6.88449E-2 6.36651E-2 5.07175E-2 4.77289E-2 5.34853E-2 2.72102E-2 1.89269E-2 2.60265E-2 3.12823E-2 1.50644E-2 1.12219E-2 1.01546E-2 7.35347E-3 1.2242E-2 1.89518E-2 2.61145E-2 2.68619E-2 2.35968E-2 2.18464E-2 1.88137E-2 1.62759E-2 1.40772E-2 1.24878E-2 1.04474E-2 7.00413E-3 5.10637E-3 6.33726E-3 4.77263E-3 7.78734E-3 1.52441E-2 2.24781E-2 3.19299E-2 2.99637E-2 5.43457E-2 6.22764E-2 4.07716E-2 6.3917E-2 4.99926E-2 1.82766E-2 1.08487E-2 1.12025E-2 1.92894E-2 2.82134E-2 2.52715E-2 3.15128E-2 4.58277E-2 2.95913E-2 2.08941E-2 4.78882E-2 7.12278E-2 8.52324E-2 1.68749E-1 2.90735E-1 2.62528E-1 1.96376E-1 2.3454E-1 3.53125E-1 2.24663E-1 1.89973E-1 1.62441E-1 3.59387E-1 3.45904E-1 3.17967E-1 3.323E-1 3.28737E-1 3.66285E-1 4.17229E-1 -9999 -9999 -9999 -9999 -9999 -9999 -9999 -9999 -9999 -9999 -9999 -9999 -9999 -9999 -9999 -9999 -9999 -9999 -9999 -9999 -9999 -9999 -9999 -9999 -9999 -9999 -9999 -9999 -9999 -9999 -9999 -9999 -9999 -9999 -9999 -9999 -9999 -9999 -9999 -9999 -9999 -9999 -9999 -9999 -9999 -9999 -9999
-9999 -9999 -9999 -9999 -9999 -9999 -9999 -9999 -9999 -9999 -9999 -9999 -9999 -9999 -9999 -9999 -9999 -9999 -9999 -9999 -9999 -9999 -9999 -9999 -9999 -9999 -9999 -9999 -9999 -9999 -9999 -9999 -9999 -9999 -9999 -9999 -9999 -9999 -9999 -9999 -9999 -9999 -9999 -9999 -9999 -9999 -9999 -9999 -9999 -9999 -9999 -9999 -9999 -9999 -9999 -9999 -9999 -9999 -9999 3.43351E-2 3.49441E-2 3.21258E-2 3.29639E-2 2.99658E-2 3.03346E-2 3.10009E-2 2.81698E-2 2.84395E-2 2.88292E-2 2.58302E-2 2.60781E-2 2.64724E-2 2.38372E-2 2.42647E-2 2.18095E-2 2.21407E-2 1.31555E-1 1.18113E-1 1.20016E-1 1.2176E-1 1.09393E-1 1.09818E-1 1.10957E-1 1.00313E-1 1.02426E-1 1.02293E-1 8.99804E-2 9.0815E-2 9.16566E-2 8.08235E-2 8.01795E-2 7.91165E-2 6.58679E-2 6.81559E-2 6.69684E-2 5.57012E-2 9.99837E-3 2.12931E-2 1.48204E-1 2.31425E-1 2.67392E-1 2.29146E-1 1.90916E-1 1.10094E-1 7.27828E-2 5.40145E-2 4.5389E-2 3.9322E-2 4.91027E-2 8.25675E-2 9.28172E-2 8.80988E-2 9.73664E-2 8.47171E-2 7.64697E-2 6.92776E-2 7.08406E-2 3.93424E-2 5.7583E-2 1.02157E-1 8.21494E-2 1.26009E-1 1.63385E-1 1.74698E-1 1.02471E-1 5.96131E-2 8.81381E-2 1.3315E-1 1.08965E-1 8.7183E-2 1.15122E-1 1.19327E-1 1.0169E-1 1.27477E-1 1.23279E-1 1.14353E-1 1.17203E-1 9.63635E-2 8.27848E-2 7.69588E-2 7.04875E-2 6.89502E-2 6.19443E-2 4.04241E-2 5.54948E-2 4.89461E-2 4.11012E-2 4.56796E-2 5.79756E-2 7.3604E-2 6.31778E-2 6.59562E-2 4.81125E-2 3.71341E-2 5.17979E-2 2.6824E-2 1.05284E-2 1.21905E-2 2.00163E-2 1.97168E-2 1.40082E-2 8.35605E-3 7.46917E-3 1.36361E-2 1.95712E-2 1.4177E-2 1.56197E-2 1.37259E-2 1.52106E-2 1.85431E-2 1.47961E-2 1.15166E-2 9.60317E-3 9.47892E-3 5.64061E-3 5.93736E-3 4.37133E-3 3.50446E-3 6.06472E-3 7.9037E-3 1.05838E-2 1.68124E-2 3.1475E-2 7.8685E-2 7.406E-2 7.18424E-2 1.22402E-1 6.45454E-2 4.19046E-2 2.17122E-2 2.91168E-2 1.99129E-2 3.10086E-2 4.87506E-2 3.57708E-2 2.86736E-2 2.52715E-2 1.98719E-2 4.23057E-2 8.03068E-2 1.39235E-1 2.58373E-1 3.73871E-1 2.26601E-1 2.03239E-1 2.49576E-1 2.92082E-1 1.88143E-1 1.67263E-1 1.58593E-1 3.37783E-1 3.12302E-1 2.92737E-1 3.00793E-1 3.41531E-1 4.53843E-1 -9999 -9999 -9999 -9999 -9999 -9999 -9999 -9999 -9999 -9999 -9999 -9999 -9999 -9999 -9999 -9999 -9999 -9999 -9999 -9999 -9999 -9999 -9999 -9999 -9999 -9999 -9999 -9999 -9999 -9999 -9999 -9999 -9999 -9999 -9999 -9999 -9999 -9999 -9999 -9999 -9999 -9999 -9999 -9999 -9999 -9999 -9999 -9999
-9999 -9999 -9999 -9999 -9999 -9999 -9999 -9999 -9999 -9999 -9999 -9999 -9999 -9999 -9999 -9999 -9999 -9999 -9999 -9999 -9999 -9999 -9999 -9999 -9999 -9999 -9999 -9999 -9999 -9999 -9999 -9999 -9999 -9999 -9999 -9999 -9999 -9999 -9999 -9999 -9999 -9999 -9999 -9999 -9999 -9999 -9999 -9999 -9999 -9999 -9999 -9999 -9999 -9999 -9999 -9999 -9999 -9999 3.41036E-2 3.45681E-2 3.1693E-2 3.24321E-2 3.32779E-2 3.03758E-2 3.0833E-2 3.12544E-2 2.83622E-2 2.89078E-2 2.61494E-2 2.64003E-2 2.65447E-2 2.38047E-2 2.41654E-2 2.45987E-2 2.20801E-2 2.25076E-2 2.27867E-2 1.20363E-1 1.22463E-1 1.25493E-1 1.11818E-1 1.11962E-1 9.96602E-2 1.00837E-1 1.02693E-1 9.16566E-2 9.20195E-2 9.28711E-2 9.34837E-2 8.17984E-2 8.11473E-2 8.03936E-2 6.71281E-2 6.99267E-2 6.87106E-2 9.39321E-3 1.00261E-2 2.13422E-2 1.34749E-1 2.23123E-1 2.66309E-1 2.29146E-1 1.78661E-1 1.27193E-1 8.4062E-2 6.15218E-2 4.10557E-2 3.97072E-2 4.61287E-2 7.26058E-2 8.98538E-2 7.51296E-2 7.61074E-2 6.85081E-2 6.12218E-2 6.0525E-2 5.77521E-2 3.76926E-2 5.50504E-2 8.65807E-2 6.8489E-2 1.43178E-1 1.65416E-1 1.20181E-1 8.58062E-2 5.96131E-2 7.59405E-2 1.08038E-1 1.13817E-1 8.56602E-2 1.17134E-1 1.09837E-1 8.89321E-2 1.20522E-1 1.27477E-1 1.05239E-1 9.63228E-2 8.65248E-2 7.8348E-2 7.1026E-2 7.2172E-2 6.45225E-2 6.42629E-2 4.81818E-2 4.28513E-2 6.3527E-2 2.85597E-2 3.79714E-2 6.76095E-2 6.35744E-2 5.38128E-2 5.17979E-2 3.88E-2 3.09714E-2 2.88298E-2 1.41661E-2 7.15704E-3 7.88302E-3 9.05134E-3 1.19422E-2 1.64379E-2 1.15614E-2 7.10138E-3 1.13021E-2 1.05922E-2 6.89569E-3 8.65611E-3 1.4177E-2 1.66231E-2 1.6727E-2 1.49155E-2 1.20699E-2 9.43324E-3 7.35624E-3 6.13407E-3 3.33404E-3 3.29741E-3 3.07581E-3 3.59079E-3 5.29122E-3 6.21746E-3 9.44926E-3 1.58161E-2 6.55526E-2 7.959E-2 8.64511E-2 1.47305E-1 8.87349E-2 6.70101E-2 8.72687E-2 4.67416E-2 3.3019E-2 6.64161E-2 1.38887E-1 8.20489E-2 6.31455E-2 4.30721E-2 3.19335E-2 8.27362E-2 1.5984E-1 1.69567E-1 3.46247E-1 2.66113E-1 2.63221E-1 1.96723E-1 2.27154E-1 2.07427E-1 1.66938E-1 1.26721E-1 1.29394E-1 2.97309E-1 2.83982E-1 2.68474E-1 3.02175E-1 4.10536E-1 5.0639E-1 -9999 -9999 -9999 -9999 -9999 -9999 -9999 -9999 -9999 -9999 -9999 -9999 -9999 -9999 -9999 -9999 -9999 -9999 -9999 -9999 -9999 -9999 -9999 -9999 -9999 -9999 -9999 -9999 -9999 -9999 -9999 -9999 -9999 -9999 -9999 -9999 -9999 -9999 -9999 -9999 -9999 -9999 -9999 -9999 -9999 -9999 -9999 -9999
-9999 -9999 -9999 -9999 -9999 -9999 -9999 -9999 -9999 -9999 -9999 -9999 -9999 -9999 -9999 -9999 -9999 -9999 -9999 -9999 -9999 -9999 -9999 -9999 -9999 -9999 -9999 -9999 -9999 -9999 -9999 -9999 -9999 -9999 -9999 -9999 -9999 -9999 -9999 -9999 -9999 -9999 -9999 -9999 -9999 -9999 -9999 -9999 -9999 -9999 -9999 -9999 -9999 -9999 -9999 -9999 -9999 -9999 3.42423E-2 3.48497E-2 3.20388E-2 3.25643E-2 3.33682E-2 3.05413E-2 3.10009E-2 2.80932E-2 2.86337E-2 2.93435E-2 2.6581E-2 2.67263E-2 2.69826E-2 2.42647E-2 2.45987E-2 2.49371E-2 2.24461E-2 2.28179E-2 2.0417E-2 2.06708E-2 1.25313E-1 1.13767E-1 1.15432E-1 1.15599E-1 1.01497E-1 1.01894E-1 1.03363E-1 9.28711E-2 9.42237E-2 9.53434E-2 8.40033E-2 8.32255E-2 8.28942E-2 7.22243E-2 7.18366E-2 7.174E-2 7.03049E-2 9.57749E-3 1.02796E-2 2.79337E-2 7.31217E-2 2.15035E-1 2.66051E-1 2.40501E-1 1.82741E-1 1.48782E-1 9.81055E-2 6.66508E-2 4.30413E-2 3.97072E-2 4.22715E-2 5.20973E-2 5.28926E-2 5.13747E-2 4.92438E-2 4.69212E-2 4.89216E-2 4.64052E-2 5.33517E-2 6.12023E-2 4.43039E-2 5.8098E-2 5.39997E-2 9.51098E-2 1.3117E-1 1.08343E-1 1.05968E-1 7.15099E-2 5.96131E-2 1.0173E-1 1.29047E-1 1.15666E-1 1.37745E-1 1.15053E-1 1.07338E-1 9.4836E-2 1.05913E-1 1.05913E-1 1.01144E-1 8.80877E-2 7.94758E-2 6.89503E-2 6.45569E-2 5.17646E-2 5.61102E-2 5.52511E-2 5.09793E-2 2.98221E-2 2.64927E-2 3.51619E-2 9.13594E-2 6.08038E-2 5.24194E-2 4.03276E-2 2.8461E-2 3.19161E-2 3.43119E-2 2.46609E-2 1.30172E-2 5.89834E-3 4.55594E-3 6.87165E-3 8.53781E-3 8.08866E-3 8.08866E-3 5.8379E-3 4.93759E-3 7.31267E-3 9.87709E-3 1.28658E-2 1.81637E-2 1.9058E-2 1.44877E-2 1.17986E-2 9.83965E-3 7.68688E-3 5.38407E-3 2.99553E-3 3.38922E-3 4.53347E-3 6.4212E-3 8.30861E-3 1.43367E-2 3.2484E-2 6.74057E-2 1.15674E-1 1.18994E-1 1.21409E-1 1.1985E-1 9.7106E-2 1.63291E-1 1.85536E-1 8.15058E-2 3.3019E-2 6.01928E-2 2.08604E-1 1.67792E-1 5.79254E-2 3.68591E-2 4.364E-2 1.17497E-1 2.44796E-1 2.98162E-1 3.1958E-1 3.45196E-1 2.54887E-1 1.84144E-1 2.15271E-1 1.75212E-1 1.19866E-1 1.03993E-1 2.79794E-1 2.69746E-1 2.55969E-1 2.68169E-1 3.34921E-1 4.94974E-1 4.75655E-1 -9999 -9999 -9999 -9999 -9999 -9999 -9999 -9999 -9999 -9999 -9999 -9999 -9999 -9999 -9999 -9999 -9999 -9999 -9999 -9999 -9999 -9999 -9999 -9999 -9999 -9999 -9999 -9999 -9999 -9999 -9999 -9999 -9999 -9999 -9999 -9999 -9999 -9999 -9999 -9999 -9999 -9999 -9999 -9999 -9999 -9999 -9999 -9999
-9999 -9999 -9999 -9999 -9999 -9999 -9999 -9999 -9999 -9999 -9999 -9999 -9999 -9999 -9999 -9999 -9999 -9999 -9999 -9999 -9999 -9999 -9999 -9999 -9999 -9999 -9999 -9999 -9999 -9999 -9999 -9999 -9999 -9999 -9999 -9999 -9999 -9999 -9999 -9999 -9999 -9999 -9999 -9999 -9999 -9999 -9999 -9999 -9999 -9999 -9999 -9999 -9999 -9999 -9999 -9999 -9999 3.38736E-2 3.42423E-2 3.48969E-2 3.1952E-2 3.26969E-2 2.98845E-2 3.05413E-2 3.11274E-2 2.82082E-2 2.86727E-2 2.93037E-2 2.66172E-2 2.68359E-2 2.72042E-2 2.44646E-2 2.48012E-2 2.22319E-2 2.26623E-2 2.30692E-2 2.05859E-2 2.09276E-2 2.13333E-2 1.93452E-2 1.17969E-1 1.18653E-1 1.04172E-1 1.03767E-1 1.04715E-1 9.44715E-2 9.62226E-2 9.69819E-2 8.45628E-2 8.38917E-2 8.38917E-2 1.18533E-2 1.17927E-2 1.16467E-2 9.80607E-3 9.72479E-3 1.09707E-2 2.92933E-2 7.78731E-2 2.23123E-1 2.41485E-1 2.03802E-1 1.82327E-1 1.69829E-1 1.15345E-1 6.48971E-2 4.77661E-2 4.04323E-2 4.0545E-2 4.70302E-2 6.34248E-2 7.2455E-2 4.87546E-2 4.46411E-2 4.32401E-2 4.02684E-2 4.77873E-2 5.17633E-2 5.66431E-2 3.61787E-2 7.71948E-2 5.96866E-2 1.29831E-1 1.50104E-1 1.30565E-1 6.93852E-2 5.43843E-2 9.83464E-2 1.42793E-1 1.31661E-1 1.43329E-1 1.27873E-1 8.11623E-2 7.49027E-2 9.95646E-2 9.98608E-2 9.69516E-2 9.19873E-2 7.59849E-2 6.76068E-2 6.92687E-2 4.52733E-2 6.08115E-2 5.1853E-2 3.29489E-2 3.52934E-2 2.82189E-2 6.47964E-2 9.71851E-2 6.07999E-2 6.07115E-2 4.38759E-2 6.37751E-2 5.67237E-2 5.10442E-2 5.08931E-2 3.20034E-2 1.33746E-2 4.85993E-3 3.87626E-3 2.80668E-3 3.29271E-3 3.76345E-3 4.09679E-3 5.58754E-3 8.06901E-3 1.24559E-2 1.77701E-2 1.63058E-2 1.42348E-2 1.44412E-2 1.19134E-2 9.88706E-3 8.48822E-3 6.33726E-3 3.50751E-3 3.61564E-3 6.63157E-3 7.30464E-3 1.26136E-2 2.77664E-2 6.63658E-2 7.17192E-2 5.29552E-2 5.61965E-2 1.06539E-1 1.28573E-1 1.2987E-1 2.17842E-1 1.40173E-1 4.53963E-2 6.51786E-2 8.71605E-2 2.44562E-1 1.90316E-1 5.70286E-2 2.77835E-2 4.93896E-2 1.35391E-1 2.53868E-1 3.32273E-1 3.52783E-1 3.31917E-1 1.99641E-1 1.85042E-1 1.88143E-1 1.42839E-1 1.05997E-1 2.71021E-1 2.45994E-1 2.32581E-1 2.27542E-1 2.9943E-1 4.8217E-1 4.22609E-1 4.75794E-1 -9999 -9999 -9999 -9999 -9999 -9999 -9999 -9999 -9999 -9999 -9999 -9999 -9999 -9999 -9999 -9999 -9999 -9999 -9999 -9999 -9999 -9999 -9999 -9999 -9999 -9999 -9999 -9999 -9999 -9999 -9999 -9999 -9999 -9999 -9999 -9999 -9999 -9999 -9999 -9999 -9999 -9999 -9999 -9999 -9999 -9999 -9999 -9999
-9999 -9999 -9999 -9999 -9999 -9999 -9999 -9999 -9999 -9999 -9999 -9999 -9999 -9999 -9999 -9999 -9999 -9999 -9999 -9999 -9999 -9999 -9999 -9999 -9999 -9999 -9999 -9999 -9999 -9999 -9999 -9999 -9999 -9999 -9999 -9999 -9999 -9999 -9999 -9999 -9999 -9999 -9999 -9999 -9999 -9999 -9999 -9999 -9999 -9999 -9999 -9999 -9999 -9999 -9999 -9999 -9999 3.39194E-2 3.43351E-2 3.49914E-2 3.20388E-2 3.26527E-2 2.98034E-2 3.05413E-2 3.11697E-2 2.82851E-2 2.879E-2 2.92241E-2 2.65086E-2 2.69459E-2 2.42647E-2 2.45651E-2 2.49371E-2 2.24461E-2 2.28179E-2 2.32594E-2 2.07276E-2 2.10139E-2 2.15095E-2 1.94251E-2 1.99113E-2 1.06561E-1 1.06717E-1 1.06561E-1 9.42237E-2 9.66015E-2 9.87463E-2 8.69502E-2 8.56922E-2 1.38514E-2 1.19087E-2 1.20204E-2 1.19645E-2 1.17438E-2 9.84697E-3 9.90176E-3 1.45698E-2 4.40953E-2 8.13008E-2 2.16193E-1 2.07747E-1 1.71567E-1 1.66986E-1 1.50309E-1 1.14898E-1 7.2587E-2 5.11039E-2 4.2448E-2 4.20373E-2 4.37397E-2 7.75262E-2 1.13041E-1 7.29952E-2 6.07927E-2 4.18672E-2 3.75453E-2 3.79668E-2 4.30008E-2 4.51385E-2 5.14793E-2 3.69735E-2 7.5412E-2 1.00799E-1 1.36401E-1 1.2665E-1 6.14584E-2 6.33569E-2 1.12072E-1 1.45761E-1 1.30915E-1 1.3117E-1 8.71456E-2 6.51908E-2 6.71963E-2 8.95764E-2 9.48711E-2 9.13594E-2 9.6186E-2 7.05504E-2 6.68232E-2 6.90575E-2 4.95952E-2 4.95952E-2 5.59321E-2 3.16953E-2 3.9841E-2 4.46824E-2 5.97352E-2 6.04314E-2 5.1439E-2 4.0493E-2 5.12092E-2 5.96862E-2 3.90466E-2 4.50452E-2 2.79936E-2 1.5469E-2 7.61196E-3 3.70234E-3 2.10539E-3 1.5362E-3 1.8213E-3 2.58607E-3 4.6587E-3 6.66103E-3 6.69431E-3 6.53973E-3 8.66303E-3 1.05922E-2 1.36948E-2 1.19708E-2 1.40062E-2 9.74333E-3 7.48904E-3 9.36428E-3 5.07649E-3 3.61564E-3 5.12315E-3 8.86076E-3 1.31155E-2 2.68347E-2 6.16225E-2 4.3624E-2 1.84651E-2 3.01264E-2 9.41832E-2 1.22106E-1 1.38431E-1 1.47788E-1 7.69675E-2 4.5105E-2 7.68299E-2 1.59199E-1 3.17847E-1 2.0819E-1 9.07551E-2 6.70522E-2 1.01689E-1 2.03043E-1 2.51133E-1 3.29023E-1 2.50435E-1 2.03154E-1 2.06462E-1 1.96317E-1 1.31974E-1 1.07404E-1 2.47897E-1 2.44796E-1 2.31199E-1 2.19464E-1 2.30969E-1 4.08207E-1 4.33498E-1 4.04621E-1 5.22764E-1 -9999 -9999 -9999 -9999 -9999 -9999 -9999 -9999 -9999 -9999 -9999 -9999 -9999 -9999 -9999 -9999 -9999 -9999 -9999 -9999 -9999 -9999 -9999 -9999 -9999 -9999 -9999 -9999 -9999 -9999 -9999 -9999 -9999 -9999 -9999 -9999 -9999 -9999 -9999 -9999 -9999 -9999 -9999 -9999 -9999 -9999 -9999 -9999
-9999 -9999 -9999 -9999 -9999 -9999 -9999 -9999 -9999 -9999 -9999 -9999 -9999 -9999 -9999 -9999 -9999 -9999 -9999 -9999 -9999 -9999 -9999 -9999 -9999 -9999 -9999 -9999 -9999 -9999 -9999 -9999 -9999 -9999 -9999 -9999 -9999 -9999 -9999 -9999 -9999 -9999 -9999 -9999 -9999 -9999 -9999 -9999 -9999 -9999 -9999 -9999 -9999 -9999 -9999 3.74826E-2 3.77871E-2 3.42886E-2 3.46149E-2 3.1693E-2 3.2213E-2 3.28301E-2 2.98845E-2 3.04171E-2 3.10009E-2 2.81698E-2 2.88685E-2 2.60781E-2 2.65447E-2 2.70932E-2 2.44311E-2 2.48012E-2 2.52111E-2 2.27244E-2 2.32276E-2 2.0813E-2 2.11005E-2 2.13918E-2 1.916E-2 1.95321E-2 2.01077E-2 1.80817E-2 1.09086E-1 1.08133E-1 9.57193E-2 9.80186E-2 1.00661E-1 8.8225E-2 8.68352E-2 1.42772E-2 1.21332E-2 1.21332E-2 1.21615E-2 1.03241E-2 1.00679E-2 1.0138E-2 1.56213E-2 5.48529E-2 9.7068E-2 2.09235E-1 1.78268E-1 1.71479E-1 1.51246E-1 1.36583E-1 9.93644E-2 7.62456E-2 5.66613E-2 4.7176E-2 4.88326E-2 6.51776E-2 1.01459E-1 1.27014E-1 1.07716E-1 9.43954E-2 5.60055E-2 4.50761E-2 4.24669E-2 4.23491E-2 4.61006E-2 5.79586E-2 4.11782E-2 1.55034E-1 1.23874E-1 1.14394E-1 1.1005E-1 6.7319E-2 6.33569E-2 1.10551E-1 1.61316E-1 1.23546E-1 8.36658E-2 8.5412E-2 7.58034E-2 7.35612E-2 8.63174E-2 8.57998E-2 8.86734E-2 9.13594E-2 8.13649E-2 6.10005E-2 7.0337E-2 5.97352E-2 2.70432E-2 3.20047E-2 2.56686E-2 1.86887E-2 2.98725E-2 6.75422E-2 6.22219E-2 5.36486E-2 5.01121E-2 3.40099E-2 3.0922E-2 3.21004E-2 4.15215E-2 3.30265E-2 2.15724E-2 1.11926E-2 8.91739E-3 3.66946E-3 2.78404E-3 1.93897E-3 2.04023E-3 2.05378E-3 2.55684E-3 2.49074E-3 2.87484E-3 4.5338E-3 6.82426E-3 1.05922E-2 1.10401E-2 1.2406E-2 9.79093E-3 1.10247E-2 7.01815E-3 4.24982E-3 3.5006E-3 6.4212E-3 1.10952E-2 1.45576E-2 3.68493E-2 4.77884E-2 3.69311E-2 1.7754E-2 3.909E-2 8.36482E-2 1.1831E-1 1.68922E-1 1.33151E-1 6.42587E-2 6.4359E-2 1.41322E-1 3.13127E-1 2.9678E-1 1.55123E-1 1.02416E-1 1.07772E-1 1.92744E-1 2.62991E-1 3.42739E-1 3.29029E-1 2.51389E-1 2.92596E-1 2.49378E-1 1.77585E-1 1.09787E-1 9.40464E-2 2.33486E-1 2.32581E-1 2.21464E-1 2.34442E-1 3.30399E-1 4.91152E-1 4.38474E-1 4.70147E-1 4.90378E-1 -9999 -9999 -9999 -9999 -9999 -9999 -9999 -9999 -9999 -9999 -9999 -9999 -9999 -9999 -9999 -9999 -9999 -9999 -9999 -9999 -9999 -9999 -9999 -9999 -9999 -9999 -9999 -9999 -9999 -9999 -9999 -9999 -9999 -9999 -9999 -9999 -9999 -9999 -9999 -9999 -9999 -9999 -9999 -9999 -9999 -9999 -9999 -9999
-9999 -9999 -9999 -9999 -9999 -9999 -9999 -9999 -9999 -9999 -9999 -9999 -9999 -9999 -9999 -9999 -9999 -9999 -9999 -9999 -9999 -9999 -9999 -9999 -9999 -9999 -9999 -9999 -9999 -9999 -9999 -9999 -9999 -9999 -9999 -9999 -9999 -9999 -9999 -9999 -9999 -9999 -9999 -9999 -9999 -9999 -9999 -9999 -9999 -9999 -9999 -9999 -9999 -9999 -9999 3.78891E-2 3.45214E-2 3.47086E-2 3.51811E-2 3.21258E-2 3.27413E-2 3.32779E-2 3.02522E-2 3.0666E-2 2.78267E-2 2.82466E-2 2.89078E-2 2.62208E-2 2.66899E-2 2.70932E-2 2.44646E-2 2.50053E-2 2.24768E-2 2.29746E-2 2.34832E-2 2.11875E-2 2.15981E-2 2.18662E-2 1.95321E-2 1.98567E-2 2.06264E-2 1.86352E-2 1.90721E-2 1.1248E-1 9.86004E-2 9.91853E-2 1.70559E-2 1.49225E-2 1.46815E-2 1.45794E-2 1.24196E-2 1.23042E-2 1.23042E-2 1.05436E-2 1.03241E-2 1.05682E-2 1.4216E-2 5.80469E-2 1.15221E-1 2.15035E-1 1.83347E-1 1.73565E-1 1.43005E-1 1.28853E-1 1.00288E-1 8.0579E-2 6.29539E-2 5.07534E-2 4.99107E-2 8.79613E-2 1.26688E-1 1.29883E-1 1.42251E-1 1.13365E-1 8.4161E-2 6.09076E-2 5.56865E-2 5.32961E-2 2.96451E-2 3.63225E-2 6.01378E-2 9.40943E-2 1.06838E-1 6.7319E-2 6.7319E-2 6.14584E-2 7.15099E-2 1.26366E-1 8.40461E-2 1.40454E-1 6.9259E-2 7.13802E-2 8.29111E-2 8.46825E-2 9.00295E-2 9.37236E-2 9.13594E-2 7.55653E-2 6.51066E-2 3.98715E-2 5.61561E-2 6.9637E-2 2.48694E-2 1.54335E-2 2.19085E-2 2.73426E-2 3.94885E-2 6.01653E-2 6.65685E-2 5.40747E-2 3.31657E-2 2.98852E-2 1.55889E-2 2.59561E-2 3.12584E-2 2.67045E-2 2.27813E-2 1.79889E-2 1.31522E-2 1.02147E-2 8.6322E-3 3.4934E-3 1.63595E-3 1.76892E-3 1.8684E-3 2.38365E-3 2.71312E-3 3.62994E-3 5.44773E-3 9.00484E-3 9.88761E-3 1.18756E-2 9.9839E-3 1.15936E-2 7.37132E-3 6.0617E-3 6.26036E-3 7.54374E-3 1.07448E-2 1.23834E-2 2.37879E-2 2.69632E-2 1.83288E-2 1.56267E-2 3.44959E-2 4.83777E-2 9.62502E-2 1.71467E-1 1.44896E-1 1.85536E-1 1.0261E-1 1.36428E-1 3.04662E-1 2.472E-1 1.65718E-1 1.03542E-1 1.27972E-1 1.97843E-1 2.75812E-1 3.33745E-1 3.10277E-1 2.62195E-1 1.9556E-1 1.69292E-1 1.25411E-1 9.81795E-2 2.34645E-1 2.46724E-1 2.33978E-1 2.34906E-1 2.91957E-1 4.56653E-1 4.34092E-1 3.07792E-1 4.86322E-1 4.6937E-1 -9999 -9999 -9999 -9999 -9999 -9999 -9999 -9999 -9999 -9999 -9999 -9999 -9999 -9999 -9999 -9999 -9999 -9999 -9999 -9999 -9999 -9999 -9999 -9999 -9999 -9999 -9999 -9999 -9999 -9999 -9999 -9999 -9999 -9999 -9999 -9999 -9999 -9999 -9999 -9999 -9999 -9999 -9999 -9999 -9999 -9999 -9999 -9999
-9999 -9999 -9999 -9999 -9999 -9999 -9999 -9999 -9999 -9999 -9999 -9999 -9999 -9999 -9999 -9999 -9999 -9999 -9999 -9999 -9999 -9999 -9999 -9999 -9999 -9999 -9999 -9999 -9999 -9999 -9999 -9999 -9999 -9999 -9999 -9999 -9999 -9999 -9999 -9999 -9999 -9999 -9999 -9999 -9999 -9999 -9999 -9999 -9999 -9999 -9999 -9999 -9999 -9999 -9999 3.80939E-2 3.48497E-2 3.51336E-2 3.56116E-2 3.25643E-2 3.3143E-2 3.02522E-2 3.08749E-2 3.1212E-2 2.83236E-2 2.87118E-2 2.93037E-2 2.65086E-2 2.69826E-2 2.42979E-2 2.47673E-2 2.51766E-2 2.26933E-2 2.31008E-2 2.36768E-2 2.13625E-2 2.18362E-2 2.21982E-2 1.98022E-2 2.04363E-2 1.8549E-2 1.93389E-2 2.01149E-2 1.78657E-2 1.79486E-2 1.7783E-2 1.52381E-2 1.49573E-2 1.48533E-2 1.27422E-2 1.27422E-2 1.25945E-2 1.25652E-2 1.07174E-2 1.34153E-2 1.09451E-2 1.51703E-2 6.25104E-2 1.13865E-1 1.95665E-1 1.88004E-1 1.77265E-1 1.67863E-1 1.26232E-1 1.07464E-1 9.17888E-2 7.29339E-2 5.96796E-2 6.33917E-2 1.05771E-1 1.29883E-1 1.40253E-1 1.24327E-1 1.18751E-1 1.13464E-1 1.02288E-1 4.39425E-2 4.4038E-2 4.5133E-2 4.55094E-2 6.37835E-2 9.04823E-2 1.36137E-1 5.60773E-2 4.51979E-2 5.60773E-2 9.07811E-2 1.51011E-1 7.09243E-2 1.32415E-1 1.20553E-1 7.58034E-2 8.0477E-2 8.62488E-2 9.10525E-2 1.40494E-1 8.17568E-2 5.16212E-2 4.79933E-2 2.40945E-2 3.20047E-2 4.81371E-2 2.82189E-2 1.35804E-2 1.7535E-2 1.92932E-2 5.95283E-2 1.15535E-1 7.05474E-2 6.46752E-2 4.05088E-2 2.64927E-2 2.48694E-2 1.75687E-2 8.96576E-3 7.94406E-3 9.01708E-3 8.91739E-3 1.05177E-2 1.05006E-2 7.57908E-3 4.19302E-3 2.29185E-3 3.08798E-3 2.62672E-3 1.81107E-3 1.96278E-3 2.71312E-3 3.74921E-3 7.27189E-3 1.09528E-2 1.22476E-2 1.36953E-2 1.10143E-2 1.01283E-2 9.54299E-3 1.52029E-2 1.11206E-2 1.43367E-2 1.04053E-2 1.16214E-2 1.45638E-2 2.68897E-2 3.78892E-2 7.8679E-2 1.33523E-1 1.26965E-1 1.71471E-1 1.98271E-1 1.87656E-1 1.53316E-1 1.27897E-1 2.53664E-1 2.43597E-1 2.34041E-1 2.35524E-1 1.59285E-1 1.64246E-1 2.17761E-1 3.20874E-1 2.77269E-1 1.79276E-1 1.26685E-1 1.13695E-1 1.0038E-1 2.39556E-1 2.26162E-1 2.3421E-1 8.216E-2 1.06491E-1 3.90088E-1 4.29855E-1 4.43981E-1 3.06372E-1 5.20551E-1 -9999 -9999 -9999 -9999 -9999 -9999 -9999 -9999 -9999 -9999 -9999 -9999 -9999 -9999 -9999 -9999 -9999 -9999 -9999 -9999 -9999 -9999 -9999 -9999 -9999 -9999 -9999 -9999 -9999 -9999 -9999 -9999 -9999 -9999 -9999 -9999 -9999 -9999 -9999 -9999 -9999 -9999 -9999 -9999 -9999 -9999 -9999 -9999 -9999
[truncated: 572,049 more chars]
