# Supplementary material for: Alien species revises systematic status: integrative species delimitation of two similar taxa of Symbrenthia Hübner, [1819] (Lepidoptera, Nymphalidae)
Source: PeerJ. 2023 Jan 30;11:e14644. doi: 10.7717/peerj.14644 (PMC9893915; doi:10.7717/peerj.14644)
Supplement: Supplemental Information 6 [file peerj-11-14644-s006.zip › SDM/early_stage/MAXENT/past_2012_output/lunica_median.asc]

ncols         264
nrows         468
xllcorner     119.7998599118
yllcorner     21.499860665
cellsize      0.00833333330000001
NODATA_value  -9999
-9999 -9999 -9999 -9999 -9999 -9999 -9999 -9999 -9999 -9999 -9999 -9999 -9999 -9999 -9999 -9999 -9999 -9999 -9999 1.6262E-1 -9999 -9999 -9999 -9999 -9999 -9999 -9999 -9999 -9999 -9999 -9999 -9999 -9999 -9999 -9999 -9999 -9999 -9999 -9999 -9999 -9999 -9999 -9999 -9999 -9999 -9999 -9999 -9999 -9999 -9999 -9999 -9999 -9999 -9999 -9999 -9999 -9999 -9999 -9999 -9999 -9999 -9999 -9999 -9999 -9999 -9999 -9999 -9999 -9999 -9999 -9999 -9999 -9999 -9999 -9999 -9999 -9999 -9999 -9999 -9999 -9999 -9999 -9999 -9999 -9999 -9999 -9999 -9999 -9999 -9999 -9999 -9999 -9999 -9999 -9999 -9999 -9999 -9999 -9999 -9999 -9999 -9999 -9999 -9999 -9999 -9999 -9999 -9999 -9999 -9999 -9999 -9999 -9999 -9999 -9999 -9999 -9999 -9999 -9999 -9999 -9999 -9999 -9999 -9999 -9999 -9999 -9999 -9999 -9999 -9999 -9999 -9999 -9999 -9999 -9999 -9999 -9999 -9999 -9999 -9999 -9999 -9999 -9999 -9999 -9999 -9999 -9999 -9999 -9999 -9999 -9999 -9999 -9999 -9999 -9999 -9999 -9999 -9999 -9999 -9999 -9999 -9999 -9999 -9999 -9999 -9999 -9999 -9999 -9999 -9999 -9999 -9999 -9999 -9999 -9999 -9999 -9999 -9999 -9999 -9999 -9999 -9999 -9999 -9999 -9999 -9999 -9999 -9999 -9999 -9999 -9999 -9999 -9999 -9999 -9999 -9999 -9999 -9999 -9999 -9999 -9999 -9999 -9999 -9999 -9999 -9999 -9999 -9999 -9999 -9999 -9999 -9999 -9999 -9999 -9999 -9999 -9999 -9999 -9999 -9999 -9999 -9999 -9999 -9999 -9999 -9999 -9999 -9999 -9999 -9999 -9999 -9999 -9999 -9999 -9999 -9999 -9999 -9999 -9999 -9999 -9999 -9999 -9999 -9999 -9999 -9999 -9999 -9999 -9999 -9999 -9999 -9999 -9999 -9999 -9999 -9999 -9999 -9999 -9999 -9999 -9999 -9999 -9999 -9999
-9999 -9999 -9999 -9999 -9999 -9999 -9999 -9999 -9999 -9999 -9999 -9999 -9999 -9999 -9999 -9999 -9999 -9999 -9999 -9999 -9999 -9999 -9999 -9999 -9999 -9999 -9999 -9999 -9999 -9999 -9999 -9999 -9999 -9999 -9999 -9999 -9999 -9999 -9999 -9999 -9999 -9999 -9999 -9999 -9999 -9999 -9999 -9999 -9999 -9999 -9999 -9999 -9999 -9999 -9999 -9999 -9999 -9999 -9999 -9999 -9999 -9999 -9999 -9999 -9999 -9999 -9999 -9999 -9999 -9999 -9999 -9999 -9999 -9999 -9999 -9999 -9999 -9999 -9999 -9999 -9999 -9999 -9999 -9999 -9999 -9999 -9999 -9999 -9999 -9999 -9999 -9999 -9999 -9999 -9999 -9999 -9999 -9999 -9999 -9999 -9999 -9999 -9999 -9999 -9999 -9999 -9999 -9999 -9999 -9999 -9999 -9999 -9999 -9999 -9999 -9999 -9999 -9999 -9999 -9999 -9999 -9999 -9999 -9999 -9999 -9999 -9999 -9999 -9999 -9999 -9999 -9999 -9999 -9999 -9999 -9999 -9999 -9999 -9999 -9999 -9999 -9999 -9999 -9999 -9999 -9999 -9999 -9999 -9999 -9999 -9999 -9999 -9999 -9999 -9999 -9999 -9999 -9999 -9999 -9999 -9999 -9999 -9999 -9999 -9999 -9999 -9999 -9999 -9999 -9999 -9999 -9999 -9999 -9999 -9999 -9999 -9999 -9999 -9999 -9999 -9999 -9999 -9999 -9999 -9999 -9999 -9999 -9999 -9999 -9999 -9999 -9999 -9999 -9999 -9999 -9999 -9999 -9999 -9999 -9999 -9999 -9999 -9999 -9999 -9999 -9999 -9999 -9999 -9999 -9999 -9999 -9999 -9999 -9999 -9999 -9999 -9999 -9999 -9999 -9999 -9999 -9999 -9999 -9999 -9999 -9999 -9999 -9999 -9999 -9999 -9999 -9999 -9999 -9999 -9999 -9999 -9999 -9999 -9999 -9999 -9999 -9999 -9999 -9999 -9999 -9999 -9999 -9999 -9999 -9999 -9999 -9999 -9999 -9999 -9999 -9999 -9999 -9999 -9999 -9999 -9999 -9999 -9999 -9999
-9999 1.9754E-1 -9999 -9999 -9999 -9999 -9999 -9999 -9999 -9999 -9999 -9999 -9999 -9999 -9999 -9999 -9999 -9999 -9999 -9999 -9999 -9999 -9999 -9999 -9999 -9999 -9999 -9999 -9999 -9999 -9999 -9999 -9999 -9999 -9999 -9999 -9999 -9999 -9999 -9999 -9999 -9999 -9999 -9999 -9999 -9999 -9999 -9999 -9999 -9999 -9999 -9999 -9999 -9999 -9999 -9999 -9999 -9999 -9999 -9999 -9999 -9999 -9999 -9999 -9999 -9999 -9999 -9999 -9999 -9999 -9999 -9999 -9999 -9999 -9999 -9999 -9999 -9999 -9999 -9999 -9999 -9999 -9999 -9999 -9999 -9999 -9999 -9999 -9999 -9999 -9999 -9999 -9999 -9999 -9999 -9999 -9999 -9999 -9999 -9999 -9999 -9999 -9999 -9999 -9999 -9999 -9999 -9999 -9999 -9999 -9999 -9999 -9999 -9999 -9999 -9999 -9999 -9999 -9999 -9999 -9999 -9999 -9999 -9999 -9999 -9999 -9999 -9999 -9999 -9999 -9999 -9999 -9999 -9999 -9999 -9999 -9999 -9999 -9999 -9999 -9999 -9999 -9999 -9999 -9999 -9999 -9999 -9999 -9999 -9999 -9999 -9999 -9999 -9999 -9999 -9999 -9999 -9999 -9999 -9999 -9999 -9999 -9999 -9999 -9999 -9999 -9999 -9999 -9999 -9999 -9999 -9999 -9999 -9999 -9999 -9999 -9999 -9999 -9999 -9999 -9999 -9999 -9999 -9999 -9999 -9999 -9999 -9999 -9999 -9999 -9999 -9999 -9999 -9999 -9999 -9999 -9999 -9999 -9999 -9999 -9999 -9999 -9999 -9999 -9999 -9999 -9999 -9999 -9999 -9999 -9999 -9999 -9999 -9999 -9999 -9999 -9999 -9999 -9999 -9999 -9999 -9999 -9999 -9999 -9999 -9999 -9999 -9999 -9999 -9999 -9999 -9999 -9999 -9999 -9999 -9999 -9999 -9999 -9999 -9999 -9999 -9999 -9999 -9999 -9999 -9999 -9999 -9999 -9999 -9999 -9999 -9999 -9999 -9999 -9999 -9999 -9999 -9999 -9999 -9999 -9999 -9999 -9999 -9999
-9999 -9999 -9999 -9999 -9999 -9999 -9999 -9999 -9999 -9999 -9999 -9999 -9999 -9999 -9999 -9999 -9999 -9999 -9999 -9999 -9999 -9999 -9999 -9999 -9999 -9999 -9999 -9999 -9999 -9999 -9999 -9999 -9999 -9999 -9999 -9999 -9999 -9999 -9999 -9999 -9999 -9999 -9999 -9999 -9999 -9999 -9999 -9999 -9999 -9999 -9999 -9999 -9999 -9999 -9999 -9999 -9999 -9999 -9999 -9999 -9999 -9999 -9999 -9999 -9999 -9999 -9999 -9999 -9999 -9999 -9999 -9999 -9999 -9999 -9999 -9999 -9999 -9999 -9999 -9999 -9999 -9999 -9999 -9999 -9999 -9999 -9999 -9999 -9999 -9999 -9999 -9999 -9999 -9999 -9999 -9999 -9999 -9999 -9999 -9999 -9999 -9999 -9999 -9999 -9999 -9999 -9999 -9999 -9999 -9999 -9999 -9999 -9999 -9999 -9999 -9999 -9999 -9999 -9999 -9999 -9999 -9999 -9999 -9999 -9999 -9999 -9999 -9999 -9999 -9999 -9999 -9999 -9999 -9999 -9999 -9999 -9999 -9999 -9999 -9999 -9999 -9999 -9999 -9999 -9999 -9999 -9999 -9999 -9999 -9999 -9999 -9999 -9999 -9999 -9999 -9999 -9999 -9999 -9999 -9999 -9999 -9999 -9999 -9999 -9999 -9999 -9999 -9999 -9999 -9999 -9999 -9999 -9999 -9999 -9999 -9999 -9999 -9999 -9999 -9999 -9999 -9999 -9999 -9999 -9999 -9999 -9999 -9999 -9999 -9999 -9999 -9999 -9999 -9999 -9999 -9999 -9999 -9999 -9999 -9999 -9999 -9999 -9999 -9999 -9999 -9999 -9999 -9999 -9999 -9999 -9999 -9999 -9999 -9999 -9999 -9999 -9999 -9999 -9999 -9999 -9999 -9999 -9999 -9999 -9999 -9999 -9999 -9999 -9999 -9999 -9999 -9999 -9999 -9999 -9999 -9999 -9999 -9999 -9999 -9999 -9999 -9999 -9999 -9999 -9999 -9999 -9999 -9999 -9999 -9999 -9999 -9999 -9999 -9999 -9999 -9999 -9999 -9999 -9999 -9999 -9999 -9999 -9999 -9999
-9999 -9999 -9999 -9999 -9999 -9999 -9999 -9999 -9999 -9999 -9999 -9999 -9999 -9999 -9999 -9999 -9999 -9999 -9999 -9999 -9999 -9999 -9999 -9999 -9999 -9999 -9999 -9999 -9999 -9999 -9999 -9999 -9999 -9999 -9999 -9999 -9999 -9999 -9999 -9999 -9999 -9999 -9999 -9999 -9999 -9999 -9999 -9999 -9999 -9999 -9999 -9999 -9999 -9999 -9999 -9999 -9999 -9999 -9999 -9999 -9999 -9999 -9999 -9999 -9999 -9999 -9999 -9999 -9999 -9999 -9999 -9999 -9999 -9999 -9999 -9999 -9999 -9999 -9999 -9999 -9999 -9999 -9999 -9999 -9999 -9999 -9999 -9999 -9999 -9999 -9999 -9999 -9999 -9999 -9999 -9999 -9999 -9999 -9999 -9999 -9999 -9999 -9999 -9999 -9999 -9999 -9999 -9999 -9999 -9999 -9999 -9999 -9999 -9999 -9999 -9999 -9999 -9999 -9999 -9999 -9999 -9999 -9999 -9999 -9999 -9999 -9999 -9999 -9999 -9999 -9999 -9999 -9999 -9999 -9999 -9999 -9999 -9999 -9999 -9999 -9999 -9999 -9999 -9999 -9999 -9999 -9999 -9999 -9999 -9999 -9999 -9999 -9999 -9999 -9999 -9999 -9999 -9999 -9999 -9999 -9999 -9999 -9999 -9999 -9999 -9999 -9999 -9999 -9999 -9999 -9999 -9999 -9999 -9999 -9999 -9999 -9999 -9999 -9999 -9999 -9999 -9999 -9999 -9999 -9999 -9999 -9999 -9999 -9999 -9999 -9999 -9999 -9999 -9999 -9999 -9999 -9999 -9999 -9999 -9999 -9999 -9999 -9999 -9999 -9999 -9999 -9999 -9999 -9999 -9999 -9999 -9999 -9999 -9999 -9999 -9999 -9999 -9999 -9999 -9999 -9999 -9999 -9999 -9999 -9999 -9999 -9999 -9999 -9999 -9999 -9999 -9999 -9999 -9999 -9999 -9999 -9999 -9999 -9999 -9999 -9999 -9999 -9999 -9999 -9999 -9999 -9999 -9999 -9999 -9999 -9999 -9999 -9999 -9999 -9999 -9999 -9999 -9999 -9999 -9999 -9999 -9999 -9999 -9999
-9999 -9999 -9999 -9999 -9999 -9999 -9999 -9999 -9999 -9999 -9999 -9999 -9999 -9999 -9999 -9999 -9999 -9999 -9999 -9999 -9999 -9999 -9999 -9999 -9999 -9999 -9999 -9999 -9999 -9999 -9999 -9999 -9999 -9999 -9999 -9999 -9999 -9999 -9999 -9999 -9999 -9999 -9999 -9999 -9999 -9999 -9999 -9999 -9999 -9999 -9999 -9999 -9999 -9999 -9999 -9999 -9999 -9999 -9999 -9999 -9999 -9999 -9999 -9999 -9999 -9999 -9999 -9999 -9999 -9999 -9999 -9999 -9999 -9999 -9999 -9999 -9999 -9999 -9999 -9999 -9999 -9999 -9999 -9999 -9999 -9999 -9999 -9999 -9999 -9999 -9999 -9999 -9999 -9999 -9999 -9999 -9999 -9999 -9999 -9999 -9999 -9999 -9999 -9999 -9999 -9999 -9999 -9999 -9999 -9999 -9999 -9999 -9999 -9999 -9999 -9999 -9999 -9999 -9999 -9999 -9999 -9999 -9999 -9999 -9999 -9999 -9999 -9999 -9999 -9999 -9999 -9999 -9999 -9999 -9999 -9999 -9999 -9999 -9999 -9999 -9999 -9999 -9999 -9999 -9999 -9999 -9999 -9999 -9999 -9999 -9999 -9999 -9999 -9999 -9999 -9999 -9999 -9999 -9999 -9999 -9999 -9999 -9999 -9999 -9999 -9999 -9999 -9999 -9999 -9999 -9999 -9999 -9999 -9999 -9999 -9999 -9999 -9999 -9999 -9999 -9999 -9999 -9999 -9999 -9999 -9999 -9999 -9999 -9999 -9999 -9999 -9999 -9999 -9999 -9999 -9999 -9999 -9999 -9999 -9999 -9999 -9999 -9999 -9999 -9999 -9999 -9999 -9999 -9999 -9999 -9999 -9999 -9999 -9999 -9999 -9999 -9999 -9999 -9999 -9999 -9999 -9999 -9999 -9999 -9999 -9999 -9999 -9999 -9999 -9999 -9999 -9999 -9999 -9999 -9999 -9999 -9999 -9999 -9999 -9999 -9999 -9999 -9999 -9999 -9999 -9999 -9999 -9999 -9999 -9999 -9999 -9999 -9999 -9999 -9999 -9999 -9999 -9999 -9999 -9999 -9999 -9999 -9999 -9999
-9999 -9999 -9999 -9999 -9999 -9999 -9999 -9999 -9999 -9999 -9999 -9999 -9999 -9999 -9999 -9999 -9999 -9999 -9999 -9999 -9999 -9999 -9999 -9999 -9999 -9999 -9999 -9999 -9999 -9999 -9999 -9999 -9999 -9999 -9999 -9999 -9999 -9999 -9999 -9999 -9999 -9999 -9999 -9999 -9999 -9999 -9999 -9999 -9999 -9999 -9999 -9999 -9999 -9999 -9999 -9999 -9999 -9999 -9999 -9999 -9999 -9999 -9999 -9999 -9999 -9999 -9999 -9999 -9999 -9999 -9999 -9999 -9999 -9999 -9999 -9999 -9999 -9999 -9999 -9999 -9999 -9999 -9999 -9999 -9999 -9999 -9999 -9999 -9999 -9999 -9999 -9999 -9999 -9999 -9999 -9999 -9999 -9999 -9999 -9999 -9999 -9999 -9999 -9999 -9999 -9999 -9999 -9999 -9999 -9999 -9999 -9999 -9999 -9999 -9999 -9999 -9999 -9999 -9999 -9999 -9999 -9999 -9999 -9999 -9999 -9999 -9999 -9999 -9999 -9999 -9999 -9999 -9999 -9999 -9999 -9999 -9999 -9999 -9999 -9999 -9999 -9999 -9999 -9999 -9999 -9999 -9999 -9999 -9999 -9999 -9999 -9999 -9999 -9999 -9999 -9999 -9999 -9999 -9999 -9999 -9999 -9999 -9999 -9999 -9999 -9999 -9999 -9999 -9999 -9999 -9999 -9999 -9999 -9999 -9999 -9999 -9999 -9999 -9999 -9999 -9999 -9999 -9999 -9999 -9999 -9999 -9999 -9999 -9999 -9999 -9999 -9999 -9999 -9999 -9999 -9999 -9999 -9999 -9999 -9999 -9999 -9999 -9999 -9999 -9999 -9999 -9999 -9999 -9999 -9999 -9999 -9999 -9999 -9999 -9999 -9999 -9999 -9999 -9999 -9999 -9999 -9999 -9999 -9999 -9999 -9999 -9999 -9999 -9999 -9999 -9999 -9999 -9999 -9999 -9999 -9999 -9999 -9999 -9999 -9999 -9999 -9999 -9999 -9999 -9999 -9999 -9999 -9999 -9999 -9999 -9999 -9999 -9999 -9999 -9999 -9999 -9999 -9999 -9999 -9999 -9999 -9999 -9999 -9999
-9999 -9999 -9999 -9999 -9999 -9999 -9999 -9999 -9999 -9999 -9999 -9999 -9999 -9999 -9999 -9999 -9999 -9999 -9999 -9999 -9999 -9999 -9999 -9999 -9999 -9999 -9999 -9999 -9999 -9999 -9999 -9999 -9999 -9999 -9999 -9999 -9999 -9999 -9999 -9999 -9999 -9999 -9999 -9999 -9999 -9999 -9999 -9999 -9999 -9999 -9999 -9999 -9999 -9999 -9999 -9999 -9999 -9999 -9999 -9999 -9999 -9999 -9999 -9999 -9999 -9999 -9999 -9999 -9999 -9999 -9999 -9999 -9999 -9999 -9999 -9999 -9999 -9999 -9999 -9999 -9999 -9999 -9999 -9999 -9999 -9999 -9999 -9999 -9999 -9999 -9999 -9999 -9999 -9999 -9999 -9999 -9999 -9999 -9999 -9999 -9999 -9999 -9999 -9999 -9999 -9999 -9999 -9999 -9999 -9999 -9999 -9999 -9999 -9999 -9999 -9999 -9999 -9999 -9999 -9999 -9999 -9999 -9999 -9999 -9999 -9999 -9999 -9999 -9999 -9999 -9999 -9999 -9999 -9999 -9999 -9999 -9999 -9999 -9999 -9999 -9999 -9999 -9999 -9999 -9999 -9999 -9999 -9999 -9999 -9999 -9999 -9999 -9999 -9999 -9999 -9999 -9999 -9999 -9999 -9999 -9999 -9999 -9999 -9999 -9999 -9999 -9999 -9999 -9999 -9999 -9999 -9999 -9999 -9999 -9999 -9999 -9999 -9999 -9999 -9999 -9999 -9999 -9999 -9999 -9999 -9999 -9999 -9999 -9999 -9999 -9999 -9999 -9999 -9999 -9999 -9999 -9999 -9999 -9999 -9999 -9999 -9999 -9999 -9999 -9999 -9999 -9999 -9999 -9999 -9999 -9999 -9999 -9999 -9999 -9999 -9999 -9999 -9999 -9999 -9999 -9999 -9999 -9999 -9999 -9999 -9999 -9999 -9999 -9999 -9999 -9999 -9999 -9999 -9999 -9999 -9999 -9999 -9999 -9999 -9999 -9999 -9999 -9999 -9999 -9999 -9999 -9999 -9999 -9999 -9999 -9999 -9999 -9999 -9999 -9999 -9999 -9999 -9999 -9999 -9999 -9999 -9999 -9999 -9999
-9999 -9999 -9999 -9999 -9999 -9999 -9999 -9999 -9999 -9999 -9999 -9999 -9999 -9999 -9999 -9999 -9999 -9999 -9999 -9999 -9999 -9999 -9999 -9999 -9999 -9999 -9999 -9999 -9999 -9999 -9999 -9999 -9999 -9999 -9999 -9999 -9999 -9999 -9999 -9999 -9999 -9999 -9999 -9999 -9999 -9999 -9999 -9999 -9999 -9999 -9999 -9999 -9999 -9999 -9999 -9999 -9999 -9999 -9999 -9999 -9999 -9999 -9999 -9999 -9999 -9999 -9999 -9999 -9999 -9999 -9999 -9999 -9999 -9999 -9999 -9999 -9999 -9999 -9999 -9999 -9999 -9999 -9999 -9999 -9999 -9999 -9999 -9999 -9999 -9999 -9999 -9999 -9999 -9999 -9999 -9999 -9999 -9999 -9999 -9999 -9999 -9999 -9999 -9999 -9999 -9999 -9999 -9999 -9999 -9999 -9999 -9999 -9999 -9999 -9999 -9999 -9999 -9999 -9999 -9999 -9999 -9999 -9999 -9999 -9999 -9999 -9999 -9999 -9999 -9999 -9999 -9999 -9999 -9999 -9999 -9999 -9999 -9999 -9999 -9999 -9999 -9999 -9999 -9999 -9999 -9999 -9999 -9999 -9999 -9999 -9999 -9999 -9999 -9999 -9999 -9999 -9999 -9999 -9999 -9999 -9999 -9999 -9999 -9999 -9999 -9999 -9999 -9999 -9999 -9999 -9999 -9999 -9999 -9999 -9999 -9999 -9999 -9999 -9999 -9999 -9999 -9999 -9999 -9999 -9999 -9999 -9999 -9999 -9999 -9999 -9999 -9999 -9999 -9999 -9999 -9999 -9999 -9999 -9999 -9999 -9999 -9999 -9999 -9999 -9999 -9999 -9999 -9999 -9999 -9999 -9999 -9999 -9999 -9999 -9999 -9999 -9999 -9999 -9999 -9999 -9999 -9999 -9999 -9999 -9999 -9999 -9999 -9999 -9999 -9999 -9999 -9999 -9999 -9999 -9999 -9999 -9999 -9999 -9999 -9999 -9999 -9999 -9999 -9999 -9999 -9999 -9999 -9999 -9999 -9999 -9999 -9999 -9999 -9999 -9999 -9999 -9999 -9999 -9999 -9999 -9999 -9999 -9999 -9999
-9999 -9999 -9999 -9999 -9999 -9999 -9999 -9999 -9999 -9999 -9999 -9999 -9999 -9999 -9999 -9999 -9999 -9999 -9999 -9999 -9999 -9999 -9999 -9999 -9999 -9999 -9999 -9999 -9999 -9999 -9999 -9999 -9999 -9999 -9999 -9999 -9999 -9999 -9999 -9999 -9999 -9999 -9999 -9999 -9999 -9999 -9999 -9999 -9999 -9999 -9999 -9999 -9999 -9999 -9999 -9999 -9999 -9999 -9999 -9999 -9999 -9999 -9999 -9999 -9999 -9999 -9999 -9999 -9999 -9999 -9999 -9999 -9999 -9999 -9999 -9999 -9999 -9999 -9999 -9999 -9999 -9999 -9999 -9999 -9999 -9999 -9999 -9999 -9999 -9999 -9999 -9999 -9999 -9999 -9999 -9999 -9999 -9999 -9999 -9999 -9999 -9999 -9999 -9999 -9999 -9999 -9999 -9999 -9999 -9999 -9999 -9999 -9999 -9999 -9999 -9999 -9999 -9999 -9999 -9999 -9999 -9999 -9999 -9999 -9999 -9999 -9999 -9999 -9999 -9999 -9999 -9999 -9999 -9999 -9999 -9999 -9999 -9999 -9999 -9999 -9999 -9999 -9999 -9999 -9999 -9999 -9999 -9999 -9999 -9999 -9999 -9999 -9999 -9999 -9999 -9999 -9999 -9999 -9999 -9999 -9999 -9999 -9999 -9999 -9999 -9999 -9999 -9999 -9999 -9999 -9999 -9999 -9999 -9999 -9999 -9999 -9999 -9999 -9999 -9999 -9999 -9999 -9999 -9999 -9999 -9999 -9999 -9999 -9999 -9999 -9999 -9999 -9999 -9999 -9999 -9999 -9999 -9999 -9999 -9999 -9999 -9999 -9999 -9999 -9999 -9999 -9999 -9999 -9999 -9999 -9999 -9999 -9999 -9999 -9999 -9999 -9999 -9999 -9999 -9999 -9999 -9999 -9999 -9999 -9999 -9999 -9999 -9999 -9999 -9999 -9999 -9999 -9999 -9999 -9999 -9999 -9999 -9999 -9999 -9999 -9999 -9999 -9999 -9999 -9999 -9999 -9999 -9999 -9999 -9999 -9999 -9999 -9999 -9999 -9999 -9999 -9999 -9999 -9999 -9999 -9999 -9999 -9999 -9999
-9999 -9999 -9999 -9999 -9999 -9999 -9999 -9999 -9999 -9999 -9999 -9999 -9999 -9999 -9999 -9999 -9999 -9999 -9999 -9999 -9999 -9999 -9999 -9999 -9999 -9999 -9999 -9999 -9999 -9999 -9999 -9999 -9999 -9999 -9999 -9999 -9999 -9999 -9999 -9999 -9999 -9999 -9999 -9999 -9999 -9999 -9999 -9999 -9999 -9999 -9999 -9999 -9999 -9999 -9999 -9999 -9999 -9999 -9999 -9999 -9999 -9999 -9999 -9999 -9999 -9999 -9999 -9999 -9999 -9999 -9999 -9999 -9999 -9999 -9999 -9999 -9999 -9999 -9999 -9999 -9999 -9999 -9999 -9999 -9999 -9999 -9999 -9999 -9999 -9999 -9999 -9999 -9999 -9999 -9999 -9999 -9999 -9999 -9999 -9999 -9999 -9999 -9999 -9999 -9999 -9999 -9999 -9999 -9999 -9999 -9999 -9999 -9999 -9999 -9999 -9999 -9999 -9999 -9999 -9999 -9999 -9999 -9999 -9999 -9999 -9999 -9999 -9999 -9999 -9999 -9999 -9999 -9999 -9999 -9999 -9999 -9999 -9999 -9999 -9999 -9999 -9999 -9999 -9999 -9999 -9999 -9999 -9999 -9999 -9999 -9999 -9999 -9999 -9999 -9999 -9999 -9999 -9999 -9999 -9999 -9999 -9999 -9999 -9999 -9999 -9999 -9999 -9999 -9999 -9999 -9999 -9999 -9999 -9999 -9999 -9999 -9999 -9999 -9999 -9999 -9999 -9999 -9999 -9999 -9999 -9999 -9999 -9999 -9999 -9999 -9999 -9999 -9999 -9999 -9999 -9999 -9999 -9999 -9999 -9999 -9999 -9999 -9999 -9999 -9999 -9999 -9999 -9999 -9999 -9999 -9999 -9999 -9999 -9999 -9999 -9999 -9999 -9999 -9999 -9999 -9999 -9999 -9999 -9999 -9999 -9999 -9999 -9999 -9999 -9999 -9999 -9999 -9999 -9999 -9999 -9999 -9999 -9999 -9999 -9999 -9999 -9999 -9999 -9999 -9999 -9999 -9999 -9999 -9999 -9999 -9999 -9999 -9999 -9999 -9999 -9999 -9999 -9999 -9999 -9999 -9999 -9999 -9999 -9999
-9999 -9999 -9999 -9999 -9999 -9999 -9999 -9999 -9999 -9999 -9999 -9999 -9999 -9999 -9999 -9999 -9999 -9999 -9999 -9999 -9999 -9999 -9999 -9999 -9999 -9999 -9999 -9999 -9999 -9999 -9999 -9999 -9999 -9999 -9999 -9999 -9999 -9999 -9999 -9999 -9999 -9999 -9999 -9999 -9999 -9999 -9999 -9999 -9999 -9999 -9999 -9999 -9999 -9999 -9999 -9999 -9999 -9999 -9999 -9999 -9999 -9999 -9999 -9999 -9999 -9999 -9999 -9999 -9999 -9999 -9999 -9999 -9999 -9999 -9999 -9999 -9999 -9999 -9999 -9999 -9999 -9999 -9999 -9999 -9999 -9999 -9999 -9999 -9999 -9999 -9999 -9999 -9999 -9999 -9999 -9999 -9999 -9999 -9999 -9999 -9999 -9999 -9999 -9999 -9999 -9999 -9999 -9999 -9999 -9999 -9999 -9999 -9999 -9999 -9999 -9999 -9999 -9999 -9999 -9999 -9999 -9999 -9999 -9999 -9999 -9999 -9999 -9999 -9999 -9999 -9999 -9999 -9999 -9999 -9999 -9999 -9999 -9999 -9999 -9999 -9999 -9999 -9999 -9999 -9999 -9999 -9999 -9999 -9999 -9999 -9999 -9999 -9999 -9999 -9999 -9999 -9999 -9999 -9999 -9999 -9999 -9999 -9999 -9999 -9999 -9999 -9999 -9999 -9999 -9999 -9999 -9999 -9999 -9999 -9999 -9999 -9999 -9999 -9999 -9999 -9999 -9999 -9999 -9999 -9999 -9999 -9999 -9999 -9999 -9999 -9999 -9999 -9999 -9999 -9999 -9999 -9999 -9999 -9999 -9999 -9999 -9999 -9999 -9999 -9999 -9999 -9999 7.33063E-1 7.33063E-1 -9999 -9999 7.33063E-1 7.33063E-1 -9999 -9999 -9999 -9999 -9999 -9999 -9999 -9999 -9999 -9999 -9999 -9999 -9999 -9999 -9999 -9999 -9999 -9999 -9999 -9999 -9999 -9999 -9999 -9999 -9999 -9999 -9999 -9999 -9999 -9999 -9999 -9999 -9999 -9999 -9999 -9999 -9999 -9999 -9999 -9999 -9999 -9999 -9999 -9999 -9999 -9999 -9999 -9999 -9999 -9999 -9999
-9999 -9999 -9999 -9999 -9999 -9999 -9999 -9999 -9999 -9999 -9999 -9999 -9999 -9999 -9999 -9999 -9999 -9999 -9999 -9999 -9999 -9999 -9999 -9999 -9999 -9999 -9999 -9999 -9999 -9999 -9999 -9999 -9999 -9999 -9999 -9999 -9999 -9999 -9999 -9999 -9999 -9999 -9999 -9999 -9999 -9999 -9999 -9999 -9999 -9999 -9999 -9999 -9999 -9999 -9999 -9999 -9999 -9999 -9999 -9999 -9999 -9999 -9999 -9999 -9999 -9999 -9999 -9999 -9999 -9999 -9999 -9999 -9999 -9999 -9999 -9999 -9999 -9999 -9999 -9999 -9999 -9999 -9999 -9999 -9999 -9999 -9999 -9999 -9999 -9999 -9999 -9999 -9999 -9999 -9999 -9999 -9999 -9999 -9999 -9999 -9999 -9999 -9999 -9999 -9999 -9999 -9999 -9999 -9999 -9999 -9999 -9999 -9999 -9999 -9999 -9999 -9999 -9999 -9999 -9999 -9999 -9999 -9999 -9999 -9999 -9999 -9999 -9999 -9999 -9999 -9999 -9999 -9999 -9999 -9999 -9999 -9999 -9999 -9999 -9999 -9999 -9999 -9999 -9999 -9999 -9999 -9999 -9999 -9999 -9999 -9999 -9999 -9999 -9999 -9999 -9999 -9999 -9999 -9999 -9999 -9999 -9999 -9999 -9999 -9999 -9999 -9999 -9999 -9999 -9999 -9999 -9999 -9999 -9999 -9999 -9999 -9999 -9999 -9999 -9999 -9999 -9999 -9999 -9999 -9999 -9999 -9999 -9999 -9999 -9999 -9999 -9999 -9999 -9999 -9999 -9999 -9999 -9999 -9999 -9999 -9999 -9999 -9999 -9999 7.33063E-1 -9999 -9999 7.33063E-1 7.33063E-1 7.33063E-1 7.33063E-1 7.33063E-1 7.41416E-1 7.41416E-1 7.33063E-1 7.33063E-1 -9999 -9999 -9999 -9999 -9999 -9999 -9999 -9999 -9999 -9999 -9999 -9999 -9999 -9999 -9999 -9999 -9999 -9999 -9999 -9999 -9999 -9999 -9999 -9999 -9999 -9999 -9999 -9999 -9999 -9999 -9999 -9999 -9999 -9999 -9999 -9999 -9999 -9999 -9999 -9999 -9999 -9999 -9999 -9999 -9999 -9999 -9999 -9999
-9999 -9999 -9999 -9999 -9999 -9999 -9999 -9999 -9999 -9999 -9999 -9999 -9999 -9999 -9999 -9999 -9999 -9999 -9999 -9999 -9999 -9999 -9999 -9999 -9999 -9999 -9999 -9999 -9999 -9999 -9999 -9999 -9999 -9999 -9999 -9999 -9999 -9999 -9999 -9999 -9999 -9999 -9999 -9999 -9999 -9999 -9999 -9999 -9999 -9999 -9999 -9999 -9999 -9999 -9999 -9999 -9999 -9999 -9999 -9999 -9999 -9999 -9999 -9999 -9999 -9999 -9999 -9999 -9999 -9999 -9999 -9999 -9999 -9999 -9999 -9999 -9999 -9999 -9999 -9999 -9999 -9999 -9999 -9999 -9999 -9999 -9999 -9999 -9999 -9999 -9999 -9999 -9999 -9999 -9999 -9999 -9999 -9999 -9999 -9999 -9999 -9999 -9999 -9999 -9999 -9999 -9999 -9999 -9999 -9999 -9999 -9999 -9999 -9999 -9999 -9999 -9999 -9999 -9999 -9999 -9999 -9999 -9999 -9999 -9999 -9999 -9999 -9999 -9999 -9999 -9999 -9999 -9999 -9999 -9999 -9999 -9999 -9999 -9999 -9999 -9999 -9999 -9999 -9999 -9999 -9999 -9999 -9999 -9999 -9999 -9999 -9999 -9999 -9999 -9999 -9999 -9999 -9999 -9999 -9999 -9999 -9999 -9999 -9999 -9999 -9999 -9999 -9999 -9999 -9999 -9999 -9999 -9999 -9999 -9999 -9999 -9999 -9999 -9999 -9999 -9999 -9999 -9999 -9999 -9999 -9999 -9999 -9999 -9999 -9999 -9999 -9999 -9999 -9999 -9999 -9999 -9999 -9999 -9999 -9999 -9999 -9999 -9999 7.51446E-1 7.50853E-1 7.48973E-1 7.4872E-1 7.56746E-1 7.58251E-1 7.56746E-1 7.41736E-1 7.32385E-1 7.35874E-1 7.28053E-1 7.35179E-1 7.282E-1 7.36416E-1 -9999 -9999 -9999 -9999 -9999 -9999 -9999 -9999 -9999 -9999 -9999 -9999 -9999 -9999 -9999 -9999 -9999 -9999 -9999 -9999 -9999 -9999 -9999 -9999 -9999 -9999 -9999 -9999 -9999 -9999 -9999 -9999 -9999 -9999 -9999 -9999 -9999 -9999 -9999 -9999 -9999 -9999 -9999 -9999 -9999 -9999 -9999
-9999 -9999 -9999 -9999 -9999 -9999 -9999 -9999 -9999 -9999 -9999 -9999 -9999 -9999 -9999 -9999 -9999 -9999 -9999 -9999 -9999 -9999 -9999 -9999 -9999 -9999 -9999 -9999 -9999 -9999 -9999 -9999 -9999 -9999 -9999 -9999 -9999 -9999 -9999 -9999 -9999 -9999 -9999 -9999 -9999 -9999 -9999 -9999 -9999 -9999 -9999 -9999 -9999 -9999 -9999 -9999 -9999 -9999 -9999 -9999 -9999 -9999 -9999 -9999 -9999 -9999 -9999 -9999 -9999 -9999 -9999 -9999 -9999 -9999 -9999 -9999 -9999 -9999 -9999 -9999 -9999 -9999 -9999 -9999 -9999 -9999 -9999 -9999 -9999 -9999 -9999 -9999 -9999 -9999 -9999 -9999 -9999 -9999 -9999 -9999 -9999 -9999 -9999 -9999 -9999 -9999 -9999 -9999 -9999 -9999 -9999 -9999 -9999 -9999 -9999 -9999 -9999 -9999 -9999 -9999 -9999 -9999 -9999 -9999 -9999 -9999 -9999 -9999 -9999 -9999 -9999 -9999 -9999 -9999 -9999 -9999 -9999 -9999 -9999 -9999 -9999 -9999 -9999 -9999 -9999 -9999 -9999 -9999 -9999 -9999 -9999 -9999 -9999 -9999 -9999 -9999 -9999 -9999 -9999 -9999 -9999 -9999 -9999 -9999 -9999 -9999 -9999 -9999 -9999 -9999 -9999 -9999 -9999 -9999 -9999 -9999 -9999 -9999 -9999 -9999 -9999 -9999 -9999 -9999 -9999 -9999 -9999 -9999 -9999 -9999 -9999 -9999 -9999 -9999 -9999 -9999 -9999 -9999 -9999 -9999 -9999 7.51446E-1 7.51441E-1 7.51249E-1 7.49636E-1 7.59694E-1 7.5172E-1 7.42855E-1 7.42187E-1 7.49321E-1 7.41888E-1 7.33177E-1 7.38228E-1 7.30253E-1 7.36282E-1 7.08749E-1 7.16672E-1 7.33307E-1 7.25973E-1 -9999 -9999 -9999 -9999 -9999 -9999 -9999 -9999 -9999 -9999 -9999 -9999 -9999 -9999 -9999 -9999 -9999 -9999 -9999 -9999 -9999 -9999 -9999 -9999 -9999 -9999 -9999 -9999 -9999 -9999 -9999 -9999 -9999 -9999 -9999 -9999 -9999 -9999 -9999 -9999 -9999 -9999 -9999 -9999 -9999
-9999 -9999 -9999 -9999 -9999 -9999 -9999 -9999 -9999 -9999 -9999 -9999 -9999 -9999 -9999 -9999 -9999 -9999 -9999 -9999 -9999 -9999 -9999 -9999 -9999 -9999 -9999 -9999 -9999 -9999 -9999 -9999 -9999 -9999 -9999 -9999 -9999 -9999 -9999 -9999 -9999 -9999 -9999 -9999 -9999 -9999 -9999 -9999 -9999 -9999 -9999 -9999 -9999 -9999 -9999 -9999 -9999 -9999 -9999 -9999 -9999 -9999 -9999 -9999 -9999 -9999 -9999 -9999 -9999 -9999 -9999 -9999 -9999 -9999 -9999 -9999 -9999 -9999 -9999 -9999 -9999 -9999 -9999 -9999 -9999 -9999 -9999 -9999 -9999 -9999 -9999 -9999 -9999 -9999 -9999 -9999 -9999 -9999 -9999 -9999 -9999 -9999 -9999 -9999 -9999 -9999 -9999 -9999 -9999 -9999 -9999 -9999 -9999 -9999 -9999 -9999 -9999 -9999 -9999 -9999 -9999 -9999 -9999 -9999 -9999 -9999 -9999 -9999 -9999 -9999 -9999 -9999 -9999 -9999 -9999 -9999 -9999 -9999 -9999 -9999 -9999 -9999 -9999 -9999 -9999 -9999 -9999 -9999 -9999 -9999 -9999 -9999 -9999 -9999 -9999 -9999 -9999 -9999 -9999 -9999 -9999 -9999 -9999 -9999 -9999 -9999 -9999 -9999 -9999 -9999 -9999 -9999 -9999 -9999 -9999 -9999 -9999 -9999 -9999 -9999 -9999 -9999 -9999 -9999 -9999 -9999 -9999 -9999 -9999 -9999 -9999 -9999 -9999 -9999 -9999 -9999 -9999 -9999 -9999 -9999 7.51446E-1 7.51446E-1 7.50642E-1 7.57985E-1 7.5737E-1 7.5241E-1 7.43917E-1 7.27038E-1 7.24684E-1 7.2494E-1 7.32249E-1 7.1627E-1 7.14247E-1 7.13356E-1 7.19636E-1 7.10437E-1 7.08458E-1 7.00576E-1 7.25862E-1 7.18885E-1 -9999 -9999 -9999 -9999 -9999 -9999 -9999 -9999 -9999 -9999 -9999 -9999 -9999 -9999 -9999 -9999 -9999 -9999 -9999 -9999 -9999 -9999 -9999 -9999 -9999 -9999 -9999 -9999 -9999 -9999 -9999 -9999 -9999 -9999 -9999 -9999 -9999 -9999 -9999 -9999 -9999 -9999 -9999 -9999
-9999 -9999 -9999 -9999 -9999 -9999 -9999 -9999 -9999 -9999 -9999 -9999 -9999 -9999 -9999 -9999 -9999 -9999 -9999 -9999 -9999 -9999 -9999 -9999 -9999 -9999 -9999 -9999 -9999 -9999 -9999 -9999 -9999 -9999 -9999 -9999 -9999 -9999 -9999 -9999 -9999 -9999 -9999 -9999 -9999 -9999 -9999 -9999 -9999 -9999 -9999 -9999 -9999 -9999 -9999 -9999 -9999 -9999 -9999 -9999 -9999 -9999 -9999 -9999 -9999 -9999 -9999 -9999 -9999 -9999 -9999 -9999 -9999 -9999 -9999 -9999 -9999 -9999 -9999 -9999 -9999 -9999 -9999 -9999 -9999 -9999 -9999 -9999 -9999 -9999 -9999 -9999 -9999 -9999 -9999 -9999 -9999 -9999 -9999 -9999 -9999 -9999 -9999 -9999 -9999 -9999 -9999 -9999 -9999 -9999 -9999 -9999 -9999 -9999 -9999 -9999 -9999 -9999 -9999 -9999 -9999 -9999 -9999 -9999 -9999 -9999 -9999 -9999 -9999 -9999 -9999 -9999 -9999 -9999 -9999 -9999 -9999 -9999 -9999 -9999 -9999 -9999 -9999 -9999 -9999 -9999 -9999 -9999 -9999 -9999 -9999 -9999 -9999 -9999 -9999 -9999 -9999 -9999 -9999 -9999 -9999 -9999 -9999 -9999 -9999 -9999 -9999 -9999 -9999 -9999 -9999 -9999 -9999 -9999 -9999 -9999 -9999 -9999 -9999 -9999 -9999 -9999 -9999 -9999 -9999 -9999 -9999 -9999 -9999 -9999 -9999 -9999 -9999 -9999 -9999 -9999 -9999 -9999 -9999 -9999 7.51446E-1 7.58761E-1 7.57602E-1 7.60236E-1 7.53158E-1 7.52313E-1 7.31935E-1 7.11544E-1 6.86216E-1 6.86005E-1 7.15054E-1 6.99103E-1 6.89817E-1 6.89183E-1 6.94916E-1 6.86235E-1 6.76086E-1 6.8102E-1 6.75868E-1 7.46717E-1 -9999 -9999 -9999 -9999 -9999 -9999 -9999 -9999 -9999 -9999 -9999 -9999 -9999 -9999 -9999 -9999 -9999 -9999 -9999 -9999 -9999 -9999 -9999 -9999 -9999 -9999 -9999 -9999 -9999 -9999 -9999 -9999 -9999 -9999 -9999 -9999 -9999 -9999 -9999 -9999 -9999 -9999 -9999 -9999
-9999 -9999 -9999 -9999 -9999 -9999 -9999 -9999 -9999 -9999 -9999 -9999 -9999 -9999 -9999 -9999 -9999 -9999 -9999 -9999 -9999 -9999 -9999 -9999 -9999 -9999 -9999 -9999 -9999 -9999 -9999 -9999 -9999 -9999 -9999 -9999 -9999 -9999 -9999 -9999 -9999 -9999 -9999 -9999 -9999 -9999 -9999 -9999 -9999 -9999 -9999 -9999 -9999 -9999 -9999 -9999 -9999 -9999 -9999 -9999 -9999 -9999 -9999 -9999 -9999 -9999 -9999 -9999 -9999 -9999 -9999 -9999 -9999 -9999 -9999 -9999 -9999 -9999 -9999 -9999 -9999 -9999 -9999 -9999 -9999 -9999 -9999 -9999 -9999 -9999 -9999 -9999 -9999 -9999 -9999 -9999 -9999 -9999 -9999 -9999 -9999 -9999 -9999 -9999 -9999 -9999 -9999 -9999 -9999 -9999 -9999 -9999 -9999 -9999 -9999 -9999 -9999 -9999 -9999 -9999 -9999 -9999 -9999 -9999 -9999 -9999 -9999 -9999 -9999 -9999 -9999 -9999 -9999 -9999 -9999 -9999 -9999 -9999 -9999 -9999 -9999 -9999 -9999 -9999 -9999 -9999 -9999 -9999 -9999 -9999 -9999 -9999 -9999 -9999 -9999 -9999 -9999 -9999 -9999 -9999 -9999 -9999 -9999 -9999 -9999 -9999 -9999 -9999 -9999 -9999 -9999 -9999 -9999 -9999 -9999 -9999 -9999 -9999 -9999 -9999 -9999 -9999 -9999 -9999 -9999 -9999 -9999 -9999 -9999 -9999 -9999 -9999 -9999 -9999 -9999 -9999 -9999 7.51446E-1 7.51446E-1 7.51446E-1 7.51329E-1 7.60927E-1 7.52923E-1 7.45615E-1 7.45615E-1 7.33111E-1 7.17608E-1 6.95744E-1 6.43931E-1 6.60095E-1 6.97253E-1 6.68833E-1 6.48449E-1 6.47996E-1 6.86537E-1 6.49672E-1 6.26813E-1 6.31823E-1 6.52466E-1 7.14443E-1 -9999 -9999 -9999 -9999 -9999 -9999 -9999 -9999 -9999 -9999 -9999 -9999 -9999 -9999 -9999 -9999 -9999 -9999 -9999 -9999 -9999 -9999 -9999 -9999 -9999 -9999 -9999 -9999 -9999 -9999 -9999 -9999 -9999 -9999 -9999 -9999 -9999 -9999 -9999 -9999 -9999 -9999 -9999 -9999
-9999 -9999 -9999 -9999 -9999 -9999 -9999 -9999 -9999 -9999 -9999 -9999 -9999 -9999 -9999 -9999 -9999 -9999 -9999 -9999 -9999 -9999 -9999 -9999 -9999 -9999 -9999 -9999 -9999 -9999 -9999 -9999 -9999 -9999 -9999 -9999 -9999 -9999 -9999 -9999 -9999 -9999 -9999 -9999 -9999 -9999 -9999 -9999 -9999 -9999 -9999 -9999 -9999 -9999 -9999 -9999 -9999 -9999 -9999 -9999 -9999 -9999 -9999 -9999 -9999 -9999 -9999 -9999 -9999 -9999 -9999 -9999 -9999 -9999 -9999 -9999 -9999 -9999 -9999 -9999 -9999 -9999 -9999 -9999 -9999 -9999 -9999 -9999 -9999 -9999 -9999 -9999 -9999 -9999 -9999 -9999 -9999 -9999 -9999 -9999 -9999 -9999 -9999 -9999 -9999 -9999 -9999 -9999 -9999 -9999 -9999 -9999 -9999 -9999 -9999 -9999 -9999 -9999 -9999 -9999 -9999 -9999 -9999 -9999 -9999 -9999 -9999 -9999 -9999 -9999 -9999 -9999 -9999 -9999 -9999 -9999 -9999 -9999 -9999 -9999 -9999 -9999 -9999 -9999 -9999 -9999 -9999 -9999 -9999 -9999 -9999 -9999 -9999 -9999 -9999 -9999 -9999 -9999 -9999 -9999 -9999 -9999 -9999 -9999 -9999 -9999 -9999 -9999 -9999 -9999 -9999 -9999 -9999 -9999 -9999 -9999 -9999 -9999 -9999 -9999 -9999 -9999 -9999 -9999 -9999 -9999 -9999 -9999 -9999 -9999 -9999 -9999 -9999 -9999 -9999 -9999 7.72173E-1 7.72173E-1 7.7743E-1 7.77256E-1 7.71562E-1 7.63488E-1 7.55721E-1 7.55596E-1 7.48891E-1 7.35839E-1 7.06456E-1 6.92912E-1 6.20603E-1 6.18174E-1 6.7044E-1 6.65586E-1 6.14991E-1 6.37716E-1 6.78464E-1 6.29056E-1 6.46354E-1 6.78712E-1 6.88341E-1 7.24237E-1 -9999 -9999 -9999 -9999 -9999 -9999 -9999 -9999 -9999 -9999 -9999 -9999 -9999 -9999 -9999 -9999 -9999 -9999 -9999 -9999 -9999 -9999 -9999 -9999 -9999 -9999 -9999 -9999 -9999 -9999 -9999 -9999 -9999 -9999 -9999 -9999 -9999 -9999 -9999 -9999 -9999 -9999 -9999 -9999
-9999 -9999 -9999 -9999 -9999 -9999 -9999 -9999 -9999 -9999 -9999 -9999 -9999 -9999 -9999 -9999 -9999 -9999 -9999 -9999 -9999 -9999 -9999 -9999 -9999 -9999 -9999 -9999 -9999 -9999 -9999 -9999 -9999 -9999 -9999 -9999 -9999 -9999 -9999 -9999 -9999 -9999 -9999 -9999 -9999 -9999 -9999 -9999 -9999 -9999 -9999 -9999 -9999 -9999 -9999 -9999 -9999 -9999 -9999 -9999 -9999 -9999 -9999 -9999 -9999 -9999 -9999 -9999 -9999 -9999 -9999 -9999 -9999 -9999 -9999 -9999 -9999 -9999 -9999 -9999 -9999 -9999 -9999 -9999 -9999 -9999 -9999 -9999 -9999 -9999 -9999 -9999 -9999 -9999 -9999 -9999 -9999 -9999 -9999 -9999 -9999 -9999 -9999 -9999 -9999 -9999 -9999 -9999 -9999 -9999 -9999 -9999 -9999 -9999 -9999 -9999 -9999 -9999 -9999 -9999 -9999 -9999 -9999 -9999 -9999 -9999 -9999 -9999 -9999 -9999 -9999 -9999 -9999 -9999 -9999 -9999 -9999 -9999 -9999 -9999 -9999 -9999 -9999 -9999 -9999 -9999 -9999 -9999 -9999 -9999 -9999 -9999 -9999 -9999 -9999 -9999 -9999 -9999 -9999 -9999 -9999 -9999 -9999 -9999 -9999 -9999 -9999 -9999 -9999 -9999 -9999 -9999 -9999 -9999 -9999 -9999 -9999 -9999 -9999 -9999 -9999 -9999 -9999 -9999 -9999 -9999 -9999 -9999 -9999 -9999 -9999 -9999 -9999 -9999 -9999 -9999 7.72173E-1 7.72173E-1 7.7743E-1 7.79011E-1 7.71362E-1 7.56514E-1 7.42047E-1 7.42047E-1 7.29648E-1 7.29941E-1 6.9602E-1 6.54084E-1 6.21889E-1 5.81913E-1 6.25481E-1 5.79239E-1 5.78136E-1 6.41085E-1 6.59147E-1 6.48868E-1 6.51033E-1 7.00243E-1 7.33508E-1 7.51348E-1 7.40521E-1 7.40521E-1 -9999 -9999 -9999 -9999 -9999 -9999 -9999 -9999 -9999 -9999 -9999 -9999 -9999 -9999 -9999 -9999 -9999 -9999 -9999 -9999 -9999 -9999 -9999 -9999 -9999 -9999 -9999 -9999 -9999 -9999 -9999 -9999 -9999 -9999 -9999 -9999 -9999 -9999 -9999 -9999 -9999 -9999
-9999 -9999 -9999 -9999 -9999 -9999 -9999 -9999 -9999 -9999 -9999 -9999 -9999 -9999 -9999 -9999 -9999 -9999 -9999 -9999 -9999 -9999 -9999 -9999 -9999 -9999 -9999 -9999 -9999 -9999 -9999 -9999 -9999 -9999 -9999 -9999 -9999 -9999 -9999 -9999 -9999 -9999 -9999 -9999 -9999 -9999 -9999 -9999 -9999 -9999 -9999 -9999 -9999 -9999 -9999 -9999 -9999 -9999 -9999 -9999 -9999 -9999 -9999 -9999 -9999 -9999 -9999 -9999 -9999 -9999 -9999 -9999 -9999 -9999 -9999 -9999 -9999 -9999 -9999 -9999 -9999 -9999 -9999 -9999 -9999 -9999 -9999 -9999 -9999 -9999 -9999 -9999 -9999 -9999 -9999 -9999 -9999 -9999 -9999 -9999 -9999 -9999 -9999 -9999 -9999 -9999 -9999 -9999 -9999 -9999 -9999 -9999 -9999 -9999 -9999 -9999 -9999 -9999 -9999 -9999 -9999 -9999 -9999 -9999 -9999 -9999 -9999 -9999 -9999 -9999 -9999 -9999 -9999 -9999 -9999 -9999 -9999 -9999 -9999 -9999 -9999 -9999 -9999 -9999 -9999 -9999 -9999 -9999 -9999 -9999 -9999 -9999 -9999 -9999 -9999 -9999 -9999 -9999 -9999 -9999 -9999 -9999 -9999 -9999 -9999 -9999 -9999 -9999 -9999 -9999 -9999 -9999 -9999 -9999 -9999 -9999 -9999 -9999 -9999 -9999 -9999 -9999 -9999 -9999 -9999 -9999 -9999 -9999 -9999 -9999 -9999 -9999 -9999 -9999 -9999 -9999 7.72173E-1 7.7743E-1 7.79433E-1 7.72663E-1 7.58108E-1 7.50151E-1 7.49571E-1 7.29897E-1 7.22979E-1 7.16434E-1 7.09796E-1 6.64946E-1 6.09754E-1 5.75069E-1 5.03624E-1 4.63022E-1 4.61897E-1 5.38037E-1 6.22827E-1 6.94682E-1 7.3078E-1 7.62847E-1 7.60121E-1 7.48266E-1 7.4872E-1 7.4872E-1 -9999 -9999 -9999 -9999 -9999 -9999 -9999 -9999 -9999 -9999 -9999 -9999 -9999 -9999 -9999 -9999 -9999 -9999 -9999 -9999 -9999 -9999 -9999 -9999 -9999 -9999 -9999 -9999 -9999 -9999 -9999 -9999 -9999 -9999 -9999 -9999 -9999 -9999 -9999 -9999 -9999 -9999
-9999 -9999 -9999 -9999 -9999 -9999 -9999 -9999 -9999 -9999 -9999 -9999 -9999 -9999 -9999 -9999 -9999 -9999 -9999 -9999 -9999 -9999 -9999 -9999 -9999 -9999 -9999 -9999 -9999 -9999 -9999 -9999 -9999 -9999 -9999 -9999 -9999 -9999 -9999 -9999 -9999 -9999 -9999 -9999 -9999 -9999 -9999 -9999 -9999 -9999 -9999 -9999 -9999 -9999 -9999 -9999 -9999 -9999 -9999 -9999 -9999 -9999 -9999 -9999 -9999 -9999 -9999 -9999 -9999 -9999 -9999 -9999 -9999 -9999 -9999 -9999 -9999 -9999 -9999 -9999 -9999 -9999 -9999 -9999 -9999 -9999 -9999 -9999 -9999 -9999 -9999 -9999 -9999 -9999 -9999 -9999 -9999 -9999 -9999 -9999 -9999 -9999 -9999 -9999 -9999 -9999 -9999 -9999 -9999 -9999 -9999 -9999 -9999 -9999 -9999 -9999 -9999 -9999 -9999 -9999 -9999 -9999 -9999 -9999 -9999 -9999 -9999 -9999 -9999 -9999 -9999 -9999 -9999 -9999 -9999 -9999 -9999 -9999 -9999 -9999 -9999 -9999 -9999 -9999 -9999 -9999 -9999 -9999 -9999 -9999 -9999 -9999 -9999 -9999 -9999 -9999 -9999 -9999 -9999 -9999 -9999 -9999 -9999 -9999 -9999 -9999 -9999 -9999 -9999 -9999 -9999 -9999 -9999 -9999 -9999 -9999 -9999 -9999 -9999 -9999 -9999 -9999 -9999 -9999 -9999 -9999 -9999 -9999 -9999 -9999 -9999 -9999 -9999 -9999 -9999 7.70136E-1 7.68342E-1 7.77559E-1 7.72895E-1 7.66221E-1 7.51816E-1 7.44017E-1 7.38388E-1 7.31215E-1 7.11113E-1 6.84696E-1 6.68121E-1 6.89249E-1 6.25932E-1 5.3404E-1 4.45318E-1 3.68295E-1 3.58888E-1 4.79596E-1 6.04448E-1 7.04097E-1 7.60128E-1 7.69975E-1 7.59425E-1 7.60918E-1 7.61995E-1 7.63221E-1 7.40521E-1 -9999 -9999 -9999 -9999 7.40521E-1 -9999 -9999 -9999 -9999 -9999 -9999 -9999 -9999 -9999 -9999 -9999 -9999 -9999 -9999 -9999 -9999 -9999 -9999 -9999 -9999 -9999 -9999 -9999 -9999 -9999 -9999 -9999 -9999 -9999 -9999 -9999 -9999 -9999 -9999 -9999 -9999
-9999 -9999 -9999 -9999 -9999 -9999 -9999 -9999 -9999 -9999 -9999 -9999 -9999 -9999 -9999 -9999 -9999 -9999 -9999 -9999 -9999 -9999 -9999 -9999 -9999 -9999 -9999 -9999 -9999 -9999 -9999 -9999 -9999 -9999 -9999 -9999 -9999 -9999 -9999 -9999 -9999 -9999 -9999 -9999 -9999 -9999 -9999 -9999 -9999 -9999 -9999 -9999 -9999 -9999 -9999 -9999 -9999 -9999 -9999 -9999 -9999 -9999 -9999 -9999 -9999 -9999 -9999 -9999 -9999 -9999 -9999 -9999 -9999 -9999 -9999 -9999 -9999 -9999 -9999 -9999 -9999 -9999 -9999 -9999 -9999 -9999 -9999 -9999 -9999 -9999 -9999 -9999 -9999 -9999 -9999 -9999 -9999 -9999 -9999 -9999 -9999 -9999 -9999 -9999 -9999 -9999 -9999 -9999 -9999 -9999 -9999 -9999 -9999 -9999 -9999 -9999 -9999 -9999 -9999 -9999 -9999 -9999 -9999 -9999 -9999 -9999 -9999 -9999 -9999 -9999 -9999 -9999 -9999 -9999 -9999 -9999 -9999 -9999 -9999 -9999 -9999 -9999 -9999 -9999 -9999 -9999 -9999 -9999 -9999 -9999 -9999 -9999 -9999 -9999 -9999 -9999 -9999 -9999 -9999 -9999 -9999 -9999 -9999 -9999 -9999 -9999 -9999 -9999 -9999 -9999 -9999 -9999 -9999 -9999 -9999 -9999 -9999 -9999 -9999 -9999 -9999 -9999 -9999 -9999 -9999 -9999 -9999 -9999 -9999 -9999 -9999 -9999 -9999 -9999 7.70908E-1 7.85647E-1 7.91752E-1 7.91553E-1 7.88185E-1 7.84918E-1 7.72175E-1 7.58671E-1 7.46522E-1 7.40532E-1 7.34257E-1 6.76021E-1 6.40177E-1 6.29225E-1 5.77632E-1 5.12671E-1 3.79932E-1 3.08421E-1 3.94101E-1 5.64579E-1 6.71335E-1 7.32278E-1 7.42959E-1 7.43703E-1 7.44516E-1 7.66676E-1 7.69777E-1 7.59631E-1 7.61303E-1 7.55473E-1 -9999 7.40521E-1 7.40521E-1 7.40521E-1 -9999 -9999 -9999 -9999 -9999 -9999 -9999 -9999 -9999 -9999 -9999 -9999 -9999 -9999 -9999 -9999 -9999 -9999 -9999 -9999 -9999 -9999 -9999 -9999 -9999 -9999 -9999 -9999 -9999 -9999 -9999 -9999 -9999 -9999 -9999 -9999
-9999 -9999 -9999 -9999 -9999 -9999 -9999 -9999 -9999 -9999 -9999 -9999 -9999 -9999 -9999 -9999 -9999 -9999 -9999 -9999 -9999 -9999 -9999 -9999 -9999 -9999 -9999 -9999 -9999 -9999 -9999 -9999 -9999 -9999 -9999 -9999 -9999 -9999 -9999 -9999 -9999 -9999 -9999 -9999 -9999 -9999 -9999 -9999 -9999 -9999 -9999 -9999 -9999 -9999 -9999 -9999 -9999 -9999 -9999 -9999 -9999 -9999 -9999 -9999 -9999 -9999 -9999 -9999 -9999 -9999 -9999 -9999 -9999 -9999 -9999 -9999 -9999 -9999 -9999 -9999 -9999 -9999 -9999 -9999 -9999 -9999 -9999 -9999 -9999 -9999 -9999 -9999 -9999 -9999 -9999 -9999 -9999 -9999 -9999 -9999 -9999 -9999 -9999 -9999 -9999 -9999 -9999 -9999 -9999 -9999 -9999 -9999 -9999 -9999 -9999 -9999 -9999 -9999 -9999 -9999 -9999 -9999 -9999 -9999 -9999 -9999 -9999 -9999 -9999 -9999 -9999 -9999 -9999 -9999 -9999 -9999 -9999 -9999 -9999 -9999 -9999 -9999 -9999 -9999 -9999 -9999 -9999 -9999 -9999 -9999 -9999 -9999 -9999 -9999 -9999 -9999 -9999 -9999 -9999 -9999 -9999 -9999 -9999 -9999 -9999 -9999 -9999 -9999 -9999 -9999 -9999 -9999 -9999 -9999 -9999 -9999 -9999 -9999 -9999 -9999 -9999 -9999 -9999 -9999 -9999 -9999 -9999 -9999 -9999 -9999 -9999 -9999 -9999 7.85383E-1 7.85156E-1 7.90217E-1 7.89977E-1 7.86167E-1 7.82069E-1 7.78612E-1 7.65608E-1 7.5891E-1 7.47792E-1 7.37095E-1 7.06925E-1 6.8468E-1 6.43331E-1 5.70098E-1 4.91859E-1 4.61436E-1 3.82038E-1 4.68821E-1 5.18455E-1 5.95252E-1 6.67802E-1 6.94682E-1 6.59875E-1 6.73791E-1 6.86605E-1 7.23334E-1 7.50045E-1 7.66235E-1 7.60953E-1 7.56809E-1 7.49874E-1 7.58158E-1 7.70925E-1 -9999 -9999 -9999 -9999 -9999 -9999 -9999 -9999 -9999 -9999 -9999 -9999 -9999 -9999 -9999 -9999 -9999 -9999 -9999 -9999 -9999 -9999 -9999 -9999 -9999 -9999 -9999 -9999 -9999 -9999 -9999 -9999 -9999 -9999 -9999 -9999 -9999
-9999 -9999 -9999 -9999 -9999 -9999 -9999 -9999 -9999 -9999 -9999 -9999 -9999 -9999 -9999 -9999 -9999 -9999 -9999 -9999 -9999 -9999 -9999 -9999 -9999 -9999 -9999 -9999 -9999 -9999 -9999 -9999 -9999 -9999 -9999 -9999 -9999 -9999 -9999 -9999 -9999 -9999 -9999 -9999 -9999 -9999 -9999 -9999 -9999 -9999 -9999 -9999 -9999 -9999 -9999 -9999 -9999 -9999 -9999 -9999 -9999 -9999 -9999 -9999 -9999 -9999 -9999 -9999 -9999 -9999 -9999 -9999 -9999 -9999 -9999 -9999 -9999 -9999 -9999 -9999 -9999 -9999 -9999 -9999 -9999 -9999 -9999 -9999 -9999 -9999 -9999 -9999 -9999 -9999 -9999 -9999 -9999 -9999 -9999 -9999 -9999 -9999 -9999 -9999 -9999 -9999 -9999 -9999 -9999 -9999 -9999 -9999 -9999 -9999 -9999 -9999 -9999 -9999 -9999 -9999 -9999 -9999 -9999 -9999 -9999 -9999 -9999 -9999 -9999 -9999 -9999 -9999 -9999 -9999 -9999 -9999 -9999 -9999 -9999 -9999 -9999 -9999 -9999 -9999 -9999 -9999 -9999 -9999 -9999 -9999 -9999 -9999 -9999 -9999 -9999 -9999 -9999 -9999 -9999 -9999 -9999 -9999 -9999 -9999 -9999 -9999 -9999 -9999 -9999 -9999 -9999 -9999 -9999 -9999 -9999 -9999 -9999 -9999 -9999 -9999 -9999 -9999 -9999 -9999 -9999 -9999 -9999 -9999 -9999 -9999 -9999 -9999 7.85575E-1 7.81409E-1 7.78682E-1 7.85575E-1 7.86443E-1 5.44662E-1 5.58022E-1 7.74996E-1 7.68112E-1 7.62171E-1 7.52973E-1 7.24432E-1 6.63296E-1 5.71665E-1 5.29023E-1 4.64884E-1 4.1019E-1 3.61833E-1 4.50428E-1 5.65487E-1 6.48375E-1 6.75337E-1 7.07982E-1 6.66412E-1 6.13624E-1 5.85494E-1 6.48049E-1 6.83681E-1 7.14679E-1 7.53647E-1 7.39614E-1 7.38037E-1 7.31042E-1 7.42509E-1 7.69527E-1 -9999 -9999 -9999 -9999 -9999 -9999 -9999 -9999 -9999 -9999 7.40521E-1 7.40521E-1 -9999 -9999 -9999 -9999 -9999 -9999 -9999 -9999 -9999 -9999 -9999 -9999 -9999 -9999 -9999 -9999 -9999 -9999 -9999 -9999 -9999 -9999 -9999 -9999 -9999
-9999 -9999 -9999 -9999 -9999 -9999 -9999 -9999 -9999 -9999 -9999 -9999 -9999 -9999 -9999 -9999 -9999 -9999 -9999 -9999 -9999 -9999 -9999 -9999 -9999 -9999 -9999 -9999 -9999 -9999 -9999 -9999 -9999 -9999 -9999 -9999 -9999 -9999 -9999 -9999 -9999 -9999 -9999 -9999 -9999 -9999 -9999 -9999 -9999 -9999 -9999 -9999 -9999 -9999 -9999 -9999 -9999 -9999 -9999 -9999 -9999 -9999 -9999 -9999 -9999 -9999 -9999 -9999 -9999 -9999 -9999 -9999 -9999 -9999 -9999 -9999 -9999 -9999 -9999 -9999 -9999 -9999 -9999 -9999 -9999 -9999 -9999 -9999 -9999 -9999 -9999 -9999 -9999 -9999 -9999 -9999 -9999 -9999 -9999 -9999 -9999 -9999 -9999 -9999 -9999 -9999 -9999 -9999 -9999 -9999 -9999 -9999 -9999 -9999 -9999 -9999 -9999 -9999 -9999 -9999 -9999 -9999 -9999 -9999 -9999 -9999 -9999 -9999 -9999 -9999 -9999 -9999 -9999 -9999 -9999 -9999 -9999 -9999 -9999 -9999 -9999 -9999 -9999 -9999 -9999 -9999 -9999 -9999 -9999 -9999 -9999 -9999 -9999 -9999 -9999 -9999 -9999 -9999 -9999 -9999 -9999 -9999 -9999 -9999 -9999 -9999 -9999 -9999 -9999 -9999 -9999 -9999 -9999 -9999 -9999 -9999 -9999 -9999 -9999 -9999 -9999 -9999 -9999 -9999 -9999 -9999 -9999 -9999 -9999 -9999 -9999 -9999 7.80513E-1 7.74391E-1 7.69209E-1 5.04655E-1 5.20319E-1 5.27915E-1 5.66654E-1 5.91593E-1 6.03761E-1 7.5891E-1 7.4248E-1 6.95767E-1 6.17381E-1 5.17767E-1 4.06731E-1 3.82305E-1 3.3509E-1 3.66139E-1 5.1531E-1 5.65283E-1 6.22348E-1 6.4343E-1 6.49414E-1 5.65765E-1 5.25832E-1 5.71814E-1 6.08947E-1 6.02643E-1 6.89034E-1 7.05738E-1 6.83742E-1 6.68743E-1 6.87246E-1 7.49167E-1 7.54972E-1 -9999 -9999 -9999 -9999 -9999 -9999 -9999 -9999 -9999 -9999 -9999 -9999 -9999 -9999 -9999 -9999 -9999 -9999 -9999 -9999 -9999 -9999 -9999 -9999 -9999 -9999 -9999 -9999 -9999 -9999 -9999 -9999 -9999 -9999 -9999 -9999 -9999
-9999 -9999 -9999 -9999 -9999 -9999 -9999 -9999 -9999 -9999 -9999 -9999 -9999 -9999 -9999 -9999 -9999 -9999 -9999 -9999 -9999 -9999 -9999 -9999 -9999 -9999 -9999 -9999 -9999 -9999 -9999 -9999 -9999 -9999 -9999 -9999 -9999 -9999 -9999 -9999 -9999 -9999 -9999 -9999 -9999 -9999 -9999 -9999 -9999 -9999 -9999 -9999 -9999 -9999 -9999 -9999 -9999 -9999 -9999 -9999 -9999 -9999 -9999 -9999 -9999 -9999 -9999 -9999 -9999 -9999 -9999 -9999 -9999 -9999 -9999 -9999 -9999 -9999 -9999 -9999 -9999 -9999 -9999 -9999 -9999 -9999 -9999 -9999 -9999 -9999 -9999 -9999 -9999 -9999 -9999 -9999 -9999 -9999 -9999 -9999 -9999 -9999 -9999 -9999 -9999 -9999 -9999 -9999 -9999 -9999 -9999 -9999 -9999 -9999 -9999 -9999 -9999 -9999 -9999 -9999 -9999 -9999 -9999 -9999 -9999 -9999 -9999 -9999 -9999 -9999 -9999 -9999 -9999 -9999 -9999 -9999 -9999 -9999 -9999 -9999 -9999 -9999 -9999 -9999 -9999 -9999 -9999 -9999 -9999 -9999 -9999 -9999 -9999 -9999 -9999 -9999 -9999 -9999 -9999 -9999 -9999 -9999 -9999 -9999 -9999 -9999 -9999 -9999 -9999 -9999 -9999 -9999 -9999 -9999 -9999 -9999 -9999 -9999 -9999 -9999 -9999 -9999 -9999 -9999 -9999 -9999 -9999 -9999 -9999 -9999 -9999 -9999 -9999 7.60974E-1 4.73416E-1 4.8617E-1 5.14613E-1 5.22215E-1 5.44314E-1 5.67026E-1 6.2551E-1 6.55289E-1 7.08739E-1 5.48637E-1 4.94965E-1 4.18841E-1 3.34424E-1 6.4517E-1 4.3408E-1 4.11297E-1 4.20034E-1 5.06038E-1 5.37062E-1 6.03545E-1 5.37897E-1 4.40033E-1 3.83153E-1 4.84774E-1 5.79662E-1 6.26381E-1 6.95459E-1 6.97044E-1 6.87822E-1 6.54353E-1 6.29412E-1 6.96053E-1 7.60686E-1 7.55165E-1 7.58288E-1 -9999 -9999 -9999 -9999 -9999 -9999 -9999 -9999 -9999 -9999 -9999 -9999 -9999 -9999 -9999 -9999 -9999 -9999 -9999 -9999 -9999 -9999 -9999 -9999 -9999 -9999 -9999 -9999 -9999 -9999 -9999 -9999 -9999 -9999 -9999
-9999 -9999 -9999 -9999 -9999 -9999 -9999 -9999 -9999 -9999 -9999 -9999 -9999 -9999 -9999 -9999 -9999 -9999 -9999 -9999 -9999 -9999 -9999 -9999 -9999 -9999 -9999 -9999 -9999 -9999 -9999 -9999 -9999 -9999 -9999 -9999 -9999 -9999 -9999 -9999 -9999 -9999 -9999 -9999 -9999 -9999 -9999 -9999 -9999 -9999 -9999 -9999 -9999 -9999 -9999 -9999 -9999 -9999 -9999 -9999 -9999 -9999 -9999 -9999 -9999 -9999 -9999 -9999 -9999 -9999 -9999 -9999 -9999 -9999 -9999 -9999 -9999 -9999 -9999 -9999 -9999 -9999 -9999 -9999 -9999 -9999 -9999 -9999 -9999 -9999 -9999 -9999 -9999 -9999 -9999 -9999 -9999 -9999 -9999 -9999 -9999 -9999 -9999 -9999 -9999 -9999 -9999 -9999 -9999 -9999 -9999 -9999 -9999 -9999 -9999 -9999 -9999 -9999 -9999 -9999 -9999 -9999 -9999 -9999 -9999 -9999 -9999 -9999 -9999 -9999 -9999 -9999 -9999 -9999 -9999 -9999 -9999 -9999 -9999 -9999 -9999 -9999 -9999 -9999 -9999 -9999 -9999 -9999 -9999 -9999 -9999 -9999 -9999 -9999 -9999 -9999 -9999 -9999 -9999 -9999 -9999 -9999 -9999 -9999 -9999 -9999 -9999 -9999 -9999 -9999 -9999 -9999 -9999 -9999 -9999 -9999 -9999 -9999 -9999 -9999 -9999 -9999 -9999 -9999 -9999 -9999 -9999 -9999 -9999 -9999 -9999 -9999 7.82667E-1 7.71458E-1 -9999 4.76507E-1 4.89267E-1 4.93616E-1 5.17622E-1 5.79209E-1 7.64684E-1 7.96204E-1 7.85953E-1 7.57699E-1 6.77644E-1 6.50559E-1 6.20883E-1 7.19867E-1 7.07264E-1 3.92811E-1 3.09286E-1 4.1042E-1 4.49065E-1 5.16402E-1 4.8711E-1 4.19245E-1 4.55043E-1 5.02795E-1 5.88401E-1 6.26011E-1 6.5367E-1 6.72603E-1 7.19862E-1 7.13565E-1 7.17497E-1 7.54028E-1 7.27114E-1 7.29802E-1 7.48719E-1 7.47722E-1 7.51354E-1 -9999 -9999 -9999 -9999 7.40521E-1 -9999 -9999 -9999 -9999 -9999 -9999 -9999 -9999 -9999 -9999 -9999 -9999 -9999 -9999 -9999 -9999 -9999 -9999 -9999 -9999 -9999 -9999 -9999 -9999 -9999 -9999 -9999 -9999
-9999 -9999 -9999 -9999 -9999 -9999 -9999 -9999 -9999 -9999 -9999 -9999 -9999 -9999 -9999 -9999 -9999 -9999 -9999 -9999 -9999 -9999 -9999 -9999 -9999 -9999 -9999 -9999 -9999 -9999 -9999 -9999 -9999 -9999 -9999 -9999 -9999 -9999 -9999 -9999 -9999 -9999 -9999 -9999 -9999 -9999 -9999 -9999 -9999 -9999 -9999 -9999 -9999 -9999 -9999 -9999 -9999 -9999 -9999 -9999 -9999 -9999 -9999 -9999 -9999 -9999 -9999 -9999 -9999 -9999 -9999 -9999 -9999 -9999 -9999 -9999 -9999 -9999 -9999 -9999 -9999 -9999 -9999 -9999 -9999 -9999 -9999 -9999 -9999 -9999 -9999 -9999 -9999 -9999 -9999 -9999 -9999 -9999 -9999 -9999 -9999 -9999 -9999 -9999 -9999 -9999 -9999 -9999 -9999 -9999 -9999 -9999 -9999 -9999 -9999 -9999 -9999 -9999 -9999 -9999 -9999 -9999 -9999 -9999 -9999 -9999 -9999 -9999 -9999 -9999 -9999 -9999 -9999 -9999 -9999 -9999 -9999 -9999 -9999 -9999 -9999 -9999 -9999 -9999 -9999 -9999 -9999 -9999 -9999 -9999 -9999 -9999 -9999 -9999 -9999 -9999 -9999 -9999 -9999 -9999 -9999 -9999 -9999 -9999 -9999 -9999 -9999 -9999 -9999 -9999 -9999 -9999 -9999 -9999 -9999 -9999 -9999 -9999 -9999 -9999 -9999 -9999 -9999 -9999 -9999 -9999 -9999 -9999 -9999 -9999 -9999 7.86447E-1 7.82467E-1 7.83666E-1 7.86868E-1 7.84861E-1 4.87731E-1 4.72169E-1 4.91804E-1 5.61715E-1 7.47537E-1 7.8888E-1 7.94612E-1 7.60961E-1 7.81759E-1 7.62543E-1 7.33081E-1 7.83432E-1 7.92663E-1 7.40152E-1 4.56763E-1 4.57826E-1 4.72323E-1 4.39885E-1 4.19998E-1 4.46604E-1 4.65385E-1 5.32465E-1 5.99261E-1 6.62376E-1 6.71689E-1 6.97601E-1 7.38462E-1 7.49202E-1 7.41507E-1 7.35038E-1 7.35615E-1 7.23709E-1 7.33851E-1 7.4559E-1 7.561E-1 7.68893E-1 7.52197E-1 7.55708E-1 7.5758E-1 7.57165E-1 7.56333E-1 -9999 -9999 -9999 -9999 -9999 -9999 -9999 -9999 -9999 -9999 -9999 -9999 -9999 -9999 -9999 -9999 -9999 -9999 -9999 -9999 -9999 -9999 -9999 -9999 -9999 -9999 -9999
-9999 -9999 -9999 -9999 -9999 -9999 -9999 -9999 -9999 -9999 -9999 -9999 -9999 -9999 -9999 -9999 -9999 -9999 -9999 -9999 -9999 -9999 -9999 -9999 -9999 -9999 -9999 -9999 -9999 -9999 -9999 -9999 -9999 -9999 -9999 -9999 -9999 -9999 -9999 -9999 -9999 -9999 -9999 -9999 -9999 -9999 -9999 -9999 -9999 -9999 -9999 -9999 -9999 -9999 -9999 -9999 -9999 -9999 -9999 -9999 -9999 -9999 -9999 -9999 -9999 -9999 -9999 -9999 -9999 -9999 -9999 -9999 -9999 -9999 -9999 -9999 -9999 -9999 -9999 -9999 -9999 -9999 -9999 -9999 -9999 -9999 -9999 -9999 -9999 -9999 -9999 -9999 -9999 -9999 -9999 -9999 -9999 -9999 -9999 -9999 -9999 -9999 -9999 -9999 -9999 -9999 -9999 -9999 -9999 -9999 -9999 -9999 -9999 -9999 -9999 -9999 -9999 -9999 -9999 -9999 -9999 -9999 -9999 -9999 -9999 -9999 -9999 -9999 -9999 -9999 -9999 -9999 -9999 -9999 -9999 -9999 -9999 -9999 -9999 -9999 -9999 -9999 -9999 -9999 -9999 -9999 -9999 -9999 -9999 -9999 -9999 -9999 -9999 -9999 -9999 -9999 -9999 -9999 -9999 -9999 -9999 -9999 -9999 -9999 -9999 -9999 -9999 -9999 -9999 -9999 -9999 -9999 -9999 -9999 -9999 -9999 -9999 -9999 -9999 -9999 -9999 -9999 -9999 -9999 -9999 -9999 -9999 -9999 -9999 7.95918E-1 7.8768E-1 7.84662E-1 7.97191E-1 8.09349E-1 8.05523E-1 7.98696E-1 8.09349E-1 4.98967E-1 4.79402E-1 5.48379E-1 7.77232E-1 7.96277E-1 7.95572E-1 7.94757E-1 8.04864E-1 7.67858E-1 7.64002E-1 7.47007E-1 7.52135E-1 7.9607E-1 7.89398E-1 7.59047E-1 7.23697E-1 7.10222E-1 4.62061E-1 4.92632E-1 5.77546E-1 5.99333E-1 6.62038E-1 6.95591E-1 7.01792E-1 7.08049E-1 6.80524E-1 6.80557E-1 6.7977E-1 6.79474E-1 7.16167E-1 7.53635E-1 7.49414E-1 7.27509E-1 7.44898E-1 7.62052E-1 7.6892E-1 7.60507E-1 7.5602E-1 7.5516E-1 7.6043E-1 7.52382E-1 7.3823E-1 7.40521E-1 -9999 -9999 -9999 -9999 -9999 -9999 -9999 -9999 -9999 -9999 -9999 -9999 -9999 -9999 -9999 -9999 -9999 -9999 -9999 -9999 -9999 -9999 -9999 -9999
-9999 -9999 -9999 -9999 -9999 -9999 -9999 -9999 -9999 -9999 -9999 -9999 -9999 -9999 -9999 -9999 -9999 -9999 -9999 -9999 -9999 -9999 -9999 -9999 -9999 -9999 -9999 -9999 -9999 -9999 -9999 -9999 -9999 -9999 -9999 -9999 -9999 -9999 -9999 -9999 -9999 -9999 -9999 -9999 -9999 -9999 -9999 -9999 -9999 -9999 -9999 -9999 -9999 -9999 -9999 -9999 -9999 -9999 -9999 -9999 -9999 -9999 -9999 -9999 -9999 -9999 -9999 -9999 -9999 -9999 -9999 -9999 -9999 -9999 -9999 -9999 -9999 -9999 -9999 -9999 -9999 -9999 -9999 -9999 -9999 -9999 -9999 -9999 -9999 -9999 -9999 -9999 -9999 -9999 -9999 -9999 -9999 -9999 -9999 -9999 -9999 -9999 -9999 -9999 -9999 -9999 -9999 -9999 -9999 -9999 -9999 -9999 -9999 -9999 -9999 -9999 -9999 -9999 -9999 -9999 -9999 -9999 -9999 -9999 -9999 -9999 -9999 -9999 -9999 -9999 -9999 -9999 -9999 -9999 -9999 -9999 -9999 -9999 -9999 -9999 -9999 -9999 -9999 -9999 -9999 -9999 -9999 -9999 -9999 -9999 -9999 -9999 -9999 -9999 -9999 -9999 -9999 -9999 -9999 -9999 -9999 -9999 -9999 -9999 -9999 -9999 -9999 -9999 -9999 -9999 -9999 -9999 -9999 -9999 -9999 -9999 -9999 -9999 -9999 -9999 -9999 -9999 -9999 -9999 -9999 -9999 -9999 8.03162E-1 8.04121E-1 8.04527E-1 7.95147E-1 7.86868E-1 8.09349E-1 7.72729E-1 7.51692E-1 7.33081E-1 6.21536E-1 5.44006E-1 4.92442E-1 5.37858E-1 7.30581E-1 7.6688E-1 7.23976E-1 6.95073E-1 7.23976E-1 7.50293E-1 7.66347E-1 7.92315E-1 7.39137E-1 7.86002E-1 7.98012E-1 7.95747E-1 7.9085E-1 7.66214E-1 7.32673E-1 4.89644E-1 6.14374E-1 6.58621E-1 6.50281E-1 6.1525E-1 6.083E-1 6.35461E-1 6.62055E-1 7.01498E-1 7.07339E-1 7.07146E-1 7.34488E-1 7.60691E-1 7.65246E-1 7.56846E-1 7.63335E-1 7.55338E-1 7.68478E-1 7.70817E-1 7.54219E-1 7.60095E-1 7.67952E-1 7.53138E-1 7.56913E-1 7.51829E-1 7.3709E-1 -9999 -9999 -9999 -9999 -9999 -9999 -9999 -9999 -9999 -9999 -9999 -9999 -9999 -9999 -9999 -9999 -9999 -9999 -9999 -9999 -9999 -9999 -9999
-9999 -9999 -9999 -9999 -9999 -9999 -9999 -9999 -9999 -9999 -9999 -9999 -9999 -9999 -9999 -9999 -9999 -9999 -9999 -9999 -9999 -9999 -9999 -9999 -9999 -9999 -9999 -9999 -9999 -9999 -9999 -9999 -9999 -9999 -9999 -9999 -9999 -9999 -9999 -9999 -9999 -9999 -9999 -9999 -9999 -9999 -9999 -9999 -9999 -9999 -9999 -9999 -9999 -9999 -9999 -9999 -9999 -9999 -9999 -9999 -9999 -9999 -9999 -9999 -9999 -9999 -9999 -9999 -9999 -9999 -9999 -9999 -9999 -9999 -9999 -9999 -9999 -9999 -9999 -9999 -9999 -9999 -9999 -9999 -9999 -9999 -9999 -9999 -9999 -9999 -9999 -9999 -9999 -9999 -9999 -9999 -9999 -9999 -9999 -9999 -9999 -9999 -9999 -9999 -9999 -9999 -9999 -9999 -9999 -9999 -9999 -9999 -9999 -9999 -9999 -9999 -9999 -9999 -9999 -9999 -9999 -9999 -9999 -9999 -9999 -9999 -9999 -9999 -9999 -9999 -9999 -9999 -9999 -9999 -9999 -9999 -9999 -9999 -9999 -9999 -9999 -9999 -9999 -9999 -9999 -9999 -9999 -9999 -9999 -9999 -9999 -9999 -9999 -9999 -9999 -9999 -9999 -9999 -9999 -9999 -9999 -9999 -9999 -9999 -9999 -9999 -9999 -9999 -9999 -9999 -9999 -9999 -9999 -9999 -9999 -9999 -9999 -9999 -9999 -9999 -9999 -9999 -9999 -9999 -9999 7.99048E-1 8.03506E-1 8.01156E-1 8.08641E-1 8.06078E-1 8.09598E-1 7.98658E-1 8.0463E-1 7.33081E-1 6.55943E-1 7.457E-1 5.91858E-1 5.67678E-1 5.25103E-1 5.40103E-1 5.89362E-1 5.68341E-1 5.4707E-1 5.4707E-1 6.80962E-1 7.23976E-1 7.77232E-1 7.58442E-1 7.13208E-1 7.5557E-1 7.82112E-1 7.91431E-1 7.58834E-1 7.9607E-1 7.6306E-1 5.7966E-1 5.50308E-1 5.39985E-1 5.40304E-1 5.87012E-1 6.5857E-1 7.01074E-1 7.08436E-1 7.10205E-1 7.28342E-1 7.16071E-1 7.35506E-1 7.44205E-1 7.5203E-1 7.74593E-1 7.67618E-1 7.77416E-1 7.83472E-1 7.53459E-1 7.70925E-1 7.71854E-1 7.59852E-1 7.56208E-1 7.57178E-1 7.55234E-1 7.4937E-1 7.22392E-1 7.40521E-1 -9999 -9999 -9999 -9999 -9999 -9999 -9999 -9999 -9999 -9999 -9999 -9999 -9999 -9999 -9999 -9999 -9999 -9999 -9999 -9999 -9999
-9999 -9999 -9999 -9999 -9999 -9999 -9999 -9999 -9999 -9999 -9999 -9999 -9999 -9999 -9999 -9999 -9999 -9999 -9999 -9999 -9999 -9999 -9999 -9999 -9999 -9999 -9999 -9999 -9999 -9999 -9999 -9999 -9999 -9999 -9999 -9999 -9999 -9999 -9999 -9999 -9999 -9999 -9999 -9999 -9999 -9999 -9999 -9999 -9999 -9999 -9999 -9999 -9999 -9999 -9999 -9999 -9999 -9999 -9999 -9999 -9999 -9999 -9999 -9999 -9999 -9999 -9999 -9999 -9999 -9999 -9999 -9999 -9999 -9999 -9999 -9999 -9999 -9999 -9999 -9999 -9999 -9999 -9999 -9999 -9999 -9999 -9999 -9999 -9999 -9999 -9999 -9999 -9999 -9999 -9999 -9999 -9999 -9999 -9999 -9999 -9999 -9999 -9999 -9999 -9999 -9999 -9999 -9999 -9999 -9999 -9999 -9999 -9999 -9999 -9999 -9999 -9999 -9999 -9999 -9999 -9999 -9999 -9999 -9999 -9999 -9999 -9999 -9999 -9999 -9999 -9999 -9999 -9999 -9999 -9999 -9999 -9999 -9999 -9999 -9999 -9999 -9999 -9999 -9999 -9999 -9999 -9999 -9999 -9999 -9999 -9999 -9999 -9999 -9999 -9999 -9999 -9999 -9999 -9999 -9999 -9999 -9999 -9999 -9999 -9999 -9999 -9999 -9999 -9999 -9999 -9999 -9999 -9999 -9999 4.96429E-1 -9999 -9999 -9999 5.15638E-1 5.2567E-1 5.28691E-1 8.04527E-1 8.04212E-1 8.04054E-1 8.03758E-1 8.02626E-1 8.05765E-1 7.9113E-1 7.73424E-1 7.89648E-1 8.12661E-1 8.01145E-1 5.89762E-1 7.06573E-1 7.38037E-1 7.28469E-1 6.1909E-1 5.65742E-1 5.36365E-1 5.57732E-1 5.4707E-1 5.36365E-1 5.34068E-1 5.30655E-1 5.4707E-1 5.89362E-1 7.55262E-1 7.16359E-1 7.64621E-1 7.37254E-1 7.44158E-1 7.75486E-1 7.427E-1 7.66637E-1 7.15527E-1 7.73979E-1 5.36958E-1 5.50775E-1 6.43182E-1 6.71524E-1 6.80295E-1 7.19254E-1 7.42498E-1 7.15485E-1 7.42354E-1 7.36109E-1 7.31306E-1 7.4891E-1 7.50605E-1 7.58861E-1 7.69799E-1 7.73652E-1 7.74869E-1 7.76621E-1 7.60841E-1 7.70317E-1 7.65928E-1 7.55229E-1 7.48198E-1 7.55919E-1 7.5081E-1 7.69012E-1 7.31573E-1 7.39707E-1 7.29843E-1 7.26404E-1 7.18095E-1 7.20661E-1 7.22279E-1 7.25012E-1 -9999 7.11014E-1 7.06025E-1 7.0259E-1 7.17421E-1 -9999 -9999 -9999 -9999 -9999 -9999 -9999 -9999 -9999
-9999 -9999 -9999 -9999 -9999 -9999 -9999 -9999 -9999 -9999 -9999 -9999 -9999 -9999 -9999 -9999 -9999 -9999 -9999 -9999 -9999 -9999 -9999 -9999 -9999 -9999 -9999 -9999 -9999 -9999 -9999 -9999 -9999 -9999 -9999 -9999 -9999 -9999 -9999 -9999 -9999 -9999 -9999 -9999 -9999 -9999 -9999 -9999 -9999 -9999 -9999 -9999 -9999 -9999 -9999 -9999 -9999 -9999 -9999 -9999 -9999 -9999 -9999 -9999 -9999 -9999 -9999 -9999 -9999 -9999 -9999 -9999 -9999 -9999 -9999 -9999 -9999 -9999 -9999 -9999 -9999 -9999 -9999 -9999 -9999 -9999 -9999 -9999 -9999 -9999 -9999 -9999 -9999 -9999 -9999 -9999 -9999 -9999 -9999 -9999 -9999 -9999 -9999 -9999 -9999 -9999 -9999 -9999 -9999 -9999 -9999 -9999 -9999 -9999 -9999 -9999 -9999 -9999 -9999 -9999 -9999 -9999 -9999 -9999 -9999 -9999 -9999 -9999 -9999 -9999 -9999 -9999 -9999 -9999 -9999 -9999 -9999 -9999 -9999 -9999 -9999 -9999 -9999 -9999 -9999 -9999 -9999 -9999 -9999 -9999 -9999 -9999 -9999 -9999 -9999 -9999 -9999 -9999 -9999 -9999 -9999 -9999 -9999 -9999 -9999 -9999 -9999 -9999 -9999 -9999 -9999 4.77593E-1 4.84471E-1 4.92804E-1 5.05492E-1 5.16724E-1 5.24686E-1 5.27842E-1 5.32842E-1 8.09349E-1 8.09349E-1 8.07169E-1 8.08406E-1 8.1135E-1 8.10549E-1 8.0629E-1 7.92932E-1 7.7363E-1 7.52914E-1 7.64554E-1 7.94275E-1 5.78887E-1 6.43247E-1 6.69585E-1 6.32373E-1 6.07915E-1 6.02103E-1 5.96971E-1 5.56528E-1 5.36365E-1 5.36365E-1 5.36365E-1 5.32362E-1 5.29801E-1 5.36365E-1 5.57732E-1 5.57732E-1 5.57732E-1 5.78887E-1 6.50233E-1 7.00522E-1 7.27399E-1 6.99334E-1 6.78085E-1 6.95499E-1 7.75589E-1 7.79321E-1 7.32043E-1 7.09628E-1 6.13241E-1 6.11053E-1 7.14836E-1 7.47254E-1 7.65998E-1 7.38529E-1 7.68593E-1 7.51379E-1 7.56092E-1 7.50737E-1 7.52688E-1 7.80838E-1 7.83586E-1 7.77749E-1 7.7771E-1 7.7075E-1 7.70323E-1 7.38821E-1 7.3555E-1 7.42959E-1 7.57356E-1 7.50301E-1 7.52E-1 7.58055E-1 7.59373E-1 7.27272E-1 6.4425E-1 6.5884E-1 7.4159E-1 7.36703E-1 7.45063E-1 7.34823E-1 7.13344E-1 7.25192E-1 7.28133E-1 7.03108E-1 -9999 -9999 -9999 -9999 -9999 -9999 -9999 -9999 -9999
-9999 -9999 -9999 -9999 -9999 -9999 -9999 -9999 -9999 -9999 -9999 -9999 -9999 -9999 -9999 -9999 -9999 -9999 -9999 -9999 -9999 -9999 -9999 -9999 -9999 -9999 -9999 -9999 -9999 -9999 -9999 -9999 -9999 -9999 -9999 -9999 -9999 -9999 -9999 -9999 -9999 -9999 -9999 -9999 -9999 -9999 -9999 -9999 -9999 -9999 -9999 -9999 -9999 -9999 -9999 -9999 -9999 -9999 -9999 -9999 -9999 -9999 -9999 -9999 -9999 -9999 -9999 -9999 -9999 -9999 -9999 -9999 -9999 -9999 -9999 -9999 -9999 -9999 -9999 -9999 -9999 -9999 -9999 -9999 -9999 -9999 -9999 -9999 -9999 -9999 -9999 -9999 -9999 -9999 -9999 -9999 -9999 -9999 -9999 -9999 -9999 -9999 -9999 -9999 -9999 -9999 -9999 -9999 -9999 -9999 -9999 -9999 -9999 -9999 -9999 -9999 -9999 -9999 -9999 -9999 -9999 -9999 -9999 -9999 -9999 -9999 -9999 -9999 -9999 -9999 -9999 -9999 -9999 -9999 -9999 -9999 -9999 -9999 -9999 -9999 -9999 -9999 -9999 -9999 -9999 -9999 -9999 -9999 -9999 -9999 -9999 -9999 -9999 -9999 -9999 -9999 -9999 -9999 -9999 -9999 -9999 -9999 -9999 -9999 -9999 -9999 -9999 -9999 4.56324E-1 4.68195E-1 4.7904E-1 4.87006E-1 4.93167E-1 5.00779E-1 5.23688E-1 5.36291E-1 5.4128E-1 5.59582E-1 8.00704E-1 8.00356E-1 8.06255E-1 8.06267E-1 7.93959E-1 7.84637E-1 7.76474E-1 7.82389E-1 7.71383E-1 7.72079E-1 7.5758E-1 7.46391E-1 7.65957E-1 5.99757E-1 6.3054E-1 6.50233E-1 6.08612E-1 5.7435E-1 6.22379E-1 5.75327E-1 5.67678E-1 5.36365E-1 5.36365E-1 5.36365E-1 5.36365E-1 5.36365E-1 5.36365E-1 5.36365E-1 5.36365E-1 5.4707E-1 5.4707E-1 6.21264E-1 6.50233E-1 6.20165E-1 6.50233E-1 6.87911E-1 7.57226E-1 7.76974E-1 7.35078E-1 6.55494E-1 5.87492E-1 5.86269E-1 5.73784E-1 5.85481E-1 7.63553E-1 7.82E-1 7.49105E-1 7.5924E-1 7.84042E-1 7.7968E-1 7.67051E-1 7.67012E-1 7.78179E-1 7.84012E-1 7.84915E-1 7.71615E-1 7.5743E-1 7.77997E-1 7.64236E-1 7.55131E-1 7.54923E-1 7.67752E-1 7.59609E-1 7.46552E-1 7.57382E-1 7.57952E-1 7.28976E-1 6.39609E-1 6.63319E-1 6.49482E-1 6.43347E-1 6.82835E-1 6.84268E-1 6.90139E-1 6.83024E-1 7.17647E-1 6.9938E-1 -9999 -9999 -9999 -9999 -9999 -9999 -9999 -9999 -9999
-9999 -9999 -9999 -9999 -9999 -9999 -9999 -9999 -9999 -9999 -9999 -9999 -9999 -9999 -9999 -9999 -9999 -9999 -9999 -9999 -9999 -9999 -9999 -9999 -9999 -9999 -9999 -9999 -9999 -9999 -9999 -9999 -9999 -9999 -9999 -9999 -9999 -9999 -9999 -9999 -9999 -9999 -9999 -9999 -9999 -9999 -9999 -9999 -9999 -9999 -9999 -9999 -9999 -9999 -9999 -9999 -9999 -9999 -9999 -9999 -9999 -9999 -9999 -9999 -9999 -9999 -9999 -9999 -9999 -9999 -9999 -9999 -9999 -9999 -9999 -9999 -9999 -9999 -9999 -9999 -9999 -9999 -9999 -9999 -9999 -9999 -9999 -9999 -9999 -9999 -9999 -9999 -9999 -9999 -9999 -9999 -9999 -9999 -9999 -9999 -9999 -9999 -9999 -9999 -9999 -9999 -9999 -9999 -9999 -9999 -9999 -9999 -9999 -9999 -9999 -9999 -9999 -9999 -9999 -9999 -9999 -9999 -9999 -9999 -9999 -9999 -9999 -9999 -9999 -9999 -9999 -9999 -9999 -9999 -9999 -9999 -9999 -9999 -9999 -9999 -9999 -9999 -9999 -9999 -9999 -9999 -9999 -9999 -9999 -9999 -9999 -9999 -9999 -9999 -9999 -9999 -9999 -9999 -9999 -9999 -9999 -9999 -9999 -9999 -9999 5.83833E-1 5.89441E-1 5.99357E-1 4.62423E-1 4.90717E-1 5.04491E-1 5.09928E-1 5.14638E-1 5.15E-1 5.16811E-1 5.30725E-1 5.4707E-1 5.68341E-1 5.88841E-1 7.85308E-1 7.92278E-1 7.99749E-1 7.93041E-1 7.83234E-1 7.59263E-1 7.63128E-1 7.64297E-1 7.552E-1 7.46568E-1 7.38852E-1 6.40047E-1 6.28737E-1 6.401E-1 5.97497E-1 6.19543E-1 5.97769E-1 5.64426E-1 5.54768E-1 5.34067E-1 5.36365E-1 5.36365E-1 5.36365E-1 5.36365E-1 5.36365E-1 5.36365E-1 5.36365E-1 5.33642E-1 5.36365E-1 5.68341E-1 6.11491E-1 5.89362E-1 6.40363E-1 7.27369E-1 7.2413E-1 7.05555E-1 6.92416E-1 6.91047E-1 5.88723E-1 5.8403E-1 5.7564E-1 6.20702E-1 5.77526E-1 7.62938E-1 7.91548E-1 7.77175E-1 7.68879E-1 7.83112E-1 7.96628E-1 7.85566E-1 7.96935E-1 7.85449E-1 7.87386E-1 7.87449E-1 7.79386E-1 7.79206E-1 7.84915E-1 7.84888E-1 7.84161E-1 7.83599E-1 7.54123E-1 7.51677E-1 7.52357E-1 7.64338E-1 7.59227E-1 6.62915E-1 6.04358E-1 5.98293E-1 5.71249E-1 5.43606E-1 6.23407E-1 6.24567E-1 6.31662E-1 6.52309E-1 6.68732E-1 7.13024E-1 -9999 -9999 -9999 -9999 -9999 -9999 -9999 -9999 -9999
-9999 -9999 -9999 -9999 -9999 -9999 -9999 -9999 -9999 -9999 -9999 -9999 -9999 -9999 -9999 -9999 -9999 -9999 -9999 -9999 -9999 -9999 -9999 -9999 -9999 -9999 -9999 -9999 -9999 -9999 -9999 -9999 -9999 -9999 -9999 -9999 -9999 -9999 -9999 -9999 -9999 -9999 -9999 -9999 -9999 -9999 -9999 -9999 -9999 -9999 -9999 -9999 -9999 -9999 -9999 -9999 -9999 -9999 -9999 -9999 -9999 -9999 -9999 -9999 -9999 -9999 -9999 -9999 -9999 -9999 -9999 -9999 -9999 -9999 -9999 -9999 -9999 -9999 -9999 -9999 -9999 -9999 -9999 -9999 -9999 -9999 -9999 -9999 -9999 -9999 -9999 -9999 -9999 -9999 -9999 -9999 -9999 -9999 -9999 -9999 -9999 -9999 -9999 -9999 -9999 -9999 -9999 -9999 -9999 -9999 -9999 -9999 -9999 -9999 -9999 -9999 -9999 -9999 -9999 -9999 -9999 -9999 -9999 -9999 -9999 -9999 -9999 -9999 -9999 -9999 -9999 -9999 -9999 -9999 -9999 -9999 -9999 -9999 -9999 -9999 -9999 -9999 -9999 -9999 -9999 -9999 -9999 -9999 -9999 -9999 -9999 -9999 -9999 -9999 -9999 -9999 -9999 -9999 -9999 -9999 -9999 -9999 -9999 -9999 5.74368E-1 5.84119E-1 5.91514E-1 4.59071E-1 4.76956E-1 4.94703E-1 5.08841E-1 5.15362E-1 5.18621E-1 5.22608E-1 5.08484E-1 4.97345E-1 5.11551E-1 5.49521E-1 5.78887E-1 5.99757E-1 7.82034E-1 7.8164E-1 7.68351E-1 7.72228E-1 7.70909E-1 7.62808E-1 7.61848E-1 7.49156E-1 6.52897E-1 6.20814E-1 6.20387E-1 6.02664E-1 6.17125E-1 5.90497E-1 5.45081E-1 5.53223E-1 5.46081E-1 5.35373E-1 5.13867E-1 5.13867E-1 5.13867E-1 5.13867E-1 5.13867E-1 5.13867E-1 5.13867E-1 5.13867E-1 5.13867E-1 5.13867E-1 5.68341E-1 5.56528E-1 5.99757E-1 6.2027E-1 6.50233E-1 6.29388E-1 6.28825E-1 6.04279E-1 6.02729E-1 5.74921E-1 5.76487E-1 5.87854E-1 5.76487E-1 8.01432E-1 7.83937E-1 7.95596E-1 8.00331E-1 7.8623E-1 7.87022E-1 8.00703E-1 7.96069E-1 7.95694E-1 7.99455E-1 7.8623E-1 7.84915E-1 7.79386E-1 7.8471E-1 7.70457E-1 7.45526E-1 7.56412E-1 7.48482E-1 7.35942E-1 6.8785E-1 7.02498E-1 7.2021E-1 7.31521E-1 7.05489E-1 5.96269E-1 5.26659E-1 4.87198E-1 5.04654E-1 5.23286E-1 6.07225E-1 6.48777E-1 6.80781E-1 7.05396E-1 -9999 -9999 -9999 -9999 -9999 -9999 -9999 -9999 -9999 -9999
-9999 -9999 -9999 -9999 -9999 -9999 -9999 -9999 -9999 -9999 -9999 -9999 -9999 -9999 -9999 -9999 -9999 -9999 -9999 -9999 -9999 -9999 -9999 -9999 -9999 -9999 -9999 -9999 -9999 -9999 -9999 -9999 -9999 -9999 -9999 -9999 -9999 -9999 -9999 -9999 -9999 -9999 -9999 -9999 -9999 -9999 -9999 -9999 -9999 -9999 -9999 -9999 -9999 -9999 -9999 -9999 -9999 -9999 -9999 -9999 -9999 -9999 -9999 -9999 -9999 -9999 -9999 -9999 -9999 -9999 -9999 -9999 -9999 -9999 -9999 -9999 -9999 -9999 -9999 -9999 -9999 -9999 -9999 -9999 -9999 -9999 -9999 -9999 -9999 -9999 -9999 -9999 -9999 -9999 -9999 -9999 -9999 -9999 -9999 -9999 -9999 -9999 -9999 -9999 -9999 -9999 -9999 -9999 -9999 -9999 -9999 -9999 -9999 -9999 -9999 -9999 -9999 -9999 -9999 -9999 -9999 -9999 -9999 -9999 -9999 -9999 -9999 -9999 -9999 -9999 -9999 -9999 -9999 -9999 -9999 -9999 -9999 -9999 -9999 -9999 -9999 -9999 -9999 -9999 -9999 -9999 -9999 -9999 -9999 -9999 -9999 -9999 -9999 -9999 -9999 -9999 -9999 -9999 -9999 -9999 -9999 -9999 5.60169E-1 5.68931E-1 5.79525E-1 5.89441E-1 4.55428E-1 4.65846E-1 4.74786E-1 4.88542E-1 5.08484E-1 5.20042E-1 5.26027E-1 5.32074E-1 4.99488E-1 4.71815E-1 4.71424E-1 4.85039E-1 6.56545E-1 6.97554E-1 5.89362E-1 7.82889E-1 7.7654E-1 7.6222E-1 7.33331E-1 7.2315E-1 7.27175E-1 6.25121E-1 6.39271E-1 6.3524E-1 6.325E-1 5.99259E-1 6.15373E-1 5.68207E-1 5.563E-1 5.3778E-1 5.24264E-1 5.13867E-1 5.13867E-1 5.13867E-1 5.13867E-1 5.13867E-1 5.13867E-1 5.13867E-1 5.13867E-1 5.13867E-1 5.13867E-1 5.46081E-1 5.67362E-1 5.56747E-1 5.46081E-1 5.24631E-1 5.67678E-1 5.67678E-1 5.56528E-1 5.5637E-1 5.55867E-1 5.6678E-1 5.66706E-1 5.77665E-1 8.11417E-1 8.08003E-1 8.05615E-1 8.06162E-1 8.07476E-1 8.07524E-1 8.07239E-1 7.9785E-1 8.06601E-1 8.00347E-1 7.84234E-1 7.69214E-1 7.82241E-1 7.68905E-1 7.34372E-1 7.1857E-1 6.91763E-1 7.0628E-1 6.89652E-1 7.04268E-1 6.7995E-1 6.22154E-1 6.79721E-1 7.38964E-1 6.94283E-1 6.00428E-1 5.96886E-1 6.03383E-1 5.71194E-1 5.32367E-1 5.92305E-1 6.41988E-1 6.92364E-1 7.32075E-1 -9999 -9999 -9999 -9999 -9999 -9999 -9999 -9999 -9999 -9999
-9999 -9999 -9999 -9999 -9999 -9999 -9999 -9999 -9999 -9999 -9999 -9999 -9999 -9999 -9999 -9999 -9999 -9999 -9999 -9999 -9999 -9999 -9999 -9999 -9999 -9999 -9999 -9999 -9999 -9999 -9999 -9999 -9999 -9999 -9999 -9999 -9999 -9999 -9999 -9999 -9999 -9999 -9999 -9999 -9999 -9999 -9999 -9999 -9999 -9999 -9999 -9999 -9999 -9999 -9999 -9999 -9999 -9999 -9999 -9999 -9999 -9999 -9999 -9999 -9999 -9999 -9999 -9999 -9999 -9999 -9999 -9999 -9999 -9999 -9999 -9999 -9999 -9999 -9999 -9999 -9999 -9999 -9999 -9999 -9999 -9999 -9999 -9999 -9999 -9999 -9999 -9999 -9999 -9999 -9999 -9999 -9999 -9999 -9999 -9999 -9999 -9999 -9999 -9999 -9999 -9999 -9999 -9999 -9999 -9999 -9999 -9999 -9999 -9999 -9999 -9999 -9999 -9999 -9999 -9999 -9999 -9999 -9999 -9999 -9999 -9999 -9999 -9999 -9999 -9999 -9999 -9999 -9999 -9999 -9999 -9999 -9999 -9999 -9999 -9999 -9999 -9999 -9999 -9999 -9999 -9999 -9999 -9999 -9999 -9999 -9999 -9999 -9999 -9999 -9999 -9999 -9999 5.10142E-1 5.16615E-1 5.42017E-1 5.54479E-1 5.66358E-1 5.77235E-1 5.83261E-1 5.87782E-1 4.51791E-1 4.6376E-1 4.7081E-1 4.74428E-1 4.87066E-1 5.00773E-1 5.23105E-1 5.30794E-1 5.28232E-1 5.09838E-1 4.77571E-1 4.46143E-1 4.57247E-1 6.23957E-1 6.66202E-1 6.82944E-1 6.96711E-1 5.88396E-1 6.11095E-1 6.1979E-1 6.4466E-1 6.44114E-1 6.27825E-1 6.37044E-1 6.33963E-1 6.30888E-1 6.28451E-1 6.11901E-1 5.69866E-1 5.78174E-1 5.5086E-1 5.1072E-1 5.13867E-1 5.13867E-1 5.13867E-1 5.13867E-1 5.13867E-1 5.13867E-1 5.13867E-1 5.13867E-1 5.13867E-1 5.13867E-1 5.24631E-1 5.13867E-1 5.13867E-1 5.13867E-1 5.13867E-1 5.13867E-1 5.13867E-1 5.24631E-1 5.35373E-1 5.56528E-1 5.67678E-1 8.12661E-1 8.12661E-1 8.08823E-1 8.03353E-1 8.06939E-1 8.08375E-1 8.01691E-1 8.07454E-1 7.99209E-1 7.95694E-1 7.97452E-1 7.83164E-1 7.45161E-1 7.48195E-1 7.48372E-1 7.3763E-1 7.47754E-1 6.75707E-1 6.28778E-1 6.08264E-1 5.80323E-1 6.16891E-1 6.26152E-1 6.46429E-1 7.15811E-1 7.17829E-1 6.36623E-1 6.60028E-1 7.0619E-1 6.62544E-1 6.13249E-1 5.43366E-1 5.86458E-1 6.4897E-1 6.99964E-1 7.32381E-1 7.17924E-1 -9999 -9999 -9999 -9999 -9999 -9999 -9999 -9999 -9999
-9999 -9999 -9999 -9999 -9999 -9999 -9999 -9999 -9999 -9999 -9999 -9999 -9999 -9999 -9999 -9999 -9999 -9999 -9999 -9999 -9999 -9999 -9999 -9999 -9999 -9999 -9999 -9999 -9999 -9999 -9999 -9999 -9999 -9999 -9999 -9999 -9999 -9999 -9999 -9999 -9999 -9999 -9999 -9999 -9999 -9999 -9999 -9999 -9999 -9999 -9999 -9999 -9999 -9999 -9999 -9999 -9999 -9999 -9999 -9999 -9999 -9999 -9999 -9999 -9999 -9999 -9999 -9999 -9999 -9999 -9999 -9999 -9999 -9999 -9999 -9999 -9999 -9999 -9999 -9999 -9999 -9999 -9999 -9999 -9999 -9999 -9999 -9999 -9999 -9999 -9999 -9999 -9999 -9999 -9999 -9999 -9999 -9999 -9999 -9999 -9999 -9999 -9999 -9999 -9999 -9999 -9999 -9999 -9999 -9999 -9999 -9999 -9999 -9999 -9999 -9999 -9999 -9999 -9999 -9999 -9999 -9999 -9999 -9999 -9999 -9999 -9999 -9999 -9999 -9999 -9999 -9999 -9999 -9999 -9999 -9999 -9999 -9999 -9999 -9999 -9999 -9999 -9999 -9999 -9999 -9999 -9999 -9999 -9999 -9999 -9999 -9999 -9999 -9999 4.97213E-1 5.02062E-1 5.09495E-1 5.38372E-1 5.52407E-1 5.66358E-1 5.82689E-1 5.94409E-1 6.03055E-1 6.05923E-1 4.61154E-1 4.61154E-1 4.66282E-1 4.77566E-1 4.85353E-1 4.8835E-1 5.05984E-1 5.14548E-1 5.21394E-1 5.21822E-1 5.08982E-1 4.80851E-1 4.55971E-1 4.22782E-1 5.91956E-1 6.67599E-1 7.18678E-1 7.41481E-1 7.32997E-1 7.42258E-1 6.42665E-1 6.39444E-1 6.43415E-1 6.37211E-1 6.34603E-1 6.32717E-1 6.15506E-1 6.13716E-1 5.96751E-1 5.38277E-1 5.25038E-1 5.09746E-1 5.13867E-1 5.13867E-1 5.13867E-1 5.13867E-1 5.13867E-1 5.13867E-1 5.13867E-1 5.13867E-1 5.13867E-1 5.13867E-1 5.13867E-1 5.13867E-1 5.13867E-1 5.13867E-1 5.13867E-1 5.13867E-1 5.13867E-1 7.87919E-1 7.90124E-1 7.95545E-1 7.95255E-1 7.88689E-1 8.03965E-1 8.03872E-1 8.03989E-1 8.03848E-1 8.02733E-1 8.00752E-1 8.05205E-1 8.00894E-1 7.969E-1 7.80001E-1 7.55932E-1 7.39918E-1 7.27652E-1 6.94822E-1 7.24277E-1 6.72105E-1 7.10514E-1 6.8276E-1 5.44385E-1 5.04416E-1 5.70687E-1 6.26681E-1 6.54267E-1 6.59315E-1 7.25966E-1 6.9493E-1 6.61284E-1 7.02849E-1 7.32173E-1 7.10265E-1 6.52918E-1 6.12175E-1 6.3084E-1 6.72723E-1 7.24057E-1 7.37872E-1 7.3462E-1 7.2049E-1 -9999 -9999 -9999 -9999 -9999 -9999 -9999 -9999
-9999 -9999 -9999 -9999 -9999 -9999 -9999 -9999 -9999 -9999 -9999 -9999 -9999 -9999 -9999 -9999 -9999 -9999 -9999 -9999 -9999 -9999 -9999 -9999 -9999 -9999 -9999 -9999 -9999 -9999 -9999 -9999 -9999 -9999 -9999 -9999 -9999 -9999 -9999 -9999 -9999 -9999 -9999 -9999 -9999 -9999 -9999 -9999 -9999 -9999 -9999 -9999 -9999 -9999 -9999 -9999 -9999 -9999 -9999 -9999 -9999 -9999 -9999 -9999 -9999 -9999 -9999 -9999 -9999 -9999 -9999 -9999 -9999 -9999 -9999 -9999 -9999 -9999 -9999 -9999 -9999 -9999 -9999 -9999 -9999 -9999 -9999 -9999 -9999 -9999 -9999 -9999 -9999 -9999 -9999 -9999 -9999 -9999 -9999 -9999 -9999 -9999 -9999 -9999 -9999 -9999 -9999 -9999 -9999 -9999 -9999 -9999 -9999 -9999 -9999 -9999 -9999 -9999 -9999 -9999 -9999 -9999 -9999 -9999 -9999 -9999 -9999 -9999 -9999 -9999 -9999 -9999 -9999 -9999 -9999 -9999 -9999 -9999 -9999 -9999 -9999 -9999 -9999 -9999 -9999 -9999 -9999 -9999 -9999 -9999 -9999 -9999 -9999 4.89552E-1 4.95977E-1 5.1861E-1 5.39414E-1 5.64813E-1 5.9151E-1 6.04098E-1 6.18196E-1 6.35034E-1 6.43334E-1 5.03853E-1 4.99129E-1 4.7652E-1 4.87134E-1 4.95273E-1 5.01271E-1 5.01699E-1 5.02128E-1 5.06412E-1 5.10695E-1 5.13692E-1 4.83859E-1 4.63203E-1 4.3664E-1 4.16105E-1 5.65808E-1 6.3473E-1 7.05745E-1 7.42258E-1 7.582E-1 7.582E-1 7.582E-1 6.50055E-1 6.45112E-1 6.36585E-1 6.33277E-1 6.31282E-1 5.99484E-1 5.39921E-1 5.60945E-1 5.04874E-1 4.80751E-1 4.93753E-1 4.90573E-1 4.90573E-1 4.90573E-1 4.90573E-1 4.90573E-1 4.90573E-1 4.90573E-1 4.90573E-1 4.90573E-1 5.13867E-1 5.13867E-1 5.13867E-1 5.13867E-1 5.13867E-1 5.13867E-1 7.89859E-1 7.80827E-1 7.80827E-1 7.89956E-1 7.80827E-1 7.8918E-1 7.89155E-1 7.80827E-1 7.8859E-1 7.88022E-1 8.07893E-1 7.9859E-1 7.99997E-1 7.88428E-1 7.73388E-1 7.60736E-1 7.75762E-1 7.56715E-1 7.2903E-1 6.34753E-1 6.09203E-1 6.51498E-1 6.43286E-1 6.21214E-1 6.3161E-1 6.0609E-1 6.42207E-1 6.67288E-1 6.88053E-1 6.91588E-1 7.26892E-1 7.47863E-1 7.1513E-1 7.04795E-1 7.31388E-1 7.48253E-1 7.42047E-1 7.08607E-1 7.04223E-1 7.0227E-1 7.02597E-1 7.35087E-1 7.4072E-1 7.43869E-1 7.18895E-1 -9999 -9999 -9999 -9999 -9999 -9999 -9999 -9999
-9999 -9999 -9999 -9999 -9999 -9999 -9999 -9999 -9999 -9999 -9999 -9999 -9999 -9999 -9999 -9999 -9999 -9999 -9999 -9999 -9999 -9999 -9999 -9999 -9999 -9999 -9999 -9999 -9999 -9999 -9999 -9999 -9999 -9999 -9999 -9999 -9999 -9999 -9999 -9999 -9999 -9999 -9999 -9999 -9999 -9999 -9999 -9999 -9999 -9999 -9999 -9999 -9999 -9999 -9999 -9999 -9999 -9999 -9999 -9999 -9999 -9999 -9999 -9999 -9999 -9999 -9999 -9999 -9999 -9999 -9999 -9999 -9999 -9999 -9999 -9999 -9999 -9999 -9999 -9999 -9999 -9999 -9999 -9999 -9999 -9999 -9999 -9999 -9999 -9999 -9999 -9999 -9999 -9999 -9999 -9999 -9999 -9999 -9999 -9999 -9999 -9999 -9999 -9999 -9999 -9999 -9999 -9999 -9999 -9999 -9999 -9999 -9999 -9999 -9999 -9999 -9999 -9999 -9999 -9999 -9999 -9999 -9999 -9999 -9999 -9999 -9999 -9999 -9999 -9999 -9999 -9999 -9999 -9999 -9999 -9999 -9999 -9999 -9999 -9999 -9999 -9999 -9999 -9999 -9999 -9999 -9999 -9999 -9999 -9999 -9999 -9999 4.86126E-1 5.03032E-1 5.14513E-1 5.28458E-1 5.53443E-1 5.88672E-1 6.04379E-1 6.16982E-1 6.46145E-1 6.62041E-1 6.68864E-1 5.38538E-1 5.20967E-1 5.05127E-1 4.94845E-1 4.987E-1 5.03413E-1 5.03842E-1 5.02128E-1 4.78297E-1 4.79153E-1 4.92492E-1 4.87782E-1 4.70654E-1 4.46851E-1 4.2076E-1 5.43346E-1 5.82864E-1 6.52108E-1 7.23332E-1 7.51121E-1 7.36911E-1 7.65916E-1 6.38774E-1 6.25753E-1 6.11365E-1 6.04039E-1 6.00844E-1 5.83699E-1 5.58476E-1 5.09723E-1 5.42899E-1 5.3163E-1 4.81615E-1 4.90573E-1 4.90573E-1 4.90573E-1 4.90573E-1 4.90573E-1 4.90573E-1 4.90573E-1 4.90573E-1 4.79803E-1 4.90573E-1 4.90573E-1 4.90573E-1 4.90573E-1 7.71118E-1 7.88168E-1 7.88565E-1 7.80827E-1 7.80827E-1 7.80827E-1 7.88392E-1 7.88022E-1 7.88022E-1 7.88193E-1 7.88022E-1 7.93804E-1 7.84535E-1 7.74241E-1 7.6102E-1 7.12516E-1 7.06343E-1 6.76421E-1 7.20573E-1 7.36735E-1 6.56447E-1 6.15505E-1 5.28008E-1 5.59157E-1 5.80574E-1 6.24629E-1 6.42166E-1 7.05154E-1 7.38841E-1 7.39382E-1 7.34012E-1 7.38784E-1 7.34397E-1 7.33515E-1 7.02999E-1 7.29438E-1 7.45561E-1 7.61809E-1 7.69869E-1 7.61768E-1 7.62613E-1 7.36753E-1 7.44236E-1 7.35617E-1 7.31885E-1 7.21693E-1 7.19523E-1 -9999 -9999 -9999 -9999 -9999 -9999 -9999 -9999
-9999 -9999 -9999 -9999 -9999 -9999 -9999 -9999 -9999 -9999 -9999 -9999 -9999 -9999 -9999 -9999 -9999 -9999 -9999 -9999 -9999 -9999 -9999 -9999 -9999 -9999 -9999 -9999 -9999 -9999 -9999 -9999 -9999 -9999 -9999 -9999 -9999 -9999 -9999 -9999 -9999 -9999 -9999 -9999 -9999 -9999 -9999 -9999 -9999 -9999 -9999 -9999 -9999 -9999 -9999 -9999 -9999 -9999 -9999 -9999 -9999 -9999 -9999 -9999 -9999 -9999 -9999 -9999 -9999 -9999 -9999 -9999 -9999 -9999 -9999 -9999 -9999 -9999 -9999 -9999 -9999 -9999 -9999 -9999 -9999 -9999 -9999 -9999 -9999 -9999 -9999 -9999 -9999 -9999 -9999 -9999 -9999 -9999 -9999 -9999 -9999 -9999 -9999 -9999 -9999 -9999 -9999 -9999 -9999 -9999 -9999 -9999 -9999 -9999 -9999 -9999 -9999 -9999 -9999 -9999 -9999 -9999 -9999 -9999 -9999 -9999 -9999 -9999 -9999 -9999 -9999 -9999 -9999 -9999 -9999 -9999 -9999 -9999 -9999 -9999 -9999 -9999 -9999 -9999 -9999 -9999 -9999 -9999 -9999 4.75432E-1 4.81846E-1 4.88267E-1 5.06313E-1 5.16152E-1 5.41121E-1 5.55659E-1 5.6856E-1 5.84523E-1 6.0015E-1 6.13737E-1 6.46213E-1 6.65058E-1 6.74909E-1 5.4577E-1 5.41092E-1 5.15405E-1 5.02985E-1 5.03413E-1 5.08554E-1 4.88568E-1 4.84287E-1 4.7787E-1 4.83501E-1 4.83073E-1 4.79222E-1 4.63342E-1 4.43042E-1 4.1909E-1 5.3483E-1 5.536E-1 6.01232E-1 6.23979E-1 6.63703E-1 7.18218E-1 7.43162E-1 6.38287E-1 6.25549E-1 6.13536E-1 6.05012E-1 5.84578E-1 5.81736E-1 5.64826E-1 5.39871E-1 5.64874E-1 5.10318E-1 4.74818E-1 4.90573E-1 4.90573E-1 4.90573E-1 4.90573E-1 4.90573E-1 4.79803E-1 4.79803E-1 4.79803E-1 4.90573E-1 4.90573E-1 4.90573E-1 4.90573E-1 7.70454E-1 7.70186E-1 7.70347E-1 7.70747E-1 7.71092E-1 7.70481E-1 7.87421E-1 7.84266E-1 7.83142E-1 7.86284E-1 7.87799E-1 7.94242E-1 7.78767E-1 7.46251E-1 7.10312E-1 7.11461E-1 6.01686E-1 5.87909E-1 6.04407E-1 6.20879E-1 6.68741E-1 6.41623E-1 5.7393E-1 5.99265E-1 6.39669E-1 6.59907E-1 7.00254E-1 7.20192E-1 7.20192E-1 7.51692E-1 7.39382E-1 7.18403E-1 6.94774E-1 6.89032E-1 7.00124E-1 7.09928E-1 7.25994E-1 7.40563E-1 7.44475E-1 7.77254E-1 7.76744E-1 7.58152E-1 7.1452E-1 7.20296E-1 7.25571E-1 7.12805E-1 7.334E-1 7.19238E-1 -9999 -9999 -9999 -9999 -9999 -9999 -9999 -9999
-9999 -9999 -9999 -9999 -9999 -9999 -9999 -9999 -9999 -9999 -9999 -9999 -9999 -9999 -9999 -9999 -9999 -9999 -9999 -9999 -9999 -9999 -9999 -9999 -9999 -9999 -9999 -9999 -9999 -9999 -9999 -9999 -9999 -9999 -9999 -9999 -9999 -9999 -9999 -9999 -9999 -9999 -9999 -9999 -9999 -9999 -9999 -9999 -9999 -9999 -9999 -9999 -9999 -9999 -9999 -9999 -9999 -9999 -9999 -9999 -9999 -9999 -9999 -9999 -9999 -9999 -9999 -9999 -9999 -9999 -9999 -9999 -9999 -9999 -9999 -9999 -9999 -9999 -9999 -9999 -9999 -9999 -9999 -9999 -9999 -9999 -9999 -9999 -9999 -9999 -9999 -9999 -9999 -9999 -9999 -9999 -9999 -9999 -9999 -9999 -9999 -9999 -9999 -9999 -9999 -9999 -9999 -9999 -9999 -9999 -9999 -9999 -9999 -9999 -9999 -9999 -9999 -9999 -9999 -9999 -9999 -9999 -9999 -9999 -9999 -9999 -9999 -9999 -9999 -9999 -9999 -9999 -9999 -9999 -9999 -9999 -9999 -9999 -9999 -9999 -9999 -9999 -9999 -9999 -9999 -9999 -9999 -9999 4.69452E-1 4.76287E-1 4.99192E-1 5.10004E-1 5.33099E-1 5.41642E-1 5.55659E-1 5.6856E-1 5.71643E-1 5.76176E-1 5.90159E-1 6.1844E-1 6.40223E-1 6.59692E-1 6.74909E-1 5.58551E-1 5.42369E-1 5.31717E-1 5.21036E-1 4.95063E-1 5.00632E-1 5.04916E-1 5.03203E-1 4.95063E-1 4.83501E-1 4.7379E-1 4.70132E-1 4.57938E-1 4.40928E-1 4.22013E-1 3.85164E-1 5.11158E-1 5.41978E-1 6.04531E-1 6.85807E-1 7.34957E-1 7.50078E-1 6.3784E-1 6.29215E-1 6.19817E-1 5.99237E-1 5.75749E-1 5.8244E-1 5.53529E-1 5.22617E-1 5.08576E-1 4.70749E-1 4.85583E-1 4.90573E-1 4.90573E-1 4.90573E-1 4.90573E-1 4.79803E-1 4.79803E-1 4.79803E-1 4.90573E-1 4.90573E-1 4.90573E-1 7.69998E-1 7.69863E-1 7.69917E-1 7.69647E-1 7.69674E-1 7.70025E-1 7.68938E-1 7.64796E-1 7.65542E-1 7.48693E-1 7.42734E-1 7.83562E-1 7.88401E-1 7.79918E-1 7.57395E-1 7.09451E-1 6.75179E-1 6.7168E-1 6.42729E-1 5.57121E-1 5.83083E-1 6.02839E-1 6.31E-1 6.15031E-1 6.2803E-1 6.78377E-1 7.02534E-1 7.30108E-1 7.45651E-1 7.46088E-1 7.5736E-1 7.39382E-1 6.785E-1 6.41517E-1 6.39829E-1 6.67608E-1 7.30384E-1 7.59654E-1 7.68025E-1 7.80335E-1 7.87133E-1 7.89519E-1 7.76378E-1 7.52308E-1 7.17185E-1 7.09769E-1 7.13399E-1 7.2061E-1 7.42281E-1 7.17724E-1 -9999 -9999 -9999 -9999 -9999 -9999 -9999 -9999
-9999 -9999 -9999 -9999 -9999 -9999 -9999 -9999 -9999 -9999 -9999 -9999 -9999 -9999 -9999 -9999 -9999 -9999 -9999 -9999 -9999 -9999 -9999 -9999 -9999 -9999 -9999 -9999 -9999 -9999 -9999 -9999 -9999 -9999 -9999 -9999 -9999 -9999 -9999 -9999 -9999 -9999 -9999 -9999 -9999 -9999 -9999 -9999 -9999 -9999 -9999 -9999 -9999 -9999 -9999 -9999 -9999 -9999 -9999 -9999 -9999 -9999 -9999 -9999 -9999 -9999 -9999 -9999 -9999 -9999 -9999 -9999 -9999 -9999 -9999 -9999 -9999 -9999 -9999 -9999 -9999 -9999 -9999 -9999 -9999 -9999 -9999 -9999 -9999 -9999 -9999 -9999 -9999 -9999 -9999 -9999 -9999 -9999 -9999 -9999 -9999 -9999 -9999 -9999 -9999 -9999 -9999 -9999 -9999 -9999 -9999 -9999 -9999 -9999 -9999 -9999 -9999 -9999 -9999 -9999 -9999 -9999 -9999 -9999 -9999 -9999 -9999 -9999 -9999 -9999 -9999 -9999 -9999 -9999 -9999 -9999 -9999 -9999 -9999 -9999 -9999 -9999 -9999 -9999 -9999 -9999 -9999 4.60925E-1 4.65186E-1 4.89173E-1 5.00162E-1 5.28268E-1 5.35351E-1 5.44243E-1 5.59279E-1 5.74208E-1 5.90182E-1 5.77611E-1 5.95848E-1 6.12674E-1 6.35533E-1 6.55112E-1 6.84298E-1 6.91655E-1 5.44495E-1 5.12626E-1 5.06202E-1 5.01917E-1 5.03203E-1 5.08343E-1 5.10485E-1 5.1826E-1 4.92064E-1 4.74835E-1 4.74623E-1 4.44842E-1 4.32406E-1 4.16498E-1 4.02822E-1 3.95425E-1 5.33031E-1 5.99886E-1 6.95412E-1 7.43162E-1 7.49389E-1 6.28222E-1 6.17691E-1 6.09701E-1 5.8524E-1 5.82545E-1 5.75324E-1 5.41977E-1 5.26579E-1 4.84066E-1 4.56934E-1 7.47876E-1 7.49857E-1 7.50369E-1 7.43336E-1 7.50057E-1 7.50397E-1 7.70025E-1 7.64295E-1 7.71171E-1 7.70667E-1 7.70213E-1 7.69728E-1 7.69592E-1 7.69647E-1 7.69348E-1 7.69184E-1 7.69102E-1 7.74338E-1 7.51476E-1 7.00739E-1 7.12615E-1 7.35786E-1 7.45401E-1 7.33428E-1 7.42487E-1 7.32757E-1 7.45458E-1 7.19249E-1 6.86006E-1 6.84409E-1 6.50174E-1 6.58082E-1 6.73054E-1 6.28666E-1 6.27559E-1 6.7431E-1 7.19362E-1 7.42269E-1 7.49713E-1 7.45568E-1 7.43134E-1 7.05593E-1 7.21699E-1 6.81843E-1 6.70271E-1 6.90711E-1 7.35486E-1 7.59805E-1 7.88256E-1 7.87626E-1 7.79219E-1 7.7107E-1 7.57693E-1 7.84012E-1 7.66102E-1 7.697E-1 7.57071E-1 7.37908E-1 7.5067E-1 7.63554E-1 7.25955E-1 7.22024E-1 7.31077E-1 7.30614E-1 7.2174E-1 6.93369E-1 6.92347E-1 -9999 -9999
-9999 -9999 -9999 -9999 -9999 -9999 -9999 -9999 -9999 -9999 -9999 -9999 -9999 -9999 -9999 -9999 -9999 -9999 -9999 -9999 -9999 -9999 -9999 -9999 -9999 -9999 -9999 -9999 -9999 -9999 -9999 -9999 -9999 -9999 -9999 -9999 -9999 -9999 -9999 -9999 -9999 -9999 -9999 -9999 -9999 -9999 -9999 -9999 -9999 -9999 -9999 -9999 -9999 -9999 -9999 -9999 -9999 -9999 -9999 -9999 -9999 -9999 -9999 -9999 -9999 -9999 -9999 -9999 -9999 -9999 -9999 -9999 -9999 -9999 -9999 -9999 -9999 -9999 -9999 -9999 -9999 -9999 -9999 -9999 -9999 -9999 -9999 -9999 -9999 -9999 -9999 -9999 -9999 -9999 -9999 -9999 -9999 -9999 -9999 -9999 -9999 -9999 -9999 -9999 -9999 -9999 -9999 -9999 -9999 -9999 -9999 -9999 -9999 -9999 -9999 -9999 -9999 -9999 -9999 -9999 -9999 -9999 -9999 -9999 -9999 -9999 -9999 -9999 -9999 -9999 -9999 -9999 -9999 -9999 -9999 -9999 -9999 -9999 -9999 -9999 -9999 -9999 -9999 -9999 -9999 -9999 4.54969E-1 4.75186E-1 4.80776E-1 4.88527E-1 5.15041E-1 5.244E-1 5.32455E-1 5.42162E-1 5.69907E-1 5.862E-1 5.98672E-1 5.99235E-1 6.0205E-1 6.12983E-1 6.32505E-1 6.62361E-1 6.83557E-1 6.75476E-1 5.36199E-1 5.28519E-1 5.25102E-1 5.19971E-1 5.19543E-1 5.22537E-1 5.27665E-1 5.298E-1 4.94113E-1 4.70582E-1 4.49861E-1 4.42695E-1 4.36616E-1 4.26527E-1 4.12755E-1 4.0241E-1 5.29617E-1 5.77854E-1 6.76917E-1 7.43162E-1 7.26321E-1 7.25309E-1 5.84308E-1 5.63219E-1 5.7241E-1 5.72786E-1 5.2318E-1 4.98904E-1 4.80611E-1 4.50259E-1 7.46877E-1 7.48891E-1 7.50142E-1 7.43778E-1 7.49914E-1 7.49127E-1 7.49127E-1 7.50312E-1 7.45256E-1 7.52593E-1 7.45485E-1 7.45027E-1 7.44681E-1 7.51324E-1 7.69592E-1 7.68773E-1 7.68026E-1 7.74355E-1 7.71033E-1 7.34964E-1 6.91809E-1 7.27149E-1 7.08263E-1 6.82268E-1 6.90956E-1 6.96345E-1 6.95342E-1 7.3597E-1 7.21725E-1 6.99705E-1 7.34833E-1 7.14501E-1 6.9933E-1 7.13895E-1 6.78975E-1 6.97159E-1 7.20463E-1 7.19856E-1 7.05632E-1 7.08448E-1 7.17727E-1 7.06411E-1 6.84976E-1 6.83077E-1 6.68632E-1 7.28584E-1 7.66051E-1 7.77873E-1 7.85875E-1 7.6566E-1 7.46944E-1 7.29858E-1 7.20334E-1 7.27877E-1 7.55495E-1 7.69197E-1 7.69685E-1 7.69751E-1 7.56055E-1 7.46374E-1 7.4675E-1 7.25393E-1 7.26909E-1 7.20604E-1 7.28783E-1 7.35012E-1 7.15795E-1 6.92964E-1 6.9653E-1 6.91505E-1
-9999 -9999 -9999 -9999 -9999 -9999 -9999 -9999 -9999 -9999 -9999 -9999 -9999 -9999 -9999 -9999 -9999 -9999 -9999 -9999 -9999 -9999 -9999 -9999 -9999 -9999 -9999 -9999 -9999 -9999 -9999 -9999 -9999 -9999 -9999 -9999 -9999 -9999 -9999 -9999 -9999 -9999 -9999 -9999 -9999 -9999 -9999 -9999 -9999 -9999 -9999 -9999 -9999 -9999 -9999 -9999 -9999 -9999 -9999 -9999 -9999 -9999 -9999 -9999 -9999 -9999 -9999 -9999 -9999 -9999 -9999 -9999 -9999 -9999 -9999 -9999 -9999 -9999 -9999 -9999 -9999 -9999 -9999 -9999 -9999 -9999 -9999 -9999 -9999 -9999 -9999 -9999 -9999 -9999 -9999 -9999 -9999 -9999 -9999 -9999 -9999 -9999 -9999 -9999 -9999 -9999 -9999 -9999 -9999 -9999 -9999 -9999 -9999 -9999 -9999 -9999 -9999 -9999 -9999 -9999 -9999 -9999 -9999 -9999 -9999 -9999 -9999 -9999 -9999 -9999 -9999 -9999 -9999 -9999 -9999 -9999 -9999 -9999 -9999 -9999 -9999 -9999 -9999 -9999 -9999 -9999 4.68353E-1 4.74331E-1 4.84005E-1 4.91758E-1 5.15041E-1 5.21497E-1 5.29557E-1 5.44049E-1 5.68646E-1 5.83349E-1 6.00362E-1 6.06539E-1 6.08757E-1 6.15467E-1 6.41637E-1 6.40092E-1 6.62575E-1 6.85226E-1 5.38329E-1 5.31934E-1 5.298E-1 5.25956E-1 5.23819E-1 5.26811E-1 5.0806E-1 5.23931E-1 5.1869E-1 4.84264E-1 4.54012E-1 4.41622E-1 4.36195E-1 4.30304E-1 4.21922E-1 4.2199E-1 4.13653E-1 5.51369E-1 6.12523E-1 7.00033E-1 7.00753E-1 6.82608E-1 5.52584E-1 5.73797E-1 5.54188E-1 5.20948E-1 4.80176E-1 4.74741E-1 7.29822E-1 7.47886E-1 7.47272E-1 7.49568E-1 7.50567E-1 7.50736E-1 7.49829E-1 7.49068E-1 7.48743E-1 7.49597E-1 7.44362E-1 7.45228E-1 7.4494E-1 7.51157E-1 7.51268E-1 7.4494E-1 7.5163E-1 7.57215E-1 7.5653E-1 7.56473E-1 7.54277E-1 7.36356E-1 7.31809E-1 7.33202E-1 7.35266E-1 7.36159E-1 7.38999E-1 7.55655E-1 7.64367E-1 7.65533E-1 7.39677E-1 7.53255E-1 7.66737E-1 7.53255E-1 7.46321E-1 7.32957E-1 7.14366E-1 6.60804E-1 6.38361E-1 6.38098E-1 6.49595E-1 6.94901E-1 7.17545E-1 6.65129E-1 6.75738E-1 6.44648E-1 6.95085E-1 7.64397E-1 7.64846E-1 7.40098E-1 7.3302E-1 7.48107E-1 6.8324E-1 6.54932E-1 6.87404E-1 7.21113E-1 7.4734E-1 7.27345E-1 7.32862E-1 7.63609E-1 7.54642E-1 7.66051E-1 7.41132E-1 7.63483E-1 7.42126E-1 7.34229E-1 7.3491E-1 7.32517E-1 6.67086E-1 6.7094E-1 7.07438E-1 7.21833E-1
-9999 -9999 -9999 -9999 -9999 -9999 -9999 -9999 -9999 -9999 -9999 -9999 -9999 -9999 -9999 -9999 -9999 -9999 -9999 -9999 -9999 -9999 -9999 -9999 -9999 -9999 -9999 -9999 -9999 -9999 -9999 -9999 -9999 -9999 -9999 -9999 -9999 -9999 -9999 -9999 -9999 -9999 -9999 -9999 -9999 -9999 -9999 -9999 -9999 -9999 -9999 -9999 -9999 -9999 -9999 -9999 -9999 -9999 -9999 -9999 -9999 -9999 -9999 -9999 -9999 -9999 -9999 -9999 -9999 -9999 -9999 -9999 -9999 -9999 -9999 -9999 -9999 -9999 -9999 -9999 -9999 -9999 -9999 -9999 -9999 -9999 -9999 -9999 -9999 -9999 -9999 -9999 -9999 -9999 -9999 -9999 -9999 -9999 -9999 -9999 -9999 -9999 -9999 -9999 -9999 -9999 -9999 -9999 -9999 -9999 -9999 -9999 -9999 -9999 -9999 -9999 -9999 -9999 -9999 -9999 -9999 -9999 -9999 -9999 -9999 -9999 -9999 -9999 -9999 -9999 -9999 -9999 -9999 -9999 -9999 -9999 -9999 -9999 -9999 -9999 -9999 -9999 -9999 -9999 -9999 4.62383E-1 4.65367E-1 4.75186E-1 4.97942E-1 5.09508E-1 5.16978E-1 5.24436E-1 5.33403E-1 5.55571E-1 5.65701E-1 5.79123E-1 5.95848E-1 6.17154E-1 6.22681E-1 6.05247E-1 6.19472E-1 6.37416E-1 6.59503E-1 6.83375E-1 5.49451E-1 5.43505E-1 5.42654E-1 5.40101E-1 5.13444E-1 5.14251E-1 5.20303E-1 5.28765E-1 5.30777E-1 5.12637E-1 4.71436E-1 4.57495E-1 4.48099E-1 4.43864E-1 4.39638E-1 4.06595E-1 3.98435E-1 5.20899E-1 5.7495E-1 6.6611E-1 6.81051E-1 6.63891E-1 5.63382E-1 5.73797E-1 5.32842E-1 5.40106E-1 5.29377E-1 5.2449E-1 6.88143E-1 7.45137E-1 7.46053E-1 7.49656E-1 7.441E-1 7.50933E-1 7.49971E-1 7.49068E-1 7.48594E-1 7.48772E-1 7.49656E-1 7.5017E-1 7.5017E-1 7.50028E-1 7.50792E-1 7.52264E-1 7.52838E-1 7.59141E-1 7.58838E-1 7.59339E-1 7.59476E-1 7.587E-1 7.58287E-1 7.76587E-1 7.77164E-1 7.65801E-1 7.78809E-1 7.7789E-1 7.43593E-1 7.30562E-1 7.45948E-1 7.18204E-1 7.36481E-1 7.3505E-1 7.33741E-1 7.2886E-1 7.19963E-1 6.44384E-1 6.29945E-1 6.62434E-1 6.99842E-1 7.19014E-1 6.85103E-1 6.18127E-1 6.39816E-1 6.84677E-1 7.34581E-1 7.38866E-1 6.99473E-1 6.85586E-1 6.87511E-1 7.39161E-1 6.90761E-1 6.18263E-1 6.6959E-1 7.0127E-1 7.33053E-1 7.21928E-1 7.57238E-1 7.24083E-1 7.31774E-1 7.23491E-1 7.17938E-1 7.43541E-1 6.99251E-1 6.95413E-1 7.28863E-1 7.18602E-1 6.43803E-1 6.4202E-1 6.92863E-1 7.20304E-1
-9999 -9999 -9999 -9999 -9999 -9999 -9999 -9999 -9999 -9999 -9999 -9999 -9999 -9999 -9999 -9999 -9999 -9999 -9999 -9999 -9999 -9999 -9999 -9999 -9999 -9999 -9999 -9999 -9999 -9999 -9999 -9999 -9999 -9999 -9999 -9999 -9999 -9999 -9999 -9999 -9999 -9999 -9999 -9999 -9999 -9999 -9999 -9999 -9999 -9999 -9999 -9999 -9999 -9999 -9999 -9999 -9999 -9999 -9999 -9999 -9999 -9999 -9999 -9999 -9999 -9999 -9999 -9999 -9999 -9999 -9999 -9999 -9999 -9999 -9999 -9999 -9999 -9999 -9999 -9999 -9999 -9999 -9999 -9999 -9999 -9999 -9999 -9999 -9999 -9999 -9999 -9999 -9999 -9999 -9999 -9999 -9999 -9999 -9999 -9999 -9999 -9999 -9999 -9999 -9999 -9999 -9999 -9999 -9999 -9999 -9999 -9999 -9999 -9999 -9999 -9999 -9999 -9999 -9999 -9999 -9999 -9999 -9999 -9999 -9999 -9999 -9999 -9999 -9999 -9999 -9999 -9999 -9999 -9999 -9999 -9999 -9999 -9999 -9999 -9999 -9999 -9999 -9999 -9999 -9999 4.51752E-1 4.5685E-1 4.67499E-1 4.91088E-1 5.00941E-1 5.09459E-1 5.22299E-1 5.43268E-1 5.52607E-1 5.62752E-1 5.74102E-1 6.00114E-1 5.96351E-1 6.03743E-1 6.09746E-1 6.18789E-1 6.34394E-1 6.64168E-1 6.80401E-1 5.50299E-1 5.21109E-1 5.21512E-1 5.19093E-1 5.15462E-1 5.15058E-1 5.19899E-1 5.29972E-1 5.48171E-1 5.2957E-1 5.04036E-1 4.71933E-1 4.28498E-1 4.2346E-1 4.22671E-1 4.20701E-1 4.15591E-1 4.12064E-1 4.30553E-1 6.06574E-1 6.41315E-1 6.73319E-1 5.74768E-1 5.61923E-1 5.70546E-1 6.04052E-1 6.30966E-1 5.66213E-1 5.12252E-1 7.37056E-1 7.44877E-1 7.49363E-1 7.51296E-1 7.51213E-1 7.50114E-1 7.49157E-1 7.48296E-1 7.47545E-1 7.46694E-1 7.46418E-1 7.47303E-1 7.48713E-1 7.50623E-1 7.46082E-1 7.54128E-1 7.61059E-1 7.6144E-1 7.61771E-1 7.618E-1 7.618E-1 7.59558E-1 7.50211E-1 7.49062E-1 7.74683E-1 7.63178E-1 7.39817E-1 6.72776E-1 6.87426E-1 7.42398E-1 6.95036E-1 6.69928E-1 6.40848E-1 6.26364E-1 6.53785E-1 6.99814E-1 6.9498E-1 6.73666E-1 6.62044E-1 6.68991E-1 6.5696E-1 6.73387E-1 6.233E-1 6.68373E-1 6.8776E-1 6.99712E-1 6.83421E-1 6.5607E-1 6.27629E-1 6.88566E-1 7.22571E-1 6.87594E-1 6.24508E-1 6.68855E-1 7.10424E-1 6.94467E-1 7.03227E-1 7.29499E-1 7.03748E-1 6.66487E-1 7.08816E-1 6.83562E-1 7.07146E-1 6.67619E-1 6.55569E-1 6.74825E-1 6.86929E-1 6.4668E-1 6.93493E-1 7.17251E-1 -9999
-9999 -9999 -9999 -9999 -9999 -9999 -9999 -9999 -9999 -9999 -9999 -9999 -9999 -9999 -9999 -9999 -9999 -9999 -9999 -9999 -9999 -9999 -9999 -9999 -9999 -9999 -9999 -9999 -9999 -9999 -9999 -9999 -9999 -9999 -9999 -9999 -9999 -9999 -9999 -9999 -9999 -9999 -9999 -9999 -9999 -9999 -9999 -9999 -9999 -9999 -9999 -9999 -9999 -9999 -9999 -9999 -9999 -9999 -9999 -9999 -9999 -9999 -9999 -9999 -9999 -9999 -9999 -9999 -9999 -9999 -9999 -9999 -9999 -9999 -9999 -9999 -9999 -9999 -9999 -9999 -9999 -9999 -9999 -9999 -9999 -9999 -9999 -9999 -9999 -9999 -9999 -9999 -9999 -9999 -9999 -9999 -9999 -9999 -9999 -9999 -9999 -9999 -9999 -9999 -9999 -9999 -9999 -9999 -9999 -9999 -9999 -9999 -9999 -9999 -9999 -9999 -9999 -9999 -9999 -9999 -9999 -9999 -9999 -9999 -9999 -9999 -9999 -9999 -9999 -9999 -9999 -9999 -9999 -9999 -9999 -9999 -9999 4.27094E-1 -9999 -9999 -9999 -9999 -9999 -9999 -9999 4.41164E-1 4.45393E-1 4.54725E-1 4.78261E-1 4.84394E-1 4.91824E-1 5.05176E-1 5.31339E-1 5.45393E-1 5.57263E-1 5.56209E-1 5.72777E-1 5.94974E-1 6.08248E-1 6.13644E-1 6.19814E-1 6.42174E-1 6.58658E-1 6.52759E-1 5.37746E-1 5.24737E-1 5.35738E-1 5.24334E-1 5.30912E-1 5.20303E-1 5.33326E-1 5.42161E-1 5.52968E-1 5.22901E-1 5.06198E-1 4.64777E-1 4.44287E-1 4.38209E-1 4.49032E-1 4.49032E-1 4.49032E-1 4.31581E-1 4.35701E-1 4.78233E-1 6.60946E-1 6.73319E-1 5.419E-1 5.52584E-1 5.1897E-1 5.33478E-1 5.38302E-1 4.71954E-1 4.52078E-1 7.26649E-1 7.25914E-1 7.28296E-1 7.20962E-1 7.28715E-1 7.28443E-1 7.2756E-1 7.25914E-1 7.23079E-1 7.27577E-1 7.26938E-1 7.29168E-1 7.25817E-1 7.50227E-1 7.46532E-1 7.52529E-1 7.4835E-1 7.4835E-1 7.4835E-1 7.4835E-1 7.59959E-1 7.34073E-1 6.93493E-1 6.89872E-1 6.67257E-1 6.9893E-1 6.78441E-1 6.61904E-1 6.86413E-1 7.05435E-1 7.31198E-1 6.85238E-1 6.72296E-1 6.20007E-1 6.31939E-1 6.62715E-1 5.91985E-1 5.6555E-1 5.74662E-1 6.29999E-1 5.93592E-1 6.3226E-1 6.16395E-1 5.85526E-1 5.78023E-1 6.31852E-1 6.05476E-1 5.85599E-1 6.06699E-1 6.1005E-1 6.38425E-1 6.25862E-1 6.14392E-1 6.31204E-1 6.50899E-1 6.69356E-1 7.09112E-1 7.35506E-1 6.87793E-1 6.76626E-1 6.52597E-1 6.46713E-1 6.5442E-1 6.4231E-1 6.28304E-1 6.85254E-1 6.96776E-1 7.42279E-1 -9999 -9999 -9999
-9999 -9999 -9999 -9999 -9999 -9999 -9999 -9999 -9999 -9999 -9999 -9999 -9999 -9999 -9999 -9999 -9999 -9999 -9999 -9999 -9999 -9999 -9999 -9999 -9999 -9999 -9999 -9999 -9999 -9999 -9999 -9999 -9999 -9999 -9999 -9999 -9999 -9999 -9999 -9999 -9999 -9999 -9999 -9999 -9999 -9999 -9999 -9999 -9999 -9999 -9999 -9999 -9999 -9999 -9999 -9999 -9999 -9999 -9999 -9999 -9999 -9999 -9999 -9999 -9999 -9999 -9999 -9999 -9999 -9999 -9999 -9999 -9999 -9999 -9999 -9999 -9999 -9999 -9999 -9999 -9999 -9999 -9999 -9999 -9999 -9999 -9999 -9999 -9999 -9999 -9999 -9999 -9999 -9999 -9999 -9999 -9999 -9999 -9999 -9999 -9999 -9999 -9999 -9999 -9999 -9999 -9999 -9999 -9999 -9999 -9999 -9999 -9999 -9999 -9999 -9999 -9999 -9999 -9999 -9999 -9999 -9999 -9999 -9999 -9999 -9999 -9999 -9999 -9999 -9999 -9999 -9999 -9999 -9999 -9999 -9999 -9999 -9999 -9999 -9999 -9999 -9999 -9999 -9999 4.36522E-1 4.33573E-1 4.39897E-1 4.49635E-1 4.56363E-1 4.77293E-1 4.81488E-1 4.8827E-1 5.15752E-1 5.2769E-1 5.19522E-1 5.44488E-1 5.62545E-1 5.85043E-1 6.15854E-1 6.25347E-1 6.30767E-1 6.13062E-1 6.29591E-1 6.47584E-1 5.46304E-1 5.38951E-1 5.42562E-1 5.4176E-1 5.36943E-1 5.34934E-1 5.07409E-1 5.14676E-1 5.22901E-1 5.27691E-1 5.24643E-1 4.98927E-1 4.71724E-1 4.59097E-1 4.57297E-1 4.60538E-1 4.64142E-1 4.62339E-1 4.49305E-1 4.43976E-1 4.95754E-1 6.18585E-1 6.37086E-1 5.68912E-1 5.90206E-1 5.4657E-1 4.91529E-1 4.88314E-1 4.45039E-1 7.26011E-1 7.28061E-1 7.28715E-1 7.28737E-1 7.28715E-1 7.2834E-1 7.26076E-1 7.27066E-1 7.08951E-1 6.9865E-1 7.12511E-1 7.22651E-1 7.29235E-1 7.28105E-1 7.30115E-1 7.28715E-1 7.3003E-1 7.53136E-1 7.58533E-1 7.57102E-1 7.34513E-1 6.98375E-1 6.24015E-1 5.95799E-1 5.93166E-1 6.26999E-1 5.99993E-1 5.96212E-1 6.54582E-1 7.04952E-1 7.17617E-1 6.96229E-1 6.97142E-1 6.30566E-1 5.81678E-1 5.03278E-1 5.14243E-1 4.56585E-1 5.42559E-1 5.45047E-1 5.55964E-1 5.75261E-1 5.36525E-1 5.69397E-1 5.88397E-1 5.87801E-1 5.76865E-1 6.04299E-1 6.33242E-1 6.3963E-1 6.39729E-1 6.34359E-1 6.1357E-1 6.02607E-1 6.02859E-1 6.7623E-1 7.12634E-1 7.14642E-1 6.86057E-1 6.23695E-1 5.8714E-1 6.09216E-1 6.75406E-1 7.00013E-1 7.62586E-1 -9999 -9999 -9999 -9999 -9999 -9999
-9999 -9999 -9999 -9999 -9999 -9999 -9999 -9999 -9999 -9999 -9999 -9999 -9999 -9999 -9999 -9999 -9999 -9999 -9999 -9999 -9999 -9999 -9999 -9999 -9999 -9999 -9999 -9999 -9999 -9999 -9999 -9999 -9999 -9999 -9999 -9999 -9999 -9999 -9999 -9999 -9999 -9999 -9999 -9999 -9999 -9999 -9999 -9999 -9999 -9999 -9999 -9999 -9999 -9999 -9999 -9999 -9999 -9999 -9999 -9999 -9999 -9999 -9999 -9999 -9999 -9999 -9999 -9999 -9999 -9999 -9999 -9999 -9999 -9999 -9999 -9999 -9999 -9999 -9999 -9999 -9999 -9999 -9999 -9999 -9999 -9999 -9999 -9999 -9999 -9999 -9999 -9999 -9999 -9999 -9999 -9999 -9999 -9999 -9999 -9999 -9999 -9999 -9999 -9999 -9999 -9999 -9999 -9999 -9999 -9999 -9999 -9999 -9999 -9999 -9999 -9999 -9999 -9999 -9999 -9999 -9999 -9999 -9999 -9999 -9999 -9999 -9999 -9999 -9999 -9999 -9999 -9999 -9999 -9999 -9999 -9999 -9999 -9999 -9999 -9999 -9999 -9999 -9999 -9999 4.20925E-1 4.37827E-1 4.45479E-1 4.72456E-1 4.79551E-1 4.83102E-1 4.84717E-1 5.03797E-1 4.85118E-1 4.9158E-1 5.00953E-1 5.30023E-1 5.44809E-1 5.65073E-1 5.97344E-1 6.1635E-1 5.99498E-1 6.08387E-1 6.23174E-1 6.51624E-1 5.42697E-1 5.53102E-1 5.60677E-1 5.59881E-1 5.13465E-1 5.13465E-1 5.18711E-1 5.3307E-1 5.35243E-1 5.40885E-1 5.419E-1 5.32853E-1 4.89235E-1 4.71724E-1 4.7064E-1 4.54466E-1 4.59504E-1 4.57704E-1 4.46483E-1 4.50428E-1 4.55099E-1 5.82336E-1 6.24358E-1 5.37982E-1 5.49585E-1 4.94028E-1 4.69496E-1 4.52679E-1 7.27987E-1 7.28715E-1 7.28715E-1 7.28715E-1 7.28766E-1 7.28715E-1 7.35311E-1 7.2273E-1 6.76316E-1 6.64322E-1 6.78009E-1 6.6398E-1 6.83733E-1 7.27066E-1 7.28061E-1 7.3037E-1 7.29497E-1 7.38649E-1 7.20836E-1 7.11484E-1 6.80495E-1 6.70598E-1 6.69203E-1 6.48675E-1 5.92112E-1 5.49953E-1 5.29117E-1 5.82132E-1 6.36717E-1 6.73957E-1 6.87157E-1 6.87995E-1 6.28568E-1 6.72776E-1 6.21075E-1 5.19901E-1 4.45378E-1 4.23879E-1 4.23382E-1 5.62768E-1 6.06375E-1 6.22072E-1 6.13891E-1 6.22317E-1 6.39683E-1 6.68457E-1 6.47331E-1 6.06999E-1 6.37789E-1 6.55816E-1 6.5754E-1 6.49931E-1 6.25109E-1 5.94324E-1 5.83185E-1 5.83497E-1 6.81196E-1 6.51156E-1 6.51584E-1 6.2511E-1 6.42524E-1 6.53618E-1 7.28231E-1 7.48468E-1 -9999 -9999 -9999 -9999 -9999 -9999 -9999 -9999
-9999 -9999 -9999 -9999 -9999 -9999 -9999 -9999 -9999 -9999 -9999 -9999 -9999 -9999 -9999 -9999 -9999 -9999 -9999 -9999 -9999 -9999 -9999 -9999 -9999 -9999 -9999 -9999 -9999 -9999 -9999 -9999 -9999 -9999 -9999 -9999 -9999 -9999 -9999 -9999 -9999 -9999 -9999 -9999 -9999 -9999 -9999 -9999 -9999 -9999 -9999 -9999 -9999 -9999 -9999 -9999 -9999 -9999 -9999 -9999 -9999 -9999 -9999 -9999 -9999 -9999 -9999 -9999 -9999 -9999 -9999 -9999 -9999 -9999 -9999 -9999 -9999 -9999 -9999 -9999 -9999 -9999 -9999 -9999 -9999 -9999 -9999 -9999 -9999 -9999 -9999 -9999 -9999 -9999 -9999 -9999 -9999 -9999 -9999 -9999 -9999 -9999 -9999 -9999 -9999 -9999 -9999 -9999 -9999 -9999 -9999 -9999 -9999 -9999 -9999 -9999 -9999 -9999 -9999 -9999 -9999 -9999 -9999 -9999 -9999 -9999 -9999 -9999 -9999 -9999 -9999 -9999 -9999 -9999 -9999 -9999 -9999 -9999 -9999 -9999 -9999 -9999 -9999 4.21343E-1 4.36872E-1 4.43244E-1 4.51876E-1 4.76325E-1 4.82779E-1 4.87624E-1 5.07029E-1 4.86087E-1 4.88025E-1 4.89641E-1 4.94488E-1 5.18737E-1 5.30667E-1 5.44809E-1 5.52479E-1 5.70757E-1 5.85507E-1 5.99886E-1 6.17524E-1 6.50576E-1 5.45903E-1 5.61473E-1 5.34374E-1 5.33287E-1 5.32543E-1 5.35677E-1 5.3915E-1 5.38933E-1 5.38282E-1 5.419E-1 5.419E-1 5.419E-1 4.80813E-1 4.63468E-1 4.67798E-1 4.82262E-1 4.88419E-1 4.89144E-1 4.91681E-1 4.81537E-1 4.38527E-1 4.51506E-1 5.06972E-1 5.27972E-1 4.9566E-1 4.63383E-1 4.42019E-1 7.292E-1 7.28824E-1 7.28715E-1 7.28487E-1 7.2809E-1 7.27884E-1 7.33846E-1 7.16248E-1 7.02624E-1 6.57641E-1 6.3928E-1 6.64748E-1 6.91064E-1 7.17038E-1 7.21793E-1 7.27427E-1 7.29286E-1 7.3003E-1 7.25094E-1 6.84967E-1 6.76883E-1 6.76706E-1 6.50325E-1 5.90468E-1 5.89193E-1 5.74617E-1 5.51031E-1 5.26257E-1 5.85442E-1 6.21076E-1 6.33905E-1 6.08647E-1 6.0444E-1 5.66227E-1 6.25756E-1 5.6522E-1 5.63574E-1 5.33766E-1 5.56198E-1 5.09128E-1 5.87285E-1 6.69303E-1 6.92953E-1 6.78975E-1 6.78975E-1 6.85888E-1 6.60621E-1 6.68017E-1 6.52719E-1 6.41186E-1 5.9183E-1 6.24857E-1 5.96049E-1 5.77105E-1 5.37587E-1 5.65857E-1 6.13141E-1 6.23606E-1 6.32748E-1 6.16749E-1 6.69773E-1 6.96774E-1 7.34981E-1 7.62135E-1 -9999 -9999 -9999 -9999 -9999 -9999 -9999 -9999 -9999
-9999 -9999 -9999 -9999 -9999 -9999 -9999 -9999 -9999 -9999 -9999 -9999 -9999 -9999 -9999 -9999 -9999 -9999 -9999 -9999 -9999 -9999 -9999 -9999 -9999 -9999 -9999 -9999 -9999 -9999 -9999 -9999 -9999 -9999 -9999 -9999 -9999 -9999 -9999 -9999 -9999 -9999 -9999 -9999 -9999 -9999 -9999 -9999 -9999 -9999 -9999 -9999 -9999 -9999 -9999 -9999 -9999 -9999 -9999 -9999 -9999 -9999 -9999 -9999 -9999 -9999 -9999 -9999 -9999 -9999 -9999 -9999 -9999 -9999 -9999 -9999 -9999 -9999 -9999 -9999 -9999 -9999 -9999 -9999 -9999 -9999 -9999 -9999 -9999 -9999 -9999 -9999 -9999 -9999 -9999 -9999 -9999 -9999 -9999 -9999 -9999 -9999 -9999 -9999 -9999 -9999 -9999 -9999 -9999 -9999 -9999 -9999 -9999 -9999 -9999 -9999 -9999 -9999 -9999 -9999 -9999 -9999 -9999 -9999 -9999 -9999 -9999 -9999 -9999 -9999 -9999 -9999 -9999 -9999 -9999 -9999 -9999 -9999 -9999 -9999 -9999 4.25527E-1 4.19764E-1 4.1819E-1 4.38145E-1 4.43883E-1 4.67625E-1 4.72134E-1 4.7697E-1 4.58688E-1 4.80921E-1 4.87379E-1 4.94165E-1 5.15185E-1 5.17123E-1 5.20996E-1 5.04494E-1 5.1225E-1 5.37759E-1 5.4992E-1 5.68702E-1 5.90544E-1 6.26854E-1 6.66687E-1 5.39107E-1 5.59567E-1 5.49703E-1 5.35243E-1 5.45594E-1 5.49919E-1 5.52584E-1 5.419E-1 5.419E-1 5.419E-1 5.27972E-1 5.17214E-1 5.06025E-1 4.8371E-1 4.90956E-1 5.09992E-1 5.05903E-1 5.0644E-1 5.0644E-1 4.95645E-1 4.39242E-1 3.98853E-1 4.15654E-1 4.37545E-1 4.52679E-1 4.52679E-1 7.20653E-1 7.19769E-1 7.07519E-1 7.0708E-1 7.04478E-1 7.01264E-1 6.91894E-1 6.73486E-1 6.26855E-1 6.25354E-1 6.07416E-1 6.60609E-1 6.79473E-1 7.25617E-1 7.25361E-1 7.19337E-1 7.3068E-1 7.31282E-1 7.42459E-1 7.28868E-1 7.33332E-1 7.32686E-1 7.121E-1 6.65498E-1 6.27114E-1 6.07347E-1 5.82958E-1 5.54765E-1 5.59529E-1 5.73465E-1 5.65076E-1 5.63361E-1 5.23271E-1 5.09752E-1 5.09208E-1 5.0885E-1 5.73971E-1 6.47286E-1 6.23732E-1 6.23942E-1 6.49243E-1 6.33421E-1 6.69731E-1 7.06767E-1 6.86006E-1 6.5161E-1 6.31276E-1 5.95189E-1 6.57144E-1 6.69069E-1 5.88028E-1 5.28328E-1 5.73563E-1 5.73305E-1 5.44194E-1 5.66654E-1 6.59062E-1 7.10626E-1 7.278E-1 7.35262E-1 6.73599E-1 6.82799E-1 7.46964E-1 7.83584E-1 -9999 -9999 -9999 -9999 -9999 -9999 -9999 -9999 -9999 -9999
-9999 -9999 -9999 -9999 -9999 -9999 -9999 -9999 -9999 -9999 -9999 -9999 -9999 -9999 -9999 -9999 -9999 -9999 -9999 -9999 -9999 -9999 -9999 -9999 -9999 -9999 -9999 -9999 -9999 -9999 -9999 -9999 -9999 -9999 -9999 -9999 -9999 -9999 -9999 -9999 -9999 -9999 -9999 -9999 -9999 -9999 -9999 -9999 -9999 -9999 -9999 -9999 -9999 -9999 -9999 -9999 -9999 -9999 -9999 -9999 -9999 -9999 -9999 -9999 -9999 -9999 -9999 -9999 -9999 -9999 -9999 -9999 -9999 -9999 -9999 -9999 -9999 -9999 -9999 -9999 -9999 -9999 -9999 -9999 -9999 -9999 -9999 -9999 -9999 -9999 -9999 -9999 -9999 -9999 -9999 -9999 -9999 -9999 -9999 -9999 -9999 -9999 -9999 -9999 -9999 -9999 -9999 -9999 -9999 -9999 -9999 -9999 -9999 -9999 -9999 -9999 -9999 -9999 -9999 -9999 -9999 -9999 -9999 -9999 -9999 -9999 -9999 -9999 -9999 -9999 -9999 -9999 -9999 -9999 -9999 -9999 -9999 -9999 -9999 -9999 -9999 4.17561E-1 4.16932E-1 4.356E-1 4.39737E-1 4.41968E-1 4.4484E-1 4.65051E-1 4.47474E-1 4.52915E-1 4.79953E-1 4.95135E-1 5.11818E-1 5.35173E-1 5.36781E-1 5.14511E-1 5.12573E-1 5.11927E-1 5.30523E-1 5.39767E-1 5.55673E-1 5.99581E-1 6.15181E-1 6.48474E-1 6.80861E-1 5.63219E-1 5.52584E-1 5.47757E-1 5.46676E-1 5.49271E-1 5.52584E-1 5.23233E-1 5.26064E-1 5.27972E-1 5.27972E-1 5.27972E-1 5.14791E-1 5.07256E-1 5.13046E-1 5.17214E-1 5.17214E-1 5.0644E-1 5.0644E-1 4.84575E-1 4.06977E-1 3.85391E-1 3.91164E-1 4.12705E-1 4.19368E-1 7.21265E-1 7.2077E-1 7.07519E-1 7.18692E-1 7.07793E-1 6.72075E-1 6.39329E-1 6.17868E-1 5.98515E-1 5.88982E-1 6.07865E-1 6.61985E-1 6.96447E-1 6.89222E-1 6.78964E-1 6.59235E-1 6.42114E-1 6.72979E-1 7.15224E-1 7.42855E-1 7.44719E-1 7.06159E-1 6.63334E-1 6.83713E-1 6.6115E-1 6.31742E-1 5.52839E-1 5.46302E-1 5.68707E-1 5.80377E-1 5.90729E-1 6.28033E-1 5.88635E-1 5.60227E-1 5.87626E-1 5.88311E-1 5.89085E-1 5.73265E-1 5.98081E-1 6.7162E-1 6.95387E-1 6.9379E-1 6.91207E-1 6.61688E-1 6.65357E-1 6.24587E-1 5.74137E-1 5.46113E-1 5.7315E-1 5.51064E-1 6.08453E-1 6.0434E-1 4.99993E-1 5.06844E-1 5.90606E-1 5.53718E-1 6.36592E-1 7.0003E-1 6.93401E-1 6.78547E-1 7.16417E-1 7.59502E-1 7.51849E-1 7.62556E-1 -9999 -9999 -9999 -9999 -9999 -9999 -9999 -9999 -9999 -9999 -9999
-9999 -9999 -9999 -9999 -9999 -9999 -9999 -9999 -9999 -9999 -9999 -9999 -9999 -9999 -9999 -9999 -9999 -9999 -9999 -9999 -9999 -9999 -9999 -9999 -9999 -9999 -9999 -9999 -9999 -9999 -9999 -9999 -9999 -9999 -9999 -9999 -9999 -9999 -9999 -9999 -9999 -9999 -9999 -9999 -9999 -9999 -9999 -9999 -9999 -9999 -9999 -9999 -9999 -9999 -9999 -9999 -9999 -9999 -9999 -9999 -9999 -9999 -9999 -9999 -9999 -9999 -9999 -9999 -9999 -9999 -9999 -9999 -9999 -9999 -9999 -9999 -9999 -9999 -9999 -9999 -9999 -9999 -9999 -9999 -9999 -9999 -9999 -9999 -9999 -9999 -9999 -9999 -9999 -9999 -9999 -9999 -9999 -9999 -9999 -9999 -9999 -9999 -9999 -9999 -9999 -9999 -9999 -9999 -9999 -9999 -9999 -9999 -9999 -9999 -9999 -9999 -9999 -9999 -9999 -9999 -9999 -9999 -9999 -9999 -9999 -9999 -9999 -9999 -9999 -9999 -9999 -9999 -9999 -9999 -9999 -9999 -9999 -9999 -9999 -9999 4.17561E-1 4.15676E-1 4.33694E-1 4.38464E-1 4.42925E-1 4.62157E-1 4.40133E-1 4.4428E-1 4.50993E-1 4.76726E-1 4.93196E-1 5.34208E-1 5.75711E-1 5.68187E-1 5.68702E-1 5.61488E-1 5.5056E-1 5.39767E-1 5.34143E-1 5.39366E-1 5.40863E-1 5.71313E-1 6.17208E-1 6.63279E-1 6.82669E-1 5.73797E-1 5.63219E-1 5.49487E-1 5.45161E-1 5.1706E-1 5.1953E-1 5.25411E-1 5.27972E-1 5.39172E-1 5.39172E-1 5.27972E-1 5.17214E-1 5.17214E-1 5.17214E-1 5.17214E-1 4.9052E-1 4.79046E-1 4.46738E-1 4.21048E-1 4.33801E-1 4.34433E-1 4.34433E-1 7.10499E-1 7.18631E-1 7.19472E-1 7.07519E-1 7.20006E-1 7.13642E-1 6.97857E-1 6.6332E-1 6.49793E-1 5.98583E-1 5.91755E-1 6.45409E-1 6.73292E-1 6.81407E-1 6.63978E-1 6.43802E-1 6.06246E-1 5.58392E-1 5.4269E-1 6.44096E-1 7.14458E-1 7.23504E-1 7.17316E-1 6.81396E-1 6.13559E-1 5.66278E-1 5.57271E-1 6.03129E-1 5.42625E-1 5.44411E-1 6.04554E-1 6.67056E-1 6.73299E-1 6.65532E-1 6.32819E-1 6.59808E-1 6.543E-1 6.47965E-1 6.7899E-1 6.71915E-1 6.81565E-1 6.91365E-1 7.18204E-1 6.84341E-1 6.50411E-1 6.54017E-1 5.73844E-1 5.71469E-1 4.86967E-1 4.5578E-1 5.02105E-1 4.65637E-1 5.26572E-1 6.00224E-1 5.66794E-1 5.39565E-1 5.73987E-1 5.99981E-1 5.99257E-1 6.08098E-1 5.56087E-1 5.94742E-1 6.94906E-1 7.88576E-1 -9999 -9999 -9999 -9999 -9999 -9999 -9999 -9999 -9999 -9999 -9999 -9999 -9999
-9999 -9999 -9999 -9999 -9999 -9999 -9999 -9999 -9999 -9999 -9999 -9999 -9999 -9999 -9999 -9999 -9999 -9999 -9999 -9999 -9999 -9999 -9999 -9999 -9999 -9999 -9999 -9999 -9999 -9999 -9999 -9999 -9999 -9999 -9999 -9999 -9999 -9999 -9999 -9999 -9999 -9999 -9999 -9999 -9999 -9999 -9999 -9999 -9999 -9999 -9999 -9999 -9999 -9999 -9999 -9999 -9999 -9999 -9999 -9999 -9999 -9999 -9999 -9999 -9999 -9999 -9999 -9999 -9999 -9999 -9999 -9999 -9999 -9999 -9999 -9999 -9999 -9999 -9999 -9999 -9999 -9999 -9999 -9999 -9999 -9999 -9999 -9999 -9999 -9999 -9999 -9999 -9999 -9999 -9999 -9999 -9999 -9999 -9999 -9999 -9999 -9999 -9999 -9999 -9999 -9999 -9999 -9999 -9999 -9999 -9999 -9999 -9999 -9999 -9999 -9999 -9999 -9999 -9999 -9999 -9999 -9999 -9999 -9999 -9999 -9999 -9999 -9999 -9999 -9999 -9999 -9999 -9999 -9999 -9999 -9999 -9999 -9999 -9999 4.16932E-1 4.1442E-1 4.33059E-1 4.37191E-1 4.41331E-1 4.44521E-1 4.41727E-1 4.45557E-1 4.51314E-1 4.77049E-1 4.87702E-1 5.22287E-1 5.41372E-1 5.85771E-1 6.07991E-1 6.13891E-1 6.0967E-1 5.97891E-1 5.68702E-1 5.56312E-1 5.37883E-1 5.58858E-1 5.88708E-1 6.37229E-1 6.71966E-1 6.94012E-1 5.84308E-1 5.84308E-1 5.28456E-1 5.08529E-1 5.13964E-1 5.29305E-1 5.35357E-1 5.38704E-1 5.39172E-1 5.39172E-1 5.27972E-1 5.17214E-1 4.9052E-1 5.01844E-1 4.9052E-1 4.77345E-1 4.41404E-1 4.06627E-1 4.22025E-1 4.45437E-1 4.99233E-1 6.50587E-1 6.91848E-1 7.1698E-1 7.17847E-1 7.02206E-1 7.0256E-1 7.19898E-1 7.22345E-1 7.15463E-1 6.83762E-1 6.6346E-1 6.82744E-1 6.72847E-1 6.47238E-1 6.39406E-1 5.66809E-1 5.44847E-1 5.3259E-1 5.17301E-1 5.92102E-1 6.51997E-1 7.05821E-1 7.01694E-1 7.01936E-1 6.423E-1 5.75629E-1 5.08479E-1 4.41485E-1 5.05916E-1 5.22842E-1 6.23734E-1 6.08501E-1 6.66897E-1 7.01555E-1 6.94239E-1 6.61987E-1 6.92996E-1 7.06253E-1 7.11974E-1 6.97628E-1 7.05009E-1 6.99299E-1 7.06683E-1 6.53053E-1 6.21513E-1 5.62311E-1 5.70265E-1 5.2814E-1 4.25298E-1 4.21873E-1 3.97878E-1 4.43798E-1 4.45157E-1 4.86364E-1 5.6506E-1 6.14071E-1 6.18059E-1 6.02783E-1 5.7264E-1 5.24116E-1 5.13855E-1 5.54746E-1 6.55852E-1 7.5771E-1 -9999 -9999 -9999 -9999 -9999 -9999 -9999 -9999 -9999 -9999 -9999 -9999 -9999 -9999
-9999 -9999 -9999 -9999 -9999 -9999 -9999 -9999 -9999 -9999 -9999 -9999 -9999 -9999 -9999 -9999 -9999 -9999 -9999 -9999 -9999 -9999 -9999 -9999 -9999 -9999 -9999 -9999 -9999 -9999 -9999 -9999 -9999 -9999 -9999 -9999 -9999 -9999 -9999 -9999 -9999 -9999 -9999 -9999 -9999 -9999 -9999 -9999 -9999 -9999 -9999 -9999 -9999 -9999 -9999 -9999 -9999 -9999 -9999 -9999 -9999 -9999 -9999 -9999 -9999 -9999 -9999 -9999 -9999 -9999 -9999 -9999 -9999 -9999 -9999 -9999 -9999 -9999 -9999 -9999 -9999 -9999 -9999 -9999 -9999 -9999 -9999 -9999 -9999 -9999 -9999 -9999 -9999 -9999 -9999 -9999 -9999 -9999 -9999 -9999 -9999 -9999 -9999 -9999 -9999 -9999 -9999 -9999 -9999 -9999 -9999 -9999 -9999 -9999 -9999 -9999 -9999 -9999 -9999 -9999 -9999 -9999 -9999 -9999 -9999 -9999 -9999 -9999 -9999 -9999 -9999 -9999 -9999 -9999 -9999 -9999 -9999 -9999 -9999 4.10034E-1 4.09096E-1 4.29254E-1 4.32107E-1 4.12928E-1 4.15438E-1 4.19841E-1 4.43003E-1 4.50353E-1 4.76081E-1 5.04846E-1 4.94072E-1 5.3012E-1 5.71406E-1 6.00957E-1 6.27279E-1 6.30575E-1 6.27279E-1 6.01263E-1 6.00953E-1 5.94112E-1 5.65441E-1 5.8442E-1 6.4266E-1 6.83867E-1 6.91351E-1 5.5645E-1 5.42361E-1 5.10341E-1 5.01279E-1 5.20568E-1 5.28172E-1 5.32532E-1 5.38704E-1 5.39172E-1 5.13166E-1 5.01844E-1 5.01844E-1 5.01844E-1 5.01844E-1 4.89035E-1 4.32841E-1 4.02436E-1 4.18844E-1 4.56653E-1 5.33478E-1 6.5749E-1 6.9687E-1 7.16109E-1 7.19301E-1 7.04112E-1 6.86051E-1 6.61157E-1 6.77753E-1 6.48592E-1 6.68281E-1 6.85185E-1 6.66357E-1 6.43689E-1 6.40607E-1 6.46935E-1 6.03862E-1 5.59448E-1 4.77235E-1 4.73361E-1 5.46762E-1 6.1678E-1 6.07452E-1 6.73212E-1 7.07832E-1 7.14687E-1 6.35466E-1 5.1126E-1 4.52525E-1 5.30653E-1 5.523E-1 5.8632E-1 6.76565E-1 6.89531E-1 7.00374E-1 6.78326E-1 6.863E-1 6.78326E-1 6.91078E-1 6.28434E-1 6.3057E-1 6.51173E-1 6.58018E-1 6.67915E-1 6.95918E-1 6.05856E-1 4.94051E-1 4.54081E-1 4.29135E-1 4.16273E-1 3.69998E-1 4.33225E-1 4.23971E-1 4.65937E-1 5.32416E-1 5.61617E-1 5.63121E-1 5.54009E-1 5.52312E-1 5.64222E-1 5.82632E-1 5.64816E-1 5.83457E-1 6.54792E-1 7.15484E-1 7.61099E-1 -9999 -9999 -9999 -9999 -9999 -9999 -9999 -9999 -9999 -9999 -9999 -9999 -9999 -9999
-9999 -9999 -9999 -9999 -9999 -9999 -9999 -9999 -9999 -9999 -9999 -9999 -9999 -9999 -9999 -9999 -9999 -9999 -9999 -9999 -9999 -9999 -9999 -9999 -9999 -9999 -9999 -9999 -9999 -9999 -9999 -9999 -9999 -9999 -9999 -9999 -9999 -9999 -9999 -9999 -9999 -9999 -9999 -9999 -9999 -9999 -9999 -9999 -9999 -9999 -9999 -9999 -9999 -9999 -9999 -9999 -9999 -9999 -9999 -9999 -9999 -9999 -9999 -9999 -9999 -9999 -9999 -9999 -9999 -9999 -9999 -9999 -9999 -9999 -9999 -9999 -9999 -9999 -9999 -9999 -9999 -9999 -9999 -9999 -9999 -9999 -9999 -9999 -9999 -9999 -9999 -9999 -9999 -9999 -9999 -9999 -9999 -9999 -9999 -9999 -9999 -9999 -9999 -9999 -9999 -9999 -9999 -9999 -9999 -9999 -9999 -9999 -9999 -9999 -9999 -9999 -9999 -9999 -9999 -9999 -9999 -9999 -9999 -9999 -9999 -9999 -9999 -9999 -9999 -9999 -9999 -9999 -9999 -9999 -9999 -9999 -9999 -9999 -9999 4.03482E-1 4.00684E-1 4.1726E-1 3.97039E-1 3.98898E-1 4.03869E-1 4.26482E-1 4.33771E-1 4.5838E-1 4.40099E-1 4.63037E-1 4.7672E-1 5.03498E-1 5.36689E-1 5.63872E-1 6.02549E-1 5.95981E-1 6.07036E-1 6.34235E-1 6.59785E-1 6.65374E-1 6.30922E-1 5.90411E-1 6.22019E-1 6.29872E-1 6.57346E-1 5.43109E-1 5.42643E-1 5.27417E-1 5.26945E-1 5.28833E-1 5.30438E-1 5.34705E-1 5.11492E-1 5.13166E-1 5.13166E-1 5.01844E-1 5.01844E-1 5.01844E-1 5.01844E-1 4.45895E-1 3.99649E-1 4.31688E-1 5.01844E-1 5.23111E-1 6.83618E-1 6.74694E-1 6.7016E-1 6.90145E-1 6.92995E-1 6.76134E-1 6.70844E-1 6.49716E-1 6.33103E-1 6.40607E-1 6.33141E-1 6.46337E-1 6.45548E-1 5.63406E-1 5.22273E-1 5.74538E-1 5.76631E-1 5.13052E-1 4.27064E-1 4.36459E-1 5.04414E-1 5.00107E-1 5.87101E-1 6.53661E-1 7.12712E-1 6.91147E-1 6.63356E-1 5.47059E-1 6.09034E-1 6.50475E-1 6.61193E-1 6.72144E-1 6.51423E-1 6.61477E-1 6.93521E-1 6.60315E-1 6.64074E-1 6.37554E-1 6.50136E-1 5.79204E-1 5.91753E-1 6.28174E-1 6.13097E-1 5.9128E-1 6.52253E-1 6.67621E-1 5.7281E-1 4.82345E-1 4.4529E-1 4.88349E-1 4.67821E-1 5.34063E-1 5.24057E-1 5.1561E-1 5.04952E-1 5.21663E-1 4.73056E-1 4.53275E-1 4.90642E-1 5.01784E-1 5.84702E-1 6.77755E-1 7.20557E-1 7.47908E-1 7.67708E-1 7.7599E-1 -9999 -9999 -9999 -9999 -9999 -9999 -9999 -9999 -9999 -9999 -9999 -9999 -9999 -9999
-9999 -9999 -9999 -9999 -9999 -9999 -9999 -9999 -9999 -9999 -9999 -9999 -9999 -9999 -9999 -9999 -9999 -9999 -9999 -9999 -9999 -9999 -9999 -9999 -9999 -9999 -9999 -9999 -9999 -9999 -9999 -9999 -9999 -9999 -9999 -9999 -9999 -9999 -9999 -9999 -9999 -9999 -9999 -9999 -9999 -9999 -9999 -9999 -9999 -9999 -9999 -9999 -9999 -9999 -9999 -9999 -9999 -9999 -9999 -9999 -9999 -9999 -9999 -9999 -9999 -9999 -9999 -9999 -9999 -9999 -9999 -9999 -9999 -9999 -9999 -9999 -9999 -9999 -9999 -9999 -9999 -9999 -9999 -9999 -9999 -9999 -9999 -9999 -9999 -9999 -9999 -9999 -9999 -9999 -9999 -9999 -9999 -9999 -9999 -9999 -9999 -9999 -9999 -9999 -9999 -9999 -9999 -9999 -9999 -9999 -9999 -9999 -9999 -9999 -9999 -9999 -9999 -9999 -9999 -9999 -9999 -9999 -9999 -9999 -9999 -9999 -9999 -9999 -9999 -9999 -9999 -9999 -9999 -9999 -9999 -9999 -9999 -9999 4.06598E-1 4.05662E-1 4.0286E-1 3.76787E-1 3.74967E-1 3.92714E-1 3.96111E-1 4.01381E-1 4.23954E-1 4.06846E-1 4.28588E-1 4.5061E-1 4.59022E-1 4.78871E-1 4.94208E-1 4.99825E-1 5.37031E-1 5.87572E-1 6.27913E-1 6.59459E-1 6.82383E-1 6.68042E-1 6.41255E-1 6.24528E-1 6.4296E-1 6.81102E-1 6.84693E-1 5.71718E-1 5.70648E-1 5.46789E-1 5.58604E-1 5.31923E-1 5.20535E-1 5.21953E-1 5.24027E-1 5.24027E-1 5.13166E-1 5.13166E-1 5.131E-1 5.13081E-1 4.9052E-1 4.12589E-1 4.19014E-1 4.84188E-1 4.85722E-1 6.60419E-1 6.60916E-1 6.6985E-1 6.79646E-1 6.91509E-1 6.93041E-1 6.77328E-1 6.37473E-1 6.03822E-1 5.56152E-1 5.06938E-1 5.16364E-1 5.95462E-1 6.25533E-1 5.80164E-1 4.77174E-1 4.59751E-1 5.07523E-1 4.46975E-1 3.77394E-1 3.70243E-1 4.20453E-1 4.10219E-1 4.71989E-1 5.77572E-1 6.38776E-1 6.38166E-1 7.0626E-1 6.92603E-1 6.79122E-1 6.00714E-1 5.92657E-1 6.60544E-1 6.37204E-1 6.48356E-1 6.6738E-1 6.31532E-1 6.0704E-1 6.06863E-1 5.87071E-1 5.57585E-1 5.89773E-1 6.12648E-1 5.55494E-1 5.32104E-1 6.34713E-1 6.72914E-1 6.32508E-1 5.44849E-1 5.16988E-1 5.7853E-1 5.97195E-1 6.13962E-1 5.83508E-1 4.94506E-1 3.94984E-1 3.9703E-1 4.15163E-1 4.24716E-1 4.91019E-1 5.59685E-1 6.28345E-1 7.48789E-1 7.78095E-1 7.78568E-1 7.79288E-1 -9999 -9999 -9999 -9999 -9999 -9999 -9999 -9999 -9999 -9999 -9999 -9999 -9999 -9999 -9999
-9999 -9999 -9999 -9999 -9999 -9999 -9999 -9999 -9999 -9999 -9999 -9999 -9999 -9999 -9999 -9999 -9999 -9999 -9999 -9999 -9999 -9999 -9999 -9999 -9999 -9999 -9999 -9999 -9999 -9999 -9999 -9999 -9999 -9999 -9999 -9999 -9999 -9999 -9999 -9999 -9999 -9999 -9999 -9999 -9999 -9999 -9999 -9999 -9999 -9999 -9999 -9999 -9999 -9999 -9999 -9999 -9999 -9999 -9999 -9999 -9999 -9999 -9999 -9999 -9999 -9999 -9999 -9999 -9999 -9999 -9999 -9999 -9999 -9999 -9999 -9999 -9999 -9999 -9999 -9999 -9999 -9999 -9999 -9999 -9999 -9999 -9999 -9999 -9999 -9999 -9999 -9999 -9999 -9999 -9999 -9999 -9999 -9999 -9999 -9999 -9999 -9999 -9999 -9999 -9999 -9999 -9999 -9999 -9999 -9999 -9999 -9999 -9999 -9999 -9999 -9999 -9999 -9999 -9999 -9999 -9999 -9999 -9999 -9999 -9999 -9999 -9999 -9999 -9999 -9999 -9999 -9999 -9999 -9999 -9999 -9999 -9999 4.08159E-1 4.1819E-1 4.31854E-1 4.35776E-1 4.22678E-1 4.1011E-1 4.05115E-1 4.05426E-1 3.97136E-1 4.0101E-1 4.03341E-1 4.21481E-1 4.41826E-1 4.4901E-1 4.67594E-1 4.47034E-1 4.83122E-1 5.37526E-1 6.21381E-1 6.74034E-1 6.84702E-1 6.89063E-1 6.63788E-1 6.6321E-1 6.81102E-1 6.99288E-1 7.22232E-1 7.28715E-1 5.93978E-1 5.72709E-1 5.3296E-1 5.45063E-1 5.34769E-1 5.24027E-1 5.24027E-1 5.24027E-1 5.34769E-1 5.24027E-1 5.12874E-1 5.12554E-1 5.01844E-1 4.30434E-1 3.67088E-1 4.21292E-1 4.61231E-1 4.63744E-1 6.45943E-1 6.53254E-1 6.61516E-1 6.69782E-1 6.65091E-1 6.84663E-1 6.60137E-1 5.4998E-1 4.93668E-1 4.61579E-1 4.24713E-1 5.02297E-1 5.46077E-1 5.51502E-1 5.80494E-1 5.23431E-1 4.10387E-1 4.53375E-1 4.06002E-1 3.9543E-1 4.40388E-1 4.63689E-1 4.79158E-1 5.61563E-1 6.20503E-1 5.77932E-1 6.60854E-1 6.53116E-1 5.87715E-1 6.15749E-1 5.26498E-1 5.90406E-1 6.38641E-1 5.75124E-1 5.98282E-1 6.56177E-1 5.80808E-1 5.63087E-1 5.26292E-1 5.23064E-1 5.62181E-1 5.89534E-1 5.73273E-1 5.28499E-1 5.21065E-1 6.14539E-1 6.54236E-1 6.66176E-1 6.40154E-1 6.3909E-1 6.31228E-1 6.2082E-1 5.66462E-1 5.03733E-1 4.63022E-1 3.58507E-1 3.67242E-1 4.7599E-1 5.5276E-1 5.33861E-1 6.44089E-1 6.96185E-1 7.56219E-1 7.89201E-1 -9999 -9999 -9999 -9999 -9999 -9999 -9999 -9999 -9999 -9999 -9999 -9999 -9999 -9999 -9999 -9999 -9999
-9999 -9999 -9999 -9999 -9999 -9999 -9999 -9999 -9999 -9999 -9999 -9999 -9999 -9999 -9999 -9999 -9999 -9999 -9999 -9999 -9999 -9999 -9999 -9999 -9999 -9999 -9999 -9999 -9999 -9999 -9999 -9999 -9999 -9999 -9999 -9999 -9999 -9999 -9999 -9999 -9999 -9999 -9999 -9999 -9999 -9999 -9999 -9999 -9999 -9999 -9999 -9999 -9999 -9999 -9999 -9999 -9999 -9999 -9999 -9999 -9999 -9999 -9999 -9999 -9999 -9999 -9999 -9999 -9999 -9999 -9999 -9999 -9999 -9999 -9999 -9999 -9999 -9999 -9999 -9999 -9999 -9999 -9999 -9999 -9999 -9999 -9999 -9999 -9999 -9999 -9999 -9999 -9999 -9999 -9999 -9999 -9999 -9999 -9999 -9999 -9999 -9999 -9999 -9999 -9999 -9999 -9999 -9999 -9999 -9999 -9999 -9999 -9999 -9999 -9999 -9999 -9999 -9999 -9999 -9999 -9999 -9999 -9999 -9999 -9999 -9999 -9999 -9999 -9999 -9999 -9999 -9999 -9999 -9999 -9999 -9999 -9999 4.04727E-1 4.15185E-1 5.11818E-1 5.3916E-1 5.04896E-1 4.68334E-1 4.53235E-1 4.2519E-1 4.28353E-1 4.46079E-1 4.39303E-1 4.3493E-1 4.4981E-1 4.23078E-1 4.46634E-1 4.70228E-1 5.07536E-1 5.58341E-1 6.31832E-1 7.19975E-1 7.1793E-1 7.1351E-1 7.06925E-1 7.02337E-1 7.22656E-1 7.39262E-1 7.18903E-1 7.28824E-1 7.06987E-1 5.56149E-1 5.4548E-1 5.4548E-1 5.4548E-1 5.34769E-1 5.34769E-1 5.34769E-1 5.34769E-1 5.24027E-1 4.96629E-1 4.97251E-1 4.4934E-1 3.91746E-1 3.95637E-1 4.51645E-1 4.60008E-1 6.50244E-1 6.46587E-1 6.3652E-1 6.50789E-1 6.33103E-1 5.92101E-1 6.16227E-1 6.36628E-1 5.20413E-1 4.60195E-1 4.28804E-1 4.09235E-1 4.56421E-1 4.43205E-1 4.446E-1 4.74811E-1 5.19043E-1 4.09181E-1 3.97085E-1 3.87317E-1 4.4293E-1 5.10128E-1 5.73336E-1 5.8191E-1 5.54103E-1 5.04689E-1 6.11241E-1 6.51761E-1 6.27684E-1 4.73172E-1 4.92789E-1 4.59442E-1 5.27416E-1 6.06732E-1 5.62476E-1 5.53525E-1 6.26259E-1 6.23251E-1 5.99343E-1 5.3206E-1 4.89407E-1 5.69192E-1 5.87995E-1 5.40377E-1 4.51544E-1 4.87562E-1 5.17162E-1 6.13577E-1 6.37241E-1 5.98081E-1 5.90257E-1 6.21656E-1 5.20631E-1 4.61161E-1 4.07819E-1 3.98832E-1 4.15943E-1 4.93085E-1 6.15511E-1 6.74649E-1 6.34081E-1 6.72493E-1 7.10397E-1 7.67217E-1 -9999 -9999 -9999 -9999 -9999 -9999 -9999 -9999 -9999 -9999 -9999 -9999 -9999 -9999 -9999 -9999 -9999 -9999
-9999 -9999 -9999 -9999 -9999 -9999 -9999 -9999 -9999 -9999 -9999 -9999 -9999 -9999 -9999 -9999 -9999 -9999 -9999 -9999 -9999 -9999 -9999 -9999 -9999 -9999 -9999 -9999 -9999 -9999 -9999 -9999 -9999 -9999 -9999 -9999 -9999 -9999 -9999 -9999 -9999 -9999 -9999 -9999 -9999 -9999 -9999 -9999 -9999 -9999 -9999 -9999 -9999 -9999 -9999 -9999 -9999 -9999 -9999 -9999 -9999 -9999 -9999 -9999 -9999 -9999 -9999 -9999 -9999 -9999 -9999 -9999 -9999 -9999 -9999 -9999 -9999 -9999 -9999 -9999 -9999 -9999 -9999 -9999 -9999 -9999 -9999 -9999 -9999 -9999 -9999 -9999 -9999 -9999 -9999 -9999 -9999 -9999 -9999 -9999 -9999 -9999 -9999 -9999 -9999 -9999 -9999 -9999 -9999 -9999 -9999 -9999 -9999 -9999 -9999 -9999 -9999 -9999 -9999 -9999 -9999 -9999 -9999 -9999 -9999 -9999 -9999 -9999 -9999 -9999 -9999 -9999 -9999 -9999 -9999 -9999 -9999 3.74664E-1 4.19526E-1 5.28735E-1 5.88235E-1 5.7329E-1 5.13889E-1 4.72829E-1 4.65101E-1 4.72829E-1 5.09152E-1 4.92861E-1 4.85997E-1 4.59502E-1 4.75782E-1 4.99327E-1 5.80073E-1 6.26877E-1 6.60838E-1 7.10072E-1 6.81102E-1 7.07688E-1 7.42432E-1 6.99535E-1 6.75784E-1 6.99535E-1 7.40299E-1 7.15002E-1 7.12369E-1 7.12864E-1 6.86242E-1 5.56149E-1 5.4548E-1 5.4548E-1 5.34769E-1 5.4548E-1 5.1934E-1 5.08568E-1 4.96892E-1 4.96817E-1 4.97656E-1 4.10204E-1 3.98414E-1 4.52021E-1 4.83336E-1 6.603E-1 6.57808E-1 6.37254E-1 6.01602E-1 5.79207E-1 5.15267E-1 4.63E-1 5.18365E-1 6.1294E-1 5.59199E-1 5.48866E-1 5.09005E-1 4.79787E-1 4.94253E-1 4.45588E-1 3.76396E-1 3.83033E-1 3.93504E-1 3.45312E-1 2.9503E-1 3.57841E-1 4.3261E-1 5.33844E-1 4.96698E-1 4.6991E-1 5.09427E-1 5.64457E-1 6.10212E-1 6.26194E-1 5.38028E-1 3.79791E-1 3.53917E-1 3.74474E-1 4.5058E-1 5.35827E-1 4.88631E-1 4.84747E-1 5.74752E-1 5.69544E-1 5.37594E-1 5.05334E-1 4.48548E-1 5.11866E-1 5.33591E-1 4.94318E-1 4.88651E-1 5.36412E-1 5.72375E-1 5.67699E-1 5.06198E-1 5.1916E-1 5.02529E-1 5.8125E-1 5.72719E-1 5.40722E-1 5.32203E-1 5.09999E-1 5.51569E-1 7.4233E-1 6.94555E-1 5.65824E-1 7.05409E-1 7.23257E-1 7.66054E-1 -9999 -9999 -9999 -9999 -9999 -9999 -9999 -9999 -9999 -9999 -9999 -9999 -9999 -9999 -9999 -9999 -9999 -9999 -9999
-9999 -9999 -9999 -9999 -9999 -9999 -9999 -9999 -9999 -9999 -9999 -9999 -9999 -9999 -9999 -9999 -9999 -9999 -9999 -9999 -9999 -9999 -9999 -9999 -9999 -9999 -9999 -9999 -9999 -9999 -9999 -9999 -9999 -9999 -9999 -9999 -9999 -9999 -9999 -9999 -9999 -9999 -9999 -9999 -9999 -9999 -9999 -9999 -9999 -9999 -9999 -9999 -9999 -9999 -9999 -9999 -9999 -9999 -9999 -9999 -9999 -9999 -9999 -9999 -9999 -9999 -9999 -9999 -9999 -9999 -9999 -9999 -9999 -9999 -9999 -9999 -9999 -9999 -9999 -9999 -9999 -9999 -9999 -9999 -9999 -9999 -9999 -9999 -9999 -9999 -9999 -9999 -9999 -9999 -9999 -9999 -9999 -9999 -9999 -9999 -9999 -9999 -9999 -9999 -9999 -9999 -9999 -9999 -9999 -9999 -9999 -9999 -9999 -9999 -9999 -9999 -9999 -9999 -9999 -9999 -9999 -9999 -9999 -9999 -9999 -9999 -9999 -9999 -9999 -9999 -9999 -9999 -9999 -9999 -9999 -9999 3.69829E-1 3.63823E-1 3.7527E-1 4.1186E-1 4.86905E-1 5.31328E-1 4.91522E-1 4.70896E-1 4.62207E-1 4.70573E-1 5.00131E-1 4.79133E-1 5.04896E-1 5.46884E-1 5.60924E-1 5.99317E-1 6.566E-1 7.02808E-1 7.0582E-1 7.09299E-1 7.02024E-1 6.59332E-1 6.30372E-1 5.86052E-1 5.63035E-1 6.0089E-1 7.07519E-1 7.18669E-1 7.06846E-1 6.97215E-1 7.12902E-1 5.66766E-1 5.56149E-1 5.4548E-1 5.1934E-1 5.1934E-1 5.1934E-1 5.1934E-1 5.08104E-1 4.97656E-1 4.2932E-1 3.68517E-1 4.2527E-1 4.92099E-1 6.44197E-1 6.50989E-1 5.95845E-1 5.29033E-1 4.79134E-1 4.6748E-1 4.44317E-1 5.11324E-1 5.90075E-1 6.04135E-1 6.0021E-1 6.04135E-1 6.04135E-1 6.1294E-1 5.68289E-1 4.94794E-1 4.55051E-1 3.95606E-1 3.06493E-1 2.8055E-1 3.10189E-1 3.26617E-1 3.92328E-1 3.94856E-1 4.16356E-1 4.65424E-1 4.30566E-1 4.90009E-1 5.31847E-1 6.38704E-1 5.51839E-1 3.92199E-1 3.67781E-1 3.58412E-1 3.89694E-1 4.5023E-1 4.07531E-1 4.35209E-1 4.95658E-1 5.11796E-1 4.4794E-1 4.07043E-1 4.23921E-1 4.84172E-1 4.37592E-1 4.88433E-1 5.31015E-1 5.22563E-1 5.48961E-1 4.76653E-1 4.18309E-1 3.59761E-1 4.4062E-1 5.44251E-1 5.40278E-1 5.58559E-1 7.23401E-1 5.48599E-1 7.32904E-1 6.25053E-1 6.00114E-1 5.31955E-1 7.56325E-1 7.7193E-1 7.54317E-1 -9999 -9999 -9999 -9999 -9999 -9999 -9999 -9999 -9999 -9999 -9999 -9999 -9999 -9999 -9999 -9999 -9999 -9999 -9999
-9999 -9999 -9999 -9999 -9999 -9999 -9999 -9999 -9999 -9999 -9999 -9999 -9999 -9999 -9999 -9999 -9999 -9999 -9999 -9999 -9999 -9999 -9999 -9999 -9999 -9999 -9999 -9999 -9999 -9999 -9999 -9999 -9999 -9999 -9999 -9999 -9999 -9999 -9999 -9999 -9999 -9999 -9999 -9999 -9999 -9999 -9999 -9999 -9999 -9999 -9999 -9999 -9999 -9999 -9999 -9999 -9999 -9999 -9999 -9999 -9999 -9999 -9999 -9999 -9999 -9999 -9999 -9999 -9999 -9999 -9999 -9999 -9999 -9999 -9999 -9999 -9999 -9999 -9999 -9999 -9999 -9999 -9999 -9999 -9999 -9999 -9999 -9999 -9999 -9999 -9999 -9999 -9999 -9999 -9999 -9999 -9999 -9999 -9999 -9999 -9999 -9999 -9999 -9999 -9999 -9999 -9999 -9999 -9999 -9999 -9999 -9999 -9999 -9999 -9999 -9999 -9999 -9999 -9999 -9999 -9999 -9999 -9999 -9999 -9999 -9999 -9999 -9999 -9999 -9999 -9999 -9999 -9999 -9999 -9999 -9999 3.65621E-1 3.59048E-1 3.58156E-1 3.65621E-1 3.62601E-1 4.01043E-1 4.36519E-1 4.19827E-1 4.3136E-1 4.44483E-1 4.41714E-1 4.72364E-1 5.10534E-1 5.47309E-1 5.87346E-1 6.1562E-1 6.17818E-1 6.36258E-1 6.23426E-1 6.0156E-1 5.76887E-1 5.32978E-1 5.08175E-1 4.51822E-1 5.21048E-1 5.62885E-1 6.17624E-1 6.55745E-1 7.07519E-1 7.1516E-1 7.13257E-1 7.06864E-1 5.30093E-1 5.18623E-1 5.1934E-1 5.1934E-1 5.1934E-1 5.1934E-1 5.08568E-1 4.82201E-1 3.61459E-1 3.46833E-1 4.4755E-1 6.12125E-1 6.17728E-1 5.79926E-1 5.30188E-1 6.19886E-1 6.55666E-1 6.23472E-1 5.5679E-1 5.92385E-1 5.76101E-1 5.11733E-1 5.00188E-1 4.84095E-1 5.21959E-1 5.7731E-1 5.77334E-1 5.59255E-1 5.6325E-1 4.14365E-1 3.21456E-1 3.40703E-1 3.554E-1 2.81437E-1 2.88041E-1 3.58068E-1 4.03804E-1 3.53735E-1 3.10456E-1 3.61367E-1 4.12755E-1 5.57266E-1 6.41463E-1 5.33269E-1 4.73048E-1 4.45018E-1 4.70578E-1 4.06559E-1 3.34436E-1 3.75949E-1 3.86911E-1 4.0298E-1 3.62291E-1 3.25763E-1 4.08539E-1 4.37245E-1 4.11419E-1 4.28321E-1 4.47722E-1 4.25001E-1 5.04827E-1 4.77229E-1 3.94826E-1 3.05841E-1 4.1006E-1 4.28668E-1 4.33516E-1 4.88379E-1 5.22214E-1 5.65883E-1 6.23316E-1 5.50297E-1 5.00243E-1 4.64026E-1 7.38523E-1 7.56492E-1 -9999 -9999 -9999 -9999 -9999 -9999 -9999 -9999 -9999 -9999 -9999 -9999 -9999 -9999 -9999 -9999 -9999 -9999 -9999 -9999
-9999 -9999 -9999 -9999 -9999 -9999 -9999 -9999 -9999 -9999 -9999 -9999 -9999 -9999 -9999 -9999 -9999 -9999 -9999 -9999 -9999 -9999 -9999 -9999 -9999 -9999 -9999 -9999 -9999 -9999 -9999 -9999 -9999 -9999 -9999 -9999 -9999 -9999 -9999 -9999 -9999 -9999 -9999 -9999 -9999 -9999 -9999 -9999 -9999 -9999 -9999 -9999 -9999 -9999 -9999 -9999 -9999 -9999 -9999 -9999 -9999 -9999 -9999 -9999 -9999 -9999 -9999 -9999 -9999 -9999 -9999 -9999 -9999 -9999 -9999 -9999 -9999 -9999 -9999 -9999 -9999 -9999 -9999 -9999 -9999 -9999 -9999 -9999 -9999 -9999 -9999 -9999 -9999 -9999 -9999 -9999 -9999 -9999 -9999 -9999 -9999 -9999 -9999 -9999 -9999 -9999 -9999 -9999 -9999 -9999 -9999 -9999 -9999 -9999 -9999 -9999 -9999 -9999 -9999 -9999 -9999 -9999 -9999 -9999 -9999 -9999 -9999 -9999 -9999 -9999 -9999 -9999 -9999 -9999 3.77698E-1 3.71941E-1 3.64122E-1 3.60239E-1 3.35486E-1 3.33328E-1 3.35486E-1 3.41371E-1 3.46038E-1 3.48676E-1 3.30719E-1 3.62788E-1 3.89062E-1 4.1796E-1 4.50231E-1 4.80127E-1 4.92542E-1 4.84119E-1 4.8626E-1 4.79771E-1 4.83194E-1 4.84975E-1 4.52909E-1 4.36406E-1 3.96974E-1 4.46681E-1 5.00395E-1 5.14402E-1 5.28734E-1 5.87973E-1 6.46526E-1 6.85678E-1 6.71359E-1 6.84043E-1 5.40819E-1 5.1934E-1 5.30093E-1 5.30093E-1 5.30093E-1 5.1934E-1 5.08568E-1 4.18466E-1 3.04345E-1 3.22513E-1 4.35525E-1 6.1294E-1 5.85454E-1 6.10657E-1 6.60123E-1 6.33661E-1 5.95005E-1 5.46124E-1 5.95116E-1 5.77334E-1 5.39268E-1 4.43091E-1 3.95873E-1 4.51555E-1 4.89446E-1 4.25563E-1 4.20917E-1 4.7633E-1 5.56194E-1 4.85557E-1 4.09551E-1 4.61752E-1 4.30281E-1 3.7907E-1 3.19267E-1 2.49713E-1 2.80011E-1 2.39876E-1 2.53272E-1 3.01708E-1 3.63517E-1 5.07462E-1 5.61049E-1 5.43941E-1 5.85655E-1 5.78937E-1 5.8678E-1 4.87118E-1 4.46449E-1 4.59681E-1 4.92843E-1 4.4338E-1 3.69927E-1 3.60381E-1 3.15866E-1 2.90312E-1 3.19497E-1 2.94492E-1 2.78235E-1 3.18269E-1 4.13549E-1 3.67737E-1 3.31106E-1 3.31157E-1 3.66703E-1 3.72826E-1 4.0859E-1 4.66317E-1 5.26407E-1 6.07307E-1 6.54727E-1 7.41955E-1 7.46496E-1 7.47441E-1 7.38917E-1 7.38917E-1 -9999 -9999 -9999 -9999 -9999 -9999 -9999 -9999 -9999 -9999 -9999 -9999 7.64618E-1 7.58154E-1 7.32092E-1 -9999 -9999 -9999 -9999 -9999
-9999 -9999 -9999 -9999 -9999 -9999 -9999 -9999 -9999 -9999 -9999 -9999 -9999 -9999 -9999 -9999 -9999 -9999 -9999 -9999 -9999 -9999 -9999 -9999 -9999 -9999 -9999 -9999 -9999 -9999 -9999 -9999 -9999 -9999 -9999 -9999 -9999 -9999 -9999 -9999 -9999 -9999 -9999 -9999 -9999 -9999 -9999 -9999 -9999 -9999 -9999 -9999 -9999 -9999 -9999 -9999 -9999 -9999 -9999 -9999 -9999 -9999 -9999 -9999 -9999 -9999 -9999 -9999 -9999 -9999 -9999 -9999 -9999 -9999 -9999 -9999 -9999 -9999 -9999 -9999 -9999 -9999 -9999 -9999 -9999 -9999 -9999 -9999 -9999 -9999 -9999 -9999 -9999 -9999 -9999 -9999 -9999 -9999 -9999 -9999 -9999 -9999 -9999 -9999 -9999 -9999 -9999 -9999 -9999 -9999 -9999 -9999 -9999 -9999 -9999 -9999 -9999 -9999 -9999 -9999 -9999 -9999 -9999 -9999 -9999 -9999 -9999 -9999 -9999 -9999 -9999 -9999 -9999 3.78002E-1 3.7709E-1 3.73453E-1 3.67422E-1 3.42244E-1 3.38759E-1 3.35126E-1 3.32611E-1 3.3082E-1 3.29748E-1 3.03442E-1 3.079E-1 3.13088E-1 3.18324E-1 3.27152E-1 3.61295E-1 3.61583E-1 3.94744E-1 3.92223E-1 4.01247E-1 4.39781E-1 4.63614E-1 4.38937E-1 3.58204E-1 3.52316E-1 3.87171E-1 4.22316E-1 4.48429E-1 4.74898E-1 4.84308E-1 5.30243E-1 5.66946E-1 6.54298E-1 6.84726E-1 6.83979E-1 6.843E-1 5.40819E-1 5.30093E-1 5.30093E-1 5.30093E-1 4.81397E-1 4.36891E-1 3.26061E-1 2.92181E-1 3.66906E-1 4.45259E-1 4.82922E-1 5.38873E-1 6.15185E-1 6.10731E-1 5.77956E-1 5.77956E-1 5.47146E-1 5.59199E-1 5.31714E-1 4.53154E-1 4.11972E-1 3.29975E-1 3.301E-1 3.15996E-1 3.15963E-1 3.78047E-1 4.38503E-1 4.6638E-1 4.92422E-1 5.20781E-1 4.48771E-1 3.58416E-1 2.83306E-1 2.71191E-1 1.95836E-1 2.35065E-1 3.29942E-1 4.09596E-1 4.33683E-1 4.52174E-1 5.28596E-1 4.87176E-1 4.04444E-1 4.50046E-1 5.03953E-1 5.79064E-1 5.47922E-1 5.24534E-1 5.31847E-1 4.77815E-1 4.99152E-1 4.62067E-1 3.64587E-1 3.59507E-1 3.37711E-1 3.11967E-1 2.87135E-1 2.33263E-1 2.60081E-1 2.67462E-1 2.7354E-1 2.993E-1 4.37912E-1 5.00471E-1 4.51358E-1 4.45564E-1 5.06803E-1 5.8671E-1 6.61918E-1 7.28226E-1 7.26692E-1 7.38917E-1 7.38917E-1 7.38768E-1 -9999 -9999 -9999 -9999 -9999 -9999 -9999 -9999 -9999 -9999 -9999 -9999 7.66637E-1 7.62909E-1 7.87091E-1 7.5755E-1 7.2808E-1 -9999 -9999 -9999 -9999
-9999 -9999 -9999 -9999 -9999 -9999 -9999 -9999 -9999 -9999 -9999 -9999 -9999 -9999 -9999 -9999 -9999 -9999 -9999 -9999 -9999 -9999 -9999 -9999 -9999 -9999 -9999 -9999 -9999 -9999 -9999 -9999 -9999 -9999 -9999 -9999 -9999 -9999 -9999 -9999 -9999 -9999 -9999 -9999 -9999 -9999 -9999 -9999 -9999 -9999 -9999 -9999 -9999 -9999 -9999 -9999 -9999 -9999 -9999 -9999 -9999 -9999 -9999 -9999 -9999 -9999 -9999 -9999 -9999 -9999 -9999 -9999 -9999 -9999 -9999 -9999 -9999 -9999 -9999 -9999 -9999 -9999 -9999 -9999 -9999 -9999 -9999 -9999 -9999 -9999 -9999 -9999 -9999 -9999 -9999 -9999 -9999 -9999 -9999 -9999 -9999 -9999 -9999 -9999 -9999 -9999 -9999 -9999 -9999 -9999 -9999 -9999 -9999 -9999 -9999 -9999 -9999 -9999 -9999 -9999 -9999 -9999 -9999 -9999 -9999 -9999 -9999 -9999 -9999 -9999 -9999 -9999 3.77394E-1 3.7618E-1 3.76483E-1 3.75573E-1 3.48676E-1 3.4516E-1 3.25555E-1 3.2244E-1 3.1934E-1 3.31536E-1 3.02418E-1 3.02418E-1 3.0481E-1 3.04467E-1 3.01737E-1 3.03101E-1 2.82735E-1 2.91858E-1 3.09205E-1 3.29374E-1 3.67205E-1 4.01725E-1 4.01562E-1 3.65724E-1 3.62946E-1 4.06101E-1 4.7243E-1 5.03224E-1 5.84317E-1 6.36214E-1 6.21852E-1 6.12733E-1 6.52207E-1 6.70539E-1 6.84726E-1 6.83963E-1 6.83501E-1 6.71093E-1 5.1391E-1 5.03133E-1 5.03133E-1 4.65696E-1 3.81981E-1 2.97849E-1 3.1853E-1 4.50365E-1 4.89804E-1 5.17695E-1 4.95864E-1 5.5105E-1 5.49171E-1 5.55914E-1 5.11044E-1 4.92422E-1 4.4755E-1 4.09504E-1 3.44339E-1 2.64743E-1 2.7741E-1 3.31194E-1 2.99177E-1 2.39477E-1 2.97869E-1 2.78397E-1 3.40295E-1 4.74087E-1 3.94034E-1 3.92517E-1 2.98069E-1 1.82331E-1 1.35042E-1 1.47812E-1 2.64794E-1 3.86148E-1 4.94947E-1 5.55876E-1 5.12805E-1 3.86044E-1 3.11447E-1 3.09998E-1 3.6106E-1 4.84822E-1 4.37555E-1 3.15882E-1 3.28257E-1 3.60273E-1 3.60787E-1 3.9018E-1 4.69965E-1 4.83494E-1 4.51972E-1 4.70692E-1 4.40432E-1 3.55648E-1 2.36019E-1 2.12618E-1 2.18484E-1 2.68972E-1 4.24768E-1 6.95903E-1 5.92695E-1 6.42061E-1 6.37146E-1 6.07041E-1 6.80364E-1 7.35153E-1 7.13171E-1 7.15584E-1 7.38917E-1 7.38917E-1 7.37486E-1 -9999 -9999 -9999 -9999 -9999 -9999 -9999 -9999 -9999 -9999 -9999 -9999 7.66637E-1 7.65191E-1 7.8886E-1 7.79126E-1 7.55802E-1 -9999 -9999 -9999 -9999
-9999 -9999 -9999 -9999 -9999 -9999 -9999 -9999 -9999 -9999 -9999 -9999 -9999 -9999 -9999 -9999 -9999 -9999 -9999 -9999 -9999 -9999 -9999 -9999 -9999 -9999 -9999 -9999 -9999 -9999 -9999 -9999 -9999 -9999 -9999 -9999 -9999 -9999 -9999 -9999 -9999 -9999 -9999 -9999 -9999 -9999 -9999 -9999 -9999 -9999 -9999 -9999 -9999 -9999 -9999 -9999 -9999 -9999 -9999 -9999 -9999 -9999 -9999 -9999 -9999 -9999 -9999 -9999 -9999 -9999 -9999 -9999 -9999 -9999 -9999 -9999 -9999 -9999 -9999 -9999 -9999 -9999 -9999 -9999 -9999 -9999 -9999 -9999 -9999 -9999 -9999 -9999 -9999 -9999 -9999 -9999 -9999 -9999 -9999 -9999 -9999 -9999 -9999 -9999 -9999 -9999 -9999 -9999 -9999 -9999 -9999 -9999 -9999 -9999 -9999 -9999 -9999 -9999 -9999 -9999 -9999 -9999 -9999 -9999 -9999 -9999 -9999 -9999 -9999 -9999 -9999 -9999 3.75573E-1 3.73755E-1 3.52208E-1 3.35569E-1 3.32405E-1 3.29828E-1 3.26976E-1 3.24987E-1 3.00943E-1 2.9688E-1 2.93853E-1 3.02078E-1 3.04125E-1 3.0481E-1 2.77208E-1 2.75836E-1 2.90501E-1 2.9115E-1 2.96841E-1 2.95769E-1 3.07743E-1 3.0396E-1 3.12363E-1 3.48868E-1 4.23956E-1 4.39767E-1 4.4088E-1 5.07077E-1 5.76149E-1 6.64239E-1 6.84726E-1 6.98528E-1 6.96339E-1 6.84726E-1 6.84702E-1 6.71126E-1 6.46098E-1 6.46064E-1 5.35416E-1 5.03133E-1 4.92353E-1 4.43212E-1 3.60659E-1 3.24348E-1 4.12777E-1 5.61665E-1 5.7158E-1 5.18144E-1 4.04165E-1 4.02921E-1 4.31809E-1 4.67924E-1 4.92422E-1 4.29832E-1 4.20798E-1 6.31076E-1 5.4874E-1 5.09429E-1 5.80642E-1 3.71557E-1 3.02333E-1 2.06767E-1 1.99889E-1 2.3289E-1 3.57947E-1 4.41247E-1 3.34103E-1 2.92539E-1 2.61988E-1 1.59372E-1 1.36936E-1 1.8023E-1 2.18844E-1 2.96595E-1 4.4364E-1 5.14658E-1 3.69207E-1 2.60438E-1 2.15951E-1 2.16431E-1 2.85311E-1 4.07137E-1 4.39671E-1 2.75431E-1 2.3208E-1 2.16587E-1 2.26851E-1 2.97032E-1 4.20062E-1 3.89755E-1 4.06505E-1 3.10302E-1 3.25076E-1 3.86937E-1 3.25163E-1 2.59418E-1 2.86595E-1 3.80836E-1 6.59629E-1 6.19237E-1 5.34288E-1 5.05526E-1 4.66957E-1 4.73743E-1 4.34413E-1 7.14556E-1 7.1806E-1 7.1753E-1 7.14613E-1 7.37923E-1 7.36637E-1 -9999 -9999 -9999 -9999 -9999 -9999 -9999 -9999 -9999 -9999 -9999 -9999 -9999 -9999 -9999 -9999 -9999 -9999 -9999 -9999 -9999
-9999 -9999 -9999 -9999 -9999 -9999 -9999 -9999 -9999 -9999 -9999 -9999 -9999 -9999 -9999 -9999 -9999 -9999 -9999 -9999 -9999 -9999 -9999 -9999 -9999 -9999 -9999 -9999 -9999 -9999 -9999 -9999 -9999 -9999 -9999 -9999 -9999 -9999 -9999 -9999 -9999 -9999 -9999 -9999 -9999 -9999 -9999 -9999 -9999 -9999 -9999 -9999 -9999 -9999 -9999 -9999 -9999 -9999 -9999 -9999 -9999 -9999 -9999 -9999 -9999 -9999 -9999 -9999 -9999 -9999 -9999 -9999 -9999 -9999 -9999 -9999 -9999 -9999 -9999 -9999 -9999 -9999 -9999 -9999 -9999 -9999 -9999 -9999 -9999 -9999 -9999 -9999 -9999 -9999 -9999 -9999 -9999 -9999 -9999 -9999 -9999 -9999 -9999 -9999 -9999 -9999 -9999 -9999 -9999 -9999 -9999 -9999 -9999 -9999 -9999 -9999 -9999 -9999 -9999 -9999 -9999 -9999 -9999 -9999 -9999 -9999 -9999 -9999 -9999 -9999 -9999 3.59929E-1 3.59036E-1 3.36723E-1 3.35569E-1 3.33841E-1 3.31545E-1 3.29542E-1 3.29542E-1 3.20079E-1 3.17973E-1 3.11353E-1 2.95196E-1 2.92514E-1 2.92848E-1 2.76865E-1 2.77551E-1 2.79618E-1 2.89385E-1 3.38201E-1 3.68799E-1 3.31437E-1 3.10833E-1 2.92426E-1 2.82597E-1 2.99627E-1 3.33843E-1 3.33781E-1 3.41076E-1 3.94122E-1 4.94212E-1 5.73285E-1 5.92588E-1 6.39149E-1 6.84726E-1 6.95868E-1 6.60327E-1 6.46814E-1 6.36397E-1 6.46814E-1 6.3583E-1 5.1391E-1 5.03133E-1 4.21775E-1 3.77963E-1 4.75857E-1 5.30457E-1 5.40916E-1 4.44015E-1 4.15996E-1 3.8165E-1 3.45893E-1 3.77771E-1 4.50041E-1 4.9533E-1 5.33646E-1 5.86512E-1 6.06571E-1 5.60389E-1 6.20358E-1 6.07821E-1 5.86724E-1 2.80526E-1 2.05561E-1 2.07365E-1 2.32957E-1 2.92777E-1 3.46283E-1 3.42073E-1 2.4403E-1 1.61103E-1 1.14359E-1 1.09762E-1 1.63256E-1 2.63099E-1 3.6886E-1 4.77764E-1 3.84449E-1 3.59299E-1 3.1212E-1 2.42565E-1 1.85731E-1 2.5846E-1 3.62462E-1 4.36787E-1 4.18852E-1 2.88407E-1 1.88751E-1 1.69247E-1 2.95192E-1 3.30259E-1 2.54353E-1 3.05413E-1 2.50725E-1 2.06297E-1 2.8532E-1 5.68738E-1 5.87353E-1 6.29921E-1 6.68924E-1 6.70699E-1 5.84992E-1 5.09887E-1 4.66631E-1 4.2979E-1 7.05925E-1 6.93577E-1 7.17972E-1 7.17619E-1 7.14901E-1 7.13373E-1 7.11738E-1 7.35869E-1 -9999 -9999 -9999 -9999 -9999 -9999 -9999 -9999 -9999 -9999 -9999 -9999 -9999 -9999 -9999 -9999 -9999 -9999 -9999 -9999 -9999
-9999 -9999 -9999 -9999 -9999 -9999 -9999 -9999 -9999 -9999 -9999 -9999 -9999 -9999 -9999 -9999 -9999 -9999 -9999 -9999 -9999 -9999 -9999 -9999 -9999 -9999 -9999 -9999 -9999 -9999 -9999 -9999 -9999 -9999 -9999 -9999 -9999 -9999 -9999 -9999 -9999 -9999 -9999 -9999 -9999 -9999 -9999 -9999 -9999 -9999 -9999 -9999 -9999 -9999 -9999 -9999 -9999 -9999 -9999 -9999 -9999 -9999 -9999 -9999 -9999 -9999 -9999 -9999 -9999 -9999 -9999 -9999 -9999 -9999 -9999 -9999 -9999 -9999 -9999 -9999 -9999 -9999 -9999 -9999 -9999 -9999 -9999 -9999 -9999 -9999 -9999 -9999 -9999 -9999 -9999 -9999 -9999 -9999 -9999 -9999 -9999 -9999 -9999 -9999 -9999 -9999 -9999 -9999 -9999 -9999 -9999 -9999 -9999 -9999 -9999 -9999 -9999 -9999 -9999 -9999 -9999 -9999 -9999 -9999 -9999 -9999 -9999 -9999 -9999 -9999 -9999 3.56362E-1 3.35569E-1 3.35857E-1 3.36146E-1 3.34129E-1 3.32118E-1 3.30686E-1 3.22546E-1 3.25377E-1 3.23606E-1 3.18675E-1 3.13784E-1 2.81694E-1 2.77208E-1 2.76179E-1 2.76865E-1 2.78239E-1 2.84476E-1 3.01873E-1 3.31057E-1 4.04794E-1 4.37013E-1 3.77327E-1 3.44535E-1 3.21265E-1 2.83193E-1 2.87093E-1 2.85692E-1 2.93447E-1 3.3526E-1 4.12728E-1 4.35996E-1 5.06274E-1 5.67916E-1 6.13215E-1 6.2492E-1 6.25723E-1 6.29826E-1 6.46814E-1 6.58375E-1 6.09992E-1 5.67404E-1 4.6061E-1 4.52623E-1 4.59904E-1 4.57297E-1 4.44373E-1 3.811E-1 3.45229E-1 3.20702E-1 3.41808E-1 4.72296E-1 5.36389E-1 5.20611E-1 3.7724E-1 4.6947E-1 5.78913E-1 5.97856E-1 5.1567E-1 5.62599E-1 5.94093E-1 3.6565E-1 3.30407E-1 3.1653E-1 2.2366E-1 2.01265E-1 3.01081E-1 2.5553E-1 1.57939E-1 1.04439E-1 1.22103E-1 1.70277E-1 2.09475E-1 2.74793E-1 4.33307E-1 3.95634E-1 2.52525E-1 1.88555E-1 2.43701E-1 2.55877E-1 1.82363E-1 1.64674E-1 2.35986E-1 3.8782E-1 3.95268E-1 3.79535E-1 2.5478E-1 1.55136E-1 1.9149E-1 2.51476E-1 2.14284E-1 2.23561E-1 2.17776E-1 2.36252E-1 2.87571E-1 5.87681E-1 6.80063E-1 6.19079E-1 5.23878E-1 5.84615E-1 4.99253E-1 6.63658E-1 7.10383E-1 7.0174E-1 6.92223E-1 6.93022E-1 6.92223E-1 7.14354E-1 7.13604E-1 7.12304E-1 7.1128E-1 -9999 -9999 -9999 -9999 -9999 -9999 -9999 -9999 -9999 -9999 -9999 -9999 -9999 -9999 -9999 -9999 -9999 -9999 -9999 -9999 -9999 -9999
-9999 -9999 -9999 -9999 -9999 -9999 -9999 -9999 -9999 -9999 -9999 -9999 -9999 -9999 -9999 -9999 -9999 -9999 -9999 -9999 -9999 -9999 -9999 -9999 -9999 -9999 -9999 -9999 -9999 -9999 -9999 -9999 -9999 -9999 -9999 -9999 -9999 -9999 -9999 -9999 -9999 -9999 -9999 -9999 -9999 -9999 -9999 -9999 -9999 -9999 -9999 -9999 -9999 -9999 -9999 -9999 -9999 -9999 -9999 -9999 -9999 -9999 -9999 -9999 -9999 -9999 -9999 -9999 -9999 -9999 -9999 -9999 -9999 -9999 -9999 -9999 -9999 -9999 -9999 -9999 -9999 -9999 -9999 -9999 -9999 -9999 -9999 -9999 -9999 -9999 -9999 -9999 -9999 -9999 -9999 -9999 -9999 -9999 -9999 -9999 -9999 -9999 -9999 -9999 -9999 -9999 -9999 -9999 -9999 -9999 -9999 -9999 -9999 -9999 -9999 -9999 -9999 -9999 -9999 -9999 -9999 -9999 -9999 -9999 -9999 -9999 -9999 -9999 -9999 -9999 -9999 -9999 -9999 3.32405E-1 3.34417E-1 3.34992E-1 3.15034E-1 3.2929E-1 3.32151E-1 3.32868E-1 3.33586E-1 3.38272E-1 3.15402E-1 3.09878E-1 3.00071E-1 2.9009E-1 2.82041E-1 2.78239E-1 2.57229E-1 2.69921E-1 2.90303E-1 3.47186E-1 4.59117E-1 4.62028E-1 4.42011E-1 4.20525E-1 4.09707E-1 3.87055E-1 3.70588E-1 3.20533E-1 3.01384E-1 3.05368E-1 2.93501E-1 3.34936E-1 4.10667E-1 5.06425E-1 4.73559E-1 4.98453E-1 5.58828E-1 6.32471E-1 6.43775E-1 5.88815E-1 5.29267E-1 5.07738E-1 5.06004E-1 4.88904E-1 5.19436E-1 5.30457E-1 4.56938E-1 4.57024E-1 4.29036E-1 4.20775E-1 4.3731E-1 4.34754E-1 4.18739E-1 4.14026E-1 3.6724E-1 3.44704E-1 3.78331E-1 5.11293E-1 4.92576E-1 5.4886E-1 3.16683E-1 2.92825E-1 2.63861E-1 2.15728E-1 1.58096E-1 1.77354E-1 1.28535E-1 1.00864E-1 1.10971E-1 1.92604E-1 2.97465E-1 3.32321E-1 4.2193E-1 4.91564E-1 3.58157E-1 2.53593E-1 1.31028E-1 1.61226E-1 1.6633E-1 1.14718E-1 1.28594E-1 2.02741E-1 3.10083E-1 2.51291E-1 2.94643E-1 2.60492E-1 1.85948E-1 1.98522E-1 3.24667E-1 3.62144E-1 5.86573E-1 5.02596E-1 5.11747E-1 5.65031E-1 6.42661E-1 5.61226E-1 5.39017E-1 4.63395E-1 4.9465E-1 6.22669E-1 6.52212E-1 6.77406E-1 7.02994E-1 6.90969E-1 6.91652E-1 6.91319E-1 7.12593E-1 7.12304E-1 7.11631E-1 7.11005E-1 -9999 -9999 -9999 -9999 -9999 -9999 -9999 -9999 -9999 -9999 -9999 -9999 -9999 -9999 -9999 -9999 -9999 -9999 -9999 -9999 -9999 -9999
-9999 -9999 -9999 -9999 -9999 -9999 -9999 -9999 -9999 -9999 -9999 -9999 -9999 -9999 -9999 -9999 -9999 -9999 -9999 -9999 -9999 -9999 -9999 -9999 -9999 -9999 -9999 -9999 -9999 -9999 -9999 -9999 -9999 -9999 -9999 -9999 -9999 -9999 -9999 -9999 -9999 -9999 -9999 -9999 -9999 -9999 -9999 -9999 -9999 -9999 -9999 -9999 -9999 -9999 -9999 -9999 -9999 -9999 -9999 -9999 -9999 -9999 -9999 -9999 -9999 -9999 -9999 -9999 -9999 -9999 -9999 -9999 -9999 -9999 -9999 -9999 -9999 -9999 -9999 -9999 -9999 -9999 -9999 -9999 -9999 -9999 -9999 -9999 -9999 -9999 -9999 -9999 -9999 -9999 -9999 -9999 -9999 -9999 -9999 -9999 -9999 -9999 -9999 -9999 -9999 -9999 -9999 -9999 -9999 -9999 -9999 -9999 -9999 -9999 -9999 -9999 -9999 -9999 -9999 -9999 -9999 -9999 -9999 -9999 -9999 -9999 -9999 -9999 -9999 -9999 -9999 -9999 -9999 3.28971E-1 3.32979E-1 3.20078E-1 3.48859E-1 3.63304E-1 3.67676E-1 3.59744E-1 3.6172E-1 3.68599E-1 3.95363E-1 3.75851E-1 3.60269E-1 3.35397E-1 3.03682E-1 2.68518E-1 2.61508E-1 2.5854E-1 2.69246E-1 2.87838E-1 3.41769E-1 3.91945E-1 4.37615E-1 4.79549E-1 5.00601E-1 4.99909E-1 4.86061E-1 3.70124E-1 3.58977E-1 3.12433E-1 3.37014E-1 3.06514E-1 3.15696E-1 3.54741E-1 3.70983E-1 4.04805E-1 4.94079E-1 6.1157E-1 6.3753E-1 6.40269E-1 6.3229E-1 5.84079E-1 6.42198E-1 6.09777E-1 5.50686E-1 5.29267E-1 5.50686E-1 4.6638E-1 5.8643E-1 5.92733E-1 6.06827E-1 5.64375E-1 4.72608E-1 6.06827E-1 5.97899E-1 3.94959E-1 3.22564E-1 4.93699E-1 4.91235E-1 5.16049E-1 3.0784E-1 2.92825E-1 2.40204E-1 1.66414E-1 1.19637E-1 1.04565E-1 7.12269E-2 1.06659E-1 2.04826E-1 2.74326E-1 3.61925E-1 4.34677E-1 4.37434E-1 4.02894E-1 3.29751E-1 2.0717E-1 1.22502E-1 1.22252E-1 1.27418E-1 1.11018E-1 1.09648E-1 1.50978E-1 1.76336E-1 1.62813E-1 1.67159E-1 1.65144E-1 1.79639E-1 2.44523E-1 3.8324E-1 6.0604E-1 5.72569E-1 6.72505E-1 6.51171E-1 6.54315E-1 6.55743E-1 6.15356E-1 6.02807E-1 5.68515E-1 4.26447E-1 6.83255E-1 6.80615E-1 6.79703E-1 6.94561E-1 6.90127E-1 6.90826E-1 6.90588E-1 6.90254E-1 7.11402E-1 7.11112E-1 7.10684E-1 -9999 -9999 -9999 -9999 -9999 -9999 -9999 -9999 -9999 -9999 -9999 -9999 -9999 -9999 -9999 -9999 -9999 -9999 -9999 -9999 -9999 -9999
-9999 -9999 -9999 -9999 -9999 -9999 -9999 -9999 -9999 -9999 -9999 -9999 -9999 -9999 -9999 -9999 -9999 -9999 -9999 -9999 -9999 -9999 -9999 -9999 -9999 -9999 -9999 -9999 -9999 -9999 -9999 -9999 -9999 -9999 -9999 -9999 -9999 -9999 -9999 -9999 -9999 -9999 -9999 -9999 -9999 -9999 -9999 -9999 -9999 -9999 -9999 -9999 -9999 -9999 -9999 -9999 -9999 -9999 -9999 -9999 -9999 -9999 -9999 -9999 -9999 -9999 -9999 -9999 -9999 -9999 -9999 -9999 -9999 -9999 -9999 -9999 -9999 -9999 -9999 -9999 -9999 -9999 -9999 -9999 -9999 -9999 -9999 -9999 -9999 -9999 -9999 -9999 -9999 -9999 -9999 -9999 -9999 -9999 -9999 -9999 -9999 -9999 -9999 -9999 -9999 -9999 -9999 -9999 -9999 -9999 -9999 -9999 -9999 -9999 -9999 -9999 -9999 -9999 -9999 -9999 -9999 -9999 -9999 -9999 -9999 -9999 -9999 -9999 -9999 -9999 -9999 -9999 3.26123E-1 3.29256E-1 3.20923E-1 3.55413E-1 3.98099E-1 4.42243E-1 4.61444E-1 3.87138E-1 4.01355E-1 4.4553E-1 4.84768E-1 4.65262E-1 4.25493E-1 3.77396E-1 3.33657E-1 3.07539E-1 2.94558E-1 2.87487E-1 2.76043E-1 2.51017E-1 2.74292E-1 3.28799E-1 3.85902E-1 3.96037E-1 4.24707E-1 4.55168E-1 4.04067E-1 3.73758E-1 3.70583E-1 3.68587E-1 3.87589E-1 3.92813E-1 3.3075E-1 3.09802E-1 3.0485E-1 3.33572E-1 4.01748E-1 4.79984E-1 6.10771E-1 6.06431E-1 6.06536E-1 6.32245E-1 5.64727E-1 5.77001E-1 5.65627E-1 4.55702E-1 4.09713E-1 3.55678E-1 5.68961E-1 4.86088E-1 3.38473E-1 4.26034E-1 4.255E-1 5.60986E-1 5.56733E-1 5.09574E-1 4.28802E-1 5.18669E-1 3.48326E-1 3.59145E-1 3.41151E-1 2.81375E-1 2.36155E-1 2.01253E-1 1.23448E-1 7.93323E-2 7.57995E-2 9.65509E-2 1.54125E-1 2.00153E-1 3.24714E-1 4.2836E-1 3.57957E-1 2.92825E-1 2.22054E-1 1.63053E-1 1.51705E-1 1.87805E-1 1.81833E-1 1.79795E-1 1.5425E-1 1.8347E-1 1.25637E-1 1.02979E-1 1.11749E-1 1.97301E-1 2.0388E-1 2.04689E-1 2.62089E-1 3.18734E-1 6.30424E-1 4.99671E-1 4.96212E-1 4.91857E-1 4.52943E-1 4.37179E-1 4.54944E-1 6.24882E-1 6.77404E-1 6.80132E-1 6.79163E-1 6.69477E-1 6.63423E-1 6.9E-1 6.90207E-1 6.90032E-1 6.89713E-1 6.8957E-1 7.10577E-1 7.10302E-1 -9999 -9999 -9999 -9999 -9999 -9999 -9999 -9999 -9999 -9999 -9999 -9999 -9999 -9999 -9999 -9999 -9999 -9999 -9999 -9999 -9999 -9999
-9999 -9999 -9999 -9999 -9999 -9999 -9999 -9999 -9999 -9999 -9999 -9999 -9999 -9999 -9999 -9999 -9999 -9999 -9999 -9999 -9999 -9999 -9999 -9999 -9999 -9999 -9999 -9999 -9999 -9999 -9999 -9999 -9999 -9999 -9999 -9999 -9999 -9999 -9999 -9999 -9999 -9999 -9999 -9999 -9999 -9999 -9999 -9999 -9999 -9999 -9999 -9999 -9999 -9999 -9999 -9999 -9999 -9999 -9999 -9999 -9999 -9999 -9999 -9999 -9999 -9999 -9999 -9999 -9999 -9999 -9999 -9999 -9999 -9999 -9999 -9999 -9999 -9999 -9999 -9999 -9999 -9999 -9999 -9999 -9999 -9999 -9999 -9999 -9999 -9999 -9999 -9999 -9999 -9999 -9999 -9999 -9999 -9999 -9999 -9999 -9999 -9999 -9999 -9999 -9999 -9999 -9999 -9999 -9999 -9999 -9999 -9999 -9999 -9999 -9999 -9999 -9999 -9999 -9999 -9999 -9999 -9999 -9999 -9999 -9999 -9999 -9999 -9999 -9999 -9999 -9999 -9999 3.02645E-1 3.11418E-1 3.53869E-1 4.00977E-1 4.26628E-1 4.64663E-1 4.75731E-1 4.34936E-1 3.87138E-1 4.67312E-1 5.06228E-1 5.11605E-1 4.55241E-1 4.25522E-1 4.06726E-1 3.72443E-1 3.61693E-1 3.62153E-1 3.01325E-1 2.61798E-1 2.53279E-1 2.87852E-1 3.29996E-1 3.39474E-1 3.82997E-1 4.14159E-1 4.65806E-1 4.82966E-1 4.80827E-1 4.69219E-1 4.82538E-1 4.57202E-1 3.56872E-1 2.92232E-1 3.40415E-1 3.31352E-1 3.6374E-1 4.47652E-1 5.14686E-1 5.62527E-1 5.40079E-1 5.1787E-1 4.51346E-1 5.40316E-1 4.19334E-1 3.66176E-1 5.68961E-1 5.32651E-1 4.29441E-1 4.64163E-1 3.67153E-1 3.36412E-1 4.90354E-1 4.29699E-1 5.45106E-1 4.83274E-1 5.33088E-1 3.41151E-1 2.68044E-1 2.60662E-1 2.53806E-1 2.38115E-1 2.21591E-1 1.54346E-1 9.79833E-2 1.72382E-1 1.00534E-1 1.54358E-1 2.43499E-1 2.8822E-1 3.38553E-1 3.83822E-1 4.43888E-1 3.49507E-1 2.73099E-1 4.24843E-1 4.2957E-1 4.71878E-1 4.63887E-1 4.22861E-1 3.65608E-1 4.26412E-1 3.47063E-1 1.79231E-1 1.73723E-1 2.21632E-1 2.99926E-1 2.51591E-1 2.60515E-1 2.99108E-1 3.09456E-1 3.75027E-1 4.54714E-1 5.36386E-1 5.63241E-1 6.32374E-1 6.5883E-1 6.66261E-1 6.80172E-1 6.7422E-1 6.7406E-1 6.65402E-1 6.65525E-1 6.65525E-1 6.89793E-1 6.89618E-1 6.89427E-1 6.89236E-1 7.10225E-1 7.10087E-1 -9999 -9999 -9999 -9999 -9999 -9999 -9999 -9999 -9999 -9999 -9999 -9999 -9999 -9999 -9999 -9999 -9999 -9999 -9999 -9999 -9999 -9999
-9999 -9999 -9999 -9999 -9999 -9999 -9999 -9999 -9999 -9999 -9999 -9999 -9999 -9999 -9999 -9999 -9999 -9999 -9999 -9999 -9999 -9999 -9999 -9999 -9999 -9999 -9999 -9999 -9999 -9999 -9999 -9999 -9999 -9999 -9999 -9999 -9999 -9999 -9999 -9999 -9999 -9999 -9999 -9999 -9999 -9999 -9999 -9999 -9999 -9999 -9999 -9999 -9999 -9999 -9999 -9999 -9999 -9999 -9999 -9999 -9999 -9999 -9999 -9999 -9999 -9999 -9999 -9999 -9999 -9999 -9999 -9999 -9999 -9999 -9999 -9999 -9999 -9999 -9999 -9999 -9999 -9999 -9999 -9999 -9999 -9999 -9999 -9999 -9999 -9999 -9999 -9999 -9999 -9999 -9999 -9999 -9999 -9999 -9999 -9999 -9999 -9999 -9999 -9999 -9999 -9999 -9999 -9999 -9999 -9999 -9999 -9999 -9999 -9999 -9999 -9999 -9999 -9999 -9999 -9999 -9999 -9999 -9999 -9999 -9999 -9999 -9999 -9999 -9999 -9999 -9999 3.04803E-1 2.95532E-1 3.07275E-1 3.70164E-1 4.20449E-1 4.12902E-1 4.27075E-1 4.36874E-1 4.15412E-1 3.71312E-1 3.69503E-1 3.76457E-1 4.0095E-1 4.08795E-1 4.22679E-1 4.48387E-1 4.33125E-1 4.15601E-1 4.2451E-1 3.801E-1 3.04582E-1 2.61137E-1 2.64178E-1 2.8715E-1 3.16497E-1 4.12998E-1 5.58208E-1 6.39737E-1 6.43826E-1 6.29483E-1 6.60327E-1 5.81933E-1 5.07225E-1 3.55827E-1 2.96146E-1 3.25449E-1 3.20001E-1 3.69928E-1 4.07169E-1 4.18581E-1 4.07273E-1 4.0217E-1 3.81927E-1 5.3188E-1 6.06827E-1 5.98908E-1 5.28811E-1 4.15405E-1 3.8419E-1 3.26739E-1 4.46436E-1 4.86494E-1 4.27628E-1 4.01621E-1 4.93356E-1 5.93807E-1 4.64116E-1 3.6497E-1 2.67049E-1 2.4388E-1 1.39404E-1 9.44128E-2 1.06362E-1 1.05431E-1 8.03797E-2 8.12374E-2 1.16166E-1 1.87671E-1 2.31805E-1 2.9458E-1 3.01645E-1 3.12108E-1 3.73316E-1 3.92601E-1 4.01449E-1 3.83822E-1 3.83725E-1 3.92601E-1 3.66469E-1 4.88284E-1 5.47324E-1 4.95292E-1 4.96573E-1 4.51318E-1 4.29279E-1 4.51475E-1 4.62112E-1 5.41395E-1 5.38069E-1 5.55498E-1 3.3573E-1 3.5752E-1 4.16419E-1 4.9933E-1 4.92731E-1 5.09786E-1 5.77367E-1 6.15408E-1 6.57435E-1 6.53247E-1 6.7414E-1 6.66702E-1 6.66014E-1 6.65075E-1 6.64541E-1 6.89506E-1 6.89395E-1 6.89315E-1 6.89108E-1 6.8871E-1 7.09904E-1 -9999 -9999 -9999 -9999 -9999 -9999 -9999 -9999 -9999 -9999 -9999 -9999 -9999 -9999 -9999 -9999 -9999 -9999 -9999 -9999 -9999 -9999
-9999 -9999 -9999 -9999 -9999 -9999 -9999 -9999 -9999 -9999 -9999 -9999 -9999 -9999 -9999 -9999 -9999 -9999 -9999 -9999 -9999 -9999 -9999 -9999 -9999 -9999 -9999 -9999 -9999 -9999 -9999 -9999 -9999 -9999 -9999 -9999 -9999 -9999 -9999 -9999 -9999 -9999 -9999 -9999 -9999 -9999 -9999 -9999 -9999 -9999 -9999 -9999 -9999 -9999 -9999 -9999 -9999 -9999 -9999 -9999 -9999 -9999 -9999 -9999 -9999 -9999 -9999 -9999 -9999 -9999 -9999 -9999 -9999 -9999 -9999 -9999 -9999 -9999 -9999 -9999 -9999 -9999 -9999 -9999 -9999 -9999 -9999 -9999 -9999 -9999 -9999 -9999 -9999 -9999 -9999 -9999 -9999 -9999 -9999 -9999 -9999 -9999 -9999 -9999 -9999 -9999 -9999 -9999 -9999 -9999 -9999 -9999 -9999 -9999 -9999 -9999 -9999 -9999 -9999 -9999 -9999 -9999 -9999 -9999 -9999 -9999 -9999 -9999 -9999 3.31831E-1 3.05626E-1 2.95196E-1 2.87524E-1 2.98569E-1 3.40808E-1 3.57902E-1 3.89642E-1 4.20674E-1 4.40425E-1 4.38196E-1 4.06957E-1 3.32135E-1 3.21204E-1 3.16366E-1 3.23825E-1 3.80554E-1 4.51329E-1 4.50215E-1 4.51422E-1 4.84972E-1 4.46067E-1 3.82526E-1 3.03132E-1 2.47538E-1 2.46263E-1 2.99277E-1 4.34955E-1 6.30009E-1 6.675E-1 6.65123E-1 6.55832E-1 6.28655E-1 6.47521E-1 5.27103E-1 3.41554E-1 3.13326E-1 3.60186E-1 3.49915E-1 3.97829E-1 3.65247E-1 3.97646E-1 4.2754E-1 3.80306E-1 4.78174E-1 5.96006E-1 5.39352E-1 4.96394E-1 4.47179E-1 3.56734E-1 2.83201E-1 2.74673E-1 3.37458E-1 3.61177E-1 3.81082E-1 4.93031E-1 5.6691E-1 4.45295E-1 4.94495E-1 4.3521E-1 1.67732E-1 1.27656E-1 1.12193E-1 6.86774E-2 4.37151E-2 4.46794E-2 5.07317E-2 9.70411E-2 1.4552E-1 2.12497E-1 2.18223E-1 2.09887E-1 1.77083E-1 2.33066E-1 2.73325E-1 3.66495E-1 3.57957E-1 2.48941E-1 2.7383E-1 3.55388E-1 3.23391E-1 3.5735E-1 5.72253E-1 5.28811E-1 5.47242E-1 5.56299E-1 5.19485E-1 5.18035E-1 5.45192E-1 5.86903E-1 5.64351E-1 6.1108E-1 4.10454E-1 4.2377E-1 4.56553E-1 5.53378E-1 5.83511E-1 5.87211E-1 5.89327E-1 5.95753E-1 6.52041E-1 6.42543E-1 6.38152E-1 6.66823E-1 6.65566E-1 6.6388E-1 6.63506E-1 6.64004E-1 6.89395E-1 6.89299E-1 6.89076E-1 6.88757E-1 6.88502E-1 -9999 -9999 -9999 -9999 -9999 -9999 -9999 -9999 -9999 -9999 -9999 -9999 -9999 -9999 -9999 -9999 -9999 -9999 -9999 -9999 -9999 -9999
-9999 -9999 -9999 -9999 -9999 -9999 -9999 -9999 -9999 -9999 -9999 -9999 -9999 -9999 -9999 -9999 -9999 -9999 -9999 -9999 -9999 -9999 -9999 -9999 -9999 -9999 -9999 -9999 -9999 -9999 -9999 -9999 -9999 -9999 -9999 -9999 -9999 -9999 -9999 -9999 -9999 -9999 -9999 -9999 -9999 -9999 -9999 -9999 -9999 -9999 -9999 -9999 -9999 -9999 -9999 -9999 -9999 -9999 -9999 -9999 -9999 -9999 -9999 -9999 -9999 -9999 -9999 -9999 -9999 -9999 -9999 -9999 -9999 -9999 -9999 -9999 -9999 -9999 -9999 -9999 -9999 -9999 -9999 -9999 -9999 -9999 -9999 -9999 -9999 -9999 -9999 -9999 -9999 -9999 -9999 -9999 -9999 -9999 -9999 -9999 -9999 -9999 -9999 -9999 -9999 -9999 -9999 -9999 -9999 -9999 -9999 -9999 -9999 -9999 -9999 -9999 -9999 -9999 -9999 -9999 -9999 -9999 -9999 -9999 -9999 -9999 -9999 -9999 -9999 3.04529E-1 2.96205E-1 2.85212E-1 2.80297E-1 3.00377E-1 3.03379E-1 3.22161E-1 3.36544E-1 3.57115E-1 3.94954E-1 3.99715E-1 3.78612E-1 3.59323E-1 3.40613E-1 3.21265E-1 3.00648E-1 3.0277E-1 3.62501E-1 4.17625E-1 4.5385E-1 5.0603E-1 5.09457E-1 4.65973E-1 3.6256E-1 2.68864E-1 2.41837E-1 2.69931E-1 4.08968E-1 5.3221E-1 5.66407E-1 6.22008E-1 6.34343E-1 6.20501E-1 6.34343E-1 4.74098E-1 3.32351E-1 3.26064E-1 3.21495E-1 3.53349E-1 4.01001E-1 4.09127E-1 4.07352E-1 5.53213E-1 6.21794E-1 5.01789E-1 4.83314E-1 3.75119E-1 3.83822E-1 3.5735E-1 3.84436E-1 2.74185E-1 1.94084E-1 2.27519E-1 2.69162E-1 3.482E-1 3.86761E-1 4.94982E-1 4.40441E-1 4.7649E-1 3.81685E-1 2.28666E-1 2.06673E-1 1.95748E-1 1.14924E-1 1.23292E-1 1.48053E-1 5.45173E-2 9.39451E-2 1.4993E-1 1.94881E-1 1.27633E-1 1.15279E-1 1.40552E-1 1.83327E-1 2.79976E-1 3.92601E-1 2.81994E-1 1.8666E-1 1.83601E-1 2.74269E-1 2.54044E-1 3.09817E-1 3.55082E-1 5.60986E-1 5.44945E-1 5.20755E-1 5.70242E-1 6.16575E-1 6.1968E-1 6.22431E-1 6.1688E-1 5.74304E-1 4.4803E-1 5.07306E-1 5.53758E-1 5.91582E-1 6.52845E-1 6.52256E-1 6.44629E-1 6.64294E-1 6.40856E-1 6.37562E-1 6.38947E-1 6.38068E-1 6.64993E-1 6.63672E-1 6.63423E-1 6.64128E-1 6.64541E-1 6.89395E-1 6.89156E-1 6.88837E-1 6.88486E-1 -9999 -9999 -9999 -9999 -9999 -9999 -9999 -9999 -9999 -9999 -9999 -9999 -9999 -9999 -9999 -9999 -9999 -9999 -9999 -9999 -9999 -9999
-9999 -9999 -9999 -9999 -9999 -9999 -9999 -9999 -9999 -9999 -9999 -9999 -9999 -9999 -9999 -9999 -9999 -9999 -9999 -9999 -9999 -9999 -9999 -9999 -9999 -9999 -9999 -9999 -9999 -9999 -9999 -9999 -9999 -9999 -9999 -9999 -9999 -9999 -9999 -9999 -9999 -9999 -9999 -9999 -9999 -9999 -9999 -9999 -9999 -9999 -9999 -9999 -9999 -9999 -9999 -9999 -9999 -9999 -9999 -9999 -9999 -9999 -9999 -9999 -9999 -9999 -9999 -9999 -9999 -9999 -9999 -9999 -9999 -9999 -9999 -9999 -9999 -9999 -9999 -9999 -9999 -9999 -9999 -9999 -9999 -9999 -9999 -9999 -9999 -9999 -9999 -9999 -9999 -9999 -9999 -9999 -9999 -9999 -9999 -9999 -9999 -9999 -9999 -9999 -9999 -9999 -9999 -9999 -9999 -9999 -9999 -9999 -9999 -9999 -9999 -9999 -9999 -9999 -9999 -9999 -9999 -9999 -9999 -9999 -9999 -9999 -9999 -9999 -9999 3.01963E-1 2.83589E-1 2.75E-1 2.52685E-1 2.58836E-1 2.73051E-1 2.92922E-1 2.98274E-1 3.18058E-1 3.14885E-1 3.29479E-1 3.38691E-1 3.32135E-1 3.47963E-1 3.39075E-1 3.08649E-1 2.9132E-1 3.04219E-1 3.58944E-1 4.2387E-1 4.61801E-1 4.67792E-1 4.90673E-1 4.23019E-1 3.16437E-1 2.49137E-1 2.43096E-1 2.90724E-1 3.713E-1 4.24895E-1 4.71238E-1 5.21679E-1 6.1731E-1 5.60529E-1 4.02048E-1 3.32811E-1 3.28781E-1 3.38936E-1 4.18892E-1 4.35528E-1 5.28287E-1 5.59213E-1 4.92442E-1 4.5574E-1 4.37434E-1 4.35436E-1 4.31458E-1 4.08175E-1 2.99008E-1 2.65246E-1 2.2304E-1 1.66456E-1 2.84181E-1 3.87646E-1 4.50009E-1 2.88158E-1 5.31024E-1 4.56561E-1 4.4276E-1 4.48999E-1 4.44958E-1 4.5346E-1 3.55881E-1 2.22917E-1 2.0989E-1 2.1693E-1 6.39427E-2 9.08212E-2 1.26857E-1 1.07843E-1 9.11349E-2 1.36006E-1 1.9434E-1 2.70947E-1 3.37464E-1 2.66392E-1 2.07948E-1 1.49333E-1 1.35348E-1 1.91418E-1 2.10515E-1 2.3113E-1 2.69215E-1 3.2586E-1 3.14984E-1 2.5882E-1 2.46978E-1 3.37551E-1 6.01355E-1 5.76527E-1 5.83021E-1 3.79826E-1 3.74847E-1 3.95276E-1 4.4524E-1 5.86152E-1 6.37629E-1 6.37403E-1 6.26307E-1 6.4126E-1 6.40068E-1 6.39613E-1 6.38989E-1 6.3811E-1 6.65566E-1 6.64952E-1 6.64952E-1 6.65484E-1 6.65525E-1 6.89713E-1 6.89379E-1 6.88997E-1 6.8855E-1 -9999 -9999 -9999 -9999 -9999 -9999 -9999 -9999 -9999 -9999 -9999 -9999 -9999 -9999 -9999 -9999 -9999 -9999 -9999 -9999 -9999 -9999
-9999 -9999 -9999 -9999 -9999 -9999 -9999 -9999 -9999 -9999 -9999 -9999 -9999 -9999 -9999 -9999 -9999 -9999 -9999 -9999 -9999 -9999 -9999 -9999 -9999 -9999 -9999 -9999 -9999 -9999 -9999 -9999 -9999 -9999 -9999 -9999 -9999 -9999 -9999 -9999 -9999 -9999 -9999 -9999 -9999 -9999 -9999 -9999 -9999 -9999 -9999 -9999 -9999 -9999 -9999 -9999 -9999 -9999 -9999 -9999 -9999 -9999 -9999 -9999 -9999 -9999 -9999 -9999 -9999 -9999 -9999 -9999 -9999 -9999 -9999 -9999 -9999 -9999 -9999 -9999 -9999 -9999 -9999 -9999 -9999 -9999 -9999 -9999 -9999 -9999 -9999 -9999 -9999 -9999 -9999 -9999 -9999 -9999 -9999 -9999 -9999 -9999 -9999 -9999 -9999 -9999 -9999 -9999 -9999 -9999 -9999 -9999 -9999 -9999 -9999 -9999 -9999 -9999 -9999 -9999 -9999 -9999 -9999 -9999 -9999 -9999 -9999 -9999 3.0755E-1 3.06774E-1 3.26483E-1 2.93219E-1 2.68651E-1 2.59146E-1 2.73455E-1 2.80309E-1 2.81694E-1 2.62834E-1 2.69529E-1 2.74961E-1 2.77703E-1 2.98491E-1 3.18981E-1 3.24906E-1 3.35198E-1 3.27982E-1 3.22341E-1 3.38706E-1 3.37168E-1 3.75688E-1 4.24369E-1 4.61475E-1 4.46009E-1 3.68522E-1 2.90017E-1 2.29014E-1 2.30531E-1 2.57758E-1 2.9662E-1 3.37838E-1 4.5555E-1 5.7409E-1 4.67763E-1 3.119E-1 3.16232E-1 3.58571E-1 3.829E-1 4.63221E-1 5.35508E-1 4.96972E-1 4.73058E-1 4.60351E-1 4.04808E-1 3.79031E-1 3.63012E-1 3.2787E-1 3.15359E-1 2.68966E-1 1.91397E-1 1.52692E-1 1.96575E-1 2.91338E-1 3.29398E-1 3.85398E-1 3.86802E-1 5.29061E-1 4.89784E-1 3.54207E-1 4.12677E-1 4.5346E-1 4.44316E-1 3.99278E-1 3.9791E-1 3.34935E-1 1.1515E-1 6.05583E-2 5.3306E-2 6.48985E-2 8.5026E-2 1.27245E-1 1.92837E-1 2.74709E-1 2.97273E-1 2.45317E-1 1.77385E-1 1.25075E-1 9.29747E-2 8.67034E-2 1.24855E-1 2.06411E-1 1.68609E-1 2.1049E-1 2.97169E-1 2.89502E-1 2.41354E-1 1.83556E-1 2.52327E-1 2.98553E-1 4.30499E-1 4.87594E-1 3.77514E-1 2.97854E-1 3.46653E-1 3.80401E-1 4.72521E-1 5.62941E-1 6.08362E-1 6.12534E-1 6.21252E-1 6.40645E-1 6.39156E-1 6.38488E-1 6.38488E-1 6.38488E-1 6.66541E-1 6.66379E-1 6.66702E-1 6.66783E-1 6.66176E-1 6.73984E-1 6.8922E-1 6.72822E-1 6.88391E-1 -9999 -9999 -9999 -9999 -9999 -9999 -9999 -9999 -9999 -9999 -9999 -9999 -9999 -9999 -9999 -9999 -9999 -9999 -9999 -9999 -9999
-9999 -9999 -9999 -9999 -9999 -9999 -9999 -9999 -9999 -9999 -9999 -9999 -9999 -9999 -9999 -9999 -9999 -9999 -9999 -9999 -9999 -9999 -9999 -9999 -9999 -9999 -9999 -9999 -9999 -9999 -9999 -9999 -9999 -9999 -9999 -9999 -9999 -9999 -9999 -9999 -9999 -9999 -9999 -9999 -9999 -9999 -9999 -9999 -9999 -9999 -9999 -9999 -9999 -9999 -9999 -9999 -9999 -9999 -9999 -9999 -9999 -9999 -9999 -9999 -9999 -9999 -9999 -9999 -9999 -9999 -9999 -9999 -9999 -9999 -9999 -9999 -9999 -9999 -9999 -9999 -9999 -9999 -9999 -9999 -9999 -9999 -9999 -9999 -9999 -9999 -9999 -9999 -9999 -9999 -9999 -9999 -9999 -9999 -9999 -9999 -9999 -9999 -9999 -9999 -9999 -9999 -9999 -9999 -9999 -9999 -9999 -9999 -9999 -9999 -9999 -9999 -9999 -9999 -9999 -9999 -9999 -9999 -9999 -9999 -9999 -9999 3.01623E-1 3.02304E-1 3.16991E-1 3.64097E-1 3.93726E-1 3.71614E-1 3.20232E-1 2.78183E-1 2.68988E-1 2.49718E-1 2.49076E-1 2.45567E-1 2.47796E-1 2.59857E-1 2.62171E-1 2.61798E-1 3.03132E-1 3.61709E-1 3.71593E-1 3.76473E-1 3.66535E-1 3.18293E-1 3.18665E-1 3.41842E-1 3.72656E-1 4.42013E-1 4.95454E-1 4.16381E-1 3.17707E-1 2.47035E-1 2.28108E-1 2.29014E-1 2.45496E-1 2.82173E-1 3.73776E-1 3.95462E-1 3.52969E-1 3.01211E-1 3.32854E-1 3.6883E-1 4.56836E-1 5.19045E-1 4.98173E-1 4.39965E-1 4.24079E-1 4.07376E-1 3.9426E-1 3.84129E-1 3.56616E-1 2.86465E-1 2.82715E-1 3.14635E-1 2.09231E-1 1.55945E-1 1.71437E-1 1.76935E-1 2.00347E-1 2.26933E-1 2.70603E-1 3.73001E-1 4.26592E-1 4.22452E-1 3.2012E-1 2.17494E-1 2.42336E-1 2.02785E-1 2.08004E-1 2.36969E-1 8.30901E-2 3.58454E-2 3.68742E-2 6.66899E-2 1.14673E-1 1.49513E-1 1.9739E-1 2.14738E-1 2.30274E-1 2.51011E-1 1.80041E-1 1.52591E-1 8.70671E-2 8.25772E-2 1.14641E-1 1.49143E-1 1.55228E-1 2.2855E-1 2.81736E-1 2.46949E-1 2.04723E-1 1.75424E-1 2.10435E-1 2.68209E-1 4.70439E-1 4.87839E-1 3.91182E-1 3.86635E-1 3.94419E-1 4.48399E-1 5.23883E-1 5.54025E-1 6.08461E-1 6.16166E-1 6.14392E-1 6.08623E-1 6.3811E-1 6.3811E-1 6.38571E-1 6.38822E-1 6.38529E-1 6.6646E-1 6.66581E-1 6.51254E-1 6.51085E-1 6.89841E-1 6.89331E-1 6.88773E-1 6.88359E-1 -9999 -9999 -9999 -9999 -9999 -9999 -9999 -9999 -9999 -9999 -9999 -9999 -9999 -9999 -9999 -9999 -9999 -9999 -9999 -9999 -9999
-9999 -9999 -9999 -9999 -9999 -9999 -9999 -9999 -9999 -9999 -9999 -9999 -9999 -9999 -9999 -9999 -9999 -9999 -9999 -9999 -9999 -9999 -9999 -9999 -9999 -9999 -9999 -9999 -9999 -9999 -9999 -9999 -9999 -9999 -9999 -9999 -9999 -9999 -9999 -9999 -9999 -9999 -9999 -9999 -9999 -9999 -9999 -9999 -9999 -9999 -9999 -9999 -9999 -9999 -9999 -9999 -9999 -9999 -9999 -9999 -9999 -9999 -9999 -9999 -9999 -9999 -9999 -9999 -9999 -9999 -9999 -9999 -9999 -9999 -9999 -9999 -9999 -9999 -9999 -9999 -9999 -9999 -9999 -9999 -9999 -9999 -9999 -9999 -9999 -9999 -9999 -9999 -9999 -9999 -9999 -9999 -9999 -9999 -9999 -9999 -9999 -9999 -9999 -9999 -9999 -9999 -9999 -9999 -9999 -9999 -9999 -9999 -9999 -9999 -9999 -9999 -9999 -9999 -9999 -9999 -9999 -9999 -9999 -9999 -9999 -9999 2.82015E-1 2.83589E-1 3.02235E-1 3.53974E-1 4.0029E-1 4.03531E-1 3.66796E-1 3.25101E-1 2.8954E-1 2.87781E-1 2.88484E-1 2.81847E-1 2.7633E-1 2.542E-1 2.68813E-1 2.81804E-1 3.27543E-1 3.9932E-1 4.11299E-1 3.65337E-1 3.20468E-1 3.16807E-1 3.10536E-1 3.1127E-1 3.33411E-1 3.72656E-1 4.42718E-1 4.43893E-1 3.75314E-1 2.89404E-1 2.52547E-1 2.44545E-1 2.49005E-1 2.41926E-1 2.66327E-1 2.9687E-1 3.06338E-1 3.07845E-1 3.35377E-1 4.10607E-1 4.42251E-1 4.65806E-1 4.03982E-1 4.22769E-1 4.15621E-1 3.70421E-1 4.28408E-1 4.31065E-1 4.30562E-1 4.09326E-1 3.13297E-1 2.9613E-1 3.90446E-1 3.18714E-1 2.13814E-1 1.73478E-1 2.24257E-1 2.98834E-1 3.80705E-1 4.46108E-1 4.59837E-1 3.76387E-1 2.96482E-1 2.02074E-1 2.21303E-1 1.52764E-1 9.64893E-2 1.16605E-1 1.09024E-1 4.42921E-2 4.58686E-2 4.70011E-2 5.37607E-2 7.60236E-2 1.33459E-1 1.42032E-1 1.95772E-1 2.48893E-1 2.39686E-1 1.87255E-1 1.14892E-1 1.02665E-1 1.44774E-1 1.62968E-1 1.7779E-1 1.96795E-1 2.31834E-1 2.07647E-1 2.09608E-1 2.06308E-1 2.45307E-1 3.06521E-1 3.81412E-1 4.92219E-1 5.3911E-1 4.91573E-1 5.01336E-1 5.12073E-1 5.19175E-1 6.17651E-1 6.12998E-1 6.09696E-1 6.13334E-1 6.15223E-1 6.07623E-1 6.379E-1 6.38613E-1 6.38906E-1 6.38697E-1 6.66298E-1 6.65932E-1 6.65932E-1 6.65688E-1 6.65198E-1 6.89475E-1 6.73264E-1 6.72855E-1 6.88566E-1 -9999 -9999 -9999 -9999 -9999 -9999 -9999 -9999 -9999 -9999 -9999 -9999 -9999 -9999 -9999 -9999 -9999 -9999 -9999 -9999
-9999 -9999 -9999 -9999 -9999 -9999 -9999 -9999 -9999 -9999 -9999 -9999 -9999 -9999 -9999 -9999 -9999 -9999 -9999 -9999 -9999 -9999 -9999 -9999 -9999 -9999 -9999 -9999 -9999 -9999 -9999 -9999 -9999 -9999 -9999 -9999 -9999 -9999 -9999 -9999 -9999 -9999 -9999 -9999 -9999 -9999 -9999 -9999 -9999 -9999 -9999 -9999 -9999 -9999 -9999 -9999 -9999 -9999 -9999 -9999 -9999 -9999 -9999 -9999 -9999 -9999 -9999 -9999 -9999 -9999 -9999 -9999 -9999 -9999 -9999 -9999 -9999 -9999 -9999 -9999 -9999 -9999 -9999 -9999 -9999 -9999 -9999 -9999 -9999 -9999 -9999 -9999 -9999 -9999 -9999 -9999 -9999 -9999 -9999 -9999 -9999 -9999 -9999 -9999 -9999 -9999 -9999 -9999 -9999 -9999 -9999 -9999 -9999 -9999 -9999 -9999 -9999 -9999 -9999 -9999 -9999 -9999 -9999 -9999 -9999 -9999 2.73713E-1 2.50454E-1 2.74073E-1 3.06589E-1 3.28494E-1 3.39908E-1 3.52799E-1 3.23825E-1 3.20831E-1 3.30616E-1 3.44591E-1 3.46638E-1 3.12935E-1 3.0416E-1 3.2228E-1 3.5855E-1 3.78084E-1 3.98909E-1 3.47197E-1 3.1121E-1 2.97425E-1 2.94212E-1 3.08033E-1 2.88608E-1 2.73862E-1 2.94065E-1 3.6135E-1 4.27111E-1 4.06504E-1 3.47877E-1 2.77227E-1 2.74441E-1 2.91344E-1 3.15855E-1 2.83055E-1 3.0985E-1 3.2506E-1 2.85816E-1 3.18383E-1 3.33306E-1 3.64388E-1 3.37998E-1 3.8003E-1 3.79898E-1 3.34294E-1 3.50659E-1 3.81685E-1 3.46552E-1 3.64398E-1 3.99278E-1 3.96497E-1 3.17886E-1 3.2012E-1 2.50134E-1 1.78339E-1 2.13023E-1 2.82827E-1 2.76832E-1 3.01762E-1 4.13758E-1 4.105E-1 4.26098E-1 3.59192E-1 2.81298E-1 2.66597E-1 2.21226E-1 1.22854E-1 1.4728E-1 1.75419E-1 1.46893E-1 4.81592E-2 2.94014E-2 3.33107E-2 5.71777E-2 9.92699E-2 9.01879E-2 1.08652E-1 1.62419E-1 2.31729E-1 1.58954E-1 9.10795E-2 1.22494E-1 1.18569E-1 9.16498E-2 1.17165E-1 1.6628E-1 1.59126E-1 1.92688E-1 2.84157E-1 3.30623E-1 3.48958E-1 3.55297E-1 3.548E-1 3.7881E-1 5.31446E-1 6.01783E-1 6.09559E-1 6.1021E-1 6.12378E-1 6.1036E-1 6.24051E-1 6.26226E-1 6.13908E-1 6.15093E-1 6.07535E-1 6.37942E-1 6.38529E-1 6.39031E-1 6.38864E-1 6.38026E-1 6.65443E-1 6.65075E-1 6.64911E-1 6.5046E-1 6.7382E-1 6.73558E-1 6.73215E-1 6.73019E-1 -9999 -9999 -9999 -9999 -9999 -9999 -9999 -9999 -9999 -9999 -9999 -9999 -9999 -9999 -9999 -9999 -9999 -9999 -9999 -9999
-9999 -9999 -9999 -9999 -9999 -9999 -9999 -9999 -9999 -9999 -9999 -9999 -9999 -9999 -9999 -9999 -9999 -9999 -9999 -9999 -9999 -9999 -9999 -9999 -9999 -9999 -9999 -9999 -9999 -9999 -9999 -9999 -9999 -9999 -9999 -9999 -9999 -9999 -9999 -9999 -9999 -9999 -9999 -9999 -9999 -9999 -9999 -9999 -9999 -9999 -9999 -9999 -9999 -9999 -9999 -9999 -9999 -9999 -9999 -9999 -9999 -9999 -9999 -9999 -9999 -9999 -9999 -9999 -9999 -9999 -9999 -9999 -9999 -9999 -9999 -9999 -9999 -9999 -9999 -9999 -9999 -9999 -9999 -9999 -9999 -9999 -9999 -9999 -9999 -9999 -9999 -9999 -9999 -9999 -9999 -9999 -9999 -9999 -9999 -9999 -9999 -9999 -9999 -9999 -9999 -9999 -9999 -9999 -9999 -9999 -9999 -9999 -9999 -9999 -9999 -9999 -9999 -9999 -9999 -9999 -9999 -9999 -9999 -9999 -9999 2.73456E-1 2.42948E-1 2.42057E-1 2.56981E-1 2.68315E-1 2.76123E-1 2.63777E-1 2.77703E-1 2.80807E-1 2.84281E-1 3.01311E-1 3.58928E-1 3.78505E-1 3.79059E-1 3.64816E-1 3.80504E-1 3.82526E-1 3.41779E-1 3.08645E-1 2.88199E-1 2.7571E-1 2.74343E-1 2.84404E-1 2.77824E-1 2.28361E-1 2.31749E-1 2.58467E-1 2.97336E-1 3.44845E-1 3.95399E-1 3.29325E-1 2.81863E-1 3.37106E-1 4.55977E-1 5.35329E-1 4.86034E-1 3.91781E-1 3.4311E-1 3.93261E-1 3.83086E-1 3.08186E-1 3.4973E-1 3.40895E-1 3.47287E-1 3.53245E-1 3.039E-1 2.97225E-1 2.76295E-1 2.49104E-1 1.92984E-1 2.88831E-1 3.87574E-1 3.2012E-1 2.11976E-1 1.79896E-1 1.33166E-1 1.43832E-1 1.76583E-1 1.45006E-1 1.8815E-1 2.98588E-1 3.88173E-1 4.32113E-1 4.1821E-1 3.90721E-1 3.19744E-1 1.91566E-1 2.05675E-1 2.09453E-1 1.95854E-1 1.17065E-1 7.24977E-2 2.41971E-2 2.45172E-2 4.03892E-2 7.01615E-2 4.80107E-2 7.12434E-2 1.39114E-1 1.91538E-1 1.16913E-1 8.13065E-2 1.01638E-1 7.48268E-2 7.35107E-2 1.03332E-1 1.94651E-1 2.23164E-1 2.0101E-1 2.59833E-1 3.35125E-1 4.51194E-1 4.62868E-1 4.07352E-1 4.84665E-1 5.11576E-1 6.1233E-1 6.2197E-1 6.24183E-1 6.19863E-1 6.02057E-1 6.00786E-1 6.27388E-1 6.14216E-1 6.15354E-1 6.07797E-1 6.08407E-1 6.38236E-1 6.38529E-1 6.38613E-1 6.37604E-1 6.36502E-1 6.64541E-1 6.64417E-1 6.64335E-1 6.50223E-1 6.73542E-1 6.73297E-1 6.73084E-1 -9999 -9999 -9999 -9999 -9999 -9999 -9999 -9999 -9999 -9999 -9999 -9999 -9999 -9999 -9999 -9999 -9999 -9999 -9999 -9999
-9999 -9999 -9999 -9999 -9999 -9999 -9999 -9999 -9999 -9999 -9999 -9999 -9999 -9999 -9999 -9999 -9999 -9999 -9999 -9999 -9999 -9999 -9999 -9999 -9999 -9999 -9999 -9999 -9999 -9999 -9999 -9999 -9999 -9999 -9999 -9999 -9999 -9999 -9999 -9999 -9999 -9999 -9999 -9999 -9999 -9999 -9999 -9999 -9999 -9999 -9999 -9999 -9999 -9999 -9999 -9999 -9999 -9999 -9999 -9999 -9999 -9999 -9999 -9999 -9999 -9999 -9999 -9999 -9999 -9999 -9999 -9999 -9999 -9999 -9999 -9999 -9999 -9999 -9999 -9999 -9999 -9999 -9999 -9999 -9999 -9999 -9999 -9999 -9999 -9999 -9999 -9999 -9999 -9999 -9999 -9999 -9999 -9999 -9999 -9999 -9999 -9999 -9999 -9999 -9999 -9999 -9999 -9999 -9999 -9999 -9999 -9999 -9999 -9999 -9999 -9999 -9999 -9999 -9999 -9999 -9999 -9999 -9999 -9999 2.73456E-1 2.43542E-1 2.39988E-1 2.39399E-1 2.51467E-1 2.55441E-1 2.31207E-1 2.4021E-1 2.4021E-1 2.39273E-1 2.38961E-1 2.3117E-1 2.88441E-1 3.74865E-1 3.99732E-1 3.65213E-1 3.84147E-1 3.47586E-1 2.92024E-1 2.63508E-1 2.41786E-1 2.44359E-1 2.52086E-1 2.30835E-1 2.22674E-1 2.29317E-1 2.32972E-1 2.62097E-1 2.78603E-1 3.45909E-1 3.68304E-1 3.50698E-1 3.30083E-1 4.88653E-1 5.86672E-1 5.11028E-1 5.32607E-1 4.82288E-1 4.61436E-1 5.0662E-1 4.88527E-1 4.00939E-1 4.00746E-1 4.08122E-1 3.16893E-1 2.63859E-1 3.36315E-1 3.02499E-1 3.08741E-1 2.52394E-1 2.73886E-1 2.25529E-1 2.45484E-1 2.24303E-1 1.76884E-1 1.15491E-1 9.28936E-2 1.04842E-1 1.19294E-1 1.31547E-1 1.82682E-1 2.4807E-1 3.14227E-1 3.61604E-1 3.93308E-1 4.36157E-1 3.99197E-1 3.65722E-1 3.53116E-1 2.95776E-1 1.70115E-1 1.38335E-1 1.00004E-1 8.24159E-2 4.08784E-2 4.27431E-2 4.19301E-2 4.77383E-2 8.37992E-2 1.41175E-1 1.23192E-1 8.08718E-2 6.27709E-2 8.00172E-2 8.96771E-2 1.15814E-1 1.61076E-1 2.55823E-1 5.23113E-1 4.70483E-1 3.27265E-1 3.11501E-1 4.01804E-1 3.93443E-1 5.33831E-1 5.33371E-1 5.92638E-1 6.02757E-1 6.28931E-1 6.2209E-1 6.18759E-1 6.1688E-1 6.00706E-1 6.01183E-1 6.14084E-1 6.15049E-1 6.16013E-1 6.07928E-1 6.08102E-1 6.37984E-1 6.37984E-1 6.37309E-1 6.36587E-1 6.64747E-1 6.64417E-1 6.64087E-1 6.5002E-1 6.73346E-1 6.73215E-1 6.73019E-1 -9999 -9999 -9999 -9999 -9999 -9999 -9999 -9999 -9999 -9999 -9999 -9999 -9999 -9999 -9999 -9999 -9999 -9999 -9999 -9999
-9999 -9999 -9999 -9999 -9999 -9999 -9999 -9999 -9999 -9999 -9999 -9999 -9999 -9999 -9999 -9999 -9999 -9999 -9999 -9999 -9999 -9999 -9999 -9999 -9999 -9999 -9999 -9999 -9999 -9999 -9999 -9999 -9999 -9999 -9999 -9999 -9999 -9999 -9999 -9999 -9999 -9999 -9999 -9999 -9999 -9999 -9999 -9999 -9999 -9999 -9999 -9999 -9999 -9999 -9999 -9999 -9999 -9999 -9999 -9999 -9999 -9999 -9999 -9999 -9999 -9999 -9999 -9999 -9999 -9999 -9999 -9999 -9999 -9999 -9999 -9999 -9999 -9999 -9999 -9999 -9999 -9999 -9999 -9999 -9999 -9999 -9999 -9999 -9999 -9999 -9999 -9999 -9999 -9999 -9999 -9999 -9999 -9999 -9999 -9999 -9999 -9999 -9999 -9999 -9999 -9999 -9999 -9999 -9999 -9999 -9999 -9999 -9999 -9999 -9999 -9999 -9999 -9999 -9999 -9999 -9999 -9999 -9999 2.48035E-1 2.44138E-1 2.40578E-1 2.38518E-1 2.38812E-1 2.22195E-1 2.23382E-1 2.24573E-1 2.24275E-1 2.3004E-1 2.25818E-1 2.04062E-1 2.07141E-1 2.39234E-1 3.14591E-1 3.16752E-1 2.93501E-1 3.28038E-1 3.22772E-1 2.71228E-1 2.54627E-1 2.51066E-1 2.14432E-1 2.08715E-1 2.14143E-1 2.36616E-1 2.74885E-1 2.83507E-1 3.21769E-1 3.28706E-1 4.30342E-1 5.29009E-1 4.80449E-1 4.01975E-1 4.82328E-1 5.11028E-1 5.15711E-1 5.51282E-1 5.29109E-1 4.92742E-1 5.4176E-1 5.49467E-1 5.25748E-1 5.12625E-1 4.53298E-1 3.28318E-1 2.75896E-1 2.87526E-1 2.58759E-1 1.89007E-1 2.07495E-1 2.71993E-1 2.24081E-1 1.63516E-1 1.49524E-1 1.23795E-1 1.19958E-1 1.03751E-1 1.32107E-1 1.6716E-1 1.83066E-1 1.84333E-1 1.47828E-1 1.9481E-1 2.1585E-1 3.08893E-1 3.7036E-1 2.77439E-1 2.559E-1 2.57525E-1 2.16562E-1 1.75534E-1 2.42486E-1 1.43666E-1 1.49162E-1 1.01306E-1 7.5376E-2 4.39411E-2 4.94225E-2 8.60648E-2 8.93069E-2 5.48731E-2 3.94378E-2 5.46276E-2 7.5278E-2 9.75507E-2 1.67961E-1 1.96394E-1 2.21505E-1 5.48306E-1 4.91695E-1 4.93242E-1 4.18785E-1 4.47963E-1 4.90188E-1 5.6716E-1 5.85737E-1 5.94057E-1 5.92838E-1 5.92364E-1 6.18445E-1 6.17016E-1 6.16565E-1 6.01342E-1 6.01819E-1 6.14392E-1 6.15136E-1 6.15528E-1 6.07229E-1 6.07273E-1 6.37097E-1 6.37181E-1 6.36629E-1 6.36502E-1 6.36714E-1 6.65198E-1 6.64788E-1 6.64004E-1 6.49969E-1 6.7328E-1 6.72904E-1 -9999 -9999 -9999 -9999 -9999 -9999 -9999 -9999 -9999 -9999 -9999 -9999 -9999 -9999 -9999 -9999 -9999 -9999 -9999 -9999
-9999 -9999 -9999 -9999 -9999 -9999 -9999 -9999 -9999 -9999 -9999 -9999 -9999 -9999 -9999 -9999 -9999 -9999 -9999 -9999 -9999 -9999 -9999 -9999 -9999 -9999 -9999 -9999 -9999 -9999 -9999 -9999 -9999 -9999 -9999 -9999 -9999 -9999 -9999 -9999 -9999 -9999 -9999 -9999 -9999 -9999 -9999 -9999 -9999 -9999 -9999 -9999 -9999 -9999 -9999 -9999 -9999 -9999 -9999 -9999 -9999 -9999 -9999 -9999 -9999 -9999 -9999 -9999 -9999 -9999 -9999 -9999 -9999 -9999 -9999 -9999 -9999 -9999 -9999 -9999 -9999 -9999 -9999 -9999 -9999 -9999 -9999 -9999 -9999 -9999 -9999 -9999 -9999 -9999 -9999 -9999 -9999 -9999 -9999 -9999 -9999 -9999 -9999 -9999 -9999 -9999 -9999 -9999 -9999 -9999 -9999 -9999 -9999 -9999 -9999 -9999 -9999 -9999 -9999 -9999 -9999 -9999 2.47734E-1 2.44138E-1 2.39694E-1 2.3647E-1 2.35305E-1 2.16328E-1 2.18076E-1 2.19541E-1 2.20423E-1 2.22195E-1 2.05412E-1 2.03739E-1 2.03739E-1 2.13114E-1 2.18625E-1 2.42733E-1 2.16046E-1 2.225E-1 2.75368E-1 2.70213E-1 2.45576E-1 2.57238E-1 2.5509E-1 2.50237E-1 2.39414E-1 2.75855E-1 3.31352E-1 3.54069E-1 3.16974E-1 3.36636E-1 4.37773E-1 5.15621E-1 4.89718E-1 5.0526E-1 4.05884E-1 3.75276E-1 4.39663E-1 4.88127E-1 4.99919E-1 4.81056E-1 4.17134E-1 4.07173E-1 3.55881E-1 4.4309E-1 4.05909E-1 3.88801E-1 3.68059E-1 3.25394E-1 2.46397E-1 2.04854E-1 2.67441E-1 2.63442E-1 2.38709E-1 1.76753E-1 2.27112E-1 1.76294E-1 1.17467E-1 1.26426E-1 1.72383E-1 1.34321E-1 2.14243E-1 1.71602E-1 2.7802E-1 2.35745E-1 3.41061E-1 3.84325E-1 3.64797E-1 3.90273E-1 3.28591E-1 2.69282E-1 3.41721E-1 3.3206E-1 2.93338E-1 2.78252E-1 1.91692E-1 2.38564E-1 1.51025E-1 4.71261E-2 3.84897E-2 3.27829E-2 3.83921E-2 4.10784E-2 3.42176E-2 4.83307E-2 7.48764E-2 1.03358E-1 1.41661E-1 4.0184E-1 4.49733E-1 2.5551E-1 2.88295E-1 3.64826E-1 4.08643E-1 4.60714E-1 4.99134E-1 5.28011E-1 5.76853E-1 5.85518E-1 5.93166E-1 5.91691E-1 5.90424E-1 5.89146E-1 6.17375E-1 6.17554E-1 6.02533E-1 6.0293E-1 5.87284E-1 6.14918E-1 6.14743E-1 6.14216E-1 6.13952E-1 6.05996E-1 6.36032E-1 6.35903E-1 6.36075E-1 6.36927E-1 6.50967E-1 6.50916E-1 6.50595E-1 6.50375E-1 6.7346E-1 6.72724E-1 -9999 -9999 -9999 -9999 -9999 -9999 -9999 -9999 -9999 -9999 -9999 -9999 -9999 -9999 -9999 -9999 -9999 -9999 -9999 -9999
-9999 -9999 -9999 -9999 -9999 -9999 -9999 -9999 -9999 -9999 -9999 -9999 -9999 -9999 -9999 -9999 -9999 -9999 -9999 -9999 -9999 -9999 -9999 -9999 -9999 -9999 -9999 -9999 -9999 -9999 -9999 -9999 -9999 -9999 -9999 -9999 -9999 -9999 -9999 -9999 -9999 -9999 -9999 -9999 -9999 -9999 -9999 -9999 -9999 -9999 -9999 -9999 -9999 -9999 -9999 -9999 -9999 -9999 -9999 -9999 -9999 -9999 -9999 -9999 -9999 -9999 -9999 -9999 -9999 -9999 -9999 -9999 -9999 -9999 -9999 -9999 -9999 -9999 -9999 -9999 -9999 -9999 -9999 -9999 -9999 -9999 -9999 -9999 -9999 -9999 -9999 -9999 -9999 -9999 -9999 -9999 -9999 -9999 -9999 -9999 -9999 -9999 -9999 -9999 -9999 -9999 -9999 -9999 -9999 -9999 -9999 -9999 -9999 -9999 -9999 -9999 -9999 -9999 2.76808E-1 2.78364E-1 2.79144E-1 2.55953E-1 2.55645E-1 2.52278E-1 2.44735E-1 2.36178E-1 2.14301E-1 2.13437E-1 2.15458E-1 2.18661E-1 2.28175E-1 2.23594E-1 2.42001E-1 2.43261E-1 2.52579E-1 2.80475E-1 2.73555E-1 2.35199E-1 2.26426E-1 2.15176E-1 2.4531E-1 2.47538E-1 2.15879E-1 2.45445E-1 2.7239E-1 2.76142E-1 2.9052E-1 3.65043E-1 3.96523E-1 3.43496E-1 3.33138E-1 3.52566E-1 3.89807E-1 4.89978E-1 4.90139E-1 4.34754E-1 3.34776E-1 3.0424E-1 3.15231E-1 3.97842E-1 4.05993E-1 3.73001E-1 3.30335E-1 2.89349E-1 2.50959E-1 4.0526E-1 4.39008E-1 4.48017E-1 3.92222E-1 2.96732E-1 2.87516E-1 3.32476E-1 3.32531E-1 2.69854E-1 2.93743E-1 2.13928E-1 2.60025E-1 1.81296E-1 1.35671E-1 1.9834E-1 2.10357E-1 1.48461E-1 2.63651E-1 3.28057E-1 3.57311E-1 3.83224E-1 3.96213E-1 4.13669E-1 4.18679E-1 3.59676E-1 3.16386E-1 3.56892E-1 3.62605E-1 2.77602E-1 2.7089E-1 1.43962E-1 2.6853E-1 1.94612E-1 9.75777E-2 7.6615E-2 2.82391E-2 2.32622E-2 3.53464E-2 4.2772E-2 5.27416E-2 1.8688E-1 2.57759E-1 1.09021E-1 1.9539E-1 2.79246E-1 5.00029E-1 4.45908E-1 3.31235E-1 3.83258E-1 4.59628E-1 4.92769E-1 5.28875E-1 5.4702E-1 5.46291E-1 5.83833E-1 5.82696E-1 5.89631E-1 5.89786E-1 5.8887E-1 6.17554E-1 6.17644E-1 5.99911E-1 5.9808E-1 5.83021E-1 5.84309E-1 6.12668E-1 6.11998E-1 6.11864E-1 6.12534E-1 6.34828E-1 6.35732E-1 6.36544E-1 6.37562E-1 6.26409E-1 6.51372E-1 6.51186E-1 6.51001E-1 6.50274E-1 6.88375E-1 -9999 -9999 -9999 -9999 -9999 -9999 -9999 -9999 -9999 -9999 -9999 -9999 -9999 -9999 -9999 -9999 -9999 -9999 -9999 -9999
-9999 -9999 -9999 -9999 -9999 -9999 -9999 -9999 -9999 -9999 -9999 -9999 -9999 -9999 -9999 -9999 -9999 -9999 -9999 -9999 -9999 -9999 -9999 -9999 -9999 -9999 -9999 -9999 -9999 -9999 -9999 -9999 -9999 -9999 -9999 -9999 -9999 -9999 -9999 -9999 -9999 -9999 -9999 -9999 -9999 -9999 -9999 -9999 -9999 -9999 -9999 -9999 -9999 -9999 -9999 -9999 -9999 -9999 -9999 -9999 -9999 -9999 -9999 -9999 -9999 -9999 -9999 -9999 -9999 -9999 -9999 -9999 -9999 -9999 -9999 -9999 -9999 -9999 -9999 -9999 -9999 -9999 -9999 -9999 -9999 -9999 -9999 -9999 -9999 -9999 -9999 -9999 -9999 -9999 -9999 -9999 -9999 -9999 -9999 -9999 -9999 -9999 -9999 -9999 -9999 -9999 -9999 -9999 -9999 -9999 -9999 -9999 -9999 -9999 -9999 -9999 2.72943E-1 2.76033E-1 2.94189E-1 2.75097E-1 2.78183E-1 2.79907E-1 2.86167E-1 2.95769E-1 2.47106E-1 2.34575E-1 2.27271E-1 2.21603E-1 2.16619E-1 2.21308E-1 2.28138E-1 2.64069E-1 3.07859E-1 3.08955E-1 2.94457E-1 3.006E-1 3.40624E-1 3.28038E-1 2.85395E-1 2.52304E-1 2.59866E-1 2.34149E-1 2.28059E-1 2.47302E-1 3.03674E-1 3.42454E-1 2.95432E-1 2.86508E-1 3.23166E-1 3.88992E-1 4.16255E-1 4.18282E-1 4.20561E-1 4.69821E-1 4.25136E-1 4.66269E-1 3.80932E-1 3.16463E-1 2.6715E-1 3.27836E-1 3.00246E-1 3.15075E-1 3.04249E-1 2.73346E-1 2.79924E-1 3.03895E-1 4.0526E-1 3.55901E-1 3.66532E-1 3.29281E-1 2.96482E-1 3.12129E-1 2.63651E-1 2.35966E-1 2.78252E-1 2.56539E-1 1.76177E-1 1.92338E-1 2.49552E-1 3.13318E-1 2.92662E-1 2.60753E-1 3.23269E-1 3.55888E-1 3.73978E-1 3.38893E-1 4.18674E-1 1.81296E-1 1.64326E-1 1.60075E-1 1.97673E-1 2.78252E-1 3.68005E-1 2.35966E-1 1.45431E-1 1.42078E-1 1.49911E-1 1.12549E-1 1.07055E-1 1.38136E-1 9.33368E-2 1.00428E-1 1.31538E-1 1.55871E-1 1.74034E-1 2.78245E-1 3.19195E-1 1.25825E-1 1.6851E-1 2.0428E-1 2.50456E-1 3.82663E-1 4.20485E-1 4.42337E-1 5.0287E-1 5.39246E-1 5.3751E-1 5.35654E-1 5.43991E-1 5.40546E-1 5.75671E-1 5.83362E-1 5.79653E-1 5.76905E-1 5.85283E-1 6.12249E-1 6.09204E-1 5.96017E-1 5.88806E-1 5.93691E-1 6.22028E-1 6.21482E-1 6.09923E-1 6.11235E-1 6.04974E-1 6.36544E-1 6.37773E-1 6.26548E-1 6.26844E-1 6.51744E-1 6.5171E-1 6.51575E-1 6.50679E-1 6.88455E-1 6.72036E-1 -9999 -9999 -9999 -9999 -9999 -9999 -9999 -9999 -9999 -9999 -9999 -9999 -9999 -9999 -9999 -9999 -9999 -9999 -9999
-9999 -9999 -9999 -9999 -9999 -9999 -9999 -9999 -9999 -9999 -9999 -9999 -9999 -9999 -9999 -9999 -9999 -9999 -9999 -9999 -9999 -9999 -9999 -9999 -9999 -9999 -9999 -9999 -9999 -9999 -9999 -9999 -9999 -9999 -9999 -9999 -9999 -9999 -9999 -9999 -9999 -9999 -9999 -9999 -9999 -9999 -9999 -9999 -9999 -9999 -9999 -9999 -9999 -9999 -9999 -9999 -9999 -9999 -9999 -9999 -9999 -9999 -9999 -9999 -9999 -9999 -9999 -9999 -9999 -9999 -9999 -9999 -9999 -9999 -9999 -9999 -9999 -9999 -9999 -9999 -9999 -9999 -9999 -9999 -9999 -9999 -9999 -9999 -9999 -9999 -9999 -9999 -9999 -9999 -9999 -9999 -9999 -9999 -9999 -9999 -9999 -9999 -9999 -9999 -9999 -9999 -9999 -9999 -9999 -9999 -9999 -9999 -9999 -9999 -9999 2.68602E-1 2.70639E-1 2.85872E-1 2.68651E-1 2.81291E-1 2.91093E-1 2.98216E-1 3.13186E-1 2.94857E-1 2.79024E-1 2.72861E-1 2.64777E-1 2.52295E-1 2.09072E-1 2.02906E-1 2.23643E-1 2.61083E-1 2.98388E-1 3.17433E-1 2.92378E-1 3.15078E-1 3.63784E-1 3.56732E-1 3.0349E-1 2.85194E-1 2.70695E-1 2.6232E-1 2.58032E-1 2.97277E-1 3.68715E-1 3.9049E-1 3.30874E-1 3.2783E-1 3.99767E-1 4.55135E-1 4.84869E-1 4.2681E-1 4.13153E-1 4.43327E-1 4.43127E-1 4.91153E-1 4.46531E-1 3.5927E-1 3.23143E-1 2.58325E-1 2.86824E-1 2.96165E-1 3.02706E-1 3.2012E-1 2.81298E-1 2.44198E-1 2.73169E-1 3.36419E-1 3.74461E-1 1.81255E-1 1.81296E-1 1.68204E-1 1.69405E-1 1.56743E-1 1.60609E-1 1.44051E-1 1.34661E-1 2.08516E-1 3.4967E-1 3.35355E-1 3.8452E-1 4.19454E-1 4.12639E-1 3.75287E-1 3.01058E-1 1.13233E-1 1.59393E-1 1.07912E-1 8.40619E-2 8.0403E-2 8.3523E-2 1.56777E-1 3.95474E-1 2.56539E-1 1.75881E-1 1.68652E-1 1.43697E-1 1.33332E-1 1.44823E-1 1.81979E-1 1.95177E-1 1.86267E-1 1.91923E-1 2.22467E-1 2.57654E-1 3.7916E-1 3.42631E-1 1.62075E-1 2.26107E-1 2.69379E-1 2.42224E-1 3.12936E-1 3.94687E-1 4.86926E-1 5.32032E-1 5.34445E-1 4.98956E-1 4.92611E-1 5.14589E-1 5.20449E-1 5.05255E-1 5.37519E-1 5.25855E-1 4.8955E-1 5.5125E-1 5.59309E-1 5.50998E-1 5.49276E-1 5.86702E-1 6.03561E-1 6.07993E-1 6.17107E-1 6.16637E-1 6.09832E-1 6.05553E-1 6.37647E-1 6.39073E-1 6.39903E-1 6.27192E-1 6.2714E-1 6.51913E-1 6.51862E-1 6.51119E-1 6.49614E-1 6.87964E-1 -9999 -9999 -9999 -9999 -9999 -9999 -9999 -9999 -9999 -9999 -9999 -9999 -9999 -9999 -9999 -9999 -9999 -9999 -9999
-9999 -9999 -9999 -9999 -9999 -9999 -9999 -9999 -9999 -9999 -9999 -9999 -9999 -9999 -9999 -9999 -9999 -9999 -9999 -9999 -9999 -9999 -9999 -9999 -9999 -9999 -9999 -9999 -9999 -9999 -9999 -9999 -9999 -9999 -9999 -9999 -9999 -9999 -9999 -9999 -9999 -9999 -9999 -9999 -9999 -9999 -9999 -9999 -9999 -9999 -9999 -9999 -9999 -9999 -9999 -9999 -9999 -9999 -9999 -9999 -9999 -9999 -9999 -9999 -9999 -9999 -9999 -9999 -9999 -9999 -9999 -9999 -9999 -9999 -9999 -9999 -9999 -9999 -9999 -9999 -9999 -9999 -9999 -9999 -9999 -9999 -9999 -9999 -9999 -9999 -9999 -9999 -9999 -9999 -9999 -9999 -9999 -9999 -9999 -9999 -9999 -9999 -9999 -9999 -9999 -9999 -9999 -9999 -9999 -9999 -9999 -9999 -9999 -9999 2.65761E-1 2.65446E-1 2.66708E-1 2.52685E-1 2.59456E-1 2.74073E-1 2.92864E-1 3.16513E-1 2.98074E-1 2.866E-1 2.99869E-1 3.0348E-1 2.96999E-1 2.58447E-1 2.24537E-1 2.00698E-1 2.13114E-1 2.42053E-1 2.54574E-1 2.75997E-1 2.8255E-1 3.10843E-1 3.51936E-1 3.25338E-1 2.67267E-1 2.66319E-1 2.59676E-1 2.73521E-1 2.95182E-1 2.96262E-1 3.87024E-1 4.56981E-1 4.25513E-1 3.90281E-1 4.36508E-1 4.70731E-1 4.21344E-1 4.20871E-1 4.29082E-1 4.22469E-1 4.52505E-1 2.15505E-1 4.04889E-1 3.52173E-1 3.07118E-1 2.75991E-1 2.11224E-1 2.49063E-1 2.88018E-1 2.86583E-1 2.45484E-1 1.71723E-1 1.43689E-1 2.29367E-1 3.42189E-1 1.95311E-1 1.80935E-1 2.16562E-1 1.42798E-1 9.90425E-2 1.14353E-1 1.25022E-1 1.72393E-1 2.03396E-1 3.24893E-1 2.42694E-1 2.27578E-1 2.47227E-1 2.82322E-1 1.28373E-1 1.07586E-1 7.27666E-2 9.61869E-2 6.68119E-2 4.41481E-2 4.05786E-2 1.51067E-1 2.34419E-1 3.05031E-1 3.33398E-1 2.94119E-1 2.93338E-1 2.49552E-1 2.15724E-1 2.02325E-1 2.37644E-1 1.91773E-1 2.15091E-1 2.44008E-1 2.73898E-1 3.54307E-1 4.85662E-1 3.48634E-1 1.47172E-1 2.70438E-1 3.62759E-1 3.3041E-1 4.10941E-1 4.70888E-1 4.9651E-1 4.92534E-1 5.20358E-1 5.18472E-1 4.86904E-1 4.36305E-1 4.19882E-1 4.14431E-1 4.32474E-1 4.03864E-1 4.02502E-1 4.70938E-1 4.62302E-1 4.88202E-1 5.38023E-1 5.69223E-1 6.06281E-1 6.04987E-1 6.25912E-1 6.26947E-1 6.0647E-1 6.04527E-1 6.08102E-1 6.3953E-1 6.27262E-1 6.27244E-1 6.27088E-1 6.51778E-1 6.51778E-1 6.51338E-1 6.50087E-1 6.72527E-1 -9999 -9999 -9999 -9999 -9999 -9999 -9999 -9999 -9999 -9999 -9999 -9999 -9999 -9999 -9999 -9999 -9999 -9999 -9999
-9999 -9999 -9999 -9999 -9999 -9999 -9999 -9999 -9999 -9999 -9999 -9999 -9999 -9999 -9999 -9999 -9999 -9999 -9999 -9999 -9999 -9999 -9999 -9999 -9999 -9999 -9999 -9999 -9999 -9999 -9999 -9999 -9999 -9999 -9999 -9999 -9999 -9999 -9999 -9999 -9999 -9999 -9999 -9999 -9999 -9999 -9999 -9999 -9999 -9999 -9999 -9999 -9999 -9999 -9999 -9999 -9999 -9999 -9999 -9999 -9999 -9999 -9999 -9999 -9999 -9999 -9999 -9999 -9999 -9999 -9999 -9999 -9999 -9999 -9999 -9999 -9999 -9999 -9999 -9999 -9999 -9999 -9999 -9999 -9999 -9999 -9999 -9999 -9999 -9999 -9999 -9999 -9999 -9999 -9999 -9999 -9999 -9999 -9999 -9999 -9999 -9999 -9999 -9999 -9999 -9999 -9999 -9999 -9999 -9999 -9999 -9999 -9999 -9999 2.60747E-1 2.59193E-1 2.35305E-1 2.3647E-1 2.39988E-1 2.63199E-1 2.99711E-1 3.02033E-1 3.07114E-1 2.95403E-1 3.1683E-1 3.19073E-1 2.82789E-1 2.5188E-1 2.26032E-1 1.99327E-1 2.05178E-1 2.08594E-1 2.3218E-1 2.39906E-1 2.43992E-1 2.57893E-1 2.35948E-1 2.49542E-1 2.56069E-1 2.41605E-1 2.32616E-1 2.36667E-1 2.23523E-1 2.34463E-1 2.63657E-1 3.36786E-1 3.70741E-1 4.20325E-1 4.63423E-1 4.23043E-1 4.39829E-1 4.60444E-1 4.23352E-1 4.20536E-1 3.76509E-1 1.64801E-1 3.54787E-1 2.97958E-1 2.94172E-1 2.77729E-1 2.13837E-1 2.05814E-1 1.96143E-1 2.22224E-1 1.92529E-1 1.16472E-1 9.05541E-2 1.84693E-1 2.63651E-1 1.97866E-1 1.49291E-1 1.99248E-1 1.81296E-1 9.95644E-2 1.36573E-1 1.93606E-1 2.58468E-1 3.04737E-1 3.20924E-1 1.94809E-1 1.11506E-1 9.97426E-2 1.19647E-1 1.31137E-1 6.9017E-2 4.38147E-2 4.01918E-2 3.66747E-2 5.84465E-2 5.77663E-2 9.01697E-2 1.32072E-1 2.1977E-1 3.0645E-1 2.97252E-1 2.46168E-1 2.31959E-1 2.38636E-1 2.33581E-1 2.02222E-1 1.84975E-1 1.74156E-1 2.84753E-1 3.54167E-1 4.39627E-1 5.06889E-1 1.67431E-1 1.889E-1 2.14827E-1 3.67006E-1 4.44915E-1 4.44095E-1 4.61353E-1 4.69019E-1 4.39597E-1 4.21423E-1 5.20444E-1 5.13262E-1 4.3239E-1 3.30383E-1 2.94305E-1 2.80437E-1 3.03471E-1 3.53774E-1 3.6211E-1 3.79134E-1 4.5863E-1 5.65867E-1 5.92896E-1 6.07941E-1 6.04698E-1 5.77504E-1 5.88096E-1 6.27152E-1 6.0108E-1 6.04169E-1 6.3616E-1 6.26061E-1 6.26409E-1 6.26427E-1 6.51186E-1 6.51153E-1 6.50899E-1 6.50121E-1 6.72822E-1 6.72675E-1 -9999 -9999 -9999 -9999 -9999 -9999 -9999 -9999 -9999 -9999 -9999 -9999 -9999 -9999 -9999 -9999 -9999 -9999
-9999 -9999 -9999 -9999 -9999 -9999 -9999 -9999 -9999 -9999 -9999 -9999 -9999 -9999 -9999 -9999 -9999 -9999 -9999 -9999 -9999 -9999 -9999 -9999 -9999 -9999 -9999 -9999 -9999 -9999 -9999 -9999 -9999 -9999 -9999 -9999 -9999 -9999 -9999 -9999 -9999 -9999 -9999 -9999 -9999 -9999 -9999 -9999 -9999 -9999 -9999 -9999 -9999 -9999 -9999 -9999 -9999 -9999 -9999 -9999 -9999 -9999 -9999 -9999 -9999 -9999 -9999 -9999 -9999 -9999 -9999 -9999 -9999 -9999 -9999 -9999 -9999 -9999 -9999 -9999 -9999 -9999 -9999 -9999 -9999 -9999 -9999 -9999 -9999 -9999 -9999 -9999 -9999 -9999 -9999 -9999 -9999 -9999 -9999 -9999 -9999 -9999 -9999 -9999 -9999 -9999 -9999 -9999 -9999 -9999 -9999 -9999 -9999 2.57028E-1 2.30112E-1 2.28969E-1 2.2783E-1 2.28115E-1 2.29826E-1 2.30952E-1 2.65499E-1 3.03176E-1 3.10406E-1 3.3442E-1 3.35518E-1 3.24095E-1 2.90795E-1 2.53822E-1 2.31474E-1 2.13114E-1 1.86042E-1 1.96961E-1 2.03826E-1 2.04104E-1 2.12343E-1 1.88762E-1 1.91135E-1 2.1419E-1 2.4014E-1 2.43913E-1 2.54871E-1 2.49052E-1 2.61665E-1 3.05751E-1 2.66528E-1 2.54889E-1 3.55941E-1 3.97458E-1 4.04341E-1 4.15253E-1 4.54231E-1 4.46991E-1 4.02826E-1 4.04223E-1 1.63684E-1 1.84537E-1 4.00244E-1 3.35582E-1 3.02736E-1 2.17878E-1 2.3039E-1 2.20752E-1 1.73847E-1 1.67066E-1 1.35069E-1 9.89842E-2 9.41341E-2 8.07054E-2 1.54958E-1 2.22899E-1 1.9834E-1 1.34423E-1 1.55402E-1 9.33922E-2 8.0537E-2 1.13413E-1 1.54937E-1 2.39374E-1 3.14034E-1 2.07357E-1 1.61363E-1 9.55351E-2 7.02982E-2 5.62734E-2 6.49877E-2 7.14502E-2 6.05203E-2 4.73228E-2 5.98776E-2 8.67456E-2 1.29926E-1 2.16395E-1 2.97252E-1 2.82045E-1 1.56492E-1 1.2653E-1 1.07967E-1 1.88339E-1 1.70899E-1 1.28918E-1 1.27437E-1 6.70387E-2 9.80199E-2 1.64674E-1 4.84871E-1 4.94079E-1 2.19362E-1 2.29591E-1 3.2977E-1 3.98383E-1 4.37356E-1 4.12275E-1 4.10795E-1 4.25517E-1 3.97983E-1 4.26023E-1 4.60611E-1 5.07739E-1 5.05138E-1 4.24062E-1 3.64756E-1 3.20301E-1 2.84258E-1 3.82225E-1 4.01554E-1 4.19511E-1 4.65259E-1 5.24062E-1 5.98846E-1 5.83106E-1 5.71104E-1 5.67837E-1 6.18433E-1 6.0192E-1 6.1267E-1 6.12764E-1 5.97119E-1 6.37321E-1 6.31365E-1 6.32867E-1 6.33524E-1 6.62755E-1 6.62964E-1 6.49529E-1 6.49326E-1 6.72757E-1 -9999 -9999 -9999 -9999 -9999 -9999 -9999 -9999 -9999 -9999 -9999 -9999 -9999 -9999 -9999 -9999 -9999 -9999
-9999 -9999 -9999 -9999 -9999 -9999 -9999 -9999 -9999 -9999 -9999 -9999 -9999 -9999 -9999 -9999 -9999 -9999 -9999 -9999 -9999 -9999 -9999 -9999 -9999 -9999 -9999 -9999 -9999 -9999 -9999 -9999 -9999 -9999 -9999 -9999 -9999 -9999 -9999 -9999 -9999 -9999 -9999 -9999 -9999 -9999 -9999 -9999 -9999 -9999 -9999 -9999 -9999 -9999 -9999 -9999 -9999 -9999 -9999 -9999 -9999 -9999 -9999 -9999 -9999 -9999 -9999 -9999 -9999 -9999 -9999 -9999 -9999 -9999 -9999 -9999 -9999 -9999 -9999 -9999 -9999 -9999 -9999 -9999 -9999 -9999 -9999 -9999 -9999 -9999 -9999 -9999 -9999 -9999 -9999 -9999 -9999 -9999 -9999 -9999 -9999 -9999 -9999 -9999 -9999 -9999 -9999 -9999 -9999 -9999 -9999 -9999 -9999 2.30112E-1 2.2954E-1 2.27546E-1 2.23315E-1 2.20247E-1 2.01327E-1 2.06332E-1 2.27922E-1 2.47477E-1 2.75303E-1 2.87036E-1 3.09262E-1 3.20705E-1 3.05977E-1 2.69095E-1 2.33355E-1 2.20137E-1 1.99094E-1 1.93685E-1 1.96149E-1 1.83204E-1 1.67421E-1 1.75741E-1 1.83868E-1 1.88281E-1 1.92507E-1 1.94878E-1 2.36941E-1 2.82965E-1 3.49443E-1 3.92228E-1 2.56222E-1 2.50007E-1 3.40075E-1 3.28256E-1 3.63933E-1 4.12207E-1 3.90523E-1 3.79144E-1 3.12129E-1 2.66597E-1 2.73886E-1 1.68309E-1 3.82463E-1 2.7487E-1 2.50348E-1 2.54576E-1 1.91063E-1 1.72097E-1 1.84465E-1 1.66277E-1 1.34357E-1 1.75875E-1 1.60521E-1 9.33261E-2 1.01659E-1 1.34897E-1 1.26114E-1 9.31117E-2 8.54639E-2 7.11232E-2 9.63044E-2 1.16383E-1 1.2858E-1 2.01348E-1 2.99732E-1 2.55426E-1 2.39374E-1 1.62924E-1 1.26474E-1 5.71497E-2 3.85008E-2 4.37287E-2 4.41937E-2 3.88469E-2 5.53935E-2 9.16596E-2 8.35815E-2 1.21789E-1 9.10991E-2 9.50141E-2 6.14698E-2 3.5841E-2 7.37819E-2 1.40589E-1 1.60847E-1 1.04139E-1 4.79811E-2 6.51301E-2 7.77586E-2 1.43863E-1 1.78794E-1 2.94676E-1 3.27778E-1 3.29898E-1 4.31302E-1 4.13939E-1 3.29883E-1 3.56333E-1 3.54277E-1 3.27879E-1 2.95491E-1 3.46074E-1 4.10467E-1 4.12439E-1 4.42225E-1 4.74026E-1 4.17427E-1 2.96566E-1 3.05385E-1 4.23407E-1 4.96717E-1 5.1674E-1 5.2677E-1 5.54312E-1 5.84475E-1 5.55961E-1 5.43233E-1 5.81924E-1 5.49328E-1 6.1365E-1 6.21973E-1 6.07285E-1 6.0531E-1 6.42231E-1 6.35681E-1 6.29524E-1 6.31363E-1 6.54434E-1 6.5648E-1 6.58015E-1 6.48071E-1 6.71593E-1 6.7179E-1 -9999 -9999 -9999 -9999 -9999 -9999 -9999 -9999 -9999 -9999 -9999 -9999 -9999 -9999 -9999 -9999 -9999
-9999 -9999 -9999 -9999 -9999 -9999 -9999 -9999 -9999 -9999 -9999 -9999 -9999 -9999 -9999 -9999 -9999 -9999 -9999 -9999 -9999 -9999 -9999 -9999 -9999 -9999 -9999 -9999 -9999 -9999 -9999 -9999 -9999 -9999 -9999 -9999 -9999 -9999 -9999 -9999 -9999 -9999 -9999 -9999 -9999 -9999 -9999 -9999 -9999 -9999 -9999 -9999 -9999 -9999 -9999 -9999 -9999 -9999 -9999 -9999 -9999 -9999 -9999 -9999 -9999 -9999 -9999 -9999 -9999 -9999 -9999 -9999 -9999 -9999 -9999 -9999 -9999 -9999 -9999 -9999 -9999 -9999 -9999 -9999 -9999 -9999 -9999 -9999 -9999 -9999 -9999 -9999 -9999 -9999 -9999 -9999 -9999 -9999 -9999 -9999 -9999 -9999 -9999 -9999 -9999 -9999 -9999 -9999 -9999 2.62308E-1 2.66077E-1 2.69111E-1 2.38518E-1 2.35305E-1 2.43245E-1 2.47132E-1 2.35596E-1 2.04933E-1 1.99405E-1 1.98858E-1 1.99131E-1 2.04096E-1 1.97691E-1 2.21863E-1 2.57463E-1 2.89996E-1 3.11095E-1 2.63732E-1 2.56804E-1 2.59483E-1 2.38919E-1 2.34941E-1 1.91932E-1 1.70307E-1 1.67421E-1 1.81269E-1 1.90078E-1 2.00076E-1 1.79966E-1 1.78956E-1 2.23226E-1 3.33581E-1 4.19924E-1 3.85715E-1 2.23027E-1 2.70218E-1 2.87313E-1 2.811E-1 3.29564E-1 3.02952E-1 2.92554E-1 3.02676E-1 1.86672E-1 1.55261E-1 2.38702E-1 3.34328E-1 3.04674E-1 2.61751E-1 1.51251E-1 1.72156E-1 1.37517E-1 1.74233E-1 1.63225E-1 1.4043E-1 1.69873E-1 1.74721E-1 1.65415E-1 1.81296E-1 1.03778E-1 6.99782E-2 8.94773E-2 7.31822E-2 6.12037E-2 6.64755E-2 9.77067E-2 1.50606E-1 2.1333E-1 2.89589E-1 2.60142E-1 1.56517E-1 1.97602E-1 2.26437E-1 1.26932E-1 6.32284E-2 5.99774E-2 5.47308E-2 5.07451E-2 4.10398E-2 6.6271E-2 4.17589E-2 6.24383E-2 9.68033E-2 5.46905E-2 4.51651E-2 4.38262E-2 3.11582E-2 9.32346E-2 1.49732E-1 1.23742E-1 1.09515E-1 1.66637E-1 1.1215E-1 1.27371E-1 1.35299E-1 1.86513E-1 2.58141E-1 3.58357E-1 4.23362E-1 4.39575E-1 3.8778E-1 3.39441E-1 2.35839E-1 1.99024E-1 2.02539E-1 3.02176E-1 3.44389E-1 3.70538E-1 3.04263E-1 2.74685E-1 3.9039E-1 4.71631E-1 3.5795E-1 3.57746E-1 4.21184E-1 4.55241E-1 5.03511E-1 5.48401E-1 5.02959E-1 5.0114E-1 5.54492E-1 4.89838E-1 5.2853E-1 4.93542E-1 5.93E-1 5.64904E-1 5.04613E-1 5.31591E-1 5.64178E-1 5.87276E-1 6.19396E-1 6.20793E-1 6.31469E-1 6.62822E-1 6.574E-1 6.50149E-1 6.48143E-1 6.67776E-1 6.69062E-1 6.69967E-1 -9999 -9999 -9999 -9999 -9999 -9999 -9999 -9999 -9999 -9999 -9999 -9999 -9999 -9999 -9999
-9999 -9999 -9999 -9999 -9999 -9999 -9999 -9999 -9999 -9999 -9999 -9999 -9999 -9999 -9999 -9999 -9999 -9999 -9999 -9999 -9999 -9999 -9999 -9999 -9999 -9999 -9999 -9999 -9999 -9999 -9999 -9999 -9999 -9999 -9999 -9999 -9999 -9999 -9999 -9999 -9999 -9999 -9999 -9999 -9999 -9999 -9999 -9999 -9999 -9999 -9999 -9999 -9999 -9999 -9999 -9999 -9999 -9999 -9999 -9999 -9999 -9999 -9999 -9999 -9999 -9999 -9999 -9999 -9999 -9999 -9999 -9999 -9999 -9999 -9999 -9999 -9999 -9999 -9999 -9999 -9999 -9999 -9999 -9999 -9999 -9999 -9999 -9999 -9999 -9999 -9999 -9999 -9999 -9999 -9999 -9999 -9999 -9999 -9999 -9999 -9999 -9999 -9999 -9999 -9999 -9999 -9999 -9999 -9999 2.64502E-1 2.80447E-1 2.9009E-1 2.68315E-1 2.44735E-1 2.77208E-1 2.85735E-1 2.64164E-1 2.23977E-1 2.22836E-1 2.17784E-1 1.96876E-1 1.87565E-1 1.82142E-1 1.86782E-1 2.14266E-1 2.51981E-1 2.96651E-1 2.91258E-1 2.9303E-1 3.03852E-1 2.85631E-1 2.56342E-1 2.14963E-1 1.93531E-1 1.8611E-1 2.27155E-1 2.32345E-1 2.56403E-1 2.17095E-1 2.0284E-1 3.22998E-1 4.23295E-1 3.78846E-1 2.86705E-1 2.39564E-1 2.83397E-1 2.75065E-1 2.99268E-1 2.9289E-1 2.49152E-1 2.41785E-1 2.47934E-1 1.95936E-1 1.34286E-1 1.95148E-1 2.96482E-1 2.67268E-1 2.27637E-1 2.08968E-1 2.17613E-1 1.9959E-1 1.72946E-1 1.50095E-1 1.44967E-1 1.11411E-1 9.18408E-2 9.55224E-2 1.33263E-1 1.11806E-1 5.95054E-2 5.4242E-2 6.60885E-2 1.09567E-1 1.17065E-1 1.61675E-1 2.46168E-1 2.74621E-1 2.32709E-1 1.68028E-1 1.26932E-1 2.20176E-1 1.60179E-1 9.65192E-2 8.96581E-2 1.04333E-1 9.87733E-2 6.62895E-2 3.65207E-2 3.79418E-2 4.96074E-2 5.20289E-2 5.83193E-2 4.14355E-2 2.43656E-2 5.67277E-2 6.97816E-2 1.1468E-1 1.35763E-1 1.08135E-1 1.27797E-1 9.88066E-2 1.31027E-1 1.82105E-1 2.32857E-1 2.8587E-1 2.99758E-1 3.99791E-1 4.25079E-1 3.99791E-1 3.08507E-1 2.77823E-1 1.72777E-1 1.32503E-1 2.05661E-1 2.42113E-1 2.87254E-1 2.95287E-1 2.49608E-1 3.26162E-1 4.02595E-1 4.53488E-1 4.21835E-1 3.03934E-1 3.00062E-1 3.87725E-1 5.01292E-1 4.95441E-1 4.82428E-1 4.28001E-1 5.36476E-1 4.65242E-1 3.99461E-1 4.21308E-1 5.2135E-1 4.84519E-1 4.1128E-1 4.37295E-1 4.53992E-1 5.0974E-1 5.54761E-1 5.7044E-1 6.3037E-1 6.48346E-1 6.61289E-1 6.57956E-1 6.45991E-1 6.79584E-1 6.81998E-1 6.8578E-1 6.8128E-1 -9999 -9999 -9999 -9999 -9999 -9999 -9999 -9999 -9999 -9999 -9999 -9999 -9999 -9999
-9999 -9999 -9999 -9999 -9999 -9999 -9999 -9999 -9999 -9999 -9999 -9999 -9999 -9999 -9999 -9999 -9999 -9999 -9999 -9999 -9999 -9999 -9999 -9999 -9999 -9999 -9999 -9999 -9999 -9999 -9999 -9999 -9999 -9999 -9999 -9999 -9999 -9999 -9999 -9999 -9999 -9999 -9999 -9999 -9999 -9999 -9999 -9999 -9999 -9999 -9999 -9999 -9999 -9999 -9999 -9999 -9999 -9999 -9999 -9999 -9999 -9999 -9999 -9999 -9999 -9999 -9999 -9999 -9999 -9999 -9999 -9999 -9999 -9999 -9999 -9999 -9999 -9999 -9999 -9999 -9999 -9999 -9999 -9999 -9999 -9999 -9999 -9999 -9999 -9999 -9999 -9999 -9999 -9999 -9999 -9999 -9999 -9999 -9999 -9999 -9999 -9999 -9999 -9999 -9999 -9999 -9999 -9999 2.55181E-1 2.42651E-1 2.87569E-1 3.46239E-1 3.15462E-1 2.51061E-1 2.46839E-1 2.97773E-1 3.00648E-1 2.59474E-1 2.49397E-1 2.54253E-1 2.55555E-1 2.20387E-1 1.89926E-1 1.80362E-1 1.71661E-1 2.07983E-1 2.62457E-1 2.80414E-1 2.95223E-1 2.70971E-1 2.66807E-1 2.52765E-1 2.25905E-1 2.21194E-1 2.37597E-1 2.72738E-1 3.28521E-1 3.14657E-1 2.18215E-1 2.51709E-1 4.13458E-1 3.65193E-1 3.77181E-1 2.65081E-1 2.36151E-1 2.61036E-1 3.00998E-1 2.74646E-1 2.51767E-1 2.53027E-1 2.18471E-1 2.35453E-1 2.73886E-1 1.74971E-1 1.52458E-1 2.16562E-1 2.12434E-1 2.20487E-1 1.72729E-1 1.48774E-1 1.55102E-1 1.47957E-1 1.07889E-1 1.01729E-1 5.99186E-2 4.54509E-2 5.21596E-2 8.13114E-2 8.08977E-2 5.46758E-2 4.70308E-2 7.97193E-2 1.30091E-1 1.83608E-1 2.26174E-1 2.60142E-1 1.70245E-1 1.06971E-1 9.47009E-2 8.49341E-2 1.3674E-1 1.77925E-1 1.50365E-1 1.50735E-1 1.12605E-1 9.43305E-2 7.6207E-2 4.59769E-2 2.57643E-2 3.55935E-2 4.02836E-2 6.14084E-2 3.95674E-2 4.49541E-2 5.50172E-2 7.20966E-2 8.64791E-2 1.23589E-1 1.49799E-1 1.7003E-1 9.59255E-2 1.20455E-1 1.40726E-1 1.78813E-1 2.48097E-1 3.68671E-1 3.92998E-1 3.83992E-1 3.75287E-1 2.40113E-1 1.75435E-1 1.64208E-1 1.23721E-1 1.64094E-1 2.21404E-1 2.4293E-1 2.95052E-1 2.28464E-1 2.41325E-1 2.57083E-1 3.66557E-1 4.02033E-1 3.27902E-1 2.49354E-1 2.99927E-1 4.48381E-1 4.58742E-1 4.18154E-1 3.26076E-1 4.36616E-1 5.13399E-1 3.96584E-1 3.95733E-1 3.58615E-1 3.4675E-1 4.14913E-1 4.53236E-1 4.84808E-1 5.69829E-1 5.82728E-1 6.04848E-1 6.11059E-1 5.77576E-1 6.29488E-1 6.46775E-1 6.50889E-1 6.72312E-1 -9999 -9999 -9999 -9999 -9999 -9999 -9999 -9999 -9999 -9999 -9999 -9999 -9999 -9999 -9999 -9999 -9999
-9999 -9999 -9999 -9999 -9999 -9999 -9999 -9999 -9999 -9999 -9999 -9999 -9999 -9999 -9999 -9999 -9999 -9999 -9999 -9999 -9999 -9999 -9999 -9999 -9999 -9999 -9999 -9999 -9999 -9999 -9999 -9999 -9999 -9999 -9999 -9999 -9999 -9999 -9999 -9999 -9999 -9999 -9999 -9999 -9999 -9999 -9999 -9999 -9999 -9999 -9999 -9999 -9999 -9999 -9999 -9999 -9999 -9999 -9999 -9999 -9999 -9999 -9999 -9999 -9999 -9999 -9999 -9999 -9999 -9999 -9999 -9999 -9999 -9999 -9999 -9999 -9999 -9999 -9999 -9999 -9999 -9999 -9999 -9999 -9999 -9999 -9999 -9999 -9999 -9999 -9999 -9999 -9999 -9999 -9999 -9999 -9999 -9999 -9999 -9999 -9999 -9999 -9999 -9999 -9999 -9999 -9999 -9999 2.25E-1 2.38518E-1 3.08473E-1 3.59938E-1 3.53709E-1 2.43351E-1 2.32478E-1 2.86085E-1 3.14146E-1 3.07174E-1 2.65404E-1 2.59051E-1 2.90966E-1 2.64457E-1 2.13401E-1 1.68757E-1 1.64709E-1 1.78341E-1 2.23439E-1 2.28788E-1 2.22329E-1 2.17285E-1 2.15831E-1 2.12371E-1 2.19674E-1 2.04295E-1 2.42877E-1 2.74441E-1 3.34852E-1 2.70074E-1 2.63254E-1 2.82066E-1 3.90556E-1 3.70027E-1 3.65104E-1 2.63853E-1 2.95539E-1 2.54467E-1 2.93624E-1 2.59827E-1 2.04408E-1 2.46556E-1 1.81491E-1 1.51489E-1 2.00957E-1 1.45013E-1 1.64326E-1 2.42357E-1 2.3151E-1 2.21983E-1 1.71427E-1 1.27375E-1 1.403E-1 1.39358E-1 8.74475E-2 8.49753E-2 6.55169E-2 4.4486E-2 4.19592E-2 4.94049E-2 4.43489E-2 5.1633E-2 6.18276E-2 8.27423E-2 1.08083E-1 1.92159E-1 1.60055E-1 1.41162E-1 1.41162E-1 9.35918E-2 5.3455E-2 6.9269E-2 1.28246E-1 1.81227E-1 1.01131E-1 8.80306E-2 6.21892E-2 5.32778E-2 4.83564E-2 3.24081E-2 3.33237E-2 3.28297E-2 2.61993E-2 3.58447E-2 3.89984E-2 6.84387E-2 9.40646E-2 9.08365E-2 9.24855E-2 1.47818E-1 2.59848E-1 2.91834E-1 3.26223E-1 2.10658E-1 2.41205E-1 2.49953E-1 3.37814E-1 3.69731E-1 3.10175E-1 2.40693E-1 3.20903E-1 2.55851E-1 2.00495E-1 1.29819E-1 9.64486E-2 1.11379E-1 1.39618E-1 2.03842E-1 2.64806E-1 1.97364E-1 1.59433E-1 2.01265E-1 2.87192E-1 3.37782E-1 2.57127E-1 2.06804E-1 3.15571E-1 4.27707E-1 3.88627E-1 3.16391E-1 3.05414E-1 3.9745E-1 4.68603E-1 4.67884E-1 3.7539E-1 2.387E-1 2.43863E-1 3.72112E-1 4.70733E-1 5.16786E-1 4.92987E-1 5.67128E-1 5.95201E-1 5.69615E-1 5.04924E-1 6.023E-1 6.46738E-1 6.43895E-1 6.52569E-1 6.80727E-1 6.68946E-1 -9999 -9999 -9999 -9999 -9999 -9999 -9999 -9999 -9999 -9999 -9999 -9999 -9999 -9999 -9999
-9999 -9999 -9999 -9999 -9999 -9999 -9999 -9999 -9999 -9999 -9999 -9999 -9999 -9999 -9999 -9999 -9999 -9999 -9999 -9999 -9999 -9999 -9999 -9999 -9999 -9999 -9999 -9999 -9999 -9999 -9999 -9999 -9999 -9999 -9999 -9999 -9999 -9999 -9999 -9999 -9999 -9999 -9999 -9999 -9999 -9999 -9999 -9999 -9999 -9999 -9999 -9999 -9999 -9999 -9999 -9999 -9999 -9999 -9999 -9999 -9999 -9999 -9999 -9999 -9999 -9999 -9999 -9999 -9999 -9999 -9999 -9999 -9999 -9999 -9999 -9999 -9999 -9999 -9999 -9999 -9999 -9999 -9999 -9999 -9999 -9999 -9999 -9999 -9999 -9999 -9999 -9999 -9999 -9999 -9999 -9999 -9999 -9999 -9999 -9999 -9999 -9999 -9999 -9999 -9999 -9999 -9999 2.22475E-1 2.18863E-1 2.30399E-1 2.87275E-1 3.42693E-1 3.34544E-1 2.53643E-1 2.13725E-1 2.61839E-1 3.0859E-1 3.39028E-1 3.19293E-1 3.064E-1 2.88792E-1 2.48125E-1 2.03503E-1 1.81161E-1 1.65181E-1 1.68037E-1 1.86822E-1 1.7996E-1 1.88195E-1 2.09565E-1 2.12705E-1 2.23268E-1 2.29211E-1 2.92416E-1 3.33639E-1 2.80131E-1 2.17631E-1 2.12996E-1 2.61119E-1 3.53663E-1 3.40387E-1 3.65683E-1 3.27101E-1 2.89731E-1 2.58017E-1 2.6153E-1 2.8794E-1 2.77881E-1 1.94663E-1 2.41075E-1 1.77131E-1 1.6507E-1 1.5546E-1 1.49532E-1 2.04283E-1 2.18528E-1 2.23822E-1 1.81801E-1 1.49357E-1 1.12768E-1 1.33598E-1 1.38268E-1 9.8302E-2 7.90943E-2 8.75622E-2 6.40725E-2 5.38759E-2 3.77259E-2 4.67121E-2 6.74222E-2 9.22469E-2 1.02898E-1 1.7553E-1 1.80943E-1 1.04235E-1 6.43609E-2 9.38677E-2 8.53602E-2 4.38337E-2 4.97845E-2 8.54724E-2 1.45703E-1 1.44301E-1 1.13191E-1 8.16735E-2 9.19677E-2 5.45547E-2 4.51347E-2 5.91401E-2 3.57931E-2 3.95633E-2 5.22233E-2 6.19008E-2 7.52216E-2 1.15175E-1 1.54484E-1 1.86855E-1 1.49469E-1 1.64304E-1 1.42288E-1 2.53018E-1 3.23767E-1 3.15247E-1 3.5396E-1 3.62457E-1 2.92069E-1 1.89478E-1 1.62114E-1 2.33462E-1 2.92359E-1 2.47808E-1 1.30244E-1 1.01092E-1 8.82362E-2 1.39592E-1 2.01686E-1 2.22733E-1 1.6069E-1 1.83174E-1 2.33934E-1 2.62814E-1 2.27695E-1 2.29393E-1 2.02165E-1 3.17814E-1 3.85405E-1 3.11297E-1 2.29956E-1 2.42197E-1 2.84003E-1 3.00254E-1 3.61299E-1 3.57635E-1 2.45145E-1 2.95777E-1 4.08582E-1 4.37747E-1 4.36461E-1 4.21685E-1 4.93373E-1 5.59996E-1 5.13535E-1 5.33037E-1 6.01477E-1 6.33442E-1 6.56263E-1 6.54206E-1 6.83038E-1 6.72776E-1 -9999 -9999 -9999 -9999 -9999 -9999 -9999 -9999 -9999 -9999 -9999 -9999 -9999 -9999 -9999
-9999 -9999 -9999 -9999 -9999 -9999 -9999 -9999 -9999 -9999 -9999 -9999 -9999 -9999 -9999 -9999 -9999 -9999 -9999 -9999 -9999 -9999 -9999 -9999 -9999 -9999 -9999 -9999 -9999 -9999 -9999 -9999 -9999 -9999 -9999 -9999 -9999 -9999 -9999 -9999 -9999 -9999 -9999 -9999 -9999 -9999 -9999 -9999 -9999 -9999 -9999 -9999 -9999 -9999 -9999 -9999 -9999 -9999 -9999 -9999 -9999 -9999 -9999 -9999 -9999 -9999 -9999 -9999 -9999 -9999 -9999 -9999 -9999 -9999 -9999 -9999 -9999 -9999 -9999 -9999 -9999 -9999 -9999 -9999 -9999 -9999 -9999 -9999 -9999 -9999 -9999 -9999 -9999 -9999 -9999 -9999 -9999 -9999 -9999 -9999 -9999 -9999 -9999 -9999 -9999 -9999 -9999 2.1721E-1 2.14203E-1 2.30972E-1 2.73937E-1 3.49194E-1 3.40676E-1 2.55269E-1 2.08587E-1 2.3061E-1 3.04219E-1 3.64483E-1 3.67665E-1 3.44488E-1 2.69146E-1 2.38296E-1 2.05454E-1 1.85264E-1 1.7514E-1 1.55103E-1 1.76986E-1 1.91932E-1 2.17964E-1 2.15589E-1 2.03304E-1 2.26512E-1 2.78635E-1 3.96072E-1 3.83776E-1 3.25483E-1 1.8E-1 2.24954E-1 3.19153E-1 3.6919E-1 3.31113E-1 3.62406E-1 2.77933E-1 2.4045E-1 2.55118E-1 2.33351E-1 2.22797E-1 1.92646E-1 2.48841E-1 2.06803E-1 1.52474E-1 2.05076E-1 1.54972E-1 1.76177E-1 2.30128E-1 2.12287E-1 1.74228E-1 1.2827E-1 1.1781E-1 9.945E-2 8.52125E-2 1.03877E-1 6.97197E-2 7.59246E-2 5.97153E-2 6.0906E-2 5.07991E-2 3.57712E-2 5.7598E-2 7.99627E-2 1.09204E-1 1.55148E-1 1.55148E-1 1.08964E-1 6.75232E-2 3.91912E-2 5.59521E-2 4.42941E-2 4.85027E-2 6.94516E-2 9.80841E-2 1.12605E-1 1.60373E-1 1.36485E-1 1.56887E-1 1.28667E-1 8.30404E-2 8.96581E-2 6.23893E-2 6.09837E-2 7.39417E-2 6.46052E-2 5.20281E-2 5.73231E-2 7.15962E-2 1.15074E-1 2.24E-1 2.87929E-1 1.18347E-1 1.33116E-1 2.62114E-1 2.18696E-1 2.36278E-1 3.29032E-1 3.20924E-1 2.53091E-1 1.54908E-1 1.18477E-1 1.56252E-1 1.64865E-1 2.27055E-1 1.88372E-1 1.10657E-1 7.79778E-2 1.31852E-1 1.74379E-1 1.3243E-1 1.24529E-1 1.55735E-1 1.52276E-1 1.96433E-1 1.34557E-1 1.62536E-1 2.39994E-1 3.16306E-1 2.79161E-1 1.93656E-1 2.7531E-1 3.00076E-1 2.39625E-1 2.29361E-1 2.60093E-1 2.75846E-1 2.24201E-1 2.80404E-1 3.94933E-1 3.6324E-1 2.7968E-1 3.18747E-1 4.24865E-1 5.26904E-1 4.14359E-1 4.7253E-1 6.14181E-1 6.34558E-1 6.5186E-1 6.33509E-1 6.53569E-1 -9999 -9999 -9999 -9999 -9999 -9999 -9999 -9999 -9999 -9999 -9999 -9999 -9999 -9999 -9999 -9999
-9999 -9999 -9999 -9999 -9999 -9999 -9999 -9999 -9999 -9999 -9999 -9999 -9999 -9999 -9999 -9999 -9999 -9999 -9999 -9999 -9999 -9999 -9999 -9999 -9999 -9999 -9999 -9999 -9999 -9999 -9999 -9999 -9999 -9999 -9999 -9999 -9999 -9999 -9999 -9999 -9999 -9999 -9999 -9999 -9999 -9999 -9999 -9999 -9999 -9999 -9999 -9999 -9999 -9999 -9999 -9999 -9999 -9999 -9999 -9999 -9999 -9999 -9999 -9999 -9999 -9999 -9999 -9999 -9999 -9999 -9999 -9999 -9999 -9999 -9999 -9999 -9999 -9999 -9999 -9999 -9999 -9999 -9999 -9999 -9999 -9999 -9999 -9999 -9999 -9999 -9999 -9999 -9999 -9999 -9999 -9999 -9999 -9999 -9999 -9999 -9999 -9999 -9999 -9999 -9999 -9999 -9999 2.1366E-1 2.15566E-1 2.37456E-1 3.2545E-1 3.95334E-1 3.55844E-1 2.61177E-1 1.97192E-1 2.24933E-1 2.81514E-1 3.53051E-1 3.84213E-1 3.24587E-1 2.86738E-1 2.50369E-1 2.16336E-1 1.88127E-1 1.63868E-1 1.69099E-1 1.84857E-1 2.01727E-1 2.15926E-1 1.97809E-1 2.00268E-1 2.4445E-1 3.42594E-1 4.41267E-1 3.7191E-1 2.44606E-1 2.0598E-1 2.71148E-1 3.45556E-1 3.31074E-1 3.16114E-1 3.03145E-1 2.50697E-1 2.05401E-1 2.40551E-1 2.5375E-1 2.09241E-1 1.81447E-1 2.31963E-1 1.48501E-1 1.29936E-1 1.46009E-1 1.33873E-1 1.92529E-1 2.31391E-1 1.55188E-1 1.46246E-1 1.10342E-1 8.03326E-2 8.38215E-2 9.3411E-2 7.52033E-2 5.85189E-2 4.67094E-2 4.07786E-2 4.59883E-2 4.93557E-2 2.96371E-2 5.42662E-2 8.03866E-2 1.06977E-1 1.50364E-1 1.10892E-1 8.74533E-2 7.80521E-2 4.37569E-2 3.47253E-2 3.65674E-2 6.32526E-2 9.77473E-2 1.23536E-1 1.12297E-1 9.43305E-2 7.72015E-2 1.12605E-1 1.44355E-1 1.30027E-1 1.04545E-1 8.7401E-2 8.84877E-2 5.37752E-2 4.96346E-2 5.77891E-2 9.02948E-2 1.05367E-1 1.03517E-1 1.59282E-1 1.18342E-1 1.68891E-1 2.12834E-1 2.76163E-1 2.00147E-1 1.87574E-1 2.92514E-1 2.67319E-1 2.97049E-1 2.1977E-1 1.40222E-1 9.74137E-2 1.00781E-1 1.39711E-1 1.76484E-1 1.14718E-1 7.8133E-2 1.16371E-1 1.06169E-1 1.06506E-1 7.23016E-2 7.58089E-2 1.06508E-1 1.09244E-1 7.89037E-2 9.59036E-2 1.75348E-1 2.14062E-1 2.20843E-1 2.29509E-1 2.83787E-1 3.37199E-1 2.83824E-1 2.88567E-1 2.58426E-1 2.60237E-1 2.05631E-1 1.86481E-1 3.11514E-1 2.79012E-1 2.14495E-1 3.00343E-1 4.14676E-1 4.55702E-1 3.75349E-1 4.53706E-1 5.4353E-1 5.66753E-1 6.30268E-1 5.78939E-1 6.27931E-1 -9999 -9999 -9999 -9999 -9999 -9999 -9999 -9999 -9999 -9999 -9999 -9999 -9999 -9999 -9999 -9999
-9999 -9999 -9999 -9999 -9999 -9999 -9999 -9999 -9999 -9999 -9999 -9999 -9999 -9999 -9999 -9999 -9999 -9999 -9999 -9999 -9999 -9999 -9999 -9999 -9999 -9999 -9999 -9999 -9999 -9999 -9999 -9999 -9999 -9999 -9999 -9999 -9999 -9999 -9999 -9999 -9999 -9999 -9999 -9999 -9999 -9999 -9999 -9999 -9999 -9999 -9999 -9999 -9999 -9999 -9999 -9999 -9999 -9999 -9999 -9999 -9999 -9999 -9999 -9999 -9999 -9999 -9999 -9999 -9999 -9999 -9999 -9999 -9999 -9999 -9999 -9999 -9999 -9999 -9999 -9999 -9999 -9999 -9999 -9999 -9999 -9999 -9999 -9999 -9999 -9999 -9999 -9999 -9999 -9999 -9999 -9999 -9999 -9999 -9999 -9999 -9999 -9999 -9999 -9999 -9999 -9999 2.1584E-1 2.14748E-1 2.1406E-1 2.53968E-1 3.36837E-1 4.12315E-1 3.70572E-1 2.46163E-1 2.08881E-1 2.10016E-1 2.54956E-1 2.92436E-1 3.43323E-1 3.56248E-1 3.13419E-1 2.7089E-1 2.01131E-1 1.72253E-1 1.6934E-1 1.91444E-1 1.87193E-1 1.99847E-1 1.74182E-1 1.85597E-1 2.40505E-1 3.28946E-1 4.28632E-1 4.07708E-1 3.26933E-1 2.09193E-1 2.57052E-1 3.50925E-1 3.45623E-1 3.04887E-1 3.21245E-1 2.60915E-1 2.38199E-1 2.03262E-1 1.93114E-1 2.0235E-1 1.39049E-1 1.87471E-1 1.92851E-1 1.18314E-1 1.16642E-1 1.19767E-1 1.20861E-1 1.73259E-1 1.56958E-1 1.11127E-1 1.44079E-1 1.0129E-1 1.01343E-1 1.02907E-1 9.21763E-2 8.20036E-2 7.46304E-2 7.57971E-2 5.93613E-2 5.22379E-2 4.47851E-2 3.2174E-2 6.00704E-2 8.60547E-2 1.04333E-1 1.18449E-1 5.71289E-2 5.0715E-2 6.04052E-2 4.23499E-2 2.28837E-2 2.2838E-2 4.42972E-2 7.99602E-2 6.19846E-2 4.14743E-2 4.1266E-2 4.43524E-2 9.65217E-2 1.31179E-1 8.59947E-2 8.11116E-2 6.74261E-2 5.65632E-2 4.73388E-2 3.88066E-2 8.05073E-2 1.21709E-1 1.73935E-1 2.1645E-1 1.22724E-1 1.2492E-1 2.18058E-1 2.62196E-1 2.77774E-1 2.10393E-1 1.38137E-1 2.37727E-1 2.42257E-1 2.17735E-1 2.63578E-1 1.57694E-1 1.01903E-1 9.04221E-2 8.77883E-2 9.22299E-2 9.05266E-2 5.59783E-2 9.09053E-2 6.98165E-2 4.86517E-2 3.75062E-2 4.76145E-2 6.88694E-2 8.28298E-2 1.03994E-1 1.3721E-1 2.05375E-1 2.32554E-1 2.63654E-1 2.34991E-1 2.21751E-1 2.8582E-1 3.32361E-1 3.64992E-1 3.58327E-1 3.34021E-1 2.60631E-1 1.587E-1 2.27591E-1 2.07316E-1 1.61177E-1 2.60128E-1 2.83816E-1 3.1508E-1 2.98403E-1 3.56609E-1 4.3241E-1 5.18576E-1 5.8922E-1 4.88623E-1 5.44221E-1 -9999 -9999 -9999 -9999 -9999 -9999 -9999 -9999 -9999 -9999 -9999 -9999 -9999 -9999 -9999 -9999
-9999 -9999 -9999 -9999 -9999 -9999 -9999 -9999 -9999 -9999 -9999 -9999 -9999 -9999 -9999 -9999 -9999 -9999 -9999 -9999 -9999 -9999 -9999 -9999 -9999 -9999 -9999 -9999 -9999 -9999 -9999 -9999 -9999 -9999 -9999 -9999 -9999 -9999 -9999 -9999 -9999 -9999 -9999 -9999 -9999 -9999 -9999 -9999 -9999 -9999 -9999 -9999 -9999 -9999 -9999 -9999 -9999 -9999 -9999 -9999 -9999 -9999 -9999 -9999 -9999 -9999 -9999 -9999 -9999 -9999 -9999 -9999 -9999 -9999 -9999 -9999 -9999 -9999 -9999 -9999 -9999 -9999 -9999 -9999 -9999 -9999 -9999 -9999 -9999 -9999 -9999 -9999 -9999 -9999 -9999 -9999 -9999 -9999 -9999 -9999 -9999 -9999 -9999 -9999 -9999 -9999 2.12306E-1 2.03818E-1 2.46572E-1 3.02209E-1 3.21265E-1 3.32911E-1 3.17494E-1 2.45211E-1 2.3996E-1 2.31269E-1 2.22548E-1 2.70552E-1 3.51936E-1 3.79823E-1 3.50764E-1 2.58964E-1 2.01958E-1 1.71034E-1 1.71765E-1 2.01772E-1 1.6711E-1 1.71527E-1 1.63835E-1 1.94385E-1 3.12192E-1 4.04512E-1 3.84076E-1 3.75091E-1 2.39853E-1 2.36788E-1 3.08187E-1 3.01902E-1 3.1645E-1 3.11031E-1 2.97431E-1 2.22246E-1 1.79098E-1 1.86728E-1 1.89785E-1 1.60388E-1 1.83957E-1 1.99047E-1 1.57562E-1 1.40028E-1 1.42549E-1 1.60909E-1 1.1792E-1 9.05014E-2 1.07797E-1 1.55991E-1 1.3423E-1 1.12213E-1 1.12213E-1 9.11447E-2 9.27127E-2 7.28465E-2 6.98442E-2 6.36758E-2 4.62546E-2 4.75574E-2 4.80615E-2 3.13439E-2 3.58509E-2 5.33249E-2 8.2763E-2 8.41815E-2 4.83558E-2 3.91533E-2 3.0251E-2 2.32503E-2 2.22892E-2 2.35028E-2 4.74569E-2 6.2031E-2 3.89394E-2 2.66067E-2 3.22109E-2 4.95255E-2 7.16256E-2 9.97934E-2 9.80466E-2 8.1563E-2 4.33255E-2 2.92177E-2 2.90146E-2 3.35353E-2 5.23911E-2 5.72765E-2 9.4552E-2 1.12156E-1 1.62133E-1 2.00673E-1 2.69924E-1 1.80607E-1 1.95122E-1 1.37837E-1 1.13137E-1 1.73158E-1 2.28946E-1 2.03896E-1 2.37163E-1 2.1977E-1 1.48361E-1 1.42788E-1 1.19779E-1 8.93834E-2 4.41154E-2 5.21783E-2 7.7615E-2 4.73233E-2 3.16392E-2 4.90921E-2 6.3175E-2 1.09456E-1 1.41434E-1 1.65963E-1 1.9193E-1 1.51908E-1 1.99266E-1 2.37826E-1 1.44206E-1 1.37512E-1 2.20211E-1 2.63208E-1 3.69511E-1 3.77663E-1 2.60581E-1 2.04346E-1 1.25983E-1 1.46656E-1 1.61085E-1 1.46273E-1 1.76779E-1 2.69362E-1 3.86715E-1 3.77757E-1 4.0413E-1 4.64861E-1 4.7734E-1 5.15654E-1 4.97733E-1 4.63512E-1 -9999 -9999 -9999 -9999 -9999 -9999 -9999 -9999 -9999 -9999 -9999 -9999 -9999 -9999 -9999 -9999
-9999 -9999 -9999 -9999 -9999 -9999 -9999 -9999 -9999 -9999 -9999 -9999 -9999 -9999 -9999 -9999 -9999 -9999 -9999 -9999 -9999 -9999 -9999 -9999 -9999 -9999 -9999 -9999 -9999 -9999 -9999 -9999 -9999 -9999 -9999 -9999 -9999 -9999 -9999 -9999 -9999 -9999 -9999 -9999 -9999 -9999 -9999 -9999 -9999 -9999 -9999 -9999 -9999 -9999 -9999 -9999 -9999 -9999 -9999 -9999 -9999 -9999 -9999 -9999 -9999 -9999 -9999 -9999 -9999 -9999 -9999 -9999 -9999 -9999 -9999 -9999 -9999 -9999 -9999 -9999 -9999 -9999 -9999 -9999 -9999 -9999 -9999 -9999 -9999 -9999 -9999 -9999 -9999 -9999 -9999 -9999 -9999 -9999 -9999 -9999 -9999 -9999 -9999 -9999 -9999 2.10689E-1 1.91059E-1 2.10289E-1 2.77815E-1 3.10218E-1 2.71855E-1 2.80765E-1 2.84993E-1 2.40484E-1 2.47861E-1 2.43198E-1 2.38137E-1 2.77081E-1 3.7305E-1 3.73482E-1 3.3701E-1 2.54387E-1 1.97575E-1 1.70307E-1 1.71034E-1 1.80219E-1 1.59846E-1 1.60806E-1 1.80767E-1 2.58124E-1 2.80439E-1 3.85592E-1 3.76805E-1 3.36874E-1 2.20468E-1 2.48744E-1 2.83611E-1 3.2963E-1 3.28758E-1 3.20519E-1 2.54163E-1 1.91152E-1 1.52616E-1 1.57918E-1 1.50186E-1 1.70581E-1 1.88868E-1 1.95311E-1 1.41975E-1 1.00508E-1 9.84459E-2 1.43829E-1 1.09011E-1 6.373E-2 1.16789E-1 1.69856E-1 1.28509E-1 7.57225E-2 6.68571E-2 6.89036E-2 8.10229E-2 6.91651E-2 5.03211E-2 5.71451E-2 5.91095E-2 4.08381E-2 3.6464E-2 2.74816E-2 2.92642E-2 4.53236E-2 4.15638E-2 5.84607E-2 5.6769E-2 3.87139E-2 2.77864E-2 3.5764E-2 3.05018E-2 2.30035E-2 2.90089E-2 3.65924E-2 2.28719E-2 2.38817E-2 3.29164E-2 2.68159E-2 3.32648E-2 7.10303E-2 1.03043E-1 6.10374E-2 6.06442E-2 4.27648E-2 2.72821E-2 3.22041E-2 5.94683E-2 8.83421E-2 6.06082E-2 6.79622E-2 9.39044E-2 2.16026E-1 2.35537E-1 1.44306E-1 1.09742E-1 1.08852E-1 9.87574E-2 1.81059E-1 1.6845E-1 1.44499E-1 1.19754E-1 1.84105E-1 2.07357E-1 1.73259E-1 1.09693E-1 6.98882E-2 3.49512E-2 5.06339E-2 4.50482E-2 3.36601E-2 3.65411E-2 6.10049E-2 8.60284E-2 9.34929E-2 1.25859E-1 1.25074E-1 1.72309E-1 1.05797E-1 1.47922E-1 1.9278E-1 1.34935E-1 9.76411E-2 1.57559E-1 3.21245E-1 3.61597E-1 2.82168E-1 2.68338E-1 2.1643E-1 1.39612E-1 1.00048E-1 1.95701E-1 2.26339E-1 2.19222E-1 3.74176E-1 4.79479E-1 5.46098E-1 4.83214E-1 5.91479E-1 5.67472E-1 4.31446E-1 4.09816E-1 4.65777E-1 6.50878E-1 -9999 -9999 -9999 -9999 -9999 -9999 -9999 -9999 -9999 -9999 -9999 -9999 -9999 -9999 -9999
-9999 -9999 -9999 -9999 -9999 -9999 -9999 -9999 -9999 -9999 -9999 -9999 -9999 -9999 -9999 -9999 -9999 -9999 -9999 -9999 -9999 -9999 -9999 -9999 -9999 -9999 -9999 -9999 -9999 -9999 -9999 -9999 -9999 -9999 -9999 -9999 -9999 -9999 -9999 -9999 -9999 -9999 -9999 -9999 -9999 -9999 -9999 -9999 -9999 -9999 -9999 -9999 -9999 -9999 -9999 -9999 -9999 -9999 -9999 -9999 -9999 -9999 -9999 -9999 -9999 -9999 -9999 -9999 -9999 -9999 -9999 -9999 -9999 -9999 -9999 -9999 -9999 -9999 -9999 -9999 -9999 -9999 -9999 -9999 -9999 -9999 -9999 -9999 -9999 -9999 -9999 -9999 -9999 -9999 -9999 -9999 -9999 -9999 -9999 -9999 -9999 -9999 -9999 -9999 -9999 1.8014E-1 1.82429E-1 2.16085E-1 2.59252E-1 2.50373E-1 2.37368E-1 2.54253E-1 2.75317E-1 2.59816E-1 2.27027E-1 2.1263E-1 2.17595E-1 2.72356E-1 3.22617E-1 3.2508E-1 2.90463E-1 2.18161E-1 1.885E-1 1.58927E-1 1.61463E-1 1.78956E-1 1.64305E-1 1.76493E-1 2.59468E-1 3.09036E-1 3.573E-1 4.17287E-1 3.51444E-1 2.89666E-1 1.99383E-1 2.26351E-1 2.64255E-1 2.64042E-1 3.10501E-1 2.92527E-1 1.82913E-1 1.67638E-1 1.50051E-1 1.58256E-1 1.15837E-1 1.38063E-1 1.53124E-1 1.60702E-1 1.22442E-1 1.31729E-1 8.28582E-2 8.10734E-2 6.82971E-2 5.79341E-2 1.00145E-1 1.31263E-1 8.82127E-2 6.34131E-2 6.18732E-2 8.46727E-2 7.09629E-2 6.29644E-2 5.63353E-2 4.39652E-2 5.5026E-2 4.07256E-2 3.70518E-2 2.91619E-2 2.86122E-2 3.4912E-2 2.68199E-2 4.79531E-2 3.78976E-2 4.34343E-2 3.94E-2 3.76632E-2 3.47837E-2 2.43162E-2 2.24464E-2 1.89236E-2 2.15157E-2 2.00874E-2 2.35279E-2 3.78531E-2 4.41586E-2 7.10303E-2 1.02299E-1 5.27425E-2 5.62275E-2 6.16336E-2 5.16263E-2 4.58315E-2 6.82146E-2 1.37022E-1 9.60129E-2 1.20272E-1 1.50533E-1 2.18324E-1 1.6685E-1 1.07325E-1 7.03842E-2 7.64938E-2 9.86383E-2 1.46756E-1 1.02931E-1 9.12712E-2 7.3329E-2 1.1856E-1 1.73259E-1 1.1792E-1 1.08899E-1 5.90416E-2 2.56783E-2 3.47519E-2 2.51182E-2 2.8174E-2 3.52593E-2 5.18888E-2 5.53103E-2 5.38513E-2 9.22843E-2 1.40662E-1 1.33077E-1 1.01801E-1 1.3143E-1 1.39264E-1 1.2993E-1 8.73107E-2 1.61193E-1 2.71972E-1 4.10711E-1 3.91984E-1 3.3895E-1 3.07538E-1 2.71324E-1 1.57476E-1 2.67608E-1 2.57769E-1 1.78442E-1 3.01057E-1 4.58882E-1 6.09156E-1 5.87209E-1 6.71594E-1 6.24463E-1 5.31275E-1 5.72321E-1 6.1986E-1 -9999 -9999 -9999 -9999 -9999 -9999 -9999 -9999 -9999 -9999 -9999 -9999 -9999 -9999 -9999 -9999
-9999 -9999 -9999 -9999 -9999 -9999 -9999 -9999 -9999 -9999 -9999 -9999 -9999 -9999 -9999 -9999 -9999 -9999 -9999 -9999 -9999 -9999 -9999 -9999 -9999 -9999 -9999 -9999 -9999 -9999 -9999 -9999 -9999 -9999 -9999 -9999 -9999 -9999 -9999 -9999 -9999 -9999 -9999 -9999 -9999 -9999 -9999 -9999 -9999 -9999 -9999 -9999 -9999 -9999 -9999 -9999 -9999 -9999 -9999 -9999 -9999 -9999 -9999 -9999 -9999 -9999 -9999 -9999 -9999 -9999 -9999 -9999 -9999 -9999 -9999 -9999 -9999 -9999 -9999 -9999 -9999 -9999 -9999 -9999 -9999 -9999 -9999 -9999 -9999 -9999 -9999 -9999 -9999 -9999 -9999 -9999 -9999 -9999 -9999 -9999 -9999 -9999 -9999 -9999 -9999 1.75877E-1 1.81154E-1 2.18464E-1 2.1489E-1 2.17504E-1 2.08269E-1 2.26982E-1 2.46263E-1 2.75026E-1 2.81622E-1 2.35917E-1 2.06948E-1 2.25703E-1 2.84552E-1 2.78258E-1 2.20803E-1 1.97575E-1 1.64738E-1 1.56424E-1 1.61E-1 1.95461E-1 1.75955E-1 1.98685E-1 2.97722E-1 3.84887E-1 4.06325E-1 3.94696E-1 3.63939E-1 2.22593E-1 2.3845E-1 2.31572E-1 2.69643E-1 2.91015E-1 2.64959E-1 2.42135E-1 1.92608E-1 1.61504E-1 1.55017E-1 1.46909E-1 9.76131E-2 6.66825E-2 8.91557E-2 8.71796E-2 9.6882E-2 1.22232E-1 9.85072E-2 6.22469E-2 4.99513E-2 6.37994E-2 8.28407E-2 7.97253E-2 8.92241E-2 5.85331E-2 4.62447E-2 6.4613E-2 8.33219E-2 6.16687E-2 5.74796E-2 4.45169E-2 4.42807E-2 3.51415E-2 3.40312E-2 2.83708E-2 2.01866E-2 2.2585E-2 2.26254E-2 2.60222E-2 2.73481E-2 4.05392E-2 2.99926E-2 2.58025E-2 3.83317E-2 2.9051E-2 2.24811E-2 1.64515E-2 1.53757E-2 2.01212E-2 3.13788E-2 7.24848E-2 9.33461E-2 8.29106E-2 7.48117E-2 4.05865E-2 3.30274E-2 4.18401E-2 3.78957E-2 6.66718E-2 9.79101E-2 7.1694E-2 7.32704E-2 1.15549E-1 1.99992E-1 1.84933E-1 1.33906E-1 7.06088E-2 4.71706E-2 5.88713E-2 9.86185E-2 9.95831E-2 8.9836E-2 5.55204E-2 3.90962E-2 6.5799E-2 1.04395E-1 1.09754E-1 5.97316E-2 3.0234E-2 1.7309E-2 1.80551E-2 1.65934E-2 2.13107E-2 2.7538E-2 2.93132E-2 4.76826E-2 7.09575E-2 1.17711E-1 1.22788E-1 8.78361E-2 8.21047E-2 1.11006E-1 1.02436E-1 8.38058E-2 7.88288E-2 1.86987E-1 2.72615E-1 3.19918E-1 4.18908E-1 4.32411E-1 4.43896E-1 4.12529E-1 2.53157E-1 3.51878E-1 3.75201E-1 2.28047E-1 2.27158E-1 3.94224E-1 6.0606E-1 6.70301E-1 6.54501E-1 6.43003E-1 6.73377E-1 -9999 -9999 -9999 -9999 -9999 -9999 -9999 -9999 -9999 -9999 -9999 -9999 -9999 -9999 -9999 -9999 -9999 -9999
-9999 -9999 -9999 -9999 -9999 -9999 -9999 -9999 -9999 -9999 -9999 -9999 -9999 -9999 -9999 -9999 -9999 -9999 -9999 -9999 -9999 -9999 -9999 -9999 -9999 -9999 -9999 -9999 -9999 -9999 -9999 -9999 -9999 -9999 -9999 -9999 -9999 -9999 -9999 -9999 -9999 -9999 -9999 -9999 -9999 -9999 -9999 -9999 -9999 -9999 -9999 -9999 -9999 -9999 -9999 -9999 -9999 -9999 -9999 -9999 -9999 -9999 -9999 -9999 -9999 -9999 -9999 -9999 -9999 -9999 -9999 -9999 -9999 -9999 -9999 -9999 -9999 -9999 -9999 -9999 -9999 -9999 -9999 -9999 -9999 -9999 -9999 -9999 -9999 -9999 -9999 -9999 -9999 -9999 -9999 -9999 -9999 -9999 -9999 -9999 -9999 -9999 -9999 -9999 1.78626E-1 1.74145E-1 1.86336E-1 1.88654E-1 1.95839E-1 1.97192E-1 2.06344E-1 2.04986E-1 2.24332E-1 2.64507E-1 3.18726E-1 3.01136E-1 2.24507E-1 2.17964E-1 2.65091E-1 2.35689E-1 2.08432E-1 1.77911E-1 1.6691E-1 1.5805E-1 1.63601E-1 2.17993E-1 1.886E-1 2.6431E-1 3.65925E-1 4.22097E-1 4.09799E-1 3.61298E-1 3.16183E-1 2.4609E-1 2.618E-1 2.66325E-1 2.34258E-1 2.60508E-1 2.36852E-1 2.05729E-1 1.87542E-1 1.62592E-1 1.42441E-1 8.9654E-2 5.10482E-2 4.11259E-2 5.66813E-2 6.43513E-2 5.55535E-2 9.41981E-2 7.57342E-2 3.64679E-2 2.53196E-2 3.61245E-2 3.50975E-2 4.92936E-2 7.10304E-2 4.92867E-2 2.98226E-2 3.50975E-2 4.00614E-2 2.86122E-2 2.49326E-2 2.86164E-2 2.97949E-2 2.07604E-2 2.64974E-2 1.91062E-2 1.53243E-2 1.36964E-2 1.61676E-2 1.49067E-2 2.0749E-2 3.78727E-2 3.02791E-2 1.96911E-2 1.69419E-2 1.55936E-2 1.11276E-2 1.26889E-2 1.89042E-2 3.26259E-2 5.43877E-2 7.17944E-2 5.29687E-2 3.47093E-2 4.93085E-2 3.42978E-2 2.62776E-2 3.02724E-2 2.86301E-2 5.63778E-2 8.66053E-2 4.80722E-2 8.15489E-2 1.46685E-1 1.88726E-1 1.19451E-1 1.06634E-1 7.00825E-2 4.26028E-2 5.68811E-2 7.48401E-2 7.6601E-2 9.04419E-2 6.38766E-2 3.4737E-2 4.44951E-2 5.83748E-2 6.59171E-2 3.96953E-2 1.5883E-2 2.04424E-2 1.89061E-2 1.67125E-2 1.8741E-2 2.66235E-2 2.45446E-2 3.13534E-2 5.37827E-2 6.83251E-2 7.89037E-2 4.47271E-2 5.43135E-2 5.76165E-2 7.24686E-2 5.32653E-2 9.68459E-2 1.54381E-1 1.60589E-1 1.83307E-1 2.77093E-1 3.11112E-1 4.67373E-1 4.6507E-1 4.08696E-1 4.70562E-1 2.95254E-1 2.09881E-1 2.47447E-1 4.02896E-1 5.32676E-1 6.40093E-1 6.57594E-1 -9999 -9999 -9999 -9999 -9999 -9999 -9999 -9999 -9999 -9999 -9999 -9999 -9999 -9999 -9999 -9999 -9999 -9999 -9999 -9999
-9999 -9999 -9999 -9999 -9999 -9999 -9999 -9999 -9999 -9999 -9999 -9999 -9999 -9999 -9999 -9999 -9999 -9999 -9999 -9999 -9999 -9999 -9999 -9999 -9999 -9999 -9999 -9999 -9999 -9999 -9999 -9999 -9999 -9999 -9999 -9999 -9999 -9999 -9999 -9999 -9999 -9999 -9999 -9999 -9999 -9999 -9999 -9999 -9999 -9999 -9999 -9999 -9999 -9999 -9999 -9999 -9999 -9999 -9999 -9999 -9999 -9999 -9999 -9999 -9999 -9999 -9999 -9999 -9999 -9999 -9999 -9999 -9999 -9999 -9999 -9999 -9999 -9999 -9999 -9999 -9999 -9999 -9999 -9999 -9999 -9999 -9999 -9999 -9999 -9999 -9999 -9999 -9999 -9999 -9999 -9999 -9999 -9999 -9999 -9999 -9999 -9999 -9999 -9999 1.76623E-1 1.60243E-1 1.69482E-1 1.75103E-1 1.85268E-1 1.87085E-1 1.82222E-1 1.97548E-1 2.17304E-1 2.53381E-1 3.16126E-1 3.13326E-1 2.64703E-1 2.3538E-1 2.64423E-1 2.00684E-1 1.86593E-1 1.74676E-1 1.62665E-1 1.5332E-1 1.52905E-1 2.02917E-1 2.43445E-1 3.28169E-1 3.86132E-1 3.93355E-1 4.05146E-1 3.6678E-1 2.86612E-1 2.80119E-1 2.63388E-1 2.53311E-1 2.37548E-1 1.91957E-1 2.02212E-1 1.78711E-1 1.50034E-1 1.15908E-1 8.27181E-2 5.56963E-2 4.7355E-2 6.49153E-2 5.396E-2 6.4408E-2 5.6957E-2 4.14151E-2 3.63575E-2 2.46103E-2 1.76386E-2 2.38473E-2 2.19676E-2 3.31415E-2 3.50975E-2 2.85995E-2 2.76324E-2 2.67606E-2 2.49438E-2 1.80329E-2 1.8047E-2 1.91062E-2 1.71129E-2 1.71129E-2 1.91062E-2 1.91062E-2 1.61943E-2 1.33347E-2 7.54411E-3 1.11676E-2 1.86009E-2 2.76856E-2 1.99831E-2 1.67097E-2 1.05754E-2 9.42556E-3 1.17186E-2 2.11359E-2 3.06298E-2 4.50491E-2 6.53847E-2 4.75704E-2 3.80161E-2 1.966E-2 2.89616E-2 1.7639E-2 1.77915E-2 3.54093E-2 4.98873E-2 6.20555E-2 6.65589E-2 5.98975E-2 9.44882E-2 1.72051E-1 1.27108E-1 1.1469E-1 5.84594E-2 4.54245E-2 3.48747E-2 3.96676E-2 5.0261E-2 4.80556E-2 6.56604E-2 4.49038E-2 3.47475E-2 2.3392E-2 3.3926E-2 3.882E-2 2.58789E-2 1.72367E-2 2.38403E-2 2.93347E-2 2.02722E-2 2.33957E-2 2.9166E-2 3.17836E-2 2.82673E-2 3.48868E-2 3.35813E-2 3.6492E-2 4.55585E-2 5.22148E-2 4.5294E-2 3.92407E-2 4.6176E-2 8.14464E-2 9.23873E-2 1.04967E-1 9.74553E-2 1.54455E-1 2.34972E-1 4.87475E-1 5.65508E-1 5.88815E-1 5.28656E-1 3.43004E-1 2.49382E-1 2.35065E-1 3.72986E-1 3.97436E-1 5.13891E-1 5.20847E-1 6.39458E-1 -9999 -9999 -9999 -9999 -9999 -9999 -9999 -9999 -9999 -9999 -9999 -9999 -9999 -9999 -9999 -9999 -9999 -9999 -9999
-9999 -9999 -9999 -9999 -9999 -9999 -9999 -9999 -9999 -9999 -9999 -9999 -9999 -9999 -9999 -9999 -9999 -9999 -9999 -9999 -9999 -9999 -9999 -9999 -9999 -9999 -9999 -9999 -9999 -9999 -9999 -9999 -9999 -9999 -9999 -9999 -9999 -9999 -9999 -9999 -9999 -9999 -9999 -9999 -9999 -9999 -9999 -9999 -9999 -9999 -9999 -9999 -9999 -9999 -9999 -9999 -9999 -9999 -9999 -9999 -9999 -9999 -9999 -9999 -9999 -9999 -9999 -9999 -9999 -9999 -9999 -9999 -9999 -9999 -9999 -9999 -9999 -9999 -9999 -9999 -9999 -9999 -9999 -9999 -9999 -9999 -9999 -9999 -9999 -9999 -9999 -9999 -9999 -9999 -9999 -9999 -9999 -9999 -9999 -9999 -9999 -9999 -9999 1.7913E-1 1.61168E-1 1.60243E-1 1.66607E-1 1.67083E-1 1.68519E-1 1.57302E-1 1.6976E-1 1.91905E-1 2.1039E-1 2.1419E-1 2.7483E-1 3.31732E-1 3.05636E-1 2.59676E-1 2.38435E-1 2.08912E-1 1.90834E-1 1.7521E-1 1.61307E-1 1.39611E-1 1.56825E-1 2.0102E-1 2.72546E-1 3.40895E-1 3.59365E-1 3.90015E-1 3.69889E-1 3.09245E-1 2.56414E-1 2.57995E-1 2.19358E-1 2.01763E-1 2.10595E-1 2.24124E-1 1.89315E-1 1.44697E-1 1.00613E-1 1.08784E-1 1.03697E-1 7.78569E-2 8.47067E-2 1.18548E-1 7.57841E-2 4.64443E-2 3.80316E-2 2.98226E-2 2.67417E-2 2.03333E-2 1.6702E-2 2.52375E-2 2.89408E-2 1.79898E-2 2.11929E-2 2.73717E-2 3.90578E-2 4.49272E-2 3.27042E-2 2.67198E-2 3.16358E-2 2.60701E-2 2.22145E-2 2.17758E-2 2.19942E-2 1.41194E-2 1.12212E-2 9.73013E-3 7.78938E-3 1.11789E-2 1.32808E-2 2.04974E-2 1.7273E-2 1.1674E-2 8.95179E-3 7.74643E-3 9.37398E-3 1.26947E-2 2.28264E-2 4.88543E-2 5.12026E-2 2.76218E-2 2.0444E-2 1.39282E-2 1.95786E-2 1.51438E-2 2.2327E-2 4.17002E-2 8.23782E-2 1.14578E-1 4.21097E-2 6.51417E-2 1.33906E-1 1.49294E-1 8.8549E-2 7.36325E-2 5.42112E-2 3.14952E-2 3.18432E-2 3.60934E-2 3.15327E-2 2.70872E-2 5.02285E-2 3.49162E-2 1.86723E-2 1.62486E-2 2.43262E-2 2.22225E-2 2.63731E-2 3.30498E-2 2.78537E-2 3.79569E-2 2.20744E-2 3.33712E-2 3.9996E-2 5.94119E-2 4.6282E-2 4.38029E-2 3.63478E-2 4.33534E-2 6.5262E-2 8.67399E-2 7.80755E-2 5.9678E-2 5.67494E-2 7.79969E-2 9.5128E-2 8.47103E-2 6.30287E-2 9.6708E-2 1.81326E-1 3.12219E-1 3.32734E-1 4.32164E-1 5.95082E-1 4.81397E-1 4.45636E-1 3.30536E-1 2.7839E-1 2.93041E-1 3.94416E-1 4.30501E-1 5.84555E-1 6.31116E-1 -9999 -9999 -9999 -9999 -9999 -9999 -9999 -9999 -9999 -9999 -9999 -9999 -9999 -9999 -9999 -9999 -9999 -9999
-9999 -9999 -9999 -9999 -9999 -9999 -9999 -9999 -9999 -9999 -9999 -9999 -9999 -9999 -9999 -9999 -9999 -9999 -9999 -9999 -9999 -9999 -9999 -9999 -9999 -9999 -9999 -9999 -9999 -9999 -9999 -9999 -9999 -9999 -9999 -9999 -9999 -9999 -9999 -9999 -9999 -9999 -9999 -9999 -9999 -9999 -9999 -9999 -9999 -9999 -9999 -9999 -9999 -9999 -9999 -9999 -9999 -9999 -9999 -9999 -9999 -9999 -9999 -9999 -9999 -9999 -9999 -9999 -9999 -9999 -9999 -9999 -9999 -9999 -9999 -9999 -9999 -9999 -9999 -9999 -9999 -9999 -9999 -9999 -9999 -9999 -9999 -9999 -9999 -9999 -9999 -9999 -9999 -9999 -9999 -9999 -9999 -9999 -9999 -9999 -9999 -9999 1.80393E-1 1.61864E-1 1.60243E-1 1.60013E-1 1.65894E-1 1.65421E-1 1.57567E-1 1.66682E-1 1.72718E-1 1.83246E-1 1.9712E-1 2.40766E-1 2.94065E-1 3.5439E-1 3.25449E-1 2.49869E-1 2.4219E-1 2.19046E-1 1.88988E-1 1.67187E-1 1.38585E-1 1.37565E-1 2.04139E-1 2.41068E-1 3.26197E-1 3.10212E-1 3.33424E-1 3.67571E-1 3.45487E-1 2.35089E-1 2.18764E-1 2.37631E-1 2.26193E-1 2.37484E-1 2.27716E-1 1.90152E-1 1.25515E-1 1.05712E-1 9.66625E-2 1.3777E-1 1.33165E-1 7.81843E-2 8.71156E-2 1.10082E-1 6.02652E-2 5.72004E-2 5.33153E-2 5.04729E-2 3.86473E-2 2.39712E-2 2.53196E-2 3.56552E-2 4.37204E-2 3.20104E-2 2.64968E-2 1.95296E-2 2.90633E-2 4.03835E-2 3.78001E-2 2.90525E-2 3.03209E-2 2.47866E-2 2.08027E-2 1.80976E-2 1.72137E-2 1.45535E-2 1.20165E-2 1.23396E-2 1.25067E-2 1.21485E-2 1.14933E-2 1.35248E-2 1.57846E-2 1.0278E-2 9.46351E-3 1.18152E-2 1.38848E-2 1.80706E-2 3.2587E-2 4.94148E-2 3.44952E-2 1.77095E-2 1.12703E-2 1.01467E-2 1.32003E-2 1.66716E-2 2.81814E-2 4.52375E-2 7.2843E-2 9.41816E-2 7.73742E-2 1.0723E-1 1.34248E-1 9.24006E-2 6.13193E-2 5.82553E-2 4.53236E-2 3.4505E-2 2.73769E-2 1.88524E-2 1.87316E-2 2.51594E-2 3.21344E-2 2.6114E-2 1.4797E-2 1.56197E-2 2.94878E-2 3.52383E-2 7.48866E-2 8.92131E-2 5.81055E-2 4.68862E-2 2.8171E-2 3.11298E-2 6.23499E-2 9.24073E-2 6.84782E-2 6.24544E-2 5.44723E-2 6.92775E-2 8.76635E-2 1.33144E-1 1.41403E-1 9.0751E-2 8.0811E-2 1.25447E-1 9.46197E-2 7.31799E-2 5.21285E-2 6.66731E-2 1.17719E-1 1.541E-1 1.58844E-1 3.27146E-1 5.06731E-1 6.22218E-1 5.18261E-1 4.35135E-1 3.06319E-1 3.36606E-1 4.44581E-1 4.29048E-1 4.93094E-1 5.30519E-1 6.37124E-1 -9999 -9999 -9999 -9999 -9999 -9999 -9999 -9999 -9999 -9999 -9999 -9999 -9999 -9999 -9999 -9999 -9999
-9999 -9999 -9999 -9999 -9999 -9999 -9999 -9999 -9999 -9999 -9999 -9999 -9999 -9999 -9999 -9999 -9999 -9999 -9999 -9999 -9999 -9999 -9999 -9999 -9999 -9999 -9999 -9999 -9999 -9999 -9999 -9999 -9999 -9999 -9999 -9999 -9999 -9999 -9999 -9999 -9999 -9999 -9999 -9999 -9999 -9999 -9999 -9999 -9999 -9999 -9999 -9999 -9999 -9999 -9999 -9999 -9999 -9999 -9999 -9999 -9999 -9999 -9999 -9999 -9999 -9999 -9999 -9999 -9999 -9999 -9999 -9999 -9999 -9999 -9999 -9999 -9999 -9999 -9999 -9999 -9999 -9999 -9999 -9999 -9999 -9999 -9999 -9999 -9999 -9999 -9999 -9999 -9999 -9999 -9999 -9999 -9999 -9999 -9999 -9999 -9999 -9999 1.63968E-1 1.64203E-1 1.66093E-1 1.73131E-1 1.5753E-1 1.60778E-1 1.5825E-1 1.59625E-1 1.72963E-1 1.76777E-1 2.17136E-1 2.77283E-1 3.43613E-1 3.94273E-1 3.14752E-1 2.62289E-1 2.56023E-1 2.45083E-1 1.70291E-1 1.51799E-1 1.36989E-1 1.38618E-1 2.14266E-1 2.5937E-1 2.56032E-1 2.714E-1 3.32913E-1 2.93933E-1 2.56359E-1 2.10012E-1 2.17479E-1 2.21038E-1 2.0531E-1 2.09233E-1 1.81097E-1 1.67926E-1 1.3607E-1 9.58685E-2 1.25858E-1 1.2458E-1 9.75657E-2 7.41286E-2 8.40931E-2 1.01605E-1 8.0543E-2 7.49205E-2 5.73879E-2 3.70306E-2 3.92388E-2 3.12094E-2 3.61261E-2 4.93391E-2 4.49394E-2 4.28955E-2 2.13267E-2 2.07376E-2 3.24124E-2 3.81171E-2 3.36458E-2 2.02113E-2 1.77287E-2 1.98418E-2 1.52369E-2 1.4199E-2 1.47782E-2 1.25697E-2 1.30199E-2 1.17196E-2 1.40674E-2 1.05754E-2 8.00921E-3 7.78938E-3 1.14933E-2 8.95179E-3 1.24898E-2 1.97574E-2 2.39842E-2 3.14988E-2 4.36794E-2 2.76409E-2 2.8285E-2 1.43708E-2 1.02823E-2 1.09718E-2 2.22206E-2 3.30605E-2 6.01608E-2 6.62362E-2 7.43659E-2 4.62296E-2 7.59633E-2 1.18678E-1 1.04474E-1 5.94728E-2 6.31427E-2 6.97175E-2 5.29459E-2 3.10205E-2 1.94085E-2 1.27761E-2 1.44924E-2 1.96254E-2 1.75251E-2 1.33491E-2 1.44322E-2 2.05564E-2 2.75627E-2 4.44741E-2 1.14713E-1 1.06997E-1 8.69074E-2 5.47132E-2 3.48036E-2 2.97883E-2 4.61505E-2 9.21193E-2 1.02842E-1 8.80004E-2 5.91713E-2 6.73137E-2 1.05121E-1 1.64437E-1 2.08359E-1 1.31568E-1 1.35679E-1 1.5188E-1 1.27005E-1 7.64018E-2 7.74762E-2 1.18133E-1 1.31547E-1 1.56402E-1 2.20906E-1 3.26991E-1 3.9705E-1 5.99217E-1 6.16094E-1 4.65484E-1 4.90097E-1 4.64854E-1 5.81746E-1 4.35476E-1 4.76615E-1 6.06125E-1 6.48518E-1 -9999 -9999 -9999 -9999 -9999 -9999 -9999 -9999 -9999 -9999 -9999 -9999 -9999 -9999 -9999 -9999 -9999
-9999 -9999 -9999 -9999 -9999 -9999 -9999 -9999 -9999 -9999 -9999 -9999 -9999 -9999 -9999 -9999 -9999 -9999 -9999 -9999 -9999 -9999 -9999 -9999 -9999 -9999 -9999 -9999 -9999 -9999 -9999 -9999 -9999 -9999 -9999 -9999 -9999 -9999 -9999 -9999 -9999 -9999 -9999 -9999 -9999 -9999 -9999 -9999 -9999 -9999 -9999 -9999 -9999 -9999 -9999 -9999 -9999 -9999 -9999 -9999 -9999 -9999 -9999 -9999 -9999 -9999 -9999 -9999 -9999 -9999 -9999 -9999 -9999 -9999 -9999 -9999 -9999 -9999 -9999 -9999 -9999 -9999 -9999 -9999 -9999 -9999 -9999 -9999 -9999 -9999 -9999 -9999 -9999 -9999 -9999 -9999 -9999 -9999 -9999 -9999 -9999 1.65619E-1 1.64438E-1 1.74815E-1 1.94986E-1 1.90758E-1 1.91023E-1 1.77339E-1 1.69036E-1 1.66682E-1 1.60682E-1 1.81352E-1 2.27253E-1 3.18111E-1 3.97646E-1 3.85333E-1 3.1846E-1 2.62745E-1 2.72058E-1 2.80093E-1 1.93526E-1 1.5224E-1 1.34377E-1 1.43426E-1 1.75798E-1 2.39975E-1 2.514E-1 2.53758E-1 2.38956E-1 2.24428E-1 1.87561E-1 2.46689E-1 2.12962E-1 2.18706E-1 2.28424E-1 1.84933E-1 1.83886E-1 1.78831E-1 1.57395E-1 1.33657E-1 1.48733E-1 1.33433E-1 1.18905E-1 1.11263E-1 9.56526E-2 6.64569E-2 4.352E-2 4.95114E-2 4.44056E-2 3.04582E-2 4.52E-2 4.97202E-2 4.41787E-2 5.01882E-2 3.512E-2 2.85845E-2 3.03515E-2 4.6597E-2 2.68942E-2 3.27264E-2 1.93588E-2 2.14576E-2 1.6136E-2 1.53695E-2 1.37978E-2 1.26934E-2 1.4713E-2 1.1663E-2 8.58951E-3 8.37327E-3 7.57554E-3 5.57535E-3 4.84923E-3 4.71572E-3 6.4095E-3 6.59065E-3 1.0873E-2 8.70631E-3 1.24813E-2 2.27292E-2 3.35253E-2 2.4443E-2 1.69419E-2 1.13944E-2 1.11338E-2 1.96334E-2 3.36011E-2 6.08457E-2 7.75176E-2 1.18755E-1 1.38862E-1 7.87174E-2 1.00668E-1 1.08247E-1 6.82249E-2 5.50734E-2 6.58442E-2 5.64863E-2 3.99031E-2 2.49848E-2 1.52533E-2 1.2041E-2 1.36158E-2 1.38791E-2 1.35682E-2 1.38967E-2 1.71704E-2 2.82154E-2 3.46586E-2 4.40926E-2 4.49429E-2 5.21867E-2 1.29989E-1 1.48958E-1 3.93396E-2 3.64487E-2 5.81705E-2 8.77441E-2 1.3422E-1 8.99625E-2 7.04929E-2 9.44554E-2 1.08588E-1 1.76241E-1 2.57145E-1 1.72121E-1 2.04157E-1 2.12226E-1 1.55921E-1 9.00564E-2 1.30572E-1 1.89858E-1 2.37489E-1 3.48126E-1 4.5839E-1 5.56E-1 6.02709E-1 6.27828E-1 6.18377E-1 6.30628E-1 6.47877E-1 6.44272E-1 5.89581E-1 5.64653E-1 -9999 -9999 -9999 -9999 -9999 -9999 -9999 -9999 -9999 -9999 -9999 -9999 -9999 -9999 -9999 -9999 -9999 -9999 -9999 -9999
-9999 -9999 -9999 -9999 -9999 -9999 -9999 -9999 -9999 -9999 -9999 -9999 -9999 -9999 -9999 -9999 -9999 -9999 -9999 -9999 -9999 -9999 -9999 -9999 -9999 -9999 -9999 -9999 -9999 -9999 -9999 -9999 -9999 -9999 -9999 -9999 -9999 -9999 -9999 -9999 -9999 -9999 -9999 -9999 -9999 -9999 -9999 -9999 -9999 -9999 -9999 -9999 -9999 -9999 -9999 -9999 -9999 -9999 -9999 -9999 -9999 -9999 -9999 -9999 -9999 -9999 -9999 -9999 -9999 -9999 -9999 -9999 -9999 -9999 -9999 -9999 -9999 -9999 -9999 -9999 -9999 -9999 -9999 -9999 -9999 -9999 -9999 -9999 -9999 -9999 -9999 -9999 -9999 -9999 -9999 -9999 -9999 -9999 -9999 -9999 1.6872E-1 1.6491E-1 1.66093E-1 1.92044E-1 2.23141E-1 2.2909E-1 2.53652E-1 2.56964E-1 1.97348E-1 1.65084E-1 1.54279E-1 1.73352E-1 2.08241E-1 2.87249E-1 4.13411E-1 4.18407E-1 3.42064E-1 2.7604E-1 2.77912E-1 3.34963E-1 2.28582E-1 1.61133E-1 1.56475E-1 1.4809E-1 1.71405E-1 1.85553E-1 1.83604E-1 1.63787E-1 1.49429E-1 1.44713E-1 1.9133E-1 2.53784E-1 2.08722E-1 2.5182E-1 1.79873E-1 1.77358E-1 1.69032E-1 1.60603E-1 1.54536E-1 1.3192E-1 1.19974E-1 8.24175E-2 6.85679E-2 7.26344E-2 8.50985E-2 6.33842E-2 5.02834E-2 3.40168E-2 3.15031E-2 3.58132E-2 4.76035E-2 6.41283E-2 5.32959E-2 4.09973E-2 2.90078E-2 2.5472E-2 3.87844E-2 4.14621E-2 3.83746E-2 2.84725E-2 1.93705E-2 1.68E-2 1.87138E-2 1.44226E-2 9.73013E-3 1.18164E-2 1.15412E-2 1.17604E-2 7.7553E-3 6.06191E-3 4.1561E-3 4.64734E-3 5.80982E-3 4.39489E-3 3.61415E-3 4.27384E-3 4.91422E-3 5.04819E-3 9.54447E-3 1.79433E-2 2.31666E-2 1.2921E-2 8.56466E-3 8.22461E-3 1.36446E-2 2.40889E-2 4.38648E-2 8.88389E-2 1.1195E-1 1.44126E-1 7.12978E-2 1.04064E-1 1.01608E-1 7.6403E-2 6.47003E-2 4.41192E-2 5.13375E-2 4.2037E-2 2.97868E-2 1.9888E-2 1.45445E-2 1.04849E-2 1.44035E-2 1.85688E-2 1.91719E-2 2.01078E-2 2.0944E-2 2.1383E-2 2.37867E-2 2.33126E-2 2.4174E-2 3.68671E-2 7.44401E-2 1.6143E-1 5.66876E-2 3.85636E-2 6.9628E-2 1.27114E-1 2.66694E-1 1.09927E-1 7.94653E-2 9.52752E-2 1.29175E-1 1.98892E-1 2.78183E-1 3.04225E-1 3.12129E-1 2.42473E-1 1.47603E-1 1.30855E-1 1.53919E-1 2.05757E-1 2.78682E-1 3.26641E-1 4.85974E-1 5.42065E-1 5.85122E-1 6.19838E-1 6.08978E-1 6.35323E-1 6.33418E-1 6.29483E-1 6.4328E-1 -9999 -9999 -9999 -9999 -9999 -9999 -9999 -9999 -9999 -9999 -9999 -9999 -9999 -9999 -9999 -9999 -9999 -9999 -9999 -9999 -9999
-9999 -9999 -9999 -9999 -9999 -9999 -9999 -9999 -9999 -9999 -9999 -9999 -9999 -9999 -9999 -9999 -9999 -9999 -9999 -9999 -9999 -9999 -9999 -9999 -9999 -9999 -9999 -9999 -9999 -9999 -9999 -9999 -9999 -9999 -9999 -9999 -9999 -9999 -9999 -9999 -9999 -9999 -9999 -9999 -9999 -9999 -9999 -9999 -9999 -9999 -9999 -9999 -9999 -9999 -9999 -9999 -9999 -9999 -9999 -9999 -9999 -9999 -9999 -9999 -9999 -9999 -9999 -9999 -9999 -9999 -9999 -9999 -9999 -9999 -9999 -9999 -9999 -9999 -9999 -9999 -9999 -9999 -9999 -9999 -9999 -9999 -9999 -9999 -9999 -9999 -9999 -9999 -9999 -9999 -9999 -9999 -9999 -9999 -9999 1.71624E-1 1.6872E-1 1.65856E-1 1.67522E-1 1.74852E-1 2.11438E-1 2.27882E-1 2.50369E-1 2.46983E-1 2.43861E-1 2.01772E-1 1.67498E-1 1.76608E-1 1.8153E-1 2.61997E-1 4.05951E-1 4.28516E-1 3.34076E-1 2.69005E-1 3.48001E-1 3.71457E-1 2.55198E-1 1.52331E-1 1.58694E-1 1.98445E-1 2.70208E-1 2.69599E-1 2.79366E-1 2.33538E-1 1.95226E-1 1.44078E-1 2.1015E-1 2.15193E-1 1.87599E-1 2.15822E-1 1.7074E-1 1.47938E-1 1.58381E-1 1.42341E-1 1.12622E-1 9.28062E-2 1.24143E-1 8.13578E-2 6.59088E-2 6.09373E-2 7.39324E-2 5.36012E-2 4.6396E-2 3.83663E-2 4.64927E-2 5.76379E-2 6.13193E-2 7.28329E-2 4.56033E-2 3.01012E-2 3.03523E-2 2.92739E-2 3.09078E-2 4.27482E-2 2.96923E-2 1.89308E-2 1.53549E-2 1.33461E-2 1.21715E-2 1.02859E-2 1.05754E-2 9.39467E-3 6.7989E-3 6.26952E-3 6.17372E-3 5.15847E-3 4.63423E-3 6.98025E-3 6.1521E-3 4.1589E-3 3.61415E-3 3.82192E-3 4.77893E-3 7.466E-3 1.06422E-2 1.80048E-2 1.75618E-2 9.60215E-3 5.28292E-3 9.44984E-3 2.27149E-2 3.38423E-2 5.7238E-2 5.31932E-2 5.90214E-2 3.40394E-2 6.53806E-2 1.07334E-1 7.76856E-2 5.18303E-2 5.96268E-2 5.04085E-2 3.0974E-2 3.80691E-2 2.44824E-2 1.68718E-2 1.15872E-2 1.05466E-2 1.33917E-2 3.41613E-2 4.40423E-2 5.02451E-2 4.965E-2 5.78445E-2 3.50839E-2 2.40078E-2 2.14122E-2 3.04054E-2 5.00871E-2 1.81008E-1 1.82E-1 5.06661E-2 7.25213E-2 2.57455E-1 1.67089E-1 1.43968E-1 1.17254E-1 9.50311E-2 1.08968E-1 1.08965E-1 1.69127E-1 2.65616E-1 3.61604E-1 2.3666E-1 1.73795E-1 2.0518E-1 1.93217E-1 1.55873E-1 2.39325E-1 2.61356E-1 3.50564E-1 4.17862E-1 5.27067E-1 6.3253E-1 6.04998E-1 6.19371E-1 6.19371E-1 6.5296E-1 -9999 -9999 -9999 -9999 -9999 -9999 -9999 -9999 -9999 -9999 -9999 -9999 -9999 -9999 -9999 -9999 -9999 -9999 -9999 -9999 -9999 -9999
-9999 -9999 -9999 -9999 -9999 -9999 -9999 -9999 -9999 -9999 -9999 -9999 -9999 -9999 -9999 -9999 -9999 -9999 -9999 -9999 -9999 -9999 -9999 -9999 -9999 -9999 -9999 -9999 -9999 -9999 -9999 -9999 -9999 -9999 -9999 -9999 -9999 -9999 -9999 -9999 -9999 -9999 -9999 -9999 -9999 -9999 -9999 -9999 -9999 -9999 -9999 -9999 -9999 -9999 -9999 -9999 -9999 -9999 -9999 -9999 -9999 -9999 -9999 -9999 -9999 -9999 -9999 -9999 -9999 -9999 -9999 -9999 -9999 -9999 -9999 -9999 -9999 -9999 -9999 -9999 -9999 -9999 -9999 -9999 -9999 -9999 -9999 -9999 -9999 -9999 -9999 -9999 -9999 -9999 -9999 -9999 -9999 -9999 1.74075E-1 1.71624E-1 1.7041E-1 1.6848E-1 1.5867E-1 1.64709E-1 1.8218E-1 2.00509E-1 2.03666E-1 2.21146E-1 2.48312E-1 2.39515E-1 1.83355E-1 1.65089E-1 1.89337E-1 2.78158E-1 4.15974E-1 4.05593E-1 3.26118E-1 2.97992E-1 3.92952E-1 3.82781E-1 2.4152E-1 1.5769E-1 1.78026E-1 2.54847E-1 3.24217E-1 2.98752E-1 3.15009E-1 2.41125E-1 2.06104E-1 1.56132E-1 1.92926E-1 2.20417E-1 2.32471E-1 2.11522E-1 1.73148E-1 1.63848E-1 1.66525E-1 1.51553E-1 1.14698E-1 1.32558E-1 1.27346E-1 1.00491E-1 9.14132E-2 5.40608E-2 4.74572E-2 4.37409E-2 3.10869E-2 2.97343E-2 6.00314E-2 7.54281E-2 8.03249E-2 4.88618E-2 3.45045E-2 2.40012E-2 3.74008E-2 4.08931E-2 4.11547E-2 4.20339E-2 3.02435E-2 1.75812E-2 1.33412E-2 1.09907E-2 1.05805E-2 9.0159E-3 1.05442E-2 9.79991E-3 7.02531E-3 8.25902E-3 8.91164E-3 6.77012E-3 6.12114E-3 7.22218E-3 4.69604E-3 4.36543E-3 5.19634E-3 4.39489E-3 7.06152E-3 1.06311E-2 1.2608E-2 1.14171E-2 8.93846E-3 6.62325E-3 5.23339E-3 9.37017E-3 1.40541E-2 2.40766E-2 3.92282E-2 5.31034E-2 3.81667E-2 4.87974E-2 8.00332E-2 7.22104E-2 5.10512E-2 4.62308E-2 5.44158E-2 4.45631E-2 2.2818E-2 2.9149E-2 1.88908E-2 1.83526E-2 1.0257E-2 1.3099E-2 1.75309E-2 5.43363E-2 7.3364E-2 8.18619E-2 8.16392E-2 9.54214E-2 9.12E-2 3.06655E-2 3.38533E-2 3.30657E-2 5.56564E-2 1.62293E-1 2.52009E-1 2.24182E-1 2.24484E-1 3.32258E-1 2.07357E-1 1.36071E-1 1.59641E-1 1.49143E-1 1.00333E-1 1.12191E-1 1.67988E-1 2.85395E-1 3.61604E-1 2.31051E-1 2.09452E-1 2.98649E-1 2.49669E-1 1.72701E-1 3.58678E-1 3.53024E-1 4.35218E-1 5.54273E-1 6.11435E-1 6.03409E-1 6.02655E-1 6.24353E-1 6.1448E-1 -9999 -9999 -9999 -9999 -9999 -9999 -9999 -9999 -9999 -9999 -9999 -9999 -9999 -9999 -9999 -9999 -9999 -9999 -9999 -9999 -9999 -9999 -9999
-9999 -9999 -9999 -9999 -9999 -9999 -9999 -9999 -9999 -9999 -9999 -9999 -9999 -9999 -9999 -9999 -9999 -9999 -9999 -9999 -9999 -9999 -9999 -9999 -9999 -9999 -9999 -9999 -9999 -9999 -9999 -9999 -9999 -9999 -9999 -9999 -9999 -9999 -9999 -9999 -9999 -9999 -9999 -9999 -9999 -9999 -9999 -9999 -9999 -9999 -9999 -9999 -9999 -9999 -9999 -9999 -9999 -9999 -9999 -9999 -9999 -9999 -9999 -9999 -9999 -9999 -9999 -9999 -9999 -9999 -9999 -9999 -9999 -9999 -9999 -9999 -9999 -9999 -9999 -9999 -9999 -9999 -9999 -9999 -9999 -9999 -9999 -9999 -9999 -9999 -9999 -9999 -9999 -9999 -9999 -9999 -9999 1.7531E-1 1.74075E-1 1.72601E-1 1.70895E-1 1.59817E-1 1.57302E-1 1.57075E-1 1.59358E-1 1.57172E-1 1.66705E-1 1.95724E-1 2.2416E-1 2.37864E-1 2.06747E-1 1.77241E-1 2.18949E-1 3.22227E-1 3.98252E-1 3.96537E-1 3.23173E-1 3.26056E-1 3.95489E-1 3.6872E-1 2.31616E-1 1.55514E-1 1.8871E-1 2.78677E-1 3.16934E-1 3.20027E-1 3.04844E-1 2.67968E-1 1.70164E-1 1.6096E-1 2.00865E-1 1.9991E-1 1.88504E-1 1.9084E-1 1.91018E-1 1.62594E-1 1.4093E-1 1.25283E-1 1.01991E-1 9.90248E-2 1.2016E-1 7.32151E-2 5.62252E-2 5.78276E-2 5.79862E-2 4.82661E-2 3.29968E-2 4.90148E-2 6.87462E-2 5.77136E-2 7.02439E-2 3.3911E-2 2.36563E-2 2.59472E-2 3.46631E-2 5.2453E-2 3.79456E-2 3.23516E-2 3.24886E-2 1.8818E-2 8.20453E-3 8.31533E-3 1.0676E-2 1.00799E-2 1.3306E-2 1.13985E-2 8.43004E-3 1.02522E-2 1.04645E-2 7.50317E-3 8.01828E-3 7.08448E-3 5.75211E-3 5.06476E-3 4.1561E-3 4.1561E-3 5.49457E-3 6.13238E-3 6.11833E-3 5.93411E-3 4.72884E-3 4.56789E-3 6.14188E-3 9.6509E-3 1.45126E-2 2.32875E-2 3.35529E-2 4.6299E-2 3.09752E-2 6.0791E-2 7.3859E-2 4.75918E-2 3.91711E-2 3.71189E-2 3.69041E-2 2.20934E-2 1.72175E-2 2.10693E-2 1.17899E-2 1.1006E-2 8.51295E-3 1.30708E-2 2.08223E-2 8.05449E-2 1.13685E-1 1.33906E-1 1.13884E-1 1.56825E-1 1.17216E-1 7.98224E-2 5.88186E-2 4.06606E-2 3.42499E-2 5.70388E-2 2.18622E-1 3.66437E-1 3.27186E-1 3.85285E-1 2.53091E-1 1.78617E-1 2.10357E-1 2.06583E-1 1.06335E-1 1.27507E-1 1.97205E-1 3.04722E-1 3.70104E-1 3.2012E-1 3.47142E-1 3.744E-1 2.61004E-1 2.23989E-1 3.88676E-1 5.58792E-1 5.93293E-1 5.74034E-1 6.17671E-1 6.01342E-1 5.77296E-1 5.85783E-1 6.00847E-1 -9999 -9999 -9999 -9999 -9999 -9999 -9999 -9999 -9999 -9999 -9999 -9999 -9999 -9999 -9999 -9999 -9999 -9999 -9999 -9999 -9999 -9999 -9999
-9999 -9999 -9999 -9999 -9999 -9999 -9999 -9999 -9999 -9999 -9999 -9999 -9999 -9999 -9999 -9999 -9999 -9999 -9999 -9999 -9999 -9999 -9999 -9999 -9999 -9999 -9999 -9999 -9999 -9999 -9999 -9999 -9999 -9999 -9999 -9999 -9999 -9999 -9999 -9999 -9999 -9999 -9999 -9999 -9999 -9999 -9999 -9999 -9999 -9999 -9999 -9999 -9999 -9999 -9999 -9999 -9999 -9999 -9999 -9999 -9999 -9999 -9999 -9999 -9999 -9999 -9999 -9999 -9999 -9999 -9999 -9999 -9999 -9999 -9999 -9999 -9999 -9999 -9999 -9999 -9999 -9999 -9999 -9999 -9999 -9999 -9999 -9999 -9999 -9999 -9999 -9999 -9999 -9999 -9999 -9999 1.75806E-1 1.74075E-1 1.73337E-1 1.72601E-1 1.55682E-1 1.53665E-1 1.56849E-1 1.54148E-1 1.39201E-1 1.47655E-1 1.60645E-1 1.72292E-1 1.87156E-1 2.24417E-1 2.41787E-1 2.00083E-1 2.42844E-1 3.10809E-1 3.94998E-1 3.83491E-1 3.02488E-1 3.20585E-1 3.61303E-1 3.57945E-1 2.06664E-1 1.60589E-1 1.89787E-1 2.64309E-1 2.91745E-1 3.3373E-1 3.1427E-1 2.09965E-1 1.41517E-1 1.6588E-1 2.109E-1 2.21757E-1 2.05243E-1 1.80005E-1 1.35106E-1 1.47917E-1 1.48641E-1 1.24139E-1 8.84383E-2 9.91609E-2 6.27097E-2 6.63698E-2 6.9907E-2 7.2051E-2 5.00834E-2 4.25444E-2 5.64441E-2 6.44662E-2 5.92802E-2 6.59652E-2 4.82211E-2 2.89441E-2 3.42323E-2 5.10215E-2 4.09635E-2 4.91502E-2 2.71586E-2 1.88961E-2 2.15173E-2 1.28021E-2 1.01614E-2 1.26915E-2 1.25781E-2 1.45163E-2 1.57619E-2 1.18917E-2 1.19658E-2 9.44767E-3 9.15083E-3 4.80517E-3 4.32744E-3 4.10516E-3 4.87941E-3 4.17602E-3 3.61415E-3 3.3234E-3 3.04885E-3 4.02239E-3 4.36512E-3 5.00695E-3 4.46377E-3 7.5506E-3 1.04002E-2 1.06969E-2 2.59172E-2 3.97046E-2 6.16049E-2 4.10344E-2 4.95634E-2 6.2936E-2 5.3616E-2 3.29506E-2 3.05101E-2 2.78601E-2 2.71038E-2 1.6708E-2 1.0821E-2 1.30843E-2 8.80757E-3 8.14621E-3 1.1792E-2 1.16924E-2 1.58316E-2 5.82993E-2 1.0973E-1 1.33906E-1 1.51999E-1 1.61774E-1 1.88426E-1 1.38251E-1 1.67243E-1 4.14735E-2 3.66208E-2 6.54758E-2 9.21073E-2 1.38723E-1 2.3911E-1 1.95469E-1 2.50944E-1 2.29441E-1 2.63651E-1 1.64281E-1 1.03917E-1 1.36861E-1 1.76976E-1 2.91306E-1 3.55408E-1 4.0526E-1 4.29582E-1 4.51111E-1 4.45741E-1 3.41843E-1 3.84435E-1 5.46616E-1 5.46597E-1 5.45265E-1 4.97381E-1 5.26078E-1 5.74317E-1 5.62181E-1 -9999 -9999 -9999 -9999 -9999 -9999 -9999 -9999 -9999 -9999 -9999 -9999 -9999 -9999 -9999 -9999 -9999 -9999 -9999 -9999 -9999 -9999 -9999 -9999
-9999 -9999 -9999 -9999 -9999 -9999 -9999 -9999 -9999 -9999 -9999 -9999 -9999 -9999 -9999 -9999 -9999 -9999 -9999 -9999 -9999 -9999 -9999 -9999 -9999 -9999 -9999 -9999 -9999 -9999 -9999 -9999 -9999 -9999 -9999 -9999 -9999 -9999 -9999 -9999 -9999 -9999 -9999 -9999 -9999 -9999 -9999 -9999 -9999 -9999 -9999 -9999 -9999 -9999 -9999 -9999 -9999 -9999 -9999 -9999 -9999 -9999 -9999 -9999 -9999 -9999 -9999 -9999 -9999 -9999 -9999 -9999 -9999 -9999 -9999 -9999 -9999 -9999 -9999 -9999 -9999 -9999 -9999 -9999 -9999 -9999 -9999 -9999 -9999 -9999 -9999 -9999 -9999 -9999 -9999 1.77801E-1 1.75558E-1 1.74075E-1 1.73091E-1 1.57493E-1 1.56133E-1 1.60278E-1 1.56849E-1 1.39818E-1 1.37566E-1 1.43183E-1 1.48087E-1 1.54212E-1 1.68345E-1 2.08721E-1 2.52502E-1 2.44911E-1 2.47887E-1 3.68216E-1 4.05281E-1 3.80301E-1 2.67624E-1 3.22951E-1 3.40208E-1 3.15812E-1 1.94795E-1 1.50351E-1 2.0812E-1 2.72088E-1 3.00815E-1 3.03567E-1 2.62566E-1 1.71084E-1 1.4965E-1 2.02747E-1 2.02022E-1 2.22567E-1 1.97593E-1 1.92639E-1 1.4186E-1 1.35445E-1 1.1458E-1 1.07238E-1 7.6861E-2 9.72603E-2 7.22265E-2 9.71846E-2 9.10855E-2 6.1088E-2 5.03111E-2 4.58869E-2 5.50563E-2 7.57997E-2 6.82718E-2 6.13315E-2 5.03715E-2 5.1493E-2 4.81373E-2 5.33625E-2 4.23938E-2 3.47602E-2 1.78352E-2 1.96122E-2 2.7197E-2 2.40185E-2 1.99091E-2 2.08258E-2 1.91497E-2 1.48484E-2 1.01219E-2 7.76381E-3 8.96376E-3 5.86003E-3 7.64631E-3 5.93695E-3 3.25559E-3 3.27989E-3 3.25935E-3 2.08562E-3 2.75914E-3 4.19658E-3 4.43769E-3 4.08096E-3 5.90888E-3 4.69258E-3 6.84663E-3 1.36065E-2 1.32976E-2 9.6509E-3 1.61375E-2 2.79337E-2 2.37279E-2 3.14765E-2 4.85187E-2 4.90881E-2 2.7438E-2 2.81331E-2 1.74002E-2 2.14072E-2 1.42007E-2 9.53577E-3 5.75956E-3 9.08194E-3 7.3844E-3 7.06026E-3 1.35895E-2 2.07891E-2 2.67569E-2 4.08128E-2 9.65665E-2 1.17432E-1 1.56825E-1 2.13652E-1 2.52832E-1 2.13652E-1 1.94143E-1 6.26748E-2 4.95773E-2 6.89474E-2 8.41432E-2 9.9824E-2 1.78122E-1 2.63578E-1 2.58461E-1 2.21786E-1 1.78617E-1 1.6498E-1 1.35211E-1 1.14332E-1 1.50788E-1 2.01944E-1 2.6163E-1 3.46023E-1 3.89474E-1 3.93952E-1 4.2435E-1 4.88947E-1 5.2351E-1 5.30017E-1 4.63945E-1 4.91399E-1 4.23302E-1 4.21631E-1 5.17273E-1 -9999 -9999 -9999 -9999 -9999 -9999 -9999 -9999 -9999 -9999 -9999 -9999 -9999 -9999 -9999 -9999 -9999 -9999 -9999 -9999 -9999 -9999 -9999 -9999 -9999
-9999 -9999 -9999 -9999 -9999 -9999 -9999 -9999 -9999 -9999 -9999 -9999 -9999 -9999 -9999 -9999 -9999 -9999 -9999 -9999 -9999 -9999 -9999 -9999 -9999 -9999 -9999 -9999 -9999 -9999 -9999 -9999 -9999 -9999 -9999 -9999 -9999 -9999 -9999 -9999 -9999 -9999 -9999 -9999 -9999 -9999 -9999 -9999 -9999 -9999 -9999 -9999 -9999 -9999 -9999 -9999 -9999 -9999 -9999 -9999 -9999 -9999 -9999 -9999 -9999 -9999 -9999 -9999 -9999 -9999 -9999 -9999 -9999 -9999 -9999 -9999 -9999 -9999 -9999 -9999 -9999 -9999 -9999 -9999 -9999 -9999 -9999 -9999 -9999 -9999 -9999 -9999 -9999 -9999 1.77551E-1 1.76552E-1 1.76552E-1 1.76303E-1 1.5955E-1 1.58404E-1 1.58633E-1 1.63534E-1 1.46545E-1 1.4231E-1 1.43604E-1 1.41301E-1 1.30545E-1 1.49576E-1 1.69105E-1 1.89557E-1 1.94915E-1 2.29081E-1 2.70621E-1 3.96584E-1 4.09059E-1 3.44376E-1 2.64279E-1 2.68633E-1 3.15072E-1 2.74792E-1 1.82394E-1 1.76879E-1 2.36022E-1 2.80378E-1 3.13763E-1 3.17515E-1 2.65142E-1 1.63446E-1 1.67786E-1 2.23161E-1 1.75623E-1 1.76071E-1 1.82051E-1 1.58985E-1 1.17405E-1 1.38515E-1 1.27986E-1 1.24332E-1 1.07058E-1 1.09291E-1 1.06716E-1 9.94772E-2 6.00782E-2 5.41695E-2 4.82759E-2 7.42969E-2 8.99083E-2 8.38897E-2 5.58392E-2 6.70867E-2 5.91086E-2 6.05135E-2 3.46372E-2 3.03228E-2 2.55205E-2 2.18197E-2 1.37055E-2 1.75116E-2 1.73604E-2 2.02948E-2 1.84694E-2 1.73712E-2 1.04018E-2 1.25777E-2 8.41108E-3 5.69502E-3 6.38382E-3 5.72345E-3 6.64027E-3 5.78835E-3 3.8553E-3 3.44529E-3 2.08562E-3 2.02804E-3 3.3558E-3 5.60703E-3 8.83114E-3 6.71657E-3 1.16199E-2 2.11635E-2 2.11332E-2 1.47632E-2 1.16131E-2 8.32701E-3 1.13498E-2 2.99617E-2 2.31258E-2 3.74627E-2 4.24546E-2 7.77586E-2 5.5431E-2 1.97526E-2 1.52394E-2 1.20655E-2 7.95337E-3 4.77062E-3 4.35596E-3 4.98793E-3 5.1466E-3 5.66568E-3 1.09447E-2 2.40332E-2 4.16724E-2 4.79992E-2 5.409E-2 7.10643E-2 7.59697E-2 1.06634E-1 9.33461E-2 1.35879E-1 2.65914E-1 1.91277E-1 8.80039E-2 1.10361E-1 1.58496E-1 1.70008E-1 2.01348E-1 2.48199E-1 2.19717E-1 1.88448E-1 1.48361E-1 2.09536E-1 1.47232E-1 8.40855E-2 9.0828E-2 1.31737E-1 1.32703E-1 1.83578E-1 2.43611E-1 2.06327E-1 2.97858E-1 3.5653E-1 4.07994E-1 3.90671E-1 3.76548E-1 4.05788E-1 4.3483E-1 4.17538E-1 4.90874E-1 -9999 -9999 -9999 -9999 -9999 -9999 -9999 -9999 -9999 -9999 -9999 -9999 -9999 -9999 -9999 -9999 -9999 -9999 -9999 -9999 -9999 -9999 -9999 -9999 -9999
-9999 -9999 -9999 -9999 -9999 -9999 -9999 -9999 -9999 -9999 -9999 -9999 -9999 -9999 -9999 -9999 -9999 -9999 -9999 -9999 -9999 -9999 -9999 -9999 -9999 -9999 -9999 -9999 -9999 -9999 -9999 -9999 -9999 -9999 -9999 -9999 -9999 -9999 -9999 -9999 -9999 -9999 -9999 -9999 -9999 -9999 -9999 -9999 -9999 -9999 -9999 -9999 -9999 -9999 -9999 -9999 -9999 -9999 -9999 -9999 -9999 -9999 -9999 -9999 -9999 -9999 -9999 -9999 -9999 -9999 -9999 -9999 -9999 -9999 -9999 -9999 -9999 -9999 -9999 -9999 -9999 -9999 -9999 -9999 -9999 -9999 -9999 -9999 -9999 -9999 -9999 -9999 -9999 -9999 1.76303E-1 1.70128E-1 1.77801E-1 1.63027E-1 1.61862E-1 1.60702E-1 1.66842E-1 1.52427E-1 1.55364E-1 1.51139E-1 1.45938E-1 1.28612E-1 1.27845E-1 1.39583E-1 1.65287E-1 1.74996E-1 2.0265E-1 2.3453E-1 3.31094E-1 4.06576E-1 3.85894E-1 3.75454E-1 2.95037E-1 3.0083E-1 2.95637E-1 2.61132E-1 2.57617E-1 2.65562E-1 2.77598E-1 2.88851E-1 2.94167E-1 2.94214E-1 2.42348E-1 1.68505E-1 1.63484E-1 2.05785E-1 2.06506E-1 1.78654E-1 1.89849E-1 1.53519E-1 1.14252E-1 1.24967E-1 1.22207E-1 9.37233E-2 8.00355E-2 8.31717E-2 8.46148E-2 8.13818E-2 4.76153E-2 5.48425E-2 4.84843E-2 5.74939E-2 7.0347E-2 6.53703E-2 4.00302E-2 4.57001E-2 3.32337E-2 3.67812E-2 3.53215E-2 3.56723E-2 1.68093E-2 1.32747E-2 1.46376E-2 1.52822E-2 1.23234E-2 1.74536E-2 1.66367E-2 1.02398E-2 6.45394E-3 6.61056E-3 7.37547E-3 6.00837E-3 3.6327E-3 4.47294E-3 3.58193E-3 3.56872E-3 3.15761E-3 2.09156E-3 1.71441E-3 2.02804E-3 2.75914E-3 4.43769E-3 7.87028E-3 1.35815E-2 1.40632E-2 2.10552E-2 2.23014E-2 1.84007E-2 9.87185E-3 9.56148E-3 1.77184E-2 2.87373E-2 2.01748E-2 2.49336E-2 2.58407E-2 3.04642E-2 4.87568E-2 3.15963E-2 1.31903E-2 1.01425E-2 7.26577E-3 3.71659E-3 3.48726E-3 3.47353E-3 5.2464E-3 8.20567E-3 1.23155E-2 2.75086E-2 3.15782E-2 3.72602E-2 2.56023E-2 3.57227E-2 6.91768E-2 5.95129E-2 5.52751E-2 9.65217E-2 1.56696E-1 2.80336E-1 3.00557E-1 1.80943E-1 2.32099E-1 2.62485E-1 2.63312E-1 2.45068E-1 2.40348E-1 2.40009E-1 2.64395E-1 2.42694E-1 1.6368E-1 9.50489E-2 8.02589E-2 7.7643E-2 6.29202E-2 9.22034E-2 1.70821E-1 1.81523E-1 2.14171E-1 2.22165E-1 2.51794E-1 2.31637E-1 2.56153E-1 2.67821E-1 4.04123E-1 4.01059E-1 5.36791E-1 -9999 -9999 -9999 -9999 -9999 -9999 -9999 -9999 -9999 -9999 -9999 -9999 -9999 -9999 -9999 -9999 -9999 -9999 -9999 -9999 -9999 -9999 -9999 -9999 -9999
-9999 -9999 -9999 -9999 -9999 -9999 -9999 -9999 -9999 -9999 -9999 -9999 -9999 -9999 -9999 -9999 -9999 -9999 -9999 -9999 -9999 -9999 -9999 -9999 -9999 -9999 -9999 -9999 -9999 -9999 -9999 -9999 -9999 -9999 -9999 -9999 -9999 -9999 -9999 -9999 -9999 -9999 -9999 -9999 -9999 -9999 -9999 -9999 -9999 -9999 -9999 -9999 -9999 -9999 -9999 -9999 -9999 -9999 -9999 -9999 -9999 -9999 -9999 -9999 -9999 -9999 -9999 -9999 -9999 -9999 -9999 -9999 -9999 -9999 -9999 -9999 -9999 -9999 -9999 -9999 -9999 -9999 -9999 -9999 -9999 -9999 -9999 -9999 -9999 -9999 -9999 -9999 -9999 1.70128E-1 1.69163E-1 1.75806E-1 1.62794E-1 1.64435E-1 1.642E-1 1.68997E-1 1.53315E-1 1.53092E-1 1.56266E-1 1.51579E-1 1.33094E-1 1.34317E-1 1.31552E-1 1.36525E-1 1.48483E-1 1.85617E-1 2.30957E-1 2.90987E-1 3.75526E-1 3.8227E-1 4.14745E-1 3.99856E-1 3.55129E-1 3.41759E-1 3.20956E-1 3.24277E-1 3.05887E-1 3.04152E-1 3.08213E-1 3.08616E-1 3.34727E-1 3.0215E-1 2.21254E-1 1.41357E-1 1.45995E-1 1.93799E-1 2.0735E-1 1.72024E-1 1.49754E-1 1.54407E-1 1.31781E-1 1.23984E-1 9.60605E-2 9.31707E-2 7.17347E-2 8.64838E-2 8.897E-2 8.69379E-2 6.32308E-2 7.87146E-2 7.40203E-2 6.59652E-2 6.3707E-2 7.29942E-2 6.20099E-2 3.77715E-2 2.62746E-2 2.52479E-2 2.80464E-2 3.18512E-2 1.88784E-2 1.5404E-2 1.24739E-2 1.27811E-2 1.30813E-2 1.28978E-2 9.68027E-3 8.15623E-3 4.93655E-3 5.38128E-3 5.48416E-3 4.85253E-3 3.49137E-3 2.58535E-3 2.64005E-3 2.61335E-3 2.5482E-3 1.57625E-3 1.48905E-3 2.67623E-3 3.74579E-3 5.08829E-3 6.42329E-3 5.38282E-3 7.08494E-3 1.43571E-2 2.47076E-2 2.17872E-2 1.26149E-2 9.28166E-3 1.60565E-2 2.45641E-2 1.30764E-2 1.36199E-2 1.43486E-2 2.1191E-2 1.78241E-2 2.30235E-2 7.43201E-3 7.73458E-3 6.12681E-3 3.14265E-3 2.4261E-3 3.19932E-3 4.98531E-3 8.15873E-3 1.67861E-2 2.11041E-2 2.02941E-2 2.0837E-2 1.46914E-2 2.11265E-2 3.03338E-2 3.3461E-2 5.60035E-2 9.50306E-2 1.47296E-1 1.6685E-1 2.22487E-1 2.40539E-1 2.49107E-1 2.03896E-1 2.09962E-1 2.13498E-1 2.60533E-1 2.70976E-1 2.00355E-1 2.30044E-1 2.22777E-1 1.27703E-1 8.10807E-2 5.04554E-2 4.24262E-2 6.19995E-2 9.49531E-2 9.66132E-2 1.09929E-1 1.83474E-1 2.05349E-1 1.72337E-1 2.04511E-1 2.88299E-1 3.59398E-1 4.0948E-1 -9999 -9999 -9999 -9999 -9999 -9999 -9999 -9999 -9999 -9999 -9999 -9999 -9999 -9999 -9999 -9999 -9999 -9999 -9999 -9999 -9999 -9999 -9999 -9999 -9999 -9999
-9999 -9999 -9999 -9999 -9999 -9999 -9999 -9999 -9999 -9999 -9999 -9999 -9999 -9999 -9999 -9999 -9999 -9999 -9999 -9999 -9999 -9999 -9999 -9999 -9999 -9999 -9999 -9999 -9999 -9999 -9999 -9999 -9999 -9999 -9999 -9999 -9999 -9999 -9999 -9999 -9999 -9999 -9999 -9999 -9999 -9999 -9999 -9999 -9999 -9999 -9999 -9999 -9999 -9999 -9999 -9999 -9999 -9999 -9999 -9999 -9999 -9999 -9999 -9999 -9999 -9999 -9999 -9999 -9999 -9999 -9999 -9999 -9999 -9999 -9999 -9999 -9999 -9999 -9999 -9999 -9999 -9999 -9999 -9999 -9999 -9999 -9999 -9999 -9999 -9999 -9999 -9999 1.69886E-1 1.68201E-1 1.67483E-1 1.5955E-1 1.61862E-1 1.63965E-1 1.65616E-1 1.55103E-1 1.53092E-1 1.51323E-1 1.54467E-1 1.36492E-1 1.37945E-1 1.34517E-1 1.31944E-1 1.26919E-1 1.52019E-1 2.01511E-1 2.58794E-1 3.61543E-1 3.58171E-1 4.09141E-1 4.33209E-1 4.16045E-1 3.73261E-1 3.60945E-1 3.45701E-1 3.5232E-1 3.45749E-1 3.29688E-1 3.28626E-1 3.43205E-1 3.54895E-1 3.07454E-1 1.74323E-1 1.36842E-1 1.49047E-1 1.95915E-1 2.12123E-1 2.03549E-1 1.23887E-1 1.39227E-1 1.40277E-1 1.15403E-1 1.00577E-1 9.39554E-2 9.10878E-2 1.08442E-1 1.04288E-1 9.8993E-2 9.00792E-2 1.01478E-1 7.8164E-2 7.40809E-2 6.05683E-2 3.50249E-2 4.72833E-2 4.42136E-2 2.86432E-2 3.28309E-2 3.89221E-2 1.8446E-2 1.1411E-2 9.51103E-3 6.97384E-3 6.67196E-3 9.07915E-3 6.54881E-3 5.41287E-3 7.83116E-3 4.88291E-3 3.37196E-3 3.37657E-3 3.43049E-3 3.46689E-3 3.01333E-3 2.74057E-3 2.03379E-3 1.76309E-3 1.19113E-3 1.28958E-3 1.70793E-3 2.99151E-3 4.17857E-3 4.04906E-3 4.89976E-3 8.52594E-3 1.72496E-2 2.80892E-2 2.17508E-2 1.91318E-2 1.36711E-2 1.68762E-2 1.26824E-2 1.11611E-2 9.09846E-3 1.13115E-2 1.83417E-2 9.92556E-3 9.19467E-3 6.17847E-3 5.28992E-3 3.3234E-3 2.12081E-3 1.73248E-3 2.94378E-3 2.93682E-3 4.20531E-3 6.33611E-3 1.05262E-2 9.88099E-3 1.22229E-2 1.35332E-2 1.84584E-2 2.15624E-2 2.44396E-2 5.10001E-2 6.6119E-2 1.01378E-1 1.33213E-1 1.61689E-1 1.80431E-1 1.63204E-1 1.1372E-1 1.16845E-1 1.6941E-1 1.77849E-1 3.26062E-1 2.44972E-1 3.01712E-1 2.16562E-1 1.30869E-1 9.59331E-2 6.16653E-2 6.13129E-2 6.0831E-2 6.65175E-2 6.14947E-2 1.07396E-1 1.6428E-1 1.55358E-1 1.39449E-1 1.57973E-1 2.24839E-1 2.86861E-1 3.92216E-1 -9999 -9999 -9999 -9999 -9999 -9999 -9999 -9999 -9999 -9999 -9999 -9999 -9999 -9999 -9999 -9999 -9999 -9999 -9999 -9999 -9999 -9999 -9999 -9999 -9999 -9999
-9999 -9999 -9999 -9999 -9999 -9999 -9999 -9999 -9999 -9999 -9999 -9999 -9999 -9999 -9999 -9999 -9999 -9999 -9999 -9999 -9999 -9999 -9999 -9999 -9999 -9999 -9999 -9999 -9999 -9999 -9999 -9999 -9999 -9999 -9999 -9999 -9999 -9999 -9999 -9999 -9999 -9999 -9999 -9999 -9999 -9999 -9999 -9999 -9999 -9999 -9999 -9999 -9999 -9999 -9999 -9999 -9999 -9999 -9999 -9999 -9999 -9999 -9999 -9999 -9999 -9999 -9999 -9999 -9999 -9999 -9999 -9999 -9999 -9999 -9999 -9999 -9999 -9999 -9999 -9999 -9999 -9999 -9999 -9999 -9999 -9999 -9999 -9999 -9999 -9999 -9999 1.71098E-1 1.68922E-1 1.66768E-1 1.50974E-1 1.51414E-1 1.58862E-1 1.62094E-1 1.55327E-1 1.54878E-1 1.53092E-1 1.56266E-1 1.38116E-1 1.39995E-1 1.37538E-1 1.35317E-1 1.24097E-1 1.24844E-1 1.42518E-1 2.0265E-1 2.86205E-1 3.44865E-1 3.79386E-1 4.02326E-1 3.84741E-1 3.66073E-1 3.47667E-1 3.38732E-1 3.28446E-1 2.84981E-1 3.0963E-1 3.5953E-1 3.56037E-1 3.73349E-1 3.47464E-1 2.45161E-1 1.73378E-1 1.43484E-1 1.49482E-1 1.84084E-1 1.76597E-1 1.92983E-1 1.60494E-1 1.48008E-1 1.40147E-1 1.02382E-1 1.0615E-1 8.31921E-2 1.09299E-1 1.23547E-1 1.03125E-1 9.43094E-2 1.04301E-1 7.92098E-2 4.40136E-2 5.56787E-2 5.95196E-2 3.37195E-2 3.23971E-2 3.69188E-2 2.47607E-2 1.9608E-2 2.51798E-2 1.88404E-2 9.72553E-3 1.02792E-2 7.94776E-3 7.19083E-3 4.76879E-3 3.64972E-3 3.40506E-3 5.69344E-3 4.55684E-3 3.05969E-3 3.07824E-3 2.48955E-3 2.70811E-3 2.91082E-3 2.16444E-3 1.67934E-3 2.27519E-3 1.9176E-3 1.71441E-3 3.16402E-3 5.83352E-3 9.84082E-3 1.08723E-2 9.32172E-3 1.38619E-2 1.60737E-2 2.8136E-2 2.53851E-2 1.42078E-2 1.89752E-2 2.95501E-2 1.22597E-2 9.60893E-3 7.22033E-3 7.74227E-3 1.03265E-2 7.31228E-3 4.43811E-3 5.98358E-3 5.51009E-3 2.6571E-3 2.18303E-3 1.54764E-3 1.77652E-3 2.09929E-3 3.3689E-3 4.30634E-3 6.59042E-3 6.01022E-3 8.08843E-3 8.95816E-3 1.73034E-2 1.59372E-2 2.27722E-2 3.27944E-2 3.93043E-2 7.88553E-2 1.18655E-1 9.4234E-2 1.20888E-1 8.52833E-2 9.36191E-2 6.66352E-2 7.42701E-2 1.25169E-1 2.53091E-1 2.40731E-1 2.62806E-1 1.70603E-1 1.25539E-1 8.71467E-2 1.0447E-1 1.74174E-1 1.26853E-1 9.22719E-2 7.35513E-2 8.13317E-2 1.05162E-1 1.09599E-1 1.25932E-1 1.31125E-1 1.48174E-1 2.31829E-1 3.85489E-1 -9999 -9999 -9999 -9999 -9999 -9999 -9999 -9999 -9999 -9999 -9999 -9999 -9999 -9999 -9999 -9999 -9999 -9999 -9999 -9999 -9999 -9999 -9999 -9999 -9999 -9999
-9999 -9999 -9999 -9999 -9999 -9999 -9999 -9999 -9999 -9999 -9999 -9999 -9999 -9999 -9999 -9999 -9999 -9999 -9999 -9999 -9999 -9999 -9999 -9999 -9999 -9999 -9999 -9999 -9999 -9999 -9999 -9999 -9999 -9999 -9999 -9999 -9999 -9999 -9999 -9999 -9999 -9999 -9999 -9999 -9999 -9999 -9999 -9999 -9999 -9999 -9999 -9999 -9999 -9999 -9999 -9999 -9999 -9999 -9999 -9999 -9999 -9999 -9999 -9999 -9999 -9999 -9999 -9999 -9999 -9999 -9999 -9999 -9999 -9999 -9999 -9999 -9999 -9999 -9999 -9999 -9999 -9999 -9999 -9999 -9999 -9999 -9999 -9999 -9999 -9999 -9999 1.69645E-1 1.67244E-1 1.49879E-1 1.48791E-1 1.49008E-1 1.55232E-1 1.44168E-1 1.51985E-1 1.53092E-1 1.58273E-1 1.51918E-1 1.44774E-1 1.40202E-1 1.3592E-1 1.25972E-1 1.24284E-1 1.28093E-1 1.36754E-1 1.65377E-1 2.74792E-1 3.12368E-1 3.63523E-1 2.83132E-1 3.00598E-1 3.24653E-1 3.08026E-1 2.92023E-1 2.74899E-1 2.88598E-1 2.83082E-1 3.15607E-1 3.47409E-1 3.3098E-1 2.9981E-1 2.44896E-1 1.83424E-1 1.53893E-1 1.72927E-1 1.78533E-1 1.79136E-1 1.64764E-1 1.54119E-1 1.25726E-1 1.4119E-1 9.74353E-2 1.27156E-1 1.05283E-1 9.68455E-2 1.1525E-1 9.24678E-2 7.00733E-2 6.53591E-2 6.2936E-2 4.5619E-2 6.16886E-2 6.01838E-2 2.75735E-2 2.44914E-2 3.11531E-2 2.32122E-2 1.22563E-2 1.64302E-2 1.19225E-2 1.22771E-2 8.97892E-3 6.96225E-3 6.11825E-3 5.08517E-3 3.37125E-3 2.71814E-3 3.84752E-3 4.38909E-3 3.94963E-3 3.18043E-3 3.25787E-3 3.07349E-3 2.63547E-3 1.7362E-3 1.78447E-3 2.73633E-3 3.61284E-3 1.98407E-3 1.9253E-3 2.92575E-3 8.17229E-3 1.62963E-2 1.87817E-2 2.27638E-2 2.05884E-2 1.98277E-2 2.60922E-2 1.4414E-2 2.02605E-2 2.85417E-2 1.00007E-2 1.00852E-2 6.12306E-3 4.55693E-3 4.56337E-3 8.50037E-3 9.86747E-3 7.42711E-3 6.709E-3 5.17554E-3 4.1561E-3 3.116E-3 1.45506E-3 1.97963E-3 3.2716E-3 4.42625E-3 4.52272E-3 7.11075E-3 8.32951E-3 1.00237E-2 1.23722E-2 1.064E-2 1.47228E-2 2.9798E-2 4.47816E-2 5.38189E-2 7.13556E-2 5.1356E-2 6.34807E-2 6.65797E-2 5.54964E-2 4.04845E-2 8.15393E-2 2.32012E-1 3.37748E-1 2.21851E-1 2.83547E-1 3.05765E-1 2.04283E-1 1.42583E-1 2.5419E-1 2.28891E-1 1.34642E-1 8.19688E-2 5.44695E-2 6.04987E-2 8.63152E-2 1.1368E-1 1.69366E-1 1.4871E-1 1.82904E-1 2.93474E-1 4.61652E-1 -9999 -9999 -9999 -9999 -9999 -9999 -9999 -9999 -9999 -9999 -9999 -9999 -9999 -9999 -9999 -9999 -9999 -9999 -9999 -9999 -9999 -9999 -9999 -9999 -9999 -9999
-9999 -9999 -9999 -9999 -9999 -9999 -9999 -9999 -9999 -9999 -9999 -9999 -9999 -9999 -9999 -9999 -9999 -9999 -9999 -9999 -9999 -9999 -9999 -9999 -9999 -9999 -9999 -9999 -9999 -9999 -9999 -9999 -9999 -9999 -9999 -9999 -9999 -9999 -9999 -9999 -9999 -9999 -9999 -9999 -9999 -9999 -9999 -9999 -9999 -9999 -9999 -9999 -9999 -9999 -9999 -9999 -9999 -9999 -9999 -9999 -9999 -9999 -9999 -9999 -9999 -9999 -9999 -9999 -9999 -9999 -9999 -9999 -9999 -9999 -9999 -9999 -9999 -9999 -9999 -9999 -9999 -9999 -9999 -9999 -9999 -9999 -9999 -9999 -9999 -9999 -9999 1.68441E-1 1.51855E-1 1.50974E-1 1.49443E-1 1.47925E-1 1.39991E-1 1.41858E-1 1.48051E-1 1.51764E-1 1.5889E-1 2.02241E-1 1.7716E-1 1.46729E-1 1.22033E-1 1.24097E-1 1.22615E-1 1.26192E-1 1.16879E-1 1.36155E-1 2.07508E-1 2.69699E-1 2.19111E-1 2.30253E-1 2.7332E-1 2.84346E-1 2.692E-1 2.13578E-1 2.56188E-1 2.76054E-1 2.67628E-1 3.16963E-1 2.93421E-1 2.63738E-1 2.25386E-1 2.30647E-1 2.07784E-1 1.61983E-1 1.67025E-1 1.73381E-1 1.66958E-1 1.45799E-1 1.29098E-1 1.12551E-1 1.07236E-1 1.16937E-1 1.2384E-1 1.37682E-1 1.16044E-1 1.00772E-1 6.36981E-2 5.47056E-2 6.3638E-2 4.36065E-2 4.72435E-2 5.94186E-2 5.63725E-2 3.14909E-2 2.20362E-2 2.23456E-2 1.66763E-2 1.04972E-2 1.33075E-2 8.15779E-3 1.02015E-2 6.34182E-3 4.20123E-3 4.70691E-3 3.56168E-3 3.25212E-3 2.33271E-3 2.9179E-3 2.94627E-3 2.32019E-3 2.09607E-3 2.6037E-3 3.28419E-3 2.33299E-3 1.84848E-3 2.0366E-3 5.33007E-3 9.34687E-3 3.95982E-3 2.09799E-3 2.75422E-3 7.7032E-3 1.05431E-2 1.43511E-2 1.94712E-2 2.34042E-2 2.15857E-2 2.0244E-2 1.73864E-2 2.05291E-2 2.02248E-2 1.60296E-2 7.42712E-3 1.25491E-2 9.17874E-3 1.00214E-2 8.48418E-3 9.12469E-3 5.82938E-3 5.67895E-3 4.52652E-3 4.04159E-3 2.29524E-3 2.14796E-3 1.44726E-3 2.07861E-3 2.73324E-3 3.12354E-3 4.46479E-3 5.46469E-3 8.45521E-3 9.35533E-3 1.40652E-2 2.38473E-2 3.2113E-2 5.33504E-2 5.40946E-2 3.69864E-2 2.64987E-2 2.80408E-2 3.83556E-2 3.29762E-2 2.78589E-2 8.98234E-2 3.00007E-1 2.53091E-1 3.23382E-1 2.16411E-1 2.91254E-1 3.00032E-1 2.35966E-1 3.16839E-1 1.91957E-1 1.68577E-1 1.08946E-1 5.69416E-2 9.94125E-2 2.17803E-1 2.42383E-1 2.4951E-1 2.14098E-1 2.32944E-1 3.95627E-1 5.38747E-1 -9999 -9999 -9999 -9999 -9999 -9999 -9999 -9999 -9999 -9999 -9999 -9999 -9999 -9999 -9999 -9999 -9999 -9999 -9999 -9999 -9999 -9999 -9999 -9999 -9999 -9999
-9999 -9999 -9999 -9999 -9999 -9999 -9999 -9999 -9999 -9999 -9999 -9999 -9999 -9999 -9999 -9999 -9999 -9999 -9999 -9999 -9999 -9999 -9999 -9999 -9999 -9999 -9999 -9999 -9999 -9999 -9999 -9999 -9999 -9999 -9999 -9999 -9999 -9999 -9999 -9999 -9999 -9999 -9999 -9999 -9999 -9999 -9999 -9999 -9999 -9999 -9999 -9999 -9999 -9999 -9999 -9999 -9999 -9999 -9999 -9999 -9999 -9999 -9999 -9999 -9999 -9999 -9999 -9999 -9999 -9999 -9999 -9999 -9999 -9999 -9999 -9999 -9999 -9999 -9999 -9999 -9999 -9999 -9999 -9999 -9999 -9999 -9999 -9999 -9999 -9999 1.69645E-1 1.53629E-1 1.54971E-1 1.55871E-1 1.61397E-1 1.4438E-1 1.42276E-1 1.42067E-1 1.46974E-1 1.36459E-1 1.66633E-1 2.10378E-1 2.08438E-1 1.45228E-1 1.24253E-1 1.24097E-1 1.22246E-1 1.12187E-1 1.12358E-1 1.23801E-1 1.34777E-1 1.37223E-1 1.51086E-1 1.65027E-1 1.82014E-1 2.15128E-1 1.94927E-1 2.14537E-1 2.47826E-1 2.57926E-1 2.69257E-1 2.47178E-1 1.95753E-1 1.77053E-1 1.86306E-1 1.92089E-1 1.77497E-1 1.67949E-1 1.7424E-1 1.77079E-1 1.83991E-1 1.71436E-1 1.20467E-1 1.24314E-1 1.20246E-1 1.30476E-1 1.17568E-1 1.40384E-1 8.33124E-2 8.64502E-2 7.78405E-2 7.37062E-2 7.86027E-2 4.75918E-2 3.41167E-2 3.99473E-2 5.35889E-2 2.62296E-2 1.76666E-2 1.4182E-2 1.28382E-2 9.09409E-3 1.18189E-2 7.16292E-3 9.23112E-3 6.29869E-3 3.65911E-3 2.8455E-3 2.82439E-3 2.28215E-3 1.49946E-3 1.92929E-3 2.62489E-3 2.35588E-3 2.80353E-3 3.40248E-3 3.09221E-3 1.92006E-3 1.72486E-3 2.90929E-3 7.71732E-3 1.22675E-2 4.97269E-3 3.88888E-3 3.00182E-3 4.41208E-3 7.86881E-3 9.64244E-3 1.07118E-2 1.65222E-2 1.92118E-2 1.79952E-2 1.43863E-2 1.35993E-2 8.6191E-3 1.32419E-2 1.06403E-2 7.5242E-3 1.32701E-2 1.05473E-2 9.4627E-3 7.28828E-3 5.19356E-3 4.63212E-3 4.19045E-3 3.08578E-3 2.73078E-3 2.86183E-3 2.76973E-3 1.75444E-3 2.11742E-3 2.94353E-3 2.92209E-3 4.11489E-3 5.38641E-3 7.24824E-3 1.15669E-2 1.82578E-2 2.63972E-2 3.71768E-2 6.02076E-2 5.12936E-2 2.85276E-2 3.38994E-2 3.07707E-2 2.29106E-2 3.81767E-2 7.9559E-2 1.97826E-1 2.60007E-1 2.26174E-1 3.3547E-1 2.99996E-1 3.45734E-1 3.1322E-1 2.78164E-1 1.92529E-1 2.3654E-1 1.48045E-1 8.72361E-2 1.03297E-1 3.41283E-1 4.15438E-1 3.16407E-1 2.52174E-1 2.29417E-1 3.71296E-1 -9999 -9999 -9999 -9999 -9999 -9999 -9999 -9999 -9999 -9999 -9999 -9999 -9999 -9999 -9999 -9999 -9999 -9999 -9999 -9999 -9999 -9999 -9999 -9999 -9999 -9999 -9999
-9999 -9999 -9999 -9999 -9999 -9999 -9999 -9999 -9999 -9999 -9999 -9999 -9999 -9999 -9999 -9999 -9999 -9999 -9999 -9999 -9999 -9999 -9999 -9999 -9999 -9999 -9999 -9999 -9999 -9999 -9999 -9999 -9999 -9999 -9999 -9999 -9999 -9999 -9999 -9999 -9999 -9999 -9999 -9999 -9999 -9999 -9999 -9999 -9999 -9999 -9999 -9999 -9999 -9999 -9999 -9999 -9999 -9999 -9999 -9999 -9999 -9999 -9999 -9999 -9999 -9999 -9999 -9999 -9999 -9999 -9999 -9999 -9999 -9999 -9999 -9999 -9999 -9999 -9999 -9999 -9999 -9999 -9999 -9999 -9999 -9999 -9999 -9999 -9999 -9999 1.5542E-1 1.56322E-1 1.60203E-1 1.69923E-1 1.56192E-1 1.53724E-1 1.491E-1 1.46296E-1 1.37066E-1 1.44562E-1 1.64541E-1 1.7691E-1 1.55626E-1 1.46295E-1 1.42937E-1 1.392E-1 1.22971E-1 1.21959E-1 1.24547E-1 1.22321E-1 1.16823E-1 1.21866E-1 1.32743E-1 1.48286E-1 1.59924E-1 1.47127E-1 1.74266E-1 1.9066E-1 2.1449E-1 2.24539E-1 2.2814E-1 1.76681E-1 1.6507E-1 1.66332E-1 1.40356E-1 1.5693E-1 1.5921E-1 1.63683E-1 1.68401E-1 1.74333E-1 1.56337E-1 1.43641E-1 1.00985E-1 1.14466E-1 1.39751E-1 1.33857E-1 1.33275E-1 1.09535E-1 6.75794E-2 8.08356E-2 6.94414E-2 5.39602E-2 7.24952E-2 5.79976E-2 3.47053E-2 3.21323E-2 3.57409E-2 3.07914E-2 1.80513E-2 1.24832E-2 9.86274E-3 7.44431E-3 9.31131E-3 5.21476E-3 7.55706E-3 5.44159E-3 3.48463E-3 2.38747E-3 1.77385E-3 1.87602E-3 2.1579E-3 2.0404E-3 4.07246E-3 3.95349E-3 4.26988E-3 4.06956E-3 2.6619E-3 1.82422E-3 1.54206E-3 2.97691E-3 4.33028E-3 7.9297E-3 9.34383E-3 9.12026E-3 9.16764E-3 7.83552E-3 1.25682E-2 1.33637E-2 1.16585E-2 2.09797E-2 2.26381E-2 1.58924E-2 1.22479E-2 1.10712E-2 9.09095E-3 8.87391E-3 7.28711E-3 1.15688E-2 1.39965E-2 1.16055E-2 9.41724E-3 8.47989E-3 7.47516E-3 5.90953E-3 3.90586E-3 3.45095E-3 2.60899E-3 5.33971E-3 4.49023E-3 3.56637E-3 5.69646E-3 3.82655E-3 2.70448E-3 3.24415E-3 5.84387E-3 7.22023E-3 9.20616E-3 1.28256E-2 1.99652E-2 1.80064E-2 3.17227E-2 7.74316E-2 6.71264E-2 7.3885E-2 5.44242E-2 4.95165E-2 8.06886E-2 1.49382E-1 2.17947E-1 2.74523E-1 2.67319E-1 2.32709E-1 3.29032E-1 3.73925E-1 3.69024E-1 3.2495E-1 3.43435E-1 2.45484E-1 1.74156E-1 1.14831E-1 1.47728E-1 3.96082E-1 4.97574E-1 3.56558E-1 2.73488E-1 3.41117E-1 5.59764E-1 -9999 -9999 -9999 -9999 -9999 -9999 -9999 -9999 -9999 -9999 -9999 -9999 -9999 -9999 -9999 -9999 -9999 -9999 -9999 -9999 -9999 -9999 -9999 -9999 -9999 -9999 -9999
-9999 -9999 -9999 -9999 -9999 -9999 -9999 -9999 -9999 -9999 -9999 -9999 -9999 -9999 -9999 -9999 -9999 -9999 -9999 -9999 -9999 -9999 -9999 -9999 -9999 -9999 -9999 -9999 -9999 -9999 -9999 -9999 -9999 -9999 -9999 -9999 -9999 -9999 -9999 -9999 -9999 -9999 -9999 -9999 -9999 -9999 -9999 -9999 -9999 -9999 -9999 -9999 -9999 -9999 -9999 -9999 -9999 -9999 -9999 -9999 -9999 -9999 -9999 -9999 -9999 -9999 -9999 -9999 -9999 -9999 -9999 -9999 -9999 -9999 -9999 -9999 -9999 -9999 -9999 -9999 -9999 -9999 -9999 -9999 -9999 -9999 -9999 -9999 -9999 1.54971E-1 1.55871E-1 1.58825E-1 1.70165E-1 1.60071E-1 1.64026E-1 1.70025E-1 1.65954E-1 1.49688E-1 1.5889E-1 1.66158E-1 1.72219E-1 1.54546E-1 1.60799E-1 1.58044E-1 1.65044E-1 1.57424E-1 1.74095E-1 1.83416E-1 1.73617E-1 1.30722E-1 1.24457E-1 1.28079E-1 1.30199E-1 1.27086E-1 1.45911E-1 1.7161E-1 1.71814E-1 1.89604E-1 2.04064E-1 2.14845E-1 2.21569E-1 2.36131E-1 2.4272E-1 2.12066E-1 1.87916E-1 1.84067E-1 1.78266E-1 1.73808E-1 1.6968E-1 1.59668E-1 1.61128E-1 1.64569E-1 1.2706E-1 1.54842E-1 1.37447E-1 1.06872E-1 1.0955E-1 8.15728E-2 6.31406E-2 6.80317E-2 6.33918E-2 4.22374E-2 5.87496E-2 4.00205E-2 2.79873E-2 2.08048E-2 2.19784E-2 2.52657E-2 1.86382E-2 1.40552E-2 9.93355E-3 6.39989E-3 5.65835E-3 2.91704E-3 4.45472E-3 3.06214E-3 2.08752E-3 2.30617E-3 1.72486E-3 1.98407E-3 2.99765E-3 2.34692E-3 3.11543E-3 3.21046E-3 3.67488E-3 4.77827E-3 2.87856E-3 1.87602E-3 1.92929E-3 4.13599E-3 7.82904E-3 1.00924E-2 1.13009E-2 1.42056E-2 1.36467E-2 1.30469E-2 1.89027E-2 1.92286E-2 1.92451E-2 2.53855E-2 1.73719E-2 1.15338E-2 9.22482E-3 8.10536E-3 6.39801E-3 5.31586E-3 8.53257E-3 9.31298E-3 1.32121E-2 7.93087E-3 7.40847E-3 6.82123E-3 5.30009E-3 5.89345E-3 5.90716E-3 3.84894E-3 3.3558E-3 5.80982E-3 7.89345E-3 6.47762E-3 9.07657E-3 9.59767E-3 1.15615E-2 4.57558E-3 7.56101E-3 8.3538E-3 9.51986E-3 1.14816E-2 1.02059E-2 9.59195E-3 2.05799E-2 5.11434E-2 9.54407E-2 1.02961E-1 8.01995E-2 1.49119E-1 1.53532E-1 2.06046E-1 2.13886E-1 2.80521E-1 2.38049E-1 1.60399E-1 1.92695E-1 2.70105E-1 3.92772E-1 4.1613E-1 3.96994E-1 4.07322E-1 3.96383E-1 3.29963E-1 2.59398E-1 3.63394E-1 5.40102E-1 5.39426E-1 4.49873E-1 4.41625E-1 -9999 -9999 -9999 -9999 -9999 -9999 -9999 -9999 -9999 -9999 -9999 -9999 -9999 -9999 -9999 -9999 -9999 -9999 -9999 -9999 -9999 -9999 -9999 -9999 -9999 -9999 -9999 -9999
-9999 -9999 -9999 -9999 -9999 -9999 -9999 -9999 -9999 -9999 -9999 -9999 -9999 -9999 -9999 -9999 -9999 -9999 -9999 -9999 -9999 -9999 -9999 -9999 -9999 -9999 -9999 -9999 -9999 -9999 -9999 -9999 -9999 -9999 -9999 -9999 -9999 -9999 -9999 -9999 -9999 -9999 -9999 -9999 -9999 -9999 -9999 -9999 -9999 -9999 -9999 -9999 -9999 -9999 -9999 -9999 -9999 -9999 -9999 -9999 -9999 -9999 -9999 -9999 -9999 -9999 -9999 -9999 -9999 -9999 -9999 -9999 -9999 -9999 -9999 -9999 -9999 -9999 -9999 -9999 -9999 -9999 -9999 -9999 -9999 -9999 -9999 -9999 -9999 1.53184E-1 1.54971E-1 1.59743E-1 1.50812E-1 1.61226E-1 1.64969E-1 1.71725E-1 1.54774E-1 1.63994E-1 1.99217E-1 1.97809E-1 1.73812E-1 1.8232E-1 1.80572E-1 1.7901E-1 1.69489E-1 1.9167E-1 2.27528E-1 2.52301E-1 2.09543E-1 1.73459E-1 1.50866E-1 1.43342E-1 1.30548E-1 1.31328E-1 1.3589E-1 1.54699E-1 1.70395E-1 1.73378E-1 1.81125E-1 1.69888E-1 1.75767E-1 2.00105E-1 2.21669E-1 2.25012E-1 2.20561E-1 2.13284E-1 2.03689E-1 1.75682E-1 1.60158E-1 1.77159E-1 1.67003E-1 1.78791E-1 1.54683E-1 1.18652E-1 1.29867E-1 9.90344E-2 8.37617E-2 1.09676E-1 8.99649E-2 6.85439E-2 6.14264E-2 4.66215E-2 3.19018E-2 2.68285E-2 1.70995E-2 2.19366E-2 2.09953E-2 1.82897E-2 1.13418E-2 1.11476E-2 6.37945E-3 4.89623E-3 4.98058E-3 2.90848E-3 3.61568E-3 2.95271E-3 1.801E-3 1.63682E-3 1.54206E-3 2.09833E-3 3.52755E-3 3.2268E-3 3.92651E-3 3.40308E-3 4.44258E-3 4.55419E-3 3.15142E-3 3.70103E-3 2.55246E-3 2.54751E-3 3.81794E-3 6.21916E-3 7.99136E-3 1.39895E-2 2.05303E-2 2.16924E-2 2.32665E-2 2.23915E-2 2.08532E-2 2.00133E-2 1.58162E-2 1.05519E-2 1.21932E-2 1.74652E-2 1.33791E-2 1.06133E-2 1.02035E-2 1.1306E-2 9.09313E-3 6.44764E-3 5.68004E-3 7.15593E-3 6.18657E-3 4.08063E-3 5.87835E-3 3.96852E-3 4.82544E-3 6.30545E-3 1.10719E-2 1.18443E-2 1.76621E-2 8.27967E-3 1.19864E-2 1.83698E-2 1.94897E-2 1.32777E-2 1.58655E-2 1.7442E-2 1.33696E-2 1.62669E-2 1.63824E-2 2.61637E-2 6.43393E-2 9.50369E-2 1.51429E-1 1.97962E-1 2.03896E-1 1.53735E-1 1.26095E-1 1.9266E-1 1.91537E-1 1.09583E-1 9.79339E-2 1.42641E-1 2.19995E-1 3.75287E-1 3.4967E-1 5.08431E-1 5.54546E-1 5.58817E-1 5.27622E-1 5.40935E-1 5.85764E-1 5.82123E-1 4.9989E-1 5.38737E-1 -9999 -9999 -9999 -9999 -9999 -9999 -9999 -9999 -9999 -9999 -9999 -9999 -9999 -9999 -9999 -9999 -9999 -9999 -9999 -9999 -9999 -9999 -9999 -9999 -9999 -9999 -9999 -9999
-9999 -9999 -9999 -9999 -9999 -9999 -9999 -9999 -9999 -9999 -9999 -9999 -9999 -9999 -9999 -9999 -9999 -9999 -9999 -9999 -9999 -9999 -9999 -9999 -9999 -9999 -9999 -9999 -9999 -9999 -9999 -9999 -9999 -9999 -9999 -9999 -9999 -9999 -9999 -9999 -9999 -9999 -9999 -9999 -9999 -9999 -9999 -9999 -9999 -9999 -9999 -9999 -9999 -9999 -9999 -9999 -9999 -9999 -9999 -9999 -9999 -9999 -9999 -9999 -9999 -9999 -9999 -9999 -9999 -9999 -9999 -9999 -9999 -9999 -9999 -9999 -9999 -9999 -9999 -9999 -9999 -9999 -9999 -9999 -9999 -9999 -9999 -9999 -9999 1.50974E-1 1.54299E-1 1.45833E-1 1.56418E-1 1.60994E-1 1.62855E-1 1.51441E-1 1.47304E-1 1.51037E-1 1.60537E-1 1.61977E-1 1.75407E-1 1.91331E-1 1.75487E-1 1.89079E-1 2.04847E-1 2.22152E-1 2.42046E-1 2.14651E-1 1.98527E-1 1.90623E-1 1.90057E-1 1.63566E-1 1.58931E-1 1.72997E-1 1.91454E-1 1.55351E-1 1.4084E-1 1.35534E-1 1.38608E-1 1.40907E-1 1.26845E-1 1.37893E-1 1.49704E-1 1.80662E-1 2.12117E-1 2.08756E-1 1.825E-1 1.78194E-1 1.72495E-1 1.69595E-1 1.72804E-1 1.72729E-1 1.30382E-1 1.4226E-1 1.50023E-1 1.1279E-1 8.33331E-2 6.79073E-2 7.27177E-2 7.5264E-2 6.29981E-2 4.38178E-2 3.52533E-2 3.14647E-2 2.9852E-2 1.80037E-2 2.03672E-2 1.54192E-2 7.60466E-3 7.75164E-3 4.2367E-3 3.27644E-3 2.85497E-3 2.94688E-3 2.46678E-3 2.39685E-3 3.28673E-3 2.3596E-3 2.29444E-3 2.59955E-3 4.36522E-3 4.21431E-3 4.82789E-3 4.6767E-3 4.87248E-3 6.1461E-3 3.59984E-3 2.96053E-3 1.72908E-3 2.63316E-3 4.37811E-3 5.76717E-3 6.85464E-3 6.75484E-3 1.02704E-2 1.36605E-2 1.81075E-2 2.12218E-2 2.14476E-2 1.59916E-2 1.29535E-2 1.87442E-2 1.72009E-2 1.30254E-2 1.20289E-2 1.03576E-2 9.65181E-3 6.53355E-3 6.61591E-3 4.84497E-3 3.71309E-3 4.95862E-3 5.86296E-3 4.43769E-3 4.43769E-3 3.53795E-3 5.38537E-3 1.04315E-2 1.09162E-2 1.85132E-2 2.58631E-2 1.56857E-2 1.11778E-2 1.84107E-2 2.83905E-2 1.82947E-2 1.96129E-2 2.34185E-2 2.59442E-2 2.90631E-2 2.3869E-2 2.0442E-2 2.87897E-2 4.43479E-2 7.97514E-2 1.03028E-1 1.50122E-1 9.43986E-2 6.25374E-2 8.16657E-2 1.04073E-1 8.35463E-2 5.42477E-2 6.55196E-2 1.71029E-1 2.471E-1 2.5818E-1 3.54153E-1 3.97345E-1 4.03332E-1 4.73373E-1 5.18265E-1 5.7213E-1 5.50122E-1 5.77387E-1 5.79894E-1 5.62486E-1 -9999 -9999 -9999 -9999 -9999 -9999 -9999 -9999 -9999 -9999 -9999 -9999 -9999 -9999 -9999 -9999 -9999 -9999 -9999 -9999 -9999 -9999 -9999 -9999 -9999 -9999 -9999
-9999 -9999 -9999 -9999 -9999 -9999 -9999 -9999 -9999 -9999 -9999 -9999 -9999 -9999 -9999 -9999 -9999 -9999 -9999 -9999 -9999 -9999 -9999 -9999 -9999 -9999 -9999 -9999 -9999 -9999 -9999 -9999 -9999 -9999 -9999 -9999 -9999 -9999 -9999 -9999 -9999 -9999 -9999 -9999 -9999 -9999 -9999 -9999 -9999 -9999 -9999 -9999 -9999 -9999 -9999 -9999 -9999 -9999 -9999 -9999 -9999 -9999 -9999 -9999 -9999 -9999 -9999 -9999 -9999 -9999 -9999 -9999 -9999 -9999 -9999 -9999 -9999 -9999 -9999 -9999 -9999 -9999 -9999 -9999 -9999 -9999 -9999 -9999 1.54747E-1 1.51414E-1 1.38929E-1 1.44345E-1 1.55741E-1 1.58922E-1 1.44917E-1 1.48167E-1 1.46017E-1 1.46909E-1 1.28191E-1 1.28798E-1 1.31515E-1 1.39512E-1 1.72107E-1 1.82928E-1 2.00967E-1 2.05686E-1 1.76742E-1 1.76742E-1 1.87829E-1 1.8976E-1 1.81155E-1 1.86858E-1 1.94302E-1 2.13819E-1 2.40697E-1 2.68087E-1 2.29906E-1 1.82572E-1 1.49812E-1 1.30885E-1 1.27606E-1 1.29365E-1 1.29365E-1 1.431E-1 1.57259E-1 1.80144E-1 1.94469E-1 1.92082E-1 1.8043E-1 1.82467E-1 1.56246E-1 1.52415E-1 1.42601E-1 1.09952E-1 1.43796E-1 1.01186E-1 1.05924E-1 6.87564E-2 5.66537E-2 6.01727E-2 5.46037E-2 5.55019E-2 4.08785E-2 3.70022E-2 2.74961E-2 1.66999E-2 1.07988E-2 7.0296E-3 7.36248E-3 6.99087E-3 3.30027E-3 3.27581E-3 3.66839E-3 4.14087E-3 2.8322E-3 3.97832E-3 5.03192E-3 2.88533E-3 3.49136E-3 3.69802E-3 4.08129E-3 5.08287E-3 7.39588E-3 6.50522E-3 5.51893E-3 3.06898E-3 2.81126E-3 2.55193E-3 3.93341E-3 3.60865E-3 5.5799E-3 1.04544E-2 1.29027E-2 7.6248E-3 9.28852E-3 1.23742E-2 1.94904E-2 1.73577E-2 2.05008E-2 1.78993E-2 2.10546E-2 1.79449E-2 1.16869E-2 9.0126E-3 1.01821E-2 1.10464E-2 5.74679E-3 5.10525E-3 6.8229E-3 5.81619E-3 4.63761E-3 3.31116E-3 3.08578E-3 2.6787E-3 2.38028E-3 3.40823E-3 6.72537E-3 1.0576E-2 1.50724E-2 2.66844E-2 3.6132E-2 3.34542E-2 1.90015E-2 2.91364E-2 2.59911E-2 9.12879E-3 1.20526E-2 1.70363E-2 2.88748E-2 4.18438E-2 2.93488E-2 3.84309E-2 3.31693E-2 6.74004E-2 6.52509E-2 9.49554E-2 1.41162E-1 1.00433E-1 4.35691E-2 2.87346E-2 4.35309E-2 5.34985E-2 3.53682E-2 9.15243E-2 1.4272E-1 1.17628E-1 1.78545E-1 1.82362E-1 2.43055E-1 2.27628E-1 2.52074E-1 2.91011E-1 3.93937E-1 5.69572E-1 5.34662E-1 5.65135E-1 5.5451E-1 -9999 -9999 -9999 -9999 -9999 -9999 -9999 -9999 -9999 -9999 -9999 -9999 -9999 -9999 -9999 -9999 -9999 -9999 -9999 -9999 -9999 -9999 -9999 -9999 -9999 -9999 -9999
-9999 -9999 -9999 -9999 -9999 -9999 -9999 -9999 -9999 -9999 -9999 -9999 -9999 -9999 -9999 -9999 -9999 -9999 -9999 -9999 -9999 -9999 -9999 -9999 -9999 -9999 -9999 -9999 -9999 -9999 -9999 -9999 -9999 -9999 -9999 -9999 -9999 -9999 -9999 -9999 -9999 -9999 -9999 -9999 -9999 -9999 -9999 -9999 -9999 -9999 -9999 -9999 -9999 -9999 -9999 -9999 -9999 -9999 -9999 -9999 -9999 -9999 -9999 -9999 -9999 -9999 -9999 -9999 -9999 -9999 -9999 -9999 -9999 -9999 -9999 -9999 -9999 -9999 -9999 -9999 -9999 -9999 -9999 -9999 -9999 -9999 -9999 -9999 1.61359E-1 1.40163E-1 1.375E-1 1.40163E-1 1.44557E-1 1.39277E-1 1.39483E-1 1.4947E-1 1.69228E-1 1.73474E-1 1.66664E-1 1.43956E-1 1.25377E-1 1.0844E-1 1.2592E-1 1.51929E-1 1.64038E-1 1.54668E-1 1.67754E-1 1.69522E-1 1.70907E-1 1.66584E-1 1.69917E-1 1.81155E-1 2.02201E-1 2.16443E-1 2.97973E-1 3.29405E-1 3.25229E-1 2.59987E-1 1.90195E-1 1.73382E-1 1.64246E-1 1.56177E-1 1.47355E-1 1.30095E-1 1.42215E-1 1.65438E-1 1.67865E-1 1.63412E-1 1.58795E-1 1.42926E-1 1.43993E-1 1.28312E-1 1.38371E-1 1.15322E-1 1.27142E-1 8.7411E-2 6.97182E-2 5.65974E-2 5.9874E-2 4.88546E-2 3.55181E-2 3.95817E-2 4.05925E-2 2.07046E-2 1.83519E-2 1.49765E-2 1.0406E-2 5.6673E-3 5.83806E-3 5.21382E-3 3.58825E-3 5.04469E-3 6.00363E-3 4.76984E-3 3.41579E-3 5.16323E-3 5.63131E-3 2.83246E-3 4.94719E-3 5.33003E-3 3.96626E-3 6.72914E-3 8.91359E-3 5.60416E-3 3.57925E-3 2.58118E-3 2.3634E-3 3.69183E-3 8.44705E-3 7.79918E-3 6.24278E-3 1.20968E-2 1.8963E-2 1.56435E-2 1.48049E-2 2.50897E-2 2.36936E-2 1.95219E-2 1.75141E-2 1.67695E-2 1.21791E-2 1.08827E-2 1.19178E-2 7.52832E-3 8.03213E-3 1.06462E-2 8.41103E-3 8.46936E-3 6.40891E-3 4.51707E-3 5.30943E-3 4.21512E-3 3.64937E-3 3.85916E-3 2.82522E-3 2.72712E-3 4.48744E-3 5.42878E-3 8.80932E-3 1.79099E-2 4.60002E-2 4.85187E-2 2.9292E-2 4.71708E-2 4.6465E-2 1.22003E-2 1.1687E-2 1.50441E-2 1.94514E-2 3.76443E-2 5.23392E-2 6.28752E-2 4.4811E-2 7.48189E-2 9.78823E-2 1.1264E-1 9.86728E-2 1.00894E-1 7.04055E-2 3.24758E-2 2.25555E-2 2.81186E-2 3.15043E-2 5.9315E-2 6.31915E-2 8.05614E-2 1.0961E-1 1.45601E-1 1.88299E-1 1.44623E-1 1.70984E-1 2.1741E-1 3.04046E-1 5.57627E-1 5.18642E-1 5.65135E-1 -9999 -9999 -9999 -9999 -9999 -9999 -9999 -9999 -9999 -9999 -9999 -9999 -9999 -9999 -9999 -9999 -9999 -9999 -9999 -9999 -9999 -9999 -9999 -9999 -9999 -9999 -9999 -9999
-9999 -9999 -9999 -9999 -9999 -9999 -9999 -9999 -9999 -9999 -9999 -9999 -9999 -9999 -9999 -9999 -9999 -9999 -9999 -9999 -9999 -9999 -9999 -9999 -9999 -9999 -9999 -9999 -9999 -9999 -9999 -9999 -9999 -9999 -9999 -9999 -9999 -9999 -9999 -9999 -9999 -9999 -9999 -9999 -9999 -9999 -9999 -9999 -9999 -9999 -9999 -9999 -9999 -9999 -9999 -9999 -9999 -9999 -9999 -9999 -9999 -9999 -9999 -9999 -9999 -9999 -9999 -9999 -9999 -9999 -9999 -9999 -9999 -9999 -9999 -9999 -9999 -9999 -9999 -9999 -9999 -9999 -9999 -9999 -9999 -9999 -9999 1.67003E-1 1.49718E-1 1.42033E-1 1.3168E-1 1.37094E-1 1.26232E-1 1.27752E-1 1.35019E-1 1.49843E-1 1.95295E-1 2.37014E-1 2.28014E-1 1.94262E-1 1.41905E-1 1.17445E-1 1.13953E-1 1.07393E-1 1.25541E-1 1.45729E-1 1.53208E-1 1.6639E-1 1.50681E-1 1.51941E-1 1.64841E-1 1.77373E-1 1.83E-1 2.15283E-1 2.69325E-1 3.16293E-1 3.27088E-1 2.46488E-1 2.05184E-1 1.98602E-1 1.97241E-1 2.1067E-1 1.82387E-1 1.52291E-1 1.46234E-1 1.52806E-1 1.61455E-1 1.50784E-1 1.48184E-1 1.45607E-1 1.42034E-1 1.40178E-1 1.38752E-1 1.28287E-1 9.92599E-2 8.76758E-2 7.55447E-2 7.32702E-2 6.97402E-2 6.45399E-2 3.84601E-2 2.06963E-2 3.35947E-2 2.75845E-2 2.09612E-2 1.12048E-2 8.19428E-3 5.63477E-3 3.69943E-3 3.69753E-3 3.60861E-3 5.2543E-3 9.11326E-3 7.14547E-3 6.05233E-3 9.17137E-3 9.64273E-3 4.90445E-3 6.01843E-3 9.39724E-3 9.39896E-3 9.94342E-3 8.85223E-3 3.15972E-3 2.15615E-3 3.02237E-3 5.96446E-3 6.19763E-3 9.13609E-3 1.51434E-2 1.05675E-2 9.47292E-3 1.65287E-2 2.42013E-2 1.76618E-2 2.39316E-2 2.00956E-2 1.7154E-2 1.67321E-2 9.19156E-3 7.68415E-3 8.32786E-3 6.50929E-3 7.87365E-3 9.12943E-3 1.00949E-2 9.05323E-3 6.57564E-3 6.02351E-3 4.7356E-3 3.07111E-3 3.98683E-3 3.97467E-3 9.78978E-3 8.39597E-3 6.25027E-3 9.23195E-3 6.87577E-3 1.10163E-2 2.14087E-2 4.98265E-2 6.98013E-2 4.98265E-2 6.74391E-2 4.85187E-2 1.83928E-2 1.55236E-2 1.16744E-2 1.30306E-2 2.45913E-2 3.97536E-2 4.2432E-2 7.28101E-2 7.9735E-2 6.83621E-2 5.41319E-2 5.76133E-2 4.17865E-2 6.58958E-2 4.15655E-2 2.60019E-2 1.85226E-2 2.98104E-2 3.6722E-2 7.38419E-2 8.41334E-2 7.3429E-2 9.18118E-2 1.65191E-1 1.50079E-1 1.44582E-1 1.94265E-1 2.21835E-1 4.21893E-1 5.24919E-1 -9999 -9999 -9999 -9999 -9999 -9999 -9999 -9999 -9999 -9999 -9999 -9999 -9999 -9999 -9999 -9999 -9999 -9999 -9999 -9999 -9999 -9999 -9999 -9999 -9999 -9999 -9999 -9999 -9999
-9999 -9999 -9999 -9999 -9999 -9999 -9999 -9999 -9999 -9999 -9999 -9999 -9999 -9999 -9999 -9999 -9999 -9999 -9999 -9999 -9999 -9999 -9999 -9999 -9999 -9999 -9999 -9999 -9999 -9999 -9999 -9999 -9999 -9999 -9999 -9999 -9999 -9999 -9999 -9999 -9999 -9999 -9999 -9999 -9999 -9999 -9999 -9999 -9999 -9999 -9999 -9999 -9999 -9999 -9999 -9999 -9999 -9999 -9999 -9999 -9999 -9999 -9999 -9999 -9999 -9999 -9999 -9999 -9999 -9999 -9999 -9999 -9999 -9999 -9999 -9999 -9999 -9999 -9999 -9999 -9999 -9999 -9999 -9999 -9999 -9999 1.59513E-1 1.62522E-1 1.46047E-1 1.35224E-1 1.3168E-1 1.17583E-1 1.22316E-1 1.23239E-1 1.31229E-1 1.56338E-1 2.2164E-1 2.72092E-1 2.63304E-1 2.06865E-1 1.87793E-1 1.59104E-1 1.13165E-1 1.01101E-1 1.11767E-1 1.29437E-1 1.48188E-1 1.36874E-1 1.37704E-1 1.48188E-1 1.5104E-1 1.56179E-1 1.84327E-1 2.16537E-1 2.28695E-1 2.06258E-1 1.94455E-1 1.5975E-1 1.46426E-1 1.43242E-1 1.37782E-1 1.63685E-1 1.82962E-1 1.78898E-1 1.72631E-1 1.55226E-1 1.39701E-1 1.41589E-1 1.40165E-1 1.3532E-1 1.38152E-1 1.13582E-1 1.05679E-1 9.8974E-2 6.46483E-2 6.96242E-2 7.62659E-2 7.33095E-2 5.14761E-2 4.15244E-2 3.15164E-2 2.0446E-2 2.64578E-2 1.51205E-2 1.80586E-2 9.09857E-3 5.68457E-3 4.21019E-3 5.8926E-3 5.02795E-3 5.67852E-3 6.07817E-3 8.03461E-3 1.20249E-2 1.16901E-2 1.50447E-2 1.52798E-2 6.72067E-3 5.52917E-3 1.13804E-2 1.52569E-2 1.03698E-2 6.43601E-3 4.24822E-3 4.55244E-3 6.96066E-3 6.04047E-3 1.1967E-2 1.27065E-2 1.77988E-2 1.53399E-2 1.39475E-2 1.8963E-2 1.81296E-2 2.20264E-2 2.06783E-2 1.60008E-2 1.73973E-2 1.29935E-2 9.83291E-3 7.94724E-3 5.95515E-3 4.60074E-3 6.4744E-3 9.39304E-3 9.41997E-3 6.31009E-3 4.7227E-3 3.41584E-3 4.32188E-3 3.36075E-3 4.39568E-3 7.51087E-3 1.01158E-2 1.57752E-2 1.23484E-2 2.0743E-2 1.04873E-2 6.33019E-3 1.64391E-2 2.67792E-2 4.78423E-2 8.56479E-2 9.47402E-2 7.73536E-2 6.74391E-2 2.1022E-2 1.48583E-2 1.10088E-2 1.91913E-2 3.10298E-2 2.63337E-2 3.34993E-2 6.14623E-2 4.15495E-2 2.83151E-2 2.86181E-2 2.22972E-2 3.66251E-2 3.42083E-2 2.28167E-2 3.87598E-2 9.88857E-2 1.05951E-1 1.94158E-1 1.94332E-1 1.60731E-1 1.17195E-1 1.39466E-1 1.32488E-1 1.33745E-1 1.58017E-1 1.96793E-1 4.2369E-1 -9999 -9999 -9999 -9999 -9999 -9999 -9999 -9999 -9999 -9999 -9999 -9999 -9999 -9999 -9999 -9999 -9999 -9999 -9999 -9999 -9999 -9999 -9999 -9999 -9999 -9999 -9999 -9999 -9999 -9999
-9999 -9999 -9999 -9999 -9999 -9999 -9999 -9999 -9999 -9999 -9999 -9999 -9999 -9999 -9999 -9999 -9999 -9999 -9999 -9999 -9999 -9999 -9999 -9999 -9999 -9999 -9999 -9999 -9999 -9999 -9999 -9999 -9999 -9999 -9999 -9999 -9999 -9999 -9999 -9999 -9999 -9999 -9999 -9999 -9999 -9999 -9999 -9999 -9999 -9999 -9999 -9999 -9999 -9999 -9999 -9999 -9999 -9999 -9999 -9999 -9999 -9999 -9999 -9999 -9999 -9999 -9999 -9999 -9999 -9999 -9999 -9999 -9999 -9999 -9999 -9999 -9999 -9999 -9999 -9999 -9999 -9999 -9999 -9999 -9999 -9999 1.51039E-1 1.44982E-1 1.37508E-1 1.35224E-1 1.19554E-1 1.17406E-1 1.16344E-1 1.19554E-1 1.32153E-1 1.95295E-1 2.64665E-1 2.76274E-1 2.41434E-1 2.14082E-1 2.06176E-1 1.97599E-1 1.53937E-1 1.31823E-1 1.18034E-1 1.29279E-1 1.2203E-1 1.35555E-1 1.3787E-1 1.48542E-1 1.33733E-1 1.45526E-1 1.49045E-1 1.59367E-1 1.47395E-1 1.52897E-1 1.40877E-1 1.32815E-1 1.24742E-1 1.11137E-1 1.10968E-1 1.22288E-1 1.37172E-1 1.704E-1 1.6187E-1 1.5415E-1 1.56383E-1 1.53036E-1 1.55735E-1 1.48067E-1 1.19425E-1 1.14459E-1 1.06861E-1 1.02251E-1 7.30028E-2 5.73731E-2 7.06646E-2 6.55099E-2 4.52681E-2 4.27515E-2 2.93099E-2 1.67113E-2 2.00674E-2 1.3055E-2 1.20276E-2 9.09282E-3 5.71454E-3 4.17236E-3 7.35259E-3 6.09539E-3 8.14811E-3 7.48282E-3 8.574E-3 1.22946E-2 1.98295E-2 2.65039E-2 1.55181E-2 7.52541E-3 1.08834E-2 1.10147E-2 1.80146E-2 8.90018E-3 4.54125E-3 3.89569E-3 6.47915E-3 1.1826E-2 9.79031E-3 1.23629E-2 1.70287E-2 1.51248E-2 1.96121E-2 1.66288E-2 2.25638E-2 1.91298E-2 2.18526E-2 1.95994E-2 1.63962E-2 1.40802E-2 9.44619E-3 6.50459E-3 6.12339E-3 6.80958E-3 3.80794E-3 4.88778E-3 6.23204E-3 7.4468E-3 6.73248E-3 4.0222E-3 3.62778E-3 3.34139E-3 5.36057E-3 9.01262E-3 1.28124E-2 1.44508E-2 1.90306E-2 2.27374E-2 3.03435E-2 1.0657E-2 6.34004E-3 1.03849E-2 1.66583E-2 3.35073E-2 6.46391E-2 1.19377E-1 1.10552E-1 9.16173E-2 3.02885E-2 1.93673E-2 1.05129E-2 1.46193E-2 2.07004E-2 1.81012E-2 2.55407E-2 4.12845E-2 3.89276E-2 2.84489E-2 2.0613E-2 1.22154E-2 1.66754E-2 1.93321E-2 2.3894E-2 6.29164E-2 1.2704E-1 2.23921E-1 3.00419E-1 3.16623E-1 3.403E-1 3.26017E-1 2.71053E-1 1.27613E-1 1.17748E-1 2.00064E-1 4.28748E-1 5.35893E-1 -9999 -9999 -9999 -9999 -9999 -9999 -9999 -9999 -9999 -9999 -9999 -9999 -9999 -9999 -9999 -9999 -9999 -9999 -9999 -9999 -9999 -9999 -9999 -9999 -9999 -9999 -9999 -9999 -9999 -9999
-9999 -9999 -9999 -9999 -9999 -9999 -9999 -9999 -9999 -9999 -9999 -9999 -9999 -9999 -9999 -9999 -9999 -9999 -9999 -9999 -9999 -9999 -9999 -9999 -9999 -9999 -9999 -9999 -9999 -9999 -9999 -9999 -9999 -9999 -9999 -9999 -9999 -9999 -9999 -9999 -9999 -9999 -9999 -9999 -9999 -9999 -9999 -9999 -9999 -9999 -9999 -9999 -9999 -9999 -9999 -9999 -9999 -9999 -9999 -9999 -9999 -9999 -9999 -9999 -9999 -9999 -9999 -9999 -9999 -9999 -9999 -9999 -9999 -9999 -9999 -9999 -9999 -9999 -9999 -9999 -9999 -9999 -9999 -9999 -9999 -9999 1.38585E-1 1.46047E-1 1.38123E-1 1.22586E-1 1.20277E-1 1.17228E-1 1.17583E-1 1.13564E-1 1.63677E-1 2.30739E-1 2.69878E-1 2.45823E-1 2.3357E-1 2.1314E-1 2.14082E-1 1.93207E-1 1.7469E-1 1.61947E-1 1.42771E-1 1.24452E-1 1.25832E-1 1.38204E-1 1.40726E-1 1.35692E-1 1.36681E-1 1.45875E-1 1.46575E-1 1.42092E-1 1.8075E-1 2.48775E-1 2.12786E-1 1.82617E-1 1.51372E-1 1.31005E-1 1.19736E-1 1.09288E-1 1.16699E-1 1.19716E-1 1.5408E-1 1.69916E-1 1.61901E-1 1.58017E-1 1.50461E-1 1.32195E-1 1.35359E-1 1.27179E-1 9.0772E-2 9.36855E-2 9.43261E-2 7.81379E-2 4.59198E-2 5.4066E-2 2.76624E-2 2.28376E-2 2.83288E-2 1.87829E-2 1.29368E-2 1.07616E-2 7.20251E-3 4.30532E-3 4.59043E-3 5.09961E-3 7.16354E-3 1.16585E-2 1.25939E-2 8.64791E-3 8.21563E-3 1.08351E-2 1.45955E-2 3.00147E-2 1.73264E-2 1.0579E-2 2.29066E-2 2.11526E-2 1.32893E-2 7.38801E-3 4.747E-3 6.77932E-3 1.06932E-2 1.42234E-2 1.63839E-2 1.64954E-2 1.73484E-2 1.50831E-2 2.23067E-2 2.28777E-2 2.58882E-2 2.34734E-2 2.4193E-2 1.42124E-2 1.65292E-2 8.90179E-3 6.22866E-3 5.31122E-3 4.89601E-3 3.30717E-3 3.15447E-3 5.76433E-3 8.89296E-3 4.92088E-3 4.51666E-3 5.36153E-3 5.73243E-3 4.3613E-3 4.27281E-3 8.51205E-3 1.24726E-2 1.79067E-2 2.07001E-2 3.62378E-2 3.12691E-2 2.15248E-2 1.15903E-2 1.42451E-2 1.83514E-2 3.1713E-2 6.64888E-2 9.47402E-2 1.08203E-1 3.05215E-2 2.7954E-2 2.21009E-2 1.24031E-2 1.15103E-2 1.2466E-2 1.38979E-2 1.9548E-2 2.46353E-2 2.56533E-2 2.15085E-2 2.33684E-2 1.46218E-2 1.27615E-2 9.70142E-3 3.67495E-2 1.19203E-1 1.81866E-1 1.7505E-1 1.89774E-1 3.02376E-1 2.98922E-1 4.07602E-1 4.16417E-1 1.92196E-1 1.07519E-1 2.99959E-1 5.41555E-1 -9999 -9999 -9999 -9999 -9999 -9999 -9999 -9999 -9999 -9999 -9999 -9999 -9999 -9999 -9999 -9999 -9999 -9999 -9999 -9999 -9999 -9999 -9999 -9999 -9999 -9999 -9999 -9999 -9999 -9999 -9999
-9999 -9999 -9999 -9999 -9999 -9999 -9999 -9999 -9999 -9999 -9999 -9999 -9999 -9999 -9999 -9999 -9999 -9999 -9999 -9999 -9999 -9999 -9999 -9999 -9999 -9999 -9999 -9999 -9999 -9999 -9999 -9999 -9999 -9999 -9999 -9999 -9999 -9999 -9999 -9999 -9999 -9999 -9999 -9999 -9999 -9999 -9999 -9999 -9999 -9999 -9999 -9999 -9999 -9999 -9999 -9999 -9999 -9999 -9999 -9999 -9999 -9999 -9999 -9999 -9999 -9999 -9999 -9999 -9999 -9999 -9999 -9999 -9999 -9999 -9999 -9999 -9999 -9999 -9999 -9999 -9999 -9999 -9999 -9999 -9999 1.38585E-1 1.39204E-1 1.40136E-1 1.39049E-1 1.23143E-1 1.19193E-1 1.16344E-1 1.04051E-1 1.31211E-1 1.77218E-1 2.3049E-1 2.3786E-1 2.36087E-1 2.25151E-1 2.08479E-1 1.91466E-1 1.93426E-1 1.77946E-1 1.7228E-1 1.49056E-1 1.44841E-1 1.34067E-1 1.4363E-1 1.29868E-1 1.40867E-1 1.41717E-1 1.5101E-1 1.41258E-1 1.59675E-1 2.47073E-1 3.01596E-1 3.18563E-1 2.68673E-1 2.28131E-1 1.85131E-1 1.63489E-1 1.26393E-1 1.02458E-1 1.10301E-1 1.33406E-1 1.47968E-1 1.58372E-1 1.40785E-1 1.37324E-1 1.32537E-1 1.24515E-1 1.17819E-1 9.46868E-2 8.10417E-2 7.47434E-2 7.04482E-2 4.67025E-2 5.2186E-2 3.09915E-2 1.99121E-2 1.93563E-2 1.54731E-2 1.0749E-2 1.06096E-2 9.35244E-3 5.70208E-3 8.90856E-3 9.44308E-3 7.22108E-3 1.26863E-2 1.86804E-2 2.20714E-2 1.62475E-2 1.6849E-2 2.65692E-2 3.68683E-2 2.19893E-2 1.46538E-2 2.12356E-2 8.58542E-3 6.43866E-3 6.93547E-3 7.25411E-3 1.13734E-2 1.27645E-2 2.13884E-2 1.90032E-2 2.13481E-2 2.15204E-2 2.0997E-2 1.99905E-2 1.88511E-2 2.0731E-2 2.43889E-2 2.04072E-2 1.21688E-2 1.47936E-2 6.19814E-3 4.6679E-3 3.93089E-3 3.73041E-3 2.75682E-3 3.49866E-3 5.75164E-3 5.85831E-3 4.07424E-3 4.6271E-3 3.48288E-3 5.21543E-3 4.01651E-3 2.40315E-3 3.63415E-3 5.29217E-3 6.97913E-3 1.60953E-2 3.35128E-2 5.64264E-2 6.09984E-2 3.47626E-2 2.53144E-2 3.5005E-2 4.33106E-2 9.12003E-2 1.25556E-1 4.88969E-2 3.72762E-2 2.9265E-2 2.43968E-2 2.37077E-2 1.69569E-2 1.29291E-2 1.07854E-2 1.24328E-2 1.63578E-2 1.51711E-2 1.82736E-2 3.41689E-2 3.87846E-2 2.49397E-2 1.31012E-2 2.43274E-2 7.26249E-2 8.23162E-2 8.31406E-2 1.52737E-1 1.67543E-1 1.76906E-1 3.7922E-1 4.69709E-1 2.20598E-1 1.6258E-1 2.4343E-1 5.08395E-1 -9999 -9999 -9999 -9999 -9999 -9999 -9999 -9999 -9999 -9999 -9999 -9999 -9999 -9999 -9999 -9999 -9999 -9999 -9999 -9999 -9999 -9999 -9999 -9999 -9999 -9999 -9999 -9999 -9999 -9999 -9999
-9999 -9999 -9999 -9999 -9999 -9999 -9999 -9999 -9999 -9999 -9999 -9999 -9999 -9999 -9999 -9999 -9999 -9999 -9999 -9999 -9999 -9999 -9999 -9999 -9999 -9999 -9999 -9999 -9999 -9999 -9999 -9999 -9999 -9999 -9999 -9999 -9999 -9999 -9999 -9999 -9999 -9999 -9999 -9999 -9999 -9999 -9999 -9999 -9999 -9999 -9999 -9999 -9999 -9999 -9999 -9999 -9999 -9999 -9999 -9999 -9999 -9999 -9999 -9999 -9999 -9999 -9999 -9999 -9999 -9999 -9999 -9999 -9999 -9999 -9999 -9999 -9999 -9999 -9999 -9999 -9999 -9999 -9999 -9999 -9999 1.38739E-1 1.39514E-1 1.40604E-1 1.26391E-1 1.23283E-1 1.18118E-1 1.01554E-1 1.11332E-1 1.39954E-1 1.7619E-1 1.89486E-1 2.29829E-1 2.27851E-1 2.18381E-1 1.82731E-1 1.84622E-1 1.73683E-1 1.61547E-1 1.43612E-1 1.4344E-1 1.51921E-1 1.51021E-1 1.35019E-1 1.35839E-1 1.46731E-1 1.47082E-1 1.39124E-1 1.4115E-1 1.76476E-1 2.44164E-1 2.77784E-1 3.03789E-1 2.96795E-1 2.71156E-1 2.39509E-1 1.8644E-1 1.53857E-1 1.10611E-1 1.08797E-1 1.20107E-1 1.3301E-1 1.28753E-1 1.28992E-1 1.16855E-1 1.19703E-1 1.16008E-1 1.05351E-1 9.87461E-2 8.1445E-2 6.21718E-2 3.47309E-2 3.11992E-2 4.0263E-2 3.57109E-2 3.12671E-2 2.02941E-2 1.13766E-2 1.048E-2 1.68308E-2 1.15335E-2 1.02706E-2 1.59469E-2 1.22035E-2 1.62475E-2 1.42824E-2 1.6967E-2 3.41978E-2 2.02789E-2 1.75669E-2 2.17982E-2 3.19802E-2 2.22354E-2 1.33096E-2 1.59141E-2 2.03463E-2 2.03115E-2 2.20454E-2 1.99495E-2 2.38261E-2 2.11551E-2 1.75724E-2 1.92742E-2 1.60894E-2 2.23445E-2 2.72398E-2 1.96188E-2 2.41064E-2 1.64119E-2 1.40637E-2 1.13345E-2 9.95661E-3 1.17412E-2 7.10698E-3 3.6767E-3 2.61363E-3 3.47126E-3 3.48518E-3 5.65375E-3 6.0778E-3 3.35979E-3 3.98027E-3 4.76271E-3 4.17604E-3 3.43169E-3 3.36314E-3 2.27084E-3 3.24804E-3 3.68857E-3 6.13459E-3 1.14134E-2 2.07505E-2 3.20541E-2 4.77564E-2 8.59324E-2 5.12329E-2 4.09873E-2 7.43934E-2 1.19377E-1 1.20565E-1 4.13893E-2 3.36063E-2 2.94491E-2 2.78719E-2 2.49457E-2 1.62032E-2 1.20902E-2 9.17374E-3 9.65424E-3 1.58856E-2 2.07446E-2 3.34238E-2 5.80242E-2 4.14193E-2 3.2698E-2 2.06235E-2 1.61063E-2 4.59808E-2 5.25668E-2 8.49485E-2 9.83687E-2 8.17619E-2 1.55093E-1 3.58385E-1 5.35282E-1 4.34683E-1 4.22854E-1 3.74926E-1 5.47657E-1 -9999 -9999 -9999 -9999 -9999 -9999 -9999 -9999 -9999 -9999 -9999 -9999 -9999 -9999 -9999 -9999 -9999 -9999 -9999 -9999 -9999 -9999 -9999 -9999 -9999 -9999 -9999 -9999 -9999 -9999 -9999
-9999 -9999 -9999 -9999 -9999 -9999 -9999 -9999 -9999 -9999 -9999 -9999 -9999 -9999 -9999 -9999 -9999 -9999 -9999 -9999 -9999 -9999 -9999 -9999 -9999 -9999 -9999 -9999 -9999 -9999 -9999 -9999 -9999 -9999 -9999 -9999 -9999 -9999 -9999 -9999 -9999 -9999 -9999 -9999 -9999 -9999 -9999 -9999 -9999 -9999 -9999 -9999 -9999 -9999 -9999 -9999 -9999 -9999 -9999 -9999 -9999 -9999 -9999 -9999 -9999 -9999 -9999 -9999 -9999 -9999 -9999 -9999 -9999 -9999 -9999 -9999 -9999 -9999 -9999 -9999 -9999 -9999 -9999 -9999 1.39049E-1 1.39669E-1 1.3998E-1 1.26963E-1 1.25536E-1 1.22286E-1 1.1794E-1 1.02525E-1 1.17949E-1 1.38965E-1 1.41672E-1 1.91864E-1 2.34323E-1 2.29086E-1 1.82731E-1 1.65399E-1 1.6482E-1 1.55199E-1 1.39022E-1 1.40707E-1 1.42581E-1 1.44302E-1 1.38158E-1 1.38827E-1 1.49738E-1 1.51171E-1 1.34149E-1 1.42686E-1 1.56417E-1 2.11686E-1 2.15559E-1 2.65616E-1 2.89569E-1 2.98362E-1 2.84083E-1 2.47491E-1 2.15606E-1 1.74328E-1 1.25805E-1 1.11994E-1 1.24739E-1 1.16384E-1 1.18947E-1 1.18421E-1 1.17352E-1 1.0408E-1 1.08497E-1 7.91721E-2 7.02048E-2 6.78201E-2 6.1877E-2 4.94935E-2 3.35128E-2 2.47189E-2 2.42591E-2 1.82392E-2 1.78421E-2 1.26182E-2 1.58811E-2 2.59686E-2 1.61682E-2 2.30601E-2 2.68188E-2 2.01466E-2 3.30594E-2 1.6849E-2 1.92991E-2 3.08578E-2 1.88352E-2 2.35747E-2 1.98535E-2 3.01012E-2 2.8942E-2 2.18898E-2 1.36301E-2 2.23633E-2 1.11907E-2 1.51749E-2 1.4666E-2 2.22138E-2 1.37563E-2 1.53416E-2 2.78012E-2 1.67584E-2 2.98706E-2 2.23953E-2 1.99354E-2 2.34891E-2 1.52151E-2 9.70112E-3 1.06364E-2 1.30002E-2 5.34526E-3 3.2647E-3 2.74363E-3 3.37762E-3 4.48968E-3 5.82587E-3 4.23333E-3 3.94725E-3 4.15795E-3 2.90288E-3 2.49836E-3 3.20876E-3 5.83198E-3 8.92222E-3 5.06659E-3 5.69036E-3 7.35315E-3 6.32711E-3 1.20295E-2 1.94501E-2 2.97546E-2 5.12329E-2 8.80544E-2 9.61039E-2 7.24832E-2 8.88805E-2 1.21458E-1 9.71162E-2 8.12893E-2 2.80646E-2 2.35921E-2 1.44456E-2 1.59509E-2 1.3115E-2 1.41384E-2 1.22946E-2 1.1786E-2 1.8332E-2 3.72198E-2 5.94019E-2 8.29343E-2 9.19677E-2 9.51741E-2 5.52782E-2 2.58848E-2 2.66985E-2 2.99447E-2 3.81791E-2 2.97855E-2 4.01623E-2 1.23381E-1 3.13352E-1 5.26432E-1 5.33305E-1 5.43841E-1 -9999 -9999 -9999 -9999 -9999 -9999 -9999 -9999 -9999 -9999 -9999 -9999 -9999 -9999 -9999 -9999 -9999 -9999 -9999 -9999 -9999 -9999 -9999 -9999 -9999 -9999 -9999 -9999 -9999 -9999 -9999 -9999 -9999
-9999 -9999 -9999 -9999 -9999 -9999 -9999 -9999 -9999 -9999 -9999 -9999 -9999 -9999 -9999 -9999 -9999 -9999 -9999 -9999 -9999 -9999 -9999 -9999 -9999 -9999 -9999 -9999 -9999 -9999 -9999 -9999 -9999 -9999 -9999 -9999 -9999 -9999 -9999 -9999 -9999 -9999 -9999 -9999 -9999 -9999 -9999 -9999 -9999 -9999 -9999 -9999 -9999 -9999 -9999 -9999 -9999 -9999 -9999 -9999 -9999 -9999 -9999 -9999 -9999 -9999 -9999 -9999 -9999 -9999 -9999 -9999 -9999 -9999 -9999 -9999 -9999 -9999 -9999 -9999 -9999 -9999 -9999 1.3998E-1 1.3998E-1 1.3998E-1 1.2725E-1 1.26391E-1 1.24546E-1 1.21369E-1 1.03285E-1 1.09943E-1 1.12737E-1 1.10991E-1 1.52252E-1 2.34574E-1 2.84174E-1 2.17202E-1 1.71881E-1 1.61568E-1 1.49055E-1 1.25201E-1 1.27365E-1 1.29877E-1 1.41727E-1 1.2812E-1 1.30009E-1 1.31282E-1 1.41188E-1 1.25893E-1 1.33986E-1 1.36609E-1 1.71024E-1 1.82221E-1 2.1416E-1 2.43197E-1 2.97523E-1 3.16622E-1 2.69074E-1 2.66026E-1 2.31383E-1 1.93074E-1 1.4811E-1 1.03752E-1 1.20347E-1 1.25178E-1 1.27223E-1 1.24429E-1 1.05841E-1 9.63683E-2 8.76951E-2 9.35244E-2 8.04752E-2 7.30103E-2 5.78697E-2 5.28297E-2 3.86463E-2 2.50897E-2 1.78154E-2 1.54995E-2 1.19377E-2 1.53663E-2 2.53199E-2 3.63681E-2 2.37648E-2 2.93161E-2 3.39669E-2 2.29683E-2 4.14983E-2 2.1689E-2 1.95904E-2 2.96944E-2 3.24301E-2 4.0035E-2 3.70846E-2 3.14921E-2 1.84531E-2 2.02732E-2 2.70593E-2 1.56125E-2 7.27212E-3 8.26733E-3 1.55679E-2 1.29777E-2 8.23963E-3 1.29638E-2 2.09958E-2 1.36996E-2 2.25981E-2 1.70904E-2 1.12908E-2 1.44885E-2 1.17112E-2 9.03235E-3 1.05647E-2 9.77556E-3 5.67583E-3 4.07521E-3 3.17477E-3 3.92119E-3 5.01211E-3 4.16341E-3 3.07145E-3 2.742E-3 3.65148E-3 4.1335E-3 2.98448E-3 5.61058E-3 7.18786E-3 9.16481E-3 1.35033E-2 8.18331E-3 1.24569E-2 1.45527E-2 1.88879E-2 1.87024E-2 2.57924E-2 6.274E-2 1.08553E-1 1.11207E-1 9.52095E-2 9.80623E-2 1.13128E-1 8.73446E-2 7.16307E-2 5.10569E-2 3.81317E-2 3.81317E-2 4.54731E-2 3.35575E-2 3.90891E-2 1.40228E-2 1.39643E-2 1.83911E-2 2.91457E-2 4.31805E-2 8.37395E-2 1.01748E-1 1.60055E-1 1.09026E-1 5.18992E-2 2.72681E-2 1.56619E-2 2.18028E-2 4.45192E-2 7.0854E-2 1.59987E-1 2.04919E-1 4.12382E-1 -9999 -9999 -9999 -9999 -9999 -9999 -9999 -9999 -9999 -9999 -9999 -9999 -9999 -9999 -9999 -9999 -9999 -9999 -9999 -9999 -9999 -9999 -9999 -9999 -9999 -9999 -9999 -9999 -9999 -9999 -9999 -9999 -9999 -9999 -9999
-9999 -9999 -9999 -9999 -9999 -9999 -9999 -9999 -9999 -9999 -9999 -9999 -9999 -9999 -9999 -9999 -9999 -9999 -9999 -9999 -9999 -9999 -9999 -9999 -9999 -9999 -9999 -9999 -9999 -9999 -9999 -9999 -9999 -9999 -9999 -9999 -9999 -9999 -9999 -9999 -9999 -9999 -9999 -9999 -9999 -9999 -9999 -9999 -9999 -9999 -9999 -9999 -9999 -9999 -9999 -9999 -9999 -9999 -9999 -9999 -9999 -9999 -9999 -9999 -9999 -9999 -9999 -9999 -9999 -9999 -9999 -9999 -9999 -9999 -9999 -9999 -9999 -9999 -9999 -9999 -9999 -9999 1.43599E-1 1.43122E-1 1.4123E-1 1.4076E-1 1.27106E-1 1.25536E-1 1.22725E-1 1.04051E-1 1.04601E-1 1.17827E-1 1.00919E-1 1.17346E-1 1.69862E-1 2.84523E-1 3.04703E-1 2.25655E-1 1.7288E-1 1.49589E-1 1.22615E-1 1.24436E-1 1.27521E-1 1.30036E-1 1.17834E-1 1.19592E-1 1.29693E-1 1.31282E-1 1.17059E-1 1.24971E-1 1.25585E-1 1.41472E-1 1.91904E-1 1.94532E-1 1.97775E-1 2.40945E-1 2.87783E-1 2.87352E-1 2.93012E-1 2.79544E-1 2.44533E-1 2.05672E-1 1.49472E-1 1.13393E-1 1.24396E-1 1.30735E-1 1.32301E-1 1.25591E-1 8.27786E-2 9.41816E-2 7.81141E-2 7.13223E-2 7.39827E-2 6.64235E-2 4.91947E-2 2.87872E-2 1.94813E-2 2.50897E-2 3.57763E-2 2.09448E-2 1.48049E-2 1.69897E-2 3.34337E-2 4.75496E-2 5.392E-2 2.50951E-2 4.10134E-2 2.6352E-2 3.2638E-2 4.10012E-2 4.23274E-2 4.05422E-2 3.87802E-2 2.85906E-2 2.27172E-2 1.55464E-2 1.20462E-2 8.28909E-3 1.69151E-2 1.07971E-2 6.53941E-3 4.79305E-3 1.12908E-2 5.19899E-3 4.47082E-3 7.21228E-3 1.43771E-2 1.33091E-2 1.53248E-2 1.19327E-2 9.12405E-3 8.54732E-3 9.2047E-3 8.51349E-3 9.58898E-3 7.30411E-3 3.98041E-3 5.78387E-3 6.02931E-3 5.15538E-3 3.58139E-3 4.74547E-3 3.00726E-3 2.11278E-3 2.69733E-3 3.34047E-3 4.52984E-3 7.67563E-3 1.03488E-2 1.04978E-2 1.36722E-2 1.89014E-2 1.18522E-2 2.26165E-2 3.33122E-2 2.60778E-2 1.99398E-2 3.53008E-2 8.87451E-2 1.30522E-1 1.05075E-1 7.34056E-2 9.72023E-2 7.94048E-2 7.46724E-2 6.18139E-2 6.74391E-2 6.74391E-2 6.04397E-2 5.58463E-2 3.81649E-2 4.4271E-2 2.35344E-2 1.85211E-2 2.87678E-2 4.89876E-2 4.65114E-2 8.67653E-2 1.70245E-1 2.09962E-1 1.15562E-1 4.98966E-2 3.14864E-2 3.61983E-2 8.49007E-2 2.15604E-1 2.23499E-1 2.26655E-1 4.7295E-1 -9999 -9999 -9999 -9999 -9999 -9999 -9999 -9999 -9999 -9999 -9999 -9999 -9999 -9999 -9999 -9999 -9999 -9999 -9999 -9999 -9999 -9999 -9999 -9999 -9999 -9999 -9999 -9999 -9999 -9999 -9999 -9999 -9999 -9999 -9999
-9999 -9999 -9999 -9999 -9999 -9999 -9999 -9999 -9999 -9999 -9999 -9999 -9999 -9999 -9999 -9999 -9999 -9999 -9999 -9999 -9999 -9999 -9999 -9999 -9999 -9999 -9999 -9999 -9999 -9999 -9999 -9999 -9999 -9999 -9999 -9999 -9999 -9999 -9999 -9999 -9999 -9999 -9999 -9999 -9999 -9999 -9999 -9999 -9999 -9999 -9999 -9999 -9999 -9999 -9999 -9999 -9999 -9999 -9999 -9999 -9999 -9999 -9999 -9999 -9999 -9999 -9999 -9999 -9999 -9999 -9999 -9999 -9999 -9999 -9999 -9999 -9999 -9999 -9999 -9999 -9999 -9999 1.48109E-1 1.45839E-1 1.42647E-1 1.28403E-1 1.2682E-1 1.24405E-1 1.04491E-1 1.03504E-1 1.05153E-1 1.11916E-1 1.00386E-1 1.18817E-1 1.89486E-1 2.86452E-1 3.14224E-1 2.11048E-1 1.58721E-1 1.22917E-1 1.1384E-1 1.16697E-1 1.19764E-1 1.08677E-1 1.17834E-1 1.19592E-1 1.21523E-1 1.16914E-1 1.17494E-1 1.17059E-1 1.18369E-1 1.38019E-1 2.13537E-1 2.43865E-1 2.42252E-1 2.63986E-1 2.41926E-1 2.76331E-1 3.12489E-1 2.89282E-1 2.52397E-1 1.9958E-1 1.58413E-1 1.17772E-1 1.20317E-1 1.3852E-1 1.23042E-1 1.20138E-1 1.00865E-1 9.62974E-2 8.30523E-2 6.73223E-2 8.52117E-2 6.99449E-2 4.74488E-2 3.90093E-2 3.00298E-2 3.91672E-2 4.64971E-2 2.42013E-2 2.50897E-2 2.33436E-2 3.72085E-2 5.70929E-2 4.46411E-2 3.44914E-2 3.32501E-2 3.74586E-2 4.46096E-2 3.31239E-2 3.16648E-2 2.40962E-2 1.47301E-2 2.11274E-2 1.1977E-2 1.41807E-2 6.7277E-3 6.83654E-3 1.10409E-2 1.02764E-2 7.97404E-3 3.83988E-3 5.53401E-3 4.3022E-3 4.71993E-3 6.18656E-3 9.3807E-3 1.05942E-2 1.29638E-2 1.32907E-2 1.11194E-2 7.48669E-3 5.68155E-3 6.90962E-3 6.04234E-3 6.9623E-3 4.65732E-3 3.18064E-3 4.40719E-3 3.60728E-3 3.33667E-3 4.31562E-3 3.29613E-3 3.01427E-3 4.09947E-3 2.68434E-3 4.32501E-3 5.73891E-3 8.41046E-3 1.27356E-2 1.73028E-2 3.35128E-2 2.54024E-2 2.34055E-2 4.61294E-2 4.14427E-2 3.18084E-2 3.91425E-2 4.37721E-2 7.50078E-2 1.52849E-1 1.2946E-1 1.06324E-1 8.61954E-2 7.48482E-2 6.95168E-2 9.51532E-2 7.59953E-2 7.95439E-2 5.43895E-2 3.83071E-2 4.05954E-2 2.65026E-2 1.76496E-2 1.68308E-2 2.54818E-2 2.80111E-2 6.7063E-2 1.28246E-1 2.38752E-1 1.20206E-1 6.58335E-2 8.17499E-2 7.57622E-2 1.18388E-1 2.15422E-1 4.3383E-1 5.03874E-1 -9999 -9999 -9999 -9999 -9999 -9999 -9999 -9999 -9999 -9999 -9999 -9999 -9999 -9999 -9999 -9999 -9999 -9999 -9999 -9999 -9999 -9999 -9999 -9999 -9999 -9999 -9999 -9999 -9999 -9999 -9999 -9999 -9999 -9999 -9999 -9999
-9999 -9999 -9999 -9999 -9999 -9999 -9999 -9999 -9999 -9999 -9999 -9999 -9999 -9999 -9999 -9999 -9999 -9999 -9999 -9999 -9999 -9999 -9999 -9999 -9999 -9999 -9999 -9999 -9999 -9999 -9999 -9999 -9999 -9999 -9999 -9999 -9999 -9999 -9999 -9999 -9999 -9999 -9999 -9999 -9999 -9999 -9999 -9999 -9999 -9999 -9999 -9999 -9999 -9999 -9999 -9999 -9999 -9999 -9999 -9999 -9999 -9999 -9999 -9999 -9999 -9999 -9999 -9999 -9999 -9999 -9999 -9999 -9999 -9999 -9999 -9999 -9999 -9999 -9999 -9999 -9999 1.5646E-1 1.58174E-1 1.46485E-1 1.30003E-1 1.29128E-1 1.27106E-1 1.06378E-1 9.88586E-2 1.04491E-1 1.06266E-1 9.44474E-2 9.98559E-2 1.26985E-1 1.91466E-1 3.08712E-1 3.04281E-1 1.93621E-1 1.29088E-1 1.12995E-1 1.05882E-1 1.09517E-1 1.00025E-1 1.09085E-1 1.1073E-1 1.12256E-1 1.07956E-1 1.09585E-1 1.09996E-1 1.09312E-1 1.05882E-1 1.39022E-1 1.96689E-1 2.30146E-1 2.00247E-1 2.18145E-1 2.39239E-1 2.49179E-1 2.7637E-1 2.46157E-1 2.24775E-1 1.99821E-1 1.65403E-1 1.27002E-1 1.20317E-1 1.25241E-1 1.32223E-1 1.13374E-1 1.15283E-1 9.44232E-2 9.7575E-2 7.22575E-2 7.89691E-2 7.83701E-2 5.37203E-2 5.72796E-2 4.21806E-2 5.95614E-2 5.62818E-2 4.76722E-2 2.50877E-2 3.70127E-2 3.97396E-2 4.23202E-2 5.20018E-2 5.18424E-2 5.32764E-2 4.82555E-2 4.15725E-2 2.32398E-2 1.77765E-2 2.39307E-2 1.03142E-2 1.08839E-2 8.56822E-3 9.10483E-3 3.77615E-3 3.30872E-3 4.87135E-3 7.4712E-3 3.77391E-3 2.35959E-3 3.42026E-3 4.99547E-3 7.51717E-3 5.28945E-3 9.09049E-3 1.58606E-2 1.8766E-2 1.62179E-2 1.01068E-2 6.72432E-3 7.95334E-3 9.24615E-3 6.87659E-3 6.0309E-3 5.01485E-3 2.77445E-3 3.12611E-3 2.98493E-3 3.50493E-3 4.0255E-3 3.67705E-3 3.62177E-3 4.19449E-3 2.1887E-3 2.07846E-3 2.72872E-3 3.70971E-3 4.88459E-3 1.00725E-2 1.94569E-2 3.22605E-2 4.94935E-2 5.89481E-2 7.50488E-2 4.453E-2 6.99328E-2 7.46293E-2 5.10074E-2 7.00371E-2 1.04763E-1 1.2606E-1 8.61344E-2 1.05124E-1 1.07396E-1 9.80722E-2 7.14631E-2 5.67047E-2 6.20479E-2 5.58463E-2 6.36895E-2 2.66058E-2 1.76739E-2 1.0785E-2 1.48095E-2 2.34193E-2 8.34635E-2 1.86486E-1 4.18546E-1 2.48674E-1 7.02714E-2 1.49128E-1 2.1395E-1 3.54577E-1 4.1546E-1 -9999 -9999 -9999 -9999 -9999 -9999 -9999 -9999 -9999 -9999 -9999 -9999 -9999 -9999 -9999 -9999 -9999 -9999 -9999 -9999 -9999 -9999 -9999 -9999 -9999 -9999 -9999 -9999 -9999 -9999 -9999 -9999 -9999 -9999 -9999 -9999 -9999 -9999
-9999 -9999 -9999 -9999 -9999 -9999 -9999 -9999 -9999 -9999 -9999 -9999 -9999 -9999 -9999 -9999 -9999 -9999 -9999 -9999 -9999 -9999 -9999 -9999 -9999 -9999 -9999 -9999 -9999 -9999 -9999 -9999 -9999 -9999 -9999 -9999 -9999 -9999 -9999 -9999 -9999 -9999 -9999 -9999 -9999 -9999 -9999 -9999 -9999 -9999 -9999 -9999 -9999 -9999 -9999 -9999 -9999 -9999 -9999 -9999 -9999 -9999 -9999 -9999 -9999 -9999 -9999 -9999 -9999 -9999 -9999 -9999 -9999 -9999 -9999 -9999 -9999 -9999 -9999 -9999 -9999 1.42964E-1 1.44876E-1 1.30442E-1 1.29419E-1 1.28693E-1 1.26963E-1 1.00655E-1 9.86491E-2 1.05931E-1 9.78218E-2 1.03184E-1 1.08804E-1 1.39539E-1 2.29375E-1 3.16074E-1 2.68059E-1 1.58701E-1 1.18003E-1 1.04039E-1 1.05749E-1 9.74079E-2 1.00912E-1 1.03093E-1 1.04527E-1 1.00236E-1 1.01379E-1 1.02662E-1 1.09859E-1 9.73055E-2 1.00047E-1 1.3115E-1 1.9133E-1 1.73631E-1 1.59983E-1 1.70176E-1 1.9693E-1 2.28246E-1 2.32549E-1 2.32434E-1 2.27057E-1 1.99832E-1 1.68518E-1 1.31046E-1 1.10429E-1 1.21181E-1 1.20073E-1 1.06728E-1 1.07163E-1 9.08445E-2 7.70795E-2 7.28756E-2 7.89654E-2 9.11205E-2 7.18786E-2 6.75049E-2 5.2786E-2 5.79914E-2 6.99261E-2 5.26923E-2 3.20889E-2 4.41939E-2 6.2134E-2 4.47316E-2 5.92669E-2 5.06974E-2 3.61132E-2 3.1589E-2 3.20392E-2 2.3219E-2 1.33267E-2 1.46675E-2 8.83212E-3 6.87576E-3 4.386E-3 3.78951E-3 2.01663E-3 1.36981E-3 2.4601E-3 3.35068E-3 2.70205E-3 2.49721E-3 5.50333E-3 9.00773E-3 1.2491E-2 8.72807E-3 1.00104E-2 1.60252E-2 2.04697E-2 1.24291E-2 9.34372E-3 6.61277E-3 5.40558E-3 7.23226E-3 3.63686E-3 3.72176E-3 4.79125E-3 3.05143E-3 3.01869E-3 4.16784E-3 3.84522E-3 4.03034E-3 2.92087E-3 3.02243E-3 4.11478E-3 3.58174E-3 3.74403E-3 4.86685E-3 4.21883E-3 5.53444E-3 6.10602E-3 7.7167E-3 1.54764E-2 2.61676E-2 4.42602E-2 7.00756E-2 1.01658E-1 1.0861E-1 1.32865E-1 1.2371E-1 9.19196E-2 8.57465E-2 1.33746E-1 1.11374E-1 9.29906E-2 8.02732E-2 6.67343E-2 6.86342E-2 8.57234E-2 1.11161E-1 1.18678E-1 8.22786E-2 1.49697E-2 1.31392E-2 1.56272E-2 1.75789E-2 2.34765E-2 9.3906E-2 2.56085E-1 4.16275E-1 2.77774E-1 7.87977E-2 1.3538E-1 3.92998E-1 2.30059E-1 -9999 -9999 -9999 -9999 -9999 -9999 -9999 -9999 -9999 -9999 -9999 -9999 -9999 -9999 -9999 -9999 -9999 -9999 -9999 -9999 -9999 -9999 -9999 -9999 -9999 -9999 -9999 -9999 -9999 -9999 -9999 -9999 -9999 -9999 -9999 -9999 -9999 -9999 -9999
-9999 -9999 -9999 -9999 -9999 -9999 -9999 -9999 -9999 -9999 -9999 -9999 -9999 -9999 -9999 -9999 -9999 -9999 -9999 -9999 -9999 -9999 -9999 -9999 -9999 -9999 -9999 -9999 -9999 -9999 -9999 -9999 -9999 -9999 -9999 -9999 -9999 -9999 -9999 -9999 -9999 -9999 -9999 -9999 -9999 -9999 -9999 -9999 -9999 -9999 -9999 -9999 -9999 -9999 -9999 -9999 -9999 -9999 -9999 -9999 -9999 -9999 -9999 -9999 -9999 -9999 -9999 -9999 -9999 -9999 -9999 -9999 -9999 -9999 -9999 -9999 -9999 -9999 -9999 -9999 1.39514E-1 1.4076E-1 1.42016E-1 1.29128E-1 1.27969E-1 1.26963E-1 1.07954E-1 1.00336E-1 9.87538E-2 9.02645E-2 1.06946E-1 1.22185E-1 1.31085E-1 1.5575E-1 2.44312E-1 2.89489E-1 2.06855E-1 1.43077E-1 1.08429E-1 9.6814E-2 8.78642E-2 9.16409E-2 9.50796E-2 1.04004E-1 9.34846E-2 9.44387E-2 1.02147E-1 1.02533E-1 9.08472E-2 9.11949E-2 1.01827E-1 1.33401E-1 1.69731E-1 1.22048E-1 1.36746E-1 1.47346E-1 1.57466E-1 1.59597E-1 2.13792E-1 2.28356E-1 2.31191E-1 2.15575E-1 1.54225E-1 1.25404E-1 1.11613E-1 1.09831E-1 1.22881E-1 1.23806E-1 1.10382E-1 7.96028E-2 9.74064E-2 7.9462E-2 9.8827E-2 9.4021E-2 8.08785E-2 5.59428E-2 6.33567E-2 6.93156E-2 7.55568E-2 3.83529E-2 5.65067E-2 5.79983E-2 5.44121E-2 6.7513E-2 4.92581E-2 4.35018E-2 2.92363E-2 1.54664E-2 1.34527E-2 1.08247E-2 8.69531E-3 6.55922E-3 6.59295E-3 4.10311E-3 2.76617E-3 1.80969E-3 1.74309E-3 2.00127E-3 3.12762E-3 2.2873E-3 2.78685E-3 3.88695E-3 5.66494E-3 7.83678E-3 1.18194E-2 1.7212E-2 1.54527E-2 2.20112E-2 2.06998E-2 9.49724E-3 5.87169E-3 4.63284E-3 4.09975E-3 7.24387E-3 3.65606E-3 3.14023E-3 4.19993E-3 3.14991E-3 3.21437E-3 3.79932E-3 3.89638E-3 4.34615E-3 2.42521E-3 2.53001E-3 3.25246E-3 6.09126E-3 4.35955E-3 6.00992E-3 8.11709E-3 1.18242E-2 1.49655E-2 1.65532E-2 1.88025E-2 2.06678E-2 3.28105E-2 4.91222E-2 6.10323E-2 6.80173E-2 7.17319E-2 1.15788E-1 1.32621E-1 8.74091E-2 1.19182E-1 1.3375E-1 9.25065E-2 8.06652E-2 1.03621E-1 1.13541E-1 1.25178E-1 1.62462E-1 7.68794E-2 6.53847E-2 5.37148E-2 9.86467E-2 9.49474E-2 5.17241E-2 3.37388E-2 6.7063E-2 3.40567E-1 4.32137E-1 1.5973E-1 1.03807E-1 1.53151E-1 4.32298E-1 -9999 -9999 -9999 -9999 -9999 -9999 -9999 -9999 -9999 -9999 -9999 -9999 -9999 -9999 -9999 -9999 -9999 -9999 -9999 -9999 -9999 -9999 -9999 -9999 -9999 -9999 -9999 -9999 -9999 -9999 -9999 -9999 -9999 -9999 -9999 -9999 -9999 -9999 -9999 -9999
-9999 -9999 -9999 -9999 -9999 -9999 -9999 -9999 -9999 -9999 -9999 -9999 -9999 -9999 -9999 -9999 -9999 -9999 -9999 -9999 -9999 -9999 -9999 -9999 -9999 -9999 -9999 -9999 -9999 -9999 -9999 -9999 -9999 -9999 -9999 -9999 -9999 -9999 -9999 -9999 -9999 -9999 -9999 -9999 -9999 -9999 -9999 -9999 -9999 -9999 -9999 -9999 -9999 -9999 -9999 -9999 -9999 -9999 -9999 -9999 -9999 -9999 -9999 -9999 -9999 -9999 -9999 -9999 -9999 -9999 -9999 -9999 -9999 -9999 -9999 -9999 -9999 -9999 -9999 -9999 1.4076E-1 1.42331E-1 1.30296E-1 1.30149E-1 1.28114E-1 1.02373E-1 1.01726E-1 1.00336E-1 9.89635E-2 8.7275E-2 1.11643E-1 1.4779E-1 1.7308E-1 2.18635E-1 2.60973E-1 2.54777E-1 1.7485E-1 1.30495E-1 1.00806E-1 8.09275E-2 8.32498E-2 9.29319E-2 9.60483E-2 8.68101E-2 9.4319E-2 9.54016E-2 9.60079E-2 8.52131E-2 8.5104E-2 8.52131E-2 9.50998E-2 1.17325E-1 1.48229E-1 1.12047E-1 1.2664E-1 1.46644E-1 1.45395E-1 1.76433E-1 2.21996E-1 2.32952E-1 2.39928E-1 2.03495E-1 1.6628E-1 1.29418E-1 1.15952E-1 1.15823E-1 1.21046E-1 1.02987E-1 1.03948E-1 8.60811E-2 1.00506E-1 9.51444E-2 8.438E-2 9.64852E-2 9.62268E-2 6.73392E-2 8.29985E-2 6.91208E-2 5.00796E-2 3.97396E-2 5.79983E-2 6.67213E-2 7.24041E-2 5.16256E-2 3.14079E-2 3.36386E-2 3.11263E-2 2.47059E-2 2.10166E-2 1.90147E-2 1.36826E-2 9.6251E-3 6.68695E-3 5.13414E-3 2.25039E-3 1.80385E-3 3.87903E-3 5.0155E-3 7.36199E-3 5.56065E-3 6.92949E-3 4.80699E-3 8.27094E-3 1.20586E-2 1.71024E-2 2.30266E-2 2.39531E-2 2.41208E-2 1.90549E-2 9.01561E-3 5.05467E-3 4.66744E-3 3.86586E-3 3.33642E-3 4.79422E-3 2.90487E-3 4.07372E-3 2.33365E-3 1.75023E-3 2.67168E-3 4.57182E-3 3.88876E-3 2.94218E-3 4.34834E-3 4.49128E-3 8.42539E-3 7.47354E-3 4.47402E-3 6.84594E-3 1.14099E-2 1.92292E-2 2.2277E-2 2.84994E-2 3.16075E-2 3.51836E-2 8.27477E-2 1.3654E-1 1.04385E-1 1.08405E-1 1.00181E-1 1.11819E-1 1.09239E-1 1.23386E-1 1.26346E-1 1.22179E-1 1.04293E-1 1.59811E-1 1.60815E-1 1.04222E-1 9.16985E-2 1.07561E-1 1.53253E-1 1.3941E-1 3.03242E-1 2.51497E-1 2.58518E-1 1.78358E-1 8.67784E-2 3.93261E-1 3.53902E-1 1.58764E-1 1.2302E-1 2.73367E-1 -9999 -9999 -9999 -9999 -9999 -9999 -9999 -9999 -9999 -9999 -9999 -9999 -9999 -9999 -9999 -9999 -9999 -9999 -9999 -9999 -9999 -9999 -9999 -9999 -9999 -9999 -9999 -9999 -9999 -9999 -9999 -9999 -9999 -9999 -9999 -9999 -9999 -9999 -9999 -9999 -9999
-9999 -9999 -9999 -9999 -9999 -9999 -9999 -9999 -9999 -9999 -9999 -9999 -9999 -9999 -9999 -9999 -9999 -9999 -9999 -9999 -9999 -9999 -9999 -9999 -9999 -9999 -9999 -9999 -9999 -9999 -9999 -9999 -9999 -9999 -9999 -9999 -9999 -9999 -9999 -9999 -9999 -9999 -9999 -9999 -9999 -9999 -9999 -9999 -9999 -9999 -9999 -9999 -9999 -9999 -9999 -9999 -9999 -9999 -9999 -9999 -9999 -9999 -9999 -9999 -9999 -9999 -9999 -9999 -9999 -9999 -9999 -9999 -9999 -9999 -9999 -9999 -9999 -9999 -9999 1.4123E-1 1.42964E-1 1.31325E-1 1.32064E-1 1.31768E-1 1.30149E-1 1.03241E-1 1.01296E-1 1.00018E-1 8.45942E-2 9.52147E-2 1.30096E-1 1.67126E-1 2.27866E-1 2.65319E-1 2.74707E-1 2.1313E-1 1.57376E-1 1.18572E-1 8.87667E-2 8.13453E-2 8.45419E-2 8.8077E-2 8.03624E-2 8.79272E-2 8.91709E-2 9.00855E-2 8.58707E-2 8.58707E-2 8.53224E-2 8.4995E-2 7.70942E-2 9.32276E-2 1.03678E-1 1.18344E-1 1.2556E-1 1.29184E-1 1.47969E-1 1.81723E-1 2.32681E-1 2.37032E-1 1.85934E-1 2.22433E-1 1.73871E-1 1.35736E-1 1.18446E-1 1.00855E-1 9.09501E-2 8.87086E-2 7.63436E-2 9.67324E-2 9.57235E-2 9.52285E-2 7.72593E-2 8.46234E-2 6.22334E-2 7.82421E-2 5.01613E-2 4.52493E-2 4.31099E-2 6.16671E-2 6.717E-2 7.07658E-2 5.68133E-2 3.18805E-2 2.97862E-2 3.03518E-2 2.23417E-2 1.65775E-2 1.69541E-2 9.22111E-3 7.05442E-3 5.83904E-3 5.77836E-3 4.96099E-3 2.59724E-3 2.92882E-3 5.47142E-3 9.43299E-3 1.19299E-2 1.13752E-2 1.28788E-2 7.39463E-3 1.13941E-2 2.0151E-2 1.71974E-2 2.55767E-2 2.85656E-2 2.70586E-2 1.43992E-2 8.10484E-3 5.12835E-3 3.97874E-3 2.50916E-3 1.74947E-3 1.67073E-3 1.6765E-3 2.42017E-3 1.5235E-3 1.56004E-3 2.63853E-3 5.19192E-3 5.26588E-3 5.15041E-3 6.41157E-3 7.26871E-3 7.01733E-3 1.1153E-2 1.05667E-2 6.98556E-3 7.6032E-3 1.25792E-2 1.16465E-2 1.50913E-2 2.83861E-2 4.53068E-2 7.00756E-2 1.13856E-1 1.02665E-1 4.49634E-2 7.20874E-2 8.40998E-2 7.49035E-2 7.23189E-2 8.04733E-2 1.87251E-1 1.7449E-1 1.70901E-1 1.02279E-1 8.85217E-2 1.33532E-1 1.60412E-1 2.56263E-1 2.09806E-1 2.80659E-1 2.01031E-1 3.23604E-1 3.58407E-1 4.10964E-1 3.85951E-1 3.32523E-1 1.38767E-1 1.35084E-1 4.00527E-1 -9999 -9999 -9999 -9999 -9999 -9999 -9999 -9999 -9999 -9999 -9999 -9999 -9999 -9999 -9999 -9999 -9999 -9999 -9999 -9999 -9999 -9999 -9999 -9999 -9999 -9999 -9999 -9999 -9999 -9999 -9999 -9999 -9999 -9999 -9999 -9999 -9999 -9999 -9999 -9999 -9999
-9999 -9999 -9999 -9999 -9999 -9999 -9999 -9999 -9999 -9999 -9999 -9999 -9999 -9999 -9999 -9999 -9999 -9999 -9999 -9999 -9999 -9999 -9999 -9999 -9999 -9999 -9999 -9999 -9999 -9999 -9999 -9999 -9999 -9999 -9999 -9999 -9999 -9999 -9999 -9999 -9999 -9999 -9999 -9999 -9999 -9999 -9999 -9999 -9999 -9999 -9999 -9999 -9999 -9999 -9999 -9999 -9999 -9999 -9999 -9999 -9999 -9999 -9999 -9999 -9999 -9999 -9999 -9999 -9999 -9999 -9999 -9999 -9999 -9999 -9999 -9999 -9999 -9999 1.4123E-1 1.42331E-1 1.44396E-1 1.3251E-1 1.32807E-1 1.24681E-1 1.1222E-1 1.09666E-1 1.01404E-1 8.39584E-2 8.58789E-2 1.0314E-1 1.41328E-1 1.88854E-1 2.65046E-1 3.02923E-1 2.42708E-1 1.90267E-1 1.44216E-1 1.0747E-1 8.11361E-2 7.57591E-2 8.53041E-2 7.86197E-2 8.08817E-2 8.86036E-2 9.00855E-2 8.03107E-2 8.07256E-2 8.06217E-2 7.9692E-2 6.96597E-2 7.06651E-2 7.91117E-2 1.01103E-1 1.16746E-1 9.38541E-2 1.08376E-1 1.38066E-1 1.71711E-1 2.22959E-1 1.90735E-1 1.99404E-1 2.1479E-1 1.67518E-1 1.3317E-1 1.01471E-1 9.60221E-2 8.27887E-2 8.94396E-2 9.46916E-2 9.33586E-2 9.22046E-2 7.85811E-2 8.29221E-2 8.78422E-2 5.66023E-2 7.49869E-2 8.02607E-2 7.47766E-2 7.13491E-2 7.82551E-2 7.13401E-2 4.99822E-2 3.28757E-2 4.4137E-2 2.56576E-2 2.10209E-2 2.06596E-2 9.85042E-3 1.27383E-2 9.03244E-3 6.23646E-3 3.20346E-3 2.59952E-3 3.82202E-3 4.52747E-3 5.12172E-3 3.84428E-3 4.92376E-3 8.8781E-3 1.96565E-2 1.95307E-2 1.49003E-2 1.3907E-2 2.61134E-2 3.0706E-2 3.22192E-2 2.87405E-2 1.87036E-2 1.11547E-2 8.16893E-3 5.45321E-3 3.20638E-3 2.69194E-3 2.06388E-3 1.80135E-3 2.27765E-3 2.24443E-3 2.85525E-3 2.21498E-3 3.25842E-3 5.57364E-3 5.30519E-3 7.10797E-3 7.38181E-3 8.4183E-3 9.2886E-3 1.39677E-2 2.2449E-2 2.42013E-2 1.69897E-2 1.83947E-2 1.61689E-2 1.98931E-2 4.06758E-2 2.79944E-2 4.00432E-2 5.89481E-2 5.48104E-2 3.72962E-2 2.79873E-2 5.30597E-2 5.6203E-2 6.10348E-2 5.49224E-2 7.53571E-2 7.61343E-2 6.90127E-2 1.86504E-1 1.90514E-1 2.35578E-1 2.81968E-1 2.55223E-1 2.1549E-1 2.0456E-1 2.46152E-1 1.78502E-1 2.03223E-1 2.06254E-1 3.90093E-1 2.28946E-1 1.38146E-1 2.09799E-1 4.84581E-1 -9999 -9999 -9999 -9999 -9999 -9999 -9999 -9999 -9999 -9999 -9999 -9999 -9999 -9999 -9999 -9999 -9999 -9999 -9999 -9999 -9999 -9999 -9999 -9999 -9999 -9999 -9999 -9999 -9999 -9999 -9999 -9999 -9999 -9999 -9999 -9999 -9999 -9999 -9999 -9999 -9999
-9999 -9999 -9999 -9999 -9999 -9999 -9999 -9999 -9999 -9999 -9999 -9999 -9999 -9999 -9999 -9999 -9999 -9999 -9999 -9999 -9999 -9999 -9999 -9999 -9999 -9999 -9999 -9999 -9999 -9999 -9999 -9999 -9999 -9999 -9999 -9999 -9999 -9999 -9999 -9999 -9999 -9999 -9999 -9999 -9999 -9999 -9999 -9999 -9999 -9999 -9999 -9999 -9999 -9999 -9999 -9999 -9999 -9999 -9999 -9999 -9999 -9999 -9999 -9999 -9999 -9999 -9999 -9999 -9999 -9999 -9999 -9999 -9999 -9999 -9999 -9999 -9999 -9999 1.42489E-1 1.43758E-1 1.32213E-1 1.33404E-1 1.33404E-1 1.07569E-1 1.07005E-1 1.10358E-1 1.01404E-1 8.39584E-2 8.6342E-2 9.8823E-2 1.25184E-1 1.92966E-1 2.91511E-1 2.88308E-1 2.4133E-1 1.83488E-1 1.36063E-1 8.774E-2 7.48809E-2 7.62511E-2 7.04966E-2 7.42831E-2 8.11947E-2 8.39373E-2 7.46653E-2 7.58184E-2 7.64845E-2 7.63175E-2 6.58101E-2 6.55196E-2 7.02064E-2 7.21515E-2 8.70139E-2 9.02127E-2 9.49319E-2 1.07029E-1 1.28869E-1 1.60519E-1 1.78291E-1 1.88463E-1 1.76817E-1 2.0211E-1 1.65478E-1 1.19851E-1 1.0579E-1 1.05133E-1 9.75101E-2 9.60026E-2 8.53049E-2 8.59671E-2 7.62556E-2 8.4898E-2 8.82132E-2 8.34934E-2 6.95609E-2 8.13091E-2 7.48891E-2 7.16559E-2 7.18265E-2 4.73048E-2 3.66051E-2 4.60993E-2 3.40553E-2 2.56576E-2 1.82057E-2 1.1164E-2 8.75229E-3 6.94625E-3 9.21299E-3 6.52518E-3 5.22766E-3 3.17678E-3 3.74862E-3 6.13533E-3 9.71477E-3 1.2491E-2 7.62864E-3 3.17673E-3 7.35609E-3 1.95881E-2 2.96247E-2 3.62329E-2 3.61352E-2 2.4617E-2 3.14619E-2 3.10847E-2 2.3201E-2 2.19497E-2 1.46645E-2 1.139E-2 7.53071E-3 4.64903E-3 2.0259E-3 2.37657E-3 2.22648E-3 1.92099E-3 1.89207E-3 2.12675E-3 2.83815E-3 4.96321E-3 7.68891E-3 7.15473E-3 8.0841E-3 6.9063E-3 6.11723E-3 6.26262E-3 7.78944E-3 1.1998E-2 2.25156E-2 3.59068E-2 3.99494E-2 3.4649E-2 2.9815E-2 1.82956E-2 4.61294E-2 4.94935E-2 2.91048E-2 3.47309E-2 2.68248E-2 1.49389E-2 3.11948E-2 2.95501E-2 2.69396E-2 2.42092E-2 2.94836E-2 4.36065E-2 6.28691E-2 9.88213E-2 6.73896E-2 7.41337E-2 1.58112E-1 1.14866E-1 1.04064E-1 1.51999E-1 1.51999E-1 1.82838E-1 2.92868E-1 1.73397E-1 2.81187E-1 2.49107E-1 1.78027E-1 3.20273E-1 4.45545E-1 -9999 -9999 -9999 -9999 -9999 -9999 -9999 -9999 -9999 -9999 -9999 -9999 -9999 -9999 -9999 -9999 -9999 -9999 -9999 -9999 -9999 -9999 -9999 -9999 -9999 -9999 -9999 -9999 -9999 -9999 -9999 -9999 -9999 -9999 -9999 -9999 -9999 -9999 -9999 -9999 -9999
-9999 -9999 -9999 -9999 -9999 -9999 -9999 -9999 -9999 -9999 -9999 -9999 -9999 -9999 -9999 -9999 -9999 -9999 -9999 -9999 -9999 -9999 -9999 -9999 -9999 -9999 -9999 -9999 -9999 -9999 -9999 -9999 -9999 -9999 -9999 -9999 -9999 -9999 -9999 -9999 -9999 -9999 -9999 -9999 -9999 -9999 -9999 -9999 -9999 -9999 -9999 -9999 -9999 -9999 -9999 -9999 -9999 -9999 -9999 -9999 -9999 -9999 -9999 -9999 -9999 -9999 -9999 -9999 -9999 -9999 -9999 -9999 -9999 -9999 -9999 -9999 -9999 1.45678E-1 1.45678E-1 1.32956E-1 1.25815E-1 1.26814E-1 1.27244E-1 1.0859E-1 1.07118E-1 1.04777E-1 8.53262E-2 8.36872E-2 8.56021E-2 8.17729E-2 1.07067E-1 1.78129E-1 2.90066E-1 2.83575E-1 2.4565E-1 1.82316E-1 1.14628E-1 8.2075E-2 6.98869E-2 7.17755E-2 7.08647E-2 7.41391E-2 7.73681E-2 7.30634E-2 7.45019E-2 7.56527E-2 7.63175E-2 6.68362E-2 6.62481E-2 6.55196E-2 6.56647E-2 6.7877E-2 7.14201E-2 1.09996E-1 1.38436E-1 1.25124E-1 1.2278E-1 1.38392E-1 1.41037E-1 1.78835E-1 1.76292E-1 1.87814E-1 1.50237E-1 1.47672E-1 1.2299E-1 9.84102E-2 1.11E-1 1.06973E-1 8.40775E-2 7.5376E-2 8.84249E-2 7.74611E-2 8.2562E-2 5.65067E-2 5.07036E-2 5.24164E-2 5.45681E-2 6.44107E-2 5.95068E-2 5.90835E-2 3.78138E-2 4.59728E-2 4.26934E-2 2.59265E-2 1.37772E-2 7.922E-3 1.08783E-2 8.28069E-3 8.67693E-3 1.00573E-2 6.8442E-3 8.0976E-3 5.12707E-3 7.58255E-3 1.24393E-2 1.83224E-2 7.2047E-3 2.76246E-3 5.66959E-3 9.29587E-3 1.14633E-2 1.70189E-2 3.94159E-2 3.99896E-2 2.47627E-2 2.70383E-2 1.96989E-2 1.29418E-2 9.68236E-3 8.79416E-3 5.38294E-3 3.26512E-3 2.98942E-3 1.55716E-3 1.61999E-3 2.15457E-3 2.44365E-3 1.70807E-3 2.02758E-3 4.47445E-3 5.37256E-3 6.65859E-3 7.07097E-3 5.96877E-3 4.23221E-3 2.94219E-3 4.88662E-3 1.05453E-2 1.21005E-2 2.17478E-2 3.4649E-2 5.48516E-2 2.79498E-2 2.69629E-2 4.77833E-2 2.67029E-2 1.80061E-2 2.54024E-2 1.7794E-2 1.05661E-2 1.97775E-2 2.59008E-2 1.29647E-2 1.03769E-2 1.97433E-2 3.76007E-2 9.47402E-2 9.16173E-2 5.11677E-2 4.54262E-2 5.83846E-2 4.04963E-2 7.03434E-2 7.54371E-2 4.90978E-2 1.12625E-1 2.95489E-1 3.24371E-1 2.2806E-1 2.17241E-1 4.08848E-1 4.56327E-1 4.58643E-1 4.33818E-1 -9999 -9999 -9999 -9999 -9999 -9999 -9999 -9999 -9999 -9999 -9999 -9999 -9999 -9999 -9999 -9999 -9999 -9999 -9999 -9999 -9999 -9999 -9999 -9999 -9999 -9999 -9999 -9999 -9999 -9999 -9999 -9999 -9999 -9999 -9999 -9999 -9999 -9999 -9999 -9999
-9999 -9999 -9999 -9999 -9999 -9999 -9999 -9999 -9999 -9999 -9999 -9999 -9999 -9999 -9999 -9999 -9999 -9999 -9999 -9999 -9999 -9999 -9999 -9999 -9999 -9999 -9999 -9999 -9999 -9999 -9999 -9999 -9999 -9999 -9999 -9999 -9999 -9999 -9999 -9999 -9999 -9999 -9999 -9999 -9999 -9999 -9999 -9999 -9999 -9999 -9999 -9999 -9999 -9999 -9999 -9999 -9999 -9999 -9999 -9999 -9999 -9999 -9999 -9999 -9999 -9999 -9999 -9999 -9999 -9999 -9999 -9999 -9999 -9999 -9999 -9999 1.4697E-1 1.4762E-1 1.48109E-1 1.34755E-1 1.27531E-1 1.28542E-1 1.16511E-1 1.09276E-1 1.07343E-1 8.82171E-2 8.54181E-2 8.31473E-2 7.03457E-2 7.53519E-2 9.29642E-2 1.37484E-1 1.92507E-1 2.65837E-1 2.50029E-1 1.69786E-1 1.11534E-1 8.12887E-2 6.9705E-2 6.28245E-2 6.65659E-2 7.37085E-2 7.70693E-2 6.91532E-2 7.13183E-2 7.2583E-2 6.39576E-2 6.40995E-2 6.35338E-2 6.28331E-2 6.26938E-2 5.80273E-2 6.88082E-2 1.23886E-1 1.87093E-1 1.52217E-1 1.0476E-1 1.18238E-1 1.28234E-1 1.39384E-1 1.6819E-1 1.61874E-1 1.49373E-1 1.44947E-1 1.37933E-1 1.51315E-1 1.05989E-1 9.90488E-2 1.01252E-1 8.70645E-2 9.37335E-2 8.29606E-2 9.55986E-2 8.25161E-2 7.38426E-2 4.49904E-2 4.76865E-2 4.06897E-2 7.72104E-2 5.77463E-2 4.74276E-2 3.71623E-2 2.38729E-2 2.18889E-2 1.29608E-2 1.29664E-2 1.91063E-2 1.08783E-2 9.38591E-3 1.7039E-2 1.14692E-2 1.09155E-2 5.52324E-3 8.65846E-3 1.83224E-2 2.53703E-2 8.53824E-3 4.45257E-3 8.19443E-3 1.70574E-2 1.84277E-2 1.29921E-2 1.7548E-2 2.7721E-2 2.69054E-2 2.31607E-2 1.88785E-2 1.5735E-2 1.09708E-2 7.30908E-3 5.41827E-3 4.78718E-3 4.39352E-3 3.05884E-3 1.91424E-3 1.46187E-3 1.24976E-3 1.68619E-3 2.00651E-3 3.77615E-3 6.15762E-3 6.84269E-3 4.99487E-3 4.79239E-3 2.77509E-3 2.37095E-3 4.07993E-3 6.13435E-3 9.10578E-3 1.74452E-2 2.33436E-2 1.8963E-2 2.00323E-2 1.84495E-2 3.11992E-2 2.04128E-2 1.68437E-2 1.36483E-2 1.21941E-2 6.08548E-3 1.18399E-2 1.97257E-2 1.2438E-2 7.01884E-3 1.01948E-2 3.70969E-2 7.22397E-2 4.72152E-2 3.09346E-2 1.81982E-2 1.56124E-2 2.94167E-2 5.301E-2 4.84137E-2 4.55959E-2 1.32671E-1 1.71465E-1 1.84648E-1 3.32523E-1 4.50915E-1 4.12931E-1 4.44921E-1 4.44438E-1 4.29031E-1 -9999 -9999 -9999 -9999 -9999 -9999 -9999 -9999 -9999 -9999 -9999 -9999 -9999 -9999 -9999 -9999 -9999 -9999 -9999 -9999 -9999 -9999 -9999 -9999 -9999 -9999 -9999 -9999 -9999 -9999 -9999 -9999 -9999 -9999 -9999 -9999 -9999 -9999 -9999 -9999
-9999 -9999 -9999 -9999 -9999 -9999 -9999 -9999 -9999 -9999 -9999 -9999 -9999 -9999 -9999 -9999 -9999 -9999 -9999 -9999 -9999 -9999 -9999 -9999 -9999 -9999 -9999 -9999 -9999 -9999 -9999 -9999 -9999 -9999 -9999 -9999 -9999 -9999 -9999 -9999 -9999 -9999 -9999 -9999 -9999 -9999 -9999 -9999 -9999 -9999 -9999 -9999 -9999 -9999 -9999 -9999 -9999 -9999 -9999 -9999 -9999 -9999 -9999 -9999 -9999 -9999 -9999 -9999 -9999 -9999 -9999 -9999 -9999 -9999 -9999 1.47295E-1 1.47783E-1 1.47457E-1 1.26385E-1 1.35511E-1 1.28397E-1 1.11122E-1 1.11238E-1 1.09735E-1 1.07569E-1 8.87867E-2 8.59713E-2 8.33269E-2 6.93517E-2 7.3008E-2 8.43725E-2 9.85294E-2 1.33617E-1 1.84433E-1 2.06725E-1 1.6617E-1 1.12238E-1 7.72679E-2 5.71785E-2 5.84345E-2 6.5275E-2 6.88151E-2 6.24742E-2 6.50199E-2 6.75114E-2 7.16326E-2 6.07881E-2 6.05183E-2 6.03839E-2 6.21396E-2 5.36727E-2 5.45209E-2 6.58397E-2 1.0396E-1 1.6486E-1 1.34949E-1 9.48115E-2 1.15205E-1 1.2652E-1 1.45914E-1 1.60915E-1 1.35395E-1 1.38892E-1 1.59238E-1 1.31737E-1 1.69386E-1 1.15167E-1 1.07845E-1 1.04792E-1 9.41153E-2 9.36161E-2 8.83626E-2 1.08471E-1 9.67332E-2 7.39152E-2 6.86105E-2 7.01094E-2 4.20972E-2 6.00967E-2 7.08316E-2 4.94731E-2 4.35246E-2 3.54253E-2 2.27037E-2 1.21506E-2 1.72578E-2 2.62076E-2 1.09155E-2 1.2192E-2 2.63005E-2 2.53703E-2 1.39639E-2 9.86736E-3 1.72358E-2 2.82614E-2 4.99169E-2 9.13664E-3 6.99344E-3 1.28462E-2 2.20431E-2 3.63946E-2 2.49234E-2 2.2767E-2 3.16933E-2 3.02346E-2 1.70987E-2 1.82047E-2 1.84669E-2 1.87599E-2 1.33159E-2 9.35678E-3 5.78901E-3 5.19653E-3 4.07252E-3 4.66744E-3 2.81211E-3 1.29568E-3 1.36621E-3 1.73498E-3 2.73628E-3 4.32283E-3 5.52284E-3 4.14396E-3 2.90483E-3 2.50128E-3 3.85139E-3 5.39838E-3 8.40409E-3 1.60801E-2 2.42013E-2 1.79497E-2 1.74632E-2 1.39496E-2 1.39762E-2 1.44024E-2 1.48902E-2 1.38111E-2 5.21341E-3 5.50116E-3 4.43933E-3 1.05794E-2 1.33769E-2 1.10742E-2 8.53741E-3 1.20374E-2 3.80817E-2 4.82168E-2 2.49026E-2 1.39551E-2 1.38637E-2 1.41107E-2 1.95286E-2 3.03505E-2 3.85429E-2 5.53756E-2 8.99015E-2 7.3799E-2 1.24709E-1 2.78917E-1 4.01029E-1 4.256E-1 4.44438E-1 4.28192E-1 4.0281E-1 -9999 -9999 -9999 -9999 -9999 -9999 -9999 -9999 -9999 -9999 -9999 -9999 -9999 -9999 -9999 -9999 -9999 -9999 -9999 -9999 -9999 -9999 -9999 -9999 -9999 -9999 -9999 -9999 -9999 -9999 -9999 -9999 -9999 -9999 -9999 -9999 -9999 -9999 -9999 -9999
-9999 -9999 -9999 -9999 -9999 -9999 -9999 -9999 -9999 -9999 -9999 -9999 -9999 -9999 -9999 -9999 -9999 -9999 -9999 -9999 -9999 -9999 -9999 -9999 -9999 -9999 -9999 -9999 -9999 -9999 -9999 -9999 -9999 -9999 -9999 -9999 -9999 -9999 -9999 -9999 -9999 -9999 -9999 -9999 -9999 -9999 -9999 -9999 -9999 -9999 -9999 -9999 -9999 -9999 -9999 -9999 -9999 -9999 -9999 -9999 -9999 -9999 -9999 -9999 -9999 -9999 -9999 -9999 -9999 -9999 -9999 -9999 -9999 -9999 -9999 1.47133E-1 1.47457E-1 1.38733E-1 1.26099E-1 1.27531E-1 1.28252E-1 1.1089E-1 1.11122E-1 1.09965E-1 9.11961E-2 8.95514E-2 8.75566E-2 7.11971E-2 6.6199E-2 7.17438E-2 6.55652E-2 7.64525E-2 9.58428E-2 1.21368E-1 1.44264E-1 1.49883E-1 1.04714E-1 6.30992E-2 5.60852E-2 5.6728E-2 5.97164E-2 5.4629E-2 5.80621E-2 6.34531E-2 6.60354E-2 5.87915E-2 5.91859E-2 5.90542E-2 5.87915E-2 5.10996E-2 5.26003E-2 5.26003E-2 5.75119E-2 6.10338E-2 9.03399E-2 7.70217E-2 8.16361E-2 1.03988E-1 1.07364E-1 1.22388E-1 1.59501E-1 1.41582E-1 1.59748E-1 1.62439E-1 1.31112E-1 1.26958E-1 9.42237E-2 1.0434E-1 1.30402E-1 1.13728E-1 1.24172E-1 8.87498E-2 1.08941E-1 8.46491E-2 7.51207E-2 1.66585E-1 9.68831E-2 5.99338E-2 5.04677E-2 6.2275E-2 6.66165E-2 5.71531E-2 3.29196E-2 1.97403E-2 1.84334E-2 3.11217E-2 3.31727E-2 1.48299E-2 2.43393E-2 3.89807E-2 4.03892E-2 1.66188E-2 1.83544E-2 4.03892E-2 7.95051E-2 3.2176E-2 1.21908E-2 2.00213E-2 2.07826E-2 2.11136E-2 3.38043E-2 3.73662E-2 2.89161E-2 3.43967E-2 2.32954E-2 1.45623E-2 9.99061E-3 1.32119E-2 1.03375E-2 5.33841E-3 6.04253E-3 6.63492E-3 5.13382E-3 4.08961E-3 5.49858E-3 2.42985E-3 1.5503E-3 1.74954E-3 2.29371E-3 2.21991E-3 2.58693E-3 4.45388E-3 3.79159E-3 3.50602E-3 2.76075E-3 5.63529E-3 9.08928E-3 1.22671E-2 1.44764E-2 2.11605E-2 1.0632E-2 1.22403E-2 1.44024E-2 9.05245E-3 6.01991E-3 1.1794E-2 7.45957E-3 3.29378E-3 5.42239E-3 5.21733E-3 8.80641E-3 9.35103E-3 1.43985E-2 8.8265E-3 1.5773E-2 2.88282E-2 2.82724E-2 2.70527E-2 1.29122E-2 2.42808E-2 4.75086E-2 1.07469E-1 1.31268E-1 2.08848E-1 7.96477E-2 9.06897E-2 8.73725E-2 1.4961E-1 2.64035E-1 4.47693E-1 4.26219E-1 4.44438E-1 4.13989E-1 -9999 -9999 -9999 -9999 -9999 -9999 -9999 -9999 -9999 -9999 -9999 -9999 -9999 -9999 -9999 -9999 -9999 -9999 -9999 -9999 -9999 -9999 -9999 -9999 -9999 -9999 -9999 -9999 -9999 -9999 -9999 -9999 -9999 -9999 -9999 -9999 -9999 -9999 -9999 -9999 -9999
-9999 -9999 -9999 -9999 -9999 -9999 -9999 -9999 -9999 -9999 -9999 -9999 -9999 -9999 -9999 -9999 -9999 -9999 -9999 -9999 -9999 -9999 -9999 -9999 -9999 -9999 -9999 -9999 -9999 -9999 -9999 -9999 -9999 -9999 -9999 -9999 -9999 -9999 -9999 -9999 -9999 -9999 -9999 -9999 -9999 -9999 -9999 -9999 -9999 -9999 -9999 -9999 -9999 -9999 -9999 -9999 -9999 -9999 -9999 -9999 -9999 -9999 -9999 -9999 -9999 -9999 -9999 -9999 -9999 -9999 -9999 -9999 -9999 -9999 -9999 1.36889E-1 1.38116E-1 1.25957E-1 1.2667E-1 1.27387E-1 1.10311E-1 1.11238E-1 1.11705E-1 9.37642E-2 9.23735E-2 9.06126E-2 7.51062E-2 7.34874E-2 7.18222E-2 6.81906E-2 6.27523E-2 6.68638E-2 7.37591E-2 7.18764E-2 9.29444E-2 1.06134E-1 8.67275E-2 5.92473E-2 5.19601E-2 5.26879E-2 4.98641E-2 5.21914E-2 5.58957E-2 5.91082E-2 5.37757E-2 5.52409E-2 5.57376E-2 5.48712E-2 4.76662E-2 4.95153E-2 4.89607E-2 4.88505E-2 4.97645E-2 6.52686E-2 5.89016E-2 6.8971E-2 8.14375E-2 8.10017E-2 8.3219E-2 9.2662E-2 1.18904E-1 1.47603E-1 1.64031E-1 1.09874E-1 1.16501E-1 1.22917E-1 9.36465E-2 1.22917E-1 1.41113E-1 1.17734E-1 1.09325E-1 1.08347E-1 1.1855E-1 1.11071E-1 8.34265E-2 1.718E-1 1.20084E-1 1.16967E-1 9.36968E-2 1.05527E-1 4.77644E-2 3.89807E-2 2.34671E-2 2.88025E-2 4.21495E-2 4.81929E-2 3.2098E-2 1.64496E-2 3.54154E-2 5.38529E-2 5.82609E-2 2.53703E-2 1.83224E-2 7.3656E-2 6.81529E-2 1.55086E-2 2.43393E-2 3.76194E-2 4.39657E-2 3.2173E-2 2.52306E-2 2.31059E-2 3.0745E-2 2.53868E-2 1.79717E-2 1.47743E-2 8.38625E-3 8.2356E-3 9.1952E-3 4.63133E-3 3.44184E-3 4.32281E-3 2.65172E-3 2.28018E-3 2.38361E-3 2.21091E-3 1.99839E-3 2.34638E-3 3.31306E-3 3.44229E-3 2.82318E-3 3.53082E-3 3.08452E-3 2.18161E-3 1.23246E-3 1.922E-3 3.22549E-3 4.10608E-3 6.20947E-3 1.2142E-2 1.06053E-2 7.07978E-3 9.72983E-3 7.69185E-3 4.92619E-3 8.96262E-3 9.09674E-3 5.11617E-3 6.6201E-3 7.29989E-3 1.15178E-2 1.92357E-2 2.8757E-2 3.18255E-2 1.25991E-2 1.40758E-2 1.1049E-2 1.3875E-2 1.00445E-2 2.41178E-2 1.19269E-1 1.92564E-1 3.10616E-1 4.24028E-1 3.18652E-1 3.82346E-1 1.58277E-1 3.0184E-1 4.13996E-1 4.1518E-1 4.12931E-1 4.20656E-1 -9999 -9999 -9999 -9999 -9999 -9999 -9999 -9999 -9999 -9999 -9999 -9999 -9999 -9999 -9999 -9999 -9999 -9999 -9999 -9999 -9999 -9999 -9999 -9999 -9999 -9999 -9999 -9999 -9999 -9999 -9999 -9999 -9999 -9999 -9999 -9999 -9999 -9999 -9999 -9999 -9999 -9999
-9999 -9999 -9999 -9999 -9999 -9999 -9999 -9999 -9999 -9999 -9999 -9999 -9999 -9999 -9999 -9999 -9999 -9999 -9999 -9999 -9999 -9999 -9999 -9999 -9999 -9999 -9999 -9999 -9999 -9999 -9999 -9999 -9999 -9999 -9999 -9999 -9999 -9999 -9999 -9999 -9999 -9999 -9999 -9999 -9999 -9999 -9999 -9999 -9999 -9999 -9999 -9999 -9999 -9999 -9999 -9999 -9999 -9999 -9999 -9999 -9999 -9999 -9999 -9999 -9999 -9999 -9999 -9999 -9999 -9999 -9999 -9999 -9999 -9999 -9999 1.36584E-1 1.38424E-1 1.26957E-1 1.27819E-1 1.27963E-1 1.1008E-1 1.10542E-1 1.11355E-1 9.4165E-2 9.30665E-2 9.19795E-2 7.65911E-2 7.6176E-2 7.48613E-2 6.18087E-2 6.19963E-2 6.31335E-2 5.48468E-2 5.68053E-2 6.07047E-2 6.79244E-2 5.74049E-2 5.12419E-2 5.03323E-2 4.45551E-2 4.59132E-2 4.78809E-2 5.30273E-2 4.88177E-2 5.15296E-2 5.3535E-2 5.43817E-2 4.6602E-2 4.59743E-2 4.54572E-2 4.64838E-2 4.20825E-2 5.90534E-2 1.18661E-1 1.2134E-1 6.77125E-2 6.8517E-2 7.60362E-2 7.90422E-2 1.09907E-1 1.38399E-1 1.51667E-1 1.07612E-1 1.2806E-1 1.14121E-1 1.4169E-1 1.0434E-1 1.15167E-1 1.14302E-1 1.03738E-1 1.19601E-1 1.21789E-1 9.39179E-2 8.936E-2 9.74544E-2 1.40949E-1 1.32603E-1 1.54772E-1 1.05337E-1 1.27982E-1 1.03056E-1 4.3531E-2 2.0995E-2 2.98122E-2 6.36309E-2 6.37179E-2 3.76194E-2 3.38043E-2 4.22987E-2 5.68462E-2 3.60818E-2 2.81652E-2 2.90932E-2 7.42098E-2 6.05652E-2 2.118E-2 3.64528E-2 4.33467E-2 4.01547E-2 3.77186E-2 3.78719E-2 2.88202E-2 2.7087E-2 2.3228E-2 1.75487E-2 1.82006E-2 1.25604E-2 7.36421E-3 6.27644E-3 4.20408E-3 4.51334E-3 3.3449E-3 4.96494E-3 4.06673E-3 3.28618E-3 3.67712E-3 3.59044E-3 2.70503E-3 2.76245E-3 3.4541E-3 2.73088E-3 2.5775E-3 2.53874E-3 1.32828E-3 1.61022E-3 1.97437E-3 1.65965E-3 2.18294E-3 3.54085E-3 5.46482E-3 6.26791E-3 7.73155E-3 5.75503E-3 7.40063E-3 4.90182E-3 9.4683E-3 7.63646E-3 1.09651E-2 8.18787E-3 6.58726E-3 1.85746E-2 3.70891E-2 6.09984E-2 6.09984E-2 3.43178E-2 4.02575E-2 2.05009E-2 8.41597E-3 1.0327E-2 2.82495E-2 5.05778E-2 1.388E-1 2.73633E-1 4.03404E-1 3.10772E-1 2.87297E-1 3.82938E-1 4.16713E-1 4.26219E-1 3.99476E-1 3.57922E-1 -9999 -9999 -9999 -9999 -9999 -9999 -9999 -9999 -9999 -9999 -9999 -9999 -9999 -9999 -9999 -9999 -9999 -9999 -9999 -9999 -9999 -9999 -9999 -9999 -9999 -9999 -9999 -9999 -9999 -9999 -9999 -9999 -9999 -9999 -9999 -9999 -9999 -9999 -9999 -9999 -9999 -9999 -9999
-9999 -9999 -9999 -9999 -9999 -9999 -9999 -9999 -9999 -9999 -9999 -9999 -9999 -9999 -9999 -9999 -9999 -9999 -9999 -9999 -9999 -9999 -9999 -9999 -9999 -9999 -9999 -9999 -9999 -9999 -9999 -9999 -9999 -9999 -9999 -9999 -9999 -9999 -9999 -9999 -9999 -9999 -9999 -9999 -9999 -9999 -9999 -9999 -9999 -9999 -9999 -9999 -9999 -9999 -9999 -9999 -9999 -9999 -9999 -9999 -9999 -9999 -9999 -9999 -9999 -9999 -9999 -9999 -9999 -9999 -9999 -9999 -9999 -9999 1.35672E-1 1.36889E-1 1.26242E-1 1.27819E-1 1.28542E-1 1.10542E-1 1.10195E-1 1.10195E-1 9.31659E-2 9.38643E-2 9.32654E-2 7.77646E-2 7.78491E-2 7.79336E-2 6.67631E-2 6.55652E-2 6.41929E-2 6.35168E-2 5.36039E-2 5.34402E-2 5.15648E-2 4.48481E-2 4.53351E-2 4.807E-2 4.86503E-2 4.36235E-2 4.45551E-2 4.58215E-2 4.11975E-2 4.36077E-2 4.65702E-2 4.94975E-2 4.54572E-2 4.32594E-2 4.47426E-2 4.40385E-2 3.88846E-2 4.21781E-2 6.78771E-2 1.56175E-1 1.68933E-1 8.06671E-2 6.4077E-2 7.19939E-2 7.44659E-2 1.03804E-1 1.36537E-1 1.38877E-1 1.14488E-1 1.07176E-1 1.20609E-1 1.38788E-1 1.18987E-1 1.22002E-1 1.55862E-1 1.12379E-1 1.27441E-1 1.32593E-1 1.10221E-1 8.4113E-2 1.57476E-1 1.59595E-1 1.56693E-1 1.18833E-1 1.29027E-1 1.49104E-1 1.30401E-1 4.33538E-2 3.80143E-2 4.68673E-2 6.56407E-2 7.51467E-2 4.94235E-2 6.12727E-2 4.53691E-2 4.22634E-2 4.94656E-2 4.62386E-2 4.47307E-2 4.53545E-2 2.42033E-2 2.9376E-2 4.58079E-2 3.62216E-2 2.81368E-2 2.82156E-2 3.11973E-2 2.74808E-2 2.12501E-2 1.7342E-2 1.27536E-2 9.74757E-3 7.64163E-3 7.46464E-3 7.8567E-3 7.31782E-3 8.40633E-3 6.72551E-3 7.80349E-3 6.81566E-3 5.11407E-3 4.78051E-3 4.96919E-3 3.35829E-3 2.57936E-3 2.81637E-3 2.19096E-3 2.39551E-3 2.44512E-3 1.62477E-3 2.71445E-3 3.58168E-3 2.12419E-3 2.03172E-3 2.16546E-3 3.11072E-3 3.21847E-3 3.45844E-3 4.92665E-3 6.11869E-3 9.54466E-3 5.3698E-3 1.00046E-2 1.56119E-2 9.81339E-3 4.52044E-3 1.07298E-2 3.0499E-2 6.31502E-2 8.59324E-2 5.30597E-2 6.98013E-2 8.26308E-2 5.5732E-2 3.28913E-2 3.22505E-2 6.01355E-2 1.30073E-1 1.17566E-1 3.62326E-1 2.36847E-1 2.23572E-1 4.01968E-1 4.23422E-1 3.79258E-1 3.32931E-1 -9999 -9999 -9999 -9999 -9999 -9999 -9999 -9999 -9999 -9999 -9999 -9999 -9999 -9999 -9999 -9999 -9999 -9999 -9999 -9999 -9999 -9999 -9999 -9999 -9999 -9999 -9999 -9999 -9999 -9999 -9999 -9999 -9999 -9999 -9999 -9999 -9999 -9999 -9999 -9999 -9999 -9999 -9999 -9999
-9999 -9999 -9999 -9999 -9999 -9999 -9999 -9999 -9999 -9999 -9999 -9999 -9999 -9999 -9999 -9999 -9999 -9999 -9999 -9999 -9999 -9999 -9999 -9999 -9999 -9999 -9999 -9999 -9999 -9999 -9999 -9999 -9999 -9999 -9999 -9999 -9999 -9999 -9999 -9999 -9999 -9999 -9999 -9999 -9999 -9999 -9999 -9999 -9999 -9999 -9999 -9999 -9999 -9999 -9999 -9999 -9999 -9999 -9999 -9999 -9999 -9999 -9999 -9999 -9999 -9999 -9999 -9999 -9999 -9999 -9999 -9999 -9999 -9999 1.35824E-1 1.23977E-1 1.26242E-1 1.27963E-1 1.10774E-1 1.11122E-1 1.11006E-1 9.34646E-2 9.34646E-2 9.33649E-2 9.31659E-2 7.81029E-2 7.81877E-2 7.95898E-2 6.94285E-2 6.9533E-2 6.84949E-2 5.6892E-2 5.60312E-2 5.50986E-2 4.69291E-2 4.68039E-2 4.40249E-2 4.44347E-2 3.91576E-2 4.09304E-2 4.22677E-2 4.51841E-2 3.97774E-2 4.12914E-2 4.33116E-2 4.02249E-2 4.16214E-2 4.21927E-2 4.39388E-2 4.29532E-2 3.81067E-2 4.058E-2 6.86823E-2 1.31852E-1 1.62856E-1 1.13448E-1 1.00608E-1 1.02282E-1 1.16266E-1 1.09904E-1 1.30002E-1 1.42737E-1 1.61836E-1 1.22917E-1 1.29561E-1 1.12584E-1 1.04821E-1 1.12242E-1 1.44463E-1 1.20373E-1 1.11438E-1 1.17193E-1 1.00154E-1 1.64318E-1 1.45476E-1 1.46423E-1 1.36651E-1 1.22188E-1 1.2021E-1 1.56501E-1 7.46025E-2 5.54461E-2 8.10077E-2 6.33497E-2 6.65624E-2 6.46746E-2 5.53657E-2 6.35154E-2 6.0174E-2 5.73526E-2 4.70121E-2 4.00988E-2 2.89109E-2 3.92648E-2 3.35829E-2 3.80789E-2 4.08254E-2 3.08349E-2 3.38043E-2 1.98167E-2 2.63005E-2 3.18693E-2 2.19086E-2 1.87347E-2 1.29829E-2 9.38374E-3 1.00565E-2 8.96291E-3 1.37545E-2 1.21118E-2 1.20517E-2 1.30222E-2 1.19266E-2 9.08727E-3 8.33034E-3 8.43062E-3 7.13553E-3 5.93558E-3 4.47392E-3 3.99135E-3 2.7235E-3 1.60074E-3 1.36147E-3 2.12647E-3 2.90812E-3 4.44659E-3 4.44463E-3 3.21962E-3 2.76544E-3 3.56797E-3 5.61434E-3 6.27657E-3 6.06514E-3 3.60753E-3 5.06065E-3 4.62381E-3 1.03457E-2 1.80114E-2 1.09549E-2 5.56563E-3 7.0636E-3 1.35346E-2 3.31665E-2 8.03007E-2 1.08553E-1 1.46705E-1 1.94697E-1 1.35815E-1 9.32989E-2 2.61938E-2 4.32824E-2 1.5341E-1 2.60332E-1 3.03242E-1 4.00699E-1 2.95489E-1 3.54863E-1 4.23422E-1 3.53601E-1 -9999 -9999 -9999 -9999 -9999 -9999 -9999 -9999 -9999 -9999 -9999 -9999 -9999 -9999 -9999 -9999 -9999 -9999 -9999 -9999 -9999 -9999 -9999 -9999 -9999 -9999 -9999 -9999 -9999 -9999 -9999 -9999 -9999 -9999 -9999 -9999 -9999 -9999 -9999 -9999 -9999 -9999 -9999 -9999 -9999
-9999 -9999 -9999 -9999 -9999 -9999 -9999 -9999 -9999 -9999 -9999 -9999 -9999 -9999 -9999 -9999 -9999 -9999 -9999 -9999 -9999 -9999 -9999 -9999 -9999 -9999 -9999 -9999 -9999 -9999 -9999 -9999 -9999 -9999 -9999 -9999 -9999 -9999 -9999 -9999 -9999 -9999 -9999 -9999 -9999 -9999 -9999 -9999 -9999 -9999 -9999 -9999 -9999 -9999 -9999 -9999 -9999 -9999 -9999 -9999 -9999 -9999 -9999 -9999 -9999 -9999 -9999 -9999 -9999 -9999 -9999 -9999 -9999 1.38116E-1 1.37348E-1 1.25105E-1 1.26814E-1 1.28687E-1 1.11821E-1 1.11938E-1 1.11938E-1 9.48701E-2 9.46681E-2 9.4165E-2 7.88825E-2 7.87652E-2 7.93534E-2 6.98473E-2 7.26263E-2 7.55835E-2 6.76226E-2 6.77549E-2 6.76226E-2 6.56665E-2 5.46036E-2 5.23748E-2 4.98335E-2 3.95539E-2 3.94743E-2 4.34484E-2 4.32112E-2 3.78756E-2 3.84865E-2 3.91962E-2 4.17642E-2 3.76501E-2 3.95886E-2 4.13385E-2 4.27586E-2 3.55608E-2 3.75459E-2 4.3303E-2 6.01129E-2 8.01918E-2 9.72098E-2 1.01997E-1 1.30494E-1 1.28754E-1 1.0378E-1 1.20011E-1 1.41735E-1 1.34293E-1 1.45333E-1 1.07845E-1 1.26152E-1 1.14673E-1 1.20059E-1 1.11611E-1 1.14471E-1 9.57126E-2 1.07951E-1 1.25056E-1 1.12006E-1 1.00089E-1 1.09546E-1 1.14327E-1 1.11458E-1 1.43304E-1 9.79807E-2 1.52992E-1 5.88579E-2 6.94294E-2 9.81232E-2 8.36635E-2 6.00105E-2 6.86969E-2 7.12688E-2 3.88942E-2 4.19822E-2 2.22791E-2 2.22501E-2 2.68795E-2 2.5799E-2 3.05993E-2 3.25823E-2 2.7995E-2 2.02275E-2 2.58695E-2 2.00272E-2 1.84678E-2 2.57028E-2 2.72638E-2 2.24796E-2 1.64308E-2 9.6395E-3 1.15363E-2 1.83224E-2 2.01677E-2 1.6512E-2 1.79482E-2 1.46578E-2 1.09453E-2 8.36445E-3 8.28262E-3 9.11188E-3 8.76833E-3 8.10368E-3 4.32531E-3 2.27571E-3 2.29808E-3 2.69643E-3 2.2897E-3 1.21486E-3 1.44795E-3 2.19042E-3 4.00077E-3 6.12137E-3 4.31847E-3 3.95847E-3 3.79504E-3 7.30377E-3 1.18331E-2 7.34449E-3 3.86528E-3 3.43974E-3 7.95729E-3 1.60152E-2 2.21602E-2 1.83956E-2 1.27759E-2 1.71687E-2 1.64335E-2 2.84237E-2 5.84572E-2 1.36241E-1 1.99402E-1 2.01161E-1 2.62962E-1 2.2113E-1 1.2561E-1 8.39732E-2 1.81663E-1 2.89846E-1 3.7745E-1 3.10924E-1 2.3628E-1 3.69856E-1 4.02518E-1 -9999 -9999 -9999 -9999 -9999 -9999 -9999 -9999 -9999 -9999 -9999 -9999 -9999 -9999 -9999 -9999 -9999 -9999 -9999 -9999 -9999 -9999 -9999 -9999 -9999 -9999 -9999 -9999 -9999 -9999 -9999 -9999 -9999 -9999 -9999 -9999 -9999 -9999 -9999 -9999 -9999 -9999 -9999 -9999 -9999 -9999
-9999 -9999 -9999 -9999 -9999 -9999 -9999 -9999 -9999 -9999 -9999 -9999 -9999 -9999 -9999 -9999 -9999 -9999 -9999 -9999 -9999 -9999 -9999 -9999 -9999 -9999 -9999 -9999 -9999 -9999 -9999 -9999 -9999 -9999 -9999 -9999 -9999 -9999 -9999 -9999 -9999 -9999 -9999 -9999 -9999 -9999 -9999 -9999 -9999 -9999 -9999 -9999 -9999 -9999 -9999 -9999 -9999 -9999 -9999 -9999 -9999 -9999 -9999 -9999 -9999 -9999 -9999 -9999 -9999 -9999 -9999 -9999 1.50738E-1 1.41695E-1 1.271E-1 1.271E-1 1.28542E-1 1.11821E-1 1.13114E-1 1.13824E-1 9.59876E-2 9.57836E-2 9.53766E-2 8.00645E-2 8.00645E-2 8.01836E-2 8.12626E-2 7.18682E-2 7.48542E-2 8.40452E-2 8.82866E-2 9.87025E-2 1.10385E-1 8.92738E-2 8.16961E-2 7.19835E-2 5.44291E-2 4.52494E-2 4.16776E-2 4.21829E-2 3.86628E-2 4.16692E-2 4.01007E-2 3.99183E-2 3.46048E-2 3.50841E-2 3.7909E-2 4.00421E-2 3.54909E-2 3.70549E-2 3.93071E-2 5.69146E-2 7.50368E-2 9.52732E-2 8.22394E-2 7.47352E-2 9.35959E-2 1.0802E-1 1.22598E-1 1.28428E-1 1.52467E-1 1.58502E-1 1.49602E-1 8.46953E-2 1.40195E-1 1.38855E-1 1.38287E-1 1.12345E-1 8.51514E-2 7.99199E-2 1.15529E-1 1.04309E-1 9.82696E-2 9.67384E-2 8.18959E-2 8.32486E-2 8.97906E-2 1.22529E-1 6.54426E-2 7.36189E-2 8.36739E-2 1.0293E-1 8.7736E-2 7.18887E-2 6.66321E-2 6.33839E-2 5.20194E-2 2.6927E-2 3.86392E-2 3.4956E-2 3.10296E-2 1.45618E-2 1.55755E-2 3.21604E-2 3.36612E-2 2.80795E-2 2.59703E-2 2.32517E-2 1.28314E-2 9.37907E-3 1.39106E-2 1.71726E-2 2.82614E-2 1.72542E-2 9.15341E-3 1.18597E-2 1.7039E-2 2.64132E-2 2.06261E-2 1.71406E-2 8.85736E-3 6.22479E-3 5.47182E-3 7.15549E-3 5.92732E-3 4.04997E-3 4.52729E-3 4.1514E-3 2.04505E-3 2.03431E-3 2.07456E-3 1.74678E-3 1.59775E-3 3.22695E-3 2.81452E-3 4.16668E-3 8.53178E-3 1.15105E-2 5.49163E-3 5.65023E-3 1.1803E-2 1.68827E-2 6.48078E-3 2.75047E-3 2.34784E-3 5.80064E-3 1.32711E-2 2.33492E-2 3.01011E-2 2.46596E-2 2.95406E-2 2.01378E-2 3.39922E-2 5.37154E-2 6.89144E-2 1.00743E-1 1.69137E-1 1.92948E-1 3.37278E-1 3.83965E-1 2.32931E-1 2.74869E-1 2.32931E-1 3.4015E-1 2.23439E-1 2.4711E-1 4.14265E-1 4.02518E-1 -9999 -9999 -9999 -9999 -9999 -9999 -9999 -9999 -9999 -9999 -9999 -9999 -9999 -9999 -9999 -9999 -9999 -9999 -9999 -9999 -9999 -9999 -9999 -9999 -9999 -9999 -9999 -9999 -9999 -9999 -9999 -9999 -9999 -9999 -9999 -9999 -9999 -9999 -9999 -9999 -9999 -9999 -9999 -9999 -9999 -9999
-9999 -9999 -9999 -9999 -9999 -9999 -9999 -9999 -9999 -9999 -9999 -9999 -9999 -9999 -9999 -9999 -9999 -9999 -9999 -9999 -9999 -9999 -9999 -9999 -9999 -9999 -9999 -9999 -9999 -9999 -9999 -9999 -9999 -9999 -9999 -9999 -9999 -9999 -9999 -9999 -9999 -9999 -9999 -9999 -9999 -9999 -9999 -9999 -9999 -9999 -9999 -9999 -9999 -9999 -9999 -9999 -9999 -9999 -9999 -9999 -9999 -9999 -9999 -9999 -9999 -9999 -9999 -9999 -9999 -9999 -9999 1.51235E-1 1.43274E-1 1.42641E-1 1.28832E-1 1.29851E-1 1.31171E-1 1.1335E-1 1.143E-1 1.15136E-1 9.71169E-2 9.61921E-2 9.56817E-2 8.10217E-2 7.80256E-2 7.84918E-2 6.88736E-2 7.33917E-2 7.61715E-2 7.70095E-2 1.0277E-1 1.30176E-1 1.38944E-1 1.36183E-1 1.26646E-1 1.10185E-1 8.34571E-2 5.95213E-2 4.62895E-2 3.80492E-2 4.00094E-2 4.22568E-2 4.2353E-2 3.62272E-2 3.55697E-2 3.50038E-2 3.68833E-2 3.41357E-2 4.07763E-2 5.04047E-2 5.84E-2 5.46078E-2 6.03813E-2 7.88166E-2 8.01491E-2 9.07821E-2 7.29883E-2 8.44744E-2 9.91817E-2 1.26902E-1 1.53889E-1 1.46003E-1 1.3822E-1 8.69962E-2 1.09842E-1 1.32824E-1 1.51379E-1 1.29567E-1 8.24768E-2 7.10244E-2 9.08195E-2 8.80916E-2 8.99733E-2 1.06189E-1 9.23787E-2 8.96755E-2 8.55749E-2 8.97971E-2 9.00616E-2 7.8565E-2 8.94787E-2 7.7069E-2 5.79415E-2 6.66448E-2 4.93128E-2 4.48792E-2 4.12653E-2 2.59294E-2 3.37925E-2 3.41421E-2 2.49212E-2 9.78548E-3 1.23152E-2 2.54208E-2 3.52599E-2 2.93799E-2 2.6189E-2 1.73307E-2 1.10578E-2 1.14648E-2 1.67348E-2 3.14424E-2 2.78635E-2 1.44431E-2 1.21082E-2 2.09246E-2 2.44156E-2 2.90061E-2 1.2193E-2 9.53683E-3 1.06143E-2 7.69779E-3 5.31528E-3 5.76623E-3 5.20863E-3 2.92049E-3 2.3643E-3 3.05171E-3 2.16348E-3 2.63999E-3 1.8506E-3 2.25808E-3 3.42589E-3 5.0256E-3 7.79695E-3 1.80038E-2 1.18856E-2 1.19848E-2 1.44885E-2 1.20732E-2 2.05201E-2 1.73394E-2 6.93342E-3 3.62485E-3 4.20726E-3 5.01478E-3 8.06877E-3 1.78666E-2 3.01011E-2 4.00432E-2 3.08643E-2 1.82603E-2 1.98987E-2 2.59045E-2 3.25566E-2 2.56414E-2 5.60145E-2 9.13113E-2 9.44822E-2 1.18418E-1 1.93387E-1 1.80799E-1 1.25064E-1 1.92824E-1 1.81965E-1 3.22538E-1 3.93697E-1 3.93735E-1 -9999 -9999 -9999 -9999 -9999 -9999 -9999 -9999 -9999 -9999 -9999 -9999 -9999 -9999 -9999 -9999 -9999 -9999 -9999 -9999 -9999 -9999 -9999 -9999 -9999 -9999 -9999 -9999 -9999 -9999 -9999 -9999 -9999 -9999 -9999 -9999 -9999 -9999 -9999 -9999 -9999 -9999 -9999 -9999 -9999 -9999
-9999 -9999 -9999 -9999 -9999 -9999 -9999 -9999 -9999 -9999 -9999 -9999 -9999 -9999 -9999 -9999 -9999 -9999 -9999 -9999 -9999 -9999 -9999 -9999 -9999 -9999 -9999 -9999 -9999 -9999 -9999 -9999 -9999 -9999 -9999 -9999 -9999 -9999 -9999 -9999 -9999 -9999 -9999 -9999 -9999 -9999 -9999 -9999 -9999 -9999 -9999 -9999 -9999 -9999 -9999 -9999 -9999 -9999 -9999 -9999 -9999 -9999 -9999 -9999 -9999 -9999 -9999 -9999 -9999 -9999 -9999 1.40754E-1 1.41223E-1 1.28108E-1 1.29705E-1 1.32801E-1 1.15256E-1 1.15617E-1 1.15497E-1 9.78417E-2 9.79456E-2 9.72202E-2 8.2111E-2 8.2111E-2 7.89605E-2 6.84603E-2 6.97071E-2 7.08685E-2 7.66153E-2 7.73471E-2 1.11099E-1 1.55459E-1 1.62622E-1 1.69591E-1 1.73246E-1 1.46046E-1 1.1151E-1 7.88878E-2 5.61634E-2 4.06529E-2 4.11186E-2 4.56311E-2 4.06854E-2 4.03166E-2 3.91399E-2 3.75641E-2 3.17907E-2 3.48469E-2 4.75502E-2 7.50687E-2 9.25591E-2 8.27696E-2 5.68047E-2 6.11006E-2 8.41745E-2 8.08514E-2 1.0044E-1 1.03165E-1 1.0511E-1 1.23523E-1 1.42914E-1 1.35076E-1 1.54951E-1 1.06833E-1 1.54394E-1 1.60126E-1 1.55339E-1 1.2991E-1 7.53041E-2 6.57847E-2 7.09114E-2 7.53235E-2 8.15757E-2 7.05917E-2 6.50513E-2 7.01614E-2 6.57847E-2 7.58414E-2 7.78036E-2 8.71309E-2 7.78278E-2 7.85099E-2 5.51166E-2 6.2111E-2 7.07503E-2 3.3557E-2 2.12293E-2 2.55276E-2 3.98275E-2 3.07627E-2 1.60902E-2 1.13821E-2 1.48293E-2 2.65172E-2 4.42912E-2 3.50218E-2 2.43022E-2 1.29039E-2 1.1014E-2 2.07461E-2 3.05359E-2 4.00829E-2 2.59294E-2 1.42922E-2 1.23563E-2 2.43117E-2 3.17066E-2 2.74E-2 1.68393E-2 9.28355E-3 7.84806E-3 7.17297E-3 4.72975E-3 5.82927E-3 4.34353E-3 3.12005E-3 2.53703E-3 1.35657E-3 1.53356E-3 1.42348E-3 1.74524E-3 3.3769E-3 5.15671E-3 8.11852E-3 1.61601E-2 3.01747E-2 2.64725E-2 1.3621E-2 1.58142E-2 2.10646E-2 2.116E-2 9.66187E-3 5.42534E-3 6.51717E-3 8.10416E-3 8.08226E-3 1.33411E-2 2.08746E-2 2.91038E-2 4.61294E-2 3.45243E-2 2.16107E-2 2.93835E-2 4.61867E-2 4.96285E-2 4.16055E-2 7.08098E-2 5.3505E-2 4.14986E-2 7.2689E-2 1.4448E-1 1.12658E-1 8.02738E-2 1.38889E-1 2.76489E-1 4.16261E-1 3.71301E-1 3.69926E-1 -9999 -9999 -9999 -9999 -9999 -9999 -9999 -9999 -9999 -9999 -9999 -9999 -9999 -9999 -9999 -9999 -9999 -9999 -9999 -9999 -9999 -9999 -9999 -9999 -9999 -9999 -9999 -9999 -9999 -9999 -9999 -9999 -9999 -9999 -9999 -9999 -9999 -9999 -9999 -9999 -9999 -9999 -9999 -9999 -9999 -9999
-9999 -9999 -9999 -9999 -9999 -9999 -9999 -9999 -9999 -9999 -9999 -9999 -9999 -9999 -9999 -9999 -9999 -9999 -9999 -9999 -9999 -9999 -9999 -9999 -9999 -9999 -9999 -9999 -9999 -9999 -9999 -9999 -9999 -9999 -9999 -9999 -9999 -9999 -9999 -9999 -9999 -9999 -9999 -9999 -9999 -9999 -9999 -9999 -9999 -9999 -9999 -9999 -9999 -9999 -9999 -9999 -9999 -9999 -9999 -9999 -9999 -9999 -9999 -9999 -9999 -9999 -9999 -9999 -9999 1.49054E-1 1.37195E-1 1.38733E-1 1.40129E-1 1.27963E-1 1.29997E-1 1.34147E-1 1.16826E-1 1.17191E-1 1.16826E-1 9.94111E-2 9.93058E-2 9.89904E-2 8.08611E-2 8.02627E-2 8.00245E-2 6.91851E-2 6.93935E-2 7.00221E-2 6.33541E-2 7.60048E-2 1.07647E-1 1.36793E-1 1.66659E-1 1.95946E-1 2.32147E-1 1.75128E-1 1.27293E-1 9.11822E-2 5.62519E-2 4.63599E-2 4.2837E-2 4.67813E-2 4.22887E-2 4.23848E-2 4.0871E-2 3.89617E-2 3.29811E-2 3.6813E-2 5.34309E-2 7.3621E-2 8.24814E-2 8.59288E-2 7.88056E-2 8.18174E-2 6.62581E-2 7.84779E-2 1.06548E-1 1.10522E-1 1.13302E-1 1.24297E-1 1.27003E-1 1.55622E-1 1.59785E-1 1.06954E-1 1.68719E-1 1.8551E-1 1.42519E-1 9.02741E-2 5.90379E-2 6.24096E-2 6.21768E-2 7.9596E-2 7.58219E-2 8.32605E-2 8.95265E-2 9.79559E-2 8.14879E-2 8.31463E-2 9.51454E-2 8.42951E-2 6.76738E-2 9.07395E-2 6.80088E-2 5.09887E-2 4.92295E-2 3.55321E-2 2.46027E-2 2.96225E-2 1.91772E-2 1.53664E-2 7.28509E-3 7.14102E-3 1.4625E-2 1.72245E-2 2.77636E-2 2.82394E-2 1.86604E-2 1.59255E-2 1.62591E-2 1.78885E-2 3.57968E-2 3.73246E-2 2.2739E-2 1.37042E-2 2.15174E-2 2.32712E-2 3.18047E-2 2.27363E-2 1.13025E-2 8.56602E-3 6.50356E-3 4.73517E-3 4.1247E-3 4.31899E-3 2.34292E-3 1.87394E-3 1.59557E-3 1.39199E-3 1.62612E-3 2.20582E-3 2.62835E-3 5.10716E-3 6.31391E-3 6.10933E-3 1.23653E-2 3.62743E-2 3.97237E-2 1.77427E-2 1.29875E-2 2.52194E-2 2.68414E-2 1.42211E-2 1.15001E-2 9.87028E-3 1.10816E-2 1.66364E-2 1.77158E-2 2.64134E-2 4.61294E-2 4.29835E-2 2.31515E-2 1.58416E-2 2.42585E-2 4.32029E-2 4.50951E-2 6.39456E-2 4.79486E-2 2.76147E-2 3.24476E-2 6.25156E-2 9.43876E-2 8.54435E-2 9.79112E-2 2.71387E-1 4.04593E-1 3.82938E-1 4.02518E-1 3.61174E-1 -9999 -9999 -9999 -9999 -9999 -9999 -9999 -9999 -9999 -9999 -9999 -9999 -9999 -9999 -9999 -9999 -9999 -9999 -9999 -9999 -9999 -9999 -9999 -9999 -9999 -9999 -9999 -9999 -9999 -9999 -9999 -9999 -9999 -9999 -9999 -9999 -9999 -9999 -9999 -9999 -9999 -9999 -9999 -9999 -9999 -9999
-9999 -9999 -9999 -9999 -9999 -9999 -9999 -9999 -9999 -9999 -9999 -9999 -9999 -9999 -9999 -9999 -9999 -9999 -9999 -9999 -9999 -9999 -9999 -9999 -9999 -9999 -9999 -9999 -9999 -9999 -9999 -9999 -9999 -9999 -9999 -9999 -9999 -9999 -9999 -9999 -9999 -9999 -9999 -9999 -9999 -9999 -9999 -9999 -9999 -9999 -9999 -9999 -9999 -9999 -9999 -9999 -9999 -9999 -9999 -9999 -9999 -9999 -9999 -9999 -9999 -9999 -9999 -9999 1.48562E-1 1.5004E-1 1.37809E-1 1.39663E-1 1.27819E-1 1.28977E-1 1.31466E-1 1.15256E-1 1.17069E-1 1.17191E-1 9.92006E-2 1.00151E-1 1.00683E-1 8.67307E-2 8.30491E-2 8.29262E-2 7.0975E-2 7.03384E-2 6.96024E-2 5.99585E-2 6.24887E-2 7.46841E-2 9.68256E-2 1.18543E-1 1.54985E-1 1.8846E-1 2.15032E-1 2.0281E-1 1.45937E-1 9.48384E-2 6.64345E-2 5.11975E-2 4.68872E-2 4.17161E-2 4.35548E-2 4.44522E-2 4.2966E-2 3.50068E-2 3.49268E-2 4.36374E-2 5.93263E-2 6.36011E-2 6.82459E-2 7.64573E-2 8.88109E-2 9.5502E-2 8.8785E-2 1.03128E-1 1.20183E-1 1.35293E-1 1.35293E-1 1.21789E-1 1.18467E-1 1.32104E-1 1.55578E-1 1.29262E-1 1.47906E-1 1.25695E-1 5.47392E-2 4.48226E-2 5.08934E-2 6.19935E-2 7.2412E-2 8.27579E-2 1.08285E-1 1.07606E-1 9.09959E-2 9.54071E-2 9.46646E-2 1.08364E-1 9.40341E-2 1.02886E-1 1.03817E-1 8.47334E-2 8.74717E-2 6.58042E-2 3.37707E-2 2.03735E-2 1.41694E-2 2.00011E-2 1.51462E-2 6.52305E-3 5.78671E-3 1.23264E-2 2.10774E-2 2.64462E-2 1.77047E-2 1.44355E-2 1.91532E-2 2.79008E-2 2.88072E-2 2.57204E-2 4.98548E-2 3.57968E-2 1.9039E-2 2.16785E-2 2.5012E-2 3.07967E-2 2.21012E-2 1.9158E-2 1.19818E-2 1.07974E-2 8.82458E-3 7.35681E-3 6.27644E-3 6.12544E-3 2.72621E-3 2.51548E-3 1.73603E-3 2.5288E-3 1.74766E-3 3.44037E-3 5.21956E-3 8.57633E-3 1.21506E-2 8.92942E-3 1.39045E-2 4.90061E-2 5.37487E-2 2.47417E-2 1.8021E-2 2.78012E-2 4.13913E-2 3.11254E-2 2.89717E-2 1.56435E-2 1.28224E-2 2.19063E-2 3.58563E-2 5.12616E-2 5.69308E-2 4.00432E-2 2.71379E-2 2.07045E-2 2.59045E-2 2.9448E-2 3.63038E-2 4.1364E-2 2.66845E-2 4.02858E-2 7.83517E-2 1.00092E-1 5.52443E-2 5.83656E-2 1.37119E-1 3.31075E-1 4.24167E-1 3.81422E-1 3.87209E-1 3.61658E-1 3.25422E-1 -9999 -9999 -9999 -9999 -9999 -9999 -9999 -9999 -9999 -9999 -9999 -9999 -9999 -9999 -9999 -9999 -9999 -9999 -9999 -9999 -9999 -9999 -9999 -9999 -9999 -9999 -9999 -9999 -9999 -9999 -9999 -9999 -9999 -9999 -9999 -9999 -9999 -9999 -9999 -9999 -9999 -9999 -9999 -9999 -9999
-9999 -9999 -9999 -9999 -9999 -9999 -9999 -9999 -9999 -9999 -9999 -9999 -9999 -9999 -9999 -9999 -9999 -9999 -9999 -9999 -9999 -9999 -9999 -9999 -9999 -9999 -9999 -9999 -9999 -9999 -9999 -9999 -9999 -9999 -9999 -9999 -9999 -9999 -9999 -9999 -9999 -9999 -9999 -9999 -9999 -9999 -9999 -9999 -9999 -9999 -9999 -9999 -9999 -9999 -9999 -9999 -9999 -9999 -9999 -9999 -9999 -9999 -9999 -9999 -9999 -9999 -9999 1.49054E-1 1.51032E-1 1.39352E-1 1.41067E-1 1.42799E-1 1.29997E-1 1.31024E-1 1.32652E-1 1.15737E-1 1.16826E-1 1.16947E-1 9.92006E-2 1.00151E-1 1.0111E-1 8.4788E-2 8.52909E-2 8.59232E-2 7.39478E-2 7.2481E-2 7.08685E-2 6.06715E-2 6.2366E-2 6.96264E-2 7.9781E-2 2.67469E-2 1.3034E-1 1.32555E-1 1.79941E-1 2.2147E-1 1.70252E-1 1.10468E-1 7.33411E-2 5.55024E-2 4.33577E-2 4.31614E-2 4.43516E-2 4.50601E-2 3.95881E-2 3.73949E-2 3.73096E-2 4.56573E-2 5.73128E-2 6.63272E-2 7.09932E-2 7.72929E-2 8.50097E-2 7.94988E-2 8.79763E-2 1.09653E-1 1.27321E-1 1.53221E-1 1.61924E-1 1.37457E-1 1.30409E-1 1.09016E-1 1.35925E-1 1.72606E-1 1.37193E-1 7.07397E-2 4.78622E-2 6.29975E-2 7.99016E-2 9.29361E-2 9.96168E-2 1.21215E-1 1.11392E-1 1.16751E-1 1.16214E-1 1.16476E-1 1.08642E-1 1.15275E-1 1.07465E-1 1.457E-1 9.70515E-2 7.45E-2 8.50819E-2 7.87955E-2 5.28072E-2 3.4351E-2 2.29363E-2 1.36551E-2 1.18094E-2 6.00933E-3 1.10088E-2 2.56047E-2 3.68683E-2 8.23293E-2 6.07978E-2 2.53824E-2 3.0275E-2 4.42912E-2 2.87026E-2 3.70947E-2 4.55961E-2 2.78635E-2 1.92631E-2 2.69782E-2 2.88463E-2 2.07883E-2 1.53385E-2 1.51287E-2 1.84098E-2 1.38387E-2 1.36807E-2 8.68623E-3 7.7614E-3 7.0162E-3 3.93365E-3 3.43777E-3 3.0715E-3 3.03893E-3 1.88336E-3 2.99989E-3 4.85676E-3 8.51885E-3 1.60274E-2 1.88254E-2 2.16002E-2 3.46652E-2 6.70946E-2 3.03645E-2 2.3219E-2 5.65067E-2 4.13913E-2 5.48516E-2 6.30406E-2 3.4649E-2 5.67997E-2 3.86463E-2 8.31182E-2 9.83315E-2 4.00432E-2 2.60954E-2 2.80543E-2 3.41037E-2 2.34309E-2 3.08229E-2 5.86302E-2 5.27009E-2 4.74116E-2 9.35144E-2 2.0792E-1 2.37337E-1 1.83359E-1 7.98246E-2 1.84386E-1 2.69045E-1 4.23982E-1 3.71301E-1 3.65539E-1 3.54596E-1 3.413E-1 -9999 -9999 -9999 -9999 -9999 -9999 -9999 -9999 -9999 -9999 -9999 -9999 -9999 -9999 -9999 -9999 -9999 -9999 -9999 -9999 -9999 -9999 -9999 -9999 -9999 -9999 -9999 -9999 -9999 -9999 -9999 -9999 -9999 -9999 -9999 -9999 -9999 -9999 -9999 -9999 -9999 -9999 -9999 -9999 -9999
-9999 -9999 -9999 -9999 -9999 -9999 -9999 -9999 -9999 -9999 -9999 -9999 -9999 -9999 -9999 -9999 -9999 -9999 -9999 -9999 -9999 -9999 -9999 -9999 -9999 -9999 -9999 -9999 -9999 -9999 -9999 -9999 -9999 -9999 -9999 -9999 -9999 -9999 -9999 -9999 -9999 -9999 -9999 -9999 -9999 -9999 -9999 -9999 -9999 -9999 -9999 -9999 -9999 -9999 -9999 -9999 -9999 -9999 -9999 -9999 -9999 -9999 -9999 -9999 -9999 -9999 1.48562E-1 1.50867E-1 1.53033E-1 1.41223E-1 1.42799E-1 1.31024E-1 1.3191E-1 1.32652E-1 1.14419E-1 1.1622E-1 1.17434E-1 9.9622E-2 9.99392E-2 9.65105E-2 8.49135E-2 8.59232E-2 8.73294E-2 7.68711E-2 7.59832E-2 7.45242E-2 6.33541E-2 6.22435E-2 6.2366E-2 5.84764E-2 1.42601E-2 1.92583E-2 2.70212E-2 1.13472E-1 1.5698E-1 2.16352E-1 1.74378E-1 1.19136E-1 8.37379E-2 5.89497E-2 4.51621E-2 4.48566E-2 4.49582E-2 3.87075E-2 3.94981E-2 3.78241E-2 3.77379E-2 3.84102E-2 5.96577E-2 9.00834E-2 9.34152E-2 9.04683E-2 8.77848E-2 9.54107E-2 1.15674E-1 1.26093E-1 1.53085E-1 1.85619E-1 1.59082E-1 1.6763E-1 1.33716E-1 7.08837E-2 7.30355E-2 6.6426E-2 6.57435E-2 4.45769E-2 6.55744E-2 7.27205E-2 1.0442E-1 1.04187E-1 1.18655E-1 1.19998E-1 1.0973E-1 1.23823E-1 1.16258E-1 1.20442E-1 1.07672E-1 1.06261E-1 6.11691E-2 9.10915E-2 1.42767E-1 8.68651E-2 6.82195E-2 7.55649E-2 5.90724E-2 2.52669E-2 1.42963E-2 1.2382E-2 1.72421E-2 1.24198E-2 1.26689E-2 2.80857E-2 4.12653E-2 1.06791E-1 7.09688E-2 6.07107E-2 4.42912E-2 4.82104E-2 3.0824E-2 4.08125E-2 3.02899E-2 2.86412E-2 2.66263E-2 2.62532E-2 2.49446E-2 1.64161E-2 1.74527E-2 1.89808E-2 1.55886E-2 1.6653E-2 1.58488E-2 1.30058E-2 1.28964E-2 1.01323E-2 6.21548E-3 5.54724E-3 3.71091E-3 3.14016E-3 4.23313E-3 6.3223E-3 6.96711E-3 1.05814E-2 1.45587E-2 2.22095E-2 3.35878E-2 4.06567E-2 4.23101E-2 2.27331E-2 2.16319E-2 7.41172E-2 6.67116E-2 5.84496E-2 8.01638E-2 6.99165E-2 1.26899E-1 1.12575E-1 1.49789E-1 1.38358E-1 4.453E-2 2.52857E-2 4.40845E-2 4.85901E-2 2.79063E-2 1.95511E-2 4.05048E-2 6.54258E-2 1.26555E-1 1.32707E-1 3.03711E-1 3.70603E-1 2.77261E-1 9.50588E-2 2.07635E-1 3.10788E-1 3.93697E-1 3.4508E-1 3.40248E-1 3.39723E-1 3.4288E-1 3.31618E-1 -9999 -9999 -9999 -9999 -9999 -9999 -9999 -9999 -9999 -9999 -9999 -9999 -9999 -9999 -9999 -9999 -9999 -9999 -9999 -9999 -9999 -9999 -9999 -9999 -9999 -9999 -9999 -9999 -9999 -9999 -9999 -9999 -9999 -9999 -9999 -9999 -9999 -9999 -9999 -9999 -9999 -9999 -9999 -9999
-9999 -9999 -9999 -9999 -9999 -9999 -9999 -9999 -9999 -9999 -9999 -9999 -9999 -9999 -9999 -9999 -9999 -9999 -9999 -9999 -9999 -9999 -9999 -9999 -9999 -9999 -9999 -9999 -9999 -9999 -9999 -9999 -9999 -9999 -9999 -9999 -9999 -9999 -9999 -9999 -9999 -9999 -9999 -9999 -9999 -9999 -9999 -9999 -9999 -9999 -9999 -9999 -9999 -9999 -9999 -9999 -9999 -9999 -9999 -9999 -9999 -9999 -9999 -9999 -9999 1.48399E-1 1.49875E-1 1.53033E-1 1.4138E-1 1.42641E-1 1.44389E-1 1.3191E-1 1.32652E-1 1.33099E-1 1.15136E-1 1.16826E-1 1.18414E-1 1.0047E-1 1.01324E-1 9.83575E-2 8.60502E-2 8.73294E-2 8.87564E-2 7.85237E-2 7.71692E-2 7.56893E-2 6.46097E-2 6.34786E-2 6.27348E-2 5.58863E-2 6.04666E-2 1.43268E-2 1.41435E-2 2.50526E-2 1.43796E-1 1.89112E-1 2.07873E-1 1.4667E-1 9.25727E-2 5.50454E-2 4.67197E-2 4.5367E-2 4.49582E-2 3.83563E-2 3.8962E-2 3.79105E-2 3.78241E-2 3.92851E-2 6.12536E-2 8.37356E-2 8.0196E-2 7.51358E-2 8.93021E-2 4.90548E-2 5.64342E-2 6.56151E-2 1.71875E-1 1.63553E-1 1.73151E-1 1.99301E-1 1.19501E-1 5.07817E-2 4.14575E-2 5.92551E-2 9.13104E-2 5.69632E-2 8.6049E-2 1.1124E-1 1.42771E-1 1.43051E-1 1.10178E-1 1.13063E-1 1.2443E-1 1.31535E-1 1.19916E-1 1.16219E-1 1.08218E-1 9.87918E-2 5.08312E-2 6.49982E-2 6.90331E-2 1.18997E-1 7.75622E-2 5.86368E-2 3.71749E-2 2.44128E-2 2.10096E-2 2.23933E-2 3.17909E-2 2.84876E-2 2.37452E-2 2.67436E-2 3.87144E-2 7.04557E-2 9.26777E-2 3.48876E-2 4.2305E-2 3.25537E-2 3.09491E-2 3.17779E-2 3.19568E-2 3.07324E-2 3.09491E-2 2.62868E-2 2.16268E-2 2.105E-2 2.08109E-2 1.39344E-2 9.52304E-3 7.35839E-3 7.14898E-3 8.2297E-3 9.45944E-3 5.73127E-3 5.29784E-3 3.61764E-3 3.54889E-3 3.66257E-3 8.31257E-3 1.4886E-2 1.43674E-2 2.38729E-2 3.31666E-2 3.24267E-2 4.28511E-2 5.25666E-2 5.10002E-2 3.33796E-2 3.63406E-2 6.07661E-2 6.10539E-2 5.3808E-2 4.5415E-2 6.87361E-2 1.04102E-1 1.54584E-1 1.81889E-1 1.34347E-1 8.89284E-2 3.47309E-2 5.87568E-2 6.46605E-2 3.89696E-2 2.47024E-2 6.73385E-2 1.86046E-1 3.08953E-1 2.75427E-1 3.91668E-1 3.40458E-1 2.67032E-1 2.62158E-1 3.15233E-1 4.23485E-1 3.71301E-1 2.99595E-1 3.15055E-1 3.10192E-1 3.35838E-1 3.67486E-1 3.97269E-1 -9999 -9999 -9999 -9999 -9999 -9999 -9999 -9999 -9999 -9999 -9999 -9999 -9999 -9999 -9999 -9999 -9999 -9999 -9999 -9999 -9999 -9999 -9999 -9999 -9999 -9999 -9999 -9999 -9999 -9999 -9999 -9999 -9999 -9999 -9999 -9999 -9999 -9999 -9999 -9999 -9999 -9999 -9999
-9999 -9999 -9999 -9999 -9999 -9999 -9999 -9999 -9999 -9999 -9999 -9999 -9999 -9999 -9999 -9999 -9999 -9999 -9999 -9999 -9999 -9999 -9999 -9999 -9999 -9999 -9999 -9999 -9999 -9999 -9999 -9999 -9999 -9999 -9999 -9999 -9999 -9999 -9999 -9999 -9999 -9999 -9999 -9999 -9999 -9999 -9999 -9999 -9999 -9999 -9999 -9999 -9999 -9999 -9999 -9999 -9999 -9999 -9999 -9999 -9999 -9999 -9999 -9999 -9999 1.4889E-1 1.51364E-1 1.54716E-1 1.43116E-1 1.43751E-1 1.45029E-1 1.32355E-1 1.33248E-1 1.14777E-1 1.15858E-1 1.17312E-1 1.00363E-1 1.01431E-1 1.02493E-1 8.59232E-2 8.68157E-2 8.81052E-2 7.83722E-2 7.91327E-2 7.80698E-2 6.73221E-2 6.53741E-2 6.43567E-2 5.51169E-2 5.50078E-2 5.65537E-2 6.01977E-2 1E-2 1.80836E-2 1.19595E-1 1.66297E-1 2.26499E-1 1.68048E-1 9.38117E-2 6.15153E-2 4.76783E-2 4.48566E-2 3.88842E-2 3.97687E-2 3.88733E-2 3.77379E-2 3.29582E-2 3.79661E-2 4.82472E-2 4.85823E-2 4.15064E-2 4.71993E-2 6.37506E-2 8.98811E-2 4.88595E-2 4.86284E-2 1.74575E-1 1.78011E-1 1.60126E-1 1.88946E-1 1.30676E-1 4.03524E-2 4.40956E-2 1.11047E-1 1.04827E-1 6.14887E-2 8.93165E-2 1.13145E-1 1.12776E-1 1.12434E-1 1.24919E-1 1.12561E-1 1.13284E-1 1.35883E-1 1.1215E-1 1.1512E-1 1.05171E-1 9.87858E-2 9.25699E-2 8.85946E-2 1.04747E-1 1.12192E-1 9.51679E-2 6.93427E-2 3.64703E-2 4.05736E-2 3.51417E-2 3.64703E-2 3.77916E-2 6.04619E-2 4.67617E-2 4.27459E-2 4.82658E-2 2.65985E-2 3.78527E-2 3.62869E-2 4.3594E-2 3.12448E-2 3.32793E-2 2.38099E-2 3.29103E-2 2.41895E-2 2.94583E-2 2.50234E-2 2.14851E-2 1.604E-2 1.8217E-2 1.47965E-2 1.03449E-2 7.6508E-3 6.20029E-3 8.24802E-3 5.9985E-3 3.02527E-3 2.97465E-3 4.45952E-3 2.55997E-3 3.96364E-3 9.41641E-3 1.33573E-2 2.14209E-2 2.82589E-2 4.22191E-2 3.87267E-2 4.75784E-2 5.77787E-2 6.02637E-2 6.79005E-2 7.3798E-2 8.12243E-2 8.97527E-2 5.64032E-2 6.89652E-2 6.685E-2 1.15241E-1 1.3395E-1 8.45202E-2 1.00197E-1 1.0784E-1 1.01658E-1 8.88805E-2 6.98992E-2 3.77678E-2 3.58255E-2 8.20529E-2 1.4736E-1 3.22978E-1 2.33116E-1 2.10622E-1 1.99404E-1 3.17278E-1 2.55856E-1 2.39285E-1 3.81422E-1 3.30517E-1 2.73279E-1 2.90827E-1 3.01733E-1 3.4764E-1 4.09423E-1 4.0818E-1 -9999 -9999 -9999 -9999 -9999 -9999 -9999 -9999 -9999 -9999 -9999 -9999 -9999 -9999 -9999 -9999 -9999 -9999 -9999 -9999 -9999 -9999 -9999 -9999 -9999 -9999 -9999 -9999 -9999 -9999 -9999 -9999 -9999 -9999 -9999 -9999 -9999 -9999 -9999 -9999 -9999 -9999 -9999
-9999 -9999 -9999 -9999 -9999 -9999 -9999 -9999 -9999 -9999 -9999 -9999 -9999 -9999 -9999 -9999 -9999 -9999 -9999 -9999 -9999 -9999 -9999 -9999 -9999 -9999 -9999 -9999 -9999 -9999 -9999 -9999 -9999 -9999 -9999 -9999 -9999 -9999 -9999 -9999 -9999 -9999 -9999 -9999 -9999 -9999 -9999 -9999 -9999 -9999 -9999 -9999 -9999 -9999 -9999 -9999 -9999 -9999 -9999 -9999 -9999 -9999 -9999 -9999 -9999 1.49382E-1 1.52197E-1 1.4138E-1 1.43274E-1 1.44549E-1 1.31762E-1 1.32801E-1 1.33847E-1 1.15497E-1 1.16462E-1 1.17923E-1 1.00896E-1 1.02048E-1 9.93651E-2 8.68157E-2 8.74583E-2 8.83651E-2 7.83722E-2 7.85237E-2 7.85237E-2 6.78506E-2 6.64064E-2 6.53741E-2 5.63304E-2 5.63304E-2 5.61079E-2 4.97617E-2 5.46899E-2 1.40716E-2 2.93366E-2 1.43735E-1 2.18063E-1 1.94876E-1 1.09241E-1 6.8694E-2 4.8765E-2 3.84438E-2 4.00412E-2 4.02237E-2 3.94981E-2 3.32618E-2 3.48204E-2 4.34984E-2 4.90129E-2 3.69649E-2 3.34301E-2 3.44395E-2 3.93964E-2 5.38593E-2 7.06895E-2 3.63562E-2 6.68993E-2 1.78076E-1 1.99347E-1 1.92565E-1 6.67594E-2 4.02382E-2 8.23027E-2 1.38234E-1 1.29806E-1 6.31257E-2 8.56455E-2 9.25331E-2 1.02904E-1 1.14545E-1 1.31382E-1 1.34926E-1 1.13386E-1 1.3171E-1 1.12337E-1 1.07084E-1 1.04336E-1 9.30026E-2 7.87504E-2 6.13863E-2 7.21682E-2 8.62092E-2 7.38085E-2 5.73709E-2 4.51782E-2 6.62519E-2 5.01425E-2 4.97125E-2 4.36953E-2 4.8244E-2 4.93759E-2 4.59574E-2 4.01771E-2 3.43221E-2 4.02891E-2 3.5951E-2 2.46461E-2 4.22436E-2 2.79259E-2 2.54859E-2 3.44219E-2 2.58051E-2 1.90983E-2 1.65979E-2 1.61064E-2 1.45214E-2 1.36956E-2 1.34026E-2 1.20296E-2 1.30553E-2 1.1514E-2 1.31906E-2 6.89412E-3 4.20741E-3 2.83977E-3 3.19737E-3 2.16627E-3 3.40071E-3 5.31624E-3 8.63819E-3 1.18194E-2 2.38729E-2 3.804E-2 1.92157E-2 3.97396E-2 5.9163E-2 4.41656E-2 4.53448E-2 5.16355E-2 7.73334E-2 9.48485E-2 1.04186E-1 1.19263E-1 1.24083E-1 1.22692E-1 1.13757E-1 1.19247E-1 9.39399E-2 1.13153E-1 1.43712E-1 1.87887E-1 1.59486E-1 6.89096E-2 3.98707E-2 5.93959E-2 9.39924E-2 2.6294E-1 3.51985E-1 3.14168E-1 1.76884E-1 1.62546E-1 1.59867E-1 1.73241E-1 3.49357E-1 3.11779E-1 2.8522E-1 2.94598E-1 3.19794E-1 3.62626E-1 4.09837E-1 3.82667E-1 -9999 -9999 -9999 -9999 -9999 -9999 -9999 -9999 -9999 -9999 -9999 -9999 -9999 -9999 -9999 -9999 -9999 -9999 -9999 -9999 -9999 -9999 -9999 -9999 -9999 -9999 -9999 -9999 -9999 -9999 -9999 -9999 -9999 -9999 -9999 -9999 -9999 -9999 -9999 -9999 -9999 -9999 -9999
-9999 -9999 -9999 -9999 -9999 -9999 -9999 -9999 -9999 -9999 -9999 -9999 -9999 -9999 -9999 -9999 -9999 -9999 -9999 -9999 -9999 -9999 -9999 -9999 -9999 -9999 -9999 -9999 -9999 -9999 -9999 -9999 -9999 -9999 -9999 -9999 -9999 -9999 -9999 -9999 -9999 -9999 -9999 -9999 -9999 -9999 -9999 -9999 -9999 -9999 -9999 -9999 -9999 -9999 -9999 -9999 -9999 -9999 -9999 -9999 -9999 -9999 -9999 -9999 1.49054E-1 1.50536E-1 1.52698E-1 1.41223E-1 1.42799E-1 1.44549E-1 1.32503E-1 1.33398E-1 1.34447E-1 1.16099E-1 1.17434E-1 1.00257E-1 1.01324E-1 9.87882E-2 8.65598E-2 8.78459E-2 8.86258E-2 7.89801E-2 7.88277E-2 7.83722E-2 6.82495E-2 6.79833E-2 6.74539E-2 5.83459E-2 5.79561E-2 5.82157E-2 5.06672E-2 5.00995E-2 5.20543E-2 1.023E-2 1.68913E-2 1.213E-1 1.93237E-1 2.01419E-1 1.39747E-1 8.22972E-2 5.25183E-2 3.83563E-2 3.94083E-2 4.01324E-2 3.99502E-2 3.5943E-2 3.93745E-2 5.12635E-2 6.22356E-2 4.34134E-2 3.69179E-2 3.87593E-2 3.88115E-2 3.17435E-2 3.49891E-2 5.22807E-2 8.90685E-2 1.38095E-1 1.11623E-1 7.76538E-2 4.0728E-2 5.85478E-2 1.25644E-1 1.3035E-1 1.39805E-1 8.92711E-2 4.89047E-2 7.2601E-2 8.83585E-2 1.02988E-1 9.35352E-2 1.21605E-1 1.06818E-1 1.13512E-1 9.59103E-2 8.65628E-2 8.56343E-2 6.65303E-2 5.88686E-2 5.70903E-2 6.46399E-2 8.24422E-2 9.73095E-2 6.77329E-2 6.66776E-2 7.65701E-2 6.59829E-2 6.68653E-2 6.07208E-2 5.16034E-2 4.32507E-2 3.77447E-2 4.28893E-2 4.55232E-2 3.94272E-2 3.73008E-2 3.41917E-2 4.20371E-2 3.3331E-2 3.32547E-2 3.63495E-2 2.66263E-2 2.41263E-2 1.43931E-2 8.8544E-3 8.31879E-3 1.04079E-2 9.7286E-3 1.64103E-2 1.21186E-2 9.79934E-3 9.4657E-3 4.05833E-3 4.3154E-3 2.33157E-3 1.80038E-3 3.36164E-3 5.32342E-3 8.59661E-3 1.14971E-2 1.66147E-2 2.42354E-2 2.35312E-2 1.4392E-2 3.44661E-2 4.91219E-2 3.20889E-2 3.09605E-2 6.77076E-2 7.49251E-2 6.76397E-2 1.04231E-1 8.74654E-2 9.7543E-2 1.15825E-1 1.34774E-1 1.3522E-1 1.3616E-1 1.43747E-1 1.04419E-1 1.94594E-1 1.60891E-1 6.96096E-2 4.17302E-2 6.97439E-2 1.03409E-1 1.92012E-1 2.29475E-1 3.70077E-1 2.55856E-1 1.77823E-1 1.35777E-1 3.44208E-1 3.38016E-1 3.07277E-1 3.15055E-1 3.05698E-1 3.68736E-1 4.02425E-1 4.15236E-1 3.67115E-1 -9999 -9999 -9999 -9999 -9999 -9999 -9999 -9999 -9999 -9999 -9999 -9999 -9999 -9999 -9999 -9999 -9999 -9999 -9999 -9999 -9999 -9999 -9999 -9999 -9999 -9999 -9999 -9999 -9999 -9999 -9999 -9999 -9999 -9999 -9999 -9999 -9999 -9999 -9999 -9999 -9999 -9999 -9999
-9999 -9999 -9999 -9999 -9999 -9999 -9999 -9999 -9999 -9999 -9999 -9999 -9999 -9999 -9999 -9999 -9999 -9999 -9999 -9999 -9999 -9999 -9999 -9999 -9999 -9999 -9999 -9999 -9999 -9999 -9999 -9999 -9999 -9999 -9999 -9999 -9999 -9999 -9999 -9999 -9999 -9999 -9999 -9999 -9999 -9999 -9999 -9999 -9999 -9999 -9999 -9999 -9999 -9999 -9999 -9999 -9999 -9999 -9999 -9999 -9999 -9999 1.62397E-1 1.63631E-1 1.49875E-1 1.51364E-1 1.53033E-1 1.4091E-1 1.43274E-1 1.3191E-1 1.33997E-1 1.3505E-1 1.1622E-1 1.17312E-1 1.18414E-1 1.0111E-1 9.86445E-2 9.97997E-2 8.74583E-2 8.88871E-2 8.99483E-2 8.00543E-2 8.00543E-2 7.86756E-2 6.81163E-2 6.85166E-2 6.85166E-2 6.01977E-2 6.0332E-2 6.0332E-2 5.21715E-2 5.12409E-2 5.15881E-2 8.27263E-3 1.26188E-2 3.1564E-2 1.63124E-1 2.02094E-1 1.76612E-1 1.05401E-1 5.45346E-2 4.11486E-2 3.86085E-2 3.93186E-2 3.45823E-2 3.67732E-2 4.03714E-2 4.9021E-2 4.6357E-2 4.27389E-2 4.11224E-2 4.04646E-2 4.04102E-2 3.68982E-2 3.17004E-2 3.81633E-2 4.50841E-2 4.92231E-2 4.29563E-2 4.22827E-2 5.34336E-2 9.18749E-2 1.69793E-1 1.3619E-1 1.34275E-1 1.07235E-1 6.77577E-2 5.28334E-2 7.1152E-2 6.27592E-2 5.36811E-2 7.82143E-2 1.03397E-1 1.00041E-1 6.89941E-2 5.10214E-2 5.34095E-2 5.34095E-2 5.57222E-2 5.63568E-2 6.13037E-2 7.05964E-2 8.52839E-2 8.10045E-2 6.88922E-2 7.22063E-2 7.85611E-2 5.18467E-2 5.79473E-2 4.37764E-2 4.64202E-2 4.58796E-2 5.18489E-2 3.91589E-2 3.77916E-2 2.56313E-2 2.8392E-2 2.74353E-2 2.43815E-2 3.51176E-2 3.38934E-2 2.35827E-2 2.52383E-2 1.98375E-2 9.9014E-3 8.28836E-3 1.08974E-2 6.32708E-3 8.69377E-3 1.00992E-2 1.08605E-2 1.06614E-2 7.55634E-3 3.13888E-3 2.08978E-3 1.78949E-3 3.35112E-3 4.64428E-3 7.259E-3 8.93592E-3 1.18194E-2 1.49425E-2 1.21506E-2 1.89496E-2 3.20889E-2 2.68194E-2 2.49063E-2 2.9863E-2 7.19915E-2 7.19915E-2 6.99165E-2 9.98249E-2 1.15727E-1 8.57869E-2 9.95734E-2 1.17575E-1 1.15431E-1 1.38411E-1 1.04891E-1 1.71507E-1 1.56565E-1 1.91432E-1 1.59486E-1 1.11112E-1 2.33151E-1 1.37064E-1 1.26509E-1 2.41749E-1 3.28443E-1 2.21999E-1 1.62376E-1 3.44863E-1 3.33811E-1 3.17834E-1 2.98381E-1 3.10237E-1 3.0124E-1 3.68061E-1 3.97079E-1 4.0075E-1 -9999 -9999 -9999 -9999 -9999 -9999 -9999 -9999 -9999 -9999 -9999 -9999 -9999 -9999 -9999 -9999 -9999 -9999 -9999 -9999 -9999 -9999 -9999 -9999 -9999 -9999 -9999 -9999 -9999 -9999 -9999 -9999 -9999 -9999 -9999 -9999 -9999 -9999 -9999 -9999 -9999 -9999 -9999 -9999
-9999 -9999 -9999 -9999 -9999 -9999 -9999 -9999 -9999 -9999 -9999 -9999 -9999 -9999 -9999 -9999 -9999 -9999 -9999 -9999 -9999 -9999 -9999 -9999 -9999 -9999 -9999 -9999 -9999 -9999 -9999 -9999 -9999 -9999 -9999 -9999 -9999 -9999 -9999 -9999 -9999 -9999 -9999 -9999 -9999 -9999 -9999 -9999 -9999 -9999 -9999 -9999 -9999 -9999 -9999 -9999 -9999 -9999 -9999 -9999 -9999 -9999 2.91889E-2 2.64792E-2 2.66667E-2 1.52363E-1 1.40285E-1 1.42167E-1 1.4407E-1 1.33547E-1 1.35959E-1 1.37332E-1 1.17678E-1 1.17923E-1 1.19276E-1 9.82143E-2 9.96547E-2 8.74583E-2 8.83651E-2 8.95436E-2 8.00543E-2 8.1612E-2 8.12983E-2 7.02434E-2 6.93239E-2 6.91887E-2 6.11439E-2 6.19657E-2 6.23805E-2 5.46899E-2 5.40802E-2 5.33569E-2 5.26427E-2 4.71139E-2 8.872E-3 1.69154E-2 1.01392E-1 1.63435E-1 2.02432E-1 1.45197E-1 7.12279E-2 4.58744E-2 3.83453E-2 3.28827E-2 3.53725E-2 3.71103E-2 4.25334E-2 4.80559E-2 5.1515E-2 5.02563E-2 4.68818E-2 5.09365E-2 5.06817E-2 6.35639E-2 6.259E-2 5.22114E-2 4.19516E-2 4.09652E-2 5.66979E-2 8.26138E-2 1.46786E-1 1.5904E-1 1.68733E-1 1.14561E-1 9.82825E-2 1.23363E-1 1.11035E-1 7.36273E-2 5.19294E-2 5.31296E-2 5.65175E-2 6.58522E-2 8.94284E-2 7.91135E-2 5.97939E-2 5.11876E-2 5.0457E-2 5.10349E-2 5.44731E-2 5.65393E-2 6.07146E-2 6.69747E-2 7.28918E-2 7.60891E-2 7.34518E-2 6.68526E-2 4.66275E-2 3.64703E-2 3.2743E-2 3.01725E-2 3.29836E-2 2.42008E-2 3.23985E-2 2.6303E-2 3.05652E-2 4.8136E-2 4.29969E-2 3.6551E-2 3.12141E-2 2.80574E-2 3.33706E-2 2.7929E-2 2.17036E-2 1.18306E-2 9.76167E-3 2.27129E-2 1.21906E-2 9.52712E-3 7.50288E-3 1.26357E-2 1.25506E-2 1.51873E-2 7.99646E-3 6.92372E-3 3.07871E-3 1.7998E-3 2.36298E-3 2.31234E-3 4.78278E-3 5.91565E-3 8.3272E-3 8.8824E-3 7.45077E-3 1.47542E-2 1.62287E-2 1.3579E-2 1.35073E-2 3.30626E-2 5.45087E-2 5.0847E-2 4.27566E-2 6.51212E-2 7.45883E-2 4.5737E-2 5.67499E-2 1.19821E-1 1.75984E-1 1.84743E-1 1.22858E-1 1.50214E-1 7.59228E-2 1.02262E-1 1.77718E-1 2.72513E-1 3.58194E-1 1.96616E-1 1.41595E-1 2.55004E-1 3.84841E-1 3.39069E-1 3.60082E-1 3.40291E-1 3.10274E-1 3.02811E-1 2.91545E-1 2.91695E-1 2.90539E-1 3.12704E-1 -9999 -9999 -9999 -9999 -9999 -9999 -9999 -9999 -9999 -9999 -9999 -9999 -9999 -9999 -9999 -9999 -9999 -9999 -9999 -9999 -9999 -9999 -9999 -9999 -9999 -9999 -9999 -9999 -9999 -9999 -9999 -9999 -9999 -9999 -9999 -9999 -9999 -9999 -9999 -9999 -9999 -9999 -9999 -9999 -9999 -9999
-9999 -9999 -9999 -9999 -9999 -9999 -9999 -9999 -9999 -9999 -9999 -9999 -9999 -9999 -9999 -9999 -9999 -9999 -9999 -9999 -9999 -9999 -9999 -9999 -9999 -9999 -9999 -9999 -9999 -9999 -9999 -9999 -9999 -9999 -9999 -9999 -9999 -9999 -9999 -9999 -9999 -9999 -9999 -9999 -9999 -9999 -9999 -9999 -9999 -9999 -9999 -9999 -9999 -9999 -9999 -9999 -9999 -9999 -9999 -9999 -9999 2.9025E-2 2.95195E-2 2.67799E-2 2.71604E-2 1.54716E-1 1.42009E-1 1.43751E-1 1.4519E-1 1.34147E-1 1.37639E-1 1.1866E-1 1.18783E-1 1.19276E-1 1.01538E-1 9.90763E-2 1.00528E-1 8.84954E-2 8.96754E-2 9.16793E-2 8.20847E-2 8.33573E-2 8.2878E-2 7.14923E-2 7.05537E-2 7.03984E-2 6.21037E-2 6.27978E-2 6.39233E-2 5.6811E-2 5.61793E-2 5.61793E-2 4.82987E-2 4.77567E-2 4.8312E-2 8.26521E-3 7.82838E-2 1.38172E-1 2.19883E-1 1.75762E-1 1.08125E-1 5.63901E-2 4.03153E-2 3.1843E-2 3.27322E-2 3.78797E-2 5.05931E-2 7.3355E-2 8.66465E-2 7.88047E-2 8.70255E-2 8.71208E-2 1.15595E-1 1.52356E-1 1.76645E-1 1.25282E-1 7.23782E-2 7.91259E-2 1.27405E-1 1.71121E-1 1.5708E-1 1.28036E-1 1.2605E-1 7.62167E-2 6.08568E-2 7.80894E-2 1.13129E-1 1.02206E-1 7.53194E-2 5.79823E-2 7.0813E-2 8.47084E-2 8.60951E-2 9.01844E-2 9.29358E-2 7.20349E-2 5.76312E-2 5.53626E-2 5.41212E-2 5.51836E-2 5.97446E-2 6.71892E-2 6.60501E-2 6.85164E-2 6.26312E-2 5.72567E-2 5.24718E-2 4.41252E-2 4.35511E-2 2.59491E-2 1.80801E-2 2.15826E-2 3.01464E-2 4.69584E-2 4.72172E-2 4.29628E-2 3.70708E-2 3.52024E-2 3.02597E-2 2.86454E-2 1.85339E-2 2.02275E-2 1.3352E-2 1.11561E-2 1.31813E-2 2.82867E-2 1.61967E-2 1.32152E-2 1.00631E-2 1.56181E-2 1.97997E-2 2.03731E-2 1.05731E-2 8.64268E-3 4.12233E-3 3.07732E-3 2.07358E-3 1.62065E-3 2.71734E-3 4.59439E-3 4.5916E-3 5.05606E-3 4.54098E-3 6.84797E-3 9.17024E-3 9.08611E-3 1.20056E-2 2.13866E-2 2.75461E-2 2.3783E-2 2.6534E-2 3.40605E-2 3.66333E-2 5.82124E-2 7.96953E-2 1.12241E-1 1.84669E-1 1.78724E-1 1.69555E-1 1.69086E-1 9.6753E-2 8.40895E-2 1.18519E-1 1.43584E-1 2.83309E-1 2.95272E-1 3.03556E-1 2.70525E-1 3.7613E-1 2.25215E-1 3.50207E-1 3.38016E-1 3.06779E-1 2.96912E-1 2.90678E-1 2.93725E-1 2.86512E-1 2.86512E-1 -9999 -9999 -9999 -9999 -9999 -9999 -9999 -9999 -9999 -9999 -9999 -9999 -9999 -9999 -9999 -9999 -9999 -9999 -9999 -9999 -9999 -9999 -9999 -9999 -9999 -9999 -9999 -9999 -9999 -9999 -9999 -9999 -9999 -9999 -9999 -9999 -9999 -9999 -9999 -9999 -9999 -9999 -9999 -9999 -9999 -9999
-9999 -9999 -9999 -9999 -9999 -9999 -9999 -9999 -9999 -9999 -9999 -9999 -9999 -9999 -9999 -9999 -9999 -9999 -9999 -9999 -9999 -9999 -9999 -9999 -9999 -9999 -9999 -9999 -9999 -9999 -9999 -9999 -9999 -9999 -9999 -9999 -9999 -9999 -9999 -9999 -9999 -9999 -9999 -9999 -9999 -9999 -9999 -9999 -9999 -9999 -9999 -9999 -9999 -9999 -9999 -9999 -9999 -9999 -9999 -9999 -9999 -9999 -9999 2.70457E-2 2.75074E-2 2.49469E-2 2.52663E-2 2.54815E-2 2.31025E-2 1.35202E-1 1.37792E-1 1.19276E-1 1.19648E-1 1.20269E-1 9.92206E-2 1.00528E-1 1.0185E-1 8.94119E-2 9.08101E-2 8.20847E-2 8.44856E-2 8.63222E-2 7.48677E-2 7.3082E-2 7.26018E-2 6.36402E-2 6.33582E-2 6.39233E-2 5.71932E-2 5.8354E-2 5.88769E-2 5.95367E-2 5.19061E-2 5.07526E-2 4.7878E-2 4.64265E-2 6.85311E-2 1.19764E-1 1.94012E-1 2.29228E-1 1.71949E-1 8.42266E-2 4.06561E-2 3.23589E-2 3.14071E-2 3.55443E-2 5.01492E-2 9.82787E-2 1.10807E-1 1.04833E-1 1.1498E-1 1.36344E-1 1.54572E-1 1.73645E-1 1.95502E-1 1.64514E-1 1.18717E-1 1.11826E-1 1.34869E-1 1.75693E-1 1.69809E-1 1.63258E-1 1.14106E-1 7.75571E-2 5.70993E-2 9.41349E-2 1.20762E-1 1.05587E-1 7.69679E-2 8.37593E-2 7.37067E-2 8.1811E-2 9.76983E-2 1.00524E-1 1.01487E-1 8.88786E-2 8.19252E-2 6.60001E-2 5.43706E-2 5.40335E-2 5.45615E-2 6.21972E-2 6.49035E-2 6.63035E-2 6.57752E-2 4.71959E-2 5.26128E-2 5.14041E-2 5.13145E-2 3.618E-2 2.01699E-2 3.11538E-2 5.76714E-2 4.52297E-2 4.13842E-2 3.0612E-2 2.27999E-2 2.25703E-2 2.59906E-2 2.20001E-2 1.64701E-2 1.7531E-2 1.73918E-2 1.53542E-2 1.67134E-2 1.73189E-2 2.06496E-2 1.97015E-2 2.00839E-2 2.06662E-2 2.24385E-2 2.20198E-2 9.90271E-3 8.69829E-3 7.23612E-3 6.06436E-3 3.0838E-3 1.51089E-3 1.83192E-3 2.98284E-3 2.87698E-3 2.66896E-3 3.50746E-3 5.88061E-3 1.03857E-2 1.26524E-2 1.65398E-2 1.915E-2 1.91388E-2 2.05306E-2 3.65992E-2 4.69398E-2 5.62622E-2 8.78667E-2 1.4525E-1 1.40721E-1 1.85934E-1 1.74034E-1 2.06385E-1 1.7015E-1 2.04628E-1 2.38676E-1 1.6313E-1 9.97531E-2 1.2191E-1 2.35813E-1 3.58194E-1 3.78132E-1 2.83859E-1 1.92405E-1 3.50207E-1 3.42247E-1 3.23116E-1 3.03306E-1 2.92994E-1 2.99762E-1 2.88809E-1 -9999 -9999 -9999 -9999 -9999 -9999 -9999 -9999 -9999 -9999 -9999 -9999 -9999 -9999 -9999 -9999 -9999 -9999 -9999 -9999 -9999 -9999 -9999 -9999 -9999 -9999 -9999 -9999 -9999 -9999 -9999 -9999 -9999 -9999 -9999 -9999 -9999 -9999 -9999 -9999 -9999 -9999 -9999 -9999 -9999 -9999 -9999
-9999 -9999 -9999 -9999 -9999 -9999 -9999 -9999 -9999 -9999 -9999 -9999 -9999 -9999 -9999 -9999 -9999 -9999 -9999 -9999 -9999 -9999 -9999 -9999 -9999 -9999 -9999 -9999 -9999 -9999 -9999 -9999 -9999 -9999 -9999 -9999 -9999 -9999 -9999 -9999 -9999 -9999 -9999 -9999 -9999 -9999 -9999 -9999 -9999 -9999 -9999 -9999 -9999 -9999 -9999 -9999 -9999 -9999 -9999 -9999 -9999 -9999 2.67044E-2 2.71988E-2 2.77411E-2 2.5195E-2 2.53378E-2 2.56259E-2 2.31025E-2 1.34749E-1 1.37946E-1 1.194E-1 1.20145E-1 9.90763E-2 1.0429E-1 1.0185E-1 8.94119E-2 9.08101E-2 9.15049E-2 8.22428E-2 8.53924E-2 8.74498E-2 7.63582E-2 7.53616E-2 7.51966E-2 6.59376E-2 6.56463E-2 6.59376E-2 5.84843E-2 5.95367E-2 6.06065E-2 5.35622E-2 5.45306E-2 5.33227E-2 4.46658E-2 4.84478E-2 1.22114E-2 1.1837E-1 1.90496E-1 2.43003E-1 2.34833E-1 1.36179E-1 5.43464E-2 3.55443E-2 3.09058E-2 2.8285E-2 3.90472E-2 6.37545E-2 7.85014E-2 1.02669E-1 1.00099E-1 1.18986E-1 1.45332E-1 1.38851E-1 1.48928E-1 5.44253E-2 4.83027E-2 5.19792E-2 5.19792E-2 1.23325E-1 1.67495E-1 1.20844E-1 8.21191E-2 5.68364E-2 7.49348E-2 1.22062E-1 1.35241E-1 1.18156E-1 8.5264E-2 7.85463E-2 8.50684E-2 9.08134E-2 9.0309E-2 9.71789E-2 1.10347E-1 9.29587E-2 8.95692E-2 8.0153E-2 6.43298E-2 5.44731E-2 5.25636E-2 5.50943E-2 6.68869E-2 6.3156E-2 7.10627E-2 4.97744E-2 5.84406E-2 4.37069E-2 5.88826E-2 2.80423E-2 2.48536E-2 4.17699E-2 5.2923E-2 4.18414E-2 3.56172E-2 2.94566E-2 3.35385E-2 2.88129E-2 1.95594E-2 2.17534E-2 1.65182E-2 1.80184E-2 2.34482E-2 2.29552E-2 2.10542E-2 1.94743E-2 1.50612E-2 1.28554E-2 1.71728E-2 1.54785E-2 1.04737E-2 1.42444E-2 1.52458E-2 1.06491E-2 8.29612E-3 5.75595E-3 3.00619E-3 1.56531E-3 2.7484E-3 2.94162E-3 3.25256E-3 3.23693E-3 5.41116E-3 6.64767E-3 7.78052E-3 7.25487E-3 1.36323E-2 1.53433E-2 2.05381E-2 3.54068E-2 4.37848E-2 5.60965E-2 8.45391E-2 1.11888E-1 8.03443E-2 9.19689E-2 1.49899E-1 1.59565E-1 1.49899E-1 2.73219E-1 2.83512E-1 2.03209E-1 2.91046E-1 1.96049E-1 1.12049E-1 1.38012E-1 2.43442E-1 2.06319E-1 1.79369E-1 1.64239E-1 3.56785E-1 3.45212E-1 3.33488E-1 3.11277E-1 3.27752E-1 3.05698E-1 2.90539E-1 -9999 -9999 -9999 -9999 -9999 -9999 -9999 -9999 -9999 -9999 -9999 -9999 -9999 -9999 -9999 -9999 -9999 -9999 -9999 -9999 -9999 -9999 -9999 -9999 -9999 -9999 -9999 -9999 -9999 -9999 -9999 -9999 -9999 -9999 -9999 -9999 -9999 -9999 -9999 -9999 -9999 -9999 -9999 -9999 -9999 -9999 -9999
-9999 -9999 -9999 -9999 -9999 -9999 -9999 -9999 -9999 -9999 -9999 -9999 -9999 -9999 -9999 -9999 -9999 -9999 -9999 -9999 -9999 -9999 -9999 -9999 -9999 -9999 -9999 -9999 -9999 -9999 -9999 -9999 -9999 -9999 -9999 -9999 -9999 -9999 -9999 -9999 -9999 -9999 -9999 -9999 -9999 -9999 -9999 -9999 -9999 -9999 -9999 -9999 -9999 -9999 -9999 -9999 -9999 -9999 -9999 -9999 -9999 2.95195E-2 2.68177E-2 2.74686E-2 2.7898E-2 2.53737E-2 2.55897E-2 2.30371E-2 2.32667E-2 2.37325E-2 2.16638E-2 1.2002E-1 1.21269E-1 1.00236E-1 1.01703E-1 1.0289E-1 9.04645E-2 9.20291E-2 9.23801E-2 8.20847E-2 8.4655E-2 8.68844E-2 7.71977E-2 7.71977E-2 7.71977E-2 6.81603E-2 6.78601E-2 6.80101E-2 5.98025E-2 6.04718E-2 6.15571E-2 5.41656E-2 5.48979E-2 5.38028E-2 4.40744E-2 7.89702E-3 1.48236E-2 9.57028E-2 1.75071E-1 2.43193E-1 2.59759E-1 1.64668E-1 7.84774E-2 4.39025E-2 3.22847E-2 2.64544E-2 3.02368E-2 4.11386E-2 6.20899E-2 3.70771E-2 3.8195E-2 3.95261E-2 4.60907E-2 4.43459E-2 3.57464E-2 3.36406E-2 3.14448E-2 3.57665E-2 8.45673E-2 1.0373E-1 1.38932E-1 1.17049E-1 9.00095E-2 5.83042E-2 8.50356E-2 1.13487E-1 1.21228E-1 1.23947E-1 1.00005E-1 8.22153E-2 1.05916E-1 8.34269E-2 1.00822E-1 1.03418E-1 1.07853E-1 9.8462E-2 9.84499E-2 8.58618E-2 7.40259E-2 6.16002E-2 5.64628E-2 5.55567E-2 6.03249E-2 6.69389E-2 5.91732E-2 3.39597E-2 2.81947E-2 2.91263E-2 3.23077E-2 2.24043E-2 2.47554E-2 3.91295E-2 4.98115E-2 4.26065E-2 3.98589E-2 3.19907E-2 3.77571E-2 2.55328E-2 2.46745E-2 2.30226E-2 1.32759E-2 1.15426E-2 1.5386E-2 1.21882E-2 1.46226E-2 1.79992E-2 1.97518E-2 1.55538E-2 1.47433E-2 1.42417E-2 1.44194E-2 1.59747E-2 1.27415E-2 8.1841E-3 7.00562E-3 3.5516E-3 1.85154E-3 1.56531E-3 2.48183E-3 2.9392E-3 2.7321E-3 3.33778E-3 4.52759E-3 3.67269E-3 6.05104E-3 5.43993E-3 1.04375E-2 1.21118E-2 1.08906E-2 1.73681E-2 1.78495E-2 2.29426E-2 4.72335E-2 8.20616E-2 6.08216E-2 1.0677E-1 7.20068E-2 5.43998E-2 1.07691E-1 2.21755E-1 2.41133E-1 1.28185E-1 2.28816E-1 3.10277E-1 1.45073E-1 1.06373E-1 1.13225E-1 1.46329E-1 1.57397E-1 1.56487E-1 3.76275E-1 3.46635E-1 3.36072E-1 3.14294E-1 3.31892E-1 3.07192E-1 2.91406E-1 -9999 -9999 -9999 -9999 -9999 -9999 -9999 -9999 -9999 -9999 -9999 -9999 -9999 -9999 -9999 -9999 -9999 -9999 -9999 -9999 -9999 -9999 -9999 -9999 -9999 -9999 -9999 -9999 -9999 -9999 -9999 -9999 -9999 -9999 -9999 -9999 -9999 -9999 -9999 -9999 -9999 -9999 -9999 -9999 -9999 -9999 -9999
-9999 -9999 -9999 -9999 -9999 -9999 -9999 -9999 -9999 -9999 -9999 -9999 -9999 -9999 -9999 -9999 -9999 -9999 -9999 -9999 -9999 -9999 -9999 -9999 -9999 -9999 -9999 -9999 -9999 -9999 -9999 -9999 -9999 -9999 -9999 -9999 -9999 -9999 -9999 -9999 -9999 -9999 -9999 -9999 -9999 -9999 -9999 -9999 -9999 -9999 -9999 -9999 -9999 -9999 -9999 -9999 -9999 -9999 -9999 -9999 2.92712E-2 2.96861E-2 2.71988E-2 2.77411E-2 2.52306E-2 2.55536E-2 2.59601E-2 2.33327E-2 2.35985E-2 2.41679E-2 2.18406E-2 1.20768E-1 1.21897E-1 1.01555E-1 1.0289E-1 8.98074E-2 9.18541E-2 9.34403E-2 8.25598E-2 8.31973E-2 8.5023E-2 7.78754E-2 7.99408E-2 8.02898E-2 7.04515E-2 6.93737E-2 6.93737E-2 6.12841E-2 6.19688E-2 6.25215E-2 5.53913E-2 5.58887E-2 5.55152E-2 4.73681E-2 4.6311E-2 7.88418E-3 1.45807E-2 3.31797E-2 1.63001E-1 2.43193E-1 2.38508E-1 2.01026E-1 1.08978E-1 5.61885E-2 3.11531E-2 2.65769E-2 2.73234E-2 3.20224E-2 4.52337E-2 6.32845E-2 6.56938E-2 6.19016E-2 7.24973E-2 2.72696E-2 2.59661E-2 2.45582E-2 2.74929E-2 3.24351E-2 9.51213E-2 1.13476E-1 1.3657E-1 1.45339E-1 8.45737E-2 5.46313E-2 6.69206E-2 6.92938E-2 8.34612E-2 1.1341E-1 1.14128E-1 9.74241E-2 1.13614E-1 9.95537E-2 1.06184E-1 9.76071E-2 1.03469E-1 1.04408E-1 1.03341E-1 9.30924E-2 9.20893E-2 7.86357E-2 6.97148E-2 6.20318E-2 6.18261E-2 6.49035E-2 4.5857E-2 5.06263E-2 5.04624E-2 2.24253E-2 2.65171E-2 2.81073E-2 3.3962E-2 5.47671E-2 4.81868E-2 3.76543E-2 3.64703E-2 2.32327E-2 3.16163E-2 2.71559E-2 1.94945E-2 1.77901E-2 1.70736E-2 1.21761E-2 1.20239E-2 1.87291E-2 2.02779E-2 1.734E-2 1.70423E-2 1.63069E-2 1.27938E-2 8.25329E-3 1.00406E-2 1.10015E-2 9.86773E-3 9.34703E-3 5.89403E-3 3.29277E-3 2.21785E-3 2.09557E-3 3.23648E-3 3.46138E-3 4.22441E-3 4.62915E-3 4.4242E-3 6.2033E-3 8.92533E-3 1.08678E-2 9.46025E-3 1.14092E-2 9.10665E-3 1.26345E-2 1.26367E-2 2.36516E-2 5.02853E-2 6.01207E-2 4.89038E-2 7.93451E-2 4.6976E-2 2.83472E-2 7.3411E-2 1.38421E-1 1.50428E-1 9.1617E-2 2.25445E-1 3.10277E-1 1.79183E-1 1.57372E-1 1.89001E-1 1.65941E-1 1.53195E-1 3.40598E-1 3.67948E-1 3.43881E-1 3.32844E-1 3.10775E-1 3.24664E-1 3.03217E-1 2.84596E-1 -9999 -9999 -9999 -9999 -9999 -9999 -9999 -9999 -9999 -9999 -9999 -9999 -9999 -9999 -9999 -9999 -9999 -9999 -9999 -9999 -9999 -9999 -9999 -9999 -9999 -9999 -9999 -9999 -9999 -9999 -9999 -9999 -9999 -9999 -9999 -9999 -9999 -9999 -9999 -9999 -9999 -9999 -9999 -9999 -9999 -9999 -9999
-9999 -9999 -9999 -9999 -9999 -9999 -9999 -9999 -9999 -9999 -9999 -9999 -9999 -9999 -9999 -9999 -9999 -9999 -9999 -9999 -9999 -9999 -9999 -9999 -9999 -9999 -9999 -9999 -9999 -9999 -9999 -9999 -9999 -9999 -9999 -9999 -9999 -9999 -9999 -9999 -9999 -9999 -9999 -9999 -9999 -9999 -9999 -9999 -9999 -9999 -9999 -9999 -9999 -9999 -9999 -9999 -9999 -9999 -9999 -9999 2.93125E-2 2.68935E-2 2.75462E-2 2.79767E-2 2.52663E-2 2.56984E-2 2.66039E-2 2.37325E-2 2.402E-2 2.43665E-2 2.20204E-2 2.26151E-2 2.04914E-2 1.02295E-1 1.03488E-1 9.08101E-2 9.27323E-2 9.43321E-2 8.43236E-2 8.52075E-2 8.68844E-2 7.94199E-2 8.1345E-2 8.38559E-2 7.37773E-2 7.3133E-2 7.26531E-2 6.43496E-2 6.50657E-2 6.54989E-2 5.74061E-2 5.72782E-2 5.70232E-2 4.83388E-2 4.49811E-2 7.80755E-3 1.01071E-2 2.49569E-2 1.44141E-1 2.50879E-1 2.46588E-1 2.20366E-1 1.27411E-1 7.40038E-2 3.85184E-2 2.88774E-2 2.59184E-2 2.90106E-2 3.06597E-2 4.39048E-2 5.32368E-2 5.0123E-2 5.38333E-2 4.97137E-2 5.24506E-2 5.43532E-2 6.30426E-2 3.56943E-2 4.43257E-2 7.84295E-2 1.01495E-1 1.28189E-1 8.8618E-2 8.33782E-2 7.80599E-2 5.81487E-2 7.70901E-2 1.16772E-1 1.16737E-1 9.31203E-2 9.81355E-2 8.88558E-2 9.95537E-2 1.10339E-1 9.74608E-2 9.60204E-2 9.39184E-2 9.08971E-2 8.52183E-2 7.32685E-2 6.34098E-2 5.47277E-2 6.54049E-2 6.07673E-2 5.51831E-2 5.99922E-2 5.5264E-2 3.13882E-2 3.47579E-2 6.09919E-2 4.05692E-2 4.66892E-2 4.83773E-2 3.50174E-2 2.8392E-2 2.23865E-2 2.85536E-2 2.54879E-2 1.39414E-2 1.47338E-2 1.46995E-2 1.18284E-2 7.20039E-3 9.06087E-3 1.04766E-2 1.21007E-2 1.54043E-2 1.86913E-2 1.40419E-2 8.06005E-3 9.36381E-3 7.70866E-3 8.26849E-3 9.13396E-3 6.48499E-3 4.27713E-3 3.42111E-3 3.8326E-3 7.29503E-3 8.64359E-3 9.72292E-3 1.05814E-2 8.46465E-3 1.40633E-2 2.2271E-2 2.30316E-2 1.65628E-2 1.15825E-2 9.15657E-3 7.78074E-3 8.87291E-3 1.74723E-2 3.75308E-2 3.37754E-2 3.51736E-2 5.78338E-2 3.77325E-2 1.83321E-2 3.86505E-2 8.7581E-2 7.82985E-2 1.12071E-1 2.93762E-1 2.86543E-1 2.06676E-1 1.7865E-1 2.82576E-1 2.22904E-1 1.62324E-1 3.40598E-1 3.45212E-1 3.35748E-1 3.11277E-1 2.93866E-1 3.15357E-1 3.0919E-1 3.18268E-1 -9999 -9999 -9999 -9999 -9999 -9999 -9999 -9999 -9999 -9999 -9999 -9999 -9999 -9999 -9999 -9999 -9999 -9999 -9999 -9999 -9999 -9999 -9999 -9999 -9999 -9999 -9999 -9999 -9999 -9999 -9999 -9999 -9999 -9999 -9999 -9999 -9999 -9999 -9999 -9999 -9999 -9999 -9999 -9999 -9999 -9999 -9999
-9999 -9999 -9999 -9999 -9999 -9999 -9999 -9999 -9999 -9999 -9999 -9999 -9999 -9999 -9999 -9999 -9999 -9999 -9999 -9999 -9999 -9999 -9999 -9999 -9999 -9999 -9999 -9999 -9999 -9999 -9999 -9999 -9999 -9999 -9999 -9999 -9999 -9999 -9999 -9999 -9999 -9999 -9999 -9999 -9999 -9999 -9999 -9999 -9999 -9999 -9999 -9999 -9999 -9999 -9999 -9999 -9999 -9999 -9999 -9999 2.9478E-2 2.70839E-2 2.78587E-2 2.82143E-2 2.54815E-2 2.6173E-2 2.38242E-2 2.41679E-2 2.44664E-2 2.18406E-2 2.22473E-2 2.2848E-2 2.05391E-2 2.12674E-2 1.04542E-1 9.20291E-2 9.39745E-2 8.40004E-2 8.57632E-2 8.7261E-2 7.83872E-2 8.01151E-2 8.22339E-2 7.49172E-2 7.62396E-2 7.55758E-2 6.59347E-2 6.6667E-2 6.78542E-2 5.94889E-2 5.88306E-2 5.80496E-2 5.74061E-2 4.91066E-2 4.75822E-2 7.70652E-3 9.68907E-3 2.29955E-2 1.29466E-1 2.06467E-1 2.46588E-1 2.2589E-1 1.55449E-1 8.35389E-2 4.88226E-2 3.27645E-2 2.7206E-2 2.50375E-2 3.1227E-2 4.7182E-2 6.35624E-2 6.40907E-2 6.22111E-2 6.50131E-2 5.99216E-2 5.91323E-2 6.55864E-2 3.67927E-2 4.73508E-2 7.93461E-2 9.18495E-2 1.07434E-1 1.32705E-1 1.30276E-1 9.77629E-2 4.47893E-2 7.42153E-2 1.17825E-1 1.09945E-1 8.34506E-2 1.00291E-1 1.00377E-1 1.01921E-1 1.09805E-1 9.8873E-2 9.44565E-2 1.03425E-1 1.00522E-1 8.82987E-2 8.03342E-2 5.7502E-2 5.11849E-2 4.83129E-2 3.4383E-2 4.83098E-2 4.06499E-2 3.52388E-2 3.16163E-2 9.29411E-2 9.452E-2 5.00965E-2 4.82533E-2 3.80694E-2 3.45813E-2 3.98619E-2 2.0216E-2 1.41858E-2 1.90294E-2 2.19207E-2 9.79006E-3 7.34072E-3 6.96541E-3 5.02262E-3 8.41775E-3 1.29222E-2 1.74178E-2 1.78962E-2 1.56722E-2 1.493E-2 1.28557E-2 1.02265E-2 8.50828E-3 7.50442E-3 6.31736E-3 4.43693E-3 2.91078E-3 4.16685E-3 3.09118E-3 5.12555E-3 1.00114E-2 1.43169E-2 2.11511E-2 1.97884E-2 3.809E-2 4.41939E-2 2.78012E-2 4.73618E-2 3.67761E-2 1.29505E-2 7.80913E-3 7.97128E-3 1.41212E-2 2.02199E-2 1.88327E-2 2.33337E-2 3.50249E-2 2.21135E-2 1.52793E-2 3.57306E-2 5.40284E-2 6.64805E-2 1.43755E-1 2.56546E-1 2.51514E-1 1.78688E-1 2.22102E-1 3.48387E-1 2.07168E-1 1.62273E-1 1.36023E-1 3.32481E-1 3.17929E-1 2.88373E-1 3.02793E-1 2.93144E-1 3.38755E-1 3.87463E-1 -9999 -9999 -9999 -9999 -9999 -9999 -9999 -9999 -9999 -9999 -9999 -9999 -9999 -9999 -9999 -9999 -9999 -9999 -9999 -9999 -9999 -9999 -9999 -9999 -9999 -9999 -9999 -9999 -9999 -9999 -9999 -9999 -9999 -9999 -9999 -9999 -9999 -9999 -9999 -9999 -9999 -9999 -9999 -9999 -9999 -9999 -9999
-9999 -9999 -9999 -9999 -9999 -9999 -9999 -9999 -9999 -9999 -9999 -9999 -9999 -9999 -9999 -9999 -9999 -9999 -9999 -9999 -9999 -9999 -9999 -9999 -9999 -9999 -9999 -9999 -9999 -9999 -9999 -9999 -9999 -9999 -9999 -9999 -9999 -9999 -9999 -9999 -9999 -9999 -9999 -9999 -9999 -9999 -9999 -9999 -9999 -9999 -9999 -9999 -9999 -9999 -9999 -9999 -9999 -9999 -9999 2.92301E-2 2.97697E-2 2.73913E-2 2.81349E-2 2.55897E-2 2.59601E-2 2.6822E-2 2.4267E-2 2.46169E-2 2.51254E-2 2.2293E-2 2.26151E-2 2.31305E-2 2.09244E-2 2.15656E-2 1.95312E-2 2.00369E-2 9.55934E-2 8.52075E-2 8.74498E-2 8.93585E-2 8.04648E-2 8.09919E-2 8.24127E-2 7.49172E-2 7.7583E-2 7.74139E-2 6.74068E-2 6.8455E-2 6.95182E-2 6.09611E-2 6.01539E-2 5.88306E-2 4.85673E-2 4.97738E-2 4.83388E-2 3.99804E-2 9.39447E-3 1.7977E-2 1.27584E-1 2.21932E-1 2.46551E-1 2.25769E-1 1.75431E-1 9.9381E-2 6.08675E-2 3.96728E-2 3.07269E-2 2.6525E-2 3.70515E-2 7.1399E-2 8.18602E-2 7.8513E-2 9.05074E-2 7.62059E-2 6.7187E-2 5.96574E-2 6.15294E-2 2.90921E-2 4.52878E-2 8.61963E-2 6.65311E-2 1.17473E-1 1.47223E-1 1.54078E-1 9.59028E-2 4.80649E-2 8.1445E-2 1.17272E-1 9.59815E-2 7.94545E-2 1.0667E-1 1.10379E-1 9.16426E-2 1.09945E-1 9.7355E-2 8.87887E-2 9.2239E-2 7.69254E-2 6.46497E-2 5.84733E-2 5.29824E-2 5.24607E-2 4.81828E-2 3.04866E-2 4.38074E-2 3.5576E-2 3.09897E-2 3.57511E-2 4.29004E-2 5.77429E-2 4.79214E-2 4.85968E-2 3.54714E-2 2.70077E-2 3.91589E-2 2.05652E-2 7.83728E-3 9.20443E-3 1.41677E-2 1.33901E-2 9.15422E-3 5.70717E-3 5.05182E-3 9.3635E-3 1.3286E-2 9.76167E-3 1.08278E-2 9.07925E-3 9.53307E-3 1.26184E-2 9.62111E-3 7.04651E-3 6.02509E-3 5.93856E-3 3.27473E-3 3.89676E-3 2.86199E-3 2.36033E-3 4.18289E-3 5.51306E-3 7.50278E-3 1.16581E-2 2.16015E-2 5.65067E-2 5.26923E-2 5.08775E-2 9.43584E-2 4.7424E-2 2.97463E-2 1.59702E-2 2.11385E-2 1.46797E-2 2.26362E-2 3.76408E-2 2.63595E-2 2.17077E-2 1.89163E-2 1.4342E-2 3.10307E-2 6.03551E-2 1.1371E-1 2.35509E-1 3.44084E-1 2.12129E-1 1.85165E-1 2.38148E-1 2.8185E-1 1.66418E-1 1.39762E-1 1.35788E-1 3.11283E-1 2.83794E-1 2.66475E-1 2.70746E-1 3.07691E-1 4.2576E-1 -9999 -9999 -9999 -9999 -9999 -9999 -9999 -9999 -9999 -9999 -9999 -9999 -9999 -9999 -9999 -9999 -9999 -9999 -9999 -9999 -9999 -9999 -9999 -9999 -9999 -9999 -9999 -9999 -9999 -9999 -9999 -9999 -9999 -9999 -9999 -9999 -9999 -9999 -9999 -9999 -9999 -9999 -9999 -9999 -9999 -9999 -9999 -9999
-9999 -9999 -9999 -9999 -9999 -9999 -9999 -9999 -9999 -9999 -9999 -9999 -9999 -9999 -9999 -9999 -9999 -9999 -9999 -9999 -9999 -9999 -9999 -9999 -9999 -9999 -9999 -9999 -9999 -9999 -9999 -9999 -9999 -9999 -9999 -9999 -9999 -9999 -9999 -9999 -9999 -9999 -9999 -9999 -9999 -9999 -9999 -9999 -9999 -9999 -9999 -9999 -9999 -9999 -9999 -9999 -9999 -9999 2.9025E-2 2.94365E-2 2.70076E-2 2.7663E-2 2.84138E-2 2.60132E-2 2.66039E-2 2.71523E-2 2.45165E-2 2.52283E-2 2.2708E-2 2.3036E-2 2.32255E-2 2.08759E-2 2.1416E-2 2.20717E-2 1.9944E-2 2.06031E-2 2.10378E-2 8.78286E-2 9.01323E-2 9.34878E-2 8.3493E-2 8.36743E-2 7.41014E-2 7.55758E-2 7.79222E-2 6.95182E-2 6.99785E-2 7.10633E-2 7.18475E-2 6.21906E-2 6.13684E-2 6.04219E-2 5.01206E-2 5.19431E-2 5.04495E-2 8.73167E-3 9.42506E-3 1.80141E-2 1.19163E-1 2.1594E-1 2.44926E-1 2.24442E-1 1.62035E-1 1.14687E-1 7.35087E-2 4.76313E-2 2.84877E-2 2.69565E-2 3.4531E-2 6.19034E-2 8.02776E-2 6.67407E-2 6.6747E-2 5.87413E-2 5.1179E-2 5.02726E-2 4.86105E-2 2.75913E-2 4.30748E-2 7.12411E-2 5.41356E-2 1.3082E-1 1.35042E-1 1.06035E-1 7.89828E-2 4.80235E-2 6.72518E-2 9.56952E-2 1.01796E-1 7.72488E-2 1.07347E-1 1.00505E-1 8.00382E-2 1.06147E-1 1.03464E-1 8.29711E-2 7.58146E-2 6.89971E-2 6.11501E-2 5.46693E-2 5.52684E-2 4.97292E-2 4.98697E-2 3.68781E-2 3.05416E-2 5.09245E-2 2.29983E-2 3.08327E-2 5.17511E-2 5.00891E-2 3.81787E-2 3.91153E-2 2.94296E-2 2.31536E-2 2.15827E-2 1.09259E-2 5.09139E-3 5.68945E-3 6.53455E-3 8.26631E-3 1.0747E-2 8.07028E-3 4.76163E-3 7.65029E-3 7.14105E-3 4.56118E-3 5.7982E-3 9.78389E-3 1.08287E-2 1.10753E-2 9.96801E-3 7.25589E-3 5.88099E-3 4.39447E-3 4.03514E-3 2.16627E-3 2.25664E-3 2.08295E-3 2.44081E-3 3.67144E-3 4.3458E-3 6.83208E-3 1.10431E-2 4.57818E-2 5.86349E-2 6.34081E-2 1.12873E-1 6.49259E-2 4.76722E-2 6.72352E-2 3.528E-2 2.43873E-2 5.36935E-2 1.12316E-1 6.26E-2 4.86106E-2 3.24607E-2 2.36163E-2 6.22565E-2 1.34131E-1 1.44146E-1 3.17784E-1 2.45554E-1 2.53405E-1 1.78683E-1 2.07605E-1 1.85694E-1 1.3951E-1 1.08254E-1 1.10041E-1 2.71156E-1 2.57536E-1 2.38415E-1 2.71854E-1 3.82362E-1 4.42871E-1 -9999 -9999 -9999 -9999 -9999 -9999 -9999 -9999 -9999 -9999 -9999 -9999 -9999 -9999 -9999 -9999 -9999 -9999 -9999 -9999 -9999 -9999 -9999 -9999 -9999 -9999 -9999 -9999 -9999 -9999 -9999 -9999 -9999 -9999 -9999 -9999 -9999 -9999 -9999 -9999 -9999 -9999 -9999 -9999 -9999 -9999 -9999 -9999
-9999 -9999 -9999 -9999 -9999 -9999 -9999 -9999 -9999 -9999 -9999 -9999 -9999 -9999 -9999 -9999 -9999 -9999 -9999 -9999 -9999 -9999 -9999 -9999 -9999 -9999 -9999 -9999 -9999 -9999 -9999 -9999 -9999 -9999 -9999 -9999 -9999 -9999 -9999 -9999 -9999 -9999 -9999 -9999 -9999 -9999 -9999 -9999 -9999 -9999 -9999 -9999 -9999 -9999 -9999 -9999 -9999 -9999 2.91479E-2 2.96861E-2 2.73141E-2 2.77802E-2 2.85248E-2 2.62265E-2 2.6822E-2 2.41679E-2 2.48699E-2 2.58017E-2 2.32731E-2 2.34645E-2 2.38443E-2 2.15656E-2 2.20717E-2 2.25893E-2 2.05076E-2 2.10866E-2 1.89934E-2 1.93946E-2 9.32874E-2 8.56918E-2 8.75635E-2 8.77527E-2 7.64063E-2 7.69086E-2 7.87761E-2 7.10633E-2 7.27989E-2 7.42476E-2 6.50051E-2 6.40069E-2 6.35835E-2 5.48096E-2 5.43218E-2 5.42005E-2 5.2411E-2 8.93275E-3 9.70482E-3 2.29955E-2 5.87731E-2 2.06992E-1 2.44871E-1 2.2955E-1 1.77762E-1 1.33643E-1 8.55099E-2 5.43546E-2 3.08006E-2 2.69565E-2 2.98958E-2 4.08472E-2 4.4142E-2 4.22927E-2 3.81978E-2 3.52769E-2 3.65807E-2 3.56063E-2 4.33531E-2 5.26757E-2 3.33035E-2 4.55201E-2 4.22801E-2 7.91905E-2 1.07422E-1 9.31203E-2 9.7106E-2 6.0378E-2 4.81711E-2 9.16555E-2 1.1353E-1 9.95537E-2 1.21243E-1 1.02183E-1 9.75613E-2 8.53614E-2 9.13899E-2 8.56034E-2 8.00799E-2 6.99389E-2 6.21568E-2 5.36364E-2 5.12013E-2 3.89971E-2 4.36917E-2 4.20345E-2 3.91236E-2 2.38904E-2 2.04028E-2 2.91843E-2 7.3265E-2 4.6953E-2 3.75183E-2 2.98223E-2 2.101E-2 2.34132E-2 2.51258E-2 1.82492E-2 9.87801E-3 4.19511E-3 3.20759E-3 4.7923E-3 5.82056E-3 5.45331E-3 5.44313E-3 3.83659E-3 3.22577E-3 4.87376E-3 6.65481E-3 8.84343E-3 1.20017E-2 1.28281E-2 9.68543E-3 7.03386E-3 6.13548E-3 4.67986E-3 3.47827E-3 1.99207E-3 2.31368E-3 3.13544E-3 4.51376E-3 5.92581E-3 1.04955E-2 2.36289E-2 5.04677E-2 8.82882E-2 8.58365E-2 9.15396E-2 8.83517E-2 7.31164E-2 1.28534E-1 1.49588E-1 6.44643E-2 2.44138E-2 4.68866E-2 1.75003E-1 1.36311E-1 4.37782E-2 2.70378E-2 3.196E-2 9.25492E-2 2.22033E-1 2.72232E-1 3.00657E-1 3.29255E-1 2.42798E-1 1.65545E-1 1.89771E-1 1.45922E-1 1.01892E-1 8.5383E-2 2.52375E-1 2.39974E-1 2.23207E-1 2.38932E-1 2.98779E-1 4.26071E-1 4.16713E-1 -9999 -9999 -9999 -9999 -9999 -9999 -9999 -9999 -9999 -9999 -9999 -9999 -9999 -9999 -9999 -9999 -9999 -9999 -9999 -9999 -9999 -9999 -9999 -9999 -9999 -9999 -9999 -9999 -9999 -9999 -9999 -9999 -9999 -9999 -9999 -9999 -9999 -9999 -9999 -9999 -9999 -9999 -9999 -9999 -9999 -9999 -9999 -9999
-9999 -9999 -9999 -9999 -9999 -9999 -9999 -9999 -9999 -9999 -9999 -9999 -9999 -9999 -9999 -9999 -9999 -9999 -9999 -9999 -9999 -9999 -9999 -9999 -9999 -9999 -9999 -9999 -9999 -9999 -9999 -9999 -9999 -9999 -9999 -9999 -9999 -9999 -9999 -9999 -9999 -9999 -9999 -9999 -9999 -9999 -9999 -9999 -9999 -9999 -9999 -9999 -9999 -9999 -9999 -9999 -9999 2.88214E-2 2.91479E-2 2.97279E-2 2.72371E-2 2.7898E-2 2.55175E-2 2.62265E-2 2.69867E-2 2.43167E-2 2.49208E-2 2.57491E-2 2.33208E-2 2.36244E-2 2.41778E-2 2.18679E-2 2.23809E-2 2.0177E-2 2.08435E-2 2.14814E-2 1.92599E-2 1.97217E-2 2.00748E-2 1.82174E-2 9.04395E-2 9.12205E-2 7.98119E-2 7.92924E-2 8.05092E-2 7.31186E-2 7.53924E-2 7.63864E-2 6.57268E-2 6.48616E-2 6.48616E-2 1.12525E-2 1.12038E-2 1.10414E-2 9.18309E-3 9.09395E-3 1.01564E-2 2.4352E-2 6.28771E-2 2.13063E-1 2.30741E-1 1.97787E-1 1.78188E-1 1.50001E-1 1.03146E-1 5.49232E-2 3.54025E-2 2.77758E-2 2.7904E-2 3.56504E-2 5.37509E-2 6.23523E-2 3.88116E-2 3.24953E-2 3.08292E-2 2.91265E-2 3.61744E-2 4.12548E-2 4.73221E-2 2.60739E-2 6.88041E-2 4.73208E-2 1.1226E-1 1.23082E-1 1.16424E-1 5.90891E-2 4.33297E-2 8.86045E-2 1.16975E-1 1.04964E-1 1.16256E-1 1.13147E-1 7.62186E-2 6.88927E-2 8.83666E-2 8.5434E-2 7.78864E-2 7.21443E-2 5.99208E-2 5.28359E-2 5.40971E-2 3.32027E-2 4.46888E-2 3.73705E-2 2.43071E-2 2.93349E-2 2.23264E-2 5.63269E-2 7.58193E-2 4.81257E-2 4.65039E-2 3.18827E-2 4.6768E-2 4.04685E-2 3.63854E-2 3.83399E-2 2.34369E-2 9.9746E-3 3.4358E-3 2.69571E-3 1.9242E-3 2.2358E-3 2.51056E-3 2.70849E-3 3.69173E-3 5.40361E-3 8.47203E-3 1.1943E-2 1.03838E-2 8.7647E-3 9.57603E-3 7.27912E-3 6.08583E-3 5.09265E-3 4.13001E-3 2.36109E-3 2.47098E-3 4.68648E-3 5.18134E-3 9.3215E-3 1.97276E-2 4.87256E-2 5.22687E-2 3.70127E-2 3.83529E-2 7.71096E-2 1.00308E-1 9.96673E-2 1.69722E-1 1.07925E-1 3.40556E-2 5.317E-2 6.70855E-2 2.03305E-1 1.54671E-1 4.366E-2 2.05145E-2 3.68084E-2 1.09891E-1 2.2908E-1 3.11548E-1 3.18864E-1 3.18498E-1 1.8185E-1 1.64227E-1 1.58792E-1 1.21967E-1 8.75357E-2 2.41541E-1 2.1932E-1 2.03054E-1 1.97021E-1 2.68486E-1 4.5165E-1 3.7029E-1 4.24621E-1 -9999 -9999 -9999 -9999 -9999 -9999 -9999 -9999 -9999 -9999 -9999 -9999 -9999 -9999 -9999 -9999 -9999 -9999 -9999 -9999 -9999 -9999 -9999 -9999 -9999 -9999 -9999 -9999 -9999 -9999 -9999 -9999 -9999 -9999 -9999 -9999 -9999 -9999 -9999 -9999 -9999 -9999 -9999 -9999 -9999 -9999 -9999 -9999
-9999 -9999 -9999 -9999 -9999 -9999 -9999 -9999 -9999 -9999 -9999 -9999 -9999 -9999 -9999 -9999 -9999 -9999 -9999 -9999 -9999 -9999 -9999 -9999 -9999 -9999 -9999 -9999 -9999 -9999 -9999 -9999 -9999 -9999 -9999 -9999 -9999 -9999 -9999 -9999 -9999 -9999 -9999 -9999 -9999 -9999 -9999 -9999 -9999 -9999 -9999 -9999 -9999 -9999 -9999 -9999 -9999 2.8862E-2 2.92301E-2 2.98117E-2 2.73141E-2 2.78587E-2 2.54455E-2 2.62265E-2 2.70418E-2 2.44164E-2 2.50741E-2 2.56441E-2 2.3178E-2 2.37891E-2 2.15656E-2 2.20206E-2 2.25893E-2 2.05076E-2 2.10866E-2 2.17822E-2 1.94849E-2 1.97969E-2 2.02279E-2 1.82869E-2 1.87095E-2 8.26342E-2 8.28135E-2 8.26342E-2 7.27989E-2 7.58879E-2 7.76363E-2 6.84207E-2 6.71923E-2 1.29948E-2 1.12813E-2 1.13391E-2 1.13102E-2 1.11494E-2 9.22799E-3 9.28819E-3 1.25803E-2 3.37279E-2 6.53936E-2 2.03286E-1 1.99375E-1 1.60212E-1 1.50549E-1 1.31271E-1 9.97239E-2 6.30026E-2 3.95727E-2 3.01023E-2 2.96226E-2 3.46506E-2 6.66096E-2 1.07464E-1 6.3619E-2 4.90498E-2 3.10555E-2 2.68194E-2 2.73172E-2 3.14087E-2 3.40214E-2 4.08838E-2 2.66268E-2 6.73923E-2 8.76255E-2 1.15515E-1 1.09945E-1 5.12745E-2 5.16358E-2 1.01238E-1 1.17891E-1 1.03616E-1 1.08487E-1 7.94205E-2 5.75459E-2 6.02128E-2 8.21317E-2 8.25898E-2 7.71587E-2 7.527E-2 5.45476E-2 5.29153E-2 5.39489E-2 3.81862E-2 3.85905E-2 4.50846E-2 2.4892E-2 3.28144E-2 3.70237E-2 4.79109E-2 4.63114E-2 4.00882E-2 2.90332E-2 3.70474E-2 4.33332E-2 2.72442E-2 3.25611E-2 1.99202E-2 1.04441E-2 5.20315E-3 2.55303E-3 1.35045E-3 9.15801E-4 1.12966E-3 1.73909E-3 3.17658E-3 4.50314E-3 4.51131E-3 4.37415E-3 5.7999E-3 7.22703E-3 8.78166E-3 7.44737E-3 8.89906E-3 5.97268E-3 4.45349E-3 6.19589E-3 3.5376E-3 2.45178E-3 3.53104E-3 6.3375E-3 9.69693E-3 1.85844E-2 4.38355E-2 3.0706E-2 1.29939E-2 2.13338E-2 6.95609E-2 9.34759E-2 1.09827E-1 1.1362E-1 5.84821E-2 3.50227E-2 6.17234E-2 1.23038E-1 2.6697E-1 1.6973E-1 7.33849E-2 5.29307E-2 7.88604E-2 1.79436E-1 2.2305E-1 2.94592E-1 2.27936E-1 1.80612E-1 1.89926E-1 1.6826E-1 1.1127E-1 8.90547E-2 2.20971E-1 2.17856E-1 2.01395E-1 1.87443E-1 2.01119E-1 3.63766E-1 3.7029E-1 3.62756E-1 4.72468E-1 -9999 -9999 -9999 -9999 -9999 -9999 -9999 -9999 -9999 -9999 -9999 -9999 -9999 -9999 -9999 -9999 -9999 -9999 -9999 -9999 -9999 -9999 -9999 -9999 -9999 -9999 -9999 -9999 -9999 -9999 -9999 -9999 -9999 -9999 -9999 -9999 -9999 -9999 -9999 -9999 -9999 -9999 -9999 -9999 -9999 -9999 -9999 -9999
-9999 -9999 -9999 -9999 -9999 -9999 -9999 -9999 -9999 -9999 -9999 -9999 -9999 -9999 -9999 -9999 -9999 -9999 -9999 -9999 -9999 -9999 -9999 -9999 -9999 -9999 -9999 -9999 -9999 -9999 -9999 -9999 -9999 -9999 -9999 -9999 -9999 -9999 -9999 -9999 -9999 -9999 -9999 -9999 -9999 -9999 -9999 -9999 -9999 -9999 -9999 -9999 -9999 -9999 -9999 3.21086E-2 3.23288E-2 2.91889E-2 2.9478E-2 2.70076E-2 2.74686E-2 2.80162E-2 2.55175E-2 2.60664E-2 2.6822E-2 2.4267E-2 2.51768E-2 2.26151E-2 2.32255E-2 2.40105E-2 2.18173E-2 2.23809E-2 2.30118E-2 2.09404E-2 2.17318E-2 1.9621E-2 1.98723E-2 2.01257E-2 1.80562E-2 1.838E-2 1.88525E-2 1.68411E-2 8.55459E-2 8.44434E-2 7.47363E-2 7.71746E-2 7.88485E-2 6.93328E-2 6.83383E-2 1.32122E-2 1.13972E-2 1.13972E-2 1.14118E-2 9.73641E-3 9.47112E-3 9.5484E-3 1.33861E-2 4.19879E-2 7.84533E-2 1.94104E-1 1.63389E-1 1.50951E-1 1.34996E-1 1.21417E-1 8.62392E-2 6.58979E-2 4.54133E-2 3.46835E-2 3.6716E-2 5.58203E-2 8.74592E-2 1.10294E-1 9.15825E-2 8.67694E-2 4.65855E-2 3.3944E-2 3.08722E-2 3.07885E-2 3.4506E-2 4.65855E-2 3.04501E-2 1.26552E-1 1.03849E-1 9.95537E-2 1.00576E-1 5.60642E-2 5.16831E-2 9.8596E-2 1.3627E-1 1.0638E-1 7.66176E-2 8.12224E-2 6.93116E-2 6.79086E-2 7.92901E-2 7.45675E-2 7.45675E-2 7.30851E-2 6.38982E-2 4.45872E-2 5.39558E-2 4.65541E-2 2.07805E-2 2.59464E-2 1.99026E-2 1.44333E-2 2.38974E-2 5.30663E-2 4.87302E-2 4.02664E-2 3.77255E-2 2.51565E-2 2.24166E-2 2.27844E-2 2.93124E-2 2.36894E-2 1.48304E-2 7.78599E-3 6.04563E-3 2.43196E-3 1.87945E-3 1.21992E-3 1.29932E-3 1.30949E-3 1.73167E-3 1.67714E-3 1.93365E-3 3.05787E-3 4.54376E-3 7.2468E-3 7.08392E-3 7.51647E-3 6.00152E-3 6.8554E-3 4.65824E-3 2.95077E-3 2.35304E-3 4.45722E-3 8.02733E-3 1.05661E-2 2.64683E-2 3.41838E-2 2.65519E-2 1.26985E-2 3.014E-2 6.45556E-2 8.60148E-2 1.33005E-1 1.02771E-1 4.74213E-2 5.18712E-2 1.16489E-1 2.60274E-1 2.3749E-1 1.19443E-1 8.341E-2 8.80057E-2 1.68493E-1 2.36257E-1 3.17793E-1 3.16224E-1 2.31166E-1 2.81392E-1 2.38148E-1 1.47761E-1 9.16391E-2 7.48875E-2 2.03501E-1 2.03054E-1 1.89803E-1 1.97608E-1 2.87511E-1 4.22301E-1 3.85545E-1 4.24621E-1 4.6991E-1 -9999 -9999 -9999 -9999 -9999 -9999 -9999 -9999 -9999 -9999 -9999 -9999 -9999 -9999 -9999 -9999 -9999 -9999 -9999 -9999 -9999 -9999 -9999 -9999 -9999 -9999 -9999 -9999 -9999 -9999 -9999 -9999 -9999 -9999 -9999 -9999 -9999 -9999 -9999 -9999 -9999 -9999 -9999 -9999 -9999 -9999 -9999 -9999
-9999 -9999 -9999 -9999 -9999 -9999 -9999 -9999 -9999 -9999 -9999 -9999 -9999 -9999 -9999 -9999 -9999 -9999 -9999 -9999 -9999 -9999 -9999 -9999 -9999 -9999 -9999 -9999 -9999 -9999 -9999 -9999 -9999 -9999 -9999 -9999 -9999 -9999 -9999 -9999 -9999 -9999 -9999 -9999 -9999 -9999 -9999 -9999 -9999 -9999 -9999 -9999 -9999 -9999 -9999 3.24025E-2 2.93951E-2 2.9561E-2 2.99799E-2 2.73913E-2 2.79373E-2 2.84138E-2 2.58543E-2 2.63876E-2 2.38242E-2 2.43665E-2 2.52283E-2 2.28012E-2 2.34165E-2 2.40105E-2 2.18679E-2 2.26942E-2 2.05553E-2 2.13325E-2 2.20812E-2 1.9948E-2 2.0305E-2 2.05378E-2 1.838E-2 1.86621E-2 1.91173E-2 1.71217E-2 1.73407E-2 8.78423E-2 7.75437E-2 7.79145E-2 1.54234E-2 1.35363E-2 1.3416E-2 1.33647E-2 1.15438E-2 1.1485E-2 1.1485E-2 9.87982E-3 9.73641E-3 9.89588E-3 1.19822E-2 4.50409E-2 9.27457E-2 2.08301E-1 1.74732E-1 1.53399E-1 1.25616E-1 1.12469E-1 8.68525E-2 6.87389E-2 5.22966E-2 3.91267E-2 4.0334E-2 7.84195E-2 1.11377E-1 1.25986E-1 1.36705E-1 1.01276E-1 7.56261E-2 5.23252E-2 4.50428E-2 4.19103E-2 2.05067E-2 2.62273E-2 4.75545E-2 8.93473E-2 9.73961E-2 5.71794E-2 5.51963E-2 4.93049E-2 6.03029E-2 1.12658E-1 7.12586E-2 1.20796E-1 6.36436E-2 6.44632E-2 7.83773E-2 7.90299E-2 7.98321E-2 7.98321E-2 7.71587E-2 6.27749E-2 5.46184E-2 3.09897E-2 4.35299E-2 5.46888E-2 1.98496E-2 1.11991E-2 1.59248E-2 2.07122E-2 3.29063E-2 4.57928E-2 5.22E-2 3.97085E-2 2.49797E-2 2.38991E-2 1.25274E-2 1.94384E-2 2.2729E-2 1.84079E-2 1.56801E-2 1.20275E-2 8.66958E-3 6.81888E-3 5.89215E-3 2.33613E-3 9.89375E-4 1.12056E-3 1.19883E-3 1.57821E-3 1.81734E-3 2.50653E-3 3.74166E-3 6.02748E-3 6.17531E-3 7.10972E-3 6.14475E-3 7.34063E-3 4.95993E-3 4.31374E-3 4.39066E-3 5.30619E-3 7.77073E-3 9.08212E-3 1.65906E-2 1.90556E-2 1.31746E-2 1.12558E-2 2.60868E-2 3.54788E-2 7.13835E-2 1.35865E-1 1.0781E-1 1.49588E-1 8.13033E-2 1.07172E-1 2.50309E-1 1.92755E-1 1.27492E-1 8.3769E-2 1.06107E-1 1.74081E-1 2.50093E-1 3.11872E-1 2.96878E-1 2.50613E-1 1.78688E-1 1.4175E-1 1.06191E-1 7.92103E-2 2.04894E-1 2.12119E-1 1.97065E-1 1.98152E-1 2.4926E-1 3.91747E-1 3.7029E-1 2.88825E-1 4.40549E-1 4.47418E-1 -9999 -9999 -9999 -9999 -9999 -9999 -9999 -9999 -9999 -9999 -9999 -9999 -9999 -9999 -9999 -9999 -9999 -9999 -9999 -9999 -9999 -9999 -9999 -9999 -9999 -9999 -9999 -9999 -9999 -9999 -9999 -9999 -9999 -9999 -9999 -9999 -9999 -9999 -9999 -9999 -9999 -9999 -9999 -9999 -9999 -9999 -9999 -9999
-9999 -9999 -9999 -9999 -9999 -9999 -9999 -9999 -9999 -9999 -9999 -9999 -9999 -9999 -9999 -9999 -9999 -9999 -9999 -9999 -9999 -9999 -9999 -9999 -9999 -9999 -9999 -9999 -9999 -9999 -9999 -9999 -9999 -9999 -9999 -9999 -9999 -9999 -9999 -9999 -9999 -9999 -9999 -9999 -9999 -9999 -9999 -9999 -9999 -9999 -9999 -9999 -9999 -9999 -9999 3.25504E-2 2.96861E-2 2.99377E-2 3.03618E-2 2.77802E-2 2.82939E-2 2.58543E-2 2.66583E-2 2.7097E-2 2.44664E-2 2.49718E-2 2.57491E-2 2.3178E-2 2.38443E-2 2.16157E-2 2.23291E-2 2.29586E-2 2.08919E-2 2.15313E-2 2.22493E-2 2.01002E-2 2.05118E-2 2.08258E-2 1.86148E-2 1.90206E-2 1.70782E-2 1.75398E-2 1.81647E-2 1.59515E-2 1.60174E-2 1.58858E-2 1.36926E-2 1.35536E-2 1.35018E-2 1.17073E-2 1.17073E-2 1.16327E-2 1.16179E-2 9.99281E-3 1.18221E-2 1.014E-2 1.24726E-2 4.9376E-2 9.48383E-2 1.91844E-1 1.84077E-1 1.67269E-1 1.47562E-1 1.10571E-1 9.15795E-2 7.85187E-2 6.34202E-2 4.94561E-2 5.33825E-2 8.92926E-2 1.25542E-1 1.32567E-1 1.15459E-1 1.12852E-1 1.01167E-1 9.67963E-2 3.29676E-2 3.26719E-2 3.36805E-2 3.44613E-2 5.05585E-2 8.50238E-2 1.24713E-1 4.47125E-2 3.42205E-2 4.40543E-2 8.28536E-2 1.32125E-1 5.77742E-2 1.17135E-1 1.09218E-1 7.08991E-2 7.60198E-2 7.92793E-2 7.98321E-2 1.21155E-1 6.96239E-2 4.37869E-2 3.98683E-2 1.84128E-2 2.64829E-2 3.96959E-2 2.19202E-2 9.56707E-3 1.27809E-2 1.44255E-2 5.23134E-2 9.22658E-2 5.54449E-2 5.02458E-2 3.31295E-2 2.08442E-2 1.91904E-2 1.34514E-2 6.64505E-3 5.67366E-3 6.22271E-3 6.10529E-3 7.10947E-3 7.09301E-3 5.11956E-3 2.85777E-3 1.49938E-3 2.10311E-3 1.76535E-3 1.1537E-3 1.27022E-3 1.79971E-3 2.58565E-3 4.97402E-3 7.2359E-3 7.39317E-3 8.22241E-3 7.28543E-3 6.96966E-3 6.82078E-3 1.12587E-2 8.16441E-3 1.04882E-2 7.60418E-3 8.48626E-3 1.05676E-2 1.96737E-2 2.92044E-2 6.30957E-2 1.07845E-1 9.72121E-2 1.34855E-1 1.55159E-1 1.46598E-1 1.19563E-1 9.51026E-2 1.9891E-1 2.06755E-1 1.85454E-1 2.02518E-1 1.34387E-1 1.39302E-1 1.91914E-1 2.86678E-1 2.66333E-1 1.5765E-1 1.04909E-1 9.59147E-2 8.15346E-2 2.10819E-1 1.94757E-1 1.97336E-1 5.99259E-2 8.21455E-2 3.18026E-1 3.62756E-1 3.93261E-1 2.85081E-1 4.80562E-1 -9999 -9999 -9999 -9999 -9999 -9999 -9999 -9999 -9999 -9999 -9999 -9999 -9999 -9999 -9999 -9999 -9999 -9999 -9999 -9999 -9999 -9999 -9999 -9999 -9999 -9999 -9999 -9999 -9999 -9999 -9999 -9999 -9999 -9999 -9999 -9999 -9999 -9999 -9999 -9999 -9999 -9999 -9999 -9999 -9999 -9999 -9999 -9999 -9999
[truncated: 572,005 more chars]
