# Supplementary material for: Alien species revises systematic status: integrative species delimitation of two similar taxa of Symbrenthia Hübner, [1819] (Lepidoptera, Nymphalidae)
Source: PeerJ. 2023 Jan 30;11:e14644. doi: 10.7717/peerj.14644 (PMC9893915; doi:10.7717/peerj.14644)
Supplement: Supplemental Information 6 [file peerj-11-14644-s006.zip › SDM/early_stage/MAXENT/past_2012_output/lunica_min.asc]

ncols         264
nrows         468
xllcorner     119.7998599118
yllcorner     21.499860665
cellsize      0.00833333330000001
NODATA_value  -9999
-9999 -9999 -9999 -9999 -9999 -9999 -9999 -9999 -9999 -9999 -9999 -9999 -9999 -9999 -9999 -9999 -9999 -9999 -9999 6.28448E-2 -9999 -9999 -9999 -9999 -9999 -9999 -9999 -9999 -9999 -9999 -9999 -9999 -9999 -9999 -9999 -9999 -9999 -9999 -9999 -9999 -9999 -9999 -9999 -9999 -9999 -9999 -9999 -9999 -9999 -9999 -9999 -9999 -9999 -9999 -9999 -9999 -9999 -9999 -9999 -9999 -9999 -9999 -9999 -9999 -9999 -9999 -9999 -9999 -9999 -9999 -9999 -9999 -9999 -9999 -9999 -9999 -9999 -9999 -9999 -9999 -9999 -9999 -9999 -9999 -9999 -9999 -9999 -9999 -9999 -9999 -9999 -9999 -9999 -9999 -9999 -9999 -9999 -9999 -9999 -9999 -9999 -9999 -9999 -9999 -9999 -9999 -9999 -9999 -9999 -9999 -9999 -9999 -9999 -9999 -9999 -9999 -9999 -9999 -9999 -9999 -9999 -9999 -9999 -9999 -9999 -9999 -9999 -9999 -9999 -9999 -9999 -9999 -9999 -9999 -9999 -9999 -9999 -9999 -9999 -9999 -9999 -9999 -9999 -9999 -9999 -9999 -9999 -9999 -9999 -9999 -9999 -9999 -9999 -9999 -9999 -9999 -9999 -9999 -9999 -9999 -9999 -9999 -9999 -9999 -9999 -9999 -9999 -9999 -9999 -9999 -9999 -9999 -9999 -9999 -9999 -9999 -9999 -9999 -9999 -9999 -9999 -9999 -9999 -9999 -9999 -9999 -9999 -9999 -9999 -9999 -9999 -9999 -9999 -9999 -9999 -9999 -9999 -9999 -9999 -9999 -9999 -9999 -9999 -9999 -9999 -9999 -9999 -9999 -9999 -9999 -9999 -9999 -9999 -9999 -9999 -9999 -9999 -9999 -9999 -9999 -9999 -9999 -9999 -9999 -9999 -9999 -9999 -9999 -9999 -9999 -9999 -9999 -9999 -9999 -9999 -9999 -9999 -9999 -9999 -9999 -9999 -9999 -9999 -9999 -9999 -9999 -9999 -9999 -9999 -9999 -9999 -9999 -9999 -9999 -9999 -9999 -9999 -9999 -9999 -9999 -9999 -9999 -9999 -9999
-9999 -9999 -9999 -9999 -9999 -9999 -9999 -9999 -9999 -9999 -9999 -9999 -9999 -9999 -9999 -9999 -9999 -9999 -9999 -9999 -9999 -9999 -9999 -9999 -9999 -9999 -9999 -9999 -9999 -9999 -9999 -9999 -9999 -9999 -9999 -9999 -9999 -9999 -9999 -9999 -9999 -9999 -9999 -9999 -9999 -9999 -9999 -9999 -9999 -9999 -9999 -9999 -9999 -9999 -9999 -9999 -9999 -9999 -9999 -9999 -9999 -9999 -9999 -9999 -9999 -9999 -9999 -9999 -9999 -9999 -9999 -9999 -9999 -9999 -9999 -9999 -9999 -9999 -9999 -9999 -9999 -9999 -9999 -9999 -9999 -9999 -9999 -9999 -9999 -9999 -9999 -9999 -9999 -9999 -9999 -9999 -9999 -9999 -9999 -9999 -9999 -9999 -9999 -9999 -9999 -9999 -9999 -9999 -9999 -9999 -9999 -9999 -9999 -9999 -9999 -9999 -9999 -9999 -9999 -9999 -9999 -9999 -9999 -9999 -9999 -9999 -9999 -9999 -9999 -9999 -9999 -9999 -9999 -9999 -9999 -9999 -9999 -9999 -9999 -9999 -9999 -9999 -9999 -9999 -9999 -9999 -9999 -9999 -9999 -9999 -9999 -9999 -9999 -9999 -9999 -9999 -9999 -9999 -9999 -9999 -9999 -9999 -9999 -9999 -9999 -9999 -9999 -9999 -9999 -9999 -9999 -9999 -9999 -9999 -9999 -9999 -9999 -9999 -9999 -9999 -9999 -9999 -9999 -9999 -9999 -9999 -9999 -9999 -9999 -9999 -9999 -9999 -9999 -9999 -9999 -9999 -9999 -9999 -9999 -9999 -9999 -9999 -9999 -9999 -9999 -9999 -9999 -9999 -9999 -9999 -9999 -9999 -9999 -9999 -9999 -9999 -9999 -9999 -9999 -9999 -9999 -9999 -9999 -9999 -9999 -9999 -9999 -9999 -9999 -9999 -9999 -9999 -9999 -9999 -9999 -9999 -9999 -9999 -9999 -9999 -9999 -9999 -9999 -9999 -9999 -9999 -9999 -9999 -9999 -9999 -9999 -9999 -9999 -9999 -9999 -9999 -9999 -9999 -9999 -9999 -9999 -9999 -9999 -9999
-9999 8.93091E-2 -9999 -9999 -9999 -9999 -9999 -9999 -9999 -9999 -9999 -9999 -9999 -9999 -9999 -9999 -9999 -9999 -9999 -9999 -9999 -9999 -9999 -9999 -9999 -9999 -9999 -9999 -9999 -9999 -9999 -9999 -9999 -9999 -9999 -9999 -9999 -9999 -9999 -9999 -9999 -9999 -9999 -9999 -9999 -9999 -9999 -9999 -9999 -9999 -9999 -9999 -9999 -9999 -9999 -9999 -9999 -9999 -9999 -9999 -9999 -9999 -9999 -9999 -9999 -9999 -9999 -9999 -9999 -9999 -9999 -9999 -9999 -9999 -9999 -9999 -9999 -9999 -9999 -9999 -9999 -9999 -9999 -9999 -9999 -9999 -9999 -9999 -9999 -9999 -9999 -9999 -9999 -9999 -9999 -9999 -9999 -9999 -9999 -9999 -9999 -9999 -9999 -9999 -9999 -9999 -9999 -9999 -9999 -9999 -9999 -9999 -9999 -9999 -9999 -9999 -9999 -9999 -9999 -9999 -9999 -9999 -9999 -9999 -9999 -9999 -9999 -9999 -9999 -9999 -9999 -9999 -9999 -9999 -9999 -9999 -9999 -9999 -9999 -9999 -9999 -9999 -9999 -9999 -9999 -9999 -9999 -9999 -9999 -9999 -9999 -9999 -9999 -9999 -9999 -9999 -9999 -9999 -9999 -9999 -9999 -9999 -9999 -9999 -9999 -9999 -9999 -9999 -9999 -9999 -9999 -9999 -9999 -9999 -9999 -9999 -9999 -9999 -9999 -9999 -9999 -9999 -9999 -9999 -9999 -9999 -9999 -9999 -9999 -9999 -9999 -9999 -9999 -9999 -9999 -9999 -9999 -9999 -9999 -9999 -9999 -9999 -9999 -9999 -9999 -9999 -9999 -9999 -9999 -9999 -9999 -9999 -9999 -9999 -9999 -9999 -9999 -9999 -9999 -9999 -9999 -9999 -9999 -9999 -9999 -9999 -9999 -9999 -9999 -9999 -9999 -9999 -9999 -9999 -9999 -9999 -9999 -9999 -9999 -9999 -9999 -9999 -9999 -9999 -9999 -9999 -9999 -9999 -9999 -9999 -9999 -9999 -9999 -9999 -9999 -9999 -9999 -9999 -9999 -9999 -9999 -9999 -9999 -9999
-9999 -9999 -9999 -9999 -9999 -9999 -9999 -9999 -9999 -9999 -9999 -9999 -9999 -9999 -9999 -9999 -9999 -9999 -9999 -9999 -9999 -9999 -9999 -9999 -9999 -9999 -9999 -9999 -9999 -9999 -9999 -9999 -9999 -9999 -9999 -9999 -9999 -9999 -9999 -9999 -9999 -9999 -9999 -9999 -9999 -9999 -9999 -9999 -9999 -9999 -9999 -9999 -9999 -9999 -9999 -9999 -9999 -9999 -9999 -9999 -9999 -9999 -9999 -9999 -9999 -9999 -9999 -9999 -9999 -9999 -9999 -9999 -9999 -9999 -9999 -9999 -9999 -9999 -9999 -9999 -9999 -9999 -9999 -9999 -9999 -9999 -9999 -9999 -9999 -9999 -9999 -9999 -9999 -9999 -9999 -9999 -9999 -9999 -9999 -9999 -9999 -9999 -9999 -9999 -9999 -9999 -9999 -9999 -9999 -9999 -9999 -9999 -9999 -9999 -9999 -9999 -9999 -9999 -9999 -9999 -9999 -9999 -9999 -9999 -9999 -9999 -9999 -9999 -9999 -9999 -9999 -9999 -9999 -9999 -9999 -9999 -9999 -9999 -9999 -9999 -9999 -9999 -9999 -9999 -9999 -9999 -9999 -9999 -9999 -9999 -9999 -9999 -9999 -9999 -9999 -9999 -9999 -9999 -9999 -9999 -9999 -9999 -9999 -9999 -9999 -9999 -9999 -9999 -9999 -9999 -9999 -9999 -9999 -9999 -9999 -9999 -9999 -9999 -9999 -9999 -9999 -9999 -9999 -9999 -9999 -9999 -9999 -9999 -9999 -9999 -9999 -9999 -9999 -9999 -9999 -9999 -9999 -9999 -9999 -9999 -9999 -9999 -9999 -9999 -9999 -9999 -9999 -9999 -9999 -9999 -9999 -9999 -9999 -9999 -9999 -9999 -9999 -9999 -9999 -9999 -9999 -9999 -9999 -9999 -9999 -9999 -9999 -9999 -9999 -9999 -9999 -9999 -9999 -9999 -9999 -9999 -9999 -9999 -9999 -9999 -9999 -9999 -9999 -9999 -9999 -9999 -9999 -9999 -9999 -9999 -9999 -9999 -9999 -9999 -9999 -9999 -9999 -9999 -9999 -9999 -9999 -9999 -9999 -9999
-9999 -9999 -9999 -9999 -9999 -9999 -9999 -9999 -9999 -9999 -9999 -9999 -9999 -9999 -9999 -9999 -9999 -9999 -9999 -9999 -9999 -9999 -9999 -9999 -9999 -9999 -9999 -9999 -9999 -9999 -9999 -9999 -9999 -9999 -9999 -9999 -9999 -9999 -9999 -9999 -9999 -9999 -9999 -9999 -9999 -9999 -9999 -9999 -9999 -9999 -9999 -9999 -9999 -9999 -9999 -9999 -9999 -9999 -9999 -9999 -9999 -9999 -9999 -9999 -9999 -9999 -9999 -9999 -9999 -9999 -9999 -9999 -9999 -9999 -9999 -9999 -9999 -9999 -9999 -9999 -9999 -9999 -9999 -9999 -9999 -9999 -9999 -9999 -9999 -9999 -9999 -9999 -9999 -9999 -9999 -9999 -9999 -9999 -9999 -9999 -9999 -9999 -9999 -9999 -9999 -9999 -9999 -9999 -9999 -9999 -9999 -9999 -9999 -9999 -9999 -9999 -9999 -9999 -9999 -9999 -9999 -9999 -9999 -9999 -9999 -9999 -9999 -9999 -9999 -9999 -9999 -9999 -9999 -9999 -9999 -9999 -9999 -9999 -9999 -9999 -9999 -9999 -9999 -9999 -9999 -9999 -9999 -9999 -9999 -9999 -9999 -9999 -9999 -9999 -9999 -9999 -9999 -9999 -9999 -9999 -9999 -9999 -9999 -9999 -9999 -9999 -9999 -9999 -9999 -9999 -9999 -9999 -9999 -9999 -9999 -9999 -9999 -9999 -9999 -9999 -9999 -9999 -9999 -9999 -9999 -9999 -9999 -9999 -9999 -9999 -9999 -9999 -9999 -9999 -9999 -9999 -9999 -9999 -9999 -9999 -9999 -9999 -9999 -9999 -9999 -9999 -9999 -9999 -9999 -9999 -9999 -9999 -9999 -9999 -9999 -9999 -9999 -9999 -9999 -9999 -9999 -9999 -9999 -9999 -9999 -9999 -9999 -9999 -9999 -9999 -9999 -9999 -9999 -9999 -9999 -9999 -9999 -9999 -9999 -9999 -9999 -9999 -9999 -9999 -9999 -9999 -9999 -9999 -9999 -9999 -9999 -9999 -9999 -9999 -9999 -9999 -9999 -9999 -9999 -9999 -9999 -9999 -9999 -9999
-9999 -9999 -9999 -9999 -9999 -9999 -9999 -9999 -9999 -9999 -9999 -9999 -9999 -9999 -9999 -9999 -9999 -9999 -9999 -9999 -9999 -9999 -9999 -9999 -9999 -9999 -9999 -9999 -9999 -9999 -9999 -9999 -9999 -9999 -9999 -9999 -9999 -9999 -9999 -9999 -9999 -9999 -9999 -9999 -9999 -9999 -9999 -9999 -9999 -9999 -9999 -9999 -9999 -9999 -9999 -9999 -9999 -9999 -9999 -9999 -9999 -9999 -9999 -9999 -9999 -9999 -9999 -9999 -9999 -9999 -9999 -9999 -9999 -9999 -9999 -9999 -9999 -9999 -9999 -9999 -9999 -9999 -9999 -9999 -9999 -9999 -9999 -9999 -9999 -9999 -9999 -9999 -9999 -9999 -9999 -9999 -9999 -9999 -9999 -9999 -9999 -9999 -9999 -9999 -9999 -9999 -9999 -9999 -9999 -9999 -9999 -9999 -9999 -9999 -9999 -9999 -9999 -9999 -9999 -9999 -9999 -9999 -9999 -9999 -9999 -9999 -9999 -9999 -9999 -9999 -9999 -9999 -9999 -9999 -9999 -9999 -9999 -9999 -9999 -9999 -9999 -9999 -9999 -9999 -9999 -9999 -9999 -9999 -9999 -9999 -9999 -9999 -9999 -9999 -9999 -9999 -9999 -9999 -9999 -9999 -9999 -9999 -9999 -9999 -9999 -9999 -9999 -9999 -9999 -9999 -9999 -9999 -9999 -9999 -9999 -9999 -9999 -9999 -9999 -9999 -9999 -9999 -9999 -9999 -9999 -9999 -9999 -9999 -9999 -9999 -9999 -9999 -9999 -9999 -9999 -9999 -9999 -9999 -9999 -9999 -9999 -9999 -9999 -9999 -9999 -9999 -9999 -9999 -9999 -9999 -9999 -9999 -9999 -9999 -9999 -9999 -9999 -9999 -9999 -9999 -9999 -9999 -9999 -9999 -9999 -9999 -9999 -9999 -9999 -9999 -9999 -9999 -9999 -9999 -9999 -9999 -9999 -9999 -9999 -9999 -9999 -9999 -9999 -9999 -9999 -9999 -9999 -9999 -9999 -9999 -9999 -9999 -9999 -9999 -9999 -9999 -9999 -9999 -9999 -9999 -9999 -9999 -9999 -9999
-9999 -9999 -9999 -9999 -9999 -9999 -9999 -9999 -9999 -9999 -9999 -9999 -9999 -9999 -9999 -9999 -9999 -9999 -9999 -9999 -9999 -9999 -9999 -9999 -9999 -9999 -9999 -9999 -9999 -9999 -9999 -9999 -9999 -9999 -9999 -9999 -9999 -9999 -9999 -9999 -9999 -9999 -9999 -9999 -9999 -9999 -9999 -9999 -9999 -9999 -9999 -9999 -9999 -9999 -9999 -9999 -9999 -9999 -9999 -9999 -9999 -9999 -9999 -9999 -9999 -9999 -9999 -9999 -9999 -9999 -9999 -9999 -9999 -9999 -9999 -9999 -9999 -9999 -9999 -9999 -9999 -9999 -9999 -9999 -9999 -9999 -9999 -9999 -9999 -9999 -9999 -9999 -9999 -9999 -9999 -9999 -9999 -9999 -9999 -9999 -9999 -9999 -9999 -9999 -9999 -9999 -9999 -9999 -9999 -9999 -9999 -9999 -9999 -9999 -9999 -9999 -9999 -9999 -9999 -9999 -9999 -9999 -9999 -9999 -9999 -9999 -9999 -9999 -9999 -9999 -9999 -9999 -9999 -9999 -9999 -9999 -9999 -9999 -9999 -9999 -9999 -9999 -9999 -9999 -9999 -9999 -9999 -9999 -9999 -9999 -9999 -9999 -9999 -9999 -9999 -9999 -9999 -9999 -9999 -9999 -9999 -9999 -9999 -9999 -9999 -9999 -9999 -9999 -9999 -9999 -9999 -9999 -9999 -9999 -9999 -9999 -9999 -9999 -9999 -9999 -9999 -9999 -9999 -9999 -9999 -9999 -9999 -9999 -9999 -9999 -9999 -9999 -9999 -9999 -9999 -9999 -9999 -9999 -9999 -9999 -9999 -9999 -9999 -9999 -9999 -9999 -9999 -9999 -9999 -9999 -9999 -9999 -9999 -9999 -9999 -9999 -9999 -9999 -9999 -9999 -9999 -9999 -9999 -9999 -9999 -9999 -9999 -9999 -9999 -9999 -9999 -9999 -9999 -9999 -9999 -9999 -9999 -9999 -9999 -9999 -9999 -9999 -9999 -9999 -9999 -9999 -9999 -9999 -9999 -9999 -9999 -9999 -9999 -9999 -9999 -9999 -9999 -9999 -9999 -9999 -9999 -9999 -9999 -9999
-9999 -9999 -9999 -9999 -9999 -9999 -9999 -9999 -9999 -9999 -9999 -9999 -9999 -9999 -9999 -9999 -9999 -9999 -9999 -9999 -9999 -9999 -9999 -9999 -9999 -9999 -9999 -9999 -9999 -9999 -9999 -9999 -9999 -9999 -9999 -9999 -9999 -9999 -9999 -9999 -9999 -9999 -9999 -9999 -9999 -9999 -9999 -9999 -9999 -9999 -9999 -9999 -9999 -9999 -9999 -9999 -9999 -9999 -9999 -9999 -9999 -9999 -9999 -9999 -9999 -9999 -9999 -9999 -9999 -9999 -9999 -9999 -9999 -9999 -9999 -9999 -9999 -9999 -9999 -9999 -9999 -9999 -9999 -9999 -9999 -9999 -9999 -9999 -9999 -9999 -9999 -9999 -9999 -9999 -9999 -9999 -9999 -9999 -9999 -9999 -9999 -9999 -9999 -9999 -9999 -9999 -9999 -9999 -9999 -9999 -9999 -9999 -9999 -9999 -9999 -9999 -9999 -9999 -9999 -9999 -9999 -9999 -9999 -9999 -9999 -9999 -9999 -9999 -9999 -9999 -9999 -9999 -9999 -9999 -9999 -9999 -9999 -9999 -9999 -9999 -9999 -9999 -9999 -9999 -9999 -9999 -9999 -9999 -9999 -9999 -9999 -9999 -9999 -9999 -9999 -9999 -9999 -9999 -9999 -9999 -9999 -9999 -9999 -9999 -9999 -9999 -9999 -9999 -9999 -9999 -9999 -9999 -9999 -9999 -9999 -9999 -9999 -9999 -9999 -9999 -9999 -9999 -9999 -9999 -9999 -9999 -9999 -9999 -9999 -9999 -9999 -9999 -9999 -9999 -9999 -9999 -9999 -9999 -9999 -9999 -9999 -9999 -9999 -9999 -9999 -9999 -9999 -9999 -9999 -9999 -9999 -9999 -9999 -9999 -9999 -9999 -9999 -9999 -9999 -9999 -9999 -9999 -9999 -9999 -9999 -9999 -9999 -9999 -9999 -9999 -9999 -9999 -9999 -9999 -9999 -9999 -9999 -9999 -9999 -9999 -9999 -9999 -9999 -9999 -9999 -9999 -9999 -9999 -9999 -9999 -9999 -9999 -9999 -9999 -9999 -9999 -9999 -9999 -9999 -9999 -9999 -9999 -9999 -9999
-9999 -9999 -9999 -9999 -9999 -9999 -9999 -9999 -9999 -9999 -9999 -9999 -9999 -9999 -9999 -9999 -9999 -9999 -9999 -9999 -9999 -9999 -9999 -9999 -9999 -9999 -9999 -9999 -9999 -9999 -9999 -9999 -9999 -9999 -9999 -9999 -9999 -9999 -9999 -9999 -9999 -9999 -9999 -9999 -9999 -9999 -9999 -9999 -9999 -9999 -9999 -9999 -9999 -9999 -9999 -9999 -9999 -9999 -9999 -9999 -9999 -9999 -9999 -9999 -9999 -9999 -9999 -9999 -9999 -9999 -9999 -9999 -9999 -9999 -9999 -9999 -9999 -9999 -9999 -9999 -9999 -9999 -9999 -9999 -9999 -9999 -9999 -9999 -9999 -9999 -9999 -9999 -9999 -9999 -9999 -9999 -9999 -9999 -9999 -9999 -9999 -9999 -9999 -9999 -9999 -9999 -9999 -9999 -9999 -9999 -9999 -9999 -9999 -9999 -9999 -9999 -9999 -9999 -9999 -9999 -9999 -9999 -9999 -9999 -9999 -9999 -9999 -9999 -9999 -9999 -9999 -9999 -9999 -9999 -9999 -9999 -9999 -9999 -9999 -9999 -9999 -9999 -9999 -9999 -9999 -9999 -9999 -9999 -9999 -9999 -9999 -9999 -9999 -9999 -9999 -9999 -9999 -9999 -9999 -9999 -9999 -9999 -9999 -9999 -9999 -9999 -9999 -9999 -9999 -9999 -9999 -9999 -9999 -9999 -9999 -9999 -9999 -9999 -9999 -9999 -9999 -9999 -9999 -9999 -9999 -9999 -9999 -9999 -9999 -9999 -9999 -9999 -9999 -9999 -9999 -9999 -9999 -9999 -9999 -9999 -9999 -9999 -9999 -9999 -9999 -9999 -9999 -9999 -9999 -9999 -9999 -9999 -9999 -9999 -9999 -9999 -9999 -9999 -9999 -9999 -9999 -9999 -9999 -9999 -9999 -9999 -9999 -9999 -9999 -9999 -9999 -9999 -9999 -9999 -9999 -9999 -9999 -9999 -9999 -9999 -9999 -9999 -9999 -9999 -9999 -9999 -9999 -9999 -9999 -9999 -9999 -9999 -9999 -9999 -9999 -9999 -9999 -9999 -9999 -9999 -9999 -9999 -9999 -9999
-9999 -9999 -9999 -9999 -9999 -9999 -9999 -9999 -9999 -9999 -9999 -9999 -9999 -9999 -9999 -9999 -9999 -9999 -9999 -9999 -9999 -9999 -9999 -9999 -9999 -9999 -9999 -9999 -9999 -9999 -9999 -9999 -9999 -9999 -9999 -9999 -9999 -9999 -9999 -9999 -9999 -9999 -9999 -9999 -9999 -9999 -9999 -9999 -9999 -9999 -9999 -9999 -9999 -9999 -9999 -9999 -9999 -9999 -9999 -9999 -9999 -9999 -9999 -9999 -9999 -9999 -9999 -9999 -9999 -9999 -9999 -9999 -9999 -9999 -9999 -9999 -9999 -9999 -9999 -9999 -9999 -9999 -9999 -9999 -9999 -9999 -9999 -9999 -9999 -9999 -9999 -9999 -9999 -9999 -9999 -9999 -9999 -9999 -9999 -9999 -9999 -9999 -9999 -9999 -9999 -9999 -9999 -9999 -9999 -9999 -9999 -9999 -9999 -9999 -9999 -9999 -9999 -9999 -9999 -9999 -9999 -9999 -9999 -9999 -9999 -9999 -9999 -9999 -9999 -9999 -9999 -9999 -9999 -9999 -9999 -9999 -9999 -9999 -9999 -9999 -9999 -9999 -9999 -9999 -9999 -9999 -9999 -9999 -9999 -9999 -9999 -9999 -9999 -9999 -9999 -9999 -9999 -9999 -9999 -9999 -9999 -9999 -9999 -9999 -9999 -9999 -9999 -9999 -9999 -9999 -9999 -9999 -9999 -9999 -9999 -9999 -9999 -9999 -9999 -9999 -9999 -9999 -9999 -9999 -9999 -9999 -9999 -9999 -9999 -9999 -9999 -9999 -9999 -9999 -9999 -9999 -9999 -9999 -9999 -9999 -9999 -9999 -9999 -9999 -9999 -9999 -9999 -9999 -9999 -9999 -9999 -9999 -9999 -9999 -9999 -9999 -9999 -9999 -9999 -9999 -9999 -9999 -9999 -9999 -9999 -9999 -9999 -9999 -9999 -9999 -9999 -9999 -9999 -9999 -9999 -9999 -9999 -9999 -9999 -9999 -9999 -9999 -9999 -9999 -9999 -9999 -9999 -9999 -9999 -9999 -9999 -9999 -9999 -9999 -9999 -9999 -9999 -9999 -9999 -9999 -9999 -9999 -9999 -9999
-9999 -9999 -9999 -9999 -9999 -9999 -9999 -9999 -9999 -9999 -9999 -9999 -9999 -9999 -9999 -9999 -9999 -9999 -9999 -9999 -9999 -9999 -9999 -9999 -9999 -9999 -9999 -9999 -9999 -9999 -9999 -9999 -9999 -9999 -9999 -9999 -9999 -9999 -9999 -9999 -9999 -9999 -9999 -9999 -9999 -9999 -9999 -9999 -9999 -9999 -9999 -9999 -9999 -9999 -9999 -9999 -9999 -9999 -9999 -9999 -9999 -9999 -9999 -9999 -9999 -9999 -9999 -9999 -9999 -9999 -9999 -9999 -9999 -9999 -9999 -9999 -9999 -9999 -9999 -9999 -9999 -9999 -9999 -9999 -9999 -9999 -9999 -9999 -9999 -9999 -9999 -9999 -9999 -9999 -9999 -9999 -9999 -9999 -9999 -9999 -9999 -9999 -9999 -9999 -9999 -9999 -9999 -9999 -9999 -9999 -9999 -9999 -9999 -9999 -9999 -9999 -9999 -9999 -9999 -9999 -9999 -9999 -9999 -9999 -9999 -9999 -9999 -9999 -9999 -9999 -9999 -9999 -9999 -9999 -9999 -9999 -9999 -9999 -9999 -9999 -9999 -9999 -9999 -9999 -9999 -9999 -9999 -9999 -9999 -9999 -9999 -9999 -9999 -9999 -9999 -9999 -9999 -9999 -9999 -9999 -9999 -9999 -9999 -9999 -9999 -9999 -9999 -9999 -9999 -9999 -9999 -9999 -9999 -9999 -9999 -9999 -9999 -9999 -9999 -9999 -9999 -9999 -9999 -9999 -9999 -9999 -9999 -9999 -9999 -9999 -9999 -9999 -9999 -9999 -9999 -9999 -9999 -9999 -9999 -9999 -9999 -9999 -9999 -9999 -9999 -9999 -9999 -9999 -9999 -9999 -9999 -9999 -9999 -9999 -9999 -9999 -9999 -9999 -9999 -9999 -9999 -9999 -9999 -9999 -9999 -9999 -9999 -9999 -9999 -9999 -9999 -9999 -9999 -9999 -9999 -9999 -9999 -9999 -9999 -9999 -9999 -9999 -9999 -9999 -9999 -9999 -9999 -9999 -9999 -9999 -9999 -9999 -9999 -9999 -9999 -9999 -9999 -9999 -9999 -9999 -9999 -9999 -9999 -9999
-9999 -9999 -9999 -9999 -9999 -9999 -9999 -9999 -9999 -9999 -9999 -9999 -9999 -9999 -9999 -9999 -9999 -9999 -9999 -9999 -9999 -9999 -9999 -9999 -9999 -9999 -9999 -9999 -9999 -9999 -9999 -9999 -9999 -9999 -9999 -9999 -9999 -9999 -9999 -9999 -9999 -9999 -9999 -9999 -9999 -9999 -9999 -9999 -9999 -9999 -9999 -9999 -9999 -9999 -9999 -9999 -9999 -9999 -9999 -9999 -9999 -9999 -9999 -9999 -9999 -9999 -9999 -9999 -9999 -9999 -9999 -9999 -9999 -9999 -9999 -9999 -9999 -9999 -9999 -9999 -9999 -9999 -9999 -9999 -9999 -9999 -9999 -9999 -9999 -9999 -9999 -9999 -9999 -9999 -9999 -9999 -9999 -9999 -9999 -9999 -9999 -9999 -9999 -9999 -9999 -9999 -9999 -9999 -9999 -9999 -9999 -9999 -9999 -9999 -9999 -9999 -9999 -9999 -9999 -9999 -9999 -9999 -9999 -9999 -9999 -9999 -9999 -9999 -9999 -9999 -9999 -9999 -9999 -9999 -9999 -9999 -9999 -9999 -9999 -9999 -9999 -9999 -9999 -9999 -9999 -9999 -9999 -9999 -9999 -9999 -9999 -9999 -9999 -9999 -9999 -9999 -9999 -9999 -9999 -9999 -9999 -9999 -9999 -9999 -9999 -9999 -9999 -9999 -9999 -9999 -9999 -9999 -9999 -9999 -9999 -9999 -9999 -9999 -9999 -9999 -9999 -9999 -9999 -9999 -9999 -9999 -9999 -9999 -9999 -9999 -9999 -9999 -9999 -9999 -9999 -9999 -9999 -9999 -9999 -9999 -9999 -9999 -9999 -9999 -9999 -9999 -9999 6.77474E-1 6.75376E-1 -9999 -9999 6.72696E-1 6.68462E-1 -9999 -9999 -9999 -9999 -9999 -9999 -9999 -9999 -9999 -9999 -9999 -9999 -9999 -9999 -9999 -9999 -9999 -9999 -9999 -9999 -9999 -9999 -9999 -9999 -9999 -9999 -9999 -9999 -9999 -9999 -9999 -9999 -9999 -9999 -9999 -9999 -9999 -9999 -9999 -9999 -9999 -9999 -9999 -9999 -9999 -9999 -9999 -9999 -9999 -9999 -9999
-9999 -9999 -9999 -9999 -9999 -9999 -9999 -9999 -9999 -9999 -9999 -9999 -9999 -9999 -9999 -9999 -9999 -9999 -9999 -9999 -9999 -9999 -9999 -9999 -9999 -9999 -9999 -9999 -9999 -9999 -9999 -9999 -9999 -9999 -9999 -9999 -9999 -9999 -9999 -9999 -9999 -9999 -9999 -9999 -9999 -9999 -9999 -9999 -9999 -9999 -9999 -9999 -9999 -9999 -9999 -9999 -9999 -9999 -9999 -9999 -9999 -9999 -9999 -9999 -9999 -9999 -9999 -9999 -9999 -9999 -9999 -9999 -9999 -9999 -9999 -9999 -9999 -9999 -9999 -9999 -9999 -9999 -9999 -9999 -9999 -9999 -9999 -9999 -9999 -9999 -9999 -9999 -9999 -9999 -9999 -9999 -9999 -9999 -9999 -9999 -9999 -9999 -9999 -9999 -9999 -9999 -9999 -9999 -9999 -9999 -9999 -9999 -9999 -9999 -9999 -9999 -9999 -9999 -9999 -9999 -9999 -9999 -9999 -9999 -9999 -9999 -9999 -9999 -9999 -9999 -9999 -9999 -9999 -9999 -9999 -9999 -9999 -9999 -9999 -9999 -9999 -9999 -9999 -9999 -9999 -9999 -9999 -9999 -9999 -9999 -9999 -9999 -9999 -9999 -9999 -9999 -9999 -9999 -9999 -9999 -9999 -9999 -9999 -9999 -9999 -9999 -9999 -9999 -9999 -9999 -9999 -9999 -9999 -9999 -9999 -9999 -9999 -9999 -9999 -9999 -9999 -9999 -9999 -9999 -9999 -9999 -9999 -9999 -9999 -9999 -9999 -9999 -9999 -9999 -9999 -9999 -9999 -9999 -9999 -9999 -9999 -9999 -9999 -9999 6.80038E-1 -9999 -9999 6.71544E-1 6.67399E-1 6.67109E-1 6.65559E-1 6.60498E-1 6.63863E-1 6.6055E-1 6.51157E-1 6.5481E-1 -9999 -9999 -9999 -9999 -9999 -9999 -9999 -9999 -9999 -9999 -9999 -9999 -9999 -9999 -9999 -9999 -9999 -9999 -9999 -9999 -9999 -9999 -9999 -9999 -9999 -9999 -9999 -9999 -9999 -9999 -9999 -9999 -9999 -9999 -9999 -9999 -9999 -9999 -9999 -9999 -9999 -9999 -9999 -9999 -9999 -9999 -9999 -9999
-9999 -9999 -9999 -9999 -9999 -9999 -9999 -9999 -9999 -9999 -9999 -9999 -9999 -9999 -9999 -9999 -9999 -9999 -9999 -9999 -9999 -9999 -9999 -9999 -9999 -9999 -9999 -9999 -9999 -9999 -9999 -9999 -9999 -9999 -9999 -9999 -9999 -9999 -9999 -9999 -9999 -9999 -9999 -9999 -9999 -9999 -9999 -9999 -9999 -9999 -9999 -9999 -9999 -9999 -9999 -9999 -9999 -9999 -9999 -9999 -9999 -9999 -9999 -9999 -9999 -9999 -9999 -9999 -9999 -9999 -9999 -9999 -9999 -9999 -9999 -9999 -9999 -9999 -9999 -9999 -9999 -9999 -9999 -9999 -9999 -9999 -9999 -9999 -9999 -9999 -9999 -9999 -9999 -9999 -9999 -9999 -9999 -9999 -9999 -9999 -9999 -9999 -9999 -9999 -9999 -9999 -9999 -9999 -9999 -9999 -9999 -9999 -9999 -9999 -9999 -9999 -9999 -9999 -9999 -9999 -9999 -9999 -9999 -9999 -9999 -9999 -9999 -9999 -9999 -9999 -9999 -9999 -9999 -9999 -9999 -9999 -9999 -9999 -9999 -9999 -9999 -9999 -9999 -9999 -9999 -9999 -9999 -9999 -9999 -9999 -9999 -9999 -9999 -9999 -9999 -9999 -9999 -9999 -9999 -9999 -9999 -9999 -9999 -9999 -9999 -9999 -9999 -9999 -9999 -9999 -9999 -9999 -9999 -9999 -9999 -9999 -9999 -9999 -9999 -9999 -9999 -9999 -9999 -9999 -9999 -9999 -9999 -9999 -9999 -9999 -9999 -9999 -9999 -9999 -9999 -9999 -9999 -9999 -9999 -9999 -9999 -9999 -9999 7.09113E-1 7.05868E-1 6.99405E-1 6.93326E-1 6.96055E-1 7.00966E-1 6.9059E-1 6.69625E-1 6.70061E-1 6.56978E-1 6.59969E-1 6.52251E-1 6.60946E-1 6.5012E-1 -9999 -9999 -9999 -9999 -9999 -9999 -9999 -9999 -9999 -9999 -9999 -9999 -9999 -9999 -9999 -9999 -9999 -9999 -9999 -9999 -9999 -9999 -9999 -9999 -9999 -9999 -9999 -9999 -9999 -9999 -9999 -9999 -9999 -9999 -9999 -9999 -9999 -9999 -9999 -9999 -9999 -9999 -9999 -9999 -9999 -9999 -9999
-9999 -9999 -9999 -9999 -9999 -9999 -9999 -9999 -9999 -9999 -9999 -9999 -9999 -9999 -9999 -9999 -9999 -9999 -9999 -9999 -9999 -9999 -9999 -9999 -9999 -9999 -9999 -9999 -9999 -9999 -9999 -9999 -9999 -9999 -9999 -9999 -9999 -9999 -9999 -9999 -9999 -9999 -9999 -9999 -9999 -9999 -9999 -9999 -9999 -9999 -9999 -9999 -9999 -9999 -9999 -9999 -9999 -9999 -9999 -9999 -9999 -9999 -9999 -9999 -9999 -9999 -9999 -9999 -9999 -9999 -9999 -9999 -9999 -9999 -9999 -9999 -9999 -9999 -9999 -9999 -9999 -9999 -9999 -9999 -9999 -9999 -9999 -9999 -9999 -9999 -9999 -9999 -9999 -9999 -9999 -9999 -9999 -9999 -9999 -9999 -9999 -9999 -9999 -9999 -9999 -9999 -9999 -9999 -9999 -9999 -9999 -9999 -9999 -9999 -9999 -9999 -9999 -9999 -9999 -9999 -9999 -9999 -9999 -9999 -9999 -9999 -9999 -9999 -9999 -9999 -9999 -9999 -9999 -9999 -9999 -9999 -9999 -9999 -9999 -9999 -9999 -9999 -9999 -9999 -9999 -9999 -9999 -9999 -9999 -9999 -9999 -9999 -9999 -9999 -9999 -9999 -9999 -9999 -9999 -9999 -9999 -9999 -9999 -9999 -9999 -9999 -9999 -9999 -9999 -9999 -9999 -9999 -9999 -9999 -9999 -9999 -9999 -9999 -9999 -9999 -9999 -9999 -9999 -9999 -9999 -9999 -9999 -9999 -9999 -9999 -9999 -9999 -9999 -9999 -9999 -9999 -9999 -9999 -9999 -9999 -9999 7.09742E-1 7.08754E-1 7.07223E-1 7.0169E-1 7.10554E-1 7.06192E-1 6.99217E-1 6.94893E-1 6.93566E-1 6.9295E-1 6.84494E-1 6.82378E-1 6.76825E-1 6.77257E-1 6.43439E-1 6.48077E-1 6.45502E-1 6.36071E-1 -9999 -9999 -9999 -9999 -9999 -9999 -9999 -9999 -9999 -9999 -9999 -9999 -9999 -9999 -9999 -9999 -9999 -9999 -9999 -9999 -9999 -9999 -9999 -9999 -9999 -9999 -9999 -9999 -9999 -9999 -9999 -9999 -9999 -9999 -9999 -9999 -9999 -9999 -9999 -9999 -9999 -9999 -9999 -9999 -9999
-9999 -9999 -9999 -9999 -9999 -9999 -9999 -9999 -9999 -9999 -9999 -9999 -9999 -9999 -9999 -9999 -9999 -9999 -9999 -9999 -9999 -9999 -9999 -9999 -9999 -9999 -9999 -9999 -9999 -9999 -9999 -9999 -9999 -9999 -9999 -9999 -9999 -9999 -9999 -9999 -9999 -9999 -9999 -9999 -9999 -9999 -9999 -9999 -9999 -9999 -9999 -9999 -9999 -9999 -9999 -9999 -9999 -9999 -9999 -9999 -9999 -9999 -9999 -9999 -9999 -9999 -9999 -9999 -9999 -9999 -9999 -9999 -9999 -9999 -9999 -9999 -9999 -9999 -9999 -9999 -9999 -9999 -9999 -9999 -9999 -9999 -9999 -9999 -9999 -9999 -9999 -9999 -9999 -9999 -9999 -9999 -9999 -9999 -9999 -9999 -9999 -9999 -9999 -9999 -9999 -9999 -9999 -9999 -9999 -9999 -9999 -9999 -9999 -9999 -9999 -9999 -9999 -9999 -9999 -9999 -9999 -9999 -9999 -9999 -9999 -9999 -9999 -9999 -9999 -9999 -9999 -9999 -9999 -9999 -9999 -9999 -9999 -9999 -9999 -9999 -9999 -9999 -9999 -9999 -9999 -9999 -9999 -9999 -9999 -9999 -9999 -9999 -9999 -9999 -9999 -9999 -9999 -9999 -9999 -9999 -9999 -9999 -9999 -9999 -9999 -9999 -9999 -9999 -9999 -9999 -9999 -9999 -9999 -9999 -9999 -9999 -9999 -9999 -9999 -9999 -9999 -9999 -9999 -9999 -9999 -9999 -9999 -9999 -9999 -9999 -9999 -9999 -9999 -9999 -9999 -9999 -9999 -9999 -9999 -9999 7.12026E-1 7.09473E-1 7.05144E-1 7.11133E-1 7.0709E-1 7.13727E-1 7.02686E-1 6.80314E-1 6.73454E-1 6.74125E-1 6.82043E-1 6.629E-1 6.57722E-1 6.55463E-1 6.60489E-1 6.48147E-1 6.43263E-1 6.34492E-1 6.65577E-1 6.29999E-1 -9999 -9999 -9999 -9999 -9999 -9999 -9999 -9999 -9999 -9999 -9999 -9999 -9999 -9999 -9999 -9999 -9999 -9999 -9999 -9999 -9999 -9999 -9999 -9999 -9999 -9999 -9999 -9999 -9999 -9999 -9999 -9999 -9999 -9999 -9999 -9999 -9999 -9999 -9999 -9999 -9999 -9999 -9999 -9999
-9999 -9999 -9999 -9999 -9999 -9999 -9999 -9999 -9999 -9999 -9999 -9999 -9999 -9999 -9999 -9999 -9999 -9999 -9999 -9999 -9999 -9999 -9999 -9999 -9999 -9999 -9999 -9999 -9999 -9999 -9999 -9999 -9999 -9999 -9999 -9999 -9999 -9999 -9999 -9999 -9999 -9999 -9999 -9999 -9999 -9999 -9999 -9999 -9999 -9999 -9999 -9999 -9999 -9999 -9999 -9999 -9999 -9999 -9999 -9999 -9999 -9999 -9999 -9999 -9999 -9999 -9999 -9999 -9999 -9999 -9999 -9999 -9999 -9999 -9999 -9999 -9999 -9999 -9999 -9999 -9999 -9999 -9999 -9999 -9999 -9999 -9999 -9999 -9999 -9999 -9999 -9999 -9999 -9999 -9999 -9999 -9999 -9999 -9999 -9999 -9999 -9999 -9999 -9999 -9999 -9999 -9999 -9999 -9999 -9999 -9999 -9999 -9999 -9999 -9999 -9999 -9999 -9999 -9999 -9999 -9999 -9999 -9999 -9999 -9999 -9999 -9999 -9999 -9999 -9999 -9999 -9999 -9999 -9999 -9999 -9999 -9999 -9999 -9999 -9999 -9999 -9999 -9999 -9999 -9999 -9999 -9999 -9999 -9999 -9999 -9999 -9999 -9999 -9999 -9999 -9999 -9999 -9999 -9999 -9999 -9999 -9999 -9999 -9999 -9999 -9999 -9999 -9999 -9999 -9999 -9999 -9999 -9999 -9999 -9999 -9999 -9999 -9999 -9999 -9999 -9999 -9999 -9999 -9999 -9999 -9999 -9999 -9999 -9999 -9999 -9999 -9999 -9999 -9999 -9999 -9999 -9999 -9999 -9999 -9999 7.12274E-1 7.16207E-1 7.08621E-1 7.14125E-1 7.18509E-1 7.13103E-1 6.93152E-1 6.62192E-1 6.269E-1 6.25982E-1 6.59778E-1 6.41707E-1 6.26928E-1 6.2499E-1 6.31326E-1 6.15963E-1 5.98272E-1 6.00497E-1 5.97958E-1 6.59897E-1 -9999 -9999 -9999 -9999 -9999 -9999 -9999 -9999 -9999 -9999 -9999 -9999 -9999 -9999 -9999 -9999 -9999 -9999 -9999 -9999 -9999 -9999 -9999 -9999 -9999 -9999 -9999 -9999 -9999 -9999 -9999 -9999 -9999 -9999 -9999 -9999 -9999 -9999 -9999 -9999 -9999 -9999 -9999 -9999
-9999 -9999 -9999 -9999 -9999 -9999 -9999 -9999 -9999 -9999 -9999 -9999 -9999 -9999 -9999 -9999 -9999 -9999 -9999 -9999 -9999 -9999 -9999 -9999 -9999 -9999 -9999 -9999 -9999 -9999 -9999 -9999 -9999 -9999 -9999 -9999 -9999 -9999 -9999 -9999 -9999 -9999 -9999 -9999 -9999 -9999 -9999 -9999 -9999 -9999 -9999 -9999 -9999 -9999 -9999 -9999 -9999 -9999 -9999 -9999 -9999 -9999 -9999 -9999 -9999 -9999 -9999 -9999 -9999 -9999 -9999 -9999 -9999 -9999 -9999 -9999 -9999 -9999 -9999 -9999 -9999 -9999 -9999 -9999 -9999 -9999 -9999 -9999 -9999 -9999 -9999 -9999 -9999 -9999 -9999 -9999 -9999 -9999 -9999 -9999 -9999 -9999 -9999 -9999 -9999 -9999 -9999 -9999 -9999 -9999 -9999 -9999 -9999 -9999 -9999 -9999 -9999 -9999 -9999 -9999 -9999 -9999 -9999 -9999 -9999 -9999 -9999 -9999 -9999 -9999 -9999 -9999 -9999 -9999 -9999 -9999 -9999 -9999 -9999 -9999 -9999 -9999 -9999 -9999 -9999 -9999 -9999 -9999 -9999 -9999 -9999 -9999 -9999 -9999 -9999 -9999 -9999 -9999 -9999 -9999 -9999 -9999 -9999 -9999 -9999 -9999 -9999 -9999 -9999 -9999 -9999 -9999 -9999 -9999 -9999 -9999 -9999 -9999 -9999 -9999 -9999 -9999 -9999 -9999 -9999 -9999 -9999 -9999 -9999 -9999 -9999 -9999 -9999 -9999 -9999 -9999 -9999 7.12522E-1 7.1244E-1 7.11696E-1 7.07493E-1 7.18639E-1 7.17008E-1 7.16421E-1 7.16509E-1 7.03612E-1 6.78269E-1 6.44878E-1 5.80417E-1 5.92518E-1 6.37087E-1 6.03542E-1 5.78748E-1 5.7811E-1 6.1689E-1 5.75375E-1 5.39623E-1 5.4279E-1 5.71568E-1 6.47578E-1 -9999 -9999 -9999 -9999 -9999 -9999 -9999 -9999 -9999 -9999 -9999 -9999 -9999 -9999 -9999 -9999 -9999 -9999 -9999 -9999 -9999 -9999 -9999 -9999 -9999 -9999 -9999 -9999 -9999 -9999 -9999 -9999 -9999 -9999 -9999 -9999 -9999 -9999 -9999 -9999 -9999 -9999 -9999 -9999
-9999 -9999 -9999 -9999 -9999 -9999 -9999 -9999 -9999 -9999 -9999 -9999 -9999 -9999 -9999 -9999 -9999 -9999 -9999 -9999 -9999 -9999 -9999 -9999 -9999 -9999 -9999 -9999 -9999 -9999 -9999 -9999 -9999 -9999 -9999 -9999 -9999 -9999 -9999 -9999 -9999 -9999 -9999 -9999 -9999 -9999 -9999 -9999 -9999 -9999 -9999 -9999 -9999 -9999 -9999 -9999 -9999 -9999 -9999 -9999 -9999 -9999 -9999 -9999 -9999 -9999 -9999 -9999 -9999 -9999 -9999 -9999 -9999 -9999 -9999 -9999 -9999 -9999 -9999 -9999 -9999 -9999 -9999 -9999 -9999 -9999 -9999 -9999 -9999 -9999 -9999 -9999 -9999 -9999 -9999 -9999 -9999 -9999 -9999 -9999 -9999 -9999 -9999 -9999 -9999 -9999 -9999 -9999 -9999 -9999 -9999 -9999 -9999 -9999 -9999 -9999 -9999 -9999 -9999 -9999 -9999 -9999 -9999 -9999 -9999 -9999 -9999 -9999 -9999 -9999 -9999 -9999 -9999 -9999 -9999 -9999 -9999 -9999 -9999 -9999 -9999 -9999 -9999 -9999 -9999 -9999 -9999 -9999 -9999 -9999 -9999 -9999 -9999 -9999 -9999 -9999 -9999 -9999 -9999 -9999 -9999 -9999 -9999 -9999 -9999 -9999 -9999 -9999 -9999 -9999 -9999 -9999 -9999 -9999 -9999 -9999 -9999 -9999 -9999 -9999 -9999 -9999 -9999 -9999 -9999 -9999 -9999 -9999 -9999 -9999 -9999 -9999 -9999 -9999 -9999 -9999 7.39512E-1 7.38813E-1 7.45773E-1 7.42054E-1 7.50227E-1 7.43835E-1 7.35909E-1 7.35147E-1 7.30603E-1 7.15554E-1 6.76316E-1 6.48736E-1 5.6584E-1 5.59193E-1 6.10509E-1 5.93073E-1 5.37073E-1 5.62174E-1 6.02974E-1 5.46973E-1 5.64377E-1 5.97149E-1 6.11654E-1 6.61492E-1 -9999 -9999 -9999 -9999 -9999 -9999 -9999 -9999 -9999 -9999 -9999 -9999 -9999 -9999 -9999 -9999 -9999 -9999 -9999 -9999 -9999 -9999 -9999 -9999 -9999 -9999 -9999 -9999 -9999 -9999 -9999 -9999 -9999 -9999 -9999 -9999 -9999 -9999 -9999 -9999 -9999 -9999 -9999 -9999
-9999 -9999 -9999 -9999 -9999 -9999 -9999 -9999 -9999 -9999 -9999 -9999 -9999 -9999 -9999 -9999 -9999 -9999 -9999 -9999 -9999 -9999 -9999 -9999 -9999 -9999 -9999 -9999 -9999 -9999 -9999 -9999 -9999 -9999 -9999 -9999 -9999 -9999 -9999 -9999 -9999 -9999 -9999 -9999 -9999 -9999 -9999 -9999 -9999 -9999 -9999 -9999 -9999 -9999 -9999 -9999 -9999 -9999 -9999 -9999 -9999 -9999 -9999 -9999 -9999 -9999 -9999 -9999 -9999 -9999 -9999 -9999 -9999 -9999 -9999 -9999 -9999 -9999 -9999 -9999 -9999 -9999 -9999 -9999 -9999 -9999 -9999 -9999 -9999 -9999 -9999 -9999 -9999 -9999 -9999 -9999 -9999 -9999 -9999 -9999 -9999 -9999 -9999 -9999 -9999 -9999 -9999 -9999 -9999 -9999 -9999 -9999 -9999 -9999 -9999 -9999 -9999 -9999 -9999 -9999 -9999 -9999 -9999 -9999 -9999 -9999 -9999 -9999 -9999 -9999 -9999 -9999 -9999 -9999 -9999 -9999 -9999 -9999 -9999 -9999 -9999 -9999 -9999 -9999 -9999 -9999 -9999 -9999 -9999 -9999 -9999 -9999 -9999 -9999 -9999 -9999 -9999 -9999 -9999 -9999 -9999 -9999 -9999 -9999 -9999 -9999 -9999 -9999 -9999 -9999 -9999 -9999 -9999 -9999 -9999 -9999 -9999 -9999 -9999 -9999 -9999 -9999 -9999 -9999 -9999 -9999 -9999 -9999 -9999 -9999 -9999 -9999 -9999 -9999 -9999 -9999 7.42608E-1 7.40986E-1 7.46156E-1 7.50103E-1 7.49001E-1 7.40707E-1 7.22793E-1 7.22269E-1 7.12238E-1 7.1361E-1 6.69166E-1 6.16724E-1 5.68834E-1 5.22743E-1 5.57934E-1 5.09907E-1 5.03373E-1 5.62608E-1 5.84505E-1 5.72712E-1 5.77395E-1 6.33683E-1 6.70075E-1 6.66172E-1 6.62767E-1 6.73009E-1 -9999 -9999 -9999 -9999 -9999 -9999 -9999 -9999 -9999 -9999 -9999 -9999 -9999 -9999 -9999 -9999 -9999 -9999 -9999 -9999 -9999 -9999 -9999 -9999 -9999 -9999 -9999 -9999 -9999 -9999 -9999 -9999 -9999 -9999 -9999 -9999 -9999 -9999 -9999 -9999 -9999 -9999
-9999 -9999 -9999 -9999 -9999 -9999 -9999 -9999 -9999 -9999 -9999 -9999 -9999 -9999 -9999 -9999 -9999 -9999 -9999 -9999 -9999 -9999 -9999 -9999 -9999 -9999 -9999 -9999 -9999 -9999 -9999 -9999 -9999 -9999 -9999 -9999 -9999 -9999 -9999 -9999 -9999 -9999 -9999 -9999 -9999 -9999 -9999 -9999 -9999 -9999 -9999 -9999 -9999 -9999 -9999 -9999 -9999 -9999 -9999 -9999 -9999 -9999 -9999 -9999 -9999 -9999 -9999 -9999 -9999 -9999 -9999 -9999 -9999 -9999 -9999 -9999 -9999 -9999 -9999 -9999 -9999 -9999 -9999 -9999 -9999 -9999 -9999 -9999 -9999 -9999 -9999 -9999 -9999 -9999 -9999 -9999 -9999 -9999 -9999 -9999 -9999 -9999 -9999 -9999 -9999 -9999 -9999 -9999 -9999 -9999 -9999 -9999 -9999 -9999 -9999 -9999 -9999 -9999 -9999 -9999 -9999 -9999 -9999 -9999 -9999 -9999 -9999 -9999 -9999 -9999 -9999 -9999 -9999 -9999 -9999 -9999 -9999 -9999 -9999 -9999 -9999 -9999 -9999 -9999 -9999 -9999 -9999 -9999 -9999 -9999 -9999 -9999 -9999 -9999 -9999 -9999 -9999 -9999 -9999 -9999 -9999 -9999 -9999 -9999 -9999 -9999 -9999 -9999 -9999 -9999 -9999 -9999 -9999 -9999 -9999 -9999 -9999 -9999 -9999 -9999 -9999 -9999 -9999 -9999 -9999 -9999 -9999 -9999 -9999 -9999 -9999 -9999 -9999 -9999 -9999 -9999 7.44031E-1 7.51917E-1 7.56197E-1 7.56941E-1 7.44758E-1 7.3597E-1 7.34662E-1 7.13509E-1 7.06924E-1 7.00455E-1 6.91552E-1 6.32959E-1 5.68775E-1 5.18582E-1 4.38751E-1 3.89947E-1 3.83747E-1 4.53185E-1 5.41761E-1 6.31432E-1 6.78161E-1 7.06336E-1 6.90596E-1 6.721E-1 6.77168E-1 6.79924E-1 -9999 -9999 -9999 -9999 -9999 -9999 -9999 -9999 -9999 -9999 -9999 -9999 -9999 -9999 -9999 -9999 -9999 -9999 -9999 -9999 -9999 -9999 -9999 -9999 -9999 -9999 -9999 -9999 -9999 -9999 -9999 -9999 -9999 -9999 -9999 -9999 -9999 -9999 -9999 -9999 -9999 -9999
-9999 -9999 -9999 -9999 -9999 -9999 -9999 -9999 -9999 -9999 -9999 -9999 -9999 -9999 -9999 -9999 -9999 -9999 -9999 -9999 -9999 -9999 -9999 -9999 -9999 -9999 -9999 -9999 -9999 -9999 -9999 -9999 -9999 -9999 -9999 -9999 -9999 -9999 -9999 -9999 -9999 -9999 -9999 -9999 -9999 -9999 -9999 -9999 -9999 -9999 -9999 -9999 -9999 -9999 -9999 -9999 -9999 -9999 -9999 -9999 -9999 -9999 -9999 -9999 -9999 -9999 -9999 -9999 -9999 -9999 -9999 -9999 -9999 -9999 -9999 -9999 -9999 -9999 -9999 -9999 -9999 -9999 -9999 -9999 -9999 -9999 -9999 -9999 -9999 -9999 -9999 -9999 -9999 -9999 -9999 -9999 -9999 -9999 -9999 -9999 -9999 -9999 -9999 -9999 -9999 -9999 -9999 -9999 -9999 -9999 -9999 -9999 -9999 -9999 -9999 -9999 -9999 -9999 -9999 -9999 -9999 -9999 -9999 -9999 -9999 -9999 -9999 -9999 -9999 -9999 -9999 -9999 -9999 -9999 -9999 -9999 -9999 -9999 -9999 -9999 -9999 -9999 -9999 -9999 -9999 -9999 -9999 -9999 -9999 -9999 -9999 -9999 -9999 -9999 -9999 -9999 -9999 -9999 -9999 -9999 -9999 -9999 -9999 -9999 -9999 -9999 -9999 -9999 -9999 -9999 -9999 -9999 -9999 -9999 -9999 -9999 -9999 -9999 -9999 -9999 -9999 -9999 -9999 -9999 -9999 -9999 -9999 -9999 -9999 -9999 -9999 -9999 -9999 -9999 -9999 7.44031E-1 7.44031E-1 7.6162E-1 7.62861E-1 7.5483E-1 7.39604E-1 7.30804E-1 7.23391E-1 7.16504E-1 6.9414E-1 6.61941E-1 6.44969E-1 6.64008E-1 5.91823E-1 4.83813E-1 3.79681E-1 2.9689E-1 2.86516E-1 3.93533E-1 5.22181E-1 6.4364E-1 6.99055E-1 6.92782E-1 6.88077E-1 6.93474E-1 6.97349E-1 7.00923E-1 6.69741E-1 -9999 -9999 -9999 -9999 6.74158E-1 -9999 -9999 -9999 -9999 -9999 -9999 -9999 -9999 -9999 -9999 -9999 -9999 -9999 -9999 -9999 -9999 -9999 -9999 -9999 -9999 -9999 -9999 -9999 -9999 -9999 -9999 -9999 -9999 -9999 -9999 -9999 -9999 -9999 -9999 -9999 -9999
-9999 -9999 -9999 -9999 -9999 -9999 -9999 -9999 -9999 -9999 -9999 -9999 -9999 -9999 -9999 -9999 -9999 -9999 -9999 -9999 -9999 -9999 -9999 -9999 -9999 -9999 -9999 -9999 -9999 -9999 -9999 -9999 -9999 -9999 -9999 -9999 -9999 -9999 -9999 -9999 -9999 -9999 -9999 -9999 -9999 -9999 -9999 -9999 -9999 -9999 -9999 -9999 -9999 -9999 -9999 -9999 -9999 -9999 -9999 -9999 -9999 -9999 -9999 -9999 -9999 -9999 -9999 -9999 -9999 -9999 -9999 -9999 -9999 -9999 -9999 -9999 -9999 -9999 -9999 -9999 -9999 -9999 -9999 -9999 -9999 -9999 -9999 -9999 -9999 -9999 -9999 -9999 -9999 -9999 -9999 -9999 -9999 -9999 -9999 -9999 -9999 -9999 -9999 -9999 -9999 -9999 -9999 -9999 -9999 -9999 -9999 -9999 -9999 -9999 -9999 -9999 -9999 -9999 -9999 -9999 -9999 -9999 -9999 -9999 -9999 -9999 -9999 -9999 -9999 -9999 -9999 -9999 -9999 -9999 -9999 -9999 -9999 -9999 -9999 -9999 -9999 -9999 -9999 -9999 -9999 -9999 -9999 -9999 -9999 -9999 -9999 -9999 -9999 -9999 -9999 -9999 -9999 -9999 -9999 -9999 -9999 -9999 -9999 -9999 -9999 -9999 -9999 -9999 -9999 -9999 -9999 -9999 -9999 -9999 -9999 -9999 -9999 -9999 -9999 -9999 -9999 -9999 -9999 -9999 -9999 -9999 -9999 -9999 -9999 -9999 -9999 -9999 -9999 -9999 7.44031E-1 7.66593E-1 7.74946E-1 7.83084E-1 7.79386E-1 7.73756E-1 7.62194E-1 7.49938E-1 7.36243E-1 7.29263E-1 7.20547E-1 6.53166E-1 6.13648E-1 5.99273E-1 5.43391E-1 4.59442E-1 3.18721E-1 2.42332E-1 3.13499E-1 4.69619E-1 5.92581E-1 6.7284E-1 6.88394E-1 6.9026E-1 6.92305E-1 6.93016E-1 6.91389E-1 6.88825E-1 6.94861E-1 6.91848E-1 -9999 6.68198E-1 6.66941E-1 6.6897E-1 -9999 -9999 -9999 -9999 -9999 -9999 -9999 -9999 -9999 -9999 -9999 -9999 -9999 -9999 -9999 -9999 -9999 -9999 -9999 -9999 -9999 -9999 -9999 -9999 -9999 -9999 -9999 -9999 -9999 -9999 -9999 -9999 -9999 -9999 -9999 -9999
-9999 -9999 -9999 -9999 -9999 -9999 -9999 -9999 -9999 -9999 -9999 -9999 -9999 -9999 -9999 -9999 -9999 -9999 -9999 -9999 -9999 -9999 -9999 -9999 -9999 -9999 -9999 -9999 -9999 -9999 -9999 -9999 -9999 -9999 -9999 -9999 -9999 -9999 -9999 -9999 -9999 -9999 -9999 -9999 -9999 -9999 -9999 -9999 -9999 -9999 -9999 -9999 -9999 -9999 -9999 -9999 -9999 -9999 -9999 -9999 -9999 -9999 -9999 -9999 -9999 -9999 -9999 -9999 -9999 -9999 -9999 -9999 -9999 -9999 -9999 -9999 -9999 -9999 -9999 -9999 -9999 -9999 -9999 -9999 -9999 -9999 -9999 -9999 -9999 -9999 -9999 -9999 -9999 -9999 -9999 -9999 -9999 -9999 -9999 -9999 -9999 -9999 -9999 -9999 -9999 -9999 -9999 -9999 -9999 -9999 -9999 -9999 -9999 -9999 -9999 -9999 -9999 -9999 -9999 -9999 -9999 -9999 -9999 -9999 -9999 -9999 -9999 -9999 -9999 -9999 -9999 -9999 -9999 -9999 -9999 -9999 -9999 -9999 -9999 -9999 -9999 -9999 -9999 -9999 -9999 -9999 -9999 -9999 -9999 -9999 -9999 -9999 -9999 -9999 -9999 -9999 -9999 -9999 -9999 -9999 -9999 -9999 -9999 -9999 -9999 -9999 -9999 -9999 -9999 -9999 -9999 -9999 -9999 -9999 -9999 -9999 -9999 -9999 -9999 -9999 -9999 -9999 -9999 -9999 -9999 -9999 -9999 -9999 -9999 -9999 -9999 -9999 -9999 7.66593E-1 7.66593E-1 7.74946E-1 7.82943E-1 7.78452E-1 7.73756E-1 7.68025E-1 7.56263E-1 7.50232E-1 7.37265E-1 7.22427E-1 6.88666E-1 6.63577E-1 6.15724E-1 5.34072E-1 4.37111E-1 3.97686E-1 3.09416E-1 3.92783E-1 4.32278E-1 5.13014E-1 5.94023E-1 6.31432E-1 5.89047E-1 6.00862E-1 6.18643E-1 6.64222E-1 6.92077E-1 6.9181E-1 7.0125E-1 6.78556E-1 6.71722E-1 6.83477E-1 7.0024E-1 -9999 -9999 -9999 -9999 -9999 -9999 -9999 -9999 -9999 -9999 -9999 -9999 -9999 -9999 -9999 -9999 -9999 -9999 -9999 -9999 -9999 -9999 -9999 -9999 -9999 -9999 -9999 -9999 -9999 -9999 -9999 -9999 -9999 -9999 -9999 -9999 -9999
-9999 -9999 -9999 -9999 -9999 -9999 -9999 -9999 -9999 -9999 -9999 -9999 -9999 -9999 -9999 -9999 -9999 -9999 -9999 -9999 -9999 -9999 -9999 -9999 -9999 -9999 -9999 -9999 -9999 -9999 -9999 -9999 -9999 -9999 -9999 -9999 -9999 -9999 -9999 -9999 -9999 -9999 -9999 -9999 -9999 -9999 -9999 -9999 -9999 -9999 -9999 -9999 -9999 -9999 -9999 -9999 -9999 -9999 -9999 -9999 -9999 -9999 -9999 -9999 -9999 -9999 -9999 -9999 -9999 -9999 -9999 -9999 -9999 -9999 -9999 -9999 -9999 -9999 -9999 -9999 -9999 -9999 -9999 -9999 -9999 -9999 -9999 -9999 -9999 -9999 -9999 -9999 -9999 -9999 -9999 -9999 -9999 -9999 -9999 -9999 -9999 -9999 -9999 -9999 -9999 -9999 -9999 -9999 -9999 -9999 -9999 -9999 -9999 -9999 -9999 -9999 -9999 -9999 -9999 -9999 -9999 -9999 -9999 -9999 -9999 -9999 -9999 -9999 -9999 -9999 -9999 -9999 -9999 -9999 -9999 -9999 -9999 -9999 -9999 -9999 -9999 -9999 -9999 -9999 -9999 -9999 -9999 -9999 -9999 -9999 -9999 -9999 -9999 -9999 -9999 -9999 -9999 -9999 -9999 -9999 -9999 -9999 -9999 -9999 -9999 -9999 -9999 -9999 -9999 -9999 -9999 -9999 -9999 -9999 -9999 -9999 -9999 -9999 -9999 -9999 -9999 -9999 -9999 -9999 -9999 -9999 -9999 -9999 -9999 -9999 -9999 -9999 7.66593E-1 7.66593E-1 7.66593E-1 7.74946E-1 7.77251E-1 3.71766E-1 3.89636E-1 7.68025E-1 7.61215E-1 7.53605E-1 7.422E-1 7.06873E-1 6.44478E-1 5.41157E-1 4.80117E-1 4.02857E-1 3.39675E-1 2.87734E-1 3.80187E-1 4.92702E-1 5.81343E-1 6.1713E-1 6.51082E-1 6.05509E-1 5.31658E-1 5.00898E-1 5.60385E-1 6.08729E-1 6.51548E-1 6.82212E-1 6.80112E-1 6.76881E-1 6.71016E-1 6.87272E-1 6.8962E-1 -9999 -9999 -9999 -9999 -9999 -9999 -9999 -9999 -9999 -9999 6.73488E-1 6.71473E-1 -9999 -9999 -9999 -9999 -9999 -9999 -9999 -9999 -9999 -9999 -9999 -9999 -9999 -9999 -9999 -9999 -9999 -9999 -9999 -9999 -9999 -9999 -9999 -9999 -9999
-9999 -9999 -9999 -9999 -9999 -9999 -9999 -9999 -9999 -9999 -9999 -9999 -9999 -9999 -9999 -9999 -9999 -9999 -9999 -9999 -9999 -9999 -9999 -9999 -9999 -9999 -9999 -9999 -9999 -9999 -9999 -9999 -9999 -9999 -9999 -9999 -9999 -9999 -9999 -9999 -9999 -9999 -9999 -9999 -9999 -9999 -9999 -9999 -9999 -9999 -9999 -9999 -9999 -9999 -9999 -9999 -9999 -9999 -9999 -9999 -9999 -9999 -9999 -9999 -9999 -9999 -9999 -9999 -9999 -9999 -9999 -9999 -9999 -9999 -9999 -9999 -9999 -9999 -9999 -9999 -9999 -9999 -9999 -9999 -9999 -9999 -9999 -9999 -9999 -9999 -9999 -9999 -9999 -9999 -9999 -9999 -9999 -9999 -9999 -9999 -9999 -9999 -9999 -9999 -9999 -9999 -9999 -9999 -9999 -9999 -9999 -9999 -9999 -9999 -9999 -9999 -9999 -9999 -9999 -9999 -9999 -9999 -9999 -9999 -9999 -9999 -9999 -9999 -9999 -9999 -9999 -9999 -9999 -9999 -9999 -9999 -9999 -9999 -9999 -9999 -9999 -9999 -9999 -9999 -9999 -9999 -9999 -9999 -9999 -9999 -9999 -9999 -9999 -9999 -9999 -9999 -9999 -9999 -9999 -9999 -9999 -9999 -9999 -9999 -9999 -9999 -9999 -9999 -9999 -9999 -9999 -9999 -9999 -9999 -9999 -9999 -9999 -9999 -9999 -9999 -9999 -9999 -9999 -9999 -9999 -9999 -9999 -9999 -9999 -9999 -9999 -9999 7.66593E-1 7.61212E-1 7.52708E-1 3.24784E-1 3.45415E-1 3.52097E-1 4.07807E-1 4.44868E-1 4.63659E-1 7.48052E-1 7.2991E-1 6.79851E-1 5.91462E-1 4.66054E-1 3.37727E-1 3.0977E-1 2.60341E-1 2.89452E-1 4.26742E-1 4.91082E-1 5.59365E-1 5.85911E-1 5.89107E-1 4.94911E-1 4.43115E-1 4.77412E-1 5.14707E-1 5.11303E-1 6.14242E-1 6.3765E-1 6.08936E-1 5.83823E-1 6.08135E-1 6.70964E-1 6.69657E-1 -9999 -9999 -9999 -9999 -9999 -9999 -9999 -9999 -9999 -9999 -9999 -9999 -9999 -9999 -9999 -9999 -9999 -9999 -9999 -9999 -9999 -9999 -9999 -9999 -9999 -9999 -9999 -9999 -9999 -9999 -9999 -9999 -9999 -9999 -9999 -9999 -9999
-9999 -9999 -9999 -9999 -9999 -9999 -9999 -9999 -9999 -9999 -9999 -9999 -9999 -9999 -9999 -9999 -9999 -9999 -9999 -9999 -9999 -9999 -9999 -9999 -9999 -9999 -9999 -9999 -9999 -9999 -9999 -9999 -9999 -9999 -9999 -9999 -9999 -9999 -9999 -9999 -9999 -9999 -9999 -9999 -9999 -9999 -9999 -9999 -9999 -9999 -9999 -9999 -9999 -9999 -9999 -9999 -9999 -9999 -9999 -9999 -9999 -9999 -9999 -9999 -9999 -9999 -9999 -9999 -9999 -9999 -9999 -9999 -9999 -9999 -9999 -9999 -9999 -9999 -9999 -9999 -9999 -9999 -9999 -9999 -9999 -9999 -9999 -9999 -9999 -9999 -9999 -9999 -9999 -9999 -9999 -9999 -9999 -9999 -9999 -9999 -9999 -9999 -9999 -9999 -9999 -9999 -9999 -9999 -9999 -9999 -9999 -9999 -9999 -9999 -9999 -9999 -9999 -9999 -9999 -9999 -9999 -9999 -9999 -9999 -9999 -9999 -9999 -9999 -9999 -9999 -9999 -9999 -9999 -9999 -9999 -9999 -9999 -9999 -9999 -9999 -9999 -9999 -9999 -9999 -9999 -9999 -9999 -9999 -9999 -9999 -9999 -9999 -9999 -9999 -9999 -9999 -9999 -9999 -9999 -9999 -9999 -9999 -9999 -9999 -9999 -9999 -9999 -9999 -9999 -9999 -9999 -9999 -9999 -9999 -9999 -9999 -9999 -9999 -9999 -9999 -9999 -9999 -9999 -9999 -9999 -9999 -9999 -9999 -9999 -9999 -9999 -9999 -9999 7.45052E-1 2.92198E-1 3.09315E-1 3.4767E-1 3.54372E-1 3.81771E-1 4.07807E-1 5.01497E-1 5.58088E-1 6.46943E-1 5.15065E-1 4.45854E-1 3.51894E-1 2.61604E-1 5.5446E-1 3.64521E-1 3.34805E-1 3.39207E-1 4.20113E-1 4.65323E-1 5.36139E-1 4.70163E-1 3.64754E-1 3.03937E-1 3.86642E-1 4.74486E-1 5.27523E-1 6.05857E-1 6.18028E-1 6.10105E-1 5.61487E-1 5.36271E-1 6.24846E-1 6.76945E-1 6.71004E-1 6.83948E-1 -9999 -9999 -9999 -9999 -9999 -9999 -9999 -9999 -9999 -9999 -9999 -9999 -9999 -9999 -9999 -9999 -9999 -9999 -9999 -9999 -9999 -9999 -9999 -9999 -9999 -9999 -9999 -9999 -9999 -9999 -9999 -9999 -9999 -9999 -9999
-9999 -9999 -9999 -9999 -9999 -9999 -9999 -9999 -9999 -9999 -9999 -9999 -9999 -9999 -9999 -9999 -9999 -9999 -9999 -9999 -9999 -9999 -9999 -9999 -9999 -9999 -9999 -9999 -9999 -9999 -9999 -9999 -9999 -9999 -9999 -9999 -9999 -9999 -9999 -9999 -9999 -9999 -9999 -9999 -9999 -9999 -9999 -9999 -9999 -9999 -9999 -9999 -9999 -9999 -9999 -9999 -9999 -9999 -9999 -9999 -9999 -9999 -9999 -9999 -9999 -9999 -9999 -9999 -9999 -9999 -9999 -9999 -9999 -9999 -9999 -9999 -9999 -9999 -9999 -9999 -9999 -9999 -9999 -9999 -9999 -9999 -9999 -9999 -9999 -9999 -9999 -9999 -9999 -9999 -9999 -9999 -9999 -9999 -9999 -9999 -9999 -9999 -9999 -9999 -9999 -9999 -9999 -9999 -9999 -9999 -9999 -9999 -9999 -9999 -9999 -9999 -9999 -9999 -9999 -9999 -9999 -9999 -9999 -9999 -9999 -9999 -9999 -9999 -9999 -9999 -9999 -9999 -9999 -9999 -9999 -9999 -9999 -9999 -9999 -9999 -9999 -9999 -9999 -9999 -9999 -9999 -9999 -9999 -9999 -9999 -9999 -9999 -9999 -9999 -9999 -9999 -9999 -9999 -9999 -9999 -9999 -9999 -9999 -9999 -9999 -9999 -9999 -9999 -9999 -9999 -9999 -9999 -9999 -9999 -9999 -9999 -9999 -9999 -9999 -9999 -9999 -9999 -9999 -9999 -9999 -9999 -9999 -9999 -9999 -9999 -9999 -9999 7.67742E-1 7.54275E-1 -9999 3.01289E-1 3.18699E-1 3.22361E-1 3.50213E-1 4.30109E-1 7.47189E-1 7.75728E-1 7.7512E-1 7.46313E-1 6.41675E-1 5.9359E-1 5.55554E-1 6.61181E-1 6.45712E-1 3.2131E-1 2.34638E-1 3.28843E-1 3.70106E-1 4.35121E-1 4.04104E-1 3.33552E-1 3.52985E-1 3.95646E-1 4.79055E-1 5.24438E-1 5.61593E-1 5.94937E-1 6.57372E-1 6.47743E-1 6.47352E-1 6.59955E-1 6.6522E-1 6.69186E-1 6.88725E-1 6.63895E-1 6.77079E-1 -9999 -9999 -9999 -9999 6.74637E-1 -9999 -9999 -9999 -9999 -9999 -9999 -9999 -9999 -9999 -9999 -9999 -9999 -9999 -9999 -9999 -9999 -9999 -9999 -9999 -9999 -9999 -9999 -9999 -9999 -9999 -9999 -9999 -9999
-9999 -9999 -9999 -9999 -9999 -9999 -9999 -9999 -9999 -9999 -9999 -9999 -9999 -9999 -9999 -9999 -9999 -9999 -9999 -9999 -9999 -9999 -9999 -9999 -9999 -9999 -9999 -9999 -9999 -9999 -9999 -9999 -9999 -9999 -9999 -9999 -9999 -9999 -9999 -9999 -9999 -9999 -9999 -9999 -9999 -9999 -9999 -9999 -9999 -9999 -9999 -9999 -9999 -9999 -9999 -9999 -9999 -9999 -9999 -9999 -9999 -9999 -9999 -9999 -9999 -9999 -9999 -9999 -9999 -9999 -9999 -9999 -9999 -9999 -9999 -9999 -9999 -9999 -9999 -9999 -9999 -9999 -9999 -9999 -9999 -9999 -9999 -9999 -9999 -9999 -9999 -9999 -9999 -9999 -9999 -9999 -9999 -9999 -9999 -9999 -9999 -9999 -9999 -9999 -9999 -9999 -9999 -9999 -9999 -9999 -9999 -9999 -9999 -9999 -9999 -9999 -9999 -9999 -9999 -9999 -9999 -9999 -9999 -9999 -9999 -9999 -9999 -9999 -9999 -9999 -9999 -9999 -9999 -9999 -9999 -9999 -9999 -9999 -9999 -9999 -9999 -9999 -9999 -9999 -9999 -9999 -9999 -9999 -9999 -9999 -9999 -9999 -9999 -9999 -9999 -9999 -9999 -9999 -9999 -9999 -9999 -9999 -9999 -9999 -9999 -9999 -9999 -9999 -9999 -9999 -9999 -9999 -9999 -9999 -9999 -9999 -9999 -9999 -9999 -9999 -9999 -9999 -9999 -9999 -9999 -9999 -9999 -9999 -9999 -9999 -9999 7.7395E-1 7.67412E-1 7.69388E-1 7.74597E-1 7.71351E-1 3.1051E-1 2.97762E-1 3.20832E-1 4.05541E-1 7.18424E-1 7.67468E-1 7.80725E-1 7.47797E-1 7.75687E-1 7.45014E-1 7.05177E-1 7.62739E-1 7.49333E-1 6.85947E-1 3.74673E-1 3.73218E-1 3.87943E-1 3.63662E-1 3.38943E-1 3.52167E-1 3.67387E-1 4.29652E-1 5.01295E-1 5.71299E-1 5.87105E-1 6.22884E-1 6.84068E-1 6.97802E-1 6.79863E-1 6.67941E-1 6.7068E-1 6.59178E-1 6.70657E-1 6.80921E-1 6.88505E-1 6.85127E-1 6.80119E-1 6.92684E-1 6.9932E-1 6.97852E-1 6.94905E-1 -9999 -9999 -9999 -9999 -9999 -9999 -9999 -9999 -9999 -9999 -9999 -9999 -9999 -9999 -9999 -9999 -9999 -9999 -9999 -9999 -9999 -9999 -9999 -9999 -9999 -9999 -9999
-9999 -9999 -9999 -9999 -9999 -9999 -9999 -9999 -9999 -9999 -9999 -9999 -9999 -9999 -9999 -9999 -9999 -9999 -9999 -9999 -9999 -9999 -9999 -9999 -9999 -9999 -9999 -9999 -9999 -9999 -9999 -9999 -9999 -9999 -9999 -9999 -9999 -9999 -9999 -9999 -9999 -9999 -9999 -9999 -9999 -9999 -9999 -9999 -9999 -9999 -9999 -9999 -9999 -9999 -9999 -9999 -9999 -9999 -9999 -9999 -9999 -9999 -9999 -9999 -9999 -9999 -9999 -9999 -9999 -9999 -9999 -9999 -9999 -9999 -9999 -9999 -9999 -9999 -9999 -9999 -9999 -9999 -9999 -9999 -9999 -9999 -9999 -9999 -9999 -9999 -9999 -9999 -9999 -9999 -9999 -9999 -9999 -9999 -9999 -9999 -9999 -9999 -9999 -9999 -9999 -9999 -9999 -9999 -9999 -9999 -9999 -9999 -9999 -9999 -9999 -9999 -9999 -9999 -9999 -9999 -9999 -9999 -9999 -9999 -9999 -9999 -9999 -9999 -9999 -9999 -9999 -9999 -9999 -9999 -9999 -9999 -9999 -9999 -9999 -9999 -9999 -9999 -9999 -9999 -9999 -9999 -9999 -9999 -9999 -9999 -9999 -9999 -9999 -9999 -9999 -9999 -9999 -9999 -9999 -9999 -9999 -9999 -9999 -9999 -9999 -9999 -9999 -9999 -9999 -9999 -9999 -9999 -9999 -9999 -9999 -9999 -9999 -9999 -9999 -9999 -9999 -9999 -9999 -9999 -9999 -9999 -9999 -9999 -9999 7.86001E-1 7.75564E-1 7.71025E-1 7.87209E-1 7.93737E-1 7.92614E-1 7.8623E-1 7.95021E-1 3.19885E-1 3.03654E-1 3.85411E-1 7.60682E-1 7.75939E-1 7.73899E-1 7.71496E-1 7.90674E-1 7.55079E-1 7.26758E-1 7.05868E-1 7.08172E-1 7.47814E-1 7.40477E-1 7.10184E-1 6.5762E-1 6.25239E-1 3.76422E-1 3.97448E-1 4.73145E-1 5.01885E-1 5.68411E-1 6.0642E-1 6.15115E-1 6.24291E-1 5.99767E-1 6.0005E-1 5.93244E-1 5.90683E-1 6.41682E-1 6.99765E-1 6.98795E-1 6.65802E-1 6.79215E-1 6.80554E-1 6.85315E-1 6.9199E-1 6.93795E-1 6.90733E-1 6.91712E-1 6.80783E-1 6.60622E-1 6.67424E-1 -9999 -9999 -9999 -9999 -9999 -9999 -9999 -9999 -9999 -9999 -9999 -9999 -9999 -9999 -9999 -9999 -9999 -9999 -9999 -9999 -9999 -9999 -9999 -9999
-9999 -9999 -9999 -9999 -9999 -9999 -9999 -9999 -9999 -9999 -9999 -9999 -9999 -9999 -9999 -9999 -9999 -9999 -9999 -9999 -9999 -9999 -9999 -9999 -9999 -9999 -9999 -9999 -9999 -9999 -9999 -9999 -9999 -9999 -9999 -9999 -9999 -9999 -9999 -9999 -9999 -9999 -9999 -9999 -9999 -9999 -9999 -9999 -9999 -9999 -9999 -9999 -9999 -9999 -9999 -9999 -9999 -9999 -9999 -9999 -9999 -9999 -9999 -9999 -9999 -9999 -9999 -9999 -9999 -9999 -9999 -9999 -9999 -9999 -9999 -9999 -9999 -9999 -9999 -9999 -9999 -9999 -9999 -9999 -9999 -9999 -9999 -9999 -9999 -9999 -9999 -9999 -9999 -9999 -9999 -9999 -9999 -9999 -9999 -9999 -9999 -9999 -9999 -9999 -9999 -9999 -9999 -9999 -9999 -9999 -9999 -9999 -9999 -9999 -9999 -9999 -9999 -9999 -9999 -9999 -9999 -9999 -9999 -9999 -9999 -9999 -9999 -9999 -9999 -9999 -9999 -9999 -9999 -9999 -9999 -9999 -9999 -9999 -9999 -9999 -9999 -9999 -9999 -9999 -9999 -9999 -9999 -9999 -9999 -9999 -9999 -9999 -9999 -9999 -9999 -9999 -9999 -9999 -9999 -9999 -9999 -9999 -9999 -9999 -9999 -9999 -9999 -9999 -9999 -9999 -9999 -9999 -9999 -9999 -9999 -9999 -9999 -9999 -9999 -9999 -9999 -9999 -9999 -9999 -9999 -9999 -9999 7.87209E-1 7.87209E-1 7.87209E-1 7.84443E-1 7.74597E-1 7.95021E-1 7.61178E-1 7.33805E-1 7.13173E-1 4.84204E-1 3.59059E-1 3.14423E-1 3.6827E-1 6.86767E-1 7.47189E-1 6.70233E-1 6.18178E-1 6.70233E-1 7.18424E-1 7.41465E-1 7.6404E-1 7.00199E-1 7.46245E-1 7.53359E-1 7.5413E-1 7.45633E-1 7.19679E-1 6.53786E-1 4.06073E-1 5.09254E-1 5.54467E-1 5.48187E-1 5.16466E-1 5.09408E-1 5.37948E-1 5.68555E-1 6.13859E-1 6.21246E-1 6.20414E-1 6.65323E-1 7.03653E-1 7.1051E-1 7.109E-1 7.07635E-1 6.8654E-1 6.82584E-1 6.98684E-1 6.87373E-1 6.90503E-1 6.96527E-1 7.00003E-1 6.78936E-1 6.78791E-1 6.59644E-1 -9999 -9999 -9999 -9999 -9999 -9999 -9999 -9999 -9999 -9999 -9999 -9999 -9999 -9999 -9999 -9999 -9999 -9999 -9999 -9999 -9999 -9999 -9999
-9999 -9999 -9999 -9999 -9999 -9999 -9999 -9999 -9999 -9999 -9999 -9999 -9999 -9999 -9999 -9999 -9999 -9999 -9999 -9999 -9999 -9999 -9999 -9999 -9999 -9999 -9999 -9999 -9999 -9999 -9999 -9999 -9999 -9999 -9999 -9999 -9999 -9999 -9999 -9999 -9999 -9999 -9999 -9999 -9999 -9999 -9999 -9999 -9999 -9999 -9999 -9999 -9999 -9999 -9999 -9999 -9999 -9999 -9999 -9999 -9999 -9999 -9999 -9999 -9999 -9999 -9999 -9999 -9999 -9999 -9999 -9999 -9999 -9999 -9999 -9999 -9999 -9999 -9999 -9999 -9999 -9999 -9999 -9999 -9999 -9999 -9999 -9999 -9999 -9999 -9999 -9999 -9999 -9999 -9999 -9999 -9999 -9999 -9999 -9999 -9999 -9999 -9999 -9999 -9999 -9999 -9999 -9999 -9999 -9999 -9999 -9999 -9999 -9999 -9999 -9999 -9999 -9999 -9999 -9999 -9999 -9999 -9999 -9999 -9999 -9999 -9999 -9999 -9999 -9999 -9999 -9999 -9999 -9999 -9999 -9999 -9999 -9999 -9999 -9999 -9999 -9999 -9999 -9999 -9999 -9999 -9999 -9999 -9999 -9999 -9999 -9999 -9999 -9999 -9999 -9999 -9999 -9999 -9999 -9999 -9999 -9999 -9999 -9999 -9999 -9999 -9999 -9999 -9999 -9999 -9999 -9999 -9999 -9999 -9999 -9999 -9999 -9999 -9999 -9999 -9999 -9999 -9999 -9999 -9999 7.87209E-1 7.87209E-1 7.81308E-1 7.8326E-1 7.94256E-1 7.95021E-1 7.86121E-1 7.91633E-1 7.20161E-1 6.10832E-1 6.91798E-1 4.80401E-1 3.95144E-1 3.33598E-1 3.53854E-1 4.31893E-1 3.95144E-1 3.59542E-1 3.59542E-1 6.00133E-1 6.70233E-1 7.55886E-1 7.33064E-1 6.51623E-1 7.16208E-1 7.43015E-1 7.69038E-1 7.04424E-1 7.43186E-1 6.9111E-1 5.03888E-1 4.53917E-1 4.38474E-1 4.40941E-1 4.83448E-1 5.5403E-1 6.05992E-1 6.25948E-1 6.33503E-1 6.56731E-1 6.41276E-1 6.70159E-1 6.92548E-1 7.09507E-1 7.07587E-1 7.14081E-1 7.11984E-1 7.15586E-1 6.84651E-1 7.07143E-1 7.07462E-1 6.98322E-1 6.88786E-1 6.91301E-1 6.71485E-1 6.69895E-1 6.43473E-1 6.67231E-1 -9999 -9999 -9999 -9999 -9999 -9999 -9999 -9999 -9999 -9999 -9999 -9999 -9999 -9999 -9999 -9999 -9999 -9999 -9999 -9999 -9999
-9999 -9999 -9999 -9999 -9999 -9999 -9999 -9999 -9999 -9999 -9999 -9999 -9999 -9999 -9999 -9999 -9999 -9999 -9999 -9999 -9999 -9999 -9999 -9999 -9999 -9999 -9999 -9999 -9999 -9999 -9999 -9999 -9999 -9999 -9999 -9999 -9999 -9999 -9999 -9999 -9999 -9999 -9999 -9999 -9999 -9999 -9999 -9999 -9999 -9999 -9999 -9999 -9999 -9999 -9999 -9999 -9999 -9999 -9999 -9999 -9999 -9999 -9999 -9999 -9999 -9999 -9999 -9999 -9999 -9999 -9999 -9999 -9999 -9999 -9999 -9999 -9999 -9999 -9999 -9999 -9999 -9999 -9999 -9999 -9999 -9999 -9999 -9999 -9999 -9999 -9999 -9999 -9999 -9999 -9999 -9999 -9999 -9999 -9999 -9999 -9999 -9999 -9999 -9999 -9999 -9999 -9999 -9999 -9999 -9999 -9999 -9999 -9999 -9999 -9999 -9999 -9999 -9999 -9999 -9999 -9999 -9999 -9999 -9999 -9999 -9999 -9999 -9999 -9999 -9999 -9999 -9999 -9999 -9999 -9999 -9999 -9999 -9999 -9999 -9999 -9999 -9999 -9999 -9999 -9999 -9999 -9999 -9999 -9999 -9999 -9999 -9999 -9999 -9999 -9999 -9999 -9999 -9999 -9999 -9999 -9999 -9999 -9999 -9999 -9999 -9999 -9999 -9999 -9999 -9999 -9999 -9999 -9999 -9999 3.17755E-1 -9999 -9999 -9999 3.34065E-1 3.41806E-1 3.41806E-1 7.87209E-1 7.87209E-1 7.87209E-1 7.87209E-1 7.8555E-1 7.93329E-1 7.79221E-1 7.64817E-1 7.78995E-1 7.95512E-1 7.81527E-1 4.31893E-1 6.47785E-1 6.87582E-1 6.69151E-1 5.35845E-1 3.9343E-1 3.42278E-1 3.77177E-1 3.59542E-1 3.42278E-1 3.4017E-1 3.37659E-1 3.59542E-1 4.31893E-1 7.18849E-1 6.53744E-1 7.47424E-1 7.01185E-1 7.14946E-1 7.35073E-1 6.94899E-1 7.21758E-1 6.4392E-1 6.8855E-1 4.51994E-1 4.5757E-1 5.53131E-1 5.91079E-1 6.01586E-1 6.43559E-1 6.74943E-1 6.47188E-1 6.73649E-1 6.73018E-1 6.69235E-1 6.96433E-1 7.04345E-1 7.14024E-1 7.17361E-1 7.23154E-1 7.09382E-1 7.19073E-1 6.93196E-1 6.95187E-1 6.90974E-1 6.86259E-1 6.87416E-1 6.88038E-1 6.94023E-1 6.85972E-1 6.54934E-1 6.6189E-1 6.50688E-1 6.38413E-1 6.28244E-1 6.37354E-1 6.43073E-1 6.46466E-1 -9999 6.17315E-1 6.13087E-1 6.1019E-1 6.25772E-1 -9999 -9999 -9999 -9999 -9999 -9999 -9999 -9999 -9999
-9999 -9999 -9999 -9999 -9999 -9999 -9999 -9999 -9999 -9999 -9999 -9999 -9999 -9999 -9999 -9999 -9999 -9999 -9999 -9999 -9999 -9999 -9999 -9999 -9999 -9999 -9999 -9999 -9999 -9999 -9999 -9999 -9999 -9999 -9999 -9999 -9999 -9999 -9999 -9999 -9999 -9999 -9999 -9999 -9999 -9999 -9999 -9999 -9999 -9999 -9999 -9999 -9999 -9999 -9999 -9999 -9999 -9999 -9999 -9999 -9999 -9999 -9999 -9999 -9999 -9999 -9999 -9999 -9999 -9999 -9999 -9999 -9999 -9999 -9999 -9999 -9999 -9999 -9999 -9999 -9999 -9999 -9999 -9999 -9999 -9999 -9999 -9999 -9999 -9999 -9999 -9999 -9999 -9999 -9999 -9999 -9999 -9999 -9999 -9999 -9999 -9999 -9999 -9999 -9999 -9999 -9999 -9999 -9999 -9999 -9999 -9999 -9999 -9999 -9999 -9999 -9999 -9999 -9999 -9999 -9999 -9999 -9999 -9999 -9999 -9999 -9999 -9999 -9999 -9999 -9999 -9999 -9999 -9999 -9999 -9999 -9999 -9999 -9999 -9999 -9999 -9999 -9999 -9999 -9999 -9999 -9999 -9999 -9999 -9999 -9999 -9999 -9999 -9999 -9999 -9999 -9999 -9999 -9999 -9999 -9999 -9999 -9999 -9999 -9999 -9999 -9999 -9999 -9999 -9999 -9999 3.02175E-1 3.07817E-1 3.14725E-1 3.25396E-1 3.35001E-1 3.41775E-1 3.41806E-1 3.41806E-1 7.94528E-1 7.92214E-1 7.96935E-1 7.94643E-1 7.95512E-1 7.95512E-1 7.90183E-1 7.79221E-1 7.64844E-1 7.42351E-1 7.57149E-1 7.79221E-1 4.13398E-1 5.262E-1 5.78999E-1 5.38138E-1 5.1745E-1 4.99212E-1 4.46965E-1 3.77177E-1 3.42278E-1 3.42278E-1 3.42278E-1 3.38913E-1 3.37032E-1 3.42278E-1 3.77177E-1 3.77177E-1 3.77177E-1 4.13398E-1 5.44435E-1 6.33899E-1 6.84004E-1 6.32604E-1 5.95837E-1 6.26951E-1 7.00014E-1 7.03623E-1 6.3368E-1 6.11977E-1 5.30707E-1 5.26744E-1 6.61169E-1 6.99995E-1 7.17774E-1 6.79054E-1 7.10205E-1 6.97402E-1 7.08297E-1 7.04958E-1 7.11746E-1 7.17314E-1 7.24849E-1 7.34857E-1 7.34602E-1 7.34122E-1 7.31392E-1 6.88088E-1 6.79896E-1 6.88394E-1 6.91766E-1 6.92727E-1 6.97068E-1 6.831E-1 6.8789E-1 6.69155E-1 5.70549E-1 5.83472E-1 6.46378E-1 6.58285E-1 6.55484E-1 6.37058E-1 6.04586E-1 6.23687E-1 6.16861E-1 6.10866E-1 -9999 -9999 -9999 -9999 -9999 -9999 -9999 -9999 -9999
-9999 -9999 -9999 -9999 -9999 -9999 -9999 -9999 -9999 -9999 -9999 -9999 -9999 -9999 -9999 -9999 -9999 -9999 -9999 -9999 -9999 -9999 -9999 -9999 -9999 -9999 -9999 -9999 -9999 -9999 -9999 -9999 -9999 -9999 -9999 -9999 -9999 -9999 -9999 -9999 -9999 -9999 -9999 -9999 -9999 -9999 -9999 -9999 -9999 -9999 -9999 -9999 -9999 -9999 -9999 -9999 -9999 -9999 -9999 -9999 -9999 -9999 -9999 -9999 -9999 -9999 -9999 -9999 -9999 -9999 -9999 -9999 -9999 -9999 -9999 -9999 -9999 -9999 -9999 -9999 -9999 -9999 -9999 -9999 -9999 -9999 -9999 -9999 -9999 -9999 -9999 -9999 -9999 -9999 -9999 -9999 -9999 -9999 -9999 -9999 -9999 -9999 -9999 -9999 -9999 -9999 -9999 -9999 -9999 -9999 -9999 -9999 -9999 -9999 -9999 -9999 -9999 -9999 -9999 -9999 -9999 -9999 -9999 -9999 -9999 -9999 -9999 -9999 -9999 -9999 -9999 -9999 -9999 -9999 -9999 -9999 -9999 -9999 -9999 -9999 -9999 -9999 -9999 -9999 -9999 -9999 -9999 -9999 -9999 -9999 -9999 -9999 -9999 -9999 -9999 -9999 -9999 -9999 -9999 -9999 -9999 -9999 -9999 -9999 -9999 -9999 -9999 -9999 2.85892E-1 2.9455E-1 3.03358E-1 3.09911E-1 3.15027E-1 3.2141E-1 3.48268E-1 3.59059E-1 3.59059E-1 3.76684E-1 7.91633E-1 7.84753E-1 7.90183E-1 7.90183E-1 7.79221E-1 7.72872E-1 7.65697E-1 7.72342E-1 7.58768E-1 7.64641E-1 7.48563E-1 7.32332E-1 7.51559E-1 4.50581E-1 5.07272E-1 5.43513E-1 4.66584E-1 4.09229E-1 5.01908E-1 4.10182E-1 3.95144E-1 3.42278E-1 3.42278E-1 3.42278E-1 3.42278E-1 3.42248E-1 3.42278E-1 3.42278E-1 3.42278E-1 3.59542E-1 3.59542E-1 4.88324E-1 5.44288E-1 4.86345E-1 5.41704E-1 6.13476E-1 7.25024E-1 7.30597E-1 6.6931E-1 5.71962E-1 4.78875E-1 4.43984E-1 4.42388E-1 4.95582E-1 7.37147E-1 7.55088E-1 7.07731E-1 7.11879E-1 7.43938E-1 7.45647E-1 7.26989E-1 7.25966E-1 7.37648E-1 7.30586E-1 7.39203E-1 7.39612E-1 7.26675E-1 7.36466E-1 7.32884E-1 7.05192E-1 7.04648E-1 6.95974E-1 6.97679E-1 6.97477E-1 7.11134E-1 7.12652E-1 6.73676E-1 5.55223E-1 5.78227E-1 5.6162E-1 5.54391E-1 5.98225E-1 6.00317E-1 6.06393E-1 5.9172E-1 6.04488E-1 5.97742E-1 -9999 -9999 -9999 -9999 -9999 -9999 -9999 -9999 -9999
-9999 -9999 -9999 -9999 -9999 -9999 -9999 -9999 -9999 -9999 -9999 -9999 -9999 -9999 -9999 -9999 -9999 -9999 -9999 -9999 -9999 -9999 -9999 -9999 -9999 -9999 -9999 -9999 -9999 -9999 -9999 -9999 -9999 -9999 -9999 -9999 -9999 -9999 -9999 -9999 -9999 -9999 -9999 -9999 -9999 -9999 -9999 -9999 -9999 -9999 -9999 -9999 -9999 -9999 -9999 -9999 -9999 -9999 -9999 -9999 -9999 -9999 -9999 -9999 -9999 -9999 -9999 -9999 -9999 -9999 -9999 -9999 -9999 -9999 -9999 -9999 -9999 -9999 -9999 -9999 -9999 -9999 -9999 -9999 -9999 -9999 -9999 -9999 -9999 -9999 -9999 -9999 -9999 -9999 -9999 -9999 -9999 -9999 -9999 -9999 -9999 -9999 -9999 -9999 -9999 -9999 -9999 -9999 -9999 -9999 -9999 -9999 -9999 -9999 -9999 -9999 -9999 -9999 -9999 -9999 -9999 -9999 -9999 -9999 -9999 -9999 -9999 -9999 -9999 -9999 -9999 -9999 -9999 -9999 -9999 -9999 -9999 -9999 -9999 -9999 -9999 -9999 -9999 -9999 -9999 -9999 -9999 -9999 -9999 -9999 -9999 -9999 -9999 -9999 -9999 -9999 -9999 -9999 -9999 -9999 -9999 -9999 -9999 -9999 -9999 5.14044E-1 5.19992E-1 5.28378E-1 2.89913E-1 3.19917E-1 3.3161E-1 3.36284E-1 3.40361E-1 3.40676E-1 3.42251E-1 3.46838E-1 3.59542E-1 3.95144E-1 4.31118E-1 7.73031E-1 7.79221E-1 7.84753E-1 7.79221E-1 7.72541E-1 7.44264E-1 7.51122E-1 7.51277E-1 7.43489E-1 7.32721E-1 7.18978E-1 5.56494E-1 5.03136E-1 5.22982E-1 4.47499E-1 4.85694E-1 4.47774E-1 3.9217E-1 3.75667E-1 3.42278E-1 3.42278E-1 3.42278E-1 3.42278E-1 3.42278E-1 3.42278E-1 3.42278E-1 3.42278E-1 3.39855E-1 3.42278E-1 3.95144E-1 4.69408E-1 4.31893E-1 5.24577E-1 6.83972E-1 6.82168E-1 6.45505E-1 6.19168E-1 6.16429E-1 4.79993E-1 4.27455E-1 4.10488E-1 4.83331E-1 4.42865E-1 7.46171E-1 7.69425E-1 7.61591E-1 7.42599E-1 7.60763E-1 7.59899E-1 7.66892E-1 7.64322E-1 7.38738E-1 7.50053E-1 7.50461E-1 7.49524E-1 7.44254E-1 7.37857E-1 7.33622E-1 7.28741E-1 7.24936E-1 7.02558E-1 6.96239E-1 6.97987E-1 7.10385E-1 7.1718E-1 6.07888E-1 5.21637E-1 4.87125E-1 4.55351E-1 4.2937E-1 5.15118E-1 5.18926E-1 5.28952E-1 5.57892E-1 5.74188E-1 6.02397E-1 -9999 -9999 -9999 -9999 -9999 -9999 -9999 -9999 -9999
-9999 -9999 -9999 -9999 -9999 -9999 -9999 -9999 -9999 -9999 -9999 -9999 -9999 -9999 -9999 -9999 -9999 -9999 -9999 -9999 -9999 -9999 -9999 -9999 -9999 -9999 -9999 -9999 -9999 -9999 -9999 -9999 -9999 -9999 -9999 -9999 -9999 -9999 -9999 -9999 -9999 -9999 -9999 -9999 -9999 -9999 -9999 -9999 -9999 -9999 -9999 -9999 -9999 -9999 -9999 -9999 -9999 -9999 -9999 -9999 -9999 -9999 -9999 -9999 -9999 -9999 -9999 -9999 -9999 -9999 -9999 -9999 -9999 -9999 -9999 -9999 -9999 -9999 -9999 -9999 -9999 -9999 -9999 -9999 -9999 -9999 -9999 -9999 -9999 -9999 -9999 -9999 -9999 -9999 -9999 -9999 -9999 -9999 -9999 -9999 -9999 -9999 -9999 -9999 -9999 -9999 -9999 -9999 -9999 -9999 -9999 -9999 -9999 -9999 -9999 -9999 -9999 -9999 -9999 -9999 -9999 -9999 -9999 -9999 -9999 -9999 -9999 -9999 -9999 -9999 -9999 -9999 -9999 -9999 -9999 -9999 -9999 -9999 -9999 -9999 -9999 -9999 -9999 -9999 -9999 -9999 -9999 -9999 -9999 -9999 -9999 -9999 -9999 -9999 -9999 -9999 -9999 -9999 -9999 -9999 -9999 -9999 -9999 -9999 5.07042E-1 5.14394E-1 5.2174E-1 2.96623E-1 3.08447E-1 3.2328E-1 3.35347E-1 3.40991E-1 3.4383E-1 3.40833E-1 3.30524E-1 3.22513E-1 3.41812E-1 3.70391E-1 4.13398E-1 4.50516E-1 7.67479E-1 7.67129E-1 7.52908E-1 7.59237E-1 7.58505E-1 7.5108E-1 7.50953E-1 7.35835E-1 5.74442E-1 5.4966E-1 5.48839E-1 5.12938E-1 5.32423E-1 4.76932E-1 3.86231E-1 3.87696E-1 3.71092E-1 3.55316E-1 3.21745E-1 3.21745E-1 3.21745E-1 3.21745E-1 3.21745E-1 3.21745E-1 3.21745E-1 3.21745E-1 3.21745E-1 3.21745E-1 3.95144E-1 3.77177E-1 4.50581E-1 4.87422E-1 5.42627E-1 5.03824E-1 5.03229E-1 4.64604E-1 4.64401E-1 4.09786E-1 4.11316E-1 4.30133E-1 4.11316E-1 7.90183E-1 7.77785E-1 7.82671E-1 7.77626E-1 7.76409E-1 7.78219E-1 7.78679E-1 7.65258E-1 7.62823E-1 7.62865E-1 7.72376E-1 7.43878E-1 7.46156E-1 7.32428E-1 7.32247E-1 7.09008E-1 7.18667E-1 7.08493E-1 6.88447E-1 6.22848E-1 6.39834E-1 6.72761E-1 6.99512E-1 6.57672E-1 5.19107E-1 4.3359E-1 3.76028E-1 3.85844E-1 4.0244E-1 4.89145E-1 5.46042E-1 5.89006E-1 6.26021E-1 -9999 -9999 -9999 -9999 -9999 -9999 -9999 -9999 -9999 -9999
-9999 -9999 -9999 -9999 -9999 -9999 -9999 -9999 -9999 -9999 -9999 -9999 -9999 -9999 -9999 -9999 -9999 -9999 -9999 -9999 -9999 -9999 -9999 -9999 -9999 -9999 -9999 -9999 -9999 -9999 -9999 -9999 -9999 -9999 -9999 -9999 -9999 -9999 -9999 -9999 -9999 -9999 -9999 -9999 -9999 -9999 -9999 -9999 -9999 -9999 -9999 -9999 -9999 -9999 -9999 -9999 -9999 -9999 -9999 -9999 -9999 -9999 -9999 -9999 -9999 -9999 -9999 -9999 -9999 -9999 -9999 -9999 -9999 -9999 -9999 -9999 -9999 -9999 -9999 -9999 -9999 -9999 -9999 -9999 -9999 -9999 -9999 -9999 -9999 -9999 -9999 -9999 -9999 -9999 -9999 -9999 -9999 -9999 -9999 -9999 -9999 -9999 -9999 -9999 -9999 -9999 -9999 -9999 -9999 -9999 -9999 -9999 -9999 -9999 -9999 -9999 -9999 -9999 -9999 -9999 -9999 -9999 -9999 -9999 -9999 -9999 -9999 -9999 -9999 -9999 -9999 -9999 -9999 -9999 -9999 -9999 -9999 -9999 -9999 -9999 -9999 -9999 -9999 -9999 -9999 -9999 -9999 -9999 -9999 -9999 -9999 -9999 -9999 -9999 -9999 -9999 -9999 -9999 -9999 -9999 -9999 -9999 4.96885E-1 5.0284E-1 5.10194E-1 5.19992E-1 2.94581E-1 3.00437E-1 3.06657E-1 3.18091E-1 3.30524E-1 3.38947E-1 3.43355E-1 3.57098E-1 3.24046E-1 3.0621E-1 3.13733E-1 3.23465E-1 5.89976E-1 6.3639E-1 4.31893E-1 7.67855E-1 7.6171E-1 7.46383E-1 7.19376E-1 7.10212E-1 7.17255E-1 5.33867E-1 5.69746E-1 5.64048E-1 5.58825E-1 5.22224E-1 5.39386E-1 4.73037E-1 4.3741E-1 3.85174E-1 3.36237E-1 3.21745E-1 3.21745E-1 3.21745E-1 3.21745E-1 3.21745E-1 3.21745E-1 3.21745E-1 3.21745E-1 3.21745E-1 3.21745E-1 3.73239E-1 4.0933E-1 3.91135E-1 3.73239E-1 3.38506E-1 3.95144E-1 3.95144E-1 3.77177E-1 3.77169E-1 3.76697E-1 3.94424E-1 3.94353E-1 4.12469E-1 7.95512E-1 7.94643E-1 7.90183E-1 7.95512E-1 7.94643E-1 7.79464E-1 7.78489E-1 7.71307E-1 7.76303E-1 7.64594E-1 7.64155E-1 7.45404E-1 7.55893E-1 7.42824E-1 6.94555E-1 6.68609E-1 6.33414E-1 6.37176E-1 6.15927E-1 6.2566E-1 5.94807E-1 5.37649E-1 6.24632E-1 7.07081E-1 6.52499E-1 5.42105E-1 5.22803E-1 5.15765E-1 4.55027E-1 4.09612E-1 4.67999E-1 5.36602E-1 6.02463E-1 6.17814E-1 -9999 -9999 -9999 -9999 -9999 -9999 -9999 -9999 -9999 -9999
-9999 -9999 -9999 -9999 -9999 -9999 -9999 -9999 -9999 -9999 -9999 -9999 -9999 -9999 -9999 -9999 -9999 -9999 -9999 -9999 -9999 -9999 -9999 -9999 -9999 -9999 -9999 -9999 -9999 -9999 -9999 -9999 -9999 -9999 -9999 -9999 -9999 -9999 -9999 -9999 -9999 -9999 -9999 -9999 -9999 -9999 -9999 -9999 -9999 -9999 -9999 -9999 -9999 -9999 -9999 -9999 -9999 -9999 -9999 -9999 -9999 -9999 -9999 -9999 -9999 -9999 -9999 -9999 -9999 -9999 -9999 -9999 -9999 -9999 -9999 -9999 -9999 -9999 -9999 -9999 -9999 -9999 -9999 -9999 -9999 -9999 -9999 -9999 -9999 -9999 -9999 -9999 -9999 -9999 -9999 -9999 -9999 -9999 -9999 -9999 -9999 -9999 -9999 -9999 -9999 -9999 -9999 -9999 -9999 -9999 -9999 -9999 -9999 -9999 -9999 -9999 -9999 -9999 -9999 -9999 -9999 -9999 -9999 -9999 -9999 -9999 -9999 -9999 -9999 -9999 -9999 -9999 -9999 -9999 -9999 -9999 -9999 -9999 -9999 -9999 -9999 -9999 -9999 -9999 -9999 -9999 -9999 -9999 -9999 -9999 -9999 -9999 -9999 -9999 -9999 -9999 -9999 4.48697E-1 4.54249E-1 4.84631E-1 4.93033E-1 5.01089E-1 5.08793E-1 5.13344E-1 5.18593E-1 2.92547E-1 2.9926E-1 3.0339E-1 3.077E-1 3.15211E-1 3.24967E-1 3.50372E-1 3.56134E-1 3.54208E-1 3.40552E-1 3.18884E-1 2.86925E-1 3.02977E-1 5.58128E-1 6.0818E-1 6.28022E-1 6.49931E-1 4.46425E-1 4.84127E-1 5.01111E-1 5.54237E-1 5.70803E-1 5.51166E-1 5.67549E-1 5.61601E-1 5.558E-1 5.51296E-1 5.3304E-1 4.853E-1 4.91684E-1 4.19903E-1 3.19275E-1 3.21745E-1 3.21745E-1 3.21745E-1 3.21745E-1 3.21745E-1 3.21745E-1 3.21745E-1 3.21745E-1 3.21745E-1 3.21745E-1 3.38506E-1 3.21745E-1 3.21745E-1 3.21745E-1 3.21745E-1 3.21745E-1 3.21745E-1 3.38506E-1 3.55683E-1 3.77177E-1 3.95144E-1 7.95512E-1 7.95512E-1 7.94643E-1 7.87517E-1 7.90183E-1 7.94643E-1 7.87517E-1 7.94643E-1 7.87517E-1 7.62823E-1 7.68533E-1 7.6108E-1 7.06867E-1 7.03939E-1 7.04676E-1 6.91368E-1 7.02094E-1 6.18262E-1 5.47439E-1 5.09113E-1 4.79777E-1 5.14426E-1 5.25614E-1 5.65058E-1 6.62418E-1 6.81402E-1 5.9776E-1 6.13659E-1 6.59435E-1 6.05601E-1 5.29379E-1 4.27983E-1 4.62766E-1 5.4669E-1 6.136E-1 6.19972E-1 6.27633E-1 -9999 -9999 -9999 -9999 -9999 -9999 -9999 -9999 -9999
-9999 -9999 -9999 -9999 -9999 -9999 -9999 -9999 -9999 -9999 -9999 -9999 -9999 -9999 -9999 -9999 -9999 -9999 -9999 -9999 -9999 -9999 -9999 -9999 -9999 -9999 -9999 -9999 -9999 -9999 -9999 -9999 -9999 -9999 -9999 -9999 -9999 -9999 -9999 -9999 -9999 -9999 -9999 -9999 -9999 -9999 -9999 -9999 -9999 -9999 -9999 -9999 -9999 -9999 -9999 -9999 -9999 -9999 -9999 -9999 -9999 -9999 -9999 -9999 -9999 -9999 -9999 -9999 -9999 -9999 -9999 -9999 -9999 -9999 -9999 -9999 -9999 -9999 -9999 -9999 -9999 -9999 -9999 -9999 -9999 -9999 -9999 -9999 -9999 -9999 -9999 -9999 -9999 -9999 -9999 -9999 -9999 -9999 -9999 -9999 -9999 -9999 -9999 -9999 -9999 -9999 -9999 -9999 -9999 -9999 -9999 -9999 -9999 -9999 -9999 -9999 -9999 -9999 -9999 -9999 -9999 -9999 -9999 -9999 -9999 -9999 -9999 -9999 -9999 -9999 -9999 -9999 -9999 -9999 -9999 -9999 -9999 -9999 -9999 -9999 -9999 -9999 -9999 -9999 -9999 -9999 -9999 -9999 -9999 -9999 -9999 -9999 -9999 -9999 4.34878E-1 4.4005E-1 4.48004E-1 4.82182E-1 4.91632E-1 5.01089E-1 5.12644E-1 5.24186E-1 5.31519E-1 5.3396E-1 2.97793E-1 2.97793E-1 3.0265E-1 3.09493E-1 3.14002E-1 3.16119E-1 3.37726E-1 3.44021E-1 3.49098E-1 3.49416E-1 3.39923E-1 3.21018E-1 3.0209E-1 2.75599E-1 5.25062E-1 6.24122E-1 6.83596E-1 6.99759E-1 6.83596E-1 6.99759E-1 5.40819E-1 5.36661E-1 5.70676E-1 5.67874E-1 5.62825E-1 5.59234E-1 5.39633E-1 5.36338E-1 5.17675E-1 4.34355E-1 3.99236E-1 3.49258E-1 3.19857E-1 3.21745E-1 3.21745E-1 3.21745E-1 3.21745E-1 3.21745E-1 3.21745E-1 3.21745E-1 3.21745E-1 3.21745E-1 3.21745E-1 3.21745E-1 3.21745E-1 3.21745E-1 3.21745E-1 3.21745E-1 3.21745E-1 7.71252E-1 7.71252E-1 7.79071E-1 7.79071E-1 7.71252E-1 7.87517E-1 7.87517E-1 7.87517E-1 7.87517E-1 7.87517E-1 7.87517E-1 7.94361E-1 7.86496E-1 7.89879E-1 7.70121E-1 7.34339E-1 7.00839E-1 6.70368E-1 6.3016E-1 6.59474E-1 6.09021E-1 6.4731E-1 6.09045E-1 4.57284E-1 4.07823E-1 4.68454E-1 5.30019E-1 5.66663E-1 6.01206E-1 6.89304E-1 6.56538E-1 6.17576E-1 6.64769E-1 7.03525E-1 6.70498E-1 5.90599E-1 5.22863E-1 5.26237E-1 5.80409E-1 6.27189E-1 6.36862E-1 6.35646E-1 6.36749E-1 -9999 -9999 -9999 -9999 -9999 -9999 -9999 -9999
-9999 -9999 -9999 -9999 -9999 -9999 -9999 -9999 -9999 -9999 -9999 -9999 -9999 -9999 -9999 -9999 -9999 -9999 -9999 -9999 -9999 -9999 -9999 -9999 -9999 -9999 -9999 -9999 -9999 -9999 -9999 -9999 -9999 -9999 -9999 -9999 -9999 -9999 -9999 -9999 -9999 -9999 -9999 -9999 -9999 -9999 -9999 -9999 -9999 -9999 -9999 -9999 -9999 -9999 -9999 -9999 -9999 -9999 -9999 -9999 -9999 -9999 -9999 -9999 -9999 -9999 -9999 -9999 -9999 -9999 -9999 -9999 -9999 -9999 -9999 -9999 -9999 -9999 -9999 -9999 -9999 -9999 -9999 -9999 -9999 -9999 -9999 -9999 -9999 -9999 -9999 -9999 -9999 -9999 -9999 -9999 -9999 -9999 -9999 -9999 -9999 -9999 -9999 -9999 -9999 -9999 -9999 -9999 -9999 -9999 -9999 -9999 -9999 -9999 -9999 -9999 -9999 -9999 -9999 -9999 -9999 -9999 -9999 -9999 -9999 -9999 -9999 -9999 -9999 -9999 -9999 -9999 -9999 -9999 -9999 -9999 -9999 -9999 -9999 -9999 -9999 -9999 -9999 -9999 -9999 -9999 -9999 -9999 -9999 -9999 -9999 -9999 -9999 4.26665E-1 4.33546E-1 4.67859E-1 4.82882E-1 5.00038E-1 5.3051E-1 5.40963E-1 5.54498E-1 5.68983E-1 5.76183E-1 3.38197E-1 3.32731E-1 3.08895E-1 3.24693E-1 3.29937E-1 3.34288E-1 3.346E-1 3.34912E-1 3.38039E-1 3.41182E-1 3.43389E-1 3.17638E-1 3.04133E-1 2.84925E-1 2.71147E-1 5.0687E-1 5.83901E-1 6.66976E-1 6.99759E-1 7.29714E-1 7.29714E-1 7.29714E-1 5.56422E-1 5.70986E-1 5.66654E-1 5.60296E-1 5.56537E-1 5.22638E-1 4.47855E-1 4.80144E-1 3.9289E-1 3.41895E-1 3.2878E-1 3.00167E-1 3.01239E-1 3.01239E-1 3.01239E-1 3.01239E-1 3.01239E-1 3.01239E-1 3.01239E-1 3.01239E-1 3.21745E-1 3.21745E-1 3.21745E-1 3.21745E-1 3.21745E-1 3.21745E-1 7.71252E-1 7.62066E-1 7.62066E-1 7.71252E-1 7.62066E-1 7.71252E-1 7.71252E-1 7.62066E-1 7.71252E-1 7.71252E-1 7.94643E-1 7.87517E-1 7.84072E-1 7.71596E-1 7.46377E-1 7.32397E-1 7.50923E-1 7.30767E-1 6.80266E-1 5.62986E-1 5.22189E-1 5.58525E-1 5.54004E-1 5.40099E-1 5.53833E-1 5.29374E-1 5.68498E-1 6.09145E-1 6.36717E-1 6.45139E-1 6.92374E-1 7.2524E-1 6.81455E-1 6.66595E-1 6.98687E-1 7.26727E-1 7.15668E-1 6.65571E-1 6.43939E-1 6.29661E-1 6.19574E-1 6.29882E-1 6.27897E-1 6.52329E-1 6.31088E-1 -9999 -9999 -9999 -9999 -9999 -9999 -9999 -9999
-9999 -9999 -9999 -9999 -9999 -9999 -9999 -9999 -9999 -9999 -9999 -9999 -9999 -9999 -9999 -9999 -9999 -9999 -9999 -9999 -9999 -9999 -9999 -9999 -9999 -9999 -9999 -9999 -9999 -9999 -9999 -9999 -9999 -9999 -9999 -9999 -9999 -9999 -9999 -9999 -9999 -9999 -9999 -9999 -9999 -9999 -9999 -9999 -9999 -9999 -9999 -9999 -9999 -9999 -9999 -9999 -9999 -9999 -9999 -9999 -9999 -9999 -9999 -9999 -9999 -9999 -9999 -9999 -9999 -9999 -9999 -9999 -9999 -9999 -9999 -9999 -9999 -9999 -9999 -9999 -9999 -9999 -9999 -9999 -9999 -9999 -9999 -9999 -9999 -9999 -9999 -9999 -9999 -9999 -9999 -9999 -9999 -9999 -9999 -9999 -9999 -9999 -9999 -9999 -9999 -9999 -9999 -9999 -9999 -9999 -9999 -9999 -9999 -9999 -9999 -9999 -9999 -9999 -9999 -9999 -9999 -9999 -9999 -9999 -9999 -9999 -9999 -9999 -9999 -9999 -9999 -9999 -9999 -9999 -9999 -9999 -9999 -9999 -9999 -9999 -9999 -9999 -9999 -9999 -9999 -9999 -9999 -9999 -9999 -9999 -9999 -9999 4.23006E-1 4.52942E-1 4.64372E-1 4.75539E-1 4.92333E-1 5.28764E-1 5.41311E-1 5.53459E-1 5.88486E-1 6.02323E-1 6.10515E-1 3.71407E-1 3.48779E-1 3.371E-1 3.29627E-1 3.3242E-1 3.35848E-1 3.36161E-1 3.34912E-1 3.13703E-1 3.14307E-1 3.32733E-1 3.2932E-1 3.17974E-1 3.00323E-1 2.82393E-1 4.87458E-1 5.2964E-1 6.0922E-1 6.9973E-1 7.29714E-1 6.99759E-1 7.42945E-1 5.51705E-1 5.47636E-1 5.4405E-1 5.36395E-1 5.30539E-1 5.11855E-1 4.78242E-1 4.09333E-1 4.58198E-1 4.30108E-1 3.12225E-1 3.00371E-1 3.01239E-1 3.01239E-1 3.01239E-1 3.01239E-1 3.01239E-1 3.01239E-1 3.01239E-1 2.85526E-1 3.01239E-1 3.01239E-1 3.01239E-1 3.01239E-1 7.50376E-1 7.71252E-1 7.71252E-1 7.62066E-1 7.62066E-1 7.62066E-1 7.71252E-1 7.71252E-1 7.71252E-1 7.71252E-1 7.71252E-1 7.777E-1 7.75453E-1 7.60748E-1 7.3355E-1 6.59137E-1 6.3942E-1 6.11223E-1 6.68874E-1 6.94955E-1 6.00212E-1 5.29198E-1 4.31024E-1 4.58168E-1 4.90647E-1 5.49887E-1 5.85166E-1 6.63254E-1 7.11054E-1 7.17456E-1 7.046E-1 7.09228E-1 7.05868E-1 7.02965E-1 6.62127E-1 6.89423E-1 7.18418E-1 7.33493E-1 7.39717E-1 7.33237E-1 7.05703E-1 6.74973E-1 6.63322E-1 6.31202E-1 6.16476E-1 6.21456E-1 6.33317E-1 -9999 -9999 -9999 -9999 -9999 -9999 -9999 -9999
-9999 -9999 -9999 -9999 -9999 -9999 -9999 -9999 -9999 -9999 -9999 -9999 -9999 -9999 -9999 -9999 -9999 -9999 -9999 -9999 -9999 -9999 -9999 -9999 -9999 -9999 -9999 -9999 -9999 -9999 -9999 -9999 -9999 -9999 -9999 -9999 -9999 -9999 -9999 -9999 -9999 -9999 -9999 -9999 -9999 -9999 -9999 -9999 -9999 -9999 -9999 -9999 -9999 -9999 -9999 -9999 -9999 -9999 -9999 -9999 -9999 -9999 -9999 -9999 -9999 -9999 -9999 -9999 -9999 -9999 -9999 -9999 -9999 -9999 -9999 -9999 -9999 -9999 -9999 -9999 -9999 -9999 -9999 -9999 -9999 -9999 -9999 -9999 -9999 -9999 -9999 -9999 -9999 -9999 -9999 -9999 -9999 -9999 -9999 -9999 -9999 -9999 -9999 -9999 -9999 -9999 -9999 -9999 -9999 -9999 -9999 -9999 -9999 -9999 -9999 -9999 -9999 -9999 -9999 -9999 -9999 -9999 -9999 -9999 -9999 -9999 -9999 -9999 -9999 -9999 -9999 -9999 -9999 -9999 -9999 -9999 -9999 -9999 -9999 -9999 -9999 -9999 -9999 -9999 -9999 -9999 -9999 -9999 -9999 4.1162E-1 4.18442E-1 4.25292E-1 4.56654E-1 4.65766E-1 4.95172E-1 5.04979E-1 5.13732E-1 5.25971E-1 5.36089E-1 5.50687E-1 5.88656E-1 6.07178E-1 6.15832E-1 3.76984E-1 3.73371E-1 3.44654E-1 3.35536E-1 3.35848E-1 3.39609E-1 3.20987E-1 3.17941E-1 3.13402E-1 3.26233E-1 3.25926E-1 3.23161E-1 3.13133E-1 2.97681E-1 2.81259E-1 4.78141E-1 5.03836E-1 5.53326E-1 5.82144E-1 6.27678E-1 6.95251E-1 7.20422E-1 5.5119E-1 5.47599E-1 5.45442E-1 5.38208E-1 5.13428E-1 5.08377E-1 4.90487E-1 4.55895E-1 4.9057E-1 3.93778E-1 2.96897E-1 3.00464E-1 3.01231E-1 3.01239E-1 3.01239E-1 3.01239E-1 2.85526E-1 2.85526E-1 2.85526E-1 3.01239E-1 3.01239E-1 3.01239E-1 3.01239E-1 7.50376E-1 7.50376E-1 7.50376E-1 7.50376E-1 7.50376E-1 7.50376E-1 7.70815E-1 7.69648E-1 7.69414E-1 7.70255E-1 7.71001E-1 7.7811E-1 7.70641E-1 7.26608E-1 6.74111E-1 6.62237E-1 5.30256E-1 5.0003E-1 5.13897E-1 5.44431E-1 6.04188E-1 5.72198E-1 4.93377E-1 5.15503E-1 5.6642E-1 6.05202E-1 6.64558E-1 6.96081E-1 7.07326E-1 7.42644E-1 7.12841E-1 6.72814E-1 6.42269E-1 6.39032E-1 6.55075E-1 6.68362E-1 6.89397E-1 7.12808E-1 7.27036E-1 7.38918E-1 7.35627E-1 7.13187E-1 6.51054E-1 6.48431E-1 6.54788E-1 6.33868E-1 6.2713E-1 6.32304E-1 -9999 -9999 -9999 -9999 -9999 -9999 -9999 -9999
-9999 -9999 -9999 -9999 -9999 -9999 -9999 -9999 -9999 -9999 -9999 -9999 -9999 -9999 -9999 -9999 -9999 -9999 -9999 -9999 -9999 -9999 -9999 -9999 -9999 -9999 -9999 -9999 -9999 -9999 -9999 -9999 -9999 -9999 -9999 -9999 -9999 -9999 -9999 -9999 -9999 -9999 -9999 -9999 -9999 -9999 -9999 -9999 -9999 -9999 -9999 -9999 -9999 -9999 -9999 -9999 -9999 -9999 -9999 -9999 -9999 -9999 -9999 -9999 -9999 -9999 -9999 -9999 -9999 -9999 -9999 -9999 -9999 -9999 -9999 -9999 -9999 -9999 -9999 -9999 -9999 -9999 -9999 -9999 -9999 -9999 -9999 -9999 -9999 -9999 -9999 -9999 -9999 -9999 -9999 -9999 -9999 -9999 -9999 -9999 -9999 -9999 -9999 -9999 -9999 -9999 -9999 -9999 -9999 -9999 -9999 -9999 -9999 -9999 -9999 -9999 -9999 -9999 -9999 -9999 -9999 -9999 -9999 -9999 -9999 -9999 -9999 -9999 -9999 -9999 -9999 -9999 -9999 -9999 -9999 -9999 -9999 -9999 -9999 -9999 -9999 -9999 -9999 -9999 -9999 -9999 -9999 -9999 4.0528E-1 4.12528E-1 4.48309E-1 4.60541E-1 4.88169E-1 4.95522E-1 5.04979E-1 5.13732E-1 5.15831E-1 5.1898E-1 5.2859E-1 5.61963E-1 5.82536E-1 6.0249E-1 6.15832E-1 3.96622E-1 3.74355E-1 3.66189E-1 3.58098E-1 3.34602E-1 3.38669E-1 3.41814E-1 3.40555E-1 3.34602E-1 3.26233E-1 3.198E-1 3.1767E-1 3.08631E-1 2.96218E-1 2.83246E-1 2.54815E-1 4.47325E-1 4.85894E-1 5.6481E-1 6.64561E-1 7.09962E-1 7.2994E-1 5.50674E-1 5.48262E-1 5.46567E-1 5.26054E-1 4.99765E-1 5.09619E-1 4.7444E-1 4.26823E-1 3.93494E-1 3.1063E-1 2.98436E-1 3.00589E-1 3.00965E-1 3.0109E-1 3.01239E-1 2.85526E-1 2.85526E-1 2.85526E-1 3.01239E-1 3.01239E-1 3.01239E-1 7.50376E-1 7.50376E-1 7.50376E-1 7.50376E-1 7.50376E-1 7.50376E-1 7.50172E-1 7.48363E-1 7.52258E-1 7.335E-1 7.30021E-1 7.73789E-1 7.76264E-1 7.71605E-1 7.50053E-1 6.86908E-1 6.33471E-1 6.20312E-1 5.7571E-1 4.81498E-1 4.98466E-1 5.25501E-1 5.57416E-1 5.4398E-1 5.65381E-1 6.34456E-1 6.72021E-1 7.09897E-1 7.31654E-1 7.32113E-1 7.46029E-1 7.20361E-1 6.29025E-1 5.66474E-1 5.61548E-1 6.09871E-1 6.92585E-1 7.40382E-1 7.5398E-1 7.54238E-1 7.49808E-1 7.47963E-1 7.33248E-1 7.1474E-1 6.5932E-1 6.37577E-1 6.37101E-1 6.49424E-1 6.31959E-1 6.2692E-1 -9999 -9999 -9999 -9999 -9999 -9999 -9999 -9999
-9999 -9999 -9999 -9999 -9999 -9999 -9999 -9999 -9999 -9999 -9999 -9999 -9999 -9999 -9999 -9999 -9999 -9999 -9999 -9999 -9999 -9999 -9999 -9999 -9999 -9999 -9999 -9999 -9999 -9999 -9999 -9999 -9999 -9999 -9999 -9999 -9999 -9999 -9999 -9999 -9999 -9999 -9999 -9999 -9999 -9999 -9999 -9999 -9999 -9999 -9999 -9999 -9999 -9999 -9999 -9999 -9999 -9999 -9999 -9999 -9999 -9999 -9999 -9999 -9999 -9999 -9999 -9999 -9999 -9999 -9999 -9999 -9999 -9999 -9999 -9999 -9999 -9999 -9999 -9999 -9999 -9999 -9999 -9999 -9999 -9999 -9999 -9999 -9999 -9999 -9999 -9999 -9999 -9999 -9999 -9999 -9999 -9999 -9999 -9999 -9999 -9999 -9999 -9999 -9999 -9999 -9999 -9999 -9999 -9999 -9999 -9999 -9999 -9999 -9999 -9999 -9999 -9999 -9999 -9999 -9999 -9999 -9999 -9999 -9999 -9999 -9999 -9999 -9999 -9999 -9999 -9999 -9999 -9999 -9999 -9999 -9999 -9999 -9999 -9999 -9999 -9999 -9999 -9999 -9999 -9999 -9999 3.96274E-1 4.0077E-1 4.33995E-1 4.49698E-1 4.82285E-1 4.9062E-1 4.97273E-1 5.0743E-1 5.17581E-1 5.41522E-1 5.20903E-1 5.44998E-1 5.5782E-1 5.77758E-1 5.97784E-1 6.33601E-1 6.40082E-1 3.75997E-1 3.4751E-1 3.42761E-1 3.39611E-1 3.40555E-1 3.4434E-1 3.45924E-1 3.61004E-1 3.32422E-1 3.2041E-1 3.29663E-1 3.03821E-1 2.94714E-1 2.8377E-1 2.74468E-1 2.69474E-1 4.76121E-1 5.59321E-1 6.74173E-1 7.20422E-1 7.29601E-1 5.32854E-1 5.12609E-1 5.11011E-1 4.89738E-1 5.05067E-1 4.99434E-1 4.4854E-1 4.12751E-1 3.27321E-1 2.77389E-1 7.26203E-1 7.27081E-1 7.27316E-1 7.16933E-1 7.27172E-1 7.27329E-1 7.50376E-1 7.40634E-1 7.50376E-1 7.50376E-1 7.50376E-1 7.50376E-1 7.50376E-1 7.50376E-1 7.50358E-1 7.50283E-1 7.50246E-1 7.57276E-1 7.41149E-1 6.70513E-1 6.76494E-1 7.0471E-1 7.20998E-1 7.15373E-1 7.27183E-1 7.22698E-1 7.39275E-1 7.06141E-1 6.57224E-1 6.49795E-1 6.02046E-1 6.09584E-1 6.25846E-1 5.76492E-1 5.74549E-1 6.34535E-1 6.94076E-1 7.27021E-1 7.36114E-1 7.2932E-1 7.28097E-1 6.82257E-1 6.83741E-1 6.22552E-1 6.03395E-1 6.33711E-1 6.98352E-1 7.41302E-1 7.55646E-1 7.51602E-1 7.44336E-1 7.36158E-1 7.28316E-1 7.31357E-1 7.22421E-1 7.01385E-1 6.91022E-1 6.76691E-1 6.74704E-1 6.69033E-1 6.36803E-1 6.42173E-1 6.51626E-1 6.5123E-1 6.41171E-1 5.96848E-1 5.93279E-1 -9999 -9999
-9999 -9999 -9999 -9999 -9999 -9999 -9999 -9999 -9999 -9999 -9999 -9999 -9999 -9999 -9999 -9999 -9999 -9999 -9999 -9999 -9999 -9999 -9999 -9999 -9999 -9999 -9999 -9999 -9999 -9999 -9999 -9999 -9999 -9999 -9999 -9999 -9999 -9999 -9999 -9999 -9999 -9999 -9999 -9999 -9999 -9999 -9999 -9999 -9999 -9999 -9999 -9999 -9999 -9999 -9999 -9999 -9999 -9999 -9999 -9999 -9999 -9999 -9999 -9999 -9999 -9999 -9999 -9999 -9999 -9999 -9999 -9999 -9999 -9999 -9999 -9999 -9999 -9999 -9999 -9999 -9999 -9999 -9999 -9999 -9999 -9999 -9999 -9999 -9999 -9999 -9999 -9999 -9999 -9999 -9999 -9999 -9999 -9999 -9999 -9999 -9999 -9999 -9999 -9999 -9999 -9999 -9999 -9999 -9999 -9999 -9999 -9999 -9999 -9999 -9999 -9999 -9999 -9999 -9999 -9999 -9999 -9999 -9999 -9999 -9999 -9999 -9999 -9999 -9999 -9999 -9999 -9999 -9999 -9999 -9999 -9999 -9999 -9999 -9999 -9999 -9999 -9999 -9999 -9999 -9999 -9999 3.90008E-1 4.15215E-1 4.22063E-1 4.33075E-1 4.63165E-1 4.76684E-1 4.87469E-1 4.95872E-1 5.26183E-1 5.39086E-1 5.46735E-1 5.47082E-1 5.48817E-1 5.58165E-1 5.74679E-1 6.1288E-1 6.32951E-1 6.21453E-1 3.74686E-1 3.68796E-1 3.66191E-1 3.62298E-1 3.61974E-1 3.64242E-1 3.68144E-1 3.69775E-1 3.38619E-1 3.21583E-1 3.07985E-1 3.02046E-1 2.97634E-1 2.90653E-1 2.81214E-1 2.74189E-1 4.72401E-1 5.28775E-1 6.48416E-1 7.20422E-1 6.94928E-1 6.9436E-1 4.71494E-1 4.32159E-1 4.67067E-1 4.84024E-1 4.08763E-1 3.72586E-1 3.38697E-1 2.76703E-1 7.2577E-1 7.26648E-1 7.27211E-1 7.17133E-1 7.27107E-1 7.26753E-1 7.26753E-1 7.2729E-1 7.17247E-1 7.27545E-1 7.17247E-1 7.17247E-1 7.17247E-1 7.27545E-1 7.50376E-1 7.50098E-1 7.49764E-1 7.58924E-1 7.57498E-1 7.20621E-1 6.58285E-1 6.92043E-1 6.788E-1 6.54542E-1 6.7192E-1 6.86863E-1 6.83076E-1 7.20668E-1 7.05157E-1 6.80628E-1 7.20106E-1 6.9646E-1 6.80235E-1 6.95742E-1 6.56234E-1 6.69691E-1 6.85348E-1 6.83311E-1 6.70664E-1 6.78289E-1 6.909E-1 6.73262E-1 6.38149E-1 6.26421E-1 6.15163E-1 6.89835E-1 7.46688E-1 7.62618E-1 7.67903E-1 7.41742E-1 7.13303E-1 6.79286E-1 6.59359E-1 6.72087E-1 7.17344E-1 6.87284E-1 6.90738E-1 6.91203E-1 6.75795E-1 6.60679E-1 6.61265E-1 6.34785E-1 6.40221E-1 6.37152E-1 6.46916E-1 6.38366E-1 6.40916E-1 6.04939E-1 5.81723E-1 5.90332E-1
-9999 -9999 -9999 -9999 -9999 -9999 -9999 -9999 -9999 -9999 -9999 -9999 -9999 -9999 -9999 -9999 -9999 -9999 -9999 -9999 -9999 -9999 -9999 -9999 -9999 -9999 -9999 -9999 -9999 -9999 -9999 -9999 -9999 -9999 -9999 -9999 -9999 -9999 -9999 -9999 -9999 -9999 -9999 -9999 -9999 -9999 -9999 -9999 -9999 -9999 -9999 -9999 -9999 -9999 -9999 -9999 -9999 -9999 -9999 -9999 -9999 -9999 -9999 -9999 -9999 -9999 -9999 -9999 -9999 -9999 -9999 -9999 -9999 -9999 -9999 -9999 -9999 -9999 -9999 -9999 -9999 -9999 -9999 -9999 -9999 -9999 -9999 -9999 -9999 -9999 -9999 -9999 -9999 -9999 -9999 -9999 -9999 -9999 -9999 -9999 -9999 -9999 -9999 -9999 -9999 -9999 -9999 -9999 -9999 -9999 -9999 -9999 -9999 -9999 -9999 -9999 -9999 -9999 -9999 -9999 -9999 -9999 -9999 -9999 -9999 -9999 -9999 -9999 -9999 -9999 -9999 -9999 -9999 -9999 -9999 -9999 -9999 -9999 -9999 -9999 -9999 -9999 -9999 -9999 -9999 -9999 4.07943E-1 4.14304E-1 4.26644E-1 4.37681E-1 4.63165E-1 4.72485E-1 4.84153E-1 4.93993E-1 5.25135E-1 5.37345E-1 5.47776E-1 5.51591E-1 5.52977E-1 5.59892E-1 5.91742E-1 5.89337E-1 6.10184E-1 6.39439E-1 3.76329E-1 3.71409E-1 3.69775E-1 3.66842E-1 3.65216E-1 3.67493E-1 3.49368E-1 3.7103E-1 3.6679E-1 3.31441E-1 3.10979E-1 3.01161E-1 2.97341E-1 2.9326E-1 2.87486E-1 2.95911E-1 2.90107E-1 4.94741E-1 5.67616E-1 6.73802E-1 6.73802E-1 6.40152E-1 4.16767E-1 4.51549E-1 4.30445E-1 3.92136E-1 3.38631E-1 3.37798E-1 7.14793E-1 7.31349E-1 7.2594E-1 7.2695E-1 7.27408E-1 7.27486E-1 7.27067E-1 7.26727E-1 7.26583E-1 7.26963E-1 7.17247E-1 7.17247E-1 7.17247E-1 7.27545E-1 7.27545E-1 7.17247E-1 7.27545E-1 7.36162E-1 7.3678E-1 7.36754E-1 7.42551E-1 7.28984E-1 7.25829E-1 7.26697E-1 7.27966E-1 7.28799E-1 7.30661E-1 7.43143E-1 7.49237E-1 7.49237E-1 7.26042E-1 7.37359E-1 7.51383E-1 7.37359E-1 7.30005E-1 7.14916E-1 6.96301E-1 6.22361E-1 5.75829E-1 5.78519E-1 5.96376E-1 6.52854E-1 6.75613E-1 6.09938E-1 6.09121E-1 5.81258E-1 6.47678E-1 7.40557E-1 7.42364E-1 7.0158E-1 6.88205E-1 7.03571E-1 6.22998E-1 5.72296E-1 5.96381E-1 6.45748E-1 6.89035E-1 6.69615E-1 6.73703E-1 6.84707E-1 6.6734E-1 6.75845E-1 6.52527E-1 6.6884E-1 6.47771E-1 6.32918E-1 6.37662E-1 6.47723E-1 5.77194E-1 5.76585E-1 5.63765E-1 5.98271E-1
-9999 -9999 -9999 -9999 -9999 -9999 -9999 -9999 -9999 -9999 -9999 -9999 -9999 -9999 -9999 -9999 -9999 -9999 -9999 -9999 -9999 -9999 -9999 -9999 -9999 -9999 -9999 -9999 -9999 -9999 -9999 -9999 -9999 -9999 -9999 -9999 -9999 -9999 -9999 -9999 -9999 -9999 -9999 -9999 -9999 -9999 -9999 -9999 -9999 -9999 -9999 -9999 -9999 -9999 -9999 -9999 -9999 -9999 -9999 -9999 -9999 -9999 -9999 -9999 -9999 -9999 -9999 -9999 -9999 -9999 -9999 -9999 -9999 -9999 -9999 -9999 -9999 -9999 -9999 -9999 -9999 -9999 -9999 -9999 -9999 -9999 -9999 -9999 -9999 -9999 -9999 -9999 -9999 -9999 -9999 -9999 -9999 -9999 -9999 -9999 -9999 -9999 -9999 -9999 -9999 -9999 -9999 -9999 -9999 -9999 -9999 -9999 -9999 -9999 -9999 -9999 -9999 -9999 -9999 -9999 -9999 -9999 -9999 -9999 -9999 -9999 -9999 -9999 -9999 -9999 -9999 -9999 -9999 -9999 -9999 -9999 -9999 -9999 -9999 -9999 -9999 -9999 -9999 -9999 -9999 4.0161E-1 4.04773E-1 4.15215E-1 4.44592E-1 4.57118E-1 4.65959E-1 4.72522E-1 4.8232E-1 5.11772E-1 5.22689E-1 5.3386E-1 5.44998E-1 5.70945E-1 5.74374E-1 5.56094E-1 5.68507E-1 5.86621E-1 6.07515E-1 6.37822E-1 3.94615E-1 3.89939E-1 3.89273E-1 3.87276E-1 3.6257E-1 3.63218E-1 3.68093E-1 3.74962E-1 3.76605E-1 3.61923E-1 3.22194E-1 3.2131E-1 3.14324E-1 3.11312E-1 3.08316E-1 2.83392E-1 2.77456E-1 4.59447E-1 5.22698E-1 6.36693E-1 6.40152E-1 6.04539E-1 4.3521E-1 4.50499E-1 4.10364E-1 4.44725E-1 4.42679E-1 4.39003E-1 6.62008E-1 7.27964E-1 7.25389E-1 7.26989E-1 7.17247E-1 7.27545E-1 7.27133E-1 7.26727E-1 7.26517E-1 7.26596E-1 7.26989E-1 7.27224E-1 7.27224E-1 7.27159E-1 7.27512E-1 7.27545E-1 7.27545E-1 7.36347E-1 7.36347E-1 7.37349E-1 7.37349E-1 7.36347E-1 7.37349E-1 7.5963E-1 7.5963E-1 7.49237E-1 7.5963E-1 7.5963E-1 7.32676E-1 7.18058E-1 7.33096E-1 7.03022E-1 7.25209E-1 7.20212E-1 7.19573E-1 7.12952E-1 7.0409E-1 6.04723E-1 5.67016E-1 5.97873E-1 6.51663E-1 6.805E-1 6.38557E-1 5.53025E-1 5.66854E-1 6.20295E-1 6.86016E-1 6.96498E-1 6.44862E-1 6.17707E-1 6.23671E-1 6.81744E-1 6.1758E-1 5.25748E-1 5.69001E-1 6.12881E-1 6.58467E-1 6.49244E-1 6.92081E-1 6.60352E-1 6.67571E-1 6.58493E-1 6.51378E-1 6.62251E-1 6.2283E-1 6.12022E-1 6.38726E-1 6.33519E-1 5.42663E-1 5.36711E-1 5.90543E-1 5.94392E-1
-9999 -9999 -9999 -9999 -9999 -9999 -9999 -9999 -9999 -9999 -9999 -9999 -9999 -9999 -9999 -9999 -9999 -9999 -9999 -9999 -9999 -9999 -9999 -9999 -9999 -9999 -9999 -9999 -9999 -9999 -9999 -9999 -9999 -9999 -9999 -9999 -9999 -9999 -9999 -9999 -9999 -9999 -9999 -9999 -9999 -9999 -9999 -9999 -9999 -9999 -9999 -9999 -9999 -9999 -9999 -9999 -9999 -9999 -9999 -9999 -9999 -9999 -9999 -9999 -9999 -9999 -9999 -9999 -9999 -9999 -9999 -9999 -9999 -9999 -9999 -9999 -9999 -9999 -9999 -9999 -9999 -9999 -9999 -9999 -9999 -9999 -9999 -9999 -9999 -9999 -9999 -9999 -9999 -9999 -9999 -9999 -9999 -9999 -9999 -9999 -9999 -9999 -9999 -9999 -9999 -9999 -9999 -9999 -9999 -9999 -9999 -9999 -9999 -9999 -9999 -9999 -9999 -9999 -9999 -9999 -9999 -9999 -9999 -9999 -9999 -9999 -9999 -9999 -9999 -9999 -9999 -9999 -9999 -9999 -9999 -9999 -9999 -9999 -9999 -9999 -9999 -9999 -9999 -9999 -9999 3.90377E-1 3.95757E-1 4.07037E-1 4.37197E-1 4.47835E-1 4.56228E-1 4.70191E-1 4.98225E-1 5.08504E-1 5.19701E-1 5.29674E-1 5.60275E-1 5.49514E-1 5.55056E-1 5.59205E-1 5.67819E-1 5.8356E-1 6.21159E-1 6.35229E-1 3.95285E-1 3.68745E-1 3.69071E-1 3.67115E-1 3.64191E-1 3.63866E-1 3.67767E-1 3.75948E-1 4.00265E-1 3.75619E-1 3.55156E-1 3.31474E-1 2.98711E-1 2.95785E-1 2.95201E-1 2.93746E-1 2.89982E-1 2.87392E-1 2.99886E-1 5.53776E-1 5.8628E-1 6.22511E-1 4.54203E-1 4.31758E-1 4.83634E-1 5.41395E-1 5.66439E-1 4.98085E-1 4.21866E-1 7.21676E-1 7.24876E-1 7.26858E-1 7.27545E-1 7.27545E-1 7.27198E-1 7.26766E-1 7.26386E-1 7.26059E-1 7.25691E-1 7.25573E-1 7.25954E-1 7.2657E-1 7.27434E-1 7.17247E-1 7.27545E-1 7.36347E-1 7.37349E-1 7.36347E-1 7.36347E-1 7.36347E-1 7.37349E-1 7.31342E-1 7.30837E-1 7.59069E-1 7.48995E-1 7.31047E-1 6.54456E-1 6.73913E-1 7.32159E-1 6.78026E-1 6.49817E-1 6.08537E-1 5.8101E-1 6.18908E-1 6.80449E-1 6.62322E-1 6.11124E-1 5.97306E-1 6.0943E-1 6.01666E-1 6.18604E-1 5.51436E-1 5.8689E-1 6.13625E-1 6.3464E-1 6.16402E-1 5.77029E-1 5.42452E-1 6.1088E-1 6.54029E-1 6.07935E-1 5.27504E-1 5.62633E-1 6.16951E-1 6.01629E-1 6.21234E-1 6.60704E-1 6.23449E-1 5.76183E-1 6.26251E-1 5.95504E-1 6.21273E-1 5.64388E-1 5.51139E-1 5.84964E-1 5.993E-1 5.52268E-1 6.06005E-1 6.04405E-1 -9999
-9999 -9999 -9999 -9999 -9999 -9999 -9999 -9999 -9999 -9999 -9999 -9999 -9999 -9999 -9999 -9999 -9999 -9999 -9999 -9999 -9999 -9999 -9999 -9999 -9999 -9999 -9999 -9999 -9999 -9999 -9999 -9999 -9999 -9999 -9999 -9999 -9999 -9999 -9999 -9999 -9999 -9999 -9999 -9999 -9999 -9999 -9999 -9999 -9999 -9999 -9999 -9999 -9999 -9999 -9999 -9999 -9999 -9999 -9999 -9999 -9999 -9999 -9999 -9999 -9999 -9999 -9999 -9999 -9999 -9999 -9999 -9999 -9999 -9999 -9999 -9999 -9999 -9999 -9999 -9999 -9999 -9999 -9999 -9999 -9999 -9999 -9999 -9999 -9999 -9999 -9999 -9999 -9999 -9999 -9999 -9999 -9999 -9999 -9999 -9999 -9999 -9999 -9999 -9999 -9999 -9999 -9999 -9999 -9999 -9999 -9999 -9999 -9999 -9999 -9999 -9999 -9999 -9999 -9999 -9999 -9999 -9999 -9999 -9999 -9999 -9999 -9999 -9999 -9999 -9999 -9999 -9999 -9999 -9999 -9999 -9999 -9999 3.60947E-1 -9999 -9999 -9999 -9999 -9999 -9999 -9999 3.79251E-1 3.83688E-1 3.93512E-1 4.17042E-1 4.25737E-1 4.36318E-1 4.51586E-1 4.85136E-1 5.00562E-1 5.13639E-1 5.11819E-1 5.29971E-1 5.48473E-1 5.58168E-1 5.62655E-1 5.68851E-1 5.99169E-1 6.1587E-1 6.08797E-1 3.91554E-1 3.71684E-1 3.89886E-1 3.71357E-1 3.85894E-1 3.68093E-1 3.87888E-1 3.95231E-1 4.04308E-1 3.81013E-1 3.68312E-1 3.267E-1 3.09383E-1 3.04317E-1 3.20294E-1 3.20294E-1 3.20294E-1 3.00475E-1 3.02836E-1 3.45487E-1 6.22511E-1 6.22511E-1 3.99045E-1 4.13751E-1 4.20729E-1 4.65821E-1 4.77626E-1 3.8049E-1 3.30873E-1 7.04887E-1 7.00529E-1 7.02284E-1 6.91851E-1 7.0269E-1 7.02421E-1 7.01594E-1 7.00529E-1 6.99026E-1 7.05763E-1 7.03818E-1 7.07283E-1 7.00488E-1 7.27251E-1 7.17247E-1 7.27545E-1 7.27545E-1 7.27545E-1 7.27545E-1 7.27545E-1 7.36347E-1 7.18885E-1 6.88626E-1 6.75966E-1 6.5814E-1 6.91266E-1 6.56393E-1 6.25746E-1 6.70739E-1 6.9271E-1 7.18379E-1 6.6852E-1 6.5288E-1 5.72211E-1 5.786E-1 6.0182E-1 5.2318E-1 4.89752E-1 4.96686E-1 5.54139E-1 5.22164E-1 5.60679E-1 5.31692E-1 4.92224E-1 4.88825E-1 5.43872E-1 5.16987E-1 4.92813E-1 5.11891E-1 5.2454E-1 5.57483E-1 5.37477E-1 5.09401E-1 5.17816E-1 5.37974E-1 5.66977E-1 6.2884E-1 6.70159E-1 5.99779E-1 5.65833E-1 5.3755E-1 5.31968E-1 5.45887E-1 5.33275E-1 5.29439E-1 6.02093E-1 6.25352E-1 6.48168E-1 -9999 -9999 -9999
-9999 -9999 -9999 -9999 -9999 -9999 -9999 -9999 -9999 -9999 -9999 -9999 -9999 -9999 -9999 -9999 -9999 -9999 -9999 -9999 -9999 -9999 -9999 -9999 -9999 -9999 -9999 -9999 -9999 -9999 -9999 -9999 -9999 -9999 -9999 -9999 -9999 -9999 -9999 -9999 -9999 -9999 -9999 -9999 -9999 -9999 -9999 -9999 -9999 -9999 -9999 -9999 -9999 -9999 -9999 -9999 -9999 -9999 -9999 -9999 -9999 -9999 -9999 -9999 -9999 -9999 -9999 -9999 -9999 -9999 -9999 -9999 -9999 -9999 -9999 -9999 -9999 -9999 -9999 -9999 -9999 -9999 -9999 -9999 -9999 -9999 -9999 -9999 -9999 -9999 -9999 -9999 -9999 -9999 -9999 -9999 -9999 -9999 -9999 -9999 -9999 -9999 -9999 -9999 -9999 -9999 -9999 -9999 -9999 -9999 -9999 -9999 -9999 -9999 -9999 -9999 -9999 -9999 -9999 -9999 -9999 -9999 -9999 -9999 -9999 -9999 -9999 -9999 -9999 -9999 -9999 -9999 -9999 -9999 -9999 -9999 -9999 -9999 -9999 -9999 -9999 -9999 -9999 -9999 3.74392E-1 3.71312E-1 3.77923E-1 3.84628E-1 3.94009E-1 4.15673E-1 4.21613E-1 4.31251E-1 4.62729E-1 4.79996E-1 4.66536E-1 4.98751E-1 5.1881E-1 5.41095E-1 5.74376E-1 5.82235E-1 5.87677E-1 5.72915E-1 5.86907E-1 6.03781E-1 4.08061E-1 3.92556E-1 3.95566E-1 3.94897E-1 3.90886E-1 3.8922E-1 3.69291E-1 3.75183E-1 3.81013E-1 3.81013E-1 3.81013E-1 3.62465E-1 3.39807E-1 3.28894E-1 3.2735E-1 3.30132E-1 3.33238E-1 3.31683E-1 3.13589E-1 3.08306E-1 3.675E-1 5.61412E-1 5.79982E-1 4.6336E-1 5.33934E-1 4.75608E-1 3.83671E-1 3.67275E-1 2.8645E-1 7.00571E-1 7.02063E-1 7.0269E-1 7.0269E-1 7.0269E-1 7.02325E-1 7.00598E-1 7.04641E-1 6.88613E-1 6.77543E-1 6.89543E-1 7.01207E-1 7.07348E-1 7.02104E-1 7.0269E-1 7.0269E-1 7.0269E-1 7.27545E-1 7.36347E-1 7.37036E-1 7.19072E-1 6.90289E-1 5.92665E-1 5.41151E-1 5.30895E-1 5.71451E-1 5.38968E-1 5.42759E-1 6.22769E-1 6.92598E-1 7.02998E-1 6.78306E-1 6.83974E-1 5.90859E-1 5.11881E-1 4.25035E-1 4.15249E-1 3.60959E-1 4.39649E-1 4.59034E-1 4.79439E-1 4.99926E-1 4.57705E-1 4.8116E-1 5.01355E-1 4.99735E-1 4.85734E-1 5.13014E-1 5.47815E-1 5.60968E-1 5.61258E-1 5.44219E-1 5.02627E-1 4.78473E-1 4.80531E-1 5.62356E-1 6.26511E-1 6.35155E-1 5.84557E-1 5.05163E-1 4.6892E-1 5.04909E-1 5.93451E-1 6.33991E-1 6.81973E-1 -9999 -9999 -9999 -9999 -9999 -9999
-9999 -9999 -9999 -9999 -9999 -9999 -9999 -9999 -9999 -9999 -9999 -9999 -9999 -9999 -9999 -9999 -9999 -9999 -9999 -9999 -9999 -9999 -9999 -9999 -9999 -9999 -9999 -9999 -9999 -9999 -9999 -9999 -9999 -9999 -9999 -9999 -9999 -9999 -9999 -9999 -9999 -9999 -9999 -9999 -9999 -9999 -9999 -9999 -9999 -9999 -9999 -9999 -9999 -9999 -9999 -9999 -9999 -9999 -9999 -9999 -9999 -9999 -9999 -9999 -9999 -9999 -9999 -9999 -9999 -9999 -9999 -9999 -9999 -9999 -9999 -9999 -9999 -9999 -9999 -9999 -9999 -9999 -9999 -9999 -9999 -9999 -9999 -9999 -9999 -9999 -9999 -9999 -9999 -9999 -9999 -9999 -9999 -9999 -9999 -9999 -9999 -9999 -9999 -9999 -9999 -9999 -9999 -9999 -9999 -9999 -9999 -9999 -9999 -9999 -9999 -9999 -9999 -9999 -9999 -9999 -9999 -9999 -9999 -9999 -9999 -9999 -9999 -9999 -9999 -9999 -9999 -9999 -9999 -9999 -9999 -9999 -9999 -9999 -9999 -9999 -9999 -9999 -9999 -9999 3.53568E-1 3.68294E-1 3.78859E-1 4.08846E-1 4.18869E-1 4.23903E-1 4.26196E-1 4.45532E-1 4.21266E-1 4.30434E-1 4.43801E-1 4.77737E-1 4.99218E-1 5.21603E-1 5.58695E-1 5.74719E-1 5.58863E-1 5.68796E-1 5.81462E-1 6.15486E-1 4.05019E-1 4.13827E-1 4.20298E-1 4.19616E-1 3.74199E-1 3.74199E-1 3.78473E-1 3.99045E-1 3.99045E-1 3.99045E-1 3.99045E-1 3.99045E-1 3.54731E-1 3.39807E-1 3.38865E-1 3.24088E-1 3.28399E-1 3.26856E-1 3.10401E-1 3.1371E-1 3.17644E-1 5.12716E-1 5.61412E-1 4.089E-1 4.42497E-1 3.5247E-1 3.04124E-1 2.73997E-1 7.01994E-1 7.0269E-1 7.0269E-1 7.0269E-1 7.0269E-1 7.0269E-1 7.1082E-1 7.0027E-1 6.624E-1 6.3501E-1 6.44538E-1 6.33917E-1 6.63201E-1 7.04729E-1 7.02063E-1 7.0269E-1 7.0269E-1 7.11978E-1 6.98902E-1 6.90846E-1 6.64818E-1 6.60206E-1 6.63971E-1 6.20789E-1 5.26784E-1 4.73772E-1 4.52072E-1 5.08251E-1 5.91675E-1 6.65404E-1 6.77757E-1 6.74195E-1 5.99462E-1 6.54606E-1 5.77152E-1 4.41384E-1 3.6799E-1 3.32678E-1 3.29157E-1 4.67703E-1 5.36853E-1 5.61044E-1 5.53583E-1 5.62186E-1 5.82744E-1 6.20397E-1 5.89409E-1 5.37383E-1 5.60914E-1 5.8157E-1 5.86722E-1 5.75002E-1 5.32493E-1 4.76843E-1 4.528E-1 4.55283E-1 5.56832E-1 5.40169E-1 5.43825E-1 5.1694E-1 5.32098E-1 5.61157E-1 6.66867E-1 6.66611E-1 -9999 -9999 -9999 -9999 -9999 -9999 -9999 -9999
-9999 -9999 -9999 -9999 -9999 -9999 -9999 -9999 -9999 -9999 -9999 -9999 -9999 -9999 -9999 -9999 -9999 -9999 -9999 -9999 -9999 -9999 -9999 -9999 -9999 -9999 -9999 -9999 -9999 -9999 -9999 -9999 -9999 -9999 -9999 -9999 -9999 -9999 -9999 -9999 -9999 -9999 -9999 -9999 -9999 -9999 -9999 -9999 -9999 -9999 -9999 -9999 -9999 -9999 -9999 -9999 -9999 -9999 -9999 -9999 -9999 -9999 -9999 -9999 -9999 -9999 -9999 -9999 -9999 -9999 -9999 -9999 -9999 -9999 -9999 -9999 -9999 -9999 -9999 -9999 -9999 -9999 -9999 -9999 -9999 -9999 -9999 -9999 -9999 -9999 -9999 -9999 -9999 -9999 -9999 -9999 -9999 -9999 -9999 -9999 -9999 -9999 -9999 -9999 -9999 -9999 -9999 -9999 -9999 -9999 -9999 -9999 -9999 -9999 -9999 -9999 -9999 -9999 -9999 -9999 -9999 -9999 -9999 -9999 -9999 -9999 -9999 -9999 -9999 -9999 -9999 -9999 -9999 -9999 -9999 -9999 -9999 -9999 -9999 -9999 -9999 -9999 -9999 3.53998E-1 3.66982E-1 3.75766E-1 3.87746E-1 4.14305E-1 4.23445E-1 4.30331E-1 4.50171E-1 4.22638E-1 4.25386E-1 4.27679E-1 4.34574E-1 4.61423E-1 4.7867E-1 4.99218E-1 5.05601E-1 5.25154E-1 5.42297E-1 5.59321E-1 5.76681E-1 6.14491E-1 4.07723E-1 4.20981E-1 3.99045E-1 3.99045E-1 3.99012E-1 3.99045E-1 3.99045E-1 3.99045E-1 3.99045E-1 3.99045E-1 3.99045E-1 3.99045E-1 3.46882E-1 3.31807E-1 3.35545E-1 3.48153E-1 3.53577E-1 3.54218E-1 3.56464E-1 3.47517E-1 2.97039E-1 3.14615E-1 3.74921E-1 3.92848E-1 3.39675E-1 2.91071E-1 2.60803E-1 7.0269E-1 7.0269E-1 7.0269E-1 7.02463E-1 7.0209E-1 7.01897E-1 7.10182E-1 6.94786E-1 6.83286E-1 6.324E-1 6.07957E-1 6.36374E-1 6.69761E-1 6.95327E-1 6.97777E-1 7.01469E-1 7.0269E-1 7.0269E-1 7.0142E-1 6.68772E-1 6.62009E-1 6.61851E-1 6.38226E-1 5.68166E-1 5.45876E-1 5.13008E-1 4.75242E-1 4.44495E-1 5.09589E-1 5.66382E-1 5.98619E-1 5.68339E-1 5.56334E-1 5.03214E-1 5.72399E-1 5.05901E-1 4.98445E-1 4.57557E-1 4.83291E-1 4.3331E-1 5.1968E-1 6.33067E-1 6.766E-1 6.57205E-1 6.5038E-1 6.53707E-1 6.21504E-1 6.27959E-1 6.05066E-1 5.70899E-1 5.1078E-1 5.39764E-1 5.0667E-1 4.69621E-1 4.20001E-1 4.45777E-1 4.99092E-1 5.20009E-1 5.30746E-1 5.13248E-1 5.7059E-1 6.15661E-1 6.85167E-1 7.00271E-1 -9999 -9999 -9999 -9999 -9999 -9999 -9999 -9999 -9999
-9999 -9999 -9999 -9999 -9999 -9999 -9999 -9999 -9999 -9999 -9999 -9999 -9999 -9999 -9999 -9999 -9999 -9999 -9999 -9999 -9999 -9999 -9999 -9999 -9999 -9999 -9999 -9999 -9999 -9999 -9999 -9999 -9999 -9999 -9999 -9999 -9999 -9999 -9999 -9999 -9999 -9999 -9999 -9999 -9999 -9999 -9999 -9999 -9999 -9999 -9999 -9999 -9999 -9999 -9999 -9999 -9999 -9999 -9999 -9999 -9999 -9999 -9999 -9999 -9999 -9999 -9999 -9999 -9999 -9999 -9999 -9999 -9999 -9999 -9999 -9999 -9999 -9999 -9999 -9999 -9999 -9999 -9999 -9999 -9999 -9999 -9999 -9999 -9999 -9999 -9999 -9999 -9999 -9999 -9999 -9999 -9999 -9999 -9999 -9999 -9999 -9999 -9999 -9999 -9999 -9999 -9999 -9999 -9999 -9999 -9999 -9999 -9999 -9999 -9999 -9999 -9999 -9999 -9999 -9999 -9999 -9999 -9999 -9999 -9999 -9999 -9999 -9999 -9999 -9999 -9999 -9999 -9999 -9999 -9999 -9999 -9999 -9999 -9999 -9999 -9999 3.58313E-1 3.51043E-1 3.48902E-1 3.68732E-1 3.76649E-1 4.02052E-1 4.08392E-1 4.15217E-1 3.91888E-1 4.15332E-1 4.24469E-1 4.34113E-1 4.56308E-1 4.59097E-1 4.64682E-1 4.44151E-1 4.55259E-1 4.86472E-1 5.0187E-1 5.23295E-1 5.48294E-1 5.94396E-1 6.38129E-1 4.14056E-1 4.35896E-1 4.17355E-1 3.99045E-1 4.17355E-1 4.17355E-1 4.17355E-1 3.99045E-1 3.99045E-1 3.99045E-1 3.92848E-1 3.74921E-1 3.74921E-1 3.49426E-1 3.55822E-1 3.74921E-1 3.57331E-1 3.57331E-1 3.57331E-1 3.57331E-1 2.97624E-1 2.52919E-1 2.65836E-1 2.7568E-1 2.7568E-1 2.7568E-1 6.8553E-1 6.8553E-1 6.75778E-1 6.75352E-1 6.74949E-1 6.72061E-1 6.64042E-1 6.48492E-1 6.1234E-1 6.03294E-1 5.87089E-1 6.3786E-1 6.53564E-1 7.02698E-1 7.03685E-1 6.97358E-1 7.07075E-1 7.07227E-1 7.11978E-1 7.0142E-1 7.07261E-1 7.07261E-1 6.89538E-1 6.50747E-1 6.12447E-1 5.90594E-1 5.47151E-1 4.91432E-1 4.8686E-1 5.02777E-1 4.97995E-1 4.95387E-1 4.5019E-1 4.36186E-1 4.35779E-1 4.32502E-1 5.14617E-1 6.11159E-1 5.89395E-1 5.90358E-1 6.17832E-1 6.04009E-1 6.49611E-1 6.88074E-1 6.65758E-1 6.08775E-1 5.73591E-1 5.28696E-1 6.03218E-1 6.22338E-1 5.1636E-1 4.33481E-1 4.6209E-1 4.60041E-1 4.26864E-1 4.52045E-1 5.58247E-1 6.28822E-1 6.5524E-1 6.65032E-1 6.03426E-1 6.19255E-1 7.03338E-1 7.15763E-1 -9999 -9999 -9999 -9999 -9999 -9999 -9999 -9999 -9999 -9999
-9999 -9999 -9999 -9999 -9999 -9999 -9999 -9999 -9999 -9999 -9999 -9999 -9999 -9999 -9999 -9999 -9999 -9999 -9999 -9999 -9999 -9999 -9999 -9999 -9999 -9999 -9999 -9999 -9999 -9999 -9999 -9999 -9999 -9999 -9999 -9999 -9999 -9999 -9999 -9999 -9999 -9999 -9999 -9999 -9999 -9999 -9999 -9999 -9999 -9999 -9999 -9999 -9999 -9999 -9999 -9999 -9999 -9999 -9999 -9999 -9999 -9999 -9999 -9999 -9999 -9999 -9999 -9999 -9999 -9999 -9999 -9999 -9999 -9999 -9999 -9999 -9999 -9999 -9999 -9999 -9999 -9999 -9999 -9999 -9999 -9999 -9999 -9999 -9999 -9999 -9999 -9999 -9999 -9999 -9999 -9999 -9999 -9999 -9999 -9999 -9999 -9999 -9999 -9999 -9999 -9999 -9999 -9999 -9999 -9999 -9999 -9999 -9999 -9999 -9999 -9999 -9999 -9999 -9999 -9999 -9999 -9999 -9999 -9999 -9999 -9999 -9999 -9999 -9999 -9999 -9999 -9999 -9999 -9999 -9999 -9999 -9999 -9999 -9999 -9999 -9999 3.48047E-1 3.47193E-1 3.65234E-1 3.70925E-1 3.74003E-1 3.77974E-1 3.98442E-1 3.76339E-1 3.83864E-1 4.13966E-1 4.35495E-1 4.58167E-1 4.85207E-1 4.87542E-1 4.58506E-1 4.55722E-1 4.54795E-1 4.78075E-1 4.88805E-1 5.10262E-1 5.59887E-1 5.82701E-1 6.19019E-1 6.57423E-1 4.35896E-1 4.17355E-1 4.17355E-1 4.17355E-1 4.17355E-1 4.17355E-1 3.92848E-1 3.92848E-1 3.92848E-1 3.92848E-1 3.92848E-1 3.74921E-1 3.74921E-1 3.74921E-1 3.74921E-1 3.74921E-1 3.57331E-1 3.57331E-1 3.40117E-1 2.64564E-1 2.42023E-1 2.40457E-1 2.55261E-1 2.55261E-1 6.8553E-1 6.8553E-1 6.75778E-1 6.8553E-1 6.78039E-1 6.47362E-1 6.22716E-1 6.0541E-1 5.80349E-1 5.69105E-1 5.90655E-1 6.39782E-1 6.67908E-1 6.6177E-1 6.53149E-1 6.36783E-1 6.17747E-1 6.48074E-1 6.84451E-1 7.11135E-1 6.98412E-1 6.83501E-1 6.49684E-1 6.67645E-1 6.48636E-1 6.18957E-1 5.08692E-1 4.93201E-1 5.27617E-1 5.49213E-1 5.67699E-1 6.01435E-1 5.43329E-1 5.07087E-1 5.3872E-1 5.41848E-1 5.45383E-1 5.35136E-1 5.70227E-1 6.51583E-1 6.78108E-1 6.77697E-1 6.76444E-1 6.41188E-1 6.42045E-1 5.7276E-1 5.04763E-1 4.67384E-1 4.84613E-1 4.76486E-1 5.39782E-1 5.29759E-1 4.07608E-1 3.97843E-1 4.67538E-1 4.36125E-1 5.18215E-1 5.9667E-1 6.00904E-1 5.9635E-1 6.50141E-1 7.14169E-1 7.16258E-1 7.00911E-1 -9999 -9999 -9999 -9999 -9999 -9999 -9999 -9999 -9999 -9999 -9999
-9999 -9999 -9999 -9999 -9999 -9999 -9999 -9999 -9999 -9999 -9999 -9999 -9999 -9999 -9999 -9999 -9999 -9999 -9999 -9999 -9999 -9999 -9999 -9999 -9999 -9999 -9999 -9999 -9999 -9999 -9999 -9999 -9999 -9999 -9999 -9999 -9999 -9999 -9999 -9999 -9999 -9999 -9999 -9999 -9999 -9999 -9999 -9999 -9999 -9999 -9999 -9999 -9999 -9999 -9999 -9999 -9999 -9999 -9999 -9999 -9999 -9999 -9999 -9999 -9999 -9999 -9999 -9999 -9999 -9999 -9999 -9999 -9999 -9999 -9999 -9999 -9999 -9999 -9999 -9999 -9999 -9999 -9999 -9999 -9999 -9999 -9999 -9999 -9999 -9999 -9999 -9999 -9999 -9999 -9999 -9999 -9999 -9999 -9999 -9999 -9999 -9999 -9999 -9999 -9999 -9999 -9999 -9999 -9999 -9999 -9999 -9999 -9999 -9999 -9999 -9999 -9999 -9999 -9999 -9999 -9999 -9999 -9999 -9999 -9999 -9999 -9999 -9999 -9999 -9999 -9999 -9999 -9999 -9999 -9999 -9999 -9999 -9999 -9999 -9999 3.48047E-1 3.45488E-1 3.6262E-1 3.6917E-1 3.75325E-1 3.94393E-1 3.66246E-1 3.71938E-1 3.81202E-1 4.09421E-1 4.32733E-1 4.83806E-1 5.36533E-1 5.2283E-1 5.23295E-1 5.16783E-1 5.02803E-1 4.88805E-1 4.82273E-1 4.88338E-1 4.95454E-1 5.28953E-1 5.84956E-1 6.41253E-1 6.57423E-1 4.54618E-1 4.35896E-1 4.17355E-1 4.17355E-1 3.92848E-1 3.92848E-1 3.92848E-1 3.92848E-1 4.11068E-1 4.11068E-1 3.92848E-1 3.74921E-1 3.74921E-1 3.74921E-1 3.74921E-1 3.50712E-1 3.33651E-1 3.00834E-1 2.7561E-1 2.85134E-1 2.69937E-1 2.69937E-1 6.79469E-1 6.8553E-1 6.8553E-1 6.75778E-1 6.8553E-1 6.79469E-1 6.67164E-1 6.40427E-1 6.27811E-1 5.84237E-1 5.81932E-1 6.27682E-1 6.48332E-1 6.55161E-1 6.40953E-1 6.24608E-1 5.77776E-1 5.22218E-1 5.08067E-1 6.25171E-1 6.84598E-1 6.72825E-1 6.55401E-1 6.54627E-1 6.00097E-1 5.28092E-1 5.12936E-1 5.66378E-1 4.83017E-1 4.88728E-1 5.84571E-1 6.53743E-1 6.58498E-1 6.50764E-1 6.11558E-1 6.46215E-1 6.38E-1 6.29633E-1 6.6412E-1 6.55913E-1 6.65398E-1 6.73882E-1 7.03022E-1 6.67466E-1 6.23217E-1 6.21523E-1 5.14038E-1 4.97744E-1 3.99709E-1 3.55136E-1 3.87221E-1 3.66014E-1 4.45437E-1 5.28201E-1 4.8983E-1 4.48598E-1 4.6546E-1 4.7783E-1 4.71953E-1 4.78431E-1 4.34152E-1 4.80224E-1 6.14108E-1 7.37536E-1 -9999 -9999 -9999 -9999 -9999 -9999 -9999 -9999 -9999 -9999 -9999 -9999 -9999
-9999 -9999 -9999 -9999 -9999 -9999 -9999 -9999 -9999 -9999 -9999 -9999 -9999 -9999 -9999 -9999 -9999 -9999 -9999 -9999 -9999 -9999 -9999 -9999 -9999 -9999 -9999 -9999 -9999 -9999 -9999 -9999 -9999 -9999 -9999 -9999 -9999 -9999 -9999 -9999 -9999 -9999 -9999 -9999 -9999 -9999 -9999 -9999 -9999 -9999 -9999 -9999 -9999 -9999 -9999 -9999 -9999 -9999 -9999 -9999 -9999 -9999 -9999 -9999 -9999 -9999 -9999 -9999 -9999 -9999 -9999 -9999 -9999 -9999 -9999 -9999 -9999 -9999 -9999 -9999 -9999 -9999 -9999 -9999 -9999 -9999 -9999 -9999 -9999 -9999 -9999 -9999 -9999 -9999 -9999 -9999 -9999 -9999 -9999 -9999 -9999 -9999 -9999 -9999 -9999 -9999 -9999 -9999 -9999 -9999 -9999 -9999 -9999 -9999 -9999 -9999 -9999 -9999 -9999 -9999 -9999 -9999 -9999 -9999 -9999 -9999 -9999 -9999 -9999 -9999 -9999 -9999 -9999 -9999 -9999 -9999 -9999 -9999 -9999 3.47193E-1 3.43787E-1 3.6175E-1 3.67419E-1 3.73122E-1 3.77532E-1 3.68431E-1 3.73696E-1 3.81645E-1 4.09874E-1 4.24928E-1 4.66545E-1 4.90671E-1 5.46544E-1 5.73132E-1 5.80392E-1 5.75405E-1 5.58511E-1 5.23295E-1 5.11194E-1 4.9219E-1 5.18353E-1 5.49393E-1 6.10962E-1 6.49907E-1 6.73802E-1 4.73469E-1 4.73469E-1 4.11068E-1 3.86619E-1 3.91614E-1 4.11068E-1 4.11068E-1 4.11068E-1 4.11068E-1 4.11068E-1 3.92848E-1 3.74921E-1 3.50712E-1 3.68163E-1 3.50712E-1 3.33651E-1 2.98571E-1 2.64291E-1 2.6991E-1 2.85134E-1 3.65908E-1 6.29459E-1 6.64322E-1 6.8553E-1 6.85531E-1 6.73325E-1 6.73347E-1 6.85531E-1 6.80655E-1 6.73969E-1 6.54627E-1 6.40557E-1 6.56497E-1 6.48039E-1 6.2616E-1 6.22749E-1 5.48593E-1 5.14237E-1 4.90234E-1 4.69038E-1 5.50829E-1 6.30716E-1 6.76187E-1 6.58424E-1 6.37062E-1 6.22359E-1 5.62768E-1 4.53654E-1 3.70297E-1 4.36788E-1 4.58931E-1 6.08775E-1 5.93364E-1 6.51236E-1 6.7599E-1 6.66575E-1 6.40838E-1 6.71241E-1 6.90202E-1 6.97593E-1 6.82098E-1 6.90202E-1 6.82098E-1 6.90202E-1 6.37321E-1 5.79173E-1 4.92729E-1 4.99352E-1 4.51743E-1 3.42825E-1 3.18578E-1 2.94966E-1 3.29144E-1 3.38709E-1 3.95194E-1 4.92389E-1 5.44474E-1 5.36384E-1 5.00645E-1 4.54777E-1 4.01401E-1 3.87459E-1 4.23762E-1 5.30638E-1 6.77299E-1 -9999 -9999 -9999 -9999 -9999 -9999 -9999 -9999 -9999 -9999 -9999 -9999 -9999 -9999
-9999 -9999 -9999 -9999 -9999 -9999 -9999 -9999 -9999 -9999 -9999 -9999 -9999 -9999 -9999 -9999 -9999 -9999 -9999 -9999 -9999 -9999 -9999 -9999 -9999 -9999 -9999 -9999 -9999 -9999 -9999 -9999 -9999 -9999 -9999 -9999 -9999 -9999 -9999 -9999 -9999 -9999 -9999 -9999 -9999 -9999 -9999 -9999 -9999 -9999 -9999 -9999 -9999 -9999 -9999 -9999 -9999 -9999 -9999 -9999 -9999 -9999 -9999 -9999 -9999 -9999 -9999 -9999 -9999 -9999 -9999 -9999 -9999 -9999 -9999 -9999 -9999 -9999 -9999 -9999 -9999 -9999 -9999 -9999 -9999 -9999 -9999 -9999 -9999 -9999 -9999 -9999 -9999 -9999 -9999 -9999 -9999 -9999 -9999 -9999 -9999 -9999 -9999 -9999 -9999 -9999 -9999 -9999 -9999 -9999 -9999 -9999 -9999 -9999 -9999 -9999 -9999 -9999 -9999 -9999 -9999 -9999 -9999 -9999 -9999 -9999 -9999 -9999 -9999 -9999 -9999 -9999 -9999 -9999 -9999 -9999 -9999 -9999 -9999 3.37863E-1 3.366E-1 3.56549E-1 3.60447E-1 3.36746E-1 3.40117E-1 3.46054E-1 3.70183E-1 3.80316E-1 4.08513E-1 4.41473E-1 4.31713E-1 4.77609E-1 5.30337E-1 5.6172E-1 5.98943E-1 6.04285E-1 5.98943E-1 5.65446E-1 5.64989E-1 5.54912E-1 5.20598E-1 5.45244E-1 6.14781E-1 6.62641E-1 6.73802E-1 4.48202E-1 4.29536E-1 3.88281E-1 3.79995E-1 4.05418E-1 4.11068E-1 4.11068E-1 4.11068E-1 4.11068E-1 3.85966E-1 3.68163E-1 3.68163E-1 3.68163E-1 3.68163E-1 3.50712E-1 2.91578E-1 2.61035E-1 2.67543E-1 3.00834E-1 4.204E-1 6.35175E-1 6.68438E-1 6.85304E-1 6.85531E-1 6.73347E-1 6.59548E-1 6.38441E-1 6.5247E-1 6.16401E-1 6.2954E-1 6.35281E-1 6.2954E-1 6.1274E-1 6.08105E-1 6.26028E-1 5.86747E-1 5.37554E-1 4.15856E-1 4.07029E-1 4.97476E-1 5.73772E-1 5.87375E-1 6.48361E-1 6.71216E-1 6.53816E-1 6.15763E-1 4.76106E-1 3.92893E-1 4.96552E-1 5.27221E-1 5.6851E-1 6.61725E-1 6.71241E-1 6.77401E-1 6.56437E-1 6.65021E-1 6.5874E-1 6.71241E-1 6.13949E-1 6.09226E-1 6.35872E-1 6.44403E-1 6.5472E-1 6.8173E-1 5.81821E-1 4.28723E-1 3.70595E-1 3.49279E-1 3.34498E-1 2.85639E-1 3.40583E-1 3.33333E-1 3.68204E-1 4.25898E-1 4.58621E-1 4.7049E-1 4.64025E-1 4.5072E-1 4.5345E-1 4.68992E-1 4.58126E-1 4.756E-1 5.42156E-1 6.13027E-1 6.91674E-1 -9999 -9999 -9999 -9999 -9999 -9999 -9999 -9999 -9999 -9999 -9999 -9999 -9999 -9999
-9999 -9999 -9999 -9999 -9999 -9999 -9999 -9999 -9999 -9999 -9999 -9999 -9999 -9999 -9999 -9999 -9999 -9999 -9999 -9999 -9999 -9999 -9999 -9999 -9999 -9999 -9999 -9999 -9999 -9999 -9999 -9999 -9999 -9999 -9999 -9999 -9999 -9999 -9999 -9999 -9999 -9999 -9999 -9999 -9999 -9999 -9999 -9999 -9999 -9999 -9999 -9999 -9999 -9999 -9999 -9999 -9999 -9999 -9999 -9999 -9999 -9999 -9999 -9999 -9999 -9999 -9999 -9999 -9999 -9999 -9999 -9999 -9999 -9999 -9999 -9999 -9999 -9999 -9999 -9999 -9999 -9999 -9999 -9999 -9999 -9999 -9999 -9999 -9999 -9999 -9999 -9999 -9999 -9999 -9999 -9999 -9999 -9999 -9999 -9999 -9999 -9999 -9999 -9999 -9999 -9999 -9999 -9999 -9999 -9999 -9999 -9999 -9999 -9999 -9999 -9999 -9999 -9999 -9999 -9999 -9999 -9999 -9999 -9999 -9999 -9999 -9999 -9999 -9999 -9999 -9999 -9999 -9999 -9999 -9999 -9999 -9999 -9999 -9999 3.29067E-1 3.25332E-1 3.40294E-1 3.15635E-1 3.18083E-1 3.24659E-1 3.47677E-1 3.57559E-1 3.83802E-1 3.67067E-1 3.96703E-1 4.12064E-1 4.46927E-1 4.8977E-1 5.21502E-1 5.66849E-1 5.57666E-1 5.73644E-1 6.06544E-1 6.37348E-1 6.39508E-1 5.9928E-1 5.50774E-1 5.8914E-1 6.00903E-1 6.33952E-1 4.29536E-1 4.29536E-1 4.11068E-1 4.11068E-1 4.11068E-1 4.11068E-1 4.11068E-1 3.85966E-1 3.85966E-1 3.85966E-1 3.68163E-1 3.68163E-1 3.68163E-1 3.68163E-1 3.00834E-1 2.58879E-1 2.8408E-1 3.68163E-1 4.02925E-1 6.57293E-1 6.38965E-1 6.35371E-1 6.4889E-1 6.38922E-1 6.3604E-1 6.3601E-1 6.1769E-1 6.01013E-1 6.07129E-1 6.03753E-1 6.15183E-1 6.14447E-1 5.41724E-1 4.99493E-1 5.54093E-1 5.55667E-1 4.90445E-1 3.66232E-1 3.75472E-1 4.50883E-1 4.53644E-1 5.54166E-1 6.31469E-1 6.79469E-1 6.27609E-1 6.32882E-1 5.24511E-1 5.9188E-1 6.29361E-1 6.38474E-1 6.47939E-1 6.28911E-1 6.35416E-1 6.71241E-1 6.4264E-1 6.50044E-1 6.22972E-1 6.38038E-1 5.52635E-1 5.70137E-1 6.213E-1 5.78067E-1 5.55388E-1 6.36885E-1 6.54652E-1 5.33074E-1 4.08142E-1 3.57133E-1 4.06537E-1 3.82732E-1 4.58874E-1 4.45309E-1 4.38199E-1 4.08529E-1 4.07842E-1 3.59082E-1 3.3727E-1 3.6482E-1 3.84847E-1 4.856E-1 5.9913E-1 6.52778E-1 6.8427E-1 7.08337E-1 7.02842E-1 -9999 -9999 -9999 -9999 -9999 -9999 -9999 -9999 -9999 -9999 -9999 -9999 -9999 -9999
-9999 -9999 -9999 -9999 -9999 -9999 -9999 -9999 -9999 -9999 -9999 -9999 -9999 -9999 -9999 -9999 -9999 -9999 -9999 -9999 -9999 -9999 -9999 -9999 -9999 -9999 -9999 -9999 -9999 -9999 -9999 -9999 -9999 -9999 -9999 -9999 -9999 -9999 -9999 -9999 -9999 -9999 -9999 -9999 -9999 -9999 -9999 -9999 -9999 -9999 -9999 -9999 -9999 -9999 -9999 -9999 -9999 -9999 -9999 -9999 -9999 -9999 -9999 -9999 -9999 -9999 -9999 -9999 -9999 -9999 -9999 -9999 -9999 -9999 -9999 -9999 -9999 -9999 -9999 -9999 -9999 -9999 -9999 -9999 -9999 -9999 -9999 -9999 -9999 -9999 -9999 -9999 -9999 -9999 -9999 -9999 -9999 -9999 -9999 -9999 -9999 -9999 -9999 -9999 -9999 -9999 -9999 -9999 -9999 -9999 -9999 -9999 -9999 -9999 -9999 -9999 -9999 -9999 -9999 -9999 -9999 -9999 -9999 -9999 -9999 -9999 -9999 -9999 -9999 -9999 -9999 -9999 -9999 -9999 -9999 -9999 -9999 -9999 3.33242E-1 3.31987E-1 3.28236E-1 2.96127E-1 2.93773E-1 3.0996E-1 3.14414E-1 3.21362E-1 3.44268E-1 3.27113E-1 3.54497E-1 3.82859E-1 3.9222E-1 4.18865E-1 4.36302E-1 4.50788E-1 4.91258E-1 5.48471E-1 5.97206E-1 6.3692E-1 6.60984E-1 6.47558E-1 6.16676E-1 5.92295E-1 6.15782E-1 6.58074E-1 6.58074E-1 4.67014E-1 4.67014E-1 4.29536E-1 4.48202E-1 4.22458E-1 4.04079E-1 4.04079E-1 4.04079E-1 4.04079E-1 3.85966E-1 3.85966E-1 3.85966E-1 3.85966E-1 3.50712E-1 2.68948E-1 2.80421E-1 3.60755E-1 3.60335E-1 6.2692E-1 6.27382E-1 6.35077E-1 6.42491E-1 6.47965E-1 6.26252E-1 6.31217E-1 6.07665E-1 5.7925E-1 5.41998E-1 4.82228E-1 4.97104E-1 5.72349E-1 5.96837E-1 5.59165E-1 4.4778E-1 4.22413E-1 4.83469E-1 3.99216E-1 3.05553E-1 2.98983E-1 3.54621E-1 3.40606E-1 4.32206E-1 5.61355E-1 6.08876E-1 5.85889E-1 6.42687E-1 6.60924E-1 6.5375E-1 5.83199E-1 5.74786E-1 6.37887E-1 6.18487E-1 6.28006E-1 6.41871E-1 6.13975E-1 5.92709E-1 5.89552E-1 5.58976E-1 5.13681E-1 5.6542E-1 5.97407E-1 5.08713E-1 4.73826E-1 6.15957E-1 6.56406E-1 6.11235E-1 5.01308E-1 4.68417E-1 5.35357E-1 5.58878E-1 5.74704E-1 5.27126E-1 4.18624E-1 3.01162E-1 2.8924E-1 3.02143E-1 3.11425E-1 3.67555E-1 4.43451E-1 5.40418E-1 6.92108E-1 7.40544E-1 7.41096E-1 7.44343E-1 -9999 -9999 -9999 -9999 -9999 -9999 -9999 -9999 -9999 -9999 -9999 -9999 -9999 -9999 -9999
-9999 -9999 -9999 -9999 -9999 -9999 -9999 -9999 -9999 -9999 -9999 -9999 -9999 -9999 -9999 -9999 -9999 -9999 -9999 -9999 -9999 -9999 -9999 -9999 -9999 -9999 -9999 -9999 -9999 -9999 -9999 -9999 -9999 -9999 -9999 -9999 -9999 -9999 -9999 -9999 -9999 -9999 -9999 -9999 -9999 -9999 -9999 -9999 -9999 -9999 -9999 -9999 -9999 -9999 -9999 -9999 -9999 -9999 -9999 -9999 -9999 -9999 -9999 -9999 -9999 -9999 -9999 -9999 -9999 -9999 -9999 -9999 -9999 -9999 -9999 -9999 -9999 -9999 -9999 -9999 -9999 -9999 -9999 -9999 -9999 -9999 -9999 -9999 -9999 -9999 -9999 -9999 -9999 -9999 -9999 -9999 -9999 -9999 -9999 -9999 -9999 -9999 -9999 -9999 -9999 -9999 -9999 -9999 -9999 -9999 -9999 -9999 -9999 -9999 -9999 -9999 -9999 -9999 -9999 -9999 -9999 -9999 -9999 -9999 -9999 -9999 -9999 -9999 -9999 -9999 -9999 -9999 -9999 -9999 -9999 -9999 -9999 3.35339E-1 3.48902E-1 3.62393E-1 3.67618E-1 3.49894E-1 3.32972E-1 3.26313E-1 3.26727E-1 3.16838E-1 3.20928E-1 3.23395E-1 3.46789E-1 3.73138E-1 3.81085E-1 4.06129E-1 3.88835E-1 4.32789E-1 4.96907E-1 5.89873E-1 6.50958E-1 6.6941E-1 6.73736E-1 6.43383E-1 6.42534E-1 6.58074E-1 6.69534E-1 6.91851E-1 7.0269E-1 5.04869E-1 4.67014E-1 4.22458E-1 4.41054E-1 4.22458E-1 4.04079E-1 4.04079E-1 4.04079E-1 4.22458E-1 4.04079E-1 3.85834E-1 3.85534E-1 3.68163E-1 2.9415E-1 2.33435E-1 2.94561E-1 3.26579E-1 3.26579E-1 6.14815E-1 6.20919E-1 6.27943E-1 6.35011E-1 6.2954E-1 6.38713E-1 6.22993E-1 5.27606E-1 4.6657E-1 4.20494E-1 3.66828E-1 4.7239E-1 5.31348E-1 5.29542E-1 5.59493E-1 5.00629E-1 3.59509E-1 4.07771E-1 3.41109E-1 3.25117E-1 3.84293E-1 4.19223E-1 4.41684E-1 5.3322E-1 5.95073E-1 5.56523E-1 6.22993E-1 6.16401E-1 5.66352E-1 6.02037E-1 4.93052E-1 5.787E-1 6.22417E-1 5.57947E-1 5.80788E-1 6.34517E-1 5.6259E-1 5.44253E-1 4.74271E-1 4.59918E-1 5.18337E-1 5.6485E-1 5.38505E-1 4.6381E-1 4.52684E-1 5.81216E-1 6.37965E-1 6.48316E-1 6.20353E-1 6.19109E-1 6.09908E-1 5.89054E-1 5.11533E-1 4.21672E-1 3.75812E-1 2.67007E-1 2.7434E-1 3.80496E-1 4.54223E-1 4.37025E-1 5.41907E-1 6.15656E-1 7.02439E-1 7.58908E-1 -9999 -9999 -9999 -9999 -9999 -9999 -9999 -9999 -9999 -9999 -9999 -9999 -9999 -9999 -9999 -9999 -9999
-9999 -9999 -9999 -9999 -9999 -9999 -9999 -9999 -9999 -9999 -9999 -9999 -9999 -9999 -9999 -9999 -9999 -9999 -9999 -9999 -9999 -9999 -9999 -9999 -9999 -9999 -9999 -9999 -9999 -9999 -9999 -9999 -9999 -9999 -9999 -9999 -9999 -9999 -9999 -9999 -9999 -9999 -9999 -9999 -9999 -9999 -9999 -9999 -9999 -9999 -9999 -9999 -9999 -9999 -9999 -9999 -9999 -9999 -9999 -9999 -9999 -9999 -9999 -9999 -9999 -9999 -9999 -9999 -9999 -9999 -9999 -9999 -9999 -9999 -9999 -9999 -9999 -9999 -9999 -9999 -9999 -9999 -9999 -9999 -9999 -9999 -9999 -9999 -9999 -9999 -9999 -9999 -9999 -9999 -9999 -9999 -9999 -9999 -9999 -9999 -9999 -9999 -9999 -9999 -9999 -9999 -9999 -9999 -9999 -9999 -9999 -9999 -9999 -9999 -9999 -9999 -9999 -9999 -9999 -9999 -9999 -9999 -9999 -9999 -9999 -9999 -9999 -9999 -9999 -9999 -9999 -9999 -9999 -9999 -9999 -9999 -9999 3.30734E-1 3.41879E-1 4.58167E-1 4.87976E-1 4.45646E-1 4.05381E-1 3.84308E-1 3.48989E-1 3.5327E-1 3.73636E-1 3.66194E-1 3.6141E-1 3.81971E-1 3.58144E-1 3.88389E-1 4.14053E-1 4.59134E-1 5.17887E-1 6.02996E-1 7.0195E-1 6.91851E-1 6.80796E-1 6.80796E-1 6.80796E-1 6.91851E-1 7.11978E-1 6.91366E-1 7.05783E-1 6.75265E-1 4.59817E-1 4.41054E-1 4.41054E-1 4.41054E-1 4.22458E-1 4.22458E-1 4.22458E-1 4.22458E-1 4.03945E-1 3.77601E-1 3.78178E-1 3.10131E-1 2.58119E-1 2.67375E-1 3.26579E-1 3.26579E-1 6.16401E-1 6.15417E-1 6.06789E-1 6.18657E-1 6.03178E-1 5.69717E-1 5.89622E-1 6.03089E-1 4.96794E-1 4.26846E-1 3.80165E-1 3.5464E-1 4.14752E-1 3.96656E-1 3.99832E-1 4.40805E-1 4.98348E-1 3.54412E-1 3.31915E-1 3.19093E-1 3.90033E-1 4.84235E-1 5.56413E-1 5.63096E-1 5.37055E-1 4.81049E-1 5.85672E-1 6.16401E-1 5.99349E-1 4.40662E-1 4.5115E-1 4.08676E-1 4.88931E-1 5.81652E-1 5.38798E-1 5.29616E-1 6.09279E-1 6.06429E-1 5.81839E-1 4.99866E-1 4.31513E-1 5.28773E-1 5.61181E-1 4.85478E-1 3.74367E-1 4.15518E-1 4.64593E-1 5.87956E-1 6.18095E-1 5.67708E-1 5.57903E-1 5.99959E-1 4.76181E-1 3.83887E-1 3.20576E-1 3.17786E-1 3.33172E-1 4.12405E-1 5.43066E-1 6.09455E-1 5.63289E-1 5.90666E-1 6.40853E-1 7.22899E-1 -9999 -9999 -9999 -9999 -9999 -9999 -9999 -9999 -9999 -9999 -9999 -9999 -9999 -9999 -9999 -9999 -9999 -9999
-9999 -9999 -9999 -9999 -9999 -9999 -9999 -9999 -9999 -9999 -9999 -9999 -9999 -9999 -9999 -9999 -9999 -9999 -9999 -9999 -9999 -9999 -9999 -9999 -9999 -9999 -9999 -9999 -9999 -9999 -9999 -9999 -9999 -9999 -9999 -9999 -9999 -9999 -9999 -9999 -9999 -9999 -9999 -9999 -9999 -9999 -9999 -9999 -9999 -9999 -9999 -9999 -9999 -9999 -9999 -9999 -9999 -9999 -9999 -9999 -9999 -9999 -9999 -9999 -9999 -9999 -9999 -9999 -9999 -9999 -9999 -9999 -9999 -9999 -9999 -9999 -9999 -9999 -9999 -9999 -9999 -9999 -9999 -9999 -9999 -9999 -9999 -9999 -9999 -9999 -9999 -9999 -9999 -9999 -9999 -9999 -9999 -9999 -9999 -9999 -9999 -9999 -9999 -9999 -9999 -9999 -9999 -9999 -9999 -9999 -9999 -9999 -9999 -9999 -9999 -9999 -9999 -9999 -9999 -9999 -9999 -9999 -9999 -9999 -9999 -9999 -9999 -9999 -9999 -9999 -9999 -9999 -9999 -9999 -9999 -9999 -9999 2.93382E-1 3.45628E-1 4.7587E-1 5.50411E-1 5.30436E-1 4.55366E-1 4.07099E-1 3.96289E-1 4.07099E-1 4.53414E-1 4.30335E-1 4.22546E-1 3.97804E-1 4.19972E-1 4.4522E-1 5.43947E-1 5.94362E-1 6.33503E-1 6.85062E-1 6.58074E-1 6.80796E-1 7.11978E-1 6.80796E-1 6.47269E-1 6.80687E-1 7.11978E-1 6.8484E-1 6.81761E-1 6.8222E-1 6.52694E-1 4.59817E-1 4.41054E-1 4.41054E-1 4.22458E-1 4.41054E-1 4.14675E-1 3.96322E-1 3.77846E-1 3.77776E-1 3.78414E-1 2.72592E-1 2.69576E-1 3.26579E-1 3.60755E-1 6.22993E-1 6.22993E-1 6.07463E-1 5.76457E-1 5.58218E-1 4.92189E-1 4.36391E-1 4.92493E-1 5.4902E-1 4.98704E-1 5.2044E-1 4.82893E-1 4.53104E-1 4.68054E-1 4.17973E-1 3.31261E-1 3.36291E-1 3.48264E-1 2.82775E-1 2.28541E-1 2.92519E-1 3.93812E-1 5.11724E-1 4.66756E-1 4.33569E-1 4.82745E-1 5.48488E-1 5.83992E-1 5.96374E-1 5.15402E-1 3.15271E-1 2.84655E-1 3.08479E-1 3.93382E-1 4.9009E-1 4.29725E-1 4.26946E-1 5.60892E-1 5.51061E-1 5.11297E-1 4.56007E-1 3.75956E-1 4.65002E-1 4.75862E-1 4.25369E-1 4.16323E-1 4.76131E-1 5.36363E-1 5.31476E-1 4.46901E-1 4.47218E-1 4.3533E-1 5.40511E-1 5.32662E-1 4.81371E-1 4.54516E-1 4.33962E-1 4.76968E-1 6.83228E-1 6.3683E-1 4.92061E-1 6.5414E-1 6.62523E-1 7.19106E-1 -9999 -9999 -9999 -9999 -9999 -9999 -9999 -9999 -9999 -9999 -9999 -9999 -9999 -9999 -9999 -9999 -9999 -9999 -9999
-9999 -9999 -9999 -9999 -9999 -9999 -9999 -9999 -9999 -9999 -9999 -9999 -9999 -9999 -9999 -9999 -9999 -9999 -9999 -9999 -9999 -9999 -9999 -9999 -9999 -9999 -9999 -9999 -9999 -9999 -9999 -9999 -9999 -9999 -9999 -9999 -9999 -9999 -9999 -9999 -9999 -9999 -9999 -9999 -9999 -9999 -9999 -9999 -9999 -9999 -9999 -9999 -9999 -9999 -9999 -9999 -9999 -9999 -9999 -9999 -9999 -9999 -9999 -9999 -9999 -9999 -9999 -9999 -9999 -9999 -9999 -9999 -9999 -9999 -9999 -9999 -9999 -9999 -9999 -9999 -9999 -9999 -9999 -9999 -9999 -9999 -9999 -9999 -9999 -9999 -9999 -9999 -9999 -9999 -9999 -9999 -9999 -9999 -9999 -9999 -9999 -9999 -9999 -9999 -9999 -9999 -9999 -9999 -9999 -9999 -9999 -9999 -9999 -9999 -9999 -9999 -9999 -9999 -9999 -9999 -9999 -9999 -9999 -9999 -9999 -9999 -9999 -9999 -9999 -9999 -9999 -9999 -9999 -9999 -9999 -9999 2.87163E-1 2.79496E-1 2.94165E-1 3.38503E-1 4.26319E-1 4.79008E-1 4.31249E-1 4.04388E-1 3.92258E-1 4.03937E-1 4.38615E-1 4.18599E-1 4.51228E-1 5.07171E-1 5.20214E-1 5.63728E-1 6.27887E-1 6.74998E-1 6.68154E-1 6.73055E-1 6.62802E-1 6.27594E-1 5.94545E-1 5.50932E-1 5.22439E-1 5.57828E-1 6.67642E-1 6.85531E-1 6.77144E-1 6.6875E-1 6.83914E-1 4.78648E-1 4.59817E-1 4.41054E-1 4.14675E-1 4.14675E-1 4.14675E-1 4.14196E-1 3.95717E-1 3.78414E-1 2.9415E-1 2.403E-1 3.04587E-1 3.78414E-1 6.09765E-1 6.16401E-1 5.61413E-1 5.03832E-1 4.52904E-1 4.41161E-1 4.16585E-1 4.85598E-1 5.55192E-1 5.40217E-1 5.21361E-1 5.29653E-1 5.30573E-1 5.36189E-1 5.09883E-1 4.71209E-1 4.27844E-1 3.56716E-1 2.50144E-1 2.17037E-1 2.41436E-1 2.58105E-1 3.39981E-1 3.4558E-1 3.75576E-1 4.27725E-1 3.90573E-1 4.55393E-1 5.09327E-1 6.08809E-1 5.29438E-1 3.39286E-1 2.94058E-1 2.87701E-1 3.19039E-1 3.91977E-1 3.41891E-1 3.72342E-1 4.39762E-1 4.64837E-1 3.74945E-1 3.35155E-1 3.54126E-1 4.17997E-1 3.63887E-1 4.16162E-1 4.62595E-1 4.57697E-1 4.99497E-1 4.09134E-1 3.43535E-1 2.83258E-1 3.64685E-1 4.73868E-1 4.79385E-1 4.99548E-1 6.75529E-1 4.74751E-1 6.66886E-1 5.50775E-1 5.29218E-1 4.30163E-1 7.24517E-1 7.38431E-1 7.21745E-1 -9999 -9999 -9999 -9999 -9999 -9999 -9999 -9999 -9999 -9999 -9999 -9999 -9999 -9999 -9999 -9999 -9999 -9999 -9999
-9999 -9999 -9999 -9999 -9999 -9999 -9999 -9999 -9999 -9999 -9999 -9999 -9999 -9999 -9999 -9999 -9999 -9999 -9999 -9999 -9999 -9999 -9999 -9999 -9999 -9999 -9999 -9999 -9999 -9999 -9999 -9999 -9999 -9999 -9999 -9999 -9999 -9999 -9999 -9999 -9999 -9999 -9999 -9999 -9999 -9999 -9999 -9999 -9999 -9999 -9999 -9999 -9999 -9999 -9999 -9999 -9999 -9999 -9999 -9999 -9999 -9999 -9999 -9999 -9999 -9999 -9999 -9999 -9999 -9999 -9999 -9999 -9999 -9999 -9999 -9999 -9999 -9999 -9999 -9999 -9999 -9999 -9999 -9999 -9999 -9999 -9999 -9999 -9999 -9999 -9999 -9999 -9999 -9999 -9999 -9999 -9999 -9999 -9999 -9999 -9999 -9999 -9999 -9999 -9999 -9999 -9999 -9999 -9999 -9999 -9999 -9999 -9999 -9999 -9999 -9999 -9999 -9999 -9999 -9999 -9999 -9999 -9999 -9999 -9999 -9999 -9999 -9999 -9999 -9999 -9999 -9999 -9999 -9999 -9999 -9999 2.81783E-1 2.7345E-1 2.72325E-1 2.81783E-1 2.80738E-1 3.23882E-1 3.63147E-1 3.41765E-1 3.57515E-1 3.7188E-1 3.78666E-1 4.16327E-1 4.62385E-1 5.07637E-1 5.52971E-1 5.77205E-1 5.74249E-1 5.91417E-1 5.81956E-1 5.64683E-1 5.36158E-1 4.931E-1 4.66076E-1 3.92631E-1 4.6225E-1 5.09252E-1 5.68799E-1 6.21413E-1 6.75778E-1 6.8439E-1 6.82587E-1 6.75149E-1 4.33185E-1 4.14675E-1 4.14675E-1 4.14675E-1 4.14675E-1 4.14124E-1 3.96215E-1 3.60755E-1 2.3497E-1 2.33239E-1 3.37616E-1 5.62142E-1 5.75809E-1 5.48247E-1 5.04966E-1 5.81928E-1 6.08037E-1 5.83256E-1 4.95908E-1 5.55192E-1 5.41337E-1 4.85561E-1 4.73843E-1 4.57293E-1 4.96444E-1 5.41337E-1 5.14602E-1 4.7942E-1 5.11805E-1 3.8662E-1 2.61674E-1 2.89527E-1 2.9788E-1 2.20378E-1 2.23886E-1 2.92999E-1 3.5406E-1 2.87063E-1 2.43033E-1 2.95494E-1 3.73771E-1 5.28601E-1 6.09765E-1 5.10287E-1 4.39825E-1 4.00787E-1 4.35116E-1 3.43421E-1 2.61957E-1 3.02887E-1 3.17439E-1 3.28067E-1 2.87665E-1 2.54136E-1 3.33225E-1 3.62925E-1 3.42715E-1 3.58024E-1 3.7514E-1 3.48259E-1 4.35973E-1 4.0714E-1 3.10078E-1 2.23048E-1 3.03584E-1 3.40473E-1 3.58185E-1 4.13988E-1 4.49275E-1 4.9232E-1 5.54153E-1 4.71961E-1 3.76114E-1 3.09644E-1 7.1964E-1 7.36519E-1 -9999 -9999 -9999 -9999 -9999 -9999 -9999 -9999 -9999 -9999 -9999 -9999 -9999 -9999 -9999 -9999 -9999 -9999 -9999 -9999
-9999 -9999 -9999 -9999 -9999 -9999 -9999 -9999 -9999 -9999 -9999 -9999 -9999 -9999 -9999 -9999 -9999 -9999 -9999 -9999 -9999 -9999 -9999 -9999 -9999 -9999 -9999 -9999 -9999 -9999 -9999 -9999 -9999 -9999 -9999 -9999 -9999 -9999 -9999 -9999 -9999 -9999 -9999 -9999 -9999 -9999 -9999 -9999 -9999 -9999 -9999 -9999 -9999 -9999 -9999 -9999 -9999 -9999 -9999 -9999 -9999 -9999 -9999 -9999 -9999 -9999 -9999 -9999 -9999 -9999 -9999 -9999 -9999 -9999 -9999 -9999 -9999 -9999 -9999 -9999 -9999 -9999 -9999 -9999 -9999 -9999 -9999 -9999 -9999 -9999 -9999 -9999 -9999 -9999 -9999 -9999 -9999 -9999 -9999 -9999 -9999 -9999 -9999 -9999 -9999 -9999 -9999 -9999 -9999 -9999 -9999 -9999 -9999 -9999 -9999 -9999 -9999 -9999 -9999 -9999 -9999 -9999 -9999 -9999 -9999 -9999 -9999 -9999 -9999 -9999 -9999 -9999 -9999 -9999 2.97308E-1 2.89874E-1 2.79876E-1 2.74954E-1 2.47046E-1 2.44942E-1 2.47046E-1 2.54142E-1 2.59911E-1 2.63192E-1 2.47013E-1 2.86213E-1 3.17455E-1 3.5255E-1 3.92407E-1 4.29574E-1 4.42926E-1 4.35055E-1 4.37355E-1 4.25413E-1 4.29073E-1 4.35975E-1 3.96874E-1 3.79513E-1 3.31321E-1 3.91732E-1 4.34967E-1 4.53436E-1 4.72478E-1 5.32468E-1 6.02545E-1 6.52881E-1 6.34887E-1 6.46164E-1 4.51884E-1 4.14675E-1 4.33185E-1 4.33185E-1 4.33185E-1 4.14675E-1 3.96402E-1 2.92238E-1 2.00273E-1 2.16925E-1 3.40477E-1 5.38944E-1 5.48274E-1 5.64941E-1 6.20552E-1 5.95156E-1 5.47369E-1 4.79527E-1 5.51568E-1 5.05375E-1 5.13455E-1 4.14067E-1 3.57858E-1 4.24895E-1 4.6337E-1 3.96637E-1 3.93309E-1 4.53427E-1 4.78404E-1 4.42721E-1 3.80163E-1 4.34752E-1 3.96921E-1 3.27546E-1 2.53233E-1 1.83602E-1 2.12524E-1 1.7334E-1 1.86011E-1 2.31726E-1 3.04804E-1 4.81822E-1 5.32611E-1 5.17534E-1 5.64305E-1 5.57144E-1 5.64791E-1 4.59278E-1 4.04054E-1 4.22252E-1 4.65086E-1 3.97052E-1 3.01751E-1 2.86377E-1 2.44752E-1 2.20016E-1 2.47535E-1 2.22027E-1 2.05249E-1 2.42935E-1 3.27886E-1 2.87225E-1 2.46445E-1 2.46773E-1 2.80162E-1 2.88304E-1 3.14256E-1 3.72398E-1 4.45659E-1 5.3372E-1 6.03894E-1 7.09601E-1 7.28832E-1 7.32031E-1 7.21274E-1 7.20175E-1 -9999 -9999 -9999 -9999 -9999 -9999 -9999 -9999 -9999 -9999 -9999 -9999 7.02382E-1 6.85359E-1 6.49195E-1 -9999 -9999 -9999 -9999 -9999
-9999 -9999 -9999 -9999 -9999 -9999 -9999 -9999 -9999 -9999 -9999 -9999 -9999 -9999 -9999 -9999 -9999 -9999 -9999 -9999 -9999 -9999 -9999 -9999 -9999 -9999 -9999 -9999 -9999 -9999 -9999 -9999 -9999 -9999 -9999 -9999 -9999 -9999 -9999 -9999 -9999 -9999 -9999 -9999 -9999 -9999 -9999 -9999 -9999 -9999 -9999 -9999 -9999 -9999 -9999 -9999 -9999 -9999 -9999 -9999 -9999 -9999 -9999 -9999 -9999 -9999 -9999 -9999 -9999 -9999 -9999 -9999 -9999 -9999 -9999 -9999 -9999 -9999 -9999 -9999 -9999 -9999 -9999 -9999 -9999 -9999 -9999 -9999 -9999 -9999 -9999 -9999 -9999 -9999 -9999 -9999 -9999 -9999 -9999 -9999 -9999 -9999 -9999 -9999 -9999 -9999 -9999 -9999 -9999 -9999 -9999 -9999 -9999 -9999 -9999 -9999 -9999 -9999 -9999 -9999 -9999 -9999 -9999 -9999 -9999 -9999 -9999 -9999 -9999 -9999 -9999 -9999 -9999 2.97702E-1 2.9652E-1 2.9182E-1 2.84081E-1 2.55217E-1 2.50933E-1 2.46695E-1 2.44244E-1 2.42503E-1 2.41463E-1 2.20646E-1 2.24901E-1 2.2988E-1 2.34934E-1 2.43521E-1 2.84676E-1 2.90117E-1 3.31846E-1 3.2486E-1 3.33988E-1 3.83052E-1 4.13111E-1 3.82166E-1 2.84272E-1 2.78572E-1 3.21417E-1 3.61856E-1 3.89069E-1 4.21977E-1 4.32031E-1 4.85084E-1 5.18416E-1 6.23019E-1 6.4682E-1 6.46104E-1 6.46405E-1 4.51884E-1 4.33185E-1 4.33185E-1 4.33185E-1 3.70213E-1 3.18924E-1 2.14966E-1 1.96171E-1 2.62838E-1 3.54172E-1 4.04151E-1 4.80892E-1 5.66278E-1 5.64973E-1 5.24224E-1 5.24685E-1 5.2044E-1 5.27417E-1 5.06198E-1 4.26011E-1 3.73034E-1 2.84891E-1 2.85162E-1 2.68806E-1 2.68675E-1 3.45368E-1 4.0979E-1 4.38477E-1 4.37833E-1 4.80278E-1 4.24364E-1 3.09618E-1 2.2752E-1 2.03007E-1 1.33742E-1 1.70463E-1 2.61755E-1 3.67048E-1 3.9982E-1 4.241E-1 5.10194E-1 4.65569E-1 3.67086E-1 4.23432E-1 4.77955E-1 5.57645E-1 5.25578E-1 5.01711E-1 5.09327E-1 4.44402E-1 4.74809E-1 4.27759E-1 3.06362E-1 2.85396E-1 2.58987E-1 2.36547E-1 2.16567E-1 1.61794E-1 1.80979E-1 1.86888E-1 1.91719E-1 2.21087E-1 3.65649E-1 4.31402E-1 3.77886E-1 3.70406E-1 4.24064E-1 5.11356E-1 6.1163E-1 6.93454E-1 7.04518E-1 7.21431E-1 7.21462E-1 7.19924E-1 -9999 -9999 -9999 -9999 -9999 -9999 -9999 -9999 -9999 -9999 -9999 -9999 7.11854E-1 6.97809E-1 7.05208E-1 6.76783E-1 6.35989E-1 -9999 -9999 -9999 -9999
-9999 -9999 -9999 -9999 -9999 -9999 -9999 -9999 -9999 -9999 -9999 -9999 -9999 -9999 -9999 -9999 -9999 -9999 -9999 -9999 -9999 -9999 -9999 -9999 -9999 -9999 -9999 -9999 -9999 -9999 -9999 -9999 -9999 -9999 -9999 -9999 -9999 -9999 -9999 -9999 -9999 -9999 -9999 -9999 -9999 -9999 -9999 -9999 -9999 -9999 -9999 -9999 -9999 -9999 -9999 -9999 -9999 -9999 -9999 -9999 -9999 -9999 -9999 -9999 -9999 -9999 -9999 -9999 -9999 -9999 -9999 -9999 -9999 -9999 -9999 -9999 -9999 -9999 -9999 -9999 -9999 -9999 -9999 -9999 -9999 -9999 -9999 -9999 -9999 -9999 -9999 -9999 -9999 -9999 -9999 -9999 -9999 -9999 -9999 -9999 -9999 -9999 -9999 -9999 -9999 -9999 -9999 -9999 -9999 -9999 -9999 -9999 -9999 -9999 -9999 -9999 -9999 -9999 -9999 -9999 -9999 -9999 -9999 -9999 -9999 -9999 -9999 -9999 -9999 -9999 -9999 -9999 2.96914E-1 2.95341E-1 2.95734E-1 2.94557E-1 2.63192E-1 2.58823E-1 2.40889E-1 2.3711E-1 2.3337E-1 2.43199E-1 2.19672E-1 2.19672E-1 2.21949E-1 2.21623E-1 2.19025E-1 2.20321E-1 2.05307E-1 2.13436E-1 2.32628E-1 2.55128E-1 2.99825E-1 3.38969E-1 3.40492E-1 2.91589E-1 2.88881E-1 3.45143E-1 4.13542E-1 4.53951E-1 5.32021E-1 5.88256E-1 5.72659E-1 5.70365E-1 6.11954E-1 6.35002E-1 6.4682E-1 6.46089E-1 6.45832E-1 6.34642E-1 4.24608E-1 4.06201E-1 4.06201E-1 3.52719E-1 2.6823E-1 2.00023E-1 2.18569E-1 3.62421E-1 4.12438E-1 4.57023E-1 4.27157E-1 5.04497E-1 4.97565E-1 4.97565E-1 4.774E-1 4.62842E-1 4.18496E-1 3.80563E-1 3.09612E-1 2.17385E-1 2.30661E-1 2.87532E-1 2.48944E-1 1.87429E-1 2.43775E-1 2.32134E-1 3.07544E-1 4.45432E-1 3.71136E-1 3.65533E-1 2.46504E-1 1.31613E-1 8.6476E-2 9.7655E-2 2.00406E-1 3.31978E-1 4.69167E-1 5.28003E-1 4.87485E-1 3.37346E-1 2.46263E-1 2.40709E-1 2.99355E-1 4.64856E-1 4.07458E-1 2.63696E-1 2.61941E-1 2.88976E-1 2.91023E-1 3.30869E-1 4.38111E-1 4.51635E-1 4.10635E-1 4.11495E-1 3.70741E-1 2.80036E-1 1.68788E-1 1.42544E-1 1.45949E-1 1.92514E-1 3.49668E-1 6.49145E-1 5.37759E-1 6.01505E-1 5.88416E-1 5.48043E-1 6.36254E-1 7.08161E-1 6.94909E-1 6.97351E-1 7.21901E-1 7.20269E-1 7.15682E-1 -9999 -9999 -9999 -9999 -9999 -9999 -9999 -9999 -9999 -9999 -9999 -9999 7.15504E-1 7.03928E-1 7.11954E-1 7.02896E-1 6.56801E-1 -9999 -9999 -9999 -9999
-9999 -9999 -9999 -9999 -9999 -9999 -9999 -9999 -9999 -9999 -9999 -9999 -9999 -9999 -9999 -9999 -9999 -9999 -9999 -9999 -9999 -9999 -9999 -9999 -9999 -9999 -9999 -9999 -9999 -9999 -9999 -9999 -9999 -9999 -9999 -9999 -9999 -9999 -9999 -9999 -9999 -9999 -9999 -9999 -9999 -9999 -9999 -9999 -9999 -9999 -9999 -9999 -9999 -9999 -9999 -9999 -9999 -9999 -9999 -9999 -9999 -9999 -9999 -9999 -9999 -9999 -9999 -9999 -9999 -9999 -9999 -9999 -9999 -9999 -9999 -9999 -9999 -9999 -9999 -9999 -9999 -9999 -9999 -9999 -9999 -9999 -9999 -9999 -9999 -9999 -9999 -9999 -9999 -9999 -9999 -9999 -9999 -9999 -9999 -9999 -9999 -9999 -9999 -9999 -9999 -9999 -9999 -9999 -9999 -9999 -9999 -9999 -9999 -9999 -9999 -9999 -9999 -9999 -9999 -9999 -9999 -9999 -9999 -9999 -9999 -9999 -9999 -9999 -9999 -9999 -9999 -9999 2.94557E-1 2.9221E-1 2.67607E-1 2.53178E-1 2.49273E-1 2.46107E-1 2.4262E-1 2.40199E-1 2.15281E-1 2.11474E-1 2.08651E-1 2.19348E-1 2.21297E-1 2.21949E-1 2.00417E-1 1.99208E-1 2.1556E-1 2.12803E-1 2.17907E-1 2.16943E-1 2.31283E-1 2.29193E-1 2.36943E-1 2.79264E-1 3.62651E-1 3.82834E-1 3.85959E-1 4.59049E-1 5.2537E-1 6.16815E-1 6.4682E-1 6.57001E-1 6.57001E-1 6.4682E-1 6.46782E-1 6.34673E-1 6.03117E-1 6.03085E-1 4.6194E-1 4.06201E-1 3.88055E-1 3.32901E-1 2.49904E-1 2.18192E-1 3.12321E-1 5.11805E-1 5.26025E-1 4.59952E-1 3.19608E-1 3.25797E-1 3.56396E-1 3.96903E-1 4.3375E-1 4.05604E-1 3.94869E-1 5.78679E-1 5.08737E-1 4.77743E-1 5.30562E-1 3.41956E-1 2.56896E-1 1.56048E-1 1.47673E-1 1.81632E-1 3.18644E-1 4.12429E-1 3.02211E-1 2.44264E-1 2.13297E-1 1.07828E-1 8.92783E-2 1.2801E-1 1.60239E-1 2.38801E-1 4.15156E-1 4.88861E-1 3.22403E-1 2.03463E-1 1.5257E-1 1.53139E-1 2.15871E-1 3.67336E-1 4.10041E-1 2.1883E-1 1.66505E-1 1.53641E-1 1.63839E-1 2.2654E-1 3.565E-1 3.2911E-1 3.43197E-1 2.39448E-1 2.50262E-1 3.10975E-1 2.50805E-1 1.9064E-1 2.14605E-1 3.07546E-1 5.96732E-1 5.61536E-1 4.56653E-1 4.02105E-1 3.48356E-1 3.64962E-1 2.88207E-1 6.96494E-1 6.98272E-1 6.98074E-1 6.9656E-1 7.17597E-1 7.11952E-1 -9999 -9999 -9999 -9999 -9999 -9999 -9999 -9999 -9999 -9999 -9999 -9999 -9999 -9999 -9999 -9999 -9999 -9999 -9999 -9999 -9999
-9999 -9999 -9999 -9999 -9999 -9999 -9999 -9999 -9999 -9999 -9999 -9999 -9999 -9999 -9999 -9999 -9999 -9999 -9999 -9999 -9999 -9999 -9999 -9999 -9999 -9999 -9999 -9999 -9999 -9999 -9999 -9999 -9999 -9999 -9999 -9999 -9999 -9999 -9999 -9999 -9999 -9999 -9999 -9999 -9999 -9999 -9999 -9999 -9999 -9999 -9999 -9999 -9999 -9999 -9999 -9999 -9999 -9999 -9999 -9999 -9999 -9999 -9999 -9999 -9999 -9999 -9999 -9999 -9999 -9999 -9999 -9999 -9999 -9999 -9999 -9999 -9999 -9999 -9999 -9999 -9999 -9999 -9999 -9999 -9999 -9999 -9999 -9999 -9999 -9999 -9999 -9999 -9999 -9999 -9999 -9999 -9999 -9999 -9999 -9999 -9999 -9999 -9999 -9999 -9999 -9999 -9999 -9999 -9999 -9999 -9999 -9999 -9999 -9999 -9999 -9999 -9999 -9999 -9999 -9999 -9999 -9999 -9999 -9999 -9999 -9999 -9999 -9999 -9999 -9999 -9999 2.81131E-1 2.79989E-1 2.54607E-1 2.53178E-1 2.51043E-1 2.48215E-1 2.45757E-1 2.45757E-1 2.36635E-1 2.34594E-1 2.28212E-1 2.09903E-1 2.07405E-1 2.07716E-1 2.00114E-1 2.0072E-1 2.02546E-1 2.11225E-1 2.67405E-1 3.01408E-1 2.54741E-1 2.31948E-1 2.15267E-1 2.06477E-1 2.2522E-1 2.64726E-1 2.60792E-1 2.73715E-1 3.3511E-1 4.31766E-1 5.133E-1 5.44304E-1 5.96482E-1 6.4682E-1 6.57001E-1 6.1588E-1 6.03661E-1 5.91311E-1 6.03661E-1 5.90905E-1 4.24435E-1 4.06201E-1 3.07564E-1 2.70007E-1 4.00026E-1 4.80328E-1 4.8877E-1 3.63413E-1 3.43282E-1 3.12505E-1 2.77146E-1 3.00108E-1 3.79848E-1 4.37923E-1 4.83539E-1 5.35045E-1 5.54098E-1 5.19335E-1 5.67876E-1 5.55293E-1 5.40237E-1 2.28448E-1 1.54981E-1 1.58198E-1 1.81878E-1 2.46581E-1 3.15522E-1 3.1151E-1 1.88922E-1 1.13469E-1 7.02702E-2 6.76533E-2 1.11871E-1 2.01239E-1 3.30613E-1 4.49865E-1 3.55708E-1 3.23357E-1 2.56864E-1 1.76593E-1 1.26349E-1 1.93992E-1 3.02352E-1 4.05859E-1 3.82166E-1 2.25271E-1 1.31541E-1 1.15167E-1 2.23219E-1 2.63289E-1 1.87151E-1 2.39011E-1 1.84805E-1 1.45455E-1 2.16413E-1 4.99884E-1 5.20518E-1 5.63695E-1 6.16299E-1 6.21718E-1 5.29995E-1 4.31901E-1 3.48305E-1 2.84372E-1 6.82054E-1 6.71159E-1 6.98239E-1 6.98107E-1 6.96889E-1 6.9514E-1 6.92491E-1 7.08557E-1 -9999 -9999 -9999 -9999 -9999 -9999 -9999 -9999 -9999 -9999 -9999 -9999 -9999 -9999 -9999 -9999 -9999 -9999 -9999 -9999 -9999
-9999 -9999 -9999 -9999 -9999 -9999 -9999 -9999 -9999 -9999 -9999 -9999 -9999 -9999 -9999 -9999 -9999 -9999 -9999 -9999 -9999 -9999 -9999 -9999 -9999 -9999 -9999 -9999 -9999 -9999 -9999 -9999 -9999 -9999 -9999 -9999 -9999 -9999 -9999 -9999 -9999 -9999 -9999 -9999 -9999 -9999 -9999 -9999 -9999 -9999 -9999 -9999 -9999 -9999 -9999 -9999 -9999 -9999 -9999 -9999 -9999 -9999 -9999 -9999 -9999 -9999 -9999 -9999 -9999 -9999 -9999 -9999 -9999 -9999 -9999 -9999 -9999 -9999 -9999 -9999 -9999 -9999 -9999 -9999 -9999 -9999 -9999 -9999 -9999 -9999 -9999 -9999 -9999 -9999 -9999 -9999 -9999 -9999 -9999 -9999 -9999 -9999 -9999 -9999 -9999 -9999 -9999 -9999 -9999 -9999 -9999 -9999 -9999 -9999 -9999 -9999 -9999 -9999 -9999 -9999 -9999 -9999 -9999 -9999 -9999 -9999 -9999 -9999 -9999 -9999 -9999 2.76579E-1 2.53178E-1 2.53535E-1 2.53892E-1 2.51398E-1 2.4892E-1 2.47159E-1 2.3903E-1 2.41787E-1 2.40061E-1 2.35273E-1 2.3055E-1 2.04384E-1 2.00417E-1 1.99509E-1 2.00114E-1 2.01327E-1 2.06853E-1 2.22442E-1 2.54384E-1 3.39263E-1 3.77128E-1 3.02959E-1 2.71077E-1 2.45213E-1 2.05427E-1 2.12202E-1 2.10944E-1 2.17927E-1 2.64164E-1 3.52854E-1 3.82464E-1 4.50636E-1 5.10143E-1 5.65821E-1 5.78945E-1 5.79845E-1 5.91311E-1 6.03661E-1 6.14873E-1 5.64649E-1 5.11805E-1 3.52719E-1 3.73765E-1 3.84831E-1 3.79418E-1 3.63842E-1 2.9027E-1 2.6308E-1 2.46437E-1 2.71941E-1 4.14234E-1 4.68273E-1 4.50719E-1 3.07265E-1 4.16061E-1 5.1075E-1 5.32678E-1 4.65167E-1 5.03031E-1 5.1758E-1 3.37027E-1 2.96195E-1 2.71075E-1 1.75963E-1 1.53039E-1 2.51914E-1 2.01545E-1 1.13361E-1 6.5132E-2 7.58679E-2 1.15747E-1 1.49455E-1 2.20473E-1 4.04798E-1 3.66729E-1 2.03808E-1 1.38552E-1 1.84183E-1 1.94234E-1 1.29236E-1 1.09945E-1 1.71296E-1 3.41283E-1 3.55273E-1 3.28569E-1 1.89308E-1 1.03625E-1 1.32776E-1 1.87466E-1 1.50299E-1 1.59782E-1 1.55775E-1 1.70833E-1 2.20501E-1 5.23301E-1 6.37381E-1 5.88424E-1 4.69192E-1 5.29087E-1 4.39219E-1 6.1612E-1 6.7719E-1 6.78219E-1 6.7047E-1 6.70953E-1 6.7047E-1 6.96263E-1 6.95405E-1 6.93916E-1 6.88715E-1 -9999 -9999 -9999 -9999 -9999 -9999 -9999 -9999 -9999 -9999 -9999 -9999 -9999 -9999 -9999 -9999 -9999 -9999 -9999 -9999 -9999 -9999
-9999 -9999 -9999 -9999 -9999 -9999 -9999 -9999 -9999 -9999 -9999 -9999 -9999 -9999 -9999 -9999 -9999 -9999 -9999 -9999 -9999 -9999 -9999 -9999 -9999 -9999 -9999 -9999 -9999 -9999 -9999 -9999 -9999 -9999 -9999 -9999 -9999 -9999 -9999 -9999 -9999 -9999 -9999 -9999 -9999 -9999 -9999 -9999 -9999 -9999 -9999 -9999 -9999 -9999 -9999 -9999 -9999 -9999 -9999 -9999 -9999 -9999 -9999 -9999 -9999 -9999 -9999 -9999 -9999 -9999 -9999 -9999 -9999 -9999 -9999 -9999 -9999 -9999 -9999 -9999 -9999 -9999 -9999 -9999 -9999 -9999 -9999 -9999 -9999 -9999 -9999 -9999 -9999 -9999 -9999 -9999 -9999 -9999 -9999 -9999 -9999 -9999 -9999 -9999 -9999 -9999 -9999 -9999 -9999 -9999 -9999 -9999 -9999 -9999 -9999 -9999 -9999 -9999 -9999 -9999 -9999 -9999 -9999 -9999 -9999 -9999 -9999 -9999 -9999 -9999 -9999 -9999 -9999 2.49273E-1 2.51753E-1 2.52465E-1 2.31322E-1 2.45612E-1 2.48419E-1 2.49124E-1 2.4983E-1 2.54451E-1 2.34742E-1 2.29701E-1 2.20815E-1 2.11855E-1 2.04691E-1 2.01327E-1 1.81214E-1 1.95261E-1 2.13362E-1 2.69651E-1 4.05201E-1 4.03381E-1 3.77561E-1 3.57597E-1 3.46497E-1 3.19067E-1 3.06934E-1 2.5015E-1 2.28633E-1 2.32307E-1 2.20139E-1 2.66291E-1 3.54888E-1 4.44777E-1 4.20824E-1 4.48533E-1 5.09658E-1 5.91311E-1 6.01513E-1 5.42854E-1 4.60023E-1 4.32665E-1 4.32665E-1 4.15338E-1 4.60753E-1 4.80328E-1 3.78982E-1 3.81327E-1 3.45585E-1 3.3599E-1 3.57561E-1 3.59387E-1 3.52659E-1 3.46309E-1 2.99278E-1 2.76678E-1 3.12797E-1 4.33693E-1 4.15758E-1 4.74966E-1 2.59018E-1 2.65265E-1 2.25873E-1 1.69686E-1 1.17145E-1 1.32553E-1 8.88208E-2 6.42645E-2 7.07641E-2 1.37694E-1 2.42191E-1 2.89982E-1 3.9305E-1 4.62129E-1 3.29311E-1 2.01572E-1 8.40657E-2 1.09223E-1 1.15147E-1 7.31769E-2 8.4136E-2 1.48593E-1 2.42789E-1 1.89282E-1 2.27083E-1 1.97711E-1 1.28885E-1 1.41287E-1 2.58248E-1 2.96454E-1 5.36496E-1 4.44474E-1 4.39704E-1 4.91479E-1 5.9302E-1 5.19415E-1 4.83488E-1 3.85569E-1 4.32215E-1 5.74649E-1 5.97986E-1 6.26263E-1 6.71991E-1 6.67742E-1 6.69228E-1 6.68503E-1 6.94247E-1 6.93916E-1 6.91612E-1 6.86437E-1 -9999 -9999 -9999 -9999 -9999 -9999 -9999 -9999 -9999 -9999 -9999 -9999 -9999 -9999 -9999 -9999 -9999 -9999 -9999 -9999 -9999 -9999
-9999 -9999 -9999 -9999 -9999 -9999 -9999 -9999 -9999 -9999 -9999 -9999 -9999 -9999 -9999 -9999 -9999 -9999 -9999 -9999 -9999 -9999 -9999 -9999 -9999 -9999 -9999 -9999 -9999 -9999 -9999 -9999 -9999 -9999 -9999 -9999 -9999 -9999 -9999 -9999 -9999 -9999 -9999 -9999 -9999 -9999 -9999 -9999 -9999 -9999 -9999 -9999 -9999 -9999 -9999 -9999 -9999 -9999 -9999 -9999 -9999 -9999 -9999 -9999 -9999 -9999 -9999 -9999 -9999 -9999 -9999 -9999 -9999 -9999 -9999 -9999 -9999 -9999 -9999 -9999 -9999 -9999 -9999 -9999 -9999 -9999 -9999 -9999 -9999 -9999 -9999 -9999 -9999 -9999 -9999 -9999 -9999 -9999 -9999 -9999 -9999 -9999 -9999 -9999 -9999 -9999 -9999 -9999 -9999 -9999 -9999 -9999 -9999 -9999 -9999 -9999 -9999 -9999 -9999 -9999 -9999 -9999 -9999 -9999 -9999 -9999 -9999 -9999 -9999 -9999 -9999 -9999 -9999 2.45058E-1 2.4998E-1 2.37414E-1 2.66793E-1 2.82535E-1 2.86747E-1 2.79117E-1 2.81013E-1 2.89461E-1 3.19206E-1 2.98814E-1 2.80656E-1 2.57005E-1 2.24078E-1 1.90943E-1 1.84889E-1 1.82339E-1 1.94668E-1 2.11153E-1 2.645E-1 3.23972E-1 3.75393E-1 4.29291E-1 4.5298E-1 4.52056E-1 4.20797E-1 3.02203E-1 2.91439E-1 2.44842E-1 2.72097E-1 2.35633E-1 2.44205E-1 2.89601E-1 3.05673E-1 3.44247E-1 4.37025E-1 5.42968E-1 5.81549E-1 5.86614E-1 5.79815E-1 5.29421E-1 5.91336E-1 5.55293E-1 4.89223E-1 4.60818E-1 4.89223E-1 4.39381E-1 5.29807E-1 5.25396E-1 5.38182E-1 4.99417E-1 4.05057E-1 5.38182E-1 5.19343E-1 3.28616E-1 2.54803E-1 4.21302E-1 4.145E-1 4.40918E-1 2.41802E-1 2.63005E-1 1.98627E-1 1.14741E-1 8.27227E-2 6.76373E-2 4.18391E-2 6.60509E-2 1.49286E-1 2.26932E-1 3.32607E-1 4.04183E-1 4.04668E-1 3.80143E-1 2.94747E-1 1.57494E-1 7.70378E-2 7.69966E-2 8.19034E-2 7.02594E-2 6.90568E-2 1.02848E-1 1.25044E-1 1.10441E-1 1.14082E-1 1.12121E-1 1.22219E-1 1.81957E-1 3.25615E-1 5.73059E-1 5.39163E-1 6.3708E-1 6.1358E-1 6.07428E-1 6.10386E-1 5.64006E-1 5.4826E-1 5.11309E-1 3.36776E-1 6.45229E-1 6.4524E-1 6.367E-1 6.58309E-1 6.65905E-1 6.6743E-1 6.6691E-1 6.66182E-1 6.89724E-1 6.87324E-1 6.83768E-1 -9999 -9999 -9999 -9999 -9999 -9999 -9999 -9999 -9999 -9999 -9999 -9999 -9999 -9999 -9999 -9999 -9999 -9999 -9999 -9999 -9999 -9999
-9999 -9999 -9999 -9999 -9999 -9999 -9999 -9999 -9999 -9999 -9999 -9999 -9999 -9999 -9999 -9999 -9999 -9999 -9999 -9999 -9999 -9999 -9999 -9999 -9999 -9999 -9999 -9999 -9999 -9999 -9999 -9999 -9999 -9999 -9999 -9999 -9999 -9999 -9999 -9999 -9999 -9999 -9999 -9999 -9999 -9999 -9999 -9999 -9999 -9999 -9999 -9999 -9999 -9999 -9999 -9999 -9999 -9999 -9999 -9999 -9999 -9999 -9999 -9999 -9999 -9999 -9999 -9999 -9999 -9999 -9999 -9999 -9999 -9999 -9999 -9999 -9999 -9999 -9999 -9999 -9999 -9999 -9999 -9999 -9999 -9999 -9999 -9999 -9999 -9999 -9999 -9999 -9999 -9999 -9999 -9999 -9999 -9999 -9999 -9999 -9999 -9999 -9999 -9999 -9999 -9999 -9999 -9999 -9999 -9999 -9999 -9999 -9999 -9999 -9999 -9999 -9999 -9999 -9999 -9999 -9999 -9999 -9999 -9999 -9999 -9999 -9999 -9999 -9999 -9999 -9999 -9999 2.41581E-1 2.45407E-1 2.3844E-1 2.74972E-1 3.20839E-1 3.70796E-1 3.95118E-1 3.13552E-1 3.25349E-1 3.77771E-1 4.24884E-1 4.01759E-1 3.57757E-1 2.9904E-1 2.53019E-1 2.28942E-1 2.17185E-1 2.10839E-1 2.0066E-1 1.77431E-1 2.0077E-1 2.57996E-1 3.22311E-1 3.28088E-1 3.61905E-1 3.98464E-1 3.44652E-1 3.05286E-1 3.05275E-1 3.03291E-1 3.2672E-1 3.32917E-1 2.62274E-1 2.38696E-1 2.3679E-1 2.67893E-1 3.45387E-1 4.24207E-1 5.53302E-1 5.54098E-1 5.54098E-1 5.7343E-1 5.03464E-1 5.16998E-1 5.03464E-1 4.18253E-1 3.79458E-1 3.26955E-1 5.10022E-1 4.46477E-1 3.10611E-1 3.95875E-1 3.95365E-1 5.05713E-1 5.01672E-1 4.51302E-1 3.74474E-1 4.45385E-1 2.79211E-1 2.8924E-1 2.84838E-1 2.49954E-1 1.96774E-1 1.4712E-1 8.60055E-2 4.8133E-2 4.39266E-2 5.89556E-2 1.06079E-1 1.53006E-1 2.95591E-1 3.97928E-1 2.94122E-1 2.65265E-1 1.72908E-1 1.15163E-1 1.06702E-1 1.35962E-1 1.29918E-1 1.23143E-1 1.02497E-1 1.29871E-1 8.09861E-2 6.39269E-2 7.05686E-2 1.37236E-1 1.43931E-1 1.46647E-1 1.98712E-1 2.51171E-1 5.87104E-1 4.58809E-1 4.36936E-1 4.33678E-1 3.81415E-1 3.62455E-1 3.906E-1 5.83542E-1 6.43327E-1 6.59474E-1 6.57786E-1 6.40848E-1 6.35034E-1 6.65627E-1 6.66078E-1 6.65696E-1 6.64735E-1 6.63553E-1 6.82875E-1 6.80574E-1 -9999 -9999 -9999 -9999 -9999 -9999 -9999 -9999 -9999 -9999 -9999 -9999 -9999 -9999 -9999 -9999 -9999 -9999 -9999 -9999 -9999 -9999
-9999 -9999 -9999 -9999 -9999 -9999 -9999 -9999 -9999 -9999 -9999 -9999 -9999 -9999 -9999 -9999 -9999 -9999 -9999 -9999 -9999 -9999 -9999 -9999 -9999 -9999 -9999 -9999 -9999 -9999 -9999 -9999 -9999 -9999 -9999 -9999 -9999 -9999 -9999 -9999 -9999 -9999 -9999 -9999 -9999 -9999 -9999 -9999 -9999 -9999 -9999 -9999 -9999 -9999 -9999 -9999 -9999 -9999 -9999 -9999 -9999 -9999 -9999 -9999 -9999 -9999 -9999 -9999 -9999 -9999 -9999 -9999 -9999 -9999 -9999 -9999 -9999 -9999 -9999 -9999 -9999 -9999 -9999 -9999 -9999 -9999 -9999 -9999 -9999 -9999 -9999 -9999 -9999 -9999 -9999 -9999 -9999 -9999 -9999 -9999 -9999 -9999 -9999 -9999 -9999 -9999 -9999 -9999 -9999 -9999 -9999 -9999 -9999 -9999 -9999 -9999 -9999 -9999 -9999 -9999 -9999 -9999 -9999 -9999 -9999 -9999 -9999 -9999 -9999 -9999 -9999 -9999 2.16881E-1 2.26988E-1 2.731E-1 3.23708E-1 3.49659E-1 3.9555E-1 4.12165E-1 3.63806E-1 3.13552E-1 4.07222E-1 4.49261E-1 4.55265E-1 3.91676E-1 3.55817E-1 3.32187E-1 2.93956E-1 2.83553E-1 2.8811E-1 2.25071E-1 1.86711E-1 1.7937E-1 2.16245E-1 2.63002E-1 2.68203E-1 3.15008E-1 3.55276E-1 4.07637E-1 4.30841E-1 4.2856E-1 4.11239E-1 4.30384E-1 4.04111E-1 2.94772E-1 2.2157E-1 2.74492E-1 2.69702E-1 3.02605E-1 3.84195E-1 4.38911E-1 4.90794E-1 4.67338E-1 4.50272E-1 3.83909E-1 4.74087E-1 3.91227E-1 3.38783E-1 5.12245E-1 4.79696E-1 3.99979E-1 4.28852E-1 3.37528E-1 3.07181E-1 4.49833E-1 4.00225E-1 4.93678E-1 4.23276E-1 4.59406E-1 2.92416E-1 2.36603E-1 2.23491E-1 2.13407E-1 1.93456E-1 1.7201E-1 1.05319E-1 6.43741E-2 1.19705E-1 6.32949E-2 1.06836E-1 1.88655E-1 2.46411E-1 3.09553E-1 3.57292E-1 3.65424E-1 3.13138E-1 2.42954E-1 3.95154E-1 4.00102E-1 4.35023E-1 4.36164E-1 4.01883E-1 3.25427E-1 3.86287E-1 2.95903E-1 1.24014E-1 1.20916E-1 1.64032E-1 2.36151E-1 1.89728E-1 2.00207E-1 2.38264E-1 2.4525E-1 3.13278E-1 4.135E-1 4.91709E-1 5.18839E-1 5.89413E-1 6.20552E-1 6.36926E-1 6.59509E-1 6.49449E-1 6.49307E-1 6.36768E-1 6.36876E-1 6.36876E-1 6.65175E-1 6.63947E-1 6.62368E-1 6.60785E-1 6.79934E-1 6.78779E-1 -9999 -9999 -9999 -9999 -9999 -9999 -9999 -9999 -9999 -9999 -9999 -9999 -9999 -9999 -9999 -9999 -9999 -9999 -9999 -9999 -9999 -9999
-9999 -9999 -9999 -9999 -9999 -9999 -9999 -9999 -9999 -9999 -9999 -9999 -9999 -9999 -9999 -9999 -9999 -9999 -9999 -9999 -9999 -9999 -9999 -9999 -9999 -9999 -9999 -9999 -9999 -9999 -9999 -9999 -9999 -9999 -9999 -9999 -9999 -9999 -9999 -9999 -9999 -9999 -9999 -9999 -9999 -9999 -9999 -9999 -9999 -9999 -9999 -9999 -9999 -9999 -9999 -9999 -9999 -9999 -9999 -9999 -9999 -9999 -9999 -9999 -9999 -9999 -9999 -9999 -9999 -9999 -9999 -9999 -9999 -9999 -9999 -9999 -9999 -9999 -9999 -9999 -9999 -9999 -9999 -9999 -9999 -9999 -9999 -9999 -9999 -9999 -9999 -9999 -9999 -9999 -9999 -9999 -9999 -9999 -9999 -9999 -9999 -9999 -9999 -9999 -9999 -9999 -9999 -9999 -9999 -9999 -9999 -9999 -9999 -9999 -9999 -9999 -9999 -9999 -9999 -9999 -9999 -9999 -9999 -9999 -9999 -9999 -9999 -9999 -9999 -9999 -9999 2.19135E-1 2.10216E-1 2.22058E-1 2.90156E-1 3.47086E-1 3.40746E-1 3.59909E-1 3.7118E-1 3.44119E-1 2.92949E-1 2.90621E-1 2.97862E-1 3.26398E-1 3.34267E-1 3.51971E-1 3.837E-1 3.66159E-1 3.51138E-1 3.61021E-1 3.07792E-1 2.2804E-1 1.86138E-1 1.91836E-1 2.15606E-1 2.48689E-1 3.5274E-1 5.04104E-1 5.87525E-1 6.03661E-1 5.91311E-1 6.14115E-1 5.30621E-1 4.53505E-1 2.9712E-1 2.25156E-1 2.63459E-1 2.5485E-1 3.00381E-1 3.34342E-1 3.51219E-1 3.44908E-1 3.37155E-1 3.21335E-1 4.72718E-1 5.38182E-1 5.36672E-1 4.78529E-1 3.85714E-1 3.54807E-1 2.94299E-1 4.18505E-1 4.48086E-1 3.98241E-1 3.72163E-1 4.52281E-1 5.2969E-1 4.04131E-1 2.96126E-1 2.34326E-1 1.9718E-1 9.94966E-2 6.28065E-2 7.1536E-2 7.07476E-2 5.03949E-2 5.06373E-2 7.80449E-2 1.39583E-1 1.82718E-1 2.54577E-1 2.64979E-1 2.78354E-1 3.43826E-1 3.40821E-1 3.38436E-1 3.581E-1 3.55312E-1 3.64282E-1 3.39358E-1 4.44387E-1 5.05451E-1 4.66299E-1 4.69291E-1 4.29614E-1 3.99595E-1 4.07616E-1 4.21066E-1 4.96221E-1 4.83306E-1 4.83933E-1 2.74813E-1 2.89476E-1 3.4936E-1 4.40234E-1 4.38044E-1 4.49729E-1 5.10048E-1 5.55093E-1 6.20563E-1 6.28984E-1 6.49378E-1 6.37922E-1 6.37309E-1 6.36479E-1 6.3601E-1 6.63026E-1 6.62104E-1 6.61445E-1 6.59728E-1 6.56414E-1 6.77235E-1 -9999 -9999 -9999 -9999 -9999 -9999 -9999 -9999 -9999 -9999 -9999 -9999 -9999 -9999 -9999 -9999 -9999 -9999 -9999 -9999 -9999 -9999
-9999 -9999 -9999 -9999 -9999 -9999 -9999 -9999 -9999 -9999 -9999 -9999 -9999 -9999 -9999 -9999 -9999 -9999 -9999 -9999 -9999 -9999 -9999 -9999 -9999 -9999 -9999 -9999 -9999 -9999 -9999 -9999 -9999 -9999 -9999 -9999 -9999 -9999 -9999 -9999 -9999 -9999 -9999 -9999 -9999 -9999 -9999 -9999 -9999 -9999 -9999 -9999 -9999 -9999 -9999 -9999 -9999 -9999 -9999 -9999 -9999 -9999 -9999 -9999 -9999 -9999 -9999 -9999 -9999 -9999 -9999 -9999 -9999 -9999 -9999 -9999 -9999 -9999 -9999 -9999 -9999 -9999 -9999 -9999 -9999 -9999 -9999 -9999 -9999 -9999 -9999 -9999 -9999 -9999 -9999 -9999 -9999 -9999 -9999 -9999 -9999 -9999 -9999 -9999 -9999 -9999 -9999 -9999 -9999 -9999 -9999 -9999 -9999 -9999 -9999 -9999 -9999 -9999 -9999 -9999 -9999 -9999 -9999 -9999 -9999 -9999 -9999 -9999 -9999 2.48567E-1 2.20107E-1 2.09903E-1 2.0278E-1 2.13055E-1 2.56962E-1 2.78385E-1 3.13526E-1 3.49202E-1 3.70763E-1 3.67713E-1 3.35278E-1 2.516E-1 2.4147E-1 2.37017E-1 2.4389E-1 3.06138E-1 3.87274E-1 3.86354E-1 3.85845E-1 4.25046E-1 3.82822E-1 3.10192E-1 2.26717E-1 1.76322E-1 1.75228E-1 2.28923E-1 3.8053E-1 5.6388E-1 6.10648E-1 6.16196E-1 6.09559E-1 5.74727E-1 5.91376E-1 4.73352E-1 2.81345E-1 2.48481E-1 2.88292E-1 2.85855E-1 3.20714E-1 3.02608E-1 3.3257E-1 3.6309E-1 3.14401E-1 4.21243E-1 5.28074E-1 4.87648E-1 4.51847E-1 4.15546E-1 3.27341E-1 2.43805E-1 2.30954E-1 3.13699E-1 3.35818E-1 3.48549E-1 4.32469E-1 4.89884E-1 3.72397E-1 4.13457E-1 3.80498E-1 1.27624E-1 8.51318E-2 7.89211E-2 4.2597E-2 2.44942E-2 2.50566E-2 2.91473E-2 6.2958E-2 1.05345E-1 1.73054E-1 1.78782E-1 1.69386E-1 1.31603E-1 1.87466E-1 2.37042E-1 3.42573E-1 3.34236E-1 2.07502E-1 2.38123E-1 3.26362E-1 2.98177E-1 3.30307E-1 5.15421E-1 4.79152E-1 5.05416E-1 5.14668E-1 4.89281E-1 4.86564E-1 5.07081E-1 5.41283E-1 5.23244E-1 5.62317E-1 3.63149E-1 3.63822E-1 4.02697E-1 5.10706E-1 5.48447E-1 5.42032E-1 5.28002E-1 5.30363E-1 6.10525E-1 6.16333E-1 6.07397E-1 6.3803E-1 6.36912E-1 6.35432E-1 6.35107E-1 6.3554E-1 6.62104E-1 6.61313E-1 6.59463E-1 6.56812E-1 6.54684E-1 -9999 -9999 -9999 -9999 -9999 -9999 -9999 -9999 -9999 -9999 -9999 -9999 -9999 -9999 -9999 -9999 -9999 -9999 -9999 -9999 -9999 -9999
-9999 -9999 -9999 -9999 -9999 -9999 -9999 -9999 -9999 -9999 -9999 -9999 -9999 -9999 -9999 -9999 -9999 -9999 -9999 -9999 -9999 -9999 -9999 -9999 -9999 -9999 -9999 -9999 -9999 -9999 -9999 -9999 -9999 -9999 -9999 -9999 -9999 -9999 -9999 -9999 -9999 -9999 -9999 -9999 -9999 -9999 -9999 -9999 -9999 -9999 -9999 -9999 -9999 -9999 -9999 -9999 -9999 -9999 -9999 -9999 -9999 -9999 -9999 -9999 -9999 -9999 -9999 -9999 -9999 -9999 -9999 -9999 -9999 -9999 -9999 -9999 -9999 -9999 -9999 -9999 -9999 -9999 -9999 -9999 -9999 -9999 -9999 -9999 -9999 -9999 -9999 -9999 -9999 -9999 -9999 -9999 -9999 -9999 -9999 -9999 -9999 -9999 -9999 -9999 -9999 -9999 -9999 -9999 -9999 -9999 -9999 -9999 -9999 -9999 -9999 -9999 -9999 -9999 -9999 -9999 -9999 -9999 -9999 -9999 -9999 -9999 -9999 -9999 -9999 2.18812E-1 2.10845E-1 2.00647E-1 1.96132E-1 2.17734E-1 2.27281E-1 2.44617E-1 2.58085E-1 2.77631E-1 3.18799E-1 3.25163E-1 3.00614E-1 2.8127E-1 2.63405E-1 2.45213E-1 2.22683E-1 2.26387E-1 2.90499E-1 3.50739E-1 3.89454E-1 4.52636E-1 4.56326E-1 4.06041E-1 2.93112E-1 1.9484E-1 1.71439E-1 1.98938E-1 3.42303E-1 4.66011E-1 5.13844E-1 5.53801E-1 5.80491E-1 5.67936E-1 5.80491E-1 4.19862E-1 2.68283E-1 2.64189E-1 2.56279E-1 2.93264E-1 3.33341E-1 3.46883E-1 3.37709E-1 4.93427E-1 5.46989E-1 4.49603E-1 4.3886E-1 3.49983E-1 3.5692E-1 3.30307E-1 3.54639E-1 2.44053E-1 1.52783E-1 1.89751E-1 2.37256E-1 3.18631E-1 3.49158E-1 4.27743E-1 3.78352E-1 3.9645E-1 3.15973E-1 2.02817E-1 1.75294E-1 1.57903E-1 8.11228E-2 8.53904E-2 1.02178E-1 3.1845E-2 6.08934E-2 1.08389E-1 1.51384E-1 8.95493E-2 7.85006E-2 1.00144E-1 1.44584E-1 2.53097E-1 3.64005E-1 2.51118E-1 1.41323E-1 1.40091E-1 2.3019E-1 2.09128E-1 2.7907E-1 3.25732E-1 5.07209E-1 4.89539E-1 4.74623E-1 5.2768E-1 5.6228E-1 5.64086E-1 5.77089E-1 5.72285E-1 5.38887E-1 3.9812E-1 4.46207E-1 4.94961E-1 5.55307E-1 6.06959E-1 6.15015E-1 6.18138E-1 6.26373E-1 6.14793E-1 6.06876E-1 6.08104E-1 6.07323E-1 6.36407E-1 6.35251E-1 6.35034E-1 6.35649E-1 6.3601E-1 6.62104E-1 6.60124E-1 6.57476E-1 6.54551E-1 -9999 -9999 -9999 -9999 -9999 -9999 -9999 -9999 -9999 -9999 -9999 -9999 -9999 -9999 -9999 -9999 -9999 -9999 -9999 -9999 -9999 -9999
-9999 -9999 -9999 -9999 -9999 -9999 -9999 -9999 -9999 -9999 -9999 -9999 -9999 -9999 -9999 -9999 -9999 -9999 -9999 -9999 -9999 -9999 -9999 -9999 -9999 -9999 -9999 -9999 -9999 -9999 -9999 -9999 -9999 -9999 -9999 -9999 -9999 -9999 -9999 -9999 -9999 -9999 -9999 -9999 -9999 -9999 -9999 -9999 -9999 -9999 -9999 -9999 -9999 -9999 -9999 -9999 -9999 -9999 -9999 -9999 -9999 -9999 -9999 -9999 -9999 -9999 -9999 -9999 -9999 -9999 -9999 -9999 -9999 -9999 -9999 -9999 -9999 -9999 -9999 -9999 -9999 -9999 -9999 -9999 -9999 -9999 -9999 -9999 -9999 -9999 -9999 -9999 -9999 -9999 -9999 -9999 -9999 -9999 -9999 -9999 -9999 -9999 -9999 -9999 -9999 -9999 -9999 -9999 -9999 -9999 -9999 -9999 -9999 -9999 -9999 -9999 -9999 -9999 -9999 -9999 -9999 -9999 -9999 -9999 -9999 -9999 -9999 -9999 -9999 2.1624E-1 1.9985E-1 1.90056E-1 1.75437E-1 1.80981E-1 1.93643E-1 2.14389E-1 2.19196E-1 2.40806E-1 2.35658E-1 2.4913E-1 2.61585E-1 2.516E-1 2.70392E-1 2.61948E-1 2.35344E-1 2.16007E-1 2.27708E-1 2.87031E-1 3.61042E-1 4.02448E-1 4.04854E-1 4.39075E-1 3.67813E-1 2.44899E-1 1.77697E-1 1.72515E-1 2.21044E-1 3.02357E-1 3.60656E-1 4.09211E-1 4.66419E-1 5.62873E-1 5.08564E-1 3.46427E-1 2.67158E-1 2.71296E-1 2.81428E-1 3.48846E-1 3.71333E-1 4.52083E-1 4.75096E-1 4.4578E-1 4.18253E-1 3.79568E-1 3.55779E-1 3.51703E-1 3.34064E-1 2.76473E-1 2.39764E-1 1.85897E-1 1.27145E-1 2.61881E-1 3.54732E-1 3.98496E-1 2.61251E-1 4.55405E-1 3.8982E-1 3.73098E-1 3.70075E-1 3.65327E-1 3.93809E-1 3.23023E-1 1.9284E-1 1.74744E-1 1.76941E-1 3.89755E-2 5.85443E-2 8.70418E-2 7.25008E-2 5.94829E-2 9.60906E-2 1.53729E-1 2.42254E-1 3.07998E-1 2.42113E-1 1.71282E-1 1.06388E-1 9.01847E-2 1.37733E-1 1.57548E-1 1.80207E-1 2.26206E-1 2.96982E-1 2.83307E-1 2.08007E-1 1.89838E-1 2.85821E-1 5.54794E-1 5.37662E-1 5.47658E-1 3.34552E-1 3.10374E-1 3.22899E-1 3.73606E-1 5.22246E-1 6.03436E-1 6.01836E-1 5.91844E-1 6.10184E-1 6.09107E-1 6.08698E-1 6.08141E-1 6.0736E-1 6.36912E-1 6.36371E-1 6.36371E-1 6.3684E-1 6.36876E-1 6.64735E-1 6.61973E-1 6.58801E-1 6.55084E-1 -9999 -9999 -9999 -9999 -9999 -9999 -9999 -9999 -9999 -9999 -9999 -9999 -9999 -9999 -9999 -9999 -9999 -9999 -9999 -9999 -9999 -9999
-9999 -9999 -9999 -9999 -9999 -9999 -9999 -9999 -9999 -9999 -9999 -9999 -9999 -9999 -9999 -9999 -9999 -9999 -9999 -9999 -9999 -9999 -9999 -9999 -9999 -9999 -9999 -9999 -9999 -9999 -9999 -9999 -9999 -9999 -9999 -9999 -9999 -9999 -9999 -9999 -9999 -9999 -9999 -9999 -9999 -9999 -9999 -9999 -9999 -9999 -9999 -9999 -9999 -9999 -9999 -9999 -9999 -9999 -9999 -9999 -9999 -9999 -9999 -9999 -9999 -9999 -9999 -9999 -9999 -9999 -9999 -9999 -9999 -9999 -9999 -9999 -9999 -9999 -9999 -9999 -9999 -9999 -9999 -9999 -9999 -9999 -9999 -9999 -9999 -9999 -9999 -9999 -9999 -9999 -9999 -9999 -9999 -9999 -9999 -9999 -9999 -9999 -9999 -9999 -9999 -9999 -9999 -9999 -9999 -9999 -9999 -9999 -9999 -9999 -9999 -9999 -9999 -9999 -9999 -9999 -9999 -9999 -9999 -9999 -9999 -9999 -9999 -9999 2.22384E-1 2.2248E-1 2.4396E-1 2.11319E-1 1.89835E-1 1.81261E-1 1.97104E-1 2.03157E-1 2.04384E-1 1.86031E-1 1.91819E-1 1.96546E-1 1.98941E-1 2.20732E-1 2.44959E-1 2.46757E-1 2.60218E-1 2.53403E-1 2.48104E-1 2.67466E-1 2.64498E-1 3.08072E-1 3.63873E-1 3.98145E-1 3.82191E-1 2.98968E-1 2.20396E-1 1.62652E-1 1.63942E-1 1.90513E-1 2.32682E-1 2.76034E-1 3.95787E-1 5.06458E-1 4.14253E-1 2.59508E-1 2.58377E-1 2.95141E-1 3.20282E-1 3.94624E-1 4.60336E-1 4.20011E-1 3.91948E-1 3.81416E-1 3.25091E-1 3.00037E-1 2.87724E-1 2.54869E-1 2.41396E-1 2.49634E-1 1.55125E-1 1.1574E-1 1.54345E-1 2.67443E-1 3.07322E-1 3.49648E-1 3.49193E-1 4.55405E-1 4.09153E-1 2.76694E-1 3.32869E-1 3.81146E-1 3.87132E-1 3.54424E-1 3.54424E-1 3.05307E-1 7.68152E-2 3.66433E-2 3.1095E-2 3.94405E-2 5.461E-2 8.82875E-2 1.50269E-1 2.44344E-1 2.7114E-1 2.20185E-1 1.37558E-1 8.96776E-2 5.80395E-2 5.32491E-2 8.34059E-2 1.52224E-1 1.16419E-1 1.5746E-1 2.60151E-1 2.48881E-1 1.84494E-1 1.34788E-1 1.94603E-1 2.37388E-1 4.04854E-1 4.61492E-1 3.26341E-1 2.31249E-1 2.62273E-1 2.98915E-1 3.93009E-1 4.89539E-1 5.54181E-1 5.83945E-1 5.89393E-1 6.09627E-1 6.0829E-1 6.07695E-1 6.07695E-1 6.07695E-1 6.37778E-1 6.37634E-1 6.37922E-1 6.37994E-1 6.37453E-1 6.53572E-1 6.60653E-1 6.4513E-1 6.53751E-1 -9999 -9999 -9999 -9999 -9999 -9999 -9999 -9999 -9999 -9999 -9999 -9999 -9999 -9999 -9999 -9999 -9999 -9999 -9999 -9999 -9999
-9999 -9999 -9999 -9999 -9999 -9999 -9999 -9999 -9999 -9999 -9999 -9999 -9999 -9999 -9999 -9999 -9999 -9999 -9999 -9999 -9999 -9999 -9999 -9999 -9999 -9999 -9999 -9999 -9999 -9999 -9999 -9999 -9999 -9999 -9999 -9999 -9999 -9999 -9999 -9999 -9999 -9999 -9999 -9999 -9999 -9999 -9999 -9999 -9999 -9999 -9999 -9999 -9999 -9999 -9999 -9999 -9999 -9999 -9999 -9999 -9999 -9999 -9999 -9999 -9999 -9999 -9999 -9999 -9999 -9999 -9999 -9999 -9999 -9999 -9999 -9999 -9999 -9999 -9999 -9999 -9999 -9999 -9999 -9999 -9999 -9999 -9999 -9999 -9999 -9999 -9999 -9999 -9999 -9999 -9999 -9999 -9999 -9999 -9999 -9999 -9999 -9999 -9999 -9999 -9999 -9999 -9999 -9999 -9999 -9999 -9999 -9999 -9999 -9999 -9999 -9999 -9999 -9999 -9999 -9999 -9999 -9999 -9999 -9999 -9999 -9999 2.1592E-1 2.1656E-1 2.33678E-1 2.83298E-1 3.17578E-1 2.93338E-1 2.3917E-1 1.98107E-1 1.90126E-1 1.71967E-1 1.71429E-1 1.68495E-1 1.70357E-1 1.83469E-1 1.85459E-1 1.86711E-1 2.26717E-1 2.89726E-1 2.9518E-1 3.0421E-1 2.98653E-1 2.46641E-1 2.46991E-1 2.72946E-1 3.037E-1 3.84898E-1 4.45312E-1 3.64429E-1 2.48874E-1 1.78118E-1 1.61881E-1 1.62652E-1 1.79702E-1 2.19183E-1 3.05931E-1 3.35588E-1 2.95503E-1 2.40492E-1 2.67892E-1 3.0618E-1 3.87958E-1 4.44124E-1 4.19031E-1 3.60727E-1 3.4494E-1 3.28304E-1 3.15258E-1 3.0526E-1 2.78633E-1 2.19135E-1 2.09957E-1 2.48655E-1 1.81314E-1 1.13038E-1 1.30953E-1 1.36295E-1 1.61034E-1 1.89738E-1 2.41646E-1 3.35412E-1 3.46046E-1 3.4397E-1 2.77449E-1 1.97064E-1 2.17752E-1 1.76851E-1 1.79532E-1 2.08249E-1 5.47878E-2 2.00205E-2 1.99499E-2 4.06927E-2 7.66041E-2 1.06988E-1 1.55778E-1 1.79196E-1 2.01614E-1 2.26823E-1 1.42182E-1 1.15605E-1 5.41712E-2 5.04912E-2 7.57298E-2 1.04621E-1 1.0954E-1 1.71998E-1 2.34074E-1 1.89787E-1 1.53221E-1 1.2588E-1 1.54884E-1 2.13953E-1 4.27987E-1 4.61948E-1 3.54338E-1 3.25587E-1 3.19943E-1 3.70576E-1 4.4307E-1 4.77328E-1 5.52314E-1 5.8523E-1 5.85536E-1 5.7531E-1 6.0736E-1 6.0736E-1 6.07769E-1 6.07992E-1 6.07732E-1 6.37706E-1 6.37814E-1 6.26088E-1 6.25723E-1 6.6528E-1 6.61577E-1 6.56945E-1 6.53485E-1 -9999 -9999 -9999 -9999 -9999 -9999 -9999 -9999 -9999 -9999 -9999 -9999 -9999 -9999 -9999 -9999 -9999 -9999 -9999 -9999 -9999
-9999 -9999 -9999 -9999 -9999 -9999 -9999 -9999 -9999 -9999 -9999 -9999 -9999 -9999 -9999 -9999 -9999 -9999 -9999 -9999 -9999 -9999 -9999 -9999 -9999 -9999 -9999 -9999 -9999 -9999 -9999 -9999 -9999 -9999 -9999 -9999 -9999 -9999 -9999 -9999 -9999 -9999 -9999 -9999 -9999 -9999 -9999 -9999 -9999 -9999 -9999 -9999 -9999 -9999 -9999 -9999 -9999 -9999 -9999 -9999 -9999 -9999 -9999 -9999 -9999 -9999 -9999 -9999 -9999 -9999 -9999 -9999 -9999 -9999 -9999 -9999 -9999 -9999 -9999 -9999 -9999 -9999 -9999 -9999 -9999 -9999 -9999 -9999 -9999 -9999 -9999 -9999 -9999 -9999 -9999 -9999 -9999 -9999 -9999 -9999 -9999 -9999 -9999 -9999 -9999 -9999 -9999 -9999 -9999 -9999 -9999 -9999 -9999 -9999 -9999 -9999 -9999 -9999 -9999 -9999 -9999 -9999 -9999 -9999 -9999 -9999 1.98042E-1 1.9985E-1 2.22769E-1 2.74625E-1 3.24116E-1 3.28236E-1 2.87149E-1 2.43654E-1 2.09359E-1 2.07803E-1 2.08424E-1 2.02574E-1 1.97741E-1 1.77243E-1 1.92804E-1 2.042E-1 2.49209E-1 3.31399E-1 3.43533E-1 2.95837E-1 2.44943E-1 2.45247E-1 2.3938E-1 2.40065E-1 2.64826E-1 3.037E-1 3.89184E-1 3.88056E-1 3.20684E-1 2.18987E-1 1.85903E-1 1.78869E-1 1.82783E-1 1.79178E-1 2.04189E-1 2.36058E-1 2.46327E-1 2.41918E-1 2.62317E-1 3.30449E-1 3.63635E-1 3.87326E-1 3.24278E-1 3.4371E-1 3.36596E-1 2.96206E-1 3.48981E-1 3.5121E-1 3.50985E-1 3.33206E-1 2.42319E-1 2.21901E-1 3.40885E-1 2.89498E-1 1.76002E-1 1.38975E-1 1.98901E-1 2.66118E-1 3.25171E-1 3.69036E-1 3.79339E-1 3.01963E-1 2.57754E-1 1.8029E-1 1.95244E-1 1.20158E-1 6.73544E-2 8.49677E-2 7.80613E-2 2.59115E-2 2.67225E-2 2.74406E-2 3.22783E-2 4.9005E-2 9.70486E-2 1.0515E-1 1.57947E-1 2.24658E-1 2.13658E-1 1.47758E-1 7.72867E-2 6.54821E-2 1.02163E-1 1.18707E-1 1.32593E-1 1.49763E-1 1.78537E-1 1.54992E-1 1.58243E-1 1.56223E-1 1.89839E-1 2.46652E-1 3.2851E-1 4.56633E-1 5.02528E-1 4.54733E-1 4.48777E-1 4.46326E-1 4.49981E-1 5.66554E-1 5.7878E-1 5.81556E-1 5.84627E-1 5.86255E-1 5.74433E-1 6.07174E-1 6.07806E-1 6.08067E-1 6.07881E-1 6.37562E-1 6.37237E-1 6.37237E-1 6.37021E-1 6.36588E-1 6.62763E-1 6.48763E-1 6.45399E-1 6.55217E-1 -9999 -9999 -9999 -9999 -9999 -9999 -9999 -9999 -9999 -9999 -9999 -9999 -9999 -9999 -9999 -9999 -9999 -9999 -9999 -9999
-9999 -9999 -9999 -9999 -9999 -9999 -9999 -9999 -9999 -9999 -9999 -9999 -9999 -9999 -9999 -9999 -9999 -9999 -9999 -9999 -9999 -9999 -9999 -9999 -9999 -9999 -9999 -9999 -9999 -9999 -9999 -9999 -9999 -9999 -9999 -9999 -9999 -9999 -9999 -9999 -9999 -9999 -9999 -9999 -9999 -9999 -9999 -9999 -9999 -9999 -9999 -9999 -9999 -9999 -9999 -9999 -9999 -9999 -9999 -9999 -9999 -9999 -9999 -9999 -9999 -9999 -9999 -9999 -9999 -9999 -9999 -9999 -9999 -9999 -9999 -9999 -9999 -9999 -9999 -9999 -9999 -9999 -9999 -9999 -9999 -9999 -9999 -9999 -9999 -9999 -9999 -9999 -9999 -9999 -9999 -9999 -9999 -9999 -9999 -9999 -9999 -9999 -9999 -9999 -9999 -9999 -9999 -9999 -9999 -9999 -9999 -9999 -9999 -9999 -9999 -9999 -9999 -9999 -9999 -9999 -9999 -9999 -9999 -9999 -9999 -9999 1.88604E-1 1.70937E-1 1.9453E-1 2.26712E-1 2.4679E-1 2.59595E-1 2.73502E-1 2.4389E-1 2.41125E-1 2.50187E-1 2.63819E-1 2.6638E-1 2.32093E-1 2.24149E-1 2.4432E-1 2.86647E-1 3.058E-1 3.30984E-1 2.74094E-1 2.36363E-1 2.23713E-1 2.20786E-1 2.40691E-1 2.19104E-1 2.08179E-1 2.2675E-1 3.00254E-1 3.71595E-1 3.55825E-1 2.85888E-1 2.07935E-1 2.11628E-1 2.34075E-1 2.57692E-1 2.26785E-1 2.51244E-1 2.56977E-1 2.22764E-1 2.47749E-1 2.55746E-1 2.8617E-1 2.67133E-1 3.01315E-1 3.01239E-1 2.62763E-1 2.77297E-1 3.41694E-1 3.16142E-1 3.29188E-1 3.27434E-1 3.17132E-1 2.42133E-1 2.72389E-1 2.25772E-1 1.46144E-1 1.84852E-1 2.57441E-1 2.49336E-1 2.65514E-1 3.43313E-1 3.31256E-1 3.42605E-1 2.80979E-1 2.35662E-1 2.39847E-1 1.94931E-1 8.88325E-2 1.1442E-1 1.41774E-1 1.12132E-1 2.84854E-2 1.56416E-2 1.81056E-2 3.45078E-2 6.5576E-2 5.97268E-2 7.76094E-2 1.32293E-1 2.04295E-1 1.15114E-1 5.93162E-2 8.21479E-2 8.00488E-2 5.81393E-2 7.92956E-2 1.22298E-1 1.1487E-1 1.42069E-1 2.30878E-1 2.80247E-1 3.00288E-1 3.03029E-1 3.01786E-1 3.3608E-1 4.96205E-1 5.50458E-1 5.56534E-1 5.59462E-1 5.6336E-1 5.68653E-1 5.95351E-1 5.96403E-1 5.8512E-1 5.86142E-1 5.74357E-1 6.07211E-1 6.07732E-1 6.08178E-1 6.08029E-1 6.07285E-1 6.36804E-1 6.36479E-1 6.36335E-1 6.2437E-1 6.53219E-1 6.51176E-1 6.4836E-1 6.46747E-1 -9999 -9999 -9999 -9999 -9999 -9999 -9999 -9999 -9999 -9999 -9999 -9999 -9999 -9999 -9999 -9999 -9999 -9999 -9999 -9999
-9999 -9999 -9999 -9999 -9999 -9999 -9999 -9999 -9999 -9999 -9999 -9999 -9999 -9999 -9999 -9999 -9999 -9999 -9999 -9999 -9999 -9999 -9999 -9999 -9999 -9999 -9999 -9999 -9999 -9999 -9999 -9999 -9999 -9999 -9999 -9999 -9999 -9999 -9999 -9999 -9999 -9999 -9999 -9999 -9999 -9999 -9999 -9999 -9999 -9999 -9999 -9999 -9999 -9999 -9999 -9999 -9999 -9999 -9999 -9999 -9999 -9999 -9999 -9999 -9999 -9999 -9999 -9999 -9999 -9999 -9999 -9999 -9999 -9999 -9999 -9999 -9999 -9999 -9999 -9999 -9999 -9999 -9999 -9999 -9999 -9999 -9999 -9999 -9999 -9999 -9999 -9999 -9999 -9999 -9999 -9999 -9999 -9999 -9999 -9999 -9999 -9999 -9999 -9999 -9999 -9999 -9999 -9999 -9999 -9999 -9999 -9999 -9999 -9999 -9999 -9999 -9999 -9999 -9999 -9999 -9999 -9999 -9999 -9999 -9999 1.88315E-1 1.64334E-1 1.63555E-1 1.79304E-1 1.89545E-1 1.96313E-1 1.83845E-1 1.98941E-1 2.01661E-1 2.04715E-1 2.19837E-1 2.80891E-1 3.03824E-1 3.04616E-1 2.88596E-1 3.08191E-1 3.10192E-1 2.68901E-1 2.33997E-1 2.15331E-1 2.04095E-1 2.02873E-1 2.1526E-1 2.09271E-1 1.59416E-1 1.6498E-1 1.94244E-1 2.33354E-1 2.81338E-1 3.41821E-1 2.73782E-1 2.25144E-1 2.83188E-1 3.94706E-1 4.61646E-1 4.17567E-1 3.31847E-1 2.84704E-1 3.17933E-1 3.07865E-1 2.49062E-1 2.72089E-1 2.63728E-1 2.77521E-1 2.75451E-1 2.34194E-1 2.33482E-1 2.55909E-1 2.24877E-1 1.68159E-1 2.55525E-1 3.24597E-1 2.75691E-1 1.92141E-1 1.48559E-1 1.00522E-1 1.09738E-1 1.41221E-1 1.11301E-1 1.54805E-1 2.63473E-1 3.24597E-1 3.50815E-1 3.36942E-1 3.15091E-1 2.50502E-1 1.68072E-1 1.84303E-1 1.85364E-1 1.66981E-1 8.45755E-2 4.69541E-2 1.24292E-2 1.25488E-2 2.27513E-2 4.29857E-2 2.80507E-2 4.56662E-2 1.06368E-1 1.61691E-1 8.53549E-2 4.9993E-2 6.59144E-2 4.53621E-2 4.47348E-2 6.7759E-2 1.46491E-1 1.79258E-1 1.54594E-1 2.15188E-1 2.91552E-1 4.09842E-1 4.2648E-1 3.68085E-1 4.37939E-1 4.6741E-1 5.60225E-1 5.6856E-1 5.7865E-1 5.74841E-1 5.61537E-1 5.60923E-1 5.96966E-1 5.85385E-1 5.86369E-1 5.74585E-1 5.75119E-1 6.07472E-1 6.07732E-1 6.07806E-1 6.06913E-1 6.05945E-1 6.3601E-1 6.35902E-1 6.35829E-1 6.23857E-1 6.51042E-1 6.49031E-1 6.47285E-1 -9999 -9999 -9999 -9999 -9999 -9999 -9999 -9999 -9999 -9999 -9999 -9999 -9999 -9999 -9999 -9999 -9999 -9999 -9999 -9999
-9999 -9999 -9999 -9999 -9999 -9999 -9999 -9999 -9999 -9999 -9999 -9999 -9999 -9999 -9999 -9999 -9999 -9999 -9999 -9999 -9999 -9999 -9999 -9999 -9999 -9999 -9999 -9999 -9999 -9999 -9999 -9999 -9999 -9999 -9999 -9999 -9999 -9999 -9999 -9999 -9999 -9999 -9999 -9999 -9999 -9999 -9999 -9999 -9999 -9999 -9999 -9999 -9999 -9999 -9999 -9999 -9999 -9999 -9999 -9999 -9999 -9999 -9999 -9999 -9999 -9999 -9999 -9999 -9999 -9999 -9999 -9999 -9999 -9999 -9999 -9999 -9999 -9999 -9999 -9999 -9999 -9999 -9999 -9999 -9999 -9999 -9999 -9999 -9999 -9999 -9999 -9999 -9999 -9999 -9999 -9999 -9999 -9999 -9999 -9999 -9999 -9999 -9999 -9999 -9999 -9999 -9999 -9999 -9999 -9999 -9999 -9999 -9999 -9999 -9999 -9999 -9999 -9999 -9999 -9999 -9999 -9999 -9999 -9999 1.88315E-1 1.64855E-1 1.61749E-1 1.61236E-1 1.74344E-1 1.77915E-1 1.54015E-1 1.64037E-1 1.64037E-1 1.6326E-1 1.63002E-1 1.55356E-1 2.10078E-1 3.02626E-1 3.31814E-1 2.88981E-1 3.11798E-1 2.74467E-1 2.15389E-1 1.90152E-1 1.68592E-1 1.73596E-1 1.83195E-1 1.64201E-1 1.54666E-1 1.62909E-1 1.66024E-1 1.97512E-1 2.09177E-1 2.82856E-1 3.15714E-1 2.99796E-1 2.79022E-1 4.19832E-1 5.01073E-1 4.48786E-1 4.53938E-1 4.10344E-1 3.92463E-1 4.29065E-1 4.08641E-1 3.23346E-1 3.21743E-1 3.29116E-1 2.4128E-1 1.91625E-1 2.5941E-1 2.30824E-1 2.33603E-1 2.0648E-1 2.44999E-1 2.06995E-1 2.24061E-1 2.03629E-1 1.46713E-1 8.39108E-2 6.4114E-2 7.41418E-2 8.63759E-2 9.68092E-2 1.4766E-1 2.19247E-1 2.74872E-1 3.06425E-1 3.1401E-1 3.50771E-1 3.23614E-1 2.8937E-1 3.00496E-1 2.60307E-1 1.41865E-1 1.06865E-1 7.05071E-2 5.4848E-2 2.34145E-2 2.4519E-2 2.38233E-2 2.76827E-2 5.38306E-2 1.06195E-1 8.9492E-2 5.14147E-2 3.70448E-2 5.10724E-2 5.706E-2 7.80942E-2 1.17602E-1 2.15127E-1 4.56344E-1 4.14267E-1 2.87967E-1 2.76614E-1 3.75227E-1 3.35852E-1 4.85168E-1 4.84815E-1 5.28891E-1 5.37927E-1 5.73371E-1 5.70848E-1 5.73888E-1 5.72285E-1 5.60884E-1 5.61115E-1 5.85271E-1 5.86104E-1 5.86861E-1 5.747E-1 5.74852E-1 6.07248E-1 6.07248E-1 6.06653E-1 6.0602E-1 6.36191E-1 6.35902E-1 6.35613E-1 6.23418E-1 6.49434E-1 6.4836E-1 6.46747E-1 -9999 -9999 -9999 -9999 -9999 -9999 -9999 -9999 -9999 -9999 -9999 -9999 -9999 -9999 -9999 -9999 -9999 -9999 -9999 -9999
-9999 -9999 -9999 -9999 -9999 -9999 -9999 -9999 -9999 -9999 -9999 -9999 -9999 -9999 -9999 -9999 -9999 -9999 -9999 -9999 -9999 -9999 -9999 -9999 -9999 -9999 -9999 -9999 -9999 -9999 -9999 -9999 -9999 -9999 -9999 -9999 -9999 -9999 -9999 -9999 -9999 -9999 -9999 -9999 -9999 -9999 -9999 -9999 -9999 -9999 -9999 -9999 -9999 -9999 -9999 -9999 -9999 -9999 -9999 -9999 -9999 -9999 -9999 -9999 -9999 -9999 -9999 -9999 -9999 -9999 -9999 -9999 -9999 -9999 -9999 -9999 -9999 -9999 -9999 -9999 -9999 -9999 -9999 -9999 -9999 -9999 -9999 -9999 -9999 -9999 -9999 -9999 -9999 -9999 -9999 -9999 -9999 -9999 -9999 -9999 -9999 -9999 -9999 -9999 -9999 -9999 -9999 -9999 -9999 -9999 -9999 -9999 -9999 -9999 -9999 -9999 -9999 -9999 -9999 -9999 -9999 -9999 -9999 1.68802E-1 1.65377E-1 1.62264E-1 1.60469E-1 1.60724E-1 1.46759E-1 1.4771E-1 1.48666E-1 1.48427E-1 1.55649E-1 1.52195E-1 1.33628E-1 1.3606E-1 1.64665E-1 2.44542E-1 2.42877E-1 2.20139E-1 2.55828E-1 2.50855E-1 1.96917E-1 1.82434E-1 1.79358E-1 1.45353E-1 1.40721E-1 1.45119E-1 1.66362E-1 2.09112E-1 2.17005E-1 2.59107E-1 2.73037E-1 3.71399E-1 4.53004E-1 4.03346E-1 3.45698E-1 4.04924E-1 4.40129E-1 4.41529E-1 4.59671E-1 4.45387E-1 4.11398E-1 4.61054E-1 4.69352E-1 4.40074E-1 4.31092E-1 3.74305E-1 2.56575E-1 2.04407E-1 2.14793E-1 1.89268E-1 1.33242E-1 1.50045E-1 2.01057E-1 1.7107E-1 1.37975E-1 1.22962E-1 9.11871E-2 8.57892E-2 7.24424E-2 9.86427E-2 1.34381E-1 1.50593E-1 1.55814E-1 1.19911E-1 1.72123E-1 1.88108E-1 2.46208E-1 2.90146E-1 2.14146E-1 1.89614E-1 1.98947E-1 1.88688E-1 1.59345E-1 2.18058E-1 1.13466E-1 1.171E-1 6.9939E-2 4.93575E-2 2.53017E-2 2.87295E-2 5.41225E-2 5.70846E-2 3.22499E-2 2.12957E-2 3.17724E-2 4.74049E-2 6.44181E-2 1.21615E-1 1.4912E-1 1.78904E-1 4.76933E-1 4.20221E-1 4.21475E-1 3.55664E-1 3.96285E-1 4.52074E-1 5.11825E-1 5.26178E-1 5.31635E-1 5.29278E-1 5.33466E-1 5.67974E-1 5.72399E-1 5.72018E-1 5.61192E-1 5.61422E-1 5.85536E-1 5.8618E-1 5.8652E-1 5.7409E-1 5.74128E-1 6.06467E-1 6.06541E-1 6.06057E-1 6.05945E-1 6.06132E-1 6.36588E-1 6.36227E-1 6.3554E-1 6.23308E-1 6.48897E-1 6.45804E-1 -9999 -9999 -9999 -9999 -9999 -9999 -9999 -9999 -9999 -9999 -9999 -9999 -9999 -9999 -9999 -9999 -9999 -9999 -9999 -9999
-9999 -9999 -9999 -9999 -9999 -9999 -9999 -9999 -9999 -9999 -9999 -9999 -9999 -9999 -9999 -9999 -9999 -9999 -9999 -9999 -9999 -9999 -9999 -9999 -9999 -9999 -9999 -9999 -9999 -9999 -9999 -9999 -9999 -9999 -9999 -9999 -9999 -9999 -9999 -9999 -9999 -9999 -9999 -9999 -9999 -9999 -9999 -9999 -9999 -9999 -9999 -9999 -9999 -9999 -9999 -9999 -9999 -9999 -9999 -9999 -9999 -9999 -9999 -9999 -9999 -9999 -9999 -9999 -9999 -9999 -9999 -9999 -9999 -9999 -9999 -9999 -9999 -9999 -9999 -9999 -9999 -9999 -9999 -9999 -9999 -9999 -9999 -9999 -9999 -9999 -9999 -9999 -9999 -9999 -9999 -9999 -9999 -9999 -9999 -9999 -9999 -9999 -9999 -9999 -9999 -9999 -9999 -9999 -9999 -9999 -9999 -9999 -9999 -9999 -9999 -9999 -9999 -9999 -9999 -9999 -9999 -9999 1.68537E-1 1.65377E-1 1.61493E-1 1.5869E-1 1.57681E-1 1.42077E-1 1.43469E-1 1.44637E-1 1.45341E-1 1.46759E-1 1.32412E-1 1.31112E-1 1.31112E-1 1.40805E-1 1.45214E-1 1.70371E-1 1.44749E-1 1.49974E-1 2.03789E-1 1.96025E-1 1.7179E-1 1.84696E-1 1.85122E-1 1.80895E-1 1.6873E-1 2.06698E-1 2.69702E-1 2.90863E-1 2.59097E-1 2.79157E-1 3.68199E-1 4.4046E-1 4.12286E-1 4.29619E-1 3.40927E-1 2.96615E-1 3.60635E-1 4.08909E-1 4.21485E-1 4.14069E-1 3.67364E-1 3.60869E-1 3.23023E-1 3.87132E-1 3.37016E-1 3.09691E-1 2.95335E-1 2.49543E-1 1.80059E-1 1.46942E-1 1.96911E-1 1.93689E-1 1.77895E-1 1.24642E-1 1.72432E-1 1.52847E-1 8.55879E-2 1.00806E-1 1.49144E-1 1.0852E-1 1.86822E-1 1.54727E-1 2.30202E-1 2.01724E-1 2.72563E-1 3.01241E-1 2.87164E-1 3.03273E-1 2.58194E-1 2.01783E-1 2.65599E-1 2.57352E-1 2.40493E-1 2.30395E-1 1.71417E-1 2.03417E-1 1.22568E-1 2.8975E-2 2.15912E-2 1.76863E-2 2.12871E-2 2.26943E-2 1.82031E-2 2.67807E-2 4.65113E-2 6.9413E-2 1.03413E-1 3.40899E-1 3.77322E-1 2.19056E-1 2.54911E-1 3.33101E-1 3.45571E-1 4.08319E-1 4.37178E-1 4.59649E-1 5.19728E-1 5.25755E-1 5.29912E-1 5.27061E-1 5.31955E-1 5.3097E-1 5.72705E-1 5.72858E-1 5.61768E-1 5.6196E-1 5.49706E-1 5.85991E-1 5.85839E-1 5.85385E-1 5.85158E-1 5.73021E-1 6.05536E-1 6.05424E-1 6.05573E-1 6.06318E-1 6.25467E-1 6.25357E-1 6.24662E-1 6.24187E-1 6.50372E-1 6.4432E-1 -9999 -9999 -9999 -9999 -9999 -9999 -9999 -9999 -9999 -9999 -9999 -9999 -9999 -9999 -9999 -9999 -9999 -9999 -9999 -9999
-9999 -9999 -9999 -9999 -9999 -9999 -9999 -9999 -9999 -9999 -9999 -9999 -9999 -9999 -9999 -9999 -9999 -9999 -9999 -9999 -9999 -9999 -9999 -9999 -9999 -9999 -9999 -9999 -9999 -9999 -9999 -9999 -9999 -9999 -9999 -9999 -9999 -9999 -9999 -9999 -9999 -9999 -9999 -9999 -9999 -9999 -9999 -9999 -9999 -9999 -9999 -9999 -9999 -9999 -9999 -9999 -9999 -9999 -9999 -9999 -9999 -9999 -9999 -9999 -9999 -9999 -9999 -9999 -9999 -9999 -9999 -9999 -9999 -9999 -9999 -9999 -9999 -9999 -9999 -9999 -9999 -9999 -9999 -9999 -9999 -9999 -9999 -9999 -9999 -9999 -9999 -9999 -9999 -9999 -9999 -9999 -9999 -9999 -9999 -9999 -9999 -9999 -9999 -9999 -9999 -9999 -9999 -9999 -9999 -9999 -9999 -9999 -9999 -9999 -9999 -9999 -9999 -9999 1.92103E-1 1.93871E-1 1.94759E-1 1.75818E-1 1.75544E-1 1.72552E-1 1.659E-1 1.58437E-1 1.40467E-1 1.39782E-1 1.41385E-1 1.43935E-1 1.51565E-1 1.46717E-1 1.64232E-1 1.65271E-1 1.75871E-1 2.06275E-1 1.96946E-1 1.6037E-1 1.55763E-1 1.44048E-1 1.74411E-1 1.76322E-1 1.46531E-1 1.76741E-1 2.0035E-1 2.03686E-1 2.23468E-1 2.94107E-1 3.2901E-1 2.85086E-1 2.74885E-1 2.92487E-1 3.27249E-1 4.13103E-1 4.10863E-1 3.5767E-1 2.72496E-1 2.43062E-1 2.53583E-1 3.18884E-1 3.26416E-1 3.35412E-1 3.02626E-1 2.63664E-1 2.27403E-1 3.37016E-1 3.62528E-1 3.67077E-1 3.13581E-1 2.26868E-1 2.16173E-1 2.55785E-1 2.58331E-1 2.01993E-1 2.28175E-1 1.56695E-1 1.97977E-1 1.64259E-1 1.13682E-1 1.76141E-1 1.84431E-1 1.26881E-1 2.20597E-1 2.52431E-1 2.79953E-1 3.02886E-1 3.1274E-1 3.25466E-1 3.30675E-1 2.82202E-1 2.42375E-1 2.79629E-1 2.86972E-1 2.14587E-1 2.25458E-1 1.22105E-1 2.24016E-1 1.71321E-1 7.15116E-2 5.19621E-2 1.54385E-2 1.21604E-2 1.93947E-2 2.41512E-2 3.03586E-2 1.45381E-1 2.04973E-1 7.24036E-2 1.55468E-1 2.49777E-1 4.13882E-1 3.65447E-1 3.07177E-1 3.47304E-1 4.06135E-1 4.3224E-1 4.61432E-1 4.74234E-1 4.72718E-1 5.22515E-1 5.2033E-1 5.25759E-1 5.31462E-1 5.30759E-1 5.72858E-1 5.72934E-1 5.605E-1 5.59616E-1 5.47658E-1 5.48277E-1 5.84059E-1 5.8349E-1 5.83377E-1 5.83945E-1 6.04492E-1 6.05275E-1 6.05983E-1 6.06876E-1 5.95386E-1 6.26343E-1 6.25942E-1 6.2554E-1 6.23967E-1 6.53618E-1 -9999 -9999 -9999 -9999 -9999 -9999 -9999 -9999 -9999 -9999 -9999 -9999 -9999 -9999 -9999 -9999 -9999 -9999 -9999 -9999
-9999 -9999 -9999 -9999 -9999 -9999 -9999 -9999 -9999 -9999 -9999 -9999 -9999 -9999 -9999 -9999 -9999 -9999 -9999 -9999 -9999 -9999 -9999 -9999 -9999 -9999 -9999 -9999 -9999 -9999 -9999 -9999 -9999 -9999 -9999 -9999 -9999 -9999 -9999 -9999 -9999 -9999 -9999 -9999 -9999 -9999 -9999 -9999 -9999 -9999 -9999 -9999 -9999 -9999 -9999 -9999 -9999 -9999 -9999 -9999 -9999 -9999 -9999 -9999 -9999 -9999 -9999 -9999 -9999 -9999 -9999 -9999 -9999 -9999 -9999 -9999 -9999 -9999 -9999 -9999 -9999 -9999 -9999 -9999 -9999 -9999 -9999 -9999 -9999 -9999 -9999 -9999 -9999 -9999 -9999 -9999 -9999 -9999 -9999 -9999 -9999 -9999 -9999 -9999 -9999 -9999 -9999 -9999 -9999 -9999 -9999 -9999 -9999 -9999 -9999 -9999 1.87737E-1 1.91224E-1 2.08963E-1 1.9542E-1 1.98107E-1 1.99612E-1 2.05097E-1 2.16943E-1 1.67004E-1 1.56746E-1 1.50836E-1 1.46285E-1 1.42308E-1 1.46049E-1 1.52891E-1 1.85649E-1 2.31035E-1 2.32039E-1 2.15438E-1 2.23111E-1 2.67796E-1 2.55828E-1 2.12797E-1 1.775E-1 1.86979E-1 1.6428E-1 1.59163E-1 1.75444E-1 2.33118E-1 2.80557E-1 2.24501E-1 2.27407E-1 2.66394E-1 3.26425E-1 3.51507E-1 3.39393E-1 3.50549E-1 3.92144E-1 3.45454E-1 3.88181E-1 3.13055E-1 2.50239E-1 2.06958E-1 2.48304E-1 2.32524E-1 2.40605E-1 2.66343E-1 2.44542E-1 2.49082E-1 2.66041E-1 3.37016E-1 2.82052E-1 2.92266E-1 2.55843E-1 2.35814E-1 2.71861E-1 2.20597E-1 2.0191E-1 2.29836E-1 2.15812E-1 1.60444E-1 1.71942E-1 2.11102E-1 2.38654E-1 2.21809E-1 2.02505E-1 2.4757E-1 2.81215E-1 2.95665E-1 2.66938E-1 3.25374E-1 1.56989E-1 1.46485E-1 1.41048E-1 1.75591E-1 2.30395E-1 2.90153E-1 2.0191E-1 1.2144E-1 1.15862E-1 1.23166E-1 8.60222E-2 7.99896E-2 1.07904E-1 6.62022E-2 7.17045E-2 9.93509E-2 1.21857E-1 1.36047E-1 2.45068E-1 2.71637E-1 8.66577E-2 1.29261E-1 1.66855E-1 2.22598E-1 3.27079E-1 3.5552E-1 3.95359E-1 4.40444E-1 4.70042E-1 4.66896E-1 4.63054E-1 4.67938E-1 4.6619E-1 5.16981E-1 5.23012E-1 5.21391E-1 5.20193E-1 5.2805E-1 5.69572E-1 5.61657E-1 5.47715E-1 5.54403E-1 5.575E-1 5.94374E-1 5.94111E-1 5.81745E-1 5.82846E-1 5.72143E-1 6.05983E-1 6.07062E-1 5.95687E-1 5.96326E-1 6.27146E-1 6.27073E-1 6.26781E-1 6.24845E-1 6.54285E-1 6.38629E-1 -9999 -9999 -9999 -9999 -9999 -9999 -9999 -9999 -9999 -9999 -9999 -9999 -9999 -9999 -9999 -9999 -9999 -9999 -9999
-9999 -9999 -9999 -9999 -9999 -9999 -9999 -9999 -9999 -9999 -9999 -9999 -9999 -9999 -9999 -9999 -9999 -9999 -9999 -9999 -9999 -9999 -9999 -9999 -9999 -9999 -9999 -9999 -9999 -9999 -9999 -9999 -9999 -9999 -9999 -9999 -9999 -9999 -9999 -9999 -9999 -9999 -9999 -9999 -9999 -9999 -9999 -9999 -9999 -9999 -9999 -9999 -9999 -9999 -9999 -9999 -9999 -9999 -9999 -9999 -9999 -9999 -9999 -9999 -9999 -9999 -9999 -9999 -9999 -9999 -9999 -9999 -9999 -9999 -9999 -9999 -9999 -9999 -9999 -9999 -9999 -9999 -9999 -9999 -9999 -9999 -9999 -9999 -9999 -9999 -9999 -9999 -9999 -9999 -9999 -9999 -9999 -9999 -9999 -9999 -9999 -9999 -9999 -9999 -9999 -9999 -9999 -9999 -9999 -9999 -9999 -9999 -9999 -9999 -9999 1.82878E-1 1.85152E-1 2.01255E-1 1.89835E-1 2.00822E-1 2.09439E-1 2.15753E-1 2.32717E-1 2.14077E-1 1.96927E-1 1.91614E-1 1.84696E-1 1.74131E-1 1.35266E-1 1.30466E-1 1.49252E-1 1.83096E-1 2.18958E-1 2.39837E-1 2.15707E-1 2.3742E-1 2.95842E-1 2.85802E-1 2.25727E-1 2.15152E-1 1.98847E-1 1.91456E-1 1.87694E-1 2.29731E-1 3.10982E-1 3.33138E-1 2.75648E-1 2.69682E-1 3.32094E-1 3.86186E-1 4.06884E-1 3.47726E-1 3.34098E-1 3.64637E-1 3.63936E-1 4.12305E-1 3.68894E-1 2.81239E-1 2.40265E-1 1.9854E-1 2.1416E-1 2.22622E-1 2.30089E-1 2.56947E-1 2.50225E-1 2.21469E-1 2.44395E-1 2.88836E-1 2.98804E-1 1.29684E-1 1.41761E-1 1.51241E-1 1.51504E-1 1.3409E-1 1.39141E-1 1.19091E-1 1.09066E-1 1.82943E-1 2.7816E-1 2.58832E-1 3.04075E-1 3.25374E-1 3.22214E-1 2.95369E-1 2.45655E-1 9.14744E-2 1.39608E-1 8.49404E-2 5.96838E-2 5.51442E-2 5.88524E-2 1.37193E-1 3.13285E-1 2.04537E-1 1.59691E-1 1.49892E-1 1.18501E-1 1.06959E-1 1.17682E-1 1.54976E-1 1.67232E-1 1.62758E-1 1.71781E-1 1.96648E-1 2.21522E-1 3.04549E-1 2.95907E-1 1.24002E-1 1.87564E-1 2.31063E-1 2.10719E-1 2.76775E-1 3.39272E-1 4.04384E-1 4.59151E-1 4.64031E-1 4.37025E-1 4.31697E-1 4.49284E-1 4.54029E-1 4.62843E-1 4.88068E-1 4.71294E-1 4.35053E-1 4.93836E-1 5.00329E-1 4.90209E-1 4.85352E-1 5.26908E-1 5.59664E-1 5.67505E-1 5.86945E-1 5.86087E-1 5.8167E-1 5.7264E-1 6.06951E-1 6.08215E-1 6.08958E-1 5.97076E-1 5.96964E-1 6.27511E-1 6.27402E-1 6.25796E-1 6.22539E-1 6.50812E-1 -9999 -9999 -9999 -9999 -9999 -9999 -9999 -9999 -9999 -9999 -9999 -9999 -9999 -9999 -9999 -9999 -9999 -9999 -9999
-9999 -9999 -9999 -9999 -9999 -9999 -9999 -9999 -9999 -9999 -9999 -9999 -9999 -9999 -9999 -9999 -9999 -9999 -9999 -9999 -9999 -9999 -9999 -9999 -9999 -9999 -9999 -9999 -9999 -9999 -9999 -9999 -9999 -9999 -9999 -9999 -9999 -9999 -9999 -9999 -9999 -9999 -9999 -9999 -9999 -9999 -9999 -9999 -9999 -9999 -9999 -9999 -9999 -9999 -9999 -9999 -9999 -9999 -9999 -9999 -9999 -9999 -9999 -9999 -9999 -9999 -9999 -9999 -9999 -9999 -9999 -9999 -9999 -9999 -9999 -9999 -9999 -9999 -9999 -9999 -9999 -9999 -9999 -9999 -9999 -9999 -9999 -9999 -9999 -9999 -9999 -9999 -9999 -9999 -9999 -9999 -9999 -9999 -9999 -9999 -9999 -9999 -9999 -9999 -9999 -9999 -9999 -9999 -9999 -9999 -9999 -9999 -9999 -9999 1.80345E-1 1.80065E-1 1.81186E-1 1.75437E-1 1.81542E-1 1.9453E-1 2.11005E-1 2.35759E-1 2.16943E-1 2.05406E-1 2.18547E-1 2.21781E-1 2.15985E-1 1.80849E-1 1.49974E-1 1.28756E-1 1.40805E-1 1.67018E-1 1.79435E-1 2.01121E-1 2.06929E-1 2.36024E-1 2.82734E-1 2.49484E-1 1.93266E-1 1.94978E-1 1.89134E-1 2.07868E-1 2.28268E-1 2.32346E-1 3.21853E-1 3.7892E-1 3.58305E-1 3.25132E-1 3.66895E-1 3.92975E-1 3.41745E-1 3.41423E-1 3.5003E-1 3.44467E-1 3.73309E-1 1.64731E-1 3.24905E-1 2.79741E-1 2.32585E-1 2.04326E-1 1.46548E-1 1.80829E-1 2.15272E-1 2.13554E-1 2.2484E-1 1.4463E-1 1.16118E-1 1.97427E-1 2.65455E-1 1.39047E-1 1.34549E-1 1.81724E-1 1.19989E-1 7.51074E-2 8.86637E-2 9.86339E-2 1.49186E-1 1.79524E-1 2.61581E-1 2.06468E-1 1.95994E-1 2.09257E-1 2.33932E-1 1.10916E-1 8.6434E-2 5.34221E-2 7.44031E-2 4.74829E-2 2.61107E-2 2.33443E-2 1.28192E-1 1.86536E-1 2.30377E-1 2.57173E-1 2.28419E-1 2.40493E-1 2.11102E-1 1.88007E-1 1.78661E-1 2.0266E-1 1.64744E-1 1.90688E-1 2.12912E-1 2.34302E-1 2.87859E-1 3.81953E-1 2.8229E-1 1.13649E-1 2.37009E-1 3.10961E-1 2.90198E-1 3.48339E-1 3.94138E-1 4.11611E-1 4.10592E-1 4.54546E-1 4.52381E-1 4.27232E-1 3.87111E-1 3.74428E-1 3.60404E-1 3.74321E-1 3.43793E-1 3.40346E-1 4.00379E-1 3.92754E-1 4.15628E-1 4.70053E-1 5.0938E-1 5.57341E-1 5.62276E-1 5.81821E-1 5.7651E-1 5.73128E-1 5.71761E-1 5.74852E-1 6.08624E-1 5.97227E-1 5.97189E-1 5.96851E-1 6.27219E-1 6.27219E-1 6.2627E-1 6.23565E-1 6.42698E-1 -9999 -9999 -9999 -9999 -9999 -9999 -9999 -9999 -9999 -9999 -9999 -9999 -9999 -9999 -9999 -9999 -9999 -9999 -9999
-9999 -9999 -9999 -9999 -9999 -9999 -9999 -9999 -9999 -9999 -9999 -9999 -9999 -9999 -9999 -9999 -9999 -9999 -9999 -9999 -9999 -9999 -9999 -9999 -9999 -9999 -9999 -9999 -9999 -9999 -9999 -9999 -9999 -9999 -9999 -9999 -9999 -9999 -9999 -9999 -9999 -9999 -9999 -9999 -9999 -9999 -9999 -9999 -9999 -9999 -9999 -9999 -9999 -9999 -9999 -9999 -9999 -9999 -9999 -9999 -9999 -9999 -9999 -9999 -9999 -9999 -9999 -9999 -9999 -9999 -9999 -9999 -9999 -9999 -9999 -9999 -9999 -9999 -9999 -9999 -9999 -9999 -9999 -9999 -9999 -9999 -9999 -9999 -9999 -9999 -9999 -9999 -9999 -9999 -9999 -9999 -9999 -9999 -9999 -9999 -9999 -9999 -9999 -9999 -9999 -9999 -9999 -9999 -9999 -9999 -9999 -9999 -9999 -9999 1.75907E-1 1.74537E-1 1.57681E-1 1.5869E-1 1.61749E-1 1.8494E-1 2.20491E-1 2.20483E-1 2.25047E-1 2.15733E-1 2.3572E-1 2.38441E-1 2.01829E-1 1.72422E-1 1.51184E-1 1.27697E-1 1.34509E-1 1.38765E-1 1.60544E-1 1.6701E-1 1.70452E-1 1.85265E-1 1.63058E-1 1.7736E-1 1.85976E-1 1.70589E-1 1.62989E-1 1.69185E-1 1.60386E-1 1.72615E-1 2.01752E-1 2.73454E-1 3.02934E-1 3.44694E-1 3.85502E-1 3.43361E-1 3.60332E-1 3.81888E-1 3.43976E-1 3.40856E-1 3.02168E-1 1.2299E-1 2.76606E-1 2.3049E-1 2.2076E-1 2.05914E-1 1.50888E-1 1.4812E-1 1.41896E-1 1.67092E-1 1.72107E-1 9.193E-2 6.65305E-2 1.65818E-1 2.20597E-1 1.51152E-1 1.13476E-1 1.51236E-1 1.64259E-1 7.58939E-2 1.09655E-1 1.67775E-1 2.17899E-1 2.30377E-1 2.40475E-1 1.5992E-1 8.8457E-2 7.63315E-2 9.57918E-2 1.08472E-1 4.93804E-2 2.61676E-2 2.29583E-2 1.99198E-2 3.91353E-2 3.81627E-2 6.68612E-2 1.12048E-1 1.76126E-1 2.31648E-1 2.25441E-1 1.93004E-1 1.83846E-1 1.88113E-1 2.00009E-1 1.7543E-1 1.61375E-1 1.45523E-1 2.36454E-1 2.87374E-1 3.46785E-1 3.99752E-1 1.41098E-1 1.59867E-1 1.89883E-1 3.18633E-1 3.73975E-1 3.73281E-1 3.86645E-1 3.92463E-1 3.69785E-1 3.57345E-1 4.54623E-1 4.48642E-1 3.87303E-1 3.03592E-1 2.55494E-1 2.31981E-1 2.473E-1 2.89772E-1 2.97235E-1 3.12612E-1 3.86309E-1 4.99807E-1 5.42895E-1 5.60392E-1 5.54433E-1 5.16752E-1 5.27829E-1 5.84113E-1 5.68856E-1 5.71456E-1 6.05647E-1 5.94635E-1 5.95386E-1 5.95424E-1 6.25942E-1 6.25869E-1 6.25321E-1 6.23638E-1 6.4513E-1 6.43915E-1 -9999 -9999 -9999 -9999 -9999 -9999 -9999 -9999 -9999 -9999 -9999 -9999 -9999 -9999 -9999 -9999 -9999 -9999
-9999 -9999 -9999 -9999 -9999 -9999 -9999 -9999 -9999 -9999 -9999 -9999 -9999 -9999 -9999 -9999 -9999 -9999 -9999 -9999 -9999 -9999 -9999 -9999 -9999 -9999 -9999 -9999 -9999 -9999 -9999 -9999 -9999 -9999 -9999 -9999 -9999 -9999 -9999 -9999 -9999 -9999 -9999 -9999 -9999 -9999 -9999 -9999 -9999 -9999 -9999 -9999 -9999 -9999 -9999 -9999 -9999 -9999 -9999 -9999 -9999 -9999 -9999 -9999 -9999 -9999 -9999 -9999 -9999 -9999 -9999 -9999 -9999 -9999 -9999 -9999 -9999 -9999 -9999 -9999 -9999 -9999 -9999 -9999 -9999 -9999 -9999 -9999 -9999 -9999 -9999 -9999 -9999 -9999 -9999 -9999 -9999 -9999 -9999 -9999 -9999 -9999 -9999 -9999 -9999 -9999 -9999 -9999 -9999 -9999 -9999 -9999 -9999 1.72634E-1 1.53201E-1 1.52219E-1 1.51243E-1 1.51486E-1 1.52955E-1 1.56397E-1 1.8833E-1 2.24975E-1 2.28015E-1 2.5373E-1 2.56661E-1 2.4367E-1 2.09515E-1 1.74043E-1 1.55604E-1 1.40805E-1 1.18905E-1 1.2953E-1 1.34964E-1 1.35185E-1 1.44191E-1 1.22657E-1 1.24502E-1 1.47635E-1 1.75019E-1 1.78315E-1 1.91015E-1 1.87286E-1 1.99938E-1 2.29192E-1 1.913E-1 1.88354E-1 2.7246E-1 3.18488E-1 3.24785E-1 3.35135E-1 3.74972E-1 3.67691E-1 3.22877E-1 3.26707E-1 1.29964E-1 1.42633E-1 3.22764E-1 2.59098E-1 2.28536E-1 1.54236E-1 1.71164E-1 1.64397E-1 1.25366E-1 1.24052E-1 1.11397E-1 7.69876E-2 7.11219E-2 5.66082E-2 1.33312E-1 1.9302E-1 1.74237E-1 1.11397E-1 1.34234E-1 7.19036E-2 5.92303E-2 8.94305E-2 1.32501E-1 1.88672E-1 2.36146E-1 1.68132E-1 1.3781E-1 7.34277E-2 5.00261E-2 3.73976E-2 4.51272E-2 5.05206E-2 4.12737E-2 2.87037E-2 4.0494E-2 6.39992E-2 1.04345E-1 1.74111E-1 2.25441E-1 2.15795E-1 1.34564E-1 1.02921E-1 8.32818E-2 1.54409E-1 1.42151E-1 1.02425E-1 9.44791E-2 4.18676E-2 6.89743E-2 1.3553E-1 3.80408E-1 3.82214E-1 1.88965E-1 2.02147E-1 2.72272E-1 3.19239E-1 3.68229E-1 3.50929E-1 3.48056E-1 3.58593E-1 3.37589E-1 3.58988E-1 3.86017E-1 4.37761E-1 4.36763E-1 3.82434E-1 3.32963E-1 2.70192E-1 2.3021E-1 3.1706E-1 3.37969E-1 3.55336E-1 4.00508E-1 4.6616E-1 5.51653E-1 5.33205E-1 5.14826E-1 5.05404E-1 5.68E-1 5.59237E-1 5.77774E-1 5.78062E-1 5.58906E-1 6.03572E-1 5.99437E-1 6.02812E-1 6.03372E-1 6.33728E-1 6.34412E-1 6.22355E-1 6.20742E-1 6.4459E-1 -9999 -9999 -9999 -9999 -9999 -9999 -9999 -9999 -9999 -9999 -9999 -9999 -9999 -9999 -9999 -9999 -9999 -9999
-9999 -9999 -9999 -9999 -9999 -9999 -9999 -9999 -9999 -9999 -9999 -9999 -9999 -9999 -9999 -9999 -9999 -9999 -9999 -9999 -9999 -9999 -9999 -9999 -9999 -9999 -9999 -9999 -9999 -9999 -9999 -9999 -9999 -9999 -9999 -9999 -9999 -9999 -9999 -9999 -9999 -9999 -9999 -9999 -9999 -9999 -9999 -9999 -9999 -9999 -9999 -9999 -9999 -9999 -9999 -9999 -9999 -9999 -9999 -9999 -9999 -9999 -9999 -9999 -9999 -9999 -9999 -9999 -9999 -9999 -9999 -9999 -9999 -9999 -9999 -9999 -9999 -9999 -9999 -9999 -9999 -9999 -9999 -9999 -9999 -9999 -9999 -9999 -9999 -9999 -9999 -9999 -9999 -9999 -9999 -9999 -9999 -9999 -9999 -9999 -9999 -9999 -9999 -9999 -9999 -9999 -9999 -9999 -9999 -9999 -9999 -9999 -9999 1.53201E-1 1.52709E-1 1.50999E-1 1.47387E-1 1.44783E-1 1.30258E-1 1.34178E-1 1.53914E-1 1.7009E-1 1.96844E-1 2.0883E-1 2.2876E-1 2.39541E-1 2.25788E-1 1.89962E-1 1.5885E-1 1.48057E-1 1.2898E-1 1.24784E-1 1.2889E-1 1.16737E-1 1.04464E-1 1.12633E-1 1.2095E-1 1.24417E-1 1.27756E-1 1.33959E-1 1.74155E-1 2.19522E-1 2.89392E-1 3.04038E-1 1.89801E-1 1.78921E-1 2.62925E-1 2.58092E-1 2.85277E-1 3.32568E-1 3.10847E-1 3.05294E-1 2.71861E-1 2.39847E-1 2.44999E-1 1.28475E-1 3.05184E-1 2.03494E-1 1.81944E-1 1.90528E-1 1.36172E-1 1.22523E-1 1.36847E-1 1.16234E-1 1.0025E-1 1.44198E-1 1.41842E-1 7.19528E-2 7.91883E-2 1.12287E-1 1.08705E-1 7.33262E-2 6.49033E-2 5.1124E-2 7.29837E-2 9.19792E-2 1.08882E-1 1.64245E-1 2.26108E-1 1.93253E-1 1.88672E-1 1.39033E-1 1.07023E-1 3.86706E-2 2.13145E-2 2.55767E-2 2.62141E-2 2.22644E-2 3.61419E-2 6.80074E-2 6.2163E-2 1.02257E-1 7.20474E-2 7.44202E-2 4.24432E-2 2.12627E-2 5.08675E-2 1.18062E-1 1.38647E-1 7.61741E-2 2.88451E-2 4.28561E-2 5.33344E-2 1.10834E-1 1.55085E-1 2.43602E-1 2.67793E-1 2.69541E-1 3.36327E-1 3.23112E-1 2.7015E-1 3.08765E-1 3.04817E-1 2.85338E-1 2.62805E-1 2.99593E-1 3.47419E-1 3.51248E-1 3.92275E-1 4.15386E-1 3.76087E-1 2.64677E-1 2.57811E-1 3.65384E-1 4.38689E-1 4.62044E-1 4.73937E-1 5.0282E-1 5.37309E-1 5.04495E-1 4.84603E-1 5.16912E-1 4.85499E-1 5.5332E-1 5.67279E-1 5.41644E-1 5.38864E-1 5.85036E-1 5.8472E-1 5.79521E-1 5.85109E-1 6.07098E-1 6.13543E-1 6.18421E-1 6.10426E-1 6.3495E-1 6.36587E-1 -9999 -9999 -9999 -9999 -9999 -9999 -9999 -9999 -9999 -9999 -9999 -9999 -9999 -9999 -9999 -9999 -9999
-9999 -9999 -9999 -9999 -9999 -9999 -9999 -9999 -9999 -9999 -9999 -9999 -9999 -9999 -9999 -9999 -9999 -9999 -9999 -9999 -9999 -9999 -9999 -9999 -9999 -9999 -9999 -9999 -9999 -9999 -9999 -9999 -9999 -9999 -9999 -9999 -9999 -9999 -9999 -9999 -9999 -9999 -9999 -9999 -9999 -9999 -9999 -9999 -9999 -9999 -9999 -9999 -9999 -9999 -9999 -9999 -9999 -9999 -9999 -9999 -9999 -9999 -9999 -9999 -9999 -9999 -9999 -9999 -9999 -9999 -9999 -9999 -9999 -9999 -9999 -9999 -9999 -9999 -9999 -9999 -9999 -9999 -9999 -9999 -9999 -9999 -9999 -9999 -9999 -9999 -9999 -9999 -9999 -9999 -9999 -9999 -9999 -9999 -9999 -9999 -9999 -9999 -9999 -9999 -9999 -9999 -9999 -9999 -9999 1.77284E-1 1.80625E-1 1.83445E-1 1.60469E-1 1.57681E-1 1.64594E-1 1.68007E-1 1.57933E-1 1.33079E-1 1.2876E-1 1.28335E-1 1.28547E-1 1.32424E-1 1.26435E-1 1.47817E-1 1.80012E-1 2.08582E-1 2.30423E-1 1.84263E-1 1.78394E-1 1.83636E-1 1.63442E-1 1.62849E-1 1.25122E-1 1.06612E-1 1.04464E-1 1.16868E-1 1.23679E-1 1.3378E-1 1.19796E-1 1.18999E-1 1.60132E-1 2.76147E-1 3.41067E-1 2.94788E-1 1.65824E-1 1.90583E-1 2.06403E-1 2.08729E-1 2.53078E-1 2.28523E-1 2.25212E-1 2.36284E-1 1.62875E-1 1.297E-1 2.18663E-1 2.64937E-1 2.37851E-1 1.91899E-1 1.06032E-1 1.25967E-1 9.52787E-2 1.28042E-1 1.1973E-1 9.93676E-2 1.28066E-1 1.34889E-1 1.43179E-1 1.64259E-1 8.47095E-2 5.20399E-2 6.93907E-2 5.40286E-2 4.30227E-2 4.70353E-2 7.49815E-2 1.30138E-1 1.71956E-1 2.2058E-1 2.01894E-1 1.19965E-1 1.50396E-1 1.71194E-1 1.1098E-1 4.58937E-2 4.21545E-2 3.65306E-2 3.21772E-2 2.34958E-2 4.58648E-2 2.40262E-2 4.36859E-2 7.53443E-2 3.64723E-2 2.69255E-2 2.72794E-2 1.80525E-2 6.69596E-2 1.24624E-1 9.48774E-2 8.06637E-2 1.33372E-1 8.37132E-2 9.94777E-2 1.10053E-1 1.6463E-1 2.17124E-1 2.87784E-1 3.31562E-1 3.44112E-1 3.05518E-1 2.80283E-1 2.05815E-1 1.63224E-1 1.66843E-1 2.65955E-1 2.97176E-1 3.16835E-1 2.69964E-1 2.50999E-1 3.51602E-1 4.14287E-1 3.30479E-1 3.12761E-1 3.63273E-1 4.04734E-1 4.58067E-1 4.97882E-1 4.56459E-1 4.51202E-1 5.00223E-1 4.3308E-1 4.59781E-1 4.27461E-1 5.25786E-1 4.94251E-1 4.30267E-1 4.53415E-1 4.84708E-1 5.07731E-1 5.51503E-1 5.45204E-1 5.72223E-1 6.06334E-1 6.02773E-1 5.93813E-1 5.87688E-1 6.02725E-1 6.13675E-1 6.21328E-1 -9999 -9999 -9999 -9999 -9999 -9999 -9999 -9999 -9999 -9999 -9999 -9999 -9999 -9999 -9999
-9999 -9999 -9999 -9999 -9999 -9999 -9999 -9999 -9999 -9999 -9999 -9999 -9999 -9999 -9999 -9999 -9999 -9999 -9999 -9999 -9999 -9999 -9999 -9999 -9999 -9999 -9999 -9999 -9999 -9999 -9999 -9999 -9999 -9999 -9999 -9999 -9999 -9999 -9999 -9999 -9999 -9999 -9999 -9999 -9999 -9999 -9999 -9999 -9999 -9999 -9999 -9999 -9999 -9999 -9999 -9999 -9999 -9999 -9999 -9999 -9999 -9999 -9999 -9999 -9999 -9999 -9999 -9999 -9999 -9999 -9999 -9999 -9999 -9999 -9999 -9999 -9999 -9999 -9999 -9999 -9999 -9999 -9999 -9999 -9999 -9999 -9999 -9999 -9999 -9999 -9999 -9999 -9999 -9999 -9999 -9999 -9999 -9999 -9999 -9999 -9999 -9999 -9999 -9999 -9999 -9999 -9999 -9999 -9999 1.79227E-1 1.96247E-1 2.11855E-1 1.89545E-1 1.659E-1 2.00417E-1 2.09274E-1 1.87178E-1 1.48188E-1 1.49765E-1 1.43236E-1 1.25809E-1 1.18687E-1 1.1458E-1 1.18093E-1 1.41724E-1 1.77225E-1 2.19548E-1 2.11335E-1 2.12905E-1 2.26056E-1 2.06366E-1 1.83204E-1 1.43328E-1 1.2637E-1 1.18522E-1 1.58406E-1 1.67434E-1 1.95159E-1 1.57524E-1 1.42897E-1 2.54115E-1 3.44438E-1 3.00139E-1 2.2857E-1 1.62774E-1 1.83992E-1 1.86641E-1 2.12355E-1 2.04267E-1 1.79138E-1 1.74546E-1 1.80289E-1 1.734E-1 1.07063E-1 1.72311E-1 2.51109E-1 2.04892E-1 1.63033E-1 1.47323E-1 1.54588E-1 1.39616E-1 1.2104E-1 1.05565E-1 1.09253E-1 8.951E-2 7.33206E-2 7.68522E-2 1.17148E-1 9.25125E-2 4.26355E-2 3.64926E-2 4.75992E-2 8.74667E-2 9.51192E-2 1.38053E-1 1.93004E-1 2.11085E-1 1.84416E-1 1.42425E-1 1.10963E-1 1.68228E-1 1.19243E-1 7.27154E-2 7.35364E-2 8.85036E-2 8.38398E-2 4.9242E-2 2.31493E-2 2.42103E-2 3.34159E-2 3.33453E-2 3.96715E-2 2.36255E-2 1.27296E-2 3.70149E-2 4.71284E-2 8.57499E-2 1.08513E-1 7.99234E-2 9.80399E-2 7.17161E-2 1.04152E-1 1.53487E-1 1.87729E-1 2.24261E-1 2.31479E-1 3.13181E-1 3.31562E-1 3.13181E-1 2.53712E-1 2.35452E-1 1.45842E-1 1.00543E-1 1.69637E-1 2.10279E-1 2.56513E-1 2.62412E-1 2.19176E-1 2.8356E-1 3.62902E-1 4.03811E-1 3.77986E-1 2.70408E-1 2.56675E-1 3.34203E-1 4.51639E-1 4.51919E-1 4.31569E-1 3.77626E-1 4.81942E-1 4.13486E-1 3.44495E-1 3.57818E-1 4.47079E-1 4.1015E-1 3.29549E-1 3.52628E-1 3.68131E-1 4.20369E-1 4.72666E-1 4.90916E-1 5.60822E-1 5.77471E-1 5.93494E-1 5.9176E-1 5.69664E-1 6.12691E-1 6.18491E-1 6.30235E-1 6.29235E-1 -9999 -9999 -9999 -9999 -9999 -9999 -9999 -9999 -9999 -9999 -9999 -9999 -9999 -9999
-9999 -9999 -9999 -9999 -9999 -9999 -9999 -9999 -9999 -9999 -9999 -9999 -9999 -9999 -9999 -9999 -9999 -9999 -9999 -9999 -9999 -9999 -9999 -9999 -9999 -9999 -9999 -9999 -9999 -9999 -9999 -9999 -9999 -9999 -9999 -9999 -9999 -9999 -9999 -9999 -9999 -9999 -9999 -9999 -9999 -9999 -9999 -9999 -9999 -9999 -9999 -9999 -9999 -9999 -9999 -9999 -9999 -9999 -9999 -9999 -9999 -9999 -9999 -9999 -9999 -9999 -9999 -9999 -9999 -9999 -9999 -9999 -9999 -9999 -9999 -9999 -9999 -9999 -9999 -9999 -9999 -9999 -9999 -9999 -9999 -9999 -9999 -9999 -9999 -9999 -9999 -9999 -9999 -9999 -9999 -9999 -9999 -9999 -9999 -9999 -9999 -9999 -9999 -9999 -9999 -9999 -9999 -9999 1.71015E-1 1.64074E-1 2.06331E-1 2.71197E-1 2.38401E-1 1.71474E-1 1.69557E-1 2.20084E-1 2.22683E-1 1.8019E-1 1.71698E-1 1.80205E-1 1.81324E-1 1.46629E-1 1.20485E-1 1.13238E-1 1.06127E-1 1.35937E-1 1.86192E-1 2.01785E-1 2.18263E-1 1.98E-1 1.9268E-1 1.80125E-1 1.54741E-1 1.53435E-1 1.69982E-1 2.10062E-1 2.70925E-1 2.51355E-1 1.55861E-1 1.8483E-1 3.34609E-1 2.89994E-1 2.98559E-1 2.03478E-1 1.57655E-1 1.76352E-1 2.18195E-1 2.03155E-1 1.81036E-1 1.78788E-1 1.51698E-1 1.77089E-1 2.20006E-1 1.50507E-1 1.31022E-1 1.85316E-1 1.58697E-1 1.56963E-1 1.1943E-1 1.05716E-1 1.09261E-1 1.0218E-1 7.2567E-2 8.1078E-2 4.34545E-2 2.83273E-2 3.52154E-2 6.36011E-2 6.29256E-2 3.71271E-2 2.93906E-2 5.94106E-2 1.11974E-1 1.52628E-1 1.80234E-1 2.01894E-1 1.32022E-1 9.0763E-2 7.77415E-2 6.76165E-2 1.11099E-1 1.27477E-1 1.09188E-1 1.12873E-1 9.5532E-2 7.92356E-2 5.87125E-2 3.09227E-2 1.37311E-2 2.19019E-2 2.59142E-2 4.3106E-2 2.51394E-2 2.97291E-2 3.67599E-2 4.90278E-2 6.08671E-2 9.45932E-2 1.24877E-1 1.43812E-1 7.01113E-2 9.30296E-2 1.18338E-1 1.53836E-1 1.95681E-1 2.71152E-1 2.89544E-1 3.01241E-1 2.95369E-1 2.04417E-1 1.47397E-1 1.34601E-1 9.21657E-2 1.31476E-1 1.88462E-1 2.13544E-1 2.6196E-1 1.96719E-1 2.07159E-1 2.27642E-1 3.36541E-1 3.61784E-1 2.90268E-1 2.06242E-1 2.56338E-1 4.01886E-1 4.14565E-1 3.66466E-1 2.81545E-1 3.85423E-1 4.66334E-1 3.51434E-1 3.35112E-1 2.88848E-1 2.6815E-1 3.24504E-1 3.66351E-1 4.0178E-1 4.86807E-1 5.01398E-1 5.2585E-1 5.34827E-1 4.85051E-1 5.45837E-1 5.71076E-1 5.83153E-1 6.01353E-1 -9999 -9999 -9999 -9999 -9999 -9999 -9999 -9999 -9999 -9999 -9999 -9999 -9999 -9999 -9999 -9999 -9999
-9999 -9999 -9999 -9999 -9999 -9999 -9999 -9999 -9999 -9999 -9999 -9999 -9999 -9999 -9999 -9999 -9999 -9999 -9999 -9999 -9999 -9999 -9999 -9999 -9999 -9999 -9999 -9999 -9999 -9999 -9999 -9999 -9999 -9999 -9999 -9999 -9999 -9999 -9999 -9999 -9999 -9999 -9999 -9999 -9999 -9999 -9999 -9999 -9999 -9999 -9999 -9999 -9999 -9999 -9999 -9999 -9999 -9999 -9999 -9999 -9999 -9999 -9999 -9999 -9999 -9999 -9999 -9999 -9999 -9999 -9999 -9999 -9999 -9999 -9999 -9999 -9999 -9999 -9999 -9999 -9999 -9999 -9999 -9999 -9999 -9999 -9999 -9999 -9999 -9999 -9999 -9999 -9999 -9999 -9999 -9999 -9999 -9999 -9999 -9999 -9999 -9999 -9999 -9999 -9999 -9999 -9999 -9999 1.48824E-1 1.60469E-1 2.31955E-1 2.84408E-1 2.82425E-1 1.66648E-1 1.5765E-1 2.09586E-1 2.34981E-1 2.28609E-1 1.86792E-1 1.78423E-1 2.15688E-1 1.89015E-1 1.41034E-1 1.03985E-1 1.01016E-1 1.11085E-1 1.53293E-1 1.55102E-1 1.51802E-1 1.45191E-1 1.44024E-1 1.41254E-1 1.49628E-1 1.3946E-1 1.77314E-1 2.11628E-1 2.61589E-1 2.05038E-1 1.86931E-1 2.19972E-1 3.1164E-1 2.95413E-1 2.86866E-1 1.90836E-1 2.06053E-1 1.85486E-1 2.20332E-1 1.94006E-1 1.4411E-1 1.77254E-1 1.22814E-1 1.02522E-1 1.54784E-1 1.23966E-1 1.46485E-1 1.86468E-1 1.71296E-1 1.58248E-1 1.24548E-1 9.45588E-2 9.80576E-2 9.86841E-2 5.93789E-2 6.24621E-2 4.87037E-2 2.79804E-2 2.52321E-2 3.23972E-2 2.75422E-2 3.40303E-2 4.38766E-2 6.23904E-2 9.2422E-2 1.4542E-1 1.25724E-1 1.13899E-1 1.13899E-1 7.73562E-2 3.84353E-2 5.23941E-2 1.05678E-1 1.36346E-1 7.42746E-2 6.49878E-2 4.65411E-2 3.92987E-2 3.4045E-2 1.96504E-2 2.00991E-2 1.9463E-2 1.45035E-2 2.22111E-2 2.47524E-2 4.82586E-2 7.13385E-2 6.77526E-2 6.88333E-2 1.18919E-1 2.03741E-1 2.26052E-1 2.50391E-1 1.69876E-1 1.90918E-1 1.97085E-1 2.54331E-1 2.71543E-1 2.38283E-1 1.90841E-1 2.60875E-1 2.1526E-1 1.76E-1 9.99305E-2 6.80175E-2 8.06753E-2 1.0684E-1 1.69485E-1 2.36755E-1 1.59902E-1 1.22098E-1 1.64279E-1 2.56394E-1 3.08062E-1 2.18164E-1 1.62157E-1 2.7088E-1 3.80581E-1 3.47623E-1 2.69889E-1 2.54497E-1 3.41525E-1 4.22803E-1 4.20791E-1 3.18874E-1 1.81645E-1 1.81509E-1 2.82639E-1 3.86563E-1 4.36816E-1 4.136E-1 4.86352E-1 5.15545E-1 4.86512E-1 4.06654E-1 5.06896E-1 5.72864E-1 5.74927E-1 5.88157E-1 6.14591E-1 6.12697E-1 -9999 -9999 -9999 -9999 -9999 -9999 -9999 -9999 -9999 -9999 -9999 -9999 -9999 -9999 -9999
-9999 -9999 -9999 -9999 -9999 -9999 -9999 -9999 -9999 -9999 -9999 -9999 -9999 -9999 -9999 -9999 -9999 -9999 -9999 -9999 -9999 -9999 -9999 -9999 -9999 -9999 -9999 -9999 -9999 -9999 -9999 -9999 -9999 -9999 -9999 -9999 -9999 -9999 -9999 -9999 -9999 -9999 -9999 -9999 -9999 -9999 -9999 -9999 -9999 -9999 -9999 -9999 -9999 -9999 -9999 -9999 -9999 -9999 -9999 -9999 -9999 -9999 -9999 -9999 -9999 -9999 -9999 -9999 -9999 -9999 -9999 -9999 -9999 -9999 -9999 -9999 -9999 -9999 -9999 -9999 -9999 -9999 -9999 -9999 -9999 -9999 -9999 -9999 -9999 -9999 -9999 -9999 -9999 -9999 -9999 -9999 -9999 -9999 -9999 -9999 -9999 -9999 -9999 -9999 -9999 -9999 -9999 1.46673E-1 1.43611E-1 1.53447E-1 2.09343E-1 2.63893E-1 2.61519E-1 1.78148E-1 1.4001E-1 1.85174E-1 2.31704E-1 2.6385E-1 2.41554E-1 2.297E-1 2.1039E-1 1.73948E-1 1.3242E-1 1.15181E-1 1.01361E-1 1.03456E-1 1.19502E-1 1.13857E-1 1.20112E-1 1.41408E-1 1.43951E-1 1.55161E-1 1.6353E-1 2.31346E-1 2.68999E-1 2.16314E-1 1.55365E-1 1.50477E-1 1.86475E-1 2.75863E-1 2.67487E-1 2.88113E-1 2.56202E-1 2.00142E-1 1.88556E-1 1.99928E-1 2.14866E-1 2.05881E-1 1.40085E-1 1.7388E-1 1.21373E-1 1.17011E-1 1.22498E-1 1.28477E-1 1.80249E-1 1.5688E-1 1.59843E-1 1.25235E-1 1.07305E-1 9.29249E-2 9.99966E-2 9.74021E-2 6.71148E-2 5.48438E-2 6.49098E-2 4.68606E-2 3.7721E-2 2.16927E-2 2.95494E-2 5.09449E-2 7.47254E-2 8.78593E-2 1.3527E-1 1.38585E-1 8.83999E-2 4.89712E-2 7.7902E-2 6.83303E-2 3.02958E-2 3.51434E-2 6.85204E-2 1.1481E-1 1.04733E-1 8.51631E-2 6.31973E-2 7.63447E-2 4.00851E-2 3.12772E-2 4.24175E-2 2.25847E-2 2.55713E-2 3.52673E-2 4.31916E-2 5.4022E-2 9.64858E-2 1.25099E-1 1.45602E-1 1.21776E-1 1.30907E-1 1.13327E-1 1.99465E-1 2.44483E-1 2.39386E-1 2.61562E-1 2.67016E-1 2.24584E-1 1.55266E-1 1.36013E-1 1.85964E-1 2.40102E-1 2.09716E-1 1.02302E-1 7.24804E-2 5.95819E-2 1.06809E-1 1.74891E-1 1.93687E-1 1.2367E-1 1.4458E-1 1.98361E-1 2.28707E-1 1.85183E-1 1.85546E-1 1.56597E-1 2.76619E-1 3.42898E-1 2.6918E-1 1.751E-1 1.89761E-1 2.29833E-1 2.5137E-1 3.11729E-1 2.97628E-1 1.86083E-1 2.17714E-1 3.19349E-1 3.54378E-1 3.49407E-1 3.31266E-1 4.01381E-1 4.7547E-1 4.16225E-1 4.29201E-1 5.03656E-1 5.51526E-1 5.86769E-1 5.80757E-1 6.07518E-1 6.02765E-1 -9999 -9999 -9999 -9999 -9999 -9999 -9999 -9999 -9999 -9999 -9999 -9999 -9999 -9999 -9999
-9999 -9999 -9999 -9999 -9999 -9999 -9999 -9999 -9999 -9999 -9999 -9999 -9999 -9999 -9999 -9999 -9999 -9999 -9999 -9999 -9999 -9999 -9999 -9999 -9999 -9999 -9999 -9999 -9999 -9999 -9999 -9999 -9999 -9999 -9999 -9999 -9999 -9999 -9999 -9999 -9999 -9999 -9999 -9999 -9999 -9999 -9999 -9999 -9999 -9999 -9999 -9999 -9999 -9999 -9999 -9999 -9999 -9999 -9999 -9999 -9999 -9999 -9999 -9999 -9999 -9999 -9999 -9999 -9999 -9999 -9999 -9999 -9999 -9999 -9999 -9999 -9999 -9999 -9999 -9999 -9999 -9999 -9999 -9999 -9999 -9999 -9999 -9999 -9999 -9999 -9999 -9999 -9999 -9999 -9999 -9999 -9999 -9999 -9999 -9999 -9999 -9999 -9999 -9999 -9999 -9999 -9999 1.42216E-1 1.39686E-1 1.5394E-1 1.95653E-1 2.75559E-1 2.67376E-1 1.79537E-1 1.3595E-1 1.5751E-1 2.27708E-1 2.92437E-1 2.95551E-1 2.73025E-1 1.91967E-1 1.62927E-1 1.33949E-1 1.1831E-1 1.1062E-1 9.37149E-2 1.13584E-1 1.25122E-1 1.50755E-1 1.46295E-1 1.38488E-1 1.62944E-1 2.16693E-1 3.28365E-1 3.18591E-1 2.48715E-1 1.24136E-1 1.49832E-1 2.36673E-1 2.90794E-1 2.57355E-1 2.84261E-1 2.12526E-1 1.68304E-1 1.86055E-1 1.70101E-1 1.70371E-1 1.45E-1 1.8454E-1 1.45587E-1 1.086E-1 1.53611E-1 1.32288E-1 1.60444E-1 1.75186E-1 1.58697E-1 1.19752E-1 8.81983E-2 8.86672E-2 7.97762E-2 6.61149E-2 7.72076E-2 4.84341E-2 5.2192E-2 4.03601E-2 4.21344E-2 3.68681E-2 2.38508E-2 4.23569E-2 6.30742E-2 9.28767E-2 1.22673E-1 1.22673E-1 9.31354E-2 5.22417E-2 2.69806E-2 4.10427E-2 3.0945E-2 3.42527E-2 5.26746E-2 8.26098E-2 9.5532E-2 1.21517E-1 1.00811E-1 1.17307E-1 9.75491E-2 6.56732E-2 7.35364E-2 4.72376E-2 4.505E-2 5.53452E-2 4.59424E-2 3.56441E-2 3.8749E-2 5.05222E-2 9.62838E-2 1.68469E-1 2.07615E-1 9.84609E-2 1.06738E-1 1.90782E-1 1.62458E-1 1.87168E-1 2.45636E-1 2.40475E-1 1.97411E-1 1.32448E-1 9.3548E-2 1.31033E-1 1.39085E-1 1.95579E-1 1.63595E-1 8.19751E-2 5.2097E-2 9.97371E-2 1.45977E-1 1.00454E-1 8.61801E-2 1.17624E-1 1.14689E-1 1.56778E-1 9.54775E-2 1.16839E-1 1.95016E-1 2.72745E-1 2.41359E-1 1.46853E-1 2.22115E-1 2.50705E-1 1.85756E-1 1.76987E-1 2.01839E-1 2.18543E-1 1.66065E-1 2.07636E-1 3.05158E-1 2.75517E-1 2.06694E-1 2.312E-1 3.20665E-1 4.2472E-1 3.04703E-1 3.59588E-1 5.16637E-1 5.53869E-1 5.72992E-1 5.50956E-1 5.60721E-1 -9999 -9999 -9999 -9999 -9999 -9999 -9999 -9999 -9999 -9999 -9999 -9999 -9999 -9999 -9999 -9999
-9999 -9999 -9999 -9999 -9999 -9999 -9999 -9999 -9999 -9999 -9999 -9999 -9999 -9999 -9999 -9999 -9999 -9999 -9999 -9999 -9999 -9999 -9999 -9999 -9999 -9999 -9999 -9999 -9999 -9999 -9999 -9999 -9999 -9999 -9999 -9999 -9999 -9999 -9999 -9999 -9999 -9999 -9999 -9999 -9999 -9999 -9999 -9999 -9999 -9999 -9999 -9999 -9999 -9999 -9999 -9999 -9999 -9999 -9999 -9999 -9999 -9999 -9999 -9999 -9999 -9999 -9999 -9999 -9999 -9999 -9999 -9999 -9999 -9999 -9999 -9999 -9999 -9999 -9999 -9999 -9999 -9999 -9999 -9999 -9999 -9999 -9999 -9999 -9999 -9999 -9999 -9999 -9999 -9999 -9999 -9999 -9999 -9999 -9999 -9999 -9999 -9999 -9999 -9999 -9999 -9999 -9999 1.3923E-1 1.40831E-1 1.64452E-1 2.52885E-1 3.2966E-1 2.81984E-1 1.84604E-1 1.28234E-1 1.5541E-1 2.07202E-1 2.81303E-1 3.16223E-1 2.48782E-1 2.10659E-1 1.75854E-1 1.44983E-1 1.20503E-1 1.01832E-1 1.05712E-1 1.19633E-1 1.35101E-1 1.49069E-1 1.3404E-1 1.36027E-1 1.81407E-1 2.81737E-1 3.62789E-1 2.93456E-1 1.90586E-1 1.39857E-1 1.92052E-1 2.68153E-1 2.58797E-1 2.43324E-1 2.28955E-1 1.81087E-1 1.39624E-1 1.73491E-1 1.86782E-1 1.58296E-1 1.29894E-1 1.66766E-1 1.06257E-1 9.60997E-2 1.24005E-1 1.11397E-1 1.72107E-1 1.75308E-1 1.14155E-1 9.77199E-2 7.4638E-2 5.43722E-2 6.14019E-2 7.00319E-2 5.36029E-2 3.92873E-2 3.20443E-2 2.68244E-2 3.23509E-2 3.54562E-2 1.8239E-2 3.96411E-2 6.37829E-2 9.07929E-2 1.19686E-1 8.35948E-2 6.68625E-2 6.08729E-2 3.10819E-2 2.26231E-2 2.41868E-2 4.72264E-2 8.19342E-2 1.02572E-1 9.529E-2 7.91516E-2 6.08729E-2 8.74679E-2 1.09122E-1 9.68509E-2 8.00399E-2 7.08235E-2 7.16352E-2 3.79272E-2 3.3448E-2 4.01043E-2 6.70859E-2 8.34617E-2 8.18473E-2 1.27888E-1 9.64424E-2 1.30364E-1 1.58668E-1 1.96563E-1 1.50881E-1 1.42859E-1 2.05596E-1 2.06452E-1 2.25396E-1 1.76126E-1 1.18208E-1 7.3124E-2 7.6314E-2 1.16254E-1 1.49492E-1 8.58791E-2 5.25736E-2 8.55286E-2 7.65124E-2 7.6028E-2 4.38146E-2 4.62731E-2 7.10795E-2 7.35753E-2 4.91869E-2 6.26388E-2 1.27624E-1 1.71001E-1 1.7803E-1 1.85696E-1 2.34505E-1 2.98654E-1 2.38018E-1 2.43546E-1 2.04171E-1 1.99434E-1 1.51478E-1 1.32078E-1 2.27414E-1 2.02476E-1 1.47959E-1 2.06044E-1 3.05202E-1 3.34344E-1 2.59175E-1 3.26912E-1 4.31681E-1 4.63448E-1 5.4205E-1 4.71687E-1 5.15173E-1 -9999 -9999 -9999 -9999 -9999 -9999 -9999 -9999 -9999 -9999 -9999 -9999 -9999 -9999 -9999 -9999
-9999 -9999 -9999 -9999 -9999 -9999 -9999 -9999 -9999 -9999 -9999 -9999 -9999 -9999 -9999 -9999 -9999 -9999 -9999 -9999 -9999 -9999 -9999 -9999 -9999 -9999 -9999 -9999 -9999 -9999 -9999 -9999 -9999 -9999 -9999 -9999 -9999 -9999 -9999 -9999 -9999 -9999 -9999 -9999 -9999 -9999 -9999 -9999 -9999 -9999 -9999 -9999 -9999 -9999 -9999 -9999 -9999 -9999 -9999 -9999 -9999 -9999 -9999 -9999 -9999 -9999 -9999 -9999 -9999 -9999 -9999 -9999 -9999 -9999 -9999 -9999 -9999 -9999 -9999 -9999 -9999 -9999 -9999 -9999 -9999 -9999 -9999 -9999 -9999 -9999 -9999 -9999 -9999 -9999 -9999 -9999 -9999 -9999 -9999 -9999 -9999 -9999 -9999 -9999 -9999 -9999 1.41061E-1 1.40143E-1 1.42665E-1 1.78425E-1 2.63706E-1 3.51531E-1 3.00545E-1 1.70463E-1 1.39791E-1 1.40705E-1 1.83767E-1 2.19172E-1 2.70379E-1 2.86936E-1 2.38404E-1 1.96619E-1 1.32333E-1 1.08065E-1 1.05891E-1 1.26915E-1 1.2144E-1 1.359E-1 1.1325E-1 1.24258E-1 1.77991E-1 2.62399E-1 3.49916E-1 3.28703E-1 2.60246E-1 1.51539E-1 1.80077E-1 2.73245E-1 2.70034E-1 2.33093E-1 2.45687E-1 1.91029E-1 1.69512E-1 1.42726E-1 1.38297E-1 1.50499E-1 1.03129E-1 1.35529E-1 1.34091E-1 7.77392E-2 8.52128E-2 9.63369E-2 1.03234E-1 1.45886E-1 1.19032E-1 7.63088E-2 9.72704E-2 6.63963E-2 6.82188E-2 7.17986E-2 6.28006E-2 5.58919E-2 5.01736E-2 5.08916E-2 4.14621E-2 3.73945E-2 3.15264E-2 2.06078E-2 4.49183E-2 6.95212E-2 8.85036E-2 8.81769E-2 4.03548E-2 3.4154E-2 4.47576E-2 3.08672E-2 1.43863E-2 1.42413E-2 3.19407E-2 6.57236E-2 4.80597E-2 2.95376E-2 2.92352E-2 3.20228E-2 7.72938E-2 9.71675E-2 6.47282E-2 6.15219E-2 5.37664E-2 4.21246E-2 3.29604E-2 2.55191E-2 5.87355E-2 1.01676E-1 1.35786E-1 1.62782E-1 1.01432E-1 1.0169E-1 1.62251E-1 1.881E-1 1.96818E-1 1.5782E-1 1.10649E-1 1.74512E-1 1.75583E-1 1.65792E-1 2.0344E-1 1.35504E-1 7.94977E-2 6.7625E-2 6.53372E-2 6.87675E-2 6.38204E-2 3.5266E-2 6.24726E-2 4.47678E-2 2.85194E-2 2.0429E-2 2.64715E-2 4.16594E-2 5.18611E-2 6.8747E-2 9.8004E-2 1.59652E-1 1.89688E-1 2.24403E-1 1.91029E-1 1.77461E-1 2.38334E-1 3.0485E-1 3.36941E-1 3.3497E-1 2.83375E-1 2.03405E-1 1.07669E-1 1.56612E-1 1.39986E-1 1.02355E-1 1.687E-1 1.90307E-1 2.14491E-1 2.0015E-1 2.39427E-1 3.04486E-1 3.92262E-1 4.74062E-1 3.56225E-1 4.13996E-1 -9999 -9999 -9999 -9999 -9999 -9999 -9999 -9999 -9999 -9999 -9999 -9999 -9999 -9999 -9999 -9999
-9999 -9999 -9999 -9999 -9999 -9999 -9999 -9999 -9999 -9999 -9999 -9999 -9999 -9999 -9999 -9999 -9999 -9999 -9999 -9999 -9999 -9999 -9999 -9999 -9999 -9999 -9999 -9999 -9999 -9999 -9999 -9999 -9999 -9999 -9999 -9999 -9999 -9999 -9999 -9999 -9999 -9999 -9999 -9999 -9999 -9999 -9999 -9999 -9999 -9999 -9999 -9999 -9999 -9999 -9999 -9999 -9999 -9999 -9999 -9999 -9999 -9999 -9999 -9999 -9999 -9999 -9999 -9999 -9999 -9999 -9999 -9999 -9999 -9999 -9999 -9999 -9999 -9999 -9999 -9999 -9999 -9999 -9999 -9999 -9999 -9999 -9999 -9999 -9999 -9999 -9999 -9999 -9999 -9999 -9999 -9999 -9999 -9999 -9999 -9999 -9999 -9999 -9999 -9999 -9999 -9999 1.38095E-1 1.32206E-1 1.72136E-1 2.31106E-1 2.45213E-1 2.58053E-1 2.4357E-1 1.69663E-1 1.70804E-1 1.60702E-1 1.52558E-1 1.96322E-1 2.82734E-1 3.14491E-1 2.81594E-1 1.85469E-1 1.32986E-1 1.07155E-1 1.077E-1 1.37464E-1 1.05937E-1 1.13166E-1 1.0532E-1 1.35859E-1 2.28077E-1 3.19501E-1 3.05265E-1 2.9655E-1 1.83002E-1 1.58605E-1 2.22239E-1 2.32486E-1 2.40696E-1 2.41919E-1 2.23764E-1 1.53813E-1 1.22468E-1 1.38624E-1 1.41873E-1 1.21233E-1 1.40691E-1 1.48498E-1 1.07748E-1 9.4715E-2 1.00906E-1 1.1972E-1 9.95434E-2 7.12972E-2 8.61262E-2 1.10034E-1 9.49251E-2 7.72939E-2 7.72939E-2 6.21478E-2 6.27948E-2 4.98546E-2 4.77891E-2 4.29518E-2 2.93288E-2 3.26227E-2 3.40936E-2 1.9909E-2 2.41223E-2 3.93739E-2 6.56732E-2 6.1703E-2 3.59027E-2 2.75852E-2 2.01634E-2 1.51677E-2 1.39E-2 1.49185E-2 3.47651E-2 4.81355E-2 2.7478E-2 1.72763E-2 2.15107E-2 3.58888E-2 5.75003E-2 7.93184E-2 7.25634E-2 6.29016E-2 3.14096E-2 1.87407E-2 1.81424E-2 2.13301E-2 3.60066E-2 3.99092E-2 7.72743E-2 9.35086E-2 1.25941E-1 1.5105E-1 1.92422E-1 1.38337E-1 1.47463E-1 1.10128E-1 9.34945E-2 1.33563E-1 1.67609E-1 1.52532E-1 1.82773E-1 1.76126E-1 1.29261E-1 1.25364E-1 9.82522E-2 6.62179E-2 2.75112E-2 3.23503E-2 5.09953E-2 2.83706E-2 1.73905E-2 2.82021E-2 3.87168E-2 7.36883E-2 1.03045E-1 1.27435E-1 1.52607E-1 1.14253E-1 1.54064E-1 1.94743E-1 9.90302E-2 9.53379E-2 1.66869E-1 2.12866E-1 3.40142E-1 3.48233E-1 2.07898E-1 1.47579E-1 8.14436E-2 9.32705E-2 1.02081E-1 9.1082E-2 1.13306E-1 1.84372E-1 2.81607E-1 2.74853E-1 2.90531E-1 3.49734E-1 3.51353E-1 3.8178E-1 3.53551E-1 3.21243E-1 -9999 -9999 -9999 -9999 -9999 -9999 -9999 -9999 -9999 -9999 -9999 -9999 -9999 -9999 -9999 -9999
-9999 -9999 -9999 -9999 -9999 -9999 -9999 -9999 -9999 -9999 -9999 -9999 -9999 -9999 -9999 -9999 -9999 -9999 -9999 -9999 -9999 -9999 -9999 -9999 -9999 -9999 -9999 -9999 -9999 -9999 -9999 -9999 -9999 -9999 -9999 -9999 -9999 -9999 -9999 -9999 -9999 -9999 -9999 -9999 -9999 -9999 -9999 -9999 -9999 -9999 -9999 -9999 -9999 -9999 -9999 -9999 -9999 -9999 -9999 -9999 -9999 -9999 -9999 -9999 -9999 -9999 -9999 -9999 -9999 -9999 -9999 -9999 -9999 -9999 -9999 -9999 -9999 -9999 -9999 -9999 -9999 -9999 -9999 -9999 -9999 -9999 -9999 -9999 -9999 -9999 -9999 -9999 -9999 -9999 -9999 -9999 -9999 -9999 -9999 -9999 -9999 -9999 -9999 -9999 -9999 1.36744E-1 1.22297E-1 1.37293E-1 2.0545E-1 2.38564E-1 1.95459E-1 2.03283E-1 2.10317E-1 1.65708E-1 1.77609E-1 1.78339E-1 1.71078E-1 2.05322E-1 3.12054E-1 3.04889E-1 2.71217E-1 1.8152E-1 1.29536E-1 1.06612E-1 1.07155E-1 1.19995E-1 1.005E-1 1.03019E-1 1.22533E-1 1.80169E-1 2.22651E-1 3.06812E-1 2.98176E-1 2.67467E-1 1.52257E-1 1.58146E-1 2.11199E-1 2.60541E-1 2.52153E-1 2.4817E-1 1.85236E-1 1.30487E-1 1.07644E-1 1.13919E-1 1.16054E-1 1.43009E-1 1.41936E-1 1.39047E-1 1.00207E-1 6.99692E-2 7.08254E-2 1.06776E-1 8.90624E-2 4.68606E-2 9.82222E-2 1.27702E-1 9.1008E-2 5.62709E-2 4.98079E-2 4.79117E-2 5.64756E-2 4.71373E-2 3.2576E-2 3.83114E-2 3.99269E-2 2.71258E-2 2.41957E-2 1.67239E-2 1.98278E-2 3.35248E-2 3.00161E-2 4.43375E-2 4.34332E-2 2.71789E-2 1.92922E-2 2.45591E-2 2.09886E-2 1.47719E-2 1.9464E-2 2.5616E-2 1.43487E-2 1.50617E-2 2.18782E-2 1.70986E-2 2.23295E-2 5.79608E-2 7.70267E-2 4.67468E-2 4.72886E-2 2.97904E-2 1.69131E-2 2.03812E-2 4.18348E-2 7.1529E-2 4.31699E-2 5.08077E-2 7.42457E-2 1.59825E-1 1.71559E-1 1.15728E-1 9.10999E-2 8.77806E-2 7.92699E-2 1.38488E-1 1.30724E-1 1.1587E-1 1.00143E-1 1.53016E-1 1.67288E-1 1.45886E-1 9.00055E-2 4.94933E-2 2.08258E-2 3.21051E-2 2.69753E-2 1.88843E-2 2.05004E-2 3.65625E-2 5.6348E-2 5.96246E-2 8.67101E-2 8.70189E-2 1.3388E-1 6.9853E-2 1.01754E-1 1.45365E-1 9.25942E-2 6.29336E-2 1.13964E-1 2.84655E-1 3.32299E-1 2.46796E-1 2.22745E-1 1.5734E-1 9.32773E-2 6.14732E-2 1.33509E-1 1.52248E-1 1.44865E-1 2.65424E-1 4.00353E-1 4.70719E-1 4.12433E-1 5.18315E-1 4.83407E-1 3.21455E-1 2.85957E-1 3.28869E-1 5.48497E-1 -9999 -9999 -9999 -9999 -9999 -9999 -9999 -9999 -9999 -9999 -9999 -9999 -9999 -9999 -9999
-9999 -9999 -9999 -9999 -9999 -9999 -9999 -9999 -9999 -9999 -9999 -9999 -9999 -9999 -9999 -9999 -9999 -9999 -9999 -9999 -9999 -9999 -9999 -9999 -9999 -9999 -9999 -9999 -9999 -9999 -9999 -9999 -9999 -9999 -9999 -9999 -9999 -9999 -9999 -9999 -9999 -9999 -9999 -9999 -9999 -9999 -9999 -9999 -9999 -9999 -9999 -9999 -9999 -9999 -9999 -9999 -9999 -9999 -9999 -9999 -9999 -9999 -9999 -9999 -9999 -9999 -9999 -9999 -9999 -9999 -9999 -9999 -9999 -9999 -9999 -9999 -9999 -9999 -9999 -9999 -9999 -9999 -9999 -9999 -9999 -9999 -9999 -9999 -9999 -9999 -9999 -9999 -9999 -9999 -9999 -9999 -9999 -9999 -9999 -9999 -9999 -9999 -9999 -9999 -9999 1.11991E-1 1.13704E-1 1.44297E-1 1.85929E-1 1.7688E-1 1.63111E-1 1.80205E-1 2.0168E-1 1.84997E-1 1.56261E-1 1.44425E-1 1.51001E-1 2.04321E-1 2.57354E-1 2.58104E-1 2.19953E-1 1.45895E-1 1.22453E-1 9.98163E-2 1.01706E-1 1.18999E-1 1.05678E-1 1.19109E-1 1.8193E-1 2.45412E-1 2.79351E-1 3.38267E-1 2.73748E-1 2.22157E-1 1.35053E-1 1.50118E-1 1.94004E-1 2.00218E-1 2.35377E-1 2.24583E-1 1.30741E-1 1.187E-1 1.06982E-1 1.18175E-1 9.28672E-2 1.15471E-1 1.3159E-1 1.22964E-1 9.28043E-2 9.44545E-2 6.04471E-2 5.96441E-2 5.06155E-2 4.17214E-2 7.97762E-2 9.90564E-2 6.59886E-2 4.58086E-2 4.44384E-2 6.24288E-2 5.40192E-2 4.63832E-2 4.04086E-2 2.94775E-2 3.79712E-2 2.91304E-2 2.68137E-2 1.94322E-2 1.9429E-2 2.46392E-2 1.79469E-2 3.51112E-2 2.64498E-2 3.14784E-2 2.78296E-2 2.6953E-2 2.34492E-2 1.59257E-2 1.44039E-2 1.0998E-2 1.29851E-2 1.16384E-2 1.45874E-2 2.59616E-2 3.17364E-2 5.79608E-2 7.8166E-2 3.94698E-2 4.27813E-2 4.62617E-2 3.63011E-2 3.16272E-2 4.94858E-2 1.03314E-1 7.73987E-2 9.01541E-2 1.09374E-1 1.48007E-1 1.18909E-1 9.18385E-2 5.15695E-2 5.65441E-2 7.88356E-2 1.1578E-1 8.53826E-2 7.11684E-2 5.44852E-2 9.92372E-2 1.45886E-1 9.95434E-2 8.86308E-2 4.00043E-2 1.43569E-2 2.03795E-2 1.33598E-2 1.52296E-2 1.96961E-2 3.00499E-2 3.23789E-2 3.1556E-2 5.90834E-2 1.03559E-1 9.47856E-2 6.56624E-2 9.22018E-2 9.49598E-2 8.98471E-2 5.5143E-2 1.17671E-1 2.22544E-1 3.81234E-1 3.62194E-1 3.09924E-1 2.58814E-1 2.0738E-1 1.05687E-1 2.08787E-1 1.91031E-1 1.18431E-1 2.10415E-1 3.79855E-1 5.53042E-1 5.55902E-1 6.36361E-1 5.82253E-1 4.58235E-1 4.8342E-1 5.3529E-1 -9999 -9999 -9999 -9999 -9999 -9999 -9999 -9999 -9999 -9999 -9999 -9999 -9999 -9999 -9999 -9999
-9999 -9999 -9999 -9999 -9999 -9999 -9999 -9999 -9999 -9999 -9999 -9999 -9999 -9999 -9999 -9999 -9999 -9999 -9999 -9999 -9999 -9999 -9999 -9999 -9999 -9999 -9999 -9999 -9999 -9999 -9999 -9999 -9999 -9999 -9999 -9999 -9999 -9999 -9999 -9999 -9999 -9999 -9999 -9999 -9999 -9999 -9999 -9999 -9999 -9999 -9999 -9999 -9999 -9999 -9999 -9999 -9999 -9999 -9999 -9999 -9999 -9999 -9999 -9999 -9999 -9999 -9999 -9999 -9999 -9999 -9999 -9999 -9999 -9999 -9999 -9999 -9999 -9999 -9999 -9999 -9999 -9999 -9999 -9999 -9999 -9999 -9999 -9999 -9999 -9999 -9999 -9999 -9999 -9999 -9999 -9999 -9999 -9999 -9999 -9999 -9999 -9999 -9999 -9999 -9999 1.08816E-1 1.1275E-1 1.48689E-1 1.44646E-1 1.46769E-1 1.36954E-1 1.5452E-1 1.75228E-1 2.03483E-1 2.12724E-1 1.66399E-1 1.39807E-1 1.59841E-1 2.17966E-1 2.08866E-1 1.48024E-1 1.29536E-1 1.04156E-1 9.79574E-2 1.0136E-1 1.36751E-1 1.16636E-1 1.37918E-1 2.33084E-1 3.06058E-1 3.26946E-1 3.18432E-1 2.85744E-1 1.65301E-1 1.59223E-1 1.58158E-1 1.98799E-1 2.207E-1 1.97215E-1 1.83278E-1 1.39966E-1 1.1319E-1 1.17673E-1 1.22753E-1 7.69581E-2 4.9853E-2 7.08764E-2 6.86607E-2 7.62029E-2 9.06865E-2 7.45432E-2 4.50839E-2 3.43336E-2 4.83723E-2 6.56732E-2 6.27118E-2 7.00428E-2 4.30076E-2 3.27871E-2 4.81948E-2 6.42127E-2 4.37546E-2 4.39755E-2 3.12031E-2 3.13686E-2 2.52952E-2 2.40717E-2 1.85606E-2 1.25321E-2 1.46993E-2 1.47028E-2 1.72467E-2 1.79061E-2 2.88195E-2 2.05176E-2 1.74453E-2 2.56549E-2 1.94322E-2 1.45173E-2 8.89948E-3 7.93128E-3 1.16804E-2 2.09716E-2 5.91566E-2 7.53166E-2 6.78647E-2 6.11013E-2 2.90827E-2 2.20205E-2 2.85978E-2 2.49304E-2 4.83564E-2 7.94466E-2 5.36702E-2 5.64984E-2 8.83202E-2 1.37705E-1 1.30408E-1 9.98252E-2 5.55737E-2 3.27498E-2 4.11996E-2 7.87635E-2 8.17973E-2 7.01402E-2 3.8555E-2 2.50481E-2 4.74769E-2 8.94802E-2 9.01141E-2 4.17814E-2 1.64845E-2 8.92877E-3 9.30748E-3 8.3802E-3 1.08983E-2 1.47357E-2 1.57219E-2 2.71564E-2 4.43376E-2 7.91899E-2 8.35297E-2 5.51193E-2 5.15037E-2 7.55938E-2 6.63236E-2 5.25064E-2 4.86798E-2 1.40424E-1 2.20444E-1 2.89999E-1 3.89477E-1 4.02826E-1 4.15403E-1 3.89333E-1 1.99924E-1 3.06363E-1 3.04002E-1 1.60467E-1 1.57023E-1 3.02541E-1 5.43997E-1 6.40219E-1 6.24744E-1 6.11778E-1 6.48703E-1 -9999 -9999 -9999 -9999 -9999 -9999 -9999 -9999 -9999 -9999 -9999 -9999 -9999 -9999 -9999 -9999 -9999 -9999
-9999 -9999 -9999 -9999 -9999 -9999 -9999 -9999 -9999 -9999 -9999 -9999 -9999 -9999 -9999 -9999 -9999 -9999 -9999 -9999 -9999 -9999 -9999 -9999 -9999 -9999 -9999 -9999 -9999 -9999 -9999 -9999 -9999 -9999 -9999 -9999 -9999 -9999 -9999 -9999 -9999 -9999 -9999 -9999 -9999 -9999 -9999 -9999 -9999 -9999 -9999 -9999 -9999 -9999 -9999 -9999 -9999 -9999 -9999 -9999 -9999 -9999 -9999 -9999 -9999 -9999 -9999 -9999 -9999 -9999 -9999 -9999 -9999 -9999 -9999 -9999 -9999 -9999 -9999 -9999 -9999 -9999 -9999 -9999 -9999 -9999 -9999 -9999 -9999 -9999 -9999 -9999 -9999 -9999 -9999 -9999 -9999 -9999 -9999 -9999 -9999 -9999 -9999 -9999 1.10861E-1 1.07531E-1 1.18671E-1 1.21596E-1 1.27177E-1 1.28234E-1 1.37751E-1 1.3822E-1 1.54031E-1 1.91025E-1 2.50803E-1 2.34214E-1 1.58828E-1 1.50755E-1 2.00216E-1 1.65579E-1 1.40493E-1 1.16134E-1 1.07665E-1 1.00934E-1 1.05141E-1 1.52636E-1 1.32518E-1 1.9157E-1 2.87661E-1 3.42719E-1 3.29932E-1 2.88384E-1 2.48163E-1 1.80549E-1 1.90925E-1 1.95894E-1 1.73289E-1 1.97689E-1 1.77197E-1 1.46103E-1 1.42071E-1 1.24987E-1 1.19137E-1 7.12965E-2 3.47539E-2 2.51162E-2 4.03108E-2 4.76217E-2 4.01313E-2 7.39738E-2 5.65513E-2 2.48925E-2 1.48445E-2 2.48835E-2 2.39278E-2 3.54562E-2 5.42007E-2 3.54562E-2 1.88564E-2 2.39229E-2 2.88587E-2 1.9429E-2 1.65181E-2 1.94294E-2 2.02194E-2 1.30435E-2 1.71668E-2 1.1568E-2 8.3921E-3 7.07055E-3 9.00163E-3 8.05885E-3 1.30435E-2 2.58125E-2 2.11921E-2 1.2726E-2 1.05398E-2 9.72747E-3 6.09642E-3 7.18545E-3 1.18907E-2 2.28525E-2 4.27734E-2 5.58632E-2 4.16486E-2 2.52484E-2 3.78596E-2 2.39235E-2 1.64644E-2 1.91752E-2 1.77338E-2 3.94514E-2 6.98258E-2 3.34766E-2 6.47078E-2 1.07226E-1 1.31501E-1 8.85416E-2 8.35135E-2 5.45905E-2 2.8952E-2 4.07363E-2 5.54189E-2 5.78802E-2 7.12725E-2 4.58952E-2 2.11739E-2 2.91843E-2 4.13931E-2 4.87018E-2 2.23493E-2 7.6025E-3 1.08654E-2 9.86827E-3 8.46879E-3 9.64496E-3 1.41543E-2 1.28089E-2 1.66912E-2 3.16803E-2 4.24094E-2 4.91869E-2 2.44616E-2 3.163E-2 3.41317E-2 4.38928E-2 3.01993E-2 6.24905E-2 1.11314E-1 1.15715E-1 1.29291E-1 2.28754E-1 2.80238E-1 4.31448E-1 4.36697E-1 3.79987E-1 4.48407E-1 2.3243E-1 1.48408E-1 1.69017E-1 2.98353E-1 4.54875E-1 5.87167E-1 6.1666E-1 -9999 -9999 -9999 -9999 -9999 -9999 -9999 -9999 -9999 -9999 -9999 -9999 -9999 -9999 -9999 -9999 -9999 -9999 -9999 -9999
-9999 -9999 -9999 -9999 -9999 -9999 -9999 -9999 -9999 -9999 -9999 -9999 -9999 -9999 -9999 -9999 -9999 -9999 -9999 -9999 -9999 -9999 -9999 -9999 -9999 -9999 -9999 -9999 -9999 -9999 -9999 -9999 -9999 -9999 -9999 -9999 -9999 -9999 -9999 -9999 -9999 -9999 -9999 -9999 -9999 -9999 -9999 -9999 -9999 -9999 -9999 -9999 -9999 -9999 -9999 -9999 -9999 -9999 -9999 -9999 -9999 -9999 -9999 -9999 -9999 -9999 -9999 -9999 -9999 -9999 -9999 -9999 -9999 -9999 -9999 -9999 -9999 -9999 -9999 -9999 -9999 -9999 -9999 -9999 -9999 -9999 -9999 -9999 -9999 -9999 -9999 -9999 -9999 -9999 -9999 -9999 -9999 -9999 -9999 -9999 -9999 -9999 -9999 -9999 1.0937E-1 9.65869E-2 1.05108E-1 1.09293E-1 1.18983E-1 1.20384E-1 1.18018E-1 1.32236E-1 1.50758E-1 1.84328E-1 2.48337E-1 2.48481E-1 1.96692E-1 1.65318E-1 1.99613E-1 1.35212E-1 1.22902E-1 1.13631E-1 1.0443E-1 9.73729E-2 1.00658E-1 1.3534E-1 1.68689E-1 2.48792E-1 3.07248E-1 3.13692E-1 3.25881E-1 2.88839E-1 2.20515E-1 2.08028E-1 1.93334E-1 1.90097E-1 1.79951E-1 1.39518E-1 1.47549E-1 1.29458E-1 1.11864E-1 8.86423E-2 6.36569E-2 4.01313E-2 3.17378E-2 4.85317E-2 3.80229E-2 4.7712E-2 4.13227E-2 2.91441E-2 2.48925E-2 1.41675E-2 8.60646E-3 1.33308E-2 1.18309E-2 2.17145E-2 2.3906E-2 1.94278E-2 1.86687E-2 1.79443E-2 1.65343E-2 1.05098E-2 1.05512E-2 1.15649E-2 9.85442E-3 9.85442E-3 1.14459E-2 1.14654E-2 9.09441E-3 6.8231E-3 3.47454E-3 6.20786E-3 1.18858E-2 1.89168E-2 1.40715E-2 1.02275E-2 5.76766E-3 4.80138E-3 6.48472E-3 1.36858E-2 2.12695E-2 3.42708E-2 5.15869E-2 3.60521E-2 2.78927E-2 1.25107E-2 1.954E-2 1.06712E-2 1.06093E-2 2.37673E-2 3.59519E-2 4.80142E-2 4.82193E-2 4.3331E-2 7.52382E-2 1.2188E-1 9.4987E-2 8.69527E-2 4.50809E-2 3.18845E-2 2.27954E-2 2.65098E-2 3.52804E-2 3.28374E-2 4.83347E-2 3.02423E-2 2.11876E-2 1.2706E-2 2.05028E-2 2.52085E-2 1.28793E-2 8.33418E-3 1.28604E-2 1.68456E-2 1.07274E-2 1.26166E-2 1.58752E-2 1.75213E-2 1.50776E-2 1.87711E-2 1.78407E-2 1.90976E-2 2.51937E-2 2.9762E-2 2.508E-2 2.14378E-2 2.54011E-2 5.04992E-2 5.91502E-2 6.91591E-2 6.13107E-2 1.08067E-1 1.76047E-1 4.4788E-1 5.21687E-1 5.38997E-1 4.93339E-1 2.97597E-1 1.88356E-1 1.67104E-1 2.6131E-1 2.96373E-1 4.17084E-1 4.38859E-1 5.87035E-1 -9999 -9999 -9999 -9999 -9999 -9999 -9999 -9999 -9999 -9999 -9999 -9999 -9999 -9999 -9999 -9999 -9999 -9999 -9999
-9999 -9999 -9999 -9999 -9999 -9999 -9999 -9999 -9999 -9999 -9999 -9999 -9999 -9999 -9999 -9999 -9999 -9999 -9999 -9999 -9999 -9999 -9999 -9999 -9999 -9999 -9999 -9999 -9999 -9999 -9999 -9999 -9999 -9999 -9999 -9999 -9999 -9999 -9999 -9999 -9999 -9999 -9999 -9999 -9999 -9999 -9999 -9999 -9999 -9999 -9999 -9999 -9999 -9999 -9999 -9999 -9999 -9999 -9999 -9999 -9999 -9999 -9999 -9999 -9999 -9999 -9999 -9999 -9999 -9999 -9999 -9999 -9999 -9999 -9999 -9999 -9999 -9999 -9999 -9999 -9999 -9999 -9999 -9999 -9999 -9999 -9999 -9999 -9999 -9999 -9999 -9999 -9999 -9999 -9999 -9999 -9999 -9999 -9999 -9999 -9999 -9999 -9999 1.11237E-1 9.7253E-2 9.65869E-2 1.0298E-1 1.03332E-1 1.04395E-1 9.56258E-2 1.06576E-1 1.27731E-1 1.45029E-1 1.47635E-1 2.05773E-1 2.70072E-1 2.41183E-1 1.89134E-1 1.73228E-1 1.43056E-1 1.28435E-1 1.16051E-1 1.05233E-1 8.8863E-2 1.04769E-1 1.32578E-1 1.94272E-1 2.63728E-1 2.86858E-1 3.1088E-1 2.93441E-1 2.37504E-1 1.8707E-1 1.88514E-1 1.58913E-1 1.51117E-1 1.56957E-1 1.65539E-1 1.39521E-1 1.03961E-1 7.55797E-2 7.99532E-2 7.79796E-2 5.54194E-2 6.22275E-2 9.44475E-2 5.65055E-2 3.27871E-2 2.58951E-2 1.88618E-2 1.60853E-2 1.0768E-2 7.96546E-3 1.45818E-2 1.78384E-2 1.0383E-2 1.31249E-2 1.83188E-2 2.77447E-2 3.18231E-2 2.15294E-2 1.6991E-2 2.14716E-2 1.77337E-2 1.42309E-2 1.35489E-2 1.35276E-2 8.92003E-3 6.36886E-3 5.10702E-3 3.70132E-3 6.25141E-3 7.95794E-3 1.35759E-2 1.16594E-2 6.65319E-3 4.52867E-3 3.59268E-3 4.67018E-3 7.20202E-3 1.5117E-2 3.74868E-2 4.04392E-2 1.91843E-2 1.31625E-2 8.06203E-3 1.20969E-2 8.81292E-3 1.38072E-2 2.8838E-2 6.35569E-2 8.26071E-2 2.9334E-2 5.08272E-2 9.98252E-2 1.10361E-1 6.71563E-2 6.06886E-2 4.08139E-2 2.06023E-2 2.05706E-2 2.37616E-2 2.02131E-2 1.70333E-2 3.48887E-2 2.18133E-2 9.32458E-3 8.23439E-3 1.32895E-2 1.11452E-2 1.43832E-2 1.77395E-2 1.43734E-2 2.24691E-2 1.19425E-2 1.9371E-2 2.41666E-2 3.78022E-2 2.78074E-2 2.54284E-2 2.00137E-2 2.42643E-2 3.91451E-2 5.6107E-2 4.92101E-2 3.45576E-2 3.24118E-2 4.80544E-2 6.12737E-2 5.3024E-2 3.5953E-2 6.05947E-2 1.31727E-1 2.59796E-1 2.80624E-1 4.10874E-1 5.47868E-1 4.60506E-1 4.03949E-1 2.60341E-1 1.98604E-1 2.04307E-1 2.79595E-1 3.15818E-1 4.95532E-1 5.64158E-1 -9999 -9999 -9999 -9999 -9999 -9999 -9999 -9999 -9999 -9999 -9999 -9999 -9999 -9999 -9999 -9999 -9999 -9999
-9999 -9999 -9999 -9999 -9999 -9999 -9999 -9999 -9999 -9999 -9999 -9999 -9999 -9999 -9999 -9999 -9999 -9999 -9999 -9999 -9999 -9999 -9999 -9999 -9999 -9999 -9999 -9999 -9999 -9999 -9999 -9999 -9999 -9999 -9999 -9999 -9999 -9999 -9999 -9999 -9999 -9999 -9999 -9999 -9999 -9999 -9999 -9999 -9999 -9999 -9999 -9999 -9999 -9999 -9999 -9999 -9999 -9999 -9999 -9999 -9999 -9999 -9999 -9999 -9999 -9999 -9999 -9999 -9999 -9999 -9999 -9999 -9999 -9999 -9999 -9999 -9999 -9999 -9999 -9999 -9999 -9999 -9999 -9999 -9999 -9999 -9999 -9999 -9999 -9999 -9999 -9999 -9999 -9999 -9999 -9999 -9999 -9999 -9999 -9999 -9999 -9999 1.1218E-1 9.77553E-2 9.65869E-2 9.6421E-2 1.02454E-1 1.02105E-1 9.75227E-2 1.06117E-1 1.1071E-1 1.18811E-1 1.33692E-1 1.75565E-1 2.2675E-1 2.9125E-1 2.63459E-1 1.86277E-1 1.76491E-1 1.5396E-1 1.2696E-1 1.09785E-1 8.80966E-2 8.73361E-2 1.28469E-1 1.65055E-1 2.42627E-1 2.35473E-1 2.60501E-1 2.94948E-1 2.68471E-1 1.72505E-1 1.54036E-1 1.7149E-1 1.61845E-1 1.7149E-1 1.63147E-1 1.34812E-1 9.02481E-2 7.23265E-2 6.74687E-2 9.70743E-2 9.2107E-2 5.47356E-2 6.25706E-2 7.7441E-2 4.39639E-2 4.11356E-2 3.84787E-2 3.53906E-2 2.54633E-2 1.37119E-2 1.4852E-2 2.46477E-2 3.10242E-2 2.18886E-2 1.76444E-2 1.16823E-2 1.94322E-2 2.92059E-2 2.65995E-2 1.90806E-2 1.9866E-2 1.58507E-2 1.33754E-2 1.14747E-2 1.08754E-2 8.7451E-3 6.96279E-3 7.59012E-3 7.18911E-3 7.05362E-3 6.5082E-3 7.84422E-3 1.05194E-2 5.44474E-3 4.90902E-3 6.75936E-3 8.39945E-3 1.14944E-2 2.33887E-2 3.97549E-2 2.40491E-2 1.13699E-2 5.96777E-3 5.04819E-3 7.3257E-3 9.83995E-3 1.81748E-2 3.22159E-2 5.70788E-2 6.9658E-2 5.80877E-2 7.62896E-2 9.26821E-2 6.52143E-2 4.6301E-2 4.40095E-2 3.35248E-2 2.33821E-2 1.73694E-2 1.03524E-2 1.02108E-2 1.55397E-2 2.09139E-2 1.4081E-2 7.12977E-3 7.87112E-3 1.66483E-2 2.22488E-2 5.67122E-2 6.92165E-2 3.93571E-2 2.83547E-2 1.60092E-2 1.78147E-2 4.14149E-2 6.60946E-2 4.49559E-2 4.04198E-2 3.32492E-2 4.32071E-2 5.89085E-2 1.00492E-1 1.08249E-1 6.14622E-2 5.12372E-2 8.26176E-2 5.87548E-2 4.44806E-2 2.93568E-2 3.84507E-2 7.65853E-2 1.07153E-1 1.12068E-1 2.68806E-1 4.76056E-1 5.69045E-1 4.86987E-1 3.87176E-1 2.42881E-1 2.50935E-1 3.3066E-1 3.10496E-1 3.7994E-1 4.38159E-1 5.67528E-1 -9999 -9999 -9999 -9999 -9999 -9999 -9999 -9999 -9999 -9999 -9999 -9999 -9999 -9999 -9999 -9999 -9999
-9999 -9999 -9999 -9999 -9999 -9999 -9999 -9999 -9999 -9999 -9999 -9999 -9999 -9999 -9999 -9999 -9999 -9999 -9999 -9999 -9999 -9999 -9999 -9999 -9999 -9999 -9999 -9999 -9999 -9999 -9999 -9999 -9999 -9999 -9999 -9999 -9999 -9999 -9999 -9999 -9999 -9999 -9999 -9999 -9999 -9999 -9999 -9999 -9999 -9999 -9999 -9999 -9999 -9999 -9999 -9999 -9999 -9999 -9999 -9999 -9999 -9999 -9999 -9999 -9999 -9999 -9999 -9999 -9999 -9999 -9999 -9999 -9999 -9999 -9999 -9999 -9999 -9999 -9999 -9999 -9999 -9999 -9999 -9999 -9999 -9999 -9999 -9999 -9999 -9999 -9999 -9999 -9999 -9999 -9999 -9999 -9999 -9999 -9999 -9999 -9999 -9999 9.92755E-2 9.94457E-2 1.00816E-1 1.07821E-1 9.57903E-2 9.98918E-2 9.80262E-2 9.904E-2 1.10897E-1 1.15417E-1 1.52614E-1 2.11301E-1 2.81695E-1 3.25709E-1 2.5694E-1 1.98798E-1 1.91699E-1 1.81968E-1 1.15706E-1 9.98019E-2 8.83441E-2 8.97049E-2 1.34459E-1 1.83595E-1 1.86792E-1 2.00403E-1 2.5659E-1 2.2061E-1 1.9639E-1 1.50783E-1 1.54316E-1 1.57384E-1 1.44274E-1 1.47523E-1 1.24501E-1 1.14715E-1 9.32789E-2 6.44306E-2 8.59571E-2 8.37471E-2 6.46194E-2 5.12984E-2 5.79429E-2 7.01214E-2 5.65696E-2 5.03522E-2 4.02869E-2 2.40769E-2 2.66358E-2 2.12395E-2 2.48532E-2 3.59456E-2 3.24395E-2 2.97298E-2 1.35755E-2 1.2983E-2 2.17695E-2 2.6691E-2 2.20072E-2 1.31326E-2 1.12269E-2 1.30852E-2 9.38335E-3 8.45937E-3 8.95717E-3 7.30484E-3 7.54094E-3 6.87168E-3 8.91397E-3 5.76028E-3 3.85377E-3 3.70132E-3 6.47884E-3 4.5221E-3 7.34311E-3 1.2876E-2 1.62696E-2 2.24792E-2 3.30888E-2 1.93518E-2 1.88344E-2 8.83609E-3 5.19338E-3 5.63527E-3 1.3974E-2 2.23149E-2 4.62178E-2 5.06681E-2 5.63376E-2 3.33373E-2 5.82589E-2 8.2673E-2 7.58965E-2 4.51523E-2 4.82203E-2 5.12564E-2 3.94698E-2 2.1079E-2 1.10178E-2 5.86645E-3 6.98788E-3 1.08654E-2 9.19436E-3 6.40994E-3 7.0296E-3 1.10308E-2 1.52314E-2 3.0386E-2 9.67288E-2 9.09011E-2 6.54941E-2 3.584E-2 2.06843E-2 1.68484E-2 2.8794E-2 6.86191E-2 7.72412E-2 6.18206E-2 3.75618E-2 4.2659E-2 7.62727E-2 1.3276E-1 1.80952E-1 9.9019E-2 1.02395E-1 1.14659E-1 8.7517E-2 4.54303E-2 4.76167E-2 7.75992E-2 8.88278E-2 1.1056E-1 1.69477E-1 2.68481E-1 3.66868E-1 5.50315E-1 5.64604E-1 4.42693E-1 4.47042E-1 4.0953E-1 5.033E-1 3.37321E-1 3.75472E-1 5.24394E-1 5.8883E-1 -9999 -9999 -9999 -9999 -9999 -9999 -9999 -9999 -9999 -9999 -9999 -9999 -9999 -9999 -9999 -9999 -9999
-9999 -9999 -9999 -9999 -9999 -9999 -9999 -9999 -9999 -9999 -9999 -9999 -9999 -9999 -9999 -9999 -9999 -9999 -9999 -9999 -9999 -9999 -9999 -9999 -9999 -9999 -9999 -9999 -9999 -9999 -9999 -9999 -9999 -9999 -9999 -9999 -9999 -9999 -9999 -9999 -9999 -9999 -9999 -9999 -9999 -9999 -9999 -9999 -9999 -9999 -9999 -9999 -9999 -9999 -9999 -9999 -9999 -9999 -9999 -9999 -9999 -9999 -9999 -9999 -9999 -9999 -9999 -9999 -9999 -9999 -9999 -9999 -9999 -9999 -9999 -9999 -9999 -9999 -9999 -9999 -9999 -9999 -9999 -9999 -9999 -9999 -9999 -9999 -9999 -9999 -9999 -9999 -9999 -9999 -9999 -9999 -9999 -9999 -9999 -9999 -9999 1.00472E-1 9.96162E-2 1.07189E-1 1.24356E-1 1.22526E-1 1.2273E-1 1.10338E-1 1.06035E-1 1.06117E-1 1.03048E-1 1.21057E-1 1.63853E-1 2.548E-1 3.3257E-1 3.22732E-1 2.60541E-1 1.99399E-1 2.09438E-1 2.22326E-1 1.3813E-1 1.00144E-1 8.58752E-2 8.92619E-2 1.08805E-1 1.54278E-1 1.69904E-1 1.74858E-1 1.69242E-1 1.56937E-1 1.3271E-1 1.79252E-1 1.50664E-1 1.55436E-1 1.63551E-1 1.26667E-1 1.24452E-1 1.21627E-1 1.06312E-1 8.80101E-2 9.89478E-2 8.76927E-2 7.76097E-2 7.19428E-2 6.1499E-2 4.32771E-2 2.81173E-2 3.25793E-2 3.03303E-2 2.06633E-2 3.22333E-2 3.67414E-2 3.21084E-2 3.79112E-2 2.54846E-2 1.83894E-2 2.00821E-2 3.29479E-2 1.95483E-2 2.41036E-2 1.25638E-2 1.44275E-2 1.05559E-2 1.02144E-2 8.55942E-3 7.73139E-3 9.27623E-3 6.7587E-3 4.56272E-3 4.14634E-3 3.53397E-3 2.27949E-3 1.86228E-3 1.78817E-3 2.78991E-3 2.90492E-3 6.00469E-3 4.34847E-3 7.30402E-3 1.5107E-2 2.36412E-2 1.69874E-2 1.05398E-2 6.21861E-3 5.81446E-3 1.21604E-2 2.29973E-2 4.82951E-2 5.83186E-2 8.21278E-2 9.38828E-2 5.98989E-2 7.26394E-2 7.88506E-2 5.0274E-2 4.1872E-2 4.86787E-2 4.16874E-2 2.95409E-2 1.65675E-2 7.79683E-3 5.36791E-3 6.35059E-3 6.55291E-3 6.46931E-3 6.8631E-3 9.28081E-3 1.65577E-2 2.10711E-2 2.92572E-2 3.0291E-2 3.66631E-2 1.05984E-1 1.25312E-1 2.39836E-2 2.14411E-2 3.79988E-2 6.52765E-2 1.08359E-1 6.44268E-2 4.66172E-2 6.55598E-2 7.93942E-2 1.45679E-1 2.32065E-1 1.45329E-1 1.81038E-1 1.78503E-1 1.16565E-1 5.63025E-2 9.02001E-2 1.40381E-1 1.84407E-1 2.98188E-1 4.13564E-1 5.16367E-1 5.52065E-1 5.77605E-1 5.66114E-1 5.87896E-1 6.02839E-1 5.98232E-1 5.49189E-1 5.06194E-1 -9999 -9999 -9999 -9999 -9999 -9999 -9999 -9999 -9999 -9999 -9999 -9999 -9999 -9999 -9999 -9999 -9999 -9999 -9999 -9999
-9999 -9999 -9999 -9999 -9999 -9999 -9999 -9999 -9999 -9999 -9999 -9999 -9999 -9999 -9999 -9999 -9999 -9999 -9999 -9999 -9999 -9999 -9999 -9999 -9999 -9999 -9999 -9999 -9999 -9999 -9999 -9999 -9999 -9999 -9999 -9999 -9999 -9999 -9999 -9999 -9999 -9999 -9999 -9999 -9999 -9999 -9999 -9999 -9999 -9999 -9999 -9999 -9999 -9999 -9999 -9999 -9999 -9999 -9999 -9999 -9999 -9999 -9999 -9999 -9999 -9999 -9999 -9999 -9999 -9999 -9999 -9999 -9999 -9999 -9999 -9999 -9999 -9999 -9999 -9999 -9999 -9999 -9999 -9999 -9999 -9999 -9999 -9999 -9999 -9999 -9999 -9999 -9999 -9999 -9999 -9999 -9999 -9999 -9999 -9999 1.02728E-1 9.99578E-2 1.00816E-1 1.22102E-1 1.53048E-1 1.5535E-1 1.81591E-1 1.87471E-1 1.31602E-1 1.04555E-1 9.64854E-2 1.1474E-1 1.45181E-1 2.24397E-1 3.45934E-1 3.5103E-1 2.80978E-1 2.13202E-1 2.21658E-1 2.6563E-1 1.72997E-1 1.08935E-1 9.64503E-2 9.15254E-2 1.09731E-1 1.22439E-1 1.19651E-1 1.06336E-1 9.66503E-2 9.41789E-2 1.3123E-1 1.85485E-1 1.47151E-1 1.83735E-1 1.24184E-1 1.22145E-1 1.15049E-1 1.08849E-1 1.0416E-1 8.67398E-2 7.83968E-2 5.43133E-2 4.67822E-2 5.05E-2 5.81364E-2 4.22563E-2 3.31132E-2 2.444E-2 2.0797E-2 2.4518E-2 3.44611E-2 4.75762E-2 3.87444E-2 2.93351E-2 1.95563E-2 1.65733E-2 2.84591E-2 3.18149E-2 2.71804E-2 2.02251E-2 1.27047E-2 1.11565E-2 1.26343E-2 8.53981E-3 5.11095E-3 6.75527E-3 6.5067E-3 6.97096E-3 3.7372E-3 2.55422E-3 1.75688E-3 2.0498E-3 2.84391E-3 1.9083E-3 1.43642E-3 1.83057E-3 2.24165E-3 2.31947E-3 5.66864E-3 1.16987E-2 1.61062E-2 7.76247E-3 4.96205E-3 4.48087E-3 8.26817E-3 1.61129E-2 3.37171E-2 6.48993E-2 7.81423E-2 9.70049E-2 5.55112E-2 7.45519E-2 7.40727E-2 5.81488E-2 4.81528E-2 3.31548E-2 4.16486E-2 3.15559E-2 2.02732E-2 1.2876E-2 7.31368E-3 4.39081E-3 6.8965E-3 1.00216E-2 1.05313E-2 1.1232E-2 1.18035E-2 1.21099E-2 1.3121E-2 1.29717E-2 1.3545E-2 2.31887E-2 5.60598E-2 1.25583E-1 3.73053E-2 2.31094E-2 4.75731E-2 1.05114E-1 2.08739E-1 8.40051E-2 5.44193E-2 6.67059E-2 9.76661E-2 1.6667E-1 2.47764E-1 2.66311E-1 2.71861E-1 2.1803E-1 1.09434E-1 8.98267E-2 1.08798E-1 1.59308E-1 2.26279E-1 2.82977E-1 4.41713E-1 5.04716E-1 5.39281E-1 5.68938E-1 5.54682E-1 5.90442E-1 5.88974E-1 5.85491E-1 6.04711E-1 -9999 -9999 -9999 -9999 -9999 -9999 -9999 -9999 -9999 -9999 -9999 -9999 -9999 -9999 -9999 -9999 -9999 -9999 -9999 -9999 -9999
-9999 -9999 -9999 -9999 -9999 -9999 -9999 -9999 -9999 -9999 -9999 -9999 -9999 -9999 -9999 -9999 -9999 -9999 -9999 -9999 -9999 -9999 -9999 -9999 -9999 -9999 -9999 -9999 -9999 -9999 -9999 -9999 -9999 -9999 -9999 -9999 -9999 -9999 -9999 -9999 -9999 -9999 -9999 -9999 -9999 -9999 -9999 -9999 -9999 -9999 -9999 -9999 -9999 -9999 -9999 -9999 -9999 -9999 -9999 -9999 -9999 -9999 -9999 -9999 -9999 -9999 -9999 -9999 -9999 -9999 -9999 -9999 -9999 -9999 -9999 -9999 -9999 -9999 -9999 -9999 -9999 -9999 -9999 -9999 -9999 -9999 -9999 -9999 -9999 -9999 -9999 -9999 -9999 -9999 -9999 -9999 -9999 -9999 -9999 1.04849E-1 1.02728E-1 1.00644E-1 1.01855E-1 1.0849E-1 1.41042E-1 1.54361E-1 1.75854E-1 1.75171E-1 1.75373E-1 1.37464E-1 1.08254E-1 1.19348E-1 1.23145E-1 2.00239E-1 3.38353E-1 3.58683E-1 2.69463E-1 2.09938E-1 2.80616E-1 2.93015E-1 1.9765E-1 1.03301E-1 9.92991E-2 1.33669E-1 1.99162E-1 1.98714E-1 2.1005E-1 1.65742E-1 1.27885E-1 9.35703E-2 1.42127E-1 1.52448E-1 1.30512E-1 1.52438E-1 1.16861E-1 9.90026E-2 1.07185E-1 1.01556E-1 7.81241E-2 6.44354E-2 8.43068E-2 5.75639E-2 4.86742E-2 4.45796E-2 5.43254E-2 3.99393E-2 3.35569E-2 2.64527E-2 3.37335E-2 4.34684E-2 4.6301E-2 5.14543E-2 3.38482E-2 2.08147E-2 2.07185E-2 1.97927E-2 2.23772E-2 2.97622E-2 2.04441E-2 1.21765E-2 9.84115E-3 8.09335E-3 6.98123E-3 5.4858E-3 5.68311E-3 4.79964E-3 3.61992E-3 3.37516E-3 3.35061E-3 2.51991E-3 2.1753E-3 4.06483E-3 3.33768E-3 1.75283E-3 1.43777E-3 1.5578E-3 2.1533E-3 4.11005E-3 6.40522E-3 1.16987E-2 1.11227E-2 5.67633E-3 2.38676E-3 5.39014E-3 1.51272E-2 2.42022E-2 4.18454E-2 3.93627E-2 4.26077E-2 2.44776E-2 5.15659E-2 7.64557E-2 5.85654E-2 3.96043E-2 4.48289E-2 4.02995E-2 2.161E-2 2.79712E-2 1.66045E-2 1.05398E-2 6.21298E-3 4.44621E-3 6.24636E-3 2.24128E-2 3.07757E-2 3.60181E-2 3.52212E-2 4.19845E-2 2.1632E-2 1.3492E-2 1.18814E-2 1.81252E-2 3.39879E-2 1.38451E-1 1.49944E-1 3.23999E-2 5.09395E-2 2.02316E-1 1.41689E-1 1.18952E-1 8.92681E-2 6.72599E-2 7.88209E-2 7.98557E-2 1.37337E-1 2.39024E-1 3.06425E-1 2.13872E-1 1.31425E-1 1.64489E-1 1.46108E-1 1.11437E-1 1.87378E-1 2.07012E-1 3.04389E-1 3.81486E-1 4.92884E-1 5.84837E-1 5.52433E-1 5.76649E-1 5.7644E-1 6.11996E-1 -9999 -9999 -9999 -9999 -9999 -9999 -9999 -9999 -9999 -9999 -9999 -9999 -9999 -9999 -9999 -9999 -9999 -9999 -9999 -9999 -9999 -9999
-9999 -9999 -9999 -9999 -9999 -9999 -9999 -9999 -9999 -9999 -9999 -9999 -9999 -9999 -9999 -9999 -9999 -9999 -9999 -9999 -9999 -9999 -9999 -9999 -9999 -9999 -9999 -9999 -9999 -9999 -9999 -9999 -9999 -9999 -9999 -9999 -9999 -9999 -9999 -9999 -9999 -9999 -9999 -9999 -9999 -9999 -9999 -9999 -9999 -9999 -9999 -9999 -9999 -9999 -9999 -9999 -9999 -9999 -9999 -9999 -9999 -9999 -9999 -9999 -9999 -9999 -9999 -9999 -9999 -9999 -9999 -9999 -9999 -9999 -9999 -9999 -9999 -9999 -9999 -9999 -9999 -9999 -9999 -9999 -9999 -9999 -9999 -9999 -9999 -9999 -9999 -9999 -9999 -9999 -9999 -9999 -9999 -9999 1.06645E-1 1.04849E-1 1.03961E-1 1.02553E-1 9.66168E-2 1.01016E-1 1.15957E-1 1.32332E-1 1.36656E-1 1.50833E-1 1.79225E-1 1.74475E-1 1.20547E-1 1.10064E-1 1.31689E-1 2.14088E-1 3.45876E-1 3.30233E-1 2.61772E-1 2.41485E-1 3.14039E-1 3.04049E-1 1.86604E-1 1.04809E-1 1.11848E-1 1.84556E-1 2.48455E-1 2.25715E-1 2.4071E-1 1.74574E-1 1.43711E-1 1.03298E-1 1.32866E-1 1.61315E-1 1.70331E-1 1.49238E-1 1.18111E-1 1.11402E-1 1.13627E-1 1.11845E-1 8.43816E-2 9.98579E-2 9.0663E-2 6.93329E-2 6.8905E-2 4.03505E-2 3.43381E-2 3.06166E-2 2.10378E-2 2.02194E-2 4.59464E-2 5.64478E-2 5.57174E-2 3.53995E-2 2.53487E-2 1.67417E-2 2.7471E-2 3.05552E-2 2.94407E-2 2.89494E-2 2.00667E-2 1.11024E-2 8.22359E-3 6.16489E-3 5.79854E-3 5.65559E-3 6.90168E-3 6.19854E-3 4.02753E-3 4.80606E-3 5.18573E-3 3.66236E-3 3.28102E-3 4.01092E-3 2.38193E-3 2.03677E-3 2.40419E-3 1.9083E-3 3.79263E-3 6.40522E-3 7.83221E-3 6.94207E-3 5.23616E-3 3.34788E-3 2.31602E-3 5.30203E-3 8.53386E-3 1.60971E-2 2.88385E-2 3.92214E-2 2.76896E-2 3.74771E-2 5.50942E-2 5.08493E-2 4.04059E-2 3.46703E-2 4.32724E-2 3.32209E-2 1.5107E-2 1.98963E-2 1.17904E-2 1.18748E-2 5.16606E-3 7.20618E-3 9.3765E-3 3.99186E-2 5.94571E-2 6.73968E-2 6.73098E-2 7.64909E-2 7.30133E-2 1.77761E-2 2.06598E-2 1.99027E-2 3.8097E-2 1.25975E-1 1.84763E-1 1.79308E-1 1.79538E-1 2.49627E-1 1.68132E-1 1.19806E-1 1.37129E-1 1.1964E-1 7.15943E-2 8.16143E-2 1.33353E-1 2.53117E-1 3.06425E-1 2.09934E-1 1.77521E-1 2.70032E-1 2.11043E-1 1.24367E-1 2.98456E-1 3.10788E-1 3.97762E-1 5.02189E-1 5.58484E-1 5.57493E-1 5.5196E-1 5.78802E-1 5.71525E-1 -9999 -9999 -9999 -9999 -9999 -9999 -9999 -9999 -9999 -9999 -9999 -9999 -9999 -9999 -9999 -9999 -9999 -9999 -9999 -9999 -9999 -9999 -9999
-9999 -9999 -9999 -9999 -9999 -9999 -9999 -9999 -9999 -9999 -9999 -9999 -9999 -9999 -9999 -9999 -9999 -9999 -9999 -9999 -9999 -9999 -9999 -9999 -9999 -9999 -9999 -9999 -9999 -9999 -9999 -9999 -9999 -9999 -9999 -9999 -9999 -9999 -9999 -9999 -9999 -9999 -9999 -9999 -9999 -9999 -9999 -9999 -9999 -9999 -9999 -9999 -9999 -9999 -9999 -9999 -9999 -9999 -9999 -9999 -9999 -9999 -9999 -9999 -9999 -9999 -9999 -9999 -9999 -9999 -9999 -9999 -9999 -9999 -9999 -9999 -9999 -9999 -9999 -9999 -9999 -9999 -9999 -9999 -9999 -9999 -9999 -9999 -9999 -9999 -9999 -9999 -9999 -9999 -9999 -9999 -9999 1.07553E-1 1.06645E-1 1.05564E-1 1.04315E-1 9.74495E-2 9.56258E-2 9.54615E-2 9.71157E-2 9.6906E-2 1.03933E-1 1.3031E-1 1.55905E-1 1.756E-1 1.46171E-1 1.19708E-1 1.53871E-1 2.53047E-1 3.1929E-1 3.2119E-1 2.56643E-1 2.64027E-1 3.16468E-1 2.90747E-1 1.75359E-1 1.01719E-1 1.19715E-1 2.09424E-1 2.42455E-1 2.51104E-1 2.31308E-1 1.97988E-1 1.17304E-1 1.05314E-1 1.38137E-1 1.40665E-1 1.31354E-1 1.33251E-1 1.33318E-1 1.11325E-1 9.44332E-2 8.86797E-2 7.94685E-2 8.40807E-2 9.10157E-2 5.33061E-2 4.12033E-2 4.24774E-2 4.22417E-2 3.46496E-2 2.2773E-2 3.65099E-2 5.32169E-2 4.228E-2 4.96482E-2 2.53181E-2 1.68903E-2 1.88452E-2 2.57296E-2 3.59132E-2 2.60022E-2 2.21771E-2 2.21004E-2 1.19285E-2 4.84206E-3 5.08056E-3 6.91578E-3 6.19923E-3 8.5092E-3 7.11984E-3 4.89219E-3 6.27253E-3 6.44776E-3 4.40554E-3 4.71159E-3 4.03144E-3 3.05686E-3 2.56692E-3 1.73295E-3 1.76004E-3 2.63498E-3 3.06651E-3 3.03125E-3 2.87208E-3 2.03916E-3 1.90659E-3 2.90597E-3 5.47114E-3 8.85153E-3 1.5478E-2 2.38062E-2 3.546E-2 2.19852E-2 4.4512E-2 5.16987E-2 3.68684E-2 2.9677E-2 2.80529E-2 2.61701E-2 1.45159E-2 1.09708E-2 1.39466E-2 6.68633E-3 5.7815E-3 3.88927E-3 7.17306E-3 1.29596E-2 6.68159E-2 8.7764E-2 9.98252E-2 8.79093E-2 1.13156E-1 8.98634E-2 6.59573E-2 4.11342E-2 2.60947E-2 2.07691E-2 3.95436E-2 1.62895E-1 2.70774E-1 2.45056E-1 2.83807E-1 1.97411E-1 1.49416E-1 1.84431E-1 1.8029E-1 7.77567E-2 9.5612E-2 1.62986E-1 2.68017E-1 3.1242E-1 2.77449E-1 3.16641E-1 3.39036E-1 2.28948E-1 1.82239E-1 3.47756E-1 5.04307E-1 5.30158E-1 5.14333E-1 5.62766E-1 5.61192E-1 5.33192E-1 5.41261E-1 5.6452E-1 -9999 -9999 -9999 -9999 -9999 -9999 -9999 -9999 -9999 -9999 -9999 -9999 -9999 -9999 -9999 -9999 -9999 -9999 -9999 -9999 -9999 -9999 -9999
-9999 -9999 -9999 -9999 -9999 -9999 -9999 -9999 -9999 -9999 -9999 -9999 -9999 -9999 -9999 -9999 -9999 -9999 -9999 -9999 -9999 -9999 -9999 -9999 -9999 -9999 -9999 -9999 -9999 -9999 -9999 -9999 -9999 -9999 -9999 -9999 -9999 -9999 -9999 -9999 -9999 -9999 -9999 -9999 -9999 -9999 -9999 -9999 -9999 -9999 -9999 -9999 -9999 -9999 -9999 -9999 -9999 -9999 -9999 -9999 -9999 -9999 -9999 -9999 -9999 -9999 -9999 -9999 -9999 -9999 -9999 -9999 -9999 -9999 -9999 -9999 -9999 -9999 -9999 -9999 -9999 -9999 -9999 -9999 -9999 -9999 -9999 -9999 -9999 -9999 -9999 -9999 -9999 -9999 -9999 -9999 1.07919E-1 1.06645E-1 1.06104E-1 1.05564E-1 9.27949E-2 9.1365E-2 9.52974E-2 9.3348E-2 8.24348E-2 8.99867E-2 1.01225E-1 1.10006E-1 1.25499E-1 1.6115E-1 1.79376E-1 1.40595E-1 1.72972E-1 2.4934E-1 3.16057E-1 3.08264E-1 2.39195E-1 2.54592E-1 2.83496E-1 2.83714E-1 1.50985E-1 1.01889E-1 1.27021E-1 1.94763E-1 2.2473E-1 2.63945E-1 2.40026E-1 1.53754E-1 9.28312E-2 1.1012E-1 1.48073E-1 1.58932E-1 1.45149E-1 1.28805E-1 9.56842E-2 9.98788E-2 1.01431E-1 8.79284E-2 6.62171E-2 8.41478E-2 4.95379E-2 4.93821E-2 5.30835E-2 5.40433E-2 3.6668E-2 2.9348E-2 4.24456E-2 4.91495E-2 4.39703E-2 4.75658E-2 3.40064E-2 2.01481E-2 2.40583E-2 3.4767E-2 2.787E-2 3.46799E-2 1.79405E-2 1.26307E-2 1.45264E-2 7.92681E-3 6.11639E-3 8.09461E-3 7.95914E-3 9.26011E-3 1.02661E-2 7.45188E-3 7.49375E-3 5.72477E-3 5.4835E-3 2.65986E-3 2.24731E-3 2.00302E-3 2.43995E-3 1.81265E-3 1.4374E-3 1.27343E-3 1.11257E-3 1.64709E-3 1.84059E-3 2.22556E-3 1.86341E-3 3.95049E-3 6.00487E-3 6.17994E-3 1.7649E-2 2.96762E-2 4.45304E-2 3.13145E-2 3.7754E-2 4.57205E-2 4.02137E-2 2.38824E-2 2.21333E-2 1.965E-2 1.87909E-2 1.05398E-2 5.85E-3 7.59435E-3 4.18219E-3 3.67761E-3 6.20992E-3 6.09845E-3 9.35033E-3 4.65501E-2 8.53429E-2 9.98252E-2 1.10371E-1 1.16002E-1 1.31178E-1 1.02374E-1 1.29503E-1 2.67748E-2 2.24972E-2 4.55158E-2 7.10645E-2 1.11666E-1 1.88466E-1 1.6043E-1 1.91479E-1 1.7415E-1 2.20597E-1 1.4378E-1 7.67116E-2 1.04701E-1 1.51302E-1 2.57417E-1 3.04781E-1 3.37016E-1 3.5607E-1 3.93809E-1 3.95366E-1 3.20185E-1 3.49642E-1 4.94098E-1 4.94063E-1 4.94843E-1 4.54308E-1 4.69E-1 5.07626E-1 5.05686E-1 -9999 -9999 -9999 -9999 -9999 -9999 -9999 -9999 -9999 -9999 -9999 -9999 -9999 -9999 -9999 -9999 -9999 -9999 -9999 -9999 -9999 -9999 -9999 -9999
-9999 -9999 -9999 -9999 -9999 -9999 -9999 -9999 -9999 -9999 -9999 -9999 -9999 -9999 -9999 -9999 -9999 -9999 -9999 -9999 -9999 -9999 -9999 -9999 -9999 -9999 -9999 -9999 -9999 -9999 -9999 -9999 -9999 -9999 -9999 -9999 -9999 -9999 -9999 -9999 -9999 -9999 -9999 -9999 -9999 -9999 -9999 -9999 -9999 -9999 -9999 -9999 -9999 -9999 -9999 -9999 -9999 -9999 -9999 -9999 -9999 -9999 -9999 -9999 -9999 -9999 -9999 -9999 -9999 -9999 -9999 -9999 -9999 -9999 -9999 -9999 -9999 -9999 -9999 -9999 -9999 -9999 -9999 -9999 -9999 -9999 -9999 -9999 -9999 -9999 -9999 -9999 -9999 -9999 -9999 1.0939E-1 1.07736E-1 1.06645E-1 1.05924E-1 9.40825E-2 9.31153E-2 9.77843E-2 9.52974E-2 8.28675E-2 8.12908E-2 8.67688E-2 9.02986E-2 9.80426E-2 1.08763E-1 1.47831E-1 1.85769E-1 1.75707E-1 1.85531E-1 2.93281E-1 3.26247E-1 3.01634E-1 2.07069E-1 2.5033E-1 2.63448E-1 2.47812E-1 1.36091E-1 9.76965E-2 1.42918E-1 2.01712E-1 2.34628E-1 2.37654E-1 1.94185E-1 1.20158E-1 9.86582E-2 1.3959E-1 1.42301E-1 1.5951E-1 1.39718E-1 1.35834E-1 1.0341E-1 9.60091E-2 8.04043E-2 7.62609E-2 5.57048E-2 7.2377E-2 5.4502E-2 7.07826E-2 6.5689E-2 4.58028E-2 3.67492E-2 3.55167E-2 4.07968E-2 5.24513E-2 4.83192E-2 4.13999E-2 3.40256E-2 3.50295E-2 3.28865E-2 3.62493E-2 2.96767E-2 2.39377E-2 1.23662E-2 1.39634E-2 1.87581E-2 1.65211E-2 1.33448E-2 1.40009E-2 1.27901E-2 9.65643E-3 6.17945E-3 4.37707E-3 5.23427E-3 3.13166E-3 4.44803E-3 3.38842E-3 1.62766E-3 1.38937E-3 1.25248E-3 7.68774E-4 1.15234E-3 2.11391E-3 2.29191E-3 2.03015E-3 3.29697E-3 2.48487E-3 3.58032E-3 8.45431E-3 8.07147E-3 5.47114E-3 1.00663E-2 1.94043E-2 1.60539E-2 2.27091E-2 3.68684E-2 3.63335E-2 2.03205E-2 2.0181E-2 1.12394E-2 1.42241E-2 8.83546E-3 5.6591E-3 2.73114E-3 4.39912E-3 3.21825E-3 2.98055E-3 7.64888E-3 1.29215E-2 1.76286E-2 2.96017E-2 7.02341E-2 9.00145E-2 1.13156E-1 1.45463E-1 1.68399E-1 1.45463E-1 1.34408E-1 4.52573E-2 3.34079E-2 4.94287E-2 6.34081E-2 8.22714E-2 1.49027E-1 2.0344E-1 1.90787E-1 1.68066E-1 1.49416E-1 1.45255E-1 1.05621E-1 8.41584E-2 1.18268E-1 1.69147E-1 2.37924E-1 2.98754E-1 3.31875E-1 3.54666E-1 3.78176E-1 4.2895E-1 4.53727E-1 4.82276E-1 4.29516E-1 4.40273E-1 3.65111E-1 3.58631E-1 4.44883E-1 -9999 -9999 -9999 -9999 -9999 -9999 -9999 -9999 -9999 -9999 -9999 -9999 -9999 -9999 -9999 -9999 -9999 -9999 -9999 -9999 -9999 -9999 -9999 -9999 -9999
-9999 -9999 -9999 -9999 -9999 -9999 -9999 -9999 -9999 -9999 -9999 -9999 -9999 -9999 -9999 -9999 -9999 -9999 -9999 -9999 -9999 -9999 -9999 -9999 -9999 -9999 -9999 -9999 -9999 -9999 -9999 -9999 -9999 -9999 -9999 -9999 -9999 -9999 -9999 -9999 -9999 -9999 -9999 -9999 -9999 -9999 -9999 -9999 -9999 -9999 -9999 -9999 -9999 -9999 -9999 -9999 -9999 -9999 -9999 -9999 -9999 -9999 -9999 -9999 -9999 -9999 -9999 -9999 -9999 -9999 -9999 -9999 -9999 -9999 -9999 -9999 -9999 -9999 -9999 -9999 -9999 -9999 -9999 -9999 -9999 -9999 -9999 -9999 -9999 -9999 -9999 -9999 -9999 -9999 1.09205E-1 1.08468E-1 1.08468E-1 1.08285E-1 9.55497E-2 9.47321E-2 9.48951E-2 1.00156E-1 8.76104E-2 8.46186E-2 8.70708E-2 8.54212E-2 7.77235E-2 9.45713E-2 1.11277E-1 1.29628E-1 1.38728E-1 1.65591E-1 2.12395E-1 3.17651E-1 3.29948E-1 2.67417E-1 2.03993E-1 2.07998E-1 2.47113E-1 2.11665E-1 1.27331E-1 1.19176E-1 1.69879E-1 2.0914E-1 2.46559E-1 2.37168E-1 1.94502E-1 1.12344E-1 1.12001E-1 1.60017E-1 1.21872E-1 1.22178E-1 1.26097E-1 1.08562E-1 8.30789E-2 9.66379E-2 8.69852E-2 8.67302E-2 7.81531E-2 7.92411E-2 7.58977E-2 6.87511E-2 4.58998E-2 4.05786E-2 3.73539E-2 5.73614E-2 6.26511E-2 5.89016E-2 3.94811E-2 4.78108E-2 4.24269E-2 4.22558E-2 2.38621E-2 2.11165E-2 1.74741E-2 1.56832E-2 9.66887E-3 1.20733E-2 1.19836E-2 1.37015E-2 1.22156E-2 1.16905E-2 6.32324E-3 7.78042E-3 4.91873E-3 2.96215E-3 4.13329E-3 3.60151E-3 4.09485E-3 3.4081E-3 2.11602E-3 1.77704E-3 7.57709E-4 7.38273E-4 1.52961E-3 3.02945E-3 5.0504E-3 3.65741E-3 6.97378E-3 1.49905E-2 1.45755E-2 9.78E-3 7.17704E-3 4.75245E-3 6.86066E-3 2.11376E-2 1.56749E-2 2.81074E-2 3.21988E-2 5.55711E-2 4.14743E-2 1.45305E-2 1.07286E-2 7.56379E-3 4.45687E-3 2.13156E-3 1.82121E-3 2.18328E-3 1.90876E-3 2.17082E-3 5.60564E-3 1.54499E-2 3.00549E-2 3.58257E-2 4.19576E-2 5.64321E-2 6.23729E-2 8.35135E-2 7.53166E-2 1.00825E-1 1.74516E-1 1.44786E-1 6.89766E-2 9.31984E-2 1.24587E-1 1.31844E-1 1.64245E-1 1.81441E-1 1.60126E-1 1.41473E-1 1.29261E-1 1.83762E-1 1.19004E-1 5.80863E-2 6.23562E-2 9.42962E-2 9.58357E-2 1.46838E-1 2.16284E-1 1.66549E-1 2.69999E-1 3.27655E-1 3.6499E-1 3.53255E-1 3.3006E-1 3.48727E-1 3.65818E-1 3.49469E-1 4.20411E-1 -9999 -9999 -9999 -9999 -9999 -9999 -9999 -9999 -9999 -9999 -9999 -9999 -9999 -9999 -9999 -9999 -9999 -9999 -9999 -9999 -9999 -9999 -9999 -9999 -9999
-9999 -9999 -9999 -9999 -9999 -9999 -9999 -9999 -9999 -9999 -9999 -9999 -9999 -9999 -9999 -9999 -9999 -9999 -9999 -9999 -9999 -9999 -9999 -9999 -9999 -9999 -9999 -9999 -9999 -9999 -9999 -9999 -9999 -9999 -9999 -9999 -9999 -9999 -9999 -9999 -9999 -9999 -9999 -9999 -9999 -9999 -9999 -9999 -9999 -9999 -9999 -9999 -9999 -9999 -9999 -9999 -9999 -9999 -9999 -9999 -9999 -9999 -9999 -9999 -9999 -9999 -9999 -9999 -9999 -9999 -9999 -9999 -9999 -9999 -9999 -9999 -9999 -9999 -9999 -9999 -9999 -9999 -9999 -9999 -9999 -9999 -9999 -9999 -9999 -9999 -9999 -9999 -9999 -9999 1.08285E-1 1.01947E-1 1.0939E-1 9.80397E-2 9.72035E-2 9.63735E-2 1.02579E-1 9.17978E-2 9.55844E-2 9.25088E-2 8.87486E-2 7.63704E-2 7.58352E-2 8.56253E-2 1.0831E-1 1.20076E-1 1.43455E-1 1.74299E-1 2.64245E-1 3.27477E-1 3.0915E-1 3.00751E-1 2.30453E-1 2.33727E-1 2.25766E-1 1.99978E-1 1.91342E-1 1.9844E-1 2.06648E-1 2.21589E-1 2.28277E-1 2.21763E-1 1.82334E-1 1.12713E-1 1.10057E-1 1.48001E-1 1.47357E-1 1.24362E-1 1.3341E-1 1.04175E-1 7.53314E-2 8.31193E-2 8.10344E-2 6.62636E-2 5.46487E-2 5.74124E-2 5.79216E-2 5.68069E-2 3.64215E-2 4.0231E-2 3.76414E-2 4.2145E-2 5.0801E-2 4.44811E-2 2.70283E-2 3.47463E-2 2.4881E-2 2.84531E-2 2.4466E-2 2.5126E-2 1.15065E-2 9.43576E-3 1.01959E-2 1.1016E-2 8.38531E-3 1.19849E-2 1.13139E-2 6.18658E-3 4.05771E-3 4.10281E-3 4.54196E-3 3.58775E-3 1.86556E-3 2.41479E-3 1.83689E-3 1.87623E-3 1.60113E-3 8.21296E-4 5.79051E-4 7.37897E-4 1.15228E-3 2.29191E-3 4.5533E-3 8.67051E-3 9.02193E-3 1.49753E-2 1.67645E-2 1.24378E-2 5.96618E-3 5.60045E-3 1.1642E-2 2.10392E-2 1.38906E-2 1.79993E-2 1.81484E-2 2.30416E-2 3.59332E-2 2.38566E-2 9.09778E-3 6.72143E-3 3.89083E-3 1.49666E-3 1.32514E-3 1.29909E-3 2.32831E-3 3.73512E-3 6.6858E-3 1.81423E-2 2.14323E-2 2.60686E-2 1.66072E-2 2.46419E-2 5.29218E-2 4.42818E-2 4.13E-2 7.72938E-2 1.1313E-1 1.82747E-1 2.10462E-1 1.38585E-1 1.69684E-1 1.87635E-1 1.87247E-1 1.80098E-1 1.80177E-1 1.75421E-1 2.0434E-1 2.06468E-1 1.4252E-1 6.88732E-2 5.28591E-2 4.79692E-2 3.73146E-2 5.88443E-2 1.32047E-1 1.33377E-1 1.71142E-1 1.79782E-1 2.11277E-1 1.73894E-1 2.01132E-1 2.13798E-1 3.35086E-1 3.34861E-1 4.66679E-1 -9999 -9999 -9999 -9999 -9999 -9999 -9999 -9999 -9999 -9999 -9999 -9999 -9999 -9999 -9999 -9999 -9999 -9999 -9999 -9999 -9999 -9999 -9999 -9999 -9999
-9999 -9999 -9999 -9999 -9999 -9999 -9999 -9999 -9999 -9999 -9999 -9999 -9999 -9999 -9999 -9999 -9999 -9999 -9999 -9999 -9999 -9999 -9999 -9999 -9999 -9999 -9999 -9999 -9999 -9999 -9999 -9999 -9999 -9999 -9999 -9999 -9999 -9999 -9999 -9999 -9999 -9999 -9999 -9999 -9999 -9999 -9999 -9999 -9999 -9999 -9999 -9999 -9999 -9999 -9999 -9999 -9999 -9999 -9999 -9999 -9999 -9999 -9999 -9999 -9999 -9999 -9999 -9999 -9999 -9999 -9999 -9999 -9999 -9999 -9999 -9999 -9999 -9999 -9999 -9999 -9999 -9999 -9999 -9999 -9999 -9999 -9999 -9999 -9999 -9999 -9999 -9999 -9999 1.01947E-1 1.01254E-1 1.07919E-1 9.7872E-2 9.90515E-2 9.88822E-2 1.04162E-1 9.24329E-2 9.22738E-2 9.62432E-2 9.28284E-2 7.95146E-2 8.18319E-2 7.9852E-2 8.34181E-2 9.55364E-2 1.29501E-1 1.68566E-1 2.30486E-1 2.97349E-1 3.08305E-1 3.35747E-1 3.24853E-1 2.85544E-1 2.62246E-1 2.46228E-1 2.48632E-1 2.32287E-1 2.33644E-1 2.3887E-1 2.33926E-1 2.56322E-1 2.25586E-1 1.6537E-1 9.23276E-2 9.68118E-2 1.36633E-1 1.48024E-1 1.22438E-1 1.03696E-1 1.06013E-1 8.71046E-2 8.20389E-2 6.43697E-2 6.65206E-2 5.25478E-2 6.08347E-2 6.47816E-2 6.388E-2 4.41425E-2 5.66921E-2 5.24538E-2 4.75658E-2 4.29863E-2 4.7718E-2 4.39958E-2 2.83831E-2 1.80036E-2 1.80914E-2 2.00559E-2 2.2521E-2 1.33589E-2 1.13306E-2 7.38475E-3 7.81034E-3 9.27298E-3 9.33481E-3 6.62754E-3 5.38266E-3 2.95122E-3 3.3245E-3 3.27572E-3 2.76992E-3 1.76865E-3 1.06754E-3 1.10305E-3 1.13386E-3 1.07123E-3 5.11453E-4 4.69918E-4 1.09056E-3 1.77798E-3 2.76076E-3 3.64338E-3 2.94403E-3 4.07179E-3 9.39543E-3 1.90572E-2 1.5077E-2 8.0143E-3 5.42558E-3 1.03879E-2 1.74512E-2 8.37586E-3 8.84318E-3 9.39543E-3 1.57534E-2 1.28723E-2 1.66921E-2 4.44056E-3 4.59563E-3 3.04425E-3 1.17433E-3 7.86124E-4 1.16015E-3 2.17751E-3 4.40175E-3 1.0194E-2 1.32901E-2 1.26403E-2 1.29766E-2 8.5218E-3 1.30244E-2 1.99101E-2 2.15998E-2 4.03977E-2 7.6166E-2 1.07646E-1 1.18909E-1 1.63731E-1 1.74858E-1 1.79681E-1 1.52532E-1 1.56193E-1 1.72092E-1 1.99335E-1 2.04764E-1 1.48812E-1 1.76992E-1 1.92912E-1 1.00573E-1 5.53865E-2 2.98358E-2 2.32766E-2 3.61423E-2 6.12476E-2 6.20913E-2 7.0613E-2 1.34385E-1 1.59607E-1 1.2133E-1 1.53092E-1 2.30156E-1 2.93923E-1 3.4226E-1 -9999 -9999 -9999 -9999 -9999 -9999 -9999 -9999 -9999 -9999 -9999 -9999 -9999 -9999 -9999 -9999 -9999 -9999 -9999 -9999 -9999 -9999 -9999 -9999 -9999 -9999
-9999 -9999 -9999 -9999 -9999 -9999 -9999 -9999 -9999 -9999 -9999 -9999 -9999 -9999 -9999 -9999 -9999 -9999 -9999 -9999 -9999 -9999 -9999 -9999 -9999 -9999 -9999 -9999 -9999 -9999 -9999 -9999 -9999 -9999 -9999 -9999 -9999 -9999 -9999 -9999 -9999 -9999 -9999 -9999 -9999 -9999 -9999 -9999 -9999 -9999 -9999 -9999 -9999 -9999 -9999 -9999 -9999 -9999 -9999 -9999 -9999 -9999 -9999 -9999 -9999 -9999 -9999 -9999 -9999 -9999 -9999 -9999 -9999 -9999 -9999 -9999 -9999 -9999 -9999 -9999 -9999 -9999 -9999 -9999 -9999 -9999 -9999 -9999 -9999 -9999 -9999 -9999 1.01774E-1 1.00565E-1 1.00051E-1 9.55497E-2 9.72035E-2 9.87132E-2 9.99015E-2 9.37149E-2 9.22738E-2 9.10093E-2 9.49295E-2 8.19127E-2 8.44418E-2 8.19749E-2 8.01322E-2 7.80499E-2 9.99726E-2 1.42066E-1 2.03734E-1 2.83831E-1 2.85358E-1 3.33117E-1 3.48199E-1 3.3332E-1 2.88569E-1 2.78944E-1 2.66981E-1 2.72391E-1 2.74455E-1 2.50631E-1 2.45325E-1 2.54965E-1 2.73485E-1 2.26967E-1 1.23053E-1 8.80284E-2 9.77041E-2 1.36817E-1 1.50473E-1 1.47477E-1 9.14733E-2 9.75071E-2 9.49232E-2 7.58826E-2 7.10407E-2 6.46845E-2 6.43231E-2 7.79877E-2 7.13548E-2 6.65306E-2 6.08565E-2 6.87838E-2 5.29466E-2 4.86689E-2 3.95023E-2 2.38995E-2 3.32309E-2 3.18462E-2 2.12127E-2 2.44794E-2 2.65146E-2 1.21929E-2 7.10776E-3 6.0165E-3 4.16353E-3 3.73021E-3 5.84003E-3 4.20664E-3 3.35553E-3 5.0906E-3 2.84875E-3 1.66956E-3 1.65597E-3 1.73473E-3 1.755E-3 1.37859E-3 1.16054E-3 7.44166E-4 5.98391E-4 3.42047E-4 3.76604E-4 5.67051E-4 1.27877E-3 2.0647E-3 1.94778E-3 2.52318E-3 4.97702E-3 1.16744E-2 2.15803E-2 1.56006E-2 1.32194E-2 8.65139E-3 1.11584E-2 8.10438E-3 7.02631E-3 5.52391E-3 7.09188E-3 1.22609E-2 6.97288E-3 5.8353E-3 3.22631E-3 2.51667E-3 1.27005E-3 6.59959E-4 4.81679E-4 1.03092E-3 1.0187E-3 1.69267E-3 3.04682E-3 5.35727E-3 4.86154E-3 6.57882E-3 7.58126E-3 1.11012E-2 1.32402E-2 1.47683E-2 3.55323E-2 4.93962E-2 7.98644E-2 9.93432E-2 1.15937E-1 1.38211E-1 1.27473E-1 9.5018E-2 9.62977E-2 1.41376E-1 1.48818E-1 2.43984E-1 1.83497E-1 2.2906E-1 1.88688E-1 1.05472E-1 6.9385E-2 3.96051E-2 3.73593E-2 3.60356E-2 3.93482E-2 3.59121E-2 6.9861E-2 1.19472E-1 1.11142E-1 9.77734E-2 1.11574E-1 1.71551E-1 2.25492E-1 3.26504E-1 -9999 -9999 -9999 -9999 -9999 -9999 -9999 -9999 -9999 -9999 -9999 -9999 -9999 -9999 -9999 -9999 -9999 -9999 -9999 -9999 -9999 -9999 -9999 -9999 -9999 -9999
-9999 -9999 -9999 -9999 -9999 -9999 -9999 -9999 -9999 -9999 -9999 -9999 -9999 -9999 -9999 -9999 -9999 -9999 -9999 -9999 -9999 -9999 -9999 -9999 -9999 -9999 -9999 -9999 -9999 -9999 -9999 -9999 -9999 -9999 -9999 -9999 -9999 -9999 -9999 -9999 -9999 -9999 -9999 -9999 -9999 -9999 -9999 -9999 -9999 -9999 -9999 -9999 -9999 -9999 -9999 -9999 -9999 -9999 -9999 -9999 -9999 -9999 -9999 -9999 -9999 -9999 -9999 -9999 -9999 -9999 -9999 -9999 -9999 -9999 -9999 -9999 -9999 -9999 -9999 -9999 -9999 -9999 -9999 -9999 -9999 -9999 -9999 -9999 -9999 -9999 -9999 1.02645E-1 1.01081E-1 9.95386E-2 8.78827E-2 8.81878E-2 9.50584E-2 9.73702E-2 9.38762E-2 9.35538E-2 9.22738E-2 9.62432E-2 8.30634E-2 8.59235E-2 8.41481E-2 8.25495E-2 7.60205E-2 7.6557E-2 9.10403E-2 1.43455E-1 2.22218E-1 2.67833E-1 3.01639E-1 3.27316E-1 3.09875E-1 2.82635E-1 2.69101E-1 2.60802E-1 2.52481E-1 2.15604E-1 2.38392E-1 2.67803E-1 2.63516E-1 2.80528E-1 2.61438E-1 1.82702E-1 1.19585E-1 9.23795E-2 9.81247E-2 1.27021E-1 1.2077E-1 1.35015E-1 1.17924E-1 1.06389E-1 1.04673E-1 7.35745E-2 7.4464E-2 5.95347E-2 8.07274E-2 8.31326E-2 6.76196E-2 6.23347E-2 7.31385E-2 5.57999E-2 3.09391E-2 3.91533E-2 4.06329E-2 2.29162E-2 2.31301E-2 2.67585E-2 1.81809E-2 1.44245E-2 1.79334E-2 1.25112E-2 6.33091E-3 6.77499E-3 5.40275E-3 4.9409E-3 2.64181E-3 1.76941E-3 1.65526E-3 3.47692E-3 2.55184E-3 1.48579E-3 1.39771E-3 1.03407E-3 1.22575E-3 1.36618E-3 8.44611E-4 5.68782E-4 8.6672E-4 6.80851E-4 5.78905E-4 1.38747E-3 3.27285E-3 6.0373E-3 6.81222E-3 5.63097E-3 8.89635E-3 1.07122E-2 2.09958E-2 1.97719E-2 9.3701E-3 1.29922E-2 2.15803E-2 7.68584E-3 5.79898E-3 4.2004E-3 4.5533E-3 6.28535E-3 4.09618E-3 2.34824E-3 3.62909E-3 2.65789E-3 9.19258E-4 6.9042E-4 4.08021E-4 4.94327E-4 6.26936E-4 1.23117E-3 1.74686E-3 2.72456E-3 2.37001E-3 3.62217E-3 4.17461E-3 1.03033E-2 9.26858E-3 1.40266E-2 2.0863E-2 2.60855E-2 6.2415E-2 8.94169E-2 7.48052E-2 9.90727E-2 6.49808E-2 7.21939E-2 4.76346E-2 5.47848E-2 1.04391E-1 1.97411E-1 1.80452E-1 1.97568E-1 1.50393E-1 1.01854E-1 6.22931E-2 7.79588E-2 1.39969E-1 9.1545E-2 5.90465E-2 4.51885E-2 4.98909E-2 6.87071E-2 7.20288E-2 8.64054E-2 8.83661E-2 1.03085E-1 1.78695E-1 3.21589E-1 -9999 -9999 -9999 -9999 -9999 -9999 -9999 -9999 -9999 -9999 -9999 -9999 -9999 -9999 -9999 -9999 -9999 -9999 -9999 -9999 -9999 -9999 -9999 -9999 -9999 -9999
-9999 -9999 -9999 -9999 -9999 -9999 -9999 -9999 -9999 -9999 -9999 -9999 -9999 -9999 -9999 -9999 -9999 -9999 -9999 -9999 -9999 -9999 -9999 -9999 -9999 -9999 -9999 -9999 -9999 -9999 -9999 -9999 -9999 -9999 -9999 -9999 -9999 -9999 -9999 -9999 -9999 -9999 -9999 -9999 -9999 -9999 -9999 -9999 -9999 -9999 -9999 -9999 -9999 -9999 -9999 -9999 -9999 -9999 -9999 -9999 -9999 -9999 -9999 -9999 -9999 -9999 -9999 -9999 -9999 -9999 -9999 -9999 -9999 -9999 -9999 -9999 -9999 -9999 -9999 -9999 -9999 -9999 -9999 -9999 -9999 -9999 -9999 -9999 -9999 -9999 -9999 1.016E-1 9.98796E-2 8.71241E-2 8.63713E-2 8.65214E-2 9.24755E-2 8.44042E-2 9.14816E-2 9.22738E-2 9.59958E-2 9.29585E-2 8.78116E-2 8.60729E-2 8.29828E-2 7.73681E-2 7.61543E-2 8.0327E-2 8.67319E-2 1.14665E-1 2.11665E-1 2.37467E-1 2.85739E-1 2.22252E-1 2.34358E-1 2.48934E-1 2.34264E-1 2.26369E-1 2.07289E-1 2.15042E-1 2.16251E-1 2.37957E-1 2.65158E-1 2.39835E-1 2.13503E-1 1.77575E-1 1.29954E-1 1.02419E-1 1.16686E-1 1.20985E-1 1.23083E-1 1.19724E-1 1.09959E-1 9.39122E-2 1.03706E-1 7.28578E-2 8.87358E-2 7.61288E-2 6.87172E-2 7.67608E-2 6.07038E-2 5.06207E-2 4.8807E-2 4.57205E-2 3.51305E-2 4.36264E-2 4.28334E-2 2.11084E-2 1.79176E-2 2.37568E-2 1.67945E-2 8.87076E-3 1.20513E-2 8.27323E-3 8.28157E-3 5.72708E-3 4.29702E-3 3.7948E-3 3.0339E-3 1.59033E-3 1.15009E-3 1.98734E-3 2.53064E-3 2.12617E-3 1.46295E-3 1.54646E-3 1.50769E-3 1.20119E-3 6.13313E-4 7.44814E-4 1.41894E-3 2.06137E-3 8.49193E-4 8.05513E-4 1.46835E-3 5.02761E-3 1.12342E-2 1.29454E-2 1.63144E-2 1.4498E-2 1.3395E-2 2.04306E-2 9.39543E-3 1.40227E-2 2.23164E-2 6.85451E-3 5.93031E-3 3.43282E-3 2.36506E-3 2.38645E-3 4.88578E-3 7.16979E-3 5.11707E-3 4.4043E-3 2.40973E-3 1.76004E-3 1.12302E-3 3.65707E-4 5.7037E-4 1.17727E-3 1.81715E-3 1.86665E-3 3.0262E-3 3.78384E-3 4.91839E-3 6.62501E-3 5.27753E-3 8.38638E-3 1.86586E-2 3.04463E-2 3.83518E-2 5.43431E-2 3.59664E-2 4.49078E-2 4.74545E-2 3.76022E-2 2.58516E-2 6.00125E-2 1.84833E-1 2.50871E-1 1.62665E-1 2.21414E-1 2.33588E-1 1.80249E-1 1.19605E-1 2.14048E-1 2.05635E-1 1.02418E-1 5.4369E-2 3.11814E-2 3.40729E-2 5.22842E-2 7.35666E-2 1.22431E-1 1.01949E-1 1.34402E-1 2.33733E-1 3.91069E-1 -9999 -9999 -9999 -9999 -9999 -9999 -9999 -9999 -9999 -9999 -9999 -9999 -9999 -9999 -9999 -9999 -9999 -9999 -9999 -9999 -9999 -9999 -9999 -9999 -9999 -9999
-9999 -9999 -9999 -9999 -9999 -9999 -9999 -9999 -9999 -9999 -9999 -9999 -9999 -9999 -9999 -9999 -9999 -9999 -9999 -9999 -9999 -9999 -9999 -9999 -9999 -9999 -9999 -9999 -9999 -9999 -9999 -9999 -9999 -9999 -9999 -9999 -9999 -9999 -9999 -9999 -9999 -9999 -9999 -9999 -9999 -9999 -9999 -9999 -9999 -9999 -9999 -9999 -9999 -9999 -9999 -9999 -9999 -9999 -9999 -9999 -9999 -9999 -9999 -9999 -9999 -9999 -9999 -9999 -9999 -9999 -9999 -9999 -9999 -9999 -9999 -9999 -9999 -9999 -9999 -9999 -9999 -9999 -9999 -9999 -9999 -9999 -9999 -9999 -9999 -9999 -9999 1.00737E-1 8.84938E-2 8.78827E-2 8.68223E-2 8.57732E-2 8.15133E-2 8.28031E-2 8.86794E-2 9.13239E-2 9.80334E-2 1.39996E-1 1.15552E-1 9.08214E-2 7.32073E-2 7.60205E-2 7.49576E-2 7.89317E-2 7.24339E-2 9.04909E-2 1.519E-1 2.06987E-1 1.69152E-1 1.7573E-1 2.0542E-1 2.15424E-1 2.05378E-1 1.61897E-1 1.91234E-1 2.04498E-1 2.04602E-1 2.40509E-1 2.09561E-1 1.91677E-1 1.67464E-1 1.62464E-1 1.46037E-1 1.10121E-1 1.13139E-1 1.18557E-1 1.16016E-1 1.06258E-1 9.11292E-2 8.12632E-2 7.69342E-2 8.23689E-2 9.16501E-2 9.59377E-2 7.74909E-2 6.58576E-2 4.27829E-2 3.85533E-2 4.58874E-2 3.30845E-2 3.58852E-2 4.29956E-2 4.03047E-2 2.32144E-2 1.59832E-2 1.70325E-2 1.11125E-2 6.46681E-3 9.8638E-3 5.43319E-3 6.79632E-3 3.73563E-3 2.325E-3 2.78557E-3 1.80788E-3 1.49928E-3 8.91196E-4 1.22918E-3 1.28132E-3 1.0847E-3 9.42242E-4 1.36973E-3 1.99394E-3 1.17918E-3 7.74251E-4 8.86736E-4 3.79974E-3 6.99715E-3 2.03799E-3 9.18295E-4 1.32408E-3 4.62746E-3 6.73802E-3 9.71206E-3 1.39033E-2 1.64805E-2 1.60376E-2 1.54584E-2 1.22895E-2 1.53427E-2 1.53314E-2 1.19067E-2 4.12672E-3 8.00107E-3 5.57002E-3 6.02135E-3 5.7457E-3 6.49274E-3 3.64236E-3 3.56115E-3 2.42311E-3 1.69028E-3 7.26906E-4 6.39996E-4 3.60893E-4 6.08323E-4 9.00209E-4 1.08727E-3 1.8161E-3 2.04859E-3 3.83319E-3 4.40894E-3 7.9267E-3 1.49161E-2 2.1187E-2 3.77574E-2 3.87078E-2 2.43392E-2 1.60956E-2 1.76087E-2 2.38953E-2 1.98188E-2 1.62066E-2 6.74966E-2 2.31673E-1 1.97411E-1 2.44565E-1 1.60934E-1 2.26274E-1 2.26694E-1 1.98978E-1 2.56199E-1 1.71633E-1 1.39302E-1 7.7966E-2 3.38623E-2 6.26702E-2 1.75942E-1 2.04147E-1 2.10712E-1 1.58895E-1 1.81533E-1 3.27375E-1 4.74698E-1 -9999 -9999 -9999 -9999 -9999 -9999 -9999 -9999 -9999 -9999 -9999 -9999 -9999 -9999 -9999 -9999 -9999 -9999 -9999 -9999 -9999 -9999 -9999 -9999 -9999 -9999
-9999 -9999 -9999 -9999 -9999 -9999 -9999 -9999 -9999 -9999 -9999 -9999 -9999 -9999 -9999 -9999 -9999 -9999 -9999 -9999 -9999 -9999 -9999 -9999 -9999 -9999 -9999 -9999 -9999 -9999 -9999 -9999 -9999 -9999 -9999 -9999 -9999 -9999 -9999 -9999 -9999 -9999 -9999 -9999 -9999 -9999 -9999 -9999 -9999 -9999 -9999 -9999 -9999 -9999 -9999 -9999 -9999 -9999 -9999 -9999 -9999 -9999 -9999 -9999 -9999 -9999 -9999 -9999 -9999 -9999 -9999 -9999 -9999 -9999 -9999 -9999 -9999 -9999 -9999 -9999 -9999 -9999 -9999 -9999 -9999 -9999 -9999 -9999 -9999 -9999 1.016E-1 8.97273E-2 9.06623E-2 9.12905E-2 9.68707E-2 8.45511E-2 8.30922E-2 8.29475E-2 8.79146E-2 8.04294E-2 1.05578E-1 1.46725E-1 1.47593E-1 9.14341E-2 7.47712E-2 7.60205E-2 7.4694E-2 6.90551E-2 6.91777E-2 7.88726E-2 8.89408E-2 9.28671E-2 1.03698E-1 1.16987E-1 1.33458E-1 1.59395E-1 1.42692E-1 1.58029E-1 1.81345E-1 1.9025E-1 1.99291E-1 1.74848E-1 1.45058E-1 1.25899E-1 1.30306E-1 1.3634E-1 1.19724E-1 1.13111E-1 1.20109E-1 1.20824E-1 1.26736E-1 1.23169E-1 9.0191E-2 9.09825E-2 9.00944E-2 9.47873E-2 8.28045E-2 9.3891E-2 5.66708E-2 5.73389E-2 5.24181E-2 5.25664E-2 5.45511E-2 3.68684E-2 2.49162E-2 3.0639E-2 3.81888E-2 1.79955E-2 1.30676E-2 1.02077E-2 7.89211E-3 5.30139E-3 8.01634E-3 4.83153E-3 6.04956E-3 3.7293E-3 1.97371E-3 1.28187E-3 1.22311E-3 1.02278E-3 5.66474E-4 8.15504E-4 1.25797E-3 1.10306E-3 1.4858E-3 2.06491E-3 1.80557E-3 8.39181E-4 6.89609E-4 1.41448E-3 5.80123E-3 9.09125E-3 3.18351E-3 2.06806E-3 1.51136E-3 2.3817E-3 4.69241E-3 5.95431E-3 6.75635E-3 1.15251E-2 1.48408E-2 1.40511E-2 1.10373E-2 1.03087E-2 6.36681E-3 9.10109E-3 6.54352E-3 4.37331E-3 8.37003E-3 7.74139E-3 6.51779E-3 4.66483E-3 3.08631E-3 2.68531E-3 2.20439E-3 1.34265E-3 9.5446E-4 9.88716E-4 9.2713E-4 4.75536E-4 6.20789E-4 9.9545E-4 9.8008E-4 1.35405E-3 1.98654E-3 3.03471E-3 5.95944E-3 1.08885E-2 1.68333E-2 2.45605E-2 4.42573E-2 3.66125E-2 1.79471E-2 2.16999E-2 1.84765E-2 1.28755E-2 2.37181E-2 5.92829E-2 1.49511E-1 2.01894E-1 1.80234E-1 2.52663E-1 2.32072E-1 2.7167E-1 2.39553E-1 2.15211E-1 1.72107E-1 2.13631E-1 1.15499E-1 5.75996E-2 7.01929E-2 3.19065E-1 3.71165E-1 2.97081E-1 1.96042E-1 1.74765E-1 3.16528E-1 -9999 -9999 -9999 -9999 -9999 -9999 -9999 -9999 -9999 -9999 -9999 -9999 -9999 -9999 -9999 -9999 -9999 -9999 -9999 -9999 -9999 -9999 -9999 -9999 -9999 -9999 -9999
-9999 -9999 -9999 -9999 -9999 -9999 -9999 -9999 -9999 -9999 -9999 -9999 -9999 -9999 -9999 -9999 -9999 -9999 -9999 -9999 -9999 -9999 -9999 -9999 -9999 -9999 -9999 -9999 -9999 -9999 -9999 -9999 -9999 -9999 -9999 -9999 -9999 -9999 -9999 -9999 -9999 -9999 -9999 -9999 -9999 -9999 -9999 -9999 -9999 -9999 -9999 -9999 -9999 -9999 -9999 -9999 -9999 -9999 -9999 -9999 -9999 -9999 -9999 -9999 -9999 -9999 -9999 -9999 -9999 -9999 -9999 -9999 -9999 -9999 -9999 -9999 -9999 -9999 -9999 -9999 -9999 -9999 -9999 -9999 -9999 -9999 -9999 -9999 -9999 -9999 9.09759E-2 9.1606E-2 9.43268E-2 1.03015E-1 9.28292E-2 9.10871E-2 8.78412E-2 8.58836E-2 8.08518E-2 8.76596E-2 1.05857E-1 1.15358E-1 1.01332E-1 9.22252E-2 9.13551E-2 8.85558E-2 7.7851E-2 7.67663E-2 7.94272E-2 7.76403E-2 7.40376E-2 7.87512E-2 8.76142E-2 1.01197E-1 1.11097E-1 1.03096E-1 1.23462E-1 1.3811E-1 1.61064E-1 1.6709E-1 1.69805E-1 1.30299E-1 1.18361E-1 1.14841E-1 9.50726E-2 1.05101E-1 1.07358E-1 1.0889E-1 1.14214E-1 1.18663E-1 1.03552E-1 1.00809E-1 7.4318E-2 8.28253E-2 9.32487E-2 8.89192E-2 8.87475E-2 7.31265E-2 4.95068E-2 5.93862E-2 5.11133E-2 3.7326E-2 5.14408E-2 4.28764E-2 2.58331E-2 2.39541E-2 2.54244E-2 2.20778E-2 1.29476E-2 8.81641E-3 6.8019E-3 4.13661E-3 5.439E-3 3.03E-3 4.9419E-3 3.11938E-3 2.13234E-3 1.16355E-3 7.12089E-4 7.80803E-4 9.58834E-4 8.83741E-4 2.15845E-3 2.43567E-3 2.84089E-3 2.63221E-3 1.4171E-3 7.39857E-4 5.89882E-4 1.49347E-3 2.74485E-3 5.69715E-3 6.80755E-3 6.13765E-3 5.67368E-3 4.79686E-3 8.33111E-3 8.90132E-3 7.57474E-3 1.47623E-2 1.67897E-2 1.25847E-2 9.07446E-3 7.97079E-3 6.74331E-3 5.43439E-3 4.2004E-3 7.01193E-3 9.99738E-3 7.87403E-3 6.12826E-3 5.52292E-3 4.76963E-3 3.65614E-3 2.04018E-3 1.56689E-3 1.06275E-3 2.5189E-3 1.91972E-3 1.34203E-3 2.62061E-3 1.46588E-3 8.80167E-4 1.13451E-3 2.23234E-3 3.00975E-3 4.26021E-3 6.88853E-3 1.20239E-2 9.56144E-3 2.04308E-2 6.29944E-2 5.20729E-2 5.90553E-2 3.79424E-2 3.3309E-2 6.00078E-2 1.17432E-1 1.62216E-1 2.11085E-1 2.06452E-1 1.84416E-1 2.45636E-1 2.94531E-1 2.91708E-1 2.52759E-1 2.67082E-1 2.2484E-1 1.4538E-1 8.3631E-2 1.13225E-1 3.61431E-1 4.30601E-1 3.25163E-1 2.25366E-1 2.93635E-1 5.01655E-1 -9999 -9999 -9999 -9999 -9999 -9999 -9999 -9999 -9999 -9999 -9999 -9999 -9999 -9999 -9999 -9999 -9999 -9999 -9999 -9999 -9999 -9999 -9999 -9999 -9999 -9999 -9999
-9999 -9999 -9999 -9999 -9999 -9999 -9999 -9999 -9999 -9999 -9999 -9999 -9999 -9999 -9999 -9999 -9999 -9999 -9999 -9999 -9999 -9999 -9999 -9999 -9999 -9999 -9999 -9999 -9999 -9999 -9999 -9999 -9999 -9999 -9999 -9999 -9999 -9999 -9999 -9999 -9999 -9999 -9999 -9999 -9999 -9999 -9999 -9999 -9999 -9999 -9999 -9999 -9999 -9999 -9999 -9999 -9999 -9999 -9999 -9999 -9999 -9999 -9999 -9999 -9999 -9999 -9999 -9999 -9999 -9999 -9999 -9999 -9999 -9999 -9999 -9999 -9999 -9999 -9999 -9999 -9999 -9999 -9999 -9999 -9999 -9999 -9999 -9999 -9999 9.06623E-2 9.12905E-2 9.33585E-2 1.0319E-1 9.55793E-2 9.84005E-2 1.04543E-1 1.01566E-1 8.97262E-2 9.80334E-2 1.05221E-1 1.11737E-1 1.00131E-1 1.04937E-1 1.0282E-1 1.1013E-1 1.08915E-1 1.21968E-1 1.31733E-1 1.23041E-1 8.66717E-2 8.12083E-2 8.31461E-2 8.5168E-2 8.3894E-2 9.90194E-2 1.18233E-1 1.20914E-1 1.36984E-1 1.49102E-1 1.5947E-1 1.64853E-1 1.71064E-1 1.71222E-1 1.47569E-1 1.34368E-1 1.27837E-1 1.20524E-1 1.17758E-1 1.15212E-1 1.04286E-1 1.06485E-1 1.13949E-1 9.30311E-2 1.06043E-1 9.08525E-2 6.81954E-2 7.03897E-2 5.7205E-2 4.52123E-2 4.8032E-2 4.62538E-2 3.12888E-2 4.31026E-2 2.9154E-2 2.04269E-2 1.53181E-2 1.6849E-2 1.79187E-2 1.28397E-2 1.0088E-2 6.95496E-3 4.02299E-3 2.99593E-3 1.47879E-3 2.97199E-3 1.81644E-3 1.02344E-3 1.08797E-3 6.90794E-4 8.46647E-4 1.48098E-3 1.07144E-3 1.56792E-3 1.77553E-3 2.2914E-3 3.21878E-3 1.57468E-3 7.74399E-4 8.15504E-4 2.24222E-3 4.59355E-3 7.22198E-3 8.42196E-3 1.07719E-2 1.00488E-2 8.82933E-3 1.43598E-2 1.39681E-2 1.39681E-2 1.83885E-2 1.37722E-2 8.41106E-3 6.51241E-3 5.70816E-3 4.64371E-3 3.67617E-3 5.79025E-3 6.87002E-3 9.26839E-3 5.14743E-3 4.78803E-3 4.27426E-3 3.0742E-3 3.5752E-3 3.7866E-3 1.83912E-3 1.52961E-3 2.8588E-3 4.45687E-3 3.30803E-3 5.26285E-3 5.55975E-3 6.82265E-3 1.87733E-3 3.25836E-3 3.73574E-3 4.49004E-3 5.86594E-3 4.92083E-3 4.4771E-3 1.15843E-2 3.64143E-2 7.65049E-2 8.1241E-2 6.58168E-2 1.18768E-1 1.21489E-1 1.54614E-1 1.59012E-1 2.15795E-1 1.87781E-1 1.36788E-1 1.58152E-1 2.24831E-1 3.07179E-1 3.2889E-1 3.13871E-1 3.27663E-1 3.30777E-1 2.86451E-1 2.32656E-1 3.31044E-1 4.68013E-1 4.6535E-1 4.19333E-1 3.99327E-1 -9999 -9999 -9999 -9999 -9999 -9999 -9999 -9999 -9999 -9999 -9999 -9999 -9999 -9999 -9999 -9999 -9999 -9999 -9999 -9999 -9999 -9999 -9999 -9999 -9999 -9999 -9999 -9999
-9999 -9999 -9999 -9999 -9999 -9999 -9999 -9999 -9999 -9999 -9999 -9999 -9999 -9999 -9999 -9999 -9999 -9999 -9999 -9999 -9999 -9999 -9999 -9999 -9999 -9999 -9999 -9999 -9999 -9999 -9999 -9999 -9999 -9999 -9999 -9999 -9999 -9999 -9999 -9999 -9999 -9999 -9999 -9999 -9999 -9999 -9999 -9999 -9999 -9999 -9999 -9999 -9999 -9999 -9999 -9999 -9999 -9999 -9999 -9999 -9999 -9999 -9999 -9999 -9999 -9999 -9999 -9999 -9999 -9999 -9999 -9999 -9999 -9999 -9999 -9999 -9999 -9999 -9999 -9999 -9999 -9999 -9999 -9999 -9999 -9999 -9999 -9999 -9999 8.94175E-2 9.06623E-2 9.40031E-2 8.74591E-2 9.64016E-2 9.90748E-2 1.05791E-1 9.33504E-2 1.0178E-1 1.3751E-1 1.3404E-1 1.19831E-1 1.27332E-1 1.25247E-1 1.23394E-1 1.21032E-1 1.4001E-1 1.72599E-1 1.98772E-1 1.60021E-1 1.23996E-1 1.03522E-1 9.75281E-2 8.7249E-2 8.80106E-2 9.25061E-2 1.05808E-1 1.16999E-1 1.19585E-1 1.27557E-1 1.2094E-1 1.27127E-1 1.48294E-1 1.54402E-1 1.53153E-1 1.50037E-1 1.44958E-1 1.38606E-1 1.1484E-1 1.051E-1 1.15551E-1 1.1039E-1 1.23153E-1 1.02506E-1 8.10921E-2 8.24856E-2 6.43771E-2 5.7797E-2 7.32361E-2 6.27832E-2 4.89662E-2 4.40961E-2 3.3937E-2 2.42464E-2 2.04269E-2 1.14809E-2 1.50974E-2 1.61133E-2 1.28984E-2 7.66289E-3 7.52296E-3 4.31848E-3 3.36201E-3 2.74368E-3 1.41496E-3 2.10346E-3 1.651E-3 8.05193E-4 6.57927E-4 5.87508E-4 9.12387E-4 1.95094E-3 1.75126E-3 2.25524E-3 1.93007E-3 2.99846E-3 2.98209E-3 1.82588E-3 1.87709E-3 1.22236E-3 1.20819E-3 2.05904E-3 3.64089E-3 4.82896E-3 9.09745E-3 1.57354E-2 1.6339E-2 1.71827E-2 1.6635E-2 1.6187E-2 1.57851E-2 1.22888E-2 7.61063E-3 9.22657E-3 1.23765E-2 9.86119E-3 7.70956E-3 7.31971E-3 8.42509E-3 6.40239E-3 4.08803E-3 3.52766E-3 4.86687E-3 3.96756E-3 2.22534E-3 3.59341E-3 1.94786E-3 2.58685E-3 3.57424E-3 6.66828E-3 7.22702E-3 1.16976E-2 4.63421E-3 7.13083E-3 1.16816E-2 1.24537E-2 7.41784E-3 9.38724E-3 1.0453E-2 7.3868E-3 9.42585E-3 8.26466E-3 1.6021E-2 4.79651E-2 7.6177E-2 1.0998E-1 1.48941E-1 1.52532E-1 1.21637E-1 1.03761E-1 1.5809E-1 1.56848E-1 8.55874E-2 7.38234E-2 1.14351E-1 1.90673E-1 2.95369E-1 2.7816E-1 4.11821E-1 4.48338E-1 4.57188E-1 4.36171E-1 4.68703E-1 5.03088E-1 5.032E-1 4.37831E-1 4.89369E-1 -9999 -9999 -9999 -9999 -9999 -9999 -9999 -9999 -9999 -9999 -9999 -9999 -9999 -9999 -9999 -9999 -9999 -9999 -9999 -9999 -9999 -9999 -9999 -9999 -9999 -9999 -9999 -9999
-9999 -9999 -9999 -9999 -9999 -9999 -9999 -9999 -9999 -9999 -9999 -9999 -9999 -9999 -9999 -9999 -9999 -9999 -9999 -9999 -9999 -9999 -9999 -9999 -9999 -9999 -9999 -9999 -9999 -9999 -9999 -9999 -9999 -9999 -9999 -9999 -9999 -9999 -9999 -9999 -9999 -9999 -9999 -9999 -9999 -9999 -9999 -9999 -9999 -9999 -9999 -9999 -9999 -9999 -9999 -9999 -9999 -9999 -9999 -9999 -9999 -9999 -9999 -9999 -9999 -9999 -9999 -9999 -9999 -9999 -9999 -9999 -9999 -9999 -9999 -9999 -9999 -9999 -9999 -9999 -9999 -9999 -9999 -9999 -9999 -9999 -9999 -9999 -9999 8.78827E-2 9.01937E-2 8.4039E-2 9.29891E-2 9.62367E-2 9.75633E-2 9.09724E-2 8.80373E-2 9.23208E-2 1.01015E-1 1.06189E-1 1.1916E-1 1.35453E-1 1.27192E-1 1.37305E-1 1.49998E-1 1.6781E-1 1.88696E-1 1.61856E-1 1.4787E-1 1.39526E-1 1.40372E-1 1.18662E-1 1.1421E-1 1.24675E-1 1.3896E-1 1.10588E-1 9.77288E-2 9.24108E-2 9.36244E-2 9.38821E-2 8.3797E-2 9.26461E-2 1.04456E-1 1.2895E-1 1.43823E-1 1.42448E-1 1.19636E-1 1.16774E-1 1.12995E-1 1.11336E-1 1.14256E-1 1.20321E-1 8.12508E-2 9.1375E-2 9.48198E-2 7.27921E-2 5.95829E-2 4.95898E-2 5.09941E-2 4.90823E-2 4.26362E-2 3.16019E-2 2.55676E-2 2.37435E-2 2.3343E-2 1.18078E-2 1.52033E-2 1.10901E-2 5.12227E-3 5.28479E-3 2.70669E-3 1.88738E-3 1.47244E-3 1.52467E-3 1.21787E-3 1.21473E-3 1.9309E-3 1.14862E-3 1.04078E-3 1.24116E-3 2.71902E-3 2.68996E-3 3.31042E-3 3.22406E-3 3.26099E-3 4.22355E-3 2.61601E-3 1.49649E-3 8.28301E-4 1.36277E-3 2.4634E-3 3.41106E-3 4.18621E-3 3.98365E-3 6.58182E-3 9.19313E-3 1.26323E-2 1.60391E-2 1.66804E-2 1.19306E-2 9.62715E-3 1.31042E-2 1.21045E-2 9.48429E-3 8.6439E-3 7.4514E-3 6.94546E-3 4.27686E-3 4.34936E-3 3.26102E-3 2.20821E-3 2.70501E-3 3.11461E-3 2.28232E-3 2.29191E-3 1.63009E-3 2.94695E-3 6.49153E-3 6.81222E-3 1.21765E-2 1.81484E-2 1.0058E-2 6.55786E-3 1.17314E-2 1.95261E-2 1.11622E-2 1.21366E-2 1.50653E-2 1.70291E-2 1.92079E-2 1.44381E-2 1.14185E-2 1.79019E-2 3.05026E-2 6.56924E-2 8.79121E-2 1.19502E-1 7.71496E-2 4.50715E-2 5.95497E-2 7.93887E-2 6.07392E-2 3.53905E-2 4.56947E-2 1.43322E-1 2.09258E-1 2.1766E-1 3.04306E-1 3.35199E-1 3.40782E-1 3.91466E-1 4.49954E-1 4.94275E-1 4.64318E-1 5.00204E-1 5.16752E-1 4.94864E-1 -9999 -9999 -9999 -9999 -9999 -9999 -9999 -9999 -9999 -9999 -9999 -9999 -9999 -9999 -9999 -9999 -9999 -9999 -9999 -9999 -9999 -9999 -9999 -9999 -9999 -9999 -9999
-9999 -9999 -9999 -9999 -9999 -9999 -9999 -9999 -9999 -9999 -9999 -9999 -9999 -9999 -9999 -9999 -9999 -9999 -9999 -9999 -9999 -9999 -9999 -9999 -9999 -9999 -9999 -9999 -9999 -9999 -9999 -9999 -9999 -9999 -9999 -9999 -9999 -9999 -9999 -9999 -9999 -9999 -9999 -9999 -9999 -9999 -9999 -9999 -9999 -9999 -9999 -9999 -9999 -9999 -9999 -9999 -9999 -9999 -9999 -9999 -9999 -9999 -9999 -9999 -9999 -9999 -9999 -9999 -9999 -9999 -9999 -9999 -9999 -9999 -9999 -9999 -9999 -9999 -9999 -9999 -9999 -9999 -9999 -9999 -9999 -9999 -9999 -9999 9.05059E-2 8.81878E-2 7.93401E-2 8.3022E-2 9.25103E-2 9.47631E-2 8.48126E-2 8.86481E-2 8.71279E-2 8.9344E-2 7.61693E-2 7.79898E-2 7.99243E-2 9.43088E-2 1.20157E-1 1.30945E-1 1.46661E-1 1.50721E-1 1.29065E-1 1.29065E-1 1.36609E-1 1.38623E-1 1.33621E-1 1.40931E-1 1.47798E-1 1.63759E-1 1.79031E-1 1.94952E-1 1.7087E-1 1.34405E-1 1.0488E-1 8.77136E-2 8.45307E-2 8.43968E-2 8.43968E-2 9.57473E-2 1.07973E-1 1.16983E-1 1.26178E-1 1.24881E-1 1.17715E-1 1.19064E-1 9.87744E-2 9.86254E-2 8.80741E-2 7.41033E-2 9.08738E-2 6.55858E-2 7.21874E-2 4.77321E-2 4.02273E-2 4.29398E-2 3.76177E-2 3.74639E-2 2.88523E-2 2.58484E-2 2.14898E-2 1.20078E-2 7.34036E-3 4.98352E-3 5.23078E-3 4.74837E-3 1.99678E-3 1.90532E-3 2.22154E-3 2.63842E-3 1.5319E-3 2.54923E-3 3.52562E-3 1.57875E-3 2.00453E-3 2.13537E-3 2.62842E-3 3.8983E-3 5.3106E-3 4.55974E-3 3.90016E-3 2.07128E-3 1.51823E-3 1.29003E-3 2.18713E-3 1.98533E-3 3.28474E-3 6.96124E-3 8.96532E-3 4.76222E-3 5.9676E-3 8.47755E-3 1.3248E-2 1.23164E-2 1.52733E-2 1.25364E-2 1.48777E-2 1.25829E-2 8.64873E-3 6.48764E-3 7.27932E-3 7.99656E-3 3.75415E-3 3.29564E-3 4.48754E-3 3.86866E-3 3.15323E-3 1.8017E-3 1.35479E-3 1.09562E-3 9.03307E-4 1.49312E-3 3.77004E-3 6.47499E-3 9.96155E-3 1.88846E-2 2.69692E-2 2.49197E-2 1.24884E-2 2.05408E-2 1.7747E-2 5.04788E-3 6.38463E-3 1.02351E-2 1.9426E-2 3.02973E-2 1.95607E-2 2.555E-2 2.12731E-2 5.01367E-2 4.92524E-2 7.82419E-2 1.13899E-1 8.54213E-2 2.92266E-2 1.60449E-2 2.71741E-2 3.4596E-2 2.09427E-2 6.58043E-2 1.10793E-1 8.8283E-2 1.54565E-1 1.57708E-1 2.20057E-1 2.04302E-1 2.29204E-1 2.66082E-1 3.57157E-1 4.93571E-1 4.49856E-1 4.96814E-1 4.84821E-1 -9999 -9999 -9999 -9999 -9999 -9999 -9999 -9999 -9999 -9999 -9999 -9999 -9999 -9999 -9999 -9999 -9999 -9999 -9999 -9999 -9999 -9999 -9999 -9999 -9999 -9999 -9999
-9999 -9999 -9999 -9999 -9999 -9999 -9999 -9999 -9999 -9999 -9999 -9999 -9999 -9999 -9999 -9999 -9999 -9999 -9999 -9999 -9999 -9999 -9999 -9999 -9999 -9999 -9999 -9999 -9999 -9999 -9999 -9999 -9999 -9999 -9999 -9999 -9999 -9999 -9999 -9999 -9999 -9999 -9999 -9999 -9999 -9999 -9999 -9999 -9999 -9999 -9999 -9999 -9999 -9999 -9999 -9999 -9999 -9999 -9999 -9999 -9999 -9999 -9999 -9999 -9999 -9999 -9999 -9999 -9999 -9999 -9999 -9999 -9999 -9999 -9999 -9999 -9999 -9999 -9999 -9999 -9999 -9999 -9999 -9999 -9999 -9999 -9999 -9999 9.51405E-2 8.01765E-2 7.83741E-2 8.01765E-2 8.31666E-2 8.09219E-2 8.10632E-2 8.95715E-2 1.05651E-1 1.19433E-1 1.11514E-1 9.04927E-2 7.55645E-2 6.58459E-2 8.10469E-2 1.0352E-1 1.15512E-1 1.10083E-1 1.19816E-1 1.2162E-1 1.23038E-1 1.19514E-1 1.22929E-1 1.33621E-1 1.54844E-1 1.60233E-1 2.17687E-1 2.36993E-1 2.33307E-1 1.93726E-1 1.35562E-1 1.23544E-1 1.17048E-1 1.08823E-1 9.99439E-2 8.49183E-2 9.46824E-2 1.07074E-1 1.09422E-1 1.07247E-1 1.04447E-1 8.98944E-2 9.07822E-2 8.35226E-2 9.07598E-2 7.76296E-2 8.01847E-2 5.38209E-2 4.61789E-2 4.11155E-2 4.15191E-2 3.45405E-2 2.5848E-2 2.89227E-2 2.8221E-2 1.48729E-2 1.33017E-2 1.17117E-2 7.67157E-3 3.35049E-3 3.78997E-3 3.67301E-3 2.14733E-3 3.57137E-3 4.38346E-3 3.29703E-3 2.03406E-3 3.67258E-3 4.23176E-3 1.82443E-3 3.54464E-3 3.69383E-3 2.64315E-3 5.01212E-3 6.79837E-3 3.98086E-3 2.49733E-3 1.27223E-3 1.1923E-3 2.01725E-3 5.31617E-3 4.90443E-3 3.78185E-3 8.27653E-3 1.28862E-2 1.06131E-2 1.00398E-2 1.65261E-2 1.64769E-2 1.41205E-2 1.24487E-2 1.20614E-2 8.85888E-3 7.91275E-3 8.91868E-3 4.96007E-3 5.95508E-3 7.80858E-3 5.86415E-3 5.92905E-3 4.17176E-3 2.78617E-3 3.60574E-3 2.66464E-3 1.70943E-3 1.87243E-3 1.17197E-3 1.08453E-3 2.20132E-3 2.89029E-3 5.16638E-3 1.22471E-2 3.49271E-2 3.68684E-2 2.1273E-2 3.58316E-2 3.55773E-2 7.19269E-3 6.09242E-3 8.70932E-3 1.19513E-2 2.65867E-2 3.97473E-2 4.69576E-2 3.10862E-2 5.94293E-2 7.75253E-2 8.70276E-2 8.37978E-2 8.58593E-2 5.27615E-2 1.93731E-2 1.16432E-2 1.59623E-2 1.81424E-2 3.82449E-2 4.05517E-2 5.37791E-2 7.95701E-2 1.13041E-1 1.51304E-1 1.09229E-1 1.33717E-1 1.75414E-1 2.70866E-1 4.84336E-1 4.4492E-1 4.97243E-1 -9999 -9999 -9999 -9999 -9999 -9999 -9999 -9999 -9999 -9999 -9999 -9999 -9999 -9999 -9999 -9999 -9999 -9999 -9999 -9999 -9999 -9999 -9999 -9999 -9999 -9999 -9999 -9999
-9999 -9999 -9999 -9999 -9999 -9999 -9999 -9999 -9999 -9999 -9999 -9999 -9999 -9999 -9999 -9999 -9999 -9999 -9999 -9999 -9999 -9999 -9999 -9999 -9999 -9999 -9999 -9999 -9999 -9999 -9999 -9999 -9999 -9999 -9999 -9999 -9999 -9999 -9999 -9999 -9999 -9999 -9999 -9999 -9999 -9999 -9999 -9999 -9999 -9999 -9999 -9999 -9999 -9999 -9999 -9999 -9999 -9999 -9999 -9999 -9999 -9999 -9999 -9999 -9999 -9999 -9999 -9999 -9999 -9999 -9999 -9999 -9999 -9999 -9999 -9999 -9999 -9999 -9999 -9999 -9999 -9999 -9999 -9999 -9999 -9999 -9999 9.91321E-2 8.67052E-2 8.1446E-2 7.31259E-2 7.81001E-2 7.07579E-2 7.17635E-2 7.80071E-2 8.88687E-2 1.43218E-1 1.84179E-1 1.74216E-1 1.39032E-1 9.6932E-2 7.36658E-2 6.99904E-2 7.00066E-2 8.45149E-2 1.01157E-1 1.0861E-1 1.18429E-1 1.06886E-1 1.08155E-1 1.17738E-1 1.30382E-1 1.34945E-1 1.59365E-1 2.0089E-1 2.2692E-1 2.34266E-1 1.76864E-1 1.46586E-1 1.42064E-1 1.41082E-1 1.42498E-1 1.21673E-1 1.04395E-1 9.86236E-2 1.01832E-1 1.04476E-1 9.35115E-2 9.21085E-2 9.04999E-2 8.8484E-2 8.75356E-2 8.68523E-2 8.09026E-2 6.0514E-2 5.38467E-2 4.72723E-2 4.75959E-2 4.80637E-2 4.24817E-2 2.80183E-2 1.62193E-2 2.45782E-2 1.99121E-2 1.50388E-2 8.28691E-3 6.03344E-3 3.48553E-3 1.91931E-3 1.9602E-3 2.01838E-3 3.65257E-3 6.58448E-3 5.21244E-3 4.53327E-3 6.87211E-3 7.30521E-3 3.45298E-3 4.21238E-3 7.20786E-3 7.09238E-3 7.74082E-3 6.7232E-3 2.15952E-3 1.08104E-3 1.58263E-3 3.55156E-3 3.69786E-3 5.70696E-3 1.06131E-2 7.04704E-3 6.22048E-3 1.12187E-2 1.60763E-2 1.25354E-2 1.65791E-2 1.41452E-2 1.23097E-2 1.21268E-2 6.75681E-3 5.68751E-3 6.13731E-3 4.12649E-3 4.56147E-3 6.80241E-3 7.25164E-3 6.44617E-3 4.29859E-3 3.88859E-3 3.06022E-3 1.77476E-3 2.43462E-3 2.2225E-3 5.70813E-3 4.93571E-3 3.55162E-3 5.51891E-3 3.83185E-3 6.64452E-3 1.47969E-2 3.78776E-2 4.95359E-2 3.78776E-2 4.82317E-2 3.68684E-2 1.203E-2 9.22455E-3 6.07839E-3 7.12601E-3 1.57617E-2 2.81251E-2 2.9353E-2 5.70263E-2 6.56314E-2 5.26856E-2 3.96275E-2 4.12978E-2 2.82872E-2 4.86711E-2 2.73837E-2 1.38207E-2 9.50744E-3 1.70569E-2 2.19385E-2 4.95945E-2 5.81407E-2 4.91434E-2 6.38452E-2 1.27869E-1 1.13275E-1 1.0789E-1 1.47894E-1 1.79343E-1 3.75928E-1 4.53303E-1 -9999 -9999 -9999 -9999 -9999 -9999 -9999 -9999 -9999 -9999 -9999 -9999 -9999 -9999 -9999 -9999 -9999 -9999 -9999 -9999 -9999 -9999 -9999 -9999 -9999 -9999 -9999 -9999 -9999
-9999 -9999 -9999 -9999 -9999 -9999 -9999 -9999 -9999 -9999 -9999 -9999 -9999 -9999 -9999 -9999 -9999 -9999 -9999 -9999 -9999 -9999 -9999 -9999 -9999 -9999 -9999 -9999 -9999 -9999 -9999 -9999 -9999 -9999 -9999 -9999 -9999 -9999 -9999 -9999 -9999 -9999 -9999 -9999 -9999 -9999 -9999 -9999 -9999 -9999 -9999 -9999 -9999 -9999 -9999 -9999 -9999 -9999 -9999 -9999 -9999 -9999 -9999 -9999 -9999 -9999 -9999 -9999 -9999 -9999 -9999 -9999 -9999 -9999 -9999 -9999 -9999 -9999 -9999 -9999 -9999 -9999 -9999 -9999 -9999 -9999 9.38416E-2 9.59603E-2 8.41852E-2 7.54776E-2 7.31259E-2 6.39064E-2 6.81789E-2 6.87851E-2 7.40734E-2 1.04368E-1 1.72113E-1 2.18512E-1 2.08427E-1 1.56167E-1 1.35969E-1 1.10579E-1 7.5381E-2 6.6448E-2 7.40686E-2 8.82543E-2 1.03591E-1 9.6263E-2 9.70882E-2 1.04388E-1 1.07248E-1 1.13505E-1 1.36144E-1 1.60815E-1 1.69957E-1 1.47125E-1 1.3862E-1 1.13477E-1 1.03282E-1 1.0003E-1 9.41912E-2 1.12193E-1 1.19117E-1 1.16431E-1 1.15098E-1 1.06581E-1 8.92611E-2 8.77863E-2 8.73181E-2 8.491E-2 8.66841E-2 7.22358E-2 6.3738E-2 6.06403E-2 4.46866E-2 4.61078E-2 4.77108E-2 4.60283E-2 3.52501E-2 2.90368E-2 2.17654E-2 1.56808E-2 2.01757E-2 1.09978E-2 1.25795E-2 6.36804E-3 4.09188E-3 2.66121E-3 3.80955E-3 3.0041E-3 3.43819E-3 3.80654E-3 6.06393E-3 9.7369E-3 9.45428E-3 1.20358E-2 1.17522E-2 4.6733E-3 3.53552E-3 8.95586E-3 1.1738E-2 8.22907E-3 4.72333E-3 2.86559E-3 2.5637E-3 4.12516E-3 3.53066E-3 8.1917E-3 9.55734E-3 1.26549E-2 1.06131E-2 9.49726E-3 1.28862E-2 1.28152E-2 1.56343E-2 1.45249E-2 1.13083E-2 1.26529E-2 9.17188E-3 7.11647E-3 5.91425E-3 4.37075E-3 2.54921E-3 3.82358E-3 6.902E-3 6.60972E-3 4.08161E-3 2.99158E-3 2.06576E-3 2.84698E-3 1.86719E-3 2.50578E-3 4.95369E-3 7.23125E-3 1.092E-2 7.62648E-3 1.4594E-2 6.36507E-3 3.43909E-3 1.05986E-2 1.91017E-2 3.65966E-2 5.8089E-2 6.28687E-2 5.36519E-2 4.82317E-2 1.40704E-2 8.70002E-3 5.56928E-3 1.16613E-2 2.07414E-2 1.65289E-2 2.20938E-2 4.60138E-2 2.88729E-2 1.80805E-2 1.62066E-2 1.12259E-2 2.32921E-2 2.08721E-2 1.17197E-2 2.35987E-2 7.38064E-2 8.20192E-2 1.69494E-1 1.70195E-1 1.33878E-1 8.91873E-2 1.05154E-1 9.54917E-2 9.58429E-2 1.11158E-1 1.52248E-1 3.77283E-1 -9999 -9999 -9999 -9999 -9999 -9999 -9999 -9999 -9999 -9999 -9999 -9999 -9999 -9999 -9999 -9999 -9999 -9999 -9999 -9999 -9999 -9999 -9999 -9999 -9999 -9999 -9999 -9999 -9999 -9999
-9999 -9999 -9999 -9999 -9999 -9999 -9999 -9999 -9999 -9999 -9999 -9999 -9999 -9999 -9999 -9999 -9999 -9999 -9999 -9999 -9999 -9999 -9999 -9999 -9999 -9999 -9999 -9999 -9999 -9999 -9999 -9999 -9999 -9999 -9999 -9999 -9999 -9999 -9999 -9999 -9999 -9999 -9999 -9999 -9999 -9999 -9999 -9999 -9999 -9999 -9999 -9999 -9999 -9999 -9999 -9999 -9999 -9999 -9999 -9999 -9999 -9999 -9999 -9999 -9999 -9999 -9999 -9999 -9999 -9999 -9999 -9999 -9999 -9999 -9999 -9999 -9999 -9999 -9999 -9999 -9999 -9999 -9999 -9999 -9999 -9999 8.69007E-2 8.34565E-2 7.74892E-2 7.54776E-2 6.51684E-2 6.37928E-2 6.3115E-2 6.51684E-2 8.18941E-2 1.43218E-1 2.0998E-1 2.23355E-1 1.89363E-1 1.64011E-1 1.55424E-1 1.46255E-1 1.09344E-1 9.05676E-2 8.00012E-2 8.81019E-2 8.4518E-2 9.49556E-2 9.7254E-2 1.04742E-1 9.41637E-2 1.02825E-1 1.0636E-1 1.16189E-1 1.04234E-1 1.08274E-1 9.9843E-2 9.1537E-2 8.35641E-2 7.20662E-2 7.19072E-2 8.10165E-2 9.37785E-2 1.17002E-1 1.00688E-1 9.62953E-2 9.74705E-2 9.55946E-2 9.75236E-2 9.3579E-2 7.2792E-2 6.9819E-2 6.50763E-2 6.29227E-2 4.98074E-2 4.14806E-2 4.68958E-2 4.24394E-2 3.07778E-2 2.99626E-2 2.09216E-2 1.24351E-2 1.53898E-2 9.76996E-3 8.94184E-3 6.47603E-3 4.22295E-3 2.77708E-3 5.46511E-3 4.42738E-3 5.66303E-3 4.45042E-3 5.23373E-3 9.48527E-3 1.45753E-2 1.77399E-2 1.19706E-2 5.53584E-3 8.37149E-3 8.71356E-3 1.32343E-2 6.72311E-3 3.30922E-3 2.35145E-3 4.11588E-3 9.06881E-3 7.03336E-3 9.52961E-3 1.24123E-2 1.14463E-2 1.36158E-2 1.19843E-2 1.50881E-2 1.42272E-2 1.51411E-2 1.41889E-2 1.17323E-2 1.0006E-2 6.87001E-3 4.60154E-3 4.54212E-3 4.05451E-3 2.10048E-3 2.7873E-3 4.29452E-3 5.40026E-3 4.40522E-3 2.44644E-3 2.25911E-3 1.77553E-3 2.95368E-3 5.37064E-3 9.01992E-3 1.08424E-2 1.43552E-2 1.73821E-2 2.27973E-2 6.57813E-3 3.44933E-3 6.08879E-3 1.06134E-2 2.37447E-2 4.66233E-2 7.54801E-2 7.22922E-2 6.1236E-2 2.21331E-2 1.21435E-2 5.24241E-3 8.44653E-3 1.28205E-2 1.09449E-2 1.59714E-2 2.85219E-2 2.67374E-2 1.824E-2 1.00359E-2 5.09266E-3 7.80539E-3 9.72869E-3 1.25887E-2 4.28152E-2 1.04834E-1 1.78733E-1 2.45587E-1 2.56199E-1 2.72504E-1 2.65419E-1 2.42176E-1 9.41123E-2 8.13117E-2 1.61882E-1 3.81353E-1 4.63186E-1 -9999 -9999 -9999 -9999 -9999 -9999 -9999 -9999 -9999 -9999 -9999 -9999 -9999 -9999 -9999 -9999 -9999 -9999 -9999 -9999 -9999 -9999 -9999 -9999 -9999 -9999 -9999 -9999 -9999 -9999
-9999 -9999 -9999 -9999 -9999 -9999 -9999 -9999 -9999 -9999 -9999 -9999 -9999 -9999 -9999 -9999 -9999 -9999 -9999 -9999 -9999 -9999 -9999 -9999 -9999 -9999 -9999 -9999 -9999 -9999 -9999 -9999 -9999 -9999 -9999 -9999 -9999 -9999 -9999 -9999 -9999 -9999 -9999 -9999 -9999 -9999 -9999 -9999 -9999 -9999 -9999 -9999 -9999 -9999 -9999 -9999 -9999 -9999 -9999 -9999 -9999 -9999 -9999 -9999 -9999 -9999 -9999 -9999 -9999 -9999 -9999 -9999 -9999 -9999 -9999 -9999 -9999 -9999 -9999 -9999 -9999 -9999 -9999 -9999 -9999 -9999 7.84443E-2 8.41852E-2 7.80337E-2 6.71636E-2 6.56329E-2 6.36794E-2 6.39064E-2 6.62064E-2 1.10465E-1 1.77215E-1 2.15959E-1 1.94312E-1 1.80584E-1 1.62982E-1 1.64011E-1 1.46499E-1 1.30821E-1 1.17506E-1 1.01392E-1 8.68896E-2 8.82495E-2 9.75862E-2 1.0011E-1 9.61144E-2 9.71029E-2 1.03174E-1 1.03874E-1 1.00522E-1 1.28164E-1 1.73891E-1 1.5185E-1 1.2992E-1 1.03592E-1 8.95384E-2 7.85716E-2 7.03345E-2 7.56925E-2 7.8687E-2 9.84614E-2 1.05515E-1 1.01183E-1 9.91981E-2 9.50975E-2 7.9624E-2 8.14397E-2 7.70046E-2 5.8502E-2 6.00774E-2 6.09915E-2 5.24129E-2 3.16731E-2 3.53823E-2 1.99856E-2 1.63176E-2 2.12947E-2 1.46839E-2 8.61323E-3 7.6448E-3 5.27146E-3 2.9493E-3 2.92783E-3 3.03806E-3 4.63935E-3 9.0971E-3 9.65073E-3 5.51217E-3 5.07964E-3 7.23752E-3 1.10064E-2 1.9379E-2 1.33395E-2 8.20979E-3 1.62058E-2 1.50651E-2 1.05257E-2 5.44964E-3 3.39125E-3 4.7972E-3 8.22061E-3 1.13359E-2 1.26749E-2 1.2643E-2 1.30107E-2 1.15445E-2 1.54096E-2 1.57708E-2 1.72113E-2 1.593E-2 1.67142E-2 1.03501E-2 1.19059E-2 6.44905E-3 4.37552E-3 3.91439E-3 2.84596E-3 1.78679E-3 1.69946E-3 3.41103E-3 6.07268E-3 3.63359E-3 3.06642E-3 3.53117E-3 4.18366E-3 2.31896E-3 2.33471E-3 5.2344E-3 8.14959E-3 1.26023E-2 1.58451E-2 2.67693E-2 2.40649E-2 1.51883E-2 7.14876E-3 8.90074E-3 1.18633E-2 2.34435E-2 4.76133E-2 6.28687E-2 6.99219E-2 2.27988E-2 1.96153E-2 1.45683E-2 6.7878E-3 6.0102E-3 6.73273E-3 7.87409E-3 1.09791E-2 1.5277E-2 1.61021E-2 1.27338E-2 1.21847E-2 6.17748E-3 5.464E-3 3.98788E-3 2.20579E-2 9.27991E-2 1.49845E-1 1.45493E-1 1.6925E-1 2.48857E-1 2.45026E-1 3.19247E-1 3.47725E-1 1.59335E-1 7.527E-2 2.60676E-1 4.68902E-1 -9999 -9999 -9999 -9999 -9999 -9999 -9999 -9999 -9999 -9999 -9999 -9999 -9999 -9999 -9999 -9999 -9999 -9999 -9999 -9999 -9999 -9999 -9999 -9999 -9999 -9999 -9999 -9999 -9999 -9999 -9999
-9999 -9999 -9999 -9999 -9999 -9999 -9999 -9999 -9999 -9999 -9999 -9999 -9999 -9999 -9999 -9999 -9999 -9999 -9999 -9999 -9999 -9999 -9999 -9999 -9999 -9999 -9999 -9999 -9999 -9999 -9999 -9999 -9999 -9999 -9999 -9999 -9999 -9999 -9999 -9999 -9999 -9999 -9999 -9999 -9999 -9999 -9999 -9999 -9999 -9999 -9999 -9999 -9999 -9999 -9999 -9999 -9999 -9999 -9999 -9999 -9999 -9999 -9999 -9999 -9999 -9999 -9999 -9999 -9999 -9999 -9999 -9999 -9999 -9999 -9999 -9999 -9999 -9999 -9999 -9999 -9999 -9999 -9999 -9999 -9999 7.84443E-2 7.89949E-2 7.98272E-2 7.88569E-2 6.76411E-2 6.49373E-2 6.3115E-2 5.83967E-2 8.09023E-2 1.23875E-1 1.76941E-1 1.85359E-1 1.83382E-1 1.71314E-1 1.57912E-1 1.44627E-1 1.46734E-1 1.34285E-1 1.28272E-1 1.08572E-1 1.04267E-1 9.64805E-2 1.03039E-1 9.32503E-2 1.01318E-1 1.0218E-1 1.08348E-1 9.99395E-2 1.13044E-1 1.74032E-1 2.07315E-1 2.17286E-1 1.74188E-1 1.49084E-1 1.26976E-1 1.12247E-1 8.4997E-2 6.54057E-2 7.11984E-2 8.78901E-2 9.19735E-2 1.0122E-1 8.39834E-2 8.2305E-2 7.96227E-2 7.53572E-2 7.17789E-2 6.0902E-2 5.4467E-2 4.29953E-2 4.06525E-2 3.00645E-2 3.42608E-2 2.25245E-2 1.46401E-2 1.53835E-2 1.18056E-2 7.32154E-3 8.04809E-3 6.9466E-3 3.83442E-3 6.20946E-3 6.24414E-3 4.28179E-3 9.54621E-3 1.30658E-2 1.48681E-2 1.18584E-2 1.21917E-2 1.80222E-2 2.35258E-2 1.53412E-2 1.15869E-2 1.32519E-2 6.93524E-3 4.97385E-3 5.43787E-3 5.72789E-3 8.68236E-3 9.31544E-3 1.35424E-2 1.21788E-2 1.33886E-2 1.35896E-2 1.34016E-2 1.29001E-2 1.21953E-2 1.33058E-2 1.68694E-2 1.47055E-2 9.26397E-3 1.05385E-2 4.38991E-3 3.24947E-3 2.80467E-3 2.00914E-3 1.45422E-3 1.92058E-3 3.41103E-3 3.3759E-3 2.57032E-3 3.48728E-3 2.52705E-3 3.41147E-3 2.15339E-3 1.10106E-3 1.91565E-3 2.97724E-3 4.13401E-3 1.1231E-2 2.29334E-2 3.79568E-2 4.03514E-2 2.54356E-2 1.80301E-2 2.58629E-2 3.04457E-2 6.09768E-2 7.94967E-2 3.52961E-2 2.87594E-2 2.16713E-2 1.63612E-2 1.58713E-2 1.03966E-2 7.14185E-3 5.43285E-3 5.64041E-3 8.39537E-3 7.56261E-3 1.00562E-2 2.16126E-2 2.57245E-2 1.32439E-2 5.80461E-3 1.35938E-2 5.12327E-2 5.94802E-2 6.03575E-2 1.2322E-1 1.38854E-1 1.51142E-1 2.99779E-1 3.88157E-1 1.92396E-1 1.2785E-1 2.15554E-1 4.44317E-1 -9999 -9999 -9999 -9999 -9999 -9999 -9999 -9999 -9999 -9999 -9999 -9999 -9999 -9999 -9999 -9999 -9999 -9999 -9999 -9999 -9999 -9999 -9999 -9999 -9999 -9999 -9999 -9999 -9999 -9999 -9999
-9999 -9999 -9999 -9999 -9999 -9999 -9999 -9999 -9999 -9999 -9999 -9999 -9999 -9999 -9999 -9999 -9999 -9999 -9999 -9999 -9999 -9999 -9999 -9999 -9999 -9999 -9999 -9999 -9999 -9999 -9999 -9999 -9999 -9999 -9999 -9999 -9999 -9999 -9999 -9999 -9999 -9999 -9999 -9999 -9999 -9999 -9999 -9999 -9999 -9999 -9999 -9999 -9999 -9999 -9999 -9999 -9999 -9999 -9999 -9999 -9999 -9999 -9999 -9999 -9999 -9999 -9999 -9999 -9999 -9999 -9999 -9999 -9999 -9999 -9999 -9999 -9999 -9999 -9999 -9999 -9999 -9999 -9999 -9999 -9999 7.85816E-2 7.92714E-2 8.02462E-2 7.0447E-2 6.77609E-2 6.42483E-2 5.60392E-2 6.40112E-2 8.83187E-2 1.2265E-1 1.41896E-1 1.76448E-1 1.74272E-1 1.6396E-1 1.35335E-1 1.37332E-1 1.29754E-1 1.20724E-1 1.06268E-1 1.06089E-1 1.11526E-1 1.10595E-1 9.84804E-2 9.93203E-2 1.07305E-1 1.07667E-1 1.00182E-1 1.0153E-1 1.25126E-1 1.69407E-1 1.77857E-1 1.93326E-1 1.8953E-1 1.74299E-1 1.57189E-1 1.1937E-1 9.83181E-2 7.26622E-2 6.97954E-2 7.88295E-2 8.76314E-2 7.87838E-2 7.69347E-2 7.04054E-2 7.19341E-2 7.04118E-2 6.58731E-2 6.32427E-2 4.84776E-2 3.69111E-2 2.35704E-2 2.17093E-2 2.63383E-2 2.50141E-2 2.23286E-2 1.61068E-2 8.73926E-3 7.96185E-3 1.20356E-2 8.97239E-3 7.71429E-3 1.16026E-2 9.20911E-3 1.18584E-2 1.03225E-2 1.22259E-2 2.11456E-2 1.39221E-2 1.12065E-2 1.36924E-2 1.92121E-2 1.46149E-2 9.33913E-3 1.09938E-2 1.37218E-2 1.34276E-2 1.42107E-2 1.28851E-2 1.50039E-2 1.32058E-2 1.18412E-2 1.27138E-2 1.05482E-2 1.39948E-2 1.65147E-2 1.29649E-2 1.51492E-2 1.06118E-2 9.45378E-3 8.38194E-3 7.66505E-3 8.20706E-3 5.2096E-3 2.63294E-3 1.62224E-3 1.9402E-3 1.85147E-3 3.2473E-3 3.50418E-3 1.78297E-3 2.18713E-3 2.65342E-3 2.24117E-3 1.74585E-3 1.75921E-3 1.01209E-3 1.66343E-3 1.91707E-3 3.47299E-3 7.25289E-3 1.46747E-2 2.34307E-2 3.33973E-2 5.27294E-2 3.52567E-2 2.96468E-2 4.70402E-2 7.54801E-2 8.12966E-2 2.95687E-2 2.56453E-2 2.18287E-2 1.965E-2 1.7026E-2 1.00364E-2 6.55018E-3 4.30934E-3 3.89668E-3 8.03562E-3 1.20082E-2 2.25402E-2 4.4373E-2 2.8541E-2 2.00307E-2 1.00929E-2 7.82918E-3 2.90149E-2 3.40986E-2 6.06495E-2 7.02351E-2 5.62423E-2 1.25103E-1 2.89975E-1 4.42691E-1 3.60268E-1 3.58707E-1 3.2308E-1 4.68737E-1 -9999 -9999 -9999 -9999 -9999 -9999 -9999 -9999 -9999 -9999 -9999 -9999 -9999 -9999 -9999 -9999 -9999 -9999 -9999 -9999 -9999 -9999 -9999 -9999 -9999 -9999 -9999 -9999 -9999 -9999 -9999
-9999 -9999 -9999 -9999 -9999 -9999 -9999 -9999 -9999 -9999 -9999 -9999 -9999 -9999 -9999 -9999 -9999 -9999 -9999 -9999 -9999 -9999 -9999 -9999 -9999 -9999 -9999 -9999 -9999 -9999 -9999 -9999 -9999 -9999 -9999 -9999 -9999 -9999 -9999 -9999 -9999 -9999 -9999 -9999 -9999 -9999 -9999 -9999 -9999 -9999 -9999 -9999 -9999 -9999 -9999 -9999 -9999 -9999 -9999 -9999 -9999 -9999 -9999 -9999 -9999 -9999 -9999 -9999 -9999 -9999 -9999 -9999 -9999 -9999 -9999 -9999 -9999 -9999 -9999 -9999 -9999 -9999 -9999 -9999 7.88569E-2 7.941E-2 7.96879E-2 7.09456E-2 6.9705E-2 6.6926E-2 6.41342E-2 5.69511E-2 6.90184E-2 8.72566E-2 1.01118E-1 1.44439E-1 1.8142E-1 1.75629E-1 1.35335E-1 1.21074E-1 1.20473E-1 1.14084E-1 1.01529E-1 1.03262E-1 1.05198E-1 1.06986E-1 1.01705E-1 1.02396E-1 1.10412E-1 1.119E-1 9.76876E-2 1.025E-1 1.10493E-1 1.51296E-1 1.42566E-1 1.72437E-1 1.84845E-1 1.87638E-1 1.8179E-1 1.47107E-1 1.33308E-1 1.08555E-1 8.26402E-2 7.27875E-2 8.15097E-2 7.34995E-2 7.0963E-2 7.08232E-2 7.01879E-2 6.29411E-2 6.58983E-2 4.75819E-2 4.39588E-2 4.02346E-2 3.6654E-2 3.09669E-2 2.29334E-2 1.74212E-2 1.7908E-2 1.28426E-2 1.2606E-2 9.65443E-3 1.15621E-2 1.68139E-2 1.17383E-2 1.54299E-2 1.73306E-2 1.39274E-2 2.03993E-2 1.21917E-2 1.20984E-2 1.78939E-2 1.24002E-2 1.43348E-2 1.34537E-2 1.81901E-2 1.76992E-2 1.43934E-2 1.00743E-2 1.47197E-2 8.48046E-3 1.07218E-2 1.05034E-2 1.42516E-2 9.27906E-3 1.0174E-2 1.60574E-2 1.08988E-2 1.69683E-2 1.36037E-2 1.2472E-2 1.40381E-2 1.01031E-2 7.03747E-3 7.94677E-3 9.14691E-3 4.00411E-3 2.21549E-3 1.79323E-3 2.38537E-3 3.30458E-3 4.36776E-3 3.18337E-3 2.97603E-3 2.43793E-3 1.51989E-3 1.29276E-3 1.71597E-3 3.39444E-3 5.43709E-3 2.85746E-3 3.25448E-3 4.33449E-3 3.59226E-3 7.62349E-3 1.35009E-2 2.09023E-2 3.52567E-2 5.37024E-2 5.76404E-2 4.6147E-2 5.41483E-2 7.33609E-2 6.93131E-2 5.63805E-2 2.07187E-2 1.61048E-2 9.19741E-3 1.00191E-2 7.68479E-3 8.33142E-3 6.66163E-3 5.22604E-3 9.9357E-3 2.51366E-2 4.52703E-2 6.78647E-2 7.63227E-2 7.86732E-2 3.90587E-2 1.38166E-2 1.43511E-2 1.71502E-2 2.30328E-2 1.70347E-2 2.36597E-2 9.2966E-2 2.61298E-1 4.33934E-1 4.32158E-1 4.44288E-1 -9999 -9999 -9999 -9999 -9999 -9999 -9999 -9999 -9999 -9999 -9999 -9999 -9999 -9999 -9999 -9999 -9999 -9999 -9999 -9999 -9999 -9999 -9999 -9999 -9999 -9999 -9999 -9999 -9999 -9999 -9999 -9999 -9999
-9999 -9999 -9999 -9999 -9999 -9999 -9999 -9999 -9999 -9999 -9999 -9999 -9999 -9999 -9999 -9999 -9999 -9999 -9999 -9999 -9999 -9999 -9999 -9999 -9999 -9999 -9999 -9999 -9999 -9999 -9999 -9999 -9999 -9999 -9999 -9999 -9999 -9999 -9999 -9999 -9999 -9999 -9999 -9999 -9999 -9999 -9999 -9999 -9999 -9999 -9999 -9999 -9999 -9999 -9999 -9999 -9999 -9999 -9999 -9999 -9999 -9999 -9999 -9999 -9999 -9999 -9999 -9999 -9999 -9999 -9999 -9999 -9999 -9999 -9999 -9999 -9999 -9999 -9999 -9999 -9999 -9999 -9999 7.96879E-2 7.96879E-2 7.96879E-2 7.11961E-2 7.0447E-2 6.88483E-2 6.63354E-2 5.76697E-2 6.26592E-2 6.53897E-2 7.16807E-2 1.10529E-1 1.81699E-1 2.27951E-1 1.68113E-1 1.27851E-1 1.17116E-1 1.07758E-1 9.04526E-2 9.26502E-2 9.52193E-2 1.04314E-1 9.4415E-2 9.6366E-2 9.76861E-2 1.04845E-1 9.29782E-2 9.75839E-2 9.92548E-2 1.20516E-1 1.2115E-1 1.44539E-1 1.61154E-1 1.8869E-1 1.98017E-1 1.56498E-1 1.57278E-1 1.39994E-1 1.20507E-1 9.75315E-2 6.53979E-2 7.36659E-2 7.4483E-2 7.78508E-2 7.40387E-2 6.38345E-2 5.5343E-2 5.1199E-2 5.39856E-2 4.88141E-2 4.28424E-2 3.53471E-2 3.26382E-2 2.5587E-2 1.65261E-2 1.25342E-2 1.09117E-2 7.92686E-3 1.06131E-2 1.66523E-2 2.18679E-2 1.58282E-2 1.8636E-2 2.0875E-2 1.38144E-2 2.25405E-2 1.37853E-2 1.2855E-2 1.82987E-2 1.93866E-2 2.27281E-2 2.14405E-2 1.90171E-2 1.22025E-2 1.32751E-2 1.69968E-2 1.06266E-2 5.59251E-3 5.94218E-3 1.03077E-2 8.72703E-3 5.38334E-3 8.48766E-3 1.2871E-2 8.97309E-3 1.36037E-2 1.08988E-2 7.38507E-3 9.75326E-3 8.25481E-3 6.57869E-3 8.17741E-3 7.12722E-3 4.17061E-3 2.87977E-3 2.13401E-3 2.72916E-3 3.35758E-3 2.78787E-3 2.05069E-3 1.82993E-3 2.41913E-3 2.26937E-3 1.58263E-3 3.27604E-3 4.45406E-3 6.2068E-3 8.75577E-3 5.02761E-3 8.17649E-3 9.70012E-3 1.30869E-2 1.28368E-2 1.84441E-2 4.12049E-2 6.34446E-2 6.63189E-2 5.76308E-2 6.16E-2 7.04689E-2 6.29684E-2 5.2163E-2 3.89133E-2 2.88797E-2 2.88797E-2 3.46703E-2 2.42467E-2 2.86875E-2 8.17948E-3 7.95476E-3 1.00044E-2 1.86556E-2 3.0351E-2 6.9084E-2 8.62665E-2 1.25724E-1 9.28045E-2 3.62788E-2 1.3883E-2 7.20678E-3 1.16823E-2 2.75489E-2 4.70017E-2 1.29129E-1 1.85193E-1 3.49125E-1 -9999 -9999 -9999 -9999 -9999 -9999 -9999 -9999 -9999 -9999 -9999 -9999 -9999 -9999 -9999 -9999 -9999 -9999 -9999 -9999 -9999 -9999 -9999 -9999 -9999 -9999 -9999 -9999 -9999 -9999 -9999 -9999 -9999 -9999 -9999
-9999 -9999 -9999 -9999 -9999 -9999 -9999 -9999 -9999 -9999 -9999 -9999 -9999 -9999 -9999 -9999 -9999 -9999 -9999 -9999 -9999 -9999 -9999 -9999 -9999 -9999 -9999 -9999 -9999 -9999 -9999 -9999 -9999 -9999 -9999 -9999 -9999 -9999 -9999 -9999 -9999 -9999 -9999 -9999 -9999 -9999 -9999 -9999 -9999 -9999 -9999 -9999 -9999 -9999 -9999 -9999 -9999 -9999 -9999 -9999 -9999 -9999 -9999 -9999 -9999 -9999 -9999 -9999 -9999 -9999 -9999 -9999 -9999 -9999 -9999 -9999 -9999 -9999 -9999 -9999 -9999 -9999 8.29464E-2 8.25148E-2 8.08081E-2 8.03864E-2 7.10708E-2 6.9705E-2 6.72827E-2 5.83967E-2 5.89212E-2 6.88965E-2 6.24914E-2 7.6967E-2 1.25173E-1 2.28281E-1 2.4317E-1 1.77504E-1 1.28905E-1 1.08304E-1 8.7846E-2 8.96789E-2 9.2809E-2 9.53819E-2 8.66961E-2 8.8504E-2 9.60384E-2 9.76861E-2 8.70845E-2 9.23844E-2 9.27799E-2 1.02348E-1 1.28296E-1 1.27164E-1 1.2874E-1 1.57978E-1 1.83784E-1 1.62653E-1 1.6602E-1 1.6475E-1 1.4549E-1 1.2735E-1 8.87801E-2 7.15074E-2 7.61286E-2 7.79738E-2 7.89081E-2 7.52732E-2 4.87494E-2 5.45093E-2 4.64112E-2 4.391E-2 4.58172E-2 3.91282E-2 3.06242E-2 1.84042E-2 1.36197E-2 1.65261E-2 2.17337E-2 1.43944E-2 1.00398E-2 1.15342E-2 2.05984E-2 2.69461E-2 2.96747E-2 1.48046E-2 2.1642E-2 1.61585E-2 1.92821E-2 2.33504E-2 2.38569E-2 2.30218E-2 2.23006E-2 1.78255E-2 1.39762E-2 1.09616E-2 8.55152E-3 6.36811E-3 1.14351E-2 8.42614E-3 4.33953E-3 2.82261E-3 7.38507E-3 3.18325E-3 2.63207E-3 4.61507E-3 9.44797E-3 8.71477E-3 1.0028E-2 7.80793E-3 6.07484E-3 5.60467E-3 6.0681E-3 6.15801E-3 7.70617E-3 5.48544E-3 2.78543E-3 4.38765E-3 4.55397E-3 3.86581E-3 2.44851E-3 3.1504E-3 1.98283E-3 1.2232E-3 1.4524E-3 1.78679E-3 2.57091E-3 4.68373E-3 7.22247E-3 7.71099E-3 1.03154E-2 1.35869E-2 7.82629E-3 1.59727E-2 2.28088E-2 1.86574E-2 1.381E-2 2.61991E-2 5.4069E-2 7.43257E-2 6.67093E-2 5.02733E-2 6.22622E-2 5.67366E-2 5.38766E-2 4.51457E-2 4.82317E-2 4.82317E-2 4.76213E-2 4.39465E-2 2.81273E-2 3.30316E-2 1.52086E-2 1.01565E-2 1.82178E-2 3.43643E-2 3.25901E-2 6.87588E-2 1.32022E-1 1.56193E-1 9.73761E-2 3.16017E-2 1.72552E-2 2.17315E-2 6.05929E-2 1.91456E-1 1.98602E-1 1.96554E-1 3.95928E-1 -9999 -9999 -9999 -9999 -9999 -9999 -9999 -9999 -9999 -9999 -9999 -9999 -9999 -9999 -9999 -9999 -9999 -9999 -9999 -9999 -9999 -9999 -9999 -9999 -9999 -9999 -9999 -9999 -9999 -9999 -9999 -9999 -9999 -9999 -9999
-9999 -9999 -9999 -9999 -9999 -9999 -9999 -9999 -9999 -9999 -9999 -9999 -9999 -9999 -9999 -9999 -9999 -9999 -9999 -9999 -9999 -9999 -9999 -9999 -9999 -9999 -9999 -9999 -9999 -9999 -9999 -9999 -9999 -9999 -9999 -9999 -9999 -9999 -9999 -9999 -9999 -9999 -9999 -9999 -9999 -9999 -9999 -9999 -9999 -9999 -9999 -9999 -9999 -9999 -9999 -9999 -9999 -9999 -9999 -9999 -9999 -9999 -9999 -9999 -9999 -9999 -9999 -9999 -9999 -9999 -9999 -9999 -9999 -9999 -9999 -9999 -9999 -9999 -9999 -9999 -9999 -9999 8.70734E-2 8.49877E-2 8.20851E-2 7.22062E-2 7.08206E-2 6.87267E-2 5.8816E-2 5.78766E-2 5.945E-2 6.45823E-2 6.19378E-2 7.85979E-2 1.41896E-1 2.27948E-1 2.50985E-1 1.66051E-1 1.17755E-1 8.81491E-2 8.17392E-2 8.46195E-2 8.77407E-2 7.99673E-2 8.66961E-2 8.8504E-2 9.05E-2 8.69349E-2 8.75347E-2 8.70845E-2 8.84412E-2 9.16553E-2 1.41562E-1 1.59477E-1 1.60678E-1 1.71831E-1 1.4561E-1 1.54718E-1 1.75632E-1 1.70164E-1 1.5011E-1 1.12179E-1 9.43818E-2 7.41445E-2 7.5957E-2 8.26262E-2 6.90956E-2 6.71773E-2 5.76122E-2 5.57249E-2 4.92999E-2 4.23473E-2 5.12183E-2 3.80042E-2 2.71838E-2 2.3216E-2 1.89674E-2 2.32962E-2 2.65883E-2 1.60763E-2 1.65261E-2 1.56385E-2 2.23665E-2 2.81972E-2 2.35068E-2 1.93227E-2 1.909E-2 2.18306E-2 2.47358E-2 1.98239E-2 1.87587E-2 1.48824E-2 1.01959E-2 1.33185E-2 8.32983E-3 9.52014E-3 4.36006E-3 4.41656E-3 7.82392E-3 7.48428E-3 5.3035E-3 2.21486E-3 3.40751E-3 2.50619E-3 2.76996E-3 3.7973E-3 6.23144E-3 6.9669E-3 8.48766E-3 9.14822E-3 7.80793E-3 4.77018E-3 3.45422E-3 4.61809E-3 4.54898E-3 5.23618E-3 3.36378E-3 2.35768E-3 3.30897E-3 2.67617E-3 2.31329E-3 3.09679E-3 2.19222E-3 2.07038E-3 2.22074E-3 1.40176E-3 2.46867E-3 3.41103E-3 5.31617E-3 8.61578E-3 1.21917E-2 2.29334E-2 1.7908E-2 1.64864E-2 2.93269E-2 2.69951E-2 2.19785E-2 2.55512E-2 3.11393E-2 4.73977E-2 8.41924E-2 7.83526E-2 6.66983E-2 6.18776E-2 5.34386E-2 4.98648E-2 6.29551E-2 5.29829E-2 6.04715E-2 4.27828E-2 2.83546E-2 3.0137E-2 1.77539E-2 9.51291E-3 8.75669E-3 1.55867E-2 1.73836E-2 4.91839E-2 1.05678E-1 1.73673E-1 1.00491E-1 4.724E-2 5.96611E-2 5.40414E-2 9.33796E-2 1.86188E-1 3.45372E-1 3.9378E-1 -9999 -9999 -9999 -9999 -9999 -9999 -9999 -9999 -9999 -9999 -9999 -9999 -9999 -9999 -9999 -9999 -9999 -9999 -9999 -9999 -9999 -9999 -9999 -9999 -9999 -9999 -9999 -9999 -9999 -9999 -9999 -9999 -9999 -9999 -9999 -9999
-9999 -9999 -9999 -9999 -9999 -9999 -9999 -9999 -9999 -9999 -9999 -9999 -9999 -9999 -9999 -9999 -9999 -9999 -9999 -9999 -9999 -9999 -9999 -9999 -9999 -9999 -9999 -9999 -9999 -9999 -9999 -9999 -9999 -9999 -9999 -9999 -9999 -9999 -9999 -9999 -9999 -9999 -9999 -9999 -9999 -9999 -9999 -9999 -9999 -9999 -9999 -9999 -9999 -9999 -9999 -9999 -9999 -9999 -9999 -9999 -9999 -9999 -9999 -9999 -9999 -9999 -9999 -9999 -9999 -9999 -9999 -9999 -9999 -9999 -9999 -9999 -9999 -9999 -9999 -9999 -9999 9.21052E-2 9.37015E-2 8.5579E-2 7.36163E-2 7.28441E-2 7.10708E-2 6.06287E-2 5.47996E-2 5.8816E-2 6.05207E-2 5.72075E-2 6.13886E-2 8.59703E-2 1.44627E-1 2.46456E-1 2.42476E-1 1.51299E-1 9.44098E-2 8.08923E-2 7.62873E-2 7.99593E-2 7.35894E-2 8.03846E-2 8.2073E-2 8.36485E-2 8.033E-2 8.20156E-2 8.2442E-2 8.17325E-2 7.39957E-2 9.22449E-2 1.28212E-1 1.52576E-1 1.21897E-1 1.3256E-1 1.43212E-1 1.49608E-1 1.63672E-1 1.34821E-1 1.24232E-1 1.11633E-1 9.74063E-2 7.9884E-2 7.5957E-2 7.11294E-2 7.20541E-2 6.36044E-2 6.45218E-2 5.51996E-2 5.68908E-2 4.43309E-2 4.365E-2 4.27016E-2 3.04761E-2 3.12266E-2 2.46029E-2 3.21963E-2 3.07027E-2 2.70881E-2 1.47804E-2 2.00165E-2 2.11472E-2 2.29328E-2 2.82303E-2 2.78193E-2 2.82525E-2 2.61461E-2 2.35617E-2 1.46484E-2 1.1353E-2 1.43038E-2 7.41597E-3 7.83144E-3 6.18689E-3 6.42478E-3 2.12474E-3 1.90239E-3 2.95399E-3 4.70427E-3 2.23632E-3 1.28982E-3 1.98353E-3 3.10101E-3 4.79904E-3 3.28394E-3 6.01912E-3 1.03103E-2 1.18501E-2 1.08178E-2 7.30571E-3 4.28035E-3 5.30078E-3 6.83887E-3 5.36749E-3 4.66734E-3 3.66549E-3 1.99545E-3 1.95636E-3 2.03358E-3 2.54011E-3 2.8222E-3 2.50995E-3 2.59401E-3 2.50271E-3 1.0996E-3 1.03583E-3 1.4228E-3 2.03805E-3 2.81881E-3 6.64282E-3 1.32269E-2 2.2265E-2 3.09669E-2 3.54645E-2 4.28299E-2 2.85387E-2 4.05096E-2 4.71763E-2 3.51145E-2 4.49278E-2 6.34043E-2 7.64063E-2 5.69118E-2 7.21885E-2 6.96164E-2 6.60322E-2 5.03968E-2 4.21858E-2 4.89099E-2 4.39465E-2 5.01985E-2 1.78931E-2 9.54106E-3 4.57605E-3 7.18195E-3 1.39103E-2 6.37385E-2 1.41968E-1 2.94181E-1 1.79681E-1 5.112E-2 1.25967E-1 1.72376E-1 2.64847E-1 3.24586E-1 -9999 -9999 -9999 -9999 -9999 -9999 -9999 -9999 -9999 -9999 -9999 -9999 -9999 -9999 -9999 -9999 -9999 -9999 -9999 -9999 -9999 -9999 -9999 -9999 -9999 -9999 -9999 -9999 -9999 -9999 -9999 -9999 -9999 -9999 -9999 -9999 -9999 -9999
-9999 -9999 -9999 -9999 -9999 -9999 -9999 -9999 -9999 -9999 -9999 -9999 -9999 -9999 -9999 -9999 -9999 -9999 -9999 -9999 -9999 -9999 -9999 -9999 -9999 -9999 -9999 -9999 -9999 -9999 -9999 -9999 -9999 -9999 -9999 -9999 -9999 -9999 -9999 -9999 -9999 -9999 -9999 -9999 -9999 -9999 -9999 -9999 -9999 -9999 -9999 -9999 -9999 -9999 -9999 -9999 -9999 -9999 -9999 -9999 -9999 -9999 -9999 -9999 -9999 -9999 -9999 -9999 -9999 -9999 -9999 -9999 -9999 -9999 -9999 -9999 -9999 -9999 -9999 -9999 -9999 8.23713E-2 8.41074E-2 7.40051E-2 7.31006E-2 7.24607E-2 7.09456E-2 5.64962E-2 5.46032E-2 6.01976E-2 6.06801E-2 6.48665E-2 6.93205E-2 9.85699E-2 1.76654E-1 2.52506E-1 2.2067E-1 1.22244E-1 8.59449E-2 7.44436E-2 7.61542E-2 7.09328E-2 7.44948E-2 7.67353E-2 7.82173E-2 7.48353E-2 7.60177E-2 7.73511E-2 8.22996E-2 6.91937E-2 7.08801E-2 8.81501E-2 1.25604E-1 1.05411E-1 9.53975E-2 1.01844E-1 1.1809E-1 1.3723E-1 1.27332E-1 1.27841E-1 1.2539E-1 1.11886E-1 9.82544E-2 8.17196E-2 6.46729E-2 6.90707E-2 6.62E-2 6.09691E-2 6.16119E-2 5.16675E-2 4.02151E-2 3.85311E-2 4.33234E-2 4.8918E-2 3.86112E-2 3.58624E-2 3.02393E-2 3.21782E-2 3.31066E-2 2.63278E-2 1.793E-2 2.29614E-2 3.00835E-2 2.50591E-2 3.0657E-2 2.69781E-2 2.09764E-2 1.92525E-2 1.85251E-2 1.39853E-2 8.72703E-3 9.75326E-3 5.56182E-3 4.32621E-3 2.62309E-3 2.23632E-3 1.07976E-3 6.84867E-4 1.36413E-3 1.96119E-3 1.50988E-3 1.36379E-3 3.45672E-3 5.54052E-3 7.55719E-3 5.39409E-3 6.04305E-3 9.44063E-3 1.18097E-2 8.31105E-3 7.13422E-3 4.54341E-3 3.65171E-3 5.59832E-3 2.77265E-3 2.75202E-3 3.45407E-3 2.14867E-3 1.76142E-3 2.84142E-3 2.8353E-3 2.79243E-3 2.10413E-3 2.27808E-3 2.52976E-3 1.93731E-3 2.07821E-3 2.79747E-3 2.35257E-3 3.22987E-3 3.61221E-3 4.73754E-3 1.03766E-2 1.86876E-2 2.8381E-2 4.05879E-2 5.44611E-2 5.74235E-2 7.46636E-2 7.04478E-2 5.56032E-2 5.31772E-2 8.00266E-2 6.90564E-2 6.65802E-2 5.60989E-2 4.83354E-2 4.86791E-2 5.8126E-2 7.85164E-2 8.2673E-2 6.20717E-2 9.052E-3 6.22889E-3 7.90655E-3 9.25493E-3 1.39832E-2 7.44396E-2 1.83853E-1 2.93204E-1 1.96818E-1 5.80911E-2 1.12354E-1 2.87533E-1 1.18748E-1 -9999 -9999 -9999 -9999 -9999 -9999 -9999 -9999 -9999 -9999 -9999 -9999 -9999 -9999 -9999 -9999 -9999 -9999 -9999 -9999 -9999 -9999 -9999 -9999 -9999 -9999 -9999 -9999 -9999 -9999 -9999 -9999 -9999 -9999 -9999 -9999 -9999 -9999 -9999
-9999 -9999 -9999 -9999 -9999 -9999 -9999 -9999 -9999 -9999 -9999 -9999 -9999 -9999 -9999 -9999 -9999 -9999 -9999 -9999 -9999 -9999 -9999 -9999 -9999 -9999 -9999 -9999 -9999 -9999 -9999 -9999 -9999 -9999 -9999 -9999 -9999 -9999 -9999 -9999 -9999 -9999 -9999 -9999 -9999 -9999 -9999 -9999 -9999 -9999 -9999 -9999 -9999 -9999 -9999 -9999 -9999 -9999 -9999 -9999 -9999 -9999 -9999 -9999 -9999 -9999 -9999 -9999 -9999 -9999 -9999 -9999 -9999 -9999 -9999 -9999 -9999 -9999 -9999 -9999 7.92714E-2 8.03864E-2 8.15153E-2 7.28441E-2 7.18259E-2 7.09456E-2 6.216E-2 5.61933E-2 5.47013E-2 5.42611E-2 6.88873E-2 8.23811E-2 9.06938E-2 1.14657E-1 1.93341E-1 2.35327E-1 1.67105E-1 1.09019E-1 7.88551E-2 6.95635E-2 6.35166E-2 6.73259E-2 7.08439E-2 7.76754E-2 7.01782E-2 7.11681E-2 7.68152E-2 7.72168E-2 6.56134E-2 6.58302E-2 7.19729E-2 8.94836E-2 1.03649E-1 7.59951E-2 8.30382E-2 8.82348E-2 9.42862E-2 8.8983E-2 1.17705E-1 1.26599E-1 1.28322E-1 1.1984E-1 8.20432E-2 7.11831E-2 6.53604E-2 6.31381E-2 6.82921E-2 6.81292E-2 6.28947E-2 4.26614E-2 5.04928E-2 4.21911E-2 5.20486E-2 4.9765E-2 4.43266E-2 3.2075E-2 3.2888E-2 3.50038E-2 3.53496E-2 2.05743E-2 2.78049E-2 2.90038E-2 2.93156E-2 3.40308E-2 2.64678E-2 2.40499E-2 1.80224E-2 1.07885E-2 9.18747E-3 6.95145E-3 5.4088E-3 4.20704E-3 4.32286E-3 2.41363E-3 1.55409E-3 9.53075E-4 9.09228E-4 1.07008E-3 1.80822E-3 1.24731E-3 1.5608E-3 2.28662E-3 3.56012E-3 4.95014E-3 7.14781E-3 9.70661E-3 9.18187E-3 1.19547E-2 1.1941E-2 6.7599E-3 4.2972E-3 3.28475E-3 2.94135E-3 5.60869E-3 2.47839E-3 2.13669E-3 3.22819E-3 1.92299E-3 1.71334E-3 2.22676E-3 2.97384E-3 3.24802E-3 1.66416E-3 1.5635E-3 1.99975E-3 3.4946E-3 2.46909E-3 3.60357E-3 5.09949E-3 7.9506E-3 1.02336E-2 1.13851E-2 1.29634E-2 1.44812E-2 2.23635E-2 3.07548E-2 3.64367E-2 4.04543E-2 4.28344E-2 7.22098E-2 8.05468E-2 5.78879E-2 7.24879E-2 8.07396E-2 6.63981E-2 5.61305E-2 6.88456E-2 7.33393E-2 7.86257E-2 1.06208E-1 5.88972E-2 5.15869E-2 4.22751E-2 7.84867E-2 7.60234E-2 3.71895E-2 2.19173E-2 4.91839E-2 2.34715E-1 2.96023E-1 1.25482E-1 8.05774E-2 1.28664E-1 3.17586E-1 -9999 -9999 -9999 -9999 -9999 -9999 -9999 -9999 -9999 -9999 -9999 -9999 -9999 -9999 -9999 -9999 -9999 -9999 -9999 -9999 -9999 -9999 -9999 -9999 -9999 -9999 -9999 -9999 -9999 -9999 -9999 -9999 -9999 -9999 -9999 -9999 -9999 -9999 -9999 -9999
-9999 -9999 -9999 -9999 -9999 -9999 -9999 -9999 -9999 -9999 -9999 -9999 -9999 -9999 -9999 -9999 -9999 -9999 -9999 -9999 -9999 -9999 -9999 -9999 -9999 -9999 -9999 -9999 -9999 -9999 -9999 -9999 -9999 -9999 -9999 -9999 -9999 -9999 -9999 -9999 -9999 -9999 -9999 -9999 -9999 -9999 -9999 -9999 -9999 -9999 -9999 -9999 -9999 -9999 -9999 -9999 -9999 -9999 -9999 -9999 -9999 -9999 -9999 -9999 -9999 -9999 -9999 -9999 -9999 -9999 -9999 -9999 -9999 -9999 -9999 -9999 -9999 -9999 -9999 -9999 8.03864E-2 8.17998E-2 7.38753E-2 7.37457E-2 7.19525E-2 5.81372E-2 5.75168E-2 5.61933E-2 5.48981E-2 5.24863E-2 7.40362E-2 1.08561E-1 1.29117E-1 1.69695E-1 2.12418E-1 2.1085E-1 1.39971E-1 9.88918E-2 7.35804E-2 5.85734E-2 6.09079E-2 6.86411E-2 7.18433E-2 6.54437E-2 7.10436E-2 7.21705E-2 7.28036E-2 6.24812E-2 6.24123E-2 6.24812E-2 6.82594E-2 7.33923E-2 8.87093E-2 7.09181E-2 7.80367E-2 8.78568E-2 8.14079E-2 9.97623E-2 1.22557E-1 1.2188E-1 1.23179E-1 1.04285E-1 8.67872E-2 7.32446E-2 6.58245E-2 6.63977E-2 6.7547E-2 5.29079E-2 5.37094E-2 4.65034E-2 5.25544E-2 5.03901E-2 4.56159E-2 5.01568E-2 4.99238E-2 3.4121E-2 4.04202E-2 3.54707E-2 2.55374E-2 2.11472E-2 2.90038E-2 3.41854E-2 3.5836E-2 2.76554E-2 1.90683E-2 2.0077E-2 1.7024E-2 1.3335E-2 1.21088E-2 1.13385E-2 8.57037E-3 6.38341E-3 4.68641E-3 3.12507E-3 1.21914E-3 9.46472E-4 2.32857E-3 3.08974E-3 4.57473E-3 3.48765E-3 4.44874E-3 2.95278E-3 5.20316E-3 7.31774E-3 9.70661E-3 1.24597E-2 1.27687E-2 1.33892E-2 1.1164E-2 6.44598E-3 3.83383E-3 3.51692E-3 2.67023E-3 2.11878E-3 2.75959E-3 1.51287E-3 2.31463E-3 1.20608E-3 8.73466E-4 1.41954E-3 2.80502E-3 2.67664E-3 1.89181E-3 3.10175E-3 3.44009E-3 6.39999E-3 4.45727E-3 2.57032E-3 4.17518E-3 7.61226E-3 1.31539E-2 1.50674E-2 1.81773E-2 2.16853E-2 2.35445E-2 4.62221E-2 6.92939E-2 6.00871E-2 6.19305E-2 6.41668E-2 6.9613E-2 6.79301E-2 7.44964E-2 7.57243E-2 7.83927E-2 7.18296E-2 1.01381E-1 1.0262E-1 6.84066E-2 6.71882E-2 7.65106E-2 1.01365E-1 9.39522E-2 1.95653E-1 1.66581E-1 1.70512E-1 1.2645E-1 6.878E-2 2.71801E-1 2.25136E-1 1.24781E-1 1.00133E-1 2.13658E-1 -9999 -9999 -9999 -9999 -9999 -9999 -9999 -9999 -9999 -9999 -9999 -9999 -9999 -9999 -9999 -9999 -9999 -9999 -9999 -9999 -9999 -9999 -9999 -9999 -9999 -9999 -9999 -9999 -9999 -9999 -9999 -9999 -9999 -9999 -9999 -9999 -9999 -9999 -9999 -9999 -9999
-9999 -9999 -9999 -9999 -9999 -9999 -9999 -9999 -9999 -9999 -9999 -9999 -9999 -9999 -9999 -9999 -9999 -9999 -9999 -9999 -9999 -9999 -9999 -9999 -9999 -9999 -9999 -9999 -9999 -9999 -9999 -9999 -9999 -9999 -9999 -9999 -9999 -9999 -9999 -9999 -9999 -9999 -9999 -9999 -9999 -9999 -9999 -9999 -9999 -9999 -9999 -9999 -9999 -9999 -9999 -9999 -9999 -9999 -9999 -9999 -9999 -9999 -9999 -9999 -9999 -9999 -9999 -9999 -9999 -9999 -9999 -9999 -9999 -9999 -9999 -9999 -9999 -9999 -9999 8.08081E-2 8.23713E-2 7.47884E-2 7.54468E-2 7.51828E-2 7.37457E-2 5.89741E-2 5.71065E-2 5.5892E-2 4.98154E-2 5.93386E-2 9.15318E-2 1.26642E-1 1.79983E-1 2.1747E-1 2.28253E-1 1.71574E-1 1.24503E-1 8.93016E-2 6.44215E-2 5.89916E-2 6.2217E-2 6.58348E-2 6.0792E-2 6.66055E-2 6.79052E-2 6.88648E-2 6.28962E-2 6.28962E-2 6.25502E-2 6.23435E-2 5.25332E-2 6.11496E-2 6.66668E-2 7.39546E-2 7.7446E-2 7.19488E-2 8.24703E-2 1.02004E-1 1.27688E-1 1.23179E-1 8.93771E-2 1.06701E-1 9.07205E-2 7.54446E-2 6.74002E-2 5.7922E-2 4.78088E-2 4.70288E-2 4.18213E-2 5.01476E-2 4.9701E-2 4.95991E-2 4.20422E-2 4.11347E-2 3.1706E-2 3.82423E-2 2.71326E-2 2.53969E-2 2.28365E-2 3.1405E-2 3.42957E-2 3.51511E-2 2.96644E-2 1.74055E-2 1.55715E-2 1.58444E-2 1.26974E-2 1.02641E-2 1.02961E-2 6.58952E-3 5.01196E-3 4.09553E-3 3.98813E-3 3.00136E-3 1.43331E-3 1.67879E-3 3.48765E-3 5.88091E-3 7.48904E-3 7.21562E-3 7.98983E-3 4.70195E-3 6.91671E-3 1.11519E-2 9.70661E-3 1.35008E-2 1.51122E-2 1.42747E-2 9.18113E-3 5.85409E-3 3.86921E-3 3.08503E-3 1.55775E-3 8.70294E-4 8.46955E-4 8.44127E-4 1.25287E-3 7.42888E-4 7.72196E-4 1.41954E-3 3.02185E-3 3.67688E-3 3.96257E-3 4.9186E-3 5.81399E-3 5.52961E-3 8.74242E-3 6.95572E-3 4.34449E-3 4.73403E-3 8.50615E-3 7.70862E-3 1.03861E-2 1.9973E-2 2.8781E-2 4.05879E-2 5.96226E-2 5.83386E-2 2.94865E-2 4.71196E-2 5.3614E-2 5.12467E-2 4.94189E-2 5.3387E-2 1.1651E-1 1.12129E-1 1.06386E-1 7.02305E-2 6.34562E-2 9.30801E-2 1.09781E-1 1.66209E-1 1.40722E-1 1.91786E-1 1.39128E-1 2.14436E-1 2.31446E-1 2.83047E-1 2.55806E-1 2.29714E-1 1.11744E-1 1.11235E-1 3.01935E-1 -9999 -9999 -9999 -9999 -9999 -9999 -9999 -9999 -9999 -9999 -9999 -9999 -9999 -9999 -9999 -9999 -9999 -9999 -9999 -9999 -9999 -9999 -9999 -9999 -9999 -9999 -9999 -9999 -9999 -9999 -9999 -9999 -9999 -9999 -9999 -9999 -9999 -9999 -9999 -9999 -9999
-9999 -9999 -9999 -9999 -9999 -9999 -9999 -9999 -9999 -9999 -9999 -9999 -9999 -9999 -9999 -9999 -9999 -9999 -9999 -9999 -9999 -9999 -9999 -9999 -9999 -9999 -9999 -9999 -9999 -9999 -9999 -9999 -9999 -9999 -9999 -9999 -9999 -9999 -9999 -9999 -9999 -9999 -9999 -9999 -9999 -9999 -9999 -9999 -9999 -9999 -9999 -9999 -9999 -9999 -9999 -9999 -9999 -9999 -9999 -9999 -9999 -9999 -9999 -9999 -9999 -9999 -9999 -9999 -9999 -9999 -9999 -9999 -9999 -9999 -9999 -9999 -9999 -9999 8.08081E-2 8.17998E-2 8.36704E-2 7.58444E-2 7.61104E-2 7.11285E-2 6.63789E-2 6.38398E-2 5.72088E-2 4.91899E-2 5.10886E-2 6.63114E-2 1.02904E-1 1.46068E-1 2.17152E-1 2.47974E-1 1.91566E-1 1.52597E-1 1.12754E-1 8.04162E-2 5.87821E-2 5.52613E-2 6.29925E-2 5.89877E-2 6.13323E-2 6.73116E-2 6.88648E-2 5.9753E-2 6.0018E-2 5.99516E-2 5.93575E-2 4.84499E-2 4.90503E-2 5.37172E-2 6.5217E-2 7.30728E-2 5.56148E-2 6.23224E-2 7.68104E-2 9.58543E-2 1.22768E-1 9.86346E-2 9.64676E-2 1.06522E-1 8.79596E-2 7.36043E-2 5.4484E-2 5.12243E-2 4.41453E-2 4.73558E-2 5.0712E-2 5.075E-2 5.02983E-2 3.92213E-2 4.03147E-2 4.19149E-2 3.00046E-2 3.709E-2 3.89114E-2 3.68249E-2 3.55657E-2 3.81772E-2 3.53914E-2 2.41157E-2 1.77648E-2 2.09244E-2 1.35389E-2 1.14656E-2 1.14656E-2 6.21818E-3 7.89164E-3 6.04778E-3 4.02817E-3 1.827E-3 1.43331E-3 2.2323E-3 2.7371E-3 3.21707E-3 2.30541E-3 3.08946E-3 5.56182E-3 1.09727E-2 1.08984E-2 8.93014E-3 8.21527E-3 1.35389E-2 1.55458E-2 1.64553E-2 1.55567E-2 1.08797E-2 7.66176E-3 6.00442E-3 4.03839E-3 2.46397E-3 1.8816E-3 1.15301E-3 9.20536E-4 1.29847E-3 1.20789E-3 1.53917E-3 1.15954E-3 1.80945E-3 3.26654E-3 3.93666E-3 5.61237E-3 5.95581E-3 6.89681E-3 7.50335E-3 9.92634E-3 1.50386E-2 1.60763E-2 1.15342E-2 1.25069E-2 1.10946E-2 1.37245E-2 2.38611E-2 1.98664E-2 2.62958E-2 3.54645E-2 3.35019E-2 2.48968E-2 2.04269E-2 3.62234E-2 3.78281E-2 4.01352E-2 3.70927E-2 5.42277E-2 5.37575E-2 5.00291E-2 1.16572E-1 1.1747E-1 1.54359E-1 1.80648E-1 1.59193E-1 1.35446E-1 1.50021E-1 1.72775E-1 1.11606E-1 1.31446E-1 1.34911E-1 2.73266E-1 1.67609E-1 1.10665E-1 1.69239E-1 3.60423E-1 -9999 -9999 -9999 -9999 -9999 -9999 -9999 -9999 -9999 -9999 -9999 -9999 -9999 -9999 -9999 -9999 -9999 -9999 -9999 -9999 -9999 -9999 -9999 -9999 -9999 -9999 -9999 -9999 -9999 -9999 -9999 -9999 -9999 -9999 -9999 -9999 -9999 -9999 -9999 -9999 -9999
-9999 -9999 -9999 -9999 -9999 -9999 -9999 -9999 -9999 -9999 -9999 -9999 -9999 -9999 -9999 -9999 -9999 -9999 -9999 -9999 -9999 -9999 -9999 -9999 -9999 -9999 -9999 -9999 -9999 -9999 -9999 -9999 -9999 -9999 -9999 -9999 -9999 -9999 -9999 -9999 -9999 -9999 -9999 -9999 -9999 -9999 -9999 -9999 -9999 -9999 -9999 -9999 -9999 -9999 -9999 -9999 -9999 -9999 -9999 -9999 -9999 -9999 -9999 -9999 -9999 -9999 -9999 -9999 -9999 -9999 -9999 -9999 -9999 -9999 -9999 -9999 -9999 -9999 8.19423E-2 8.30908E-2 7.55791E-2 7.66451E-2 7.66451E-2 6.32146E-2 6.26558E-2 6.45234E-2 5.72088E-2 4.91899E-2 5.15507E-2 6.31493E-2 9.26212E-2 1.50577E-1 2.37369E-1 2.21579E-1 1.86264E-1 1.44317E-1 1.04416E-1 6.54877E-2 5.43799E-2 5.57566E-2 5.24701E-2 5.56529E-2 6.16585E-2 6.3762E-2 5.61929E-2 5.66315E-2 5.68835E-2 5.68204E-2 4.62002E-2 4.60966E-2 4.87765E-2 4.99361E-2 5.79596E-2 5.40652E-2 5.61738E-2 6.16381E-2 7.17918E-2 8.93654E-2 9.20239E-2 9.68715E-2 9.23021E-2 1.02757E-1 8.64148E-2 6.05053E-2 5.55443E-2 5.55959E-2 5.20796E-2 5.17804E-2 4.67931E-2 4.73122E-2 3.83873E-2 4.10033E-2 4.24694E-2 3.86392E-2 3.27351E-2 3.72851E-2 3.77462E-2 3.60394E-2 3.56804E-2 2.31472E-2 1.91762E-2 2.30449E-2 1.71719E-2 1.35389E-2 1.0261E-2 6.74961E-3 5.40047E-3 4.44874E-3 5.56182E-3 4.20695E-3 3.19485E-3 1.827E-3 2.23632E-3 3.9366E-3 6.04721E-3 7.55719E-3 4.82874E-3 1.81017E-3 4.69147E-3 1.08468E-2 1.51223E-2 1.76958E-2 1.76549E-2 1.30689E-2 1.60973E-2 1.70469E-2 1.34935E-2 1.21701E-2 9.2546E-3 7.74123E-3 5.64446E-3 3.56006E-3 1.44474E-3 1.5444E-3 1.3673E-3 1.18165E-3 1.03047E-3 1.12436E-3 1.53917E-3 2.93897E-3 5.21628E-3 5.54688E-3 6.59623E-3 5.37721E-3 4.54145E-3 3.97061E-3 5.09835E-3 8.19588E-3 1.52125E-2 2.17613E-2 2.36268E-2 2.1172E-2 1.88444E-2 1.24752E-2 2.93269E-2 3.09669E-2 2.05491E-2 2.35704E-2 1.89219E-2 1.02431E-2 2.27848E-2 2.15803E-2 1.98506E-2 1.74498E-2 2.15406E-2 3.30845E-2 4.73614E-2 6.82947E-2 4.95776E-2 5.70949E-2 1.03949E-1 8.05703E-2 7.45519E-2 1.10371E-1 1.10371E-1 1.28013E-1 2.03408E-1 1.08962E-1 1.81594E-1 1.79681E-1 1.36677E-1 2.45514E-1 3.16214E-1 -9999 -9999 -9999 -9999 -9999 -9999 -9999 -9999 -9999 -9999 -9999 -9999 -9999 -9999 -9999 -9999 -9999 -9999 -9999 -9999 -9999 -9999 -9999 -9999 -9999 -9999 -9999 -9999 -9999 -9999 -9999 -9999 -9999 -9999 -9999 -9999 -9999 -9999 -9999 -9999 -9999
-9999 -9999 -9999 -9999 -9999 -9999 -9999 -9999 -9999 -9999 -9999 -9999 -9999 -9999 -9999 -9999 -9999 -9999 -9999 -9999 -9999 -9999 -9999 -9999 -9999 -9999 -9999 -9999 -9999 -9999 -9999 -9999 -9999 -9999 -9999 -9999 -9999 -9999 -9999 -9999 -9999 -9999 -9999 -9999 -9999 -9999 -9999 -9999 -9999 -9999 -9999 -9999 -9999 -9999 -9999 -9999 -9999 -9999 -9999 -9999 -9999 -9999 -9999 -9999 -9999 -9999 -9999 -9999 -9999 -9999 -9999 -9999 -9999 -9999 -9999 -9999 -9999 8.48404E-2 8.48404E-2 7.62438E-2 7.21367E-2 7.30294E-2 7.3415E-2 6.42321E-2 6.27672E-2 6.04653E-2 5.05393E-2 4.89241E-2 5.08133E-2 5.46026E-2 7.93803E-2 1.38532E-1 2.35909E-1 2.15668E-1 1.82476E-1 1.39304E-1 8.69331E-2 6.09403E-2 5.11084E-2 5.25948E-2 5.28467E-2 5.55539E-2 5.77702E-2 5.54486E-2 5.61305E-2 5.65686E-2 5.68204E-2 4.65646E-2 4.63561E-2 4.60966E-2 4.61484E-2 4.69317E-2 4.49913E-2 6.35436E-2 7.65588E-2 7.03617E-2 6.30358E-2 7.16959E-2 7.12558E-2 9.35219E-2 9.12402E-2 9.7073E-2 7.24667E-2 7.1536E-2 6.15157E-2 5.12518E-2 5.60292E-2 5.47871E-2 4.02841E-2 3.69853E-2 4.21519E-2 3.85818E-2 3.76175E-2 2.78049E-2 2.55368E-2 2.62005E-2 2.70566E-2 2.76744E-2 2.82426E-2 2.7736E-2 1.97562E-2 2.14286E-2 2.00734E-2 1.35389E-2 8.21527E-3 4.97293E-3 6.57467E-3 5.1152E-3 5.25996E-3 6.39396E-3 4.32621E-3 4.9744E-3 3.21707E-3 4.28982E-3 6.89313E-3 9.36162E-3 4.16931E-3 1.57976E-3 3.47646E-3 5.17197E-3 6.14278E-3 8.61251E-3 1.88553E-2 1.94206E-2 1.42942E-2 1.51624E-2 1.19227E-2 8.47433E-3 6.7533E-3 6.29818E-3 4.00616E-3 2.50563E-3 2.17229E-3 8.86305E-4 8.31582E-4 1.10704E-3 1.3202E-3 8.81942E-4 1.07976E-3 2.60349E-3 3.13028E-3 4.9674E-3 5.50797E-3 4.65679E-3 2.36684E-3 1.6027E-3 2.93897E-3 7.04683E-3 8.27653E-3 1.47979E-2 2.1172E-2 3.02077E-2 1.79511E-2 1.74631E-2 3.01361E-2 1.89219E-2 1.26677E-2 1.7908E-2 1.26533E-2 6.76914E-3 1.37405E-2 1.8907E-2 8.22853E-3 6.23233E-3 1.32996E-2 2.83255E-2 6.28687E-2 6.1236E-2 3.89133E-2 3.38483E-2 4.66263E-2 2.91482E-2 5.45126E-2 6.06072E-2 3.5286E-2 8.70171E-2 1.91276E-1 2.24788E-1 1.2322E-1 1.10022E-1 2.83047E-1 3.36614E-1 3.2878E-1 3.06525E-1 -9999 -9999 -9999 -9999 -9999 -9999 -9999 -9999 -9999 -9999 -9999 -9999 -9999 -9999 -9999 -9999 -9999 -9999 -9999 -9999 -9999 -9999 -9999 -9999 -9999 -9999 -9999 -9999 -9999 -9999 -9999 -9999 -9999 -9999 -9999 -9999 -9999 -9999 -9999 -9999
-9999 -9999 -9999 -9999 -9999 -9999 -9999 -9999 -9999 -9999 -9999 -9999 -9999 -9999 -9999 -9999 -9999 -9999 -9999 -9999 -9999 -9999 -9999 -9999 -9999 -9999 -9999 -9999 -9999 -9999 -9999 -9999 -9999 -9999 -9999 -9999 -9999 -9999 -9999 -9999 -9999 -9999 -9999 -9999 -9999 -9999 -9999 -9999 -9999 -9999 -9999 -9999 -9999 -9999 -9999 -9999 -9999 -9999 -9999 -9999 -9999 -9999 -9999 -9999 -9999 -9999 -9999 -9999 -9999 -9999 -9999 -9999 -9999 -9999 -9999 -9999 8.60249E-2 8.66227E-2 8.70734E-2 7.78606E-2 7.36731E-2 7.45829E-2 7.07327E-2 6.49187E-2 6.29905E-2 5.34377E-2 5.06305E-2 4.83965E-2 4.35379E-2 4.87963E-2 6.60013E-2 1.0556E-1 1.55523E-1 2.06844E-1 1.84238E-1 1.21807E-1 8.25808E-2 6.04026E-2 5.09253E-2 4.62999E-2 4.91308E-2 5.52578E-2 5.75654E-2 5.20471E-2 5.301E-2 5.34847E-2 4.39512E-2 4.40006E-2 4.3803E-2 4.35572E-2 4.35082E-2 3.78661E-2 4.27984E-2 7.01768E-2 1.02259E-1 7.69573E-2 5.53249E-2 6.08464E-2 6.5082E-2 7.06352E-2 8.63251E-2 7.72611E-2 7.1874E-2 6.56537E-2 6.3444E-2 7.38352E-2 5.41486E-2 4.72292E-2 4.77888E-2 4.21988E-2 4.48353E-2 4.00783E-2 4.22849E-2 3.74795E-2 3.45589E-2 2.08855E-2 2.19946E-2 1.93157E-2 3.20877E-2 2.75406E-2 2.29652E-2 1.79776E-2 1.28096E-2 1.17879E-2 7.77052E-3 7.77052E-3 1.05499E-2 6.57467E-3 5.0722E-3 8.85537E-3 6.34028E-3 5.83151E-3 3.33584E-3 4.79679E-3 9.36162E-3 1.2018E-2 4.79159E-3 2.7621E-3 4.69215E-3 8.74406E-3 9.27305E-3 7.01834E-3 8.85045E-3 1.29273E-2 1.3561E-2 1.19895E-2 1.16058E-2 9.53212E-3 7.5463E-3 5.43906E-3 4.0195E-3 3.66246E-3 3.44663E-3 2.06303E-3 1.03714E-3 7.17316E-4 6.12637E-4 8.75476E-4 1.07611E-3 2.23632E-3 3.70167E-3 5.1518E-3 3.80413E-3 3.34393E-3 1.47422E-3 1.25728E-3 2.38929E-3 3.84745E-3 5.90648E-3 1.18434E-2 1.56385E-2 1.28862E-2 1.36197E-2 1.25342E-2 2.17093E-2 1.43598E-2 1.16933E-2 9.19313E-3 8.06902E-3 3.51772E-3 7.46848E-3 1.36643E-2 7.78575E-3 3.88567E-3 6.02246E-3 2.75427E-2 5.08735E-2 3.58475E-2 2.19282E-2 1.1053E-2 9.1169E-3 1.92282E-2 3.90389E-2 3.36459E-2 3.14299E-2 9.79731E-2 1.22177E-1 1.40652E-1 2.29714E-1 3.07653E-1 2.75843E-1 3.17548E-1 3.17548E-1 3.03964E-1 -9999 -9999 -9999 -9999 -9999 -9999 -9999 -9999 -9999 -9999 -9999 -9999 -9999 -9999 -9999 -9999 -9999 -9999 -9999 -9999 -9999 -9999 -9999 -9999 -9999 -9999 -9999 -9999 -9999 -9999 -9999 -9999 -9999 -9999 -9999 -9999 -9999 -9999 -9999 -9999
-9999 -9999 -9999 -9999 -9999 -9999 -9999 -9999 -9999 -9999 -9999 -9999 -9999 -9999 -9999 -9999 -9999 -9999 -9999 -9999 -9999 -9999 -9999 -9999 -9999 -9999 -9999 -9999 -9999 -9999 -9999 -9999 -9999 -9999 -9999 -9999 -9999 -9999 -9999 -9999 -9999 -9999 -9999 -9999 -9999 -9999 -9999 -9999 -9999 -9999 -9999 -9999 -9999 -9999 -9999 -9999 -9999 -9999 -9999 -9999 -9999 -9999 -9999 -9999 -9999 -9999 -9999 -9999 -9999 -9999 -9999 -9999 -9999 -9999 -9999 8.63234E-2 8.67727E-2 8.64729E-2 7.26456E-2 7.85433E-2 7.44524E-2 6.67825E-2 6.69006E-2 6.53801E-2 6.32146E-2 5.40162E-2 5.11807E-2 4.85718E-2 4.25211E-2 4.63061E-2 5.75071E-2 7.36187E-2 1.02672E-1 1.45011E-1 1.48891E-1 1.16568E-1 8.30088E-2 5.62871E-2 4.17192E-2 4.25584E-2 4.82563E-2 5.06513E-2 4.63447E-2 4.78674E-2 4.93483E-2 5.31283E-2 4.13378E-2 4.12447E-2 4.11981E-2 4.33127E-2 3.51194E-2 3.53996E-2 4.18444E-2 6.08392E-2 8.50343E-2 6.80058E-2 5.09793E-2 5.94493E-2 6.44404E-2 7.45675E-2 7.65515E-2 6.72054E-2 6.49765E-2 7.10089E-2 6.06761E-2 7.48003E-2 4.90215E-2 4.64712E-2 4.64925E-2 4.52061E-2 4.4894E-2 4.31438E-2 5.08976E-2 4.00577E-2 3.08593E-2 2.92248E-2 2.999E-2 1.98286E-2 2.6204E-2 3.20943E-2 2.30533E-2 2.03493E-2 1.73599E-2 1.21192E-2 7.34967E-3 8.61251E-3 1.2018E-2 5.83151E-3 6.51949E-3 1.23557E-2 1.2018E-2 7.28803E-3 5.36335E-3 8.61251E-3 1.30595E-2 2.03075E-2 5.06538E-3 4.11815E-3 6.97777E-3 1.06781E-2 1.58482E-2 1.16895E-2 1.07561E-2 1.44293E-2 1.47827E-2 9.58382E-3 1.00881E-2 1.0232E-2 1.12424E-2 8.39894E-3 6.58319E-3 4.45016E-3 3.89884E-3 3.19291E-3 3.51692E-3 1.52328E-3 6.3795E-4 6.81022E-4 9.00242E-4 1.55089E-3 2.50038E-3 3.94004E-3 3.17566E-3 1.79972E-3 1.30684E-3 2.21486E-3 3.31749E-3 5.60271E-3 1.09117E-2 1.60763E-2 1.21917E-2 1.18584E-2 9.49726E-3 9.49726E-3 9.76482E-3 9.92666E-3 9.19313E-3 2.9742E-3 3.12876E-3 2.41181E-3 6.47926E-3 8.51811E-3 6.71268E-3 4.86225E-3 7.30449E-3 2.82458E-2 3.67317E-2 1.72092E-2 8.41967E-3 7.83278E-3 7.98161E-3 1.1789E-2 1.99295E-2 2.56824E-2 3.95834E-2 7.08062E-2 5.75139E-2 1.0132E-1 2.0229E-1 2.76629E-1 2.86218E-1 3.17548E-1 3.03466E-1 2.88508E-1 -9999 -9999 -9999 -9999 -9999 -9999 -9999 -9999 -9999 -9999 -9999 -9999 -9999 -9999 -9999 -9999 -9999 -9999 -9999 -9999 -9999 -9999 -9999 -9999 -9999 -9999 -9999 -9999 -9999 -9999 -9999 -9999 -9999 -9999 -9999 -9999 -9999 -9999 -9999 -9999
-9999 -9999 -9999 -9999 -9999 -9999 -9999 -9999 -9999 -9999 -9999 -9999 -9999 -9999 -9999 -9999 -9999 -9999 -9999 -9999 -9999 -9999 -9999 -9999 -9999 -9999 -9999 -9999 -9999 -9999 -9999 -9999 -9999 -9999 -9999 -9999 -9999 -9999 -9999 -9999 -9999 -9999 -9999 -9999 -9999 -9999 -9999 -9999 -9999 -9999 -9999 -9999 -9999 -9999 -9999 -9999 -9999 -9999 -9999 -9999 -9999 -9999 -9999 -9999 -9999 -9999 -9999 -9999 -9999 -9999 -9999 -9999 -9999 -9999 -9999 8.6174E-2 8.64729E-2 8.10131E-2 7.23907E-2 7.36731E-2 7.4322E-2 6.65469E-2 6.67825E-2 6.5612E-2 5.64896E-2 5.47966E-2 5.27701E-2 4.44161E-2 4.0299E-2 4.49835E-2 4.45053E-2 5.44023E-2 7.03769E-2 8.96678E-2 1.08235E-1 1.10412E-1 7.58859E-2 4.56634E-2 4.09697E-2 4.14179E-2 4.34135E-2 4.01331E-2 4.22187E-2 4.69314E-2 4.84721E-2 4.06439E-2 4.07818E-2 4.07357E-2 4.06439E-2 3.30507E-2 3.47622E-2 3.47622E-2 3.7695E-2 3.5873E-2 4.88585E-2 4.30453E-2 4.49967E-2 5.46159E-2 5.09581E-2 5.84491E-2 7.68575E-2 6.9087E-2 7.68838E-2 7.67855E-2 5.45254E-2 5.30972E-2 4.17444E-2 4.52438E-2 5.59012E-2 5.22125E-2 5.57067E-2 3.84896E-2 4.54977E-2 3.74997E-2 3.22222E-2 6.34933E-2 3.8326E-2 2.6204E-2 2.2853E-2 2.69472E-2 2.88348E-2 2.52282E-2 1.45877E-2 9.6254E-3 9.10501E-3 1.38027E-2 1.45877E-2 7.70538E-3 1.13698E-2 1.67475E-2 1.72157E-2 8.37626E-3 9.10501E-3 1.72157E-2 2.96405E-2 1.41898E-2 6.51543E-3 9.8588E-3 1.01477E-2 1.01752E-2 1.49965E-2 1.63909E-2 1.35083E-2 1.63632E-2 1.21062E-2 8.25117E-3 6.16191E-3 7.41781E-3 6.2466E-3 3.57112E-3 4.55655E-3 5.02968E-3 3.84962E-3 3.20528E-3 4.10277E-3 1.37497E-3 7.81087E-4 9.16482E-4 1.25476E-3 1.2094E-3 1.43331E-3 2.82438E-3 2.81468E-3 2.04059E-3 1.47815E-3 3.45422E-3 6.07484E-3 8.02829E-3 9.48601E-3 1.43944E-2 7.04704E-3 8.27653E-3 9.76482E-3 5.76227E-3 3.54519E-3 7.44801E-3 4.45479E-3 1.71371E-3 3.0371E-3 2.89192E-3 5.16297E-3 5.50483E-3 9.08384E-3 5.05392E-3 1.00395E-2 2.01119E-2 1.98765E-2 1.87029E-2 7.63018E-3 1.54009E-2 3.43148E-2 7.5435E-2 8.95095E-2 1.45079E-1 6.5307E-2 7.21417E-2 6.9748E-2 1.17594E-1 1.92489E-1 3.10707E-1 2.86218E-1 3.17548E-1 2.95075E-1 -9999 -9999 -9999 -9999 -9999 -9999 -9999 -9999 -9999 -9999 -9999 -9999 -9999 -9999 -9999 -9999 -9999 -9999 -9999 -9999 -9999 -9999 -9999 -9999 -9999 -9999 -9999 -9999 -9999 -9999 -9999 -9999 -9999 -9999 -9999 -9999 -9999 -9999 -9999 -9999 -9999
-9999 -9999 -9999 -9999 -9999 -9999 -9999 -9999 -9999 -9999 -9999 -9999 -9999 -9999 -9999 -9999 -9999 -9999 -9999 -9999 -9999 -9999 -9999 -9999 -9999 -9999 -9999 -9999 -9999 -9999 -9999 -9999 -9999 -9999 -9999 -9999 -9999 -9999 -9999 -9999 -9999 -9999 -9999 -9999 -9999 -9999 -9999 -9999 -9999 -9999 -9999 -9999 -9999 -9999 -9999 -9999 -9999 -9999 -9999 -9999 -9999 -9999 -9999 -9999 -9999 -9999 -9999 -9999 -9999 -9999 -9999 -9999 -9999 -9999 -9999 7.9336E-2 8.04506E-2 7.22636E-2 7.29012E-2 7.35439E-2 6.59612E-2 6.69006E-2 6.73749E-2 5.91724E-2 5.77136E-2 5.58866E-2 4.85331E-2 4.68114E-2 4.50651E-2 4.23292E-2 4.22255E-2 4.55643E-2 5.21144E-2 5.14141E-2 6.83398E-2 7.90902E-2 6.26067E-2 4.31008E-2 3.73001E-2 3.77786E-2 3.67149E-2 3.84929E-2 4.09406E-2 4.2833E-2 3.74906E-2 3.80036E-2 3.81761E-2 3.78747E-2 3.07823E-2 3.25281E-2 3.23435E-2 3.23066E-2 3.04923E-2 3.77677E-2 3.479E-2 3.91078E-2 4.46141E-2 4.02562E-2 4.1222E-2 4.50274E-2 5.60587E-2 6.99657E-2 7.78227E-2 5.12782E-2 5.0491E-2 5.17043E-2 4.1693E-2 5.17043E-2 5.90302E-2 5.38076E-2 4.499E-2 4.47462E-2 4.84027E-2 4.62706E-2 3.71261E-2 6.68027E-2 4.73816E-2 4.50352E-2 3.73053E-2 4.15512E-2 1.96599E-2 1.67475E-2 1.10587E-2 1.30595E-2 1.76968E-2 1.97568E-2 1.41898E-2 8.37626E-3 1.54165E-2 2.18552E-2 2.35927E-2 1.2018E-2 9.36162E-3 2.90595E-2 2.63909E-2 7.92286E-3 1.13698E-2 1.62917E-2 1.85716E-2 1.46315E-2 1.22427E-2 1.21743E-2 1.49147E-2 1.28332E-2 9.95768E-3 8.07482E-3 5.40175E-3 5.29013E-3 5.72618E-3 3.07072E-3 2.29775E-3 3.09433E-3 1.7877E-3 1.47743E-3 1.51412E-3 1.25021E-3 1.02905E-3 1.26948E-3 1.90239E-3 1.98089E-3 1.53937E-3 2.23155E-3 1.90078E-3 1.11041E-3 5.82671E-4 9.85991E-4 1.80944E-3 2.40134E-3 3.89889E-3 8.27653E-3 7.04704E-3 4.34558E-3 6.22589E-3 4.67174E-3 2.76472E-3 5.40746E-3 5.67368E-3 2.86221E-3 3.82262E-3 4.27201E-3 7.05993E-3 1.29763E-2 2.10734E-2 2.36018E-2 7.7736E-3 8.55914E-3 6.41266E-3 8.32885E-3 5.62564E-3 1.5216E-2 8.29171E-2 1.2483E-1 1.8495E-1 2.7488E-1 2.04634E-1 2.47425E-1 1.14142E-1 2.16529E-1 2.86915E-1 2.75843E-1 2.75843E-1 2.99007E-1 -9999 -9999 -9999 -9999 -9999 -9999 -9999 -9999 -9999 -9999 -9999 -9999 -9999 -9999 -9999 -9999 -9999 -9999 -9999 -9999 -9999 -9999 -9999 -9999 -9999 -9999 -9999 -9999 -9999 -9999 -9999 -9999 -9999 -9999 -9999 -9999 -9999 -9999 -9999 -9999 -9999 -9999
-9999 -9999 -9999 -9999 -9999 -9999 -9999 -9999 -9999 -9999 -9999 -9999 -9999 -9999 -9999 -9999 -9999 -9999 -9999 -9999 -9999 -9999 -9999 -9999 -9999 -9999 -9999 -9999 -9999 -9999 -9999 -9999 -9999 -9999 -9999 -9999 -9999 -9999 -9999 -9999 -9999 -9999 -9999 -9999 -9999 -9999 -9999 -9999 -9999 -9999 -9999 -9999 -9999 -9999 -9999 -9999 -9999 -9999 -9999 -9999 -9999 -9999 -9999 -9999 -9999 -9999 -9999 -9999 -9999 -9999 -9999 -9999 -9999 -9999 -9999 7.90596E-2 8.07314E-2 7.31577E-2 7.3932E-2 7.40618E-2 6.57282E-2 6.61949E-2 6.70189E-2 5.95954E-2 5.84388E-2 5.73029E-2 5.01329E-2 4.96836E-2 4.82711E-2 4.14652E-2 4.16162E-2 4.25333E-2 3.81813E-2 3.98143E-2 4.29672E-2 4.88073E-2 4.18706E-2 3.68273E-2 3.62278E-2 3.25088E-2 3.34134E-2 3.47199E-2 3.90561E-2 3.57066E-2 3.6692E-2 3.74058E-2 3.77036E-2 3.04331E-2 3.02254E-2 3.00534E-2 3.15069E-2 2.60757E-2 3.44985E-2 6.1427E-2 6.22741E-2 3.87378E-2 3.50047E-2 3.80862E-2 3.9401E-2 5.40166E-2 6.80478E-2 7.28241E-2 5.01267E-2 5.81807E-2 5.09256E-2 5.90302E-2 4.52438E-2 4.90215E-2 4.3844E-2 4.41286E-2 4.85477E-2 4.95174E-2 4.03083E-2 3.90889E-2 4.20107E-2 5.66657E-2 5.31642E-2 5.9707E-2 3.82118E-2 4.56568E-2 3.70018E-2 1.81912E-2 1.01752E-2 1.3426E-2 2.46053E-2 2.46053E-2 1.62917E-2 1.49965E-2 1.80323E-2 2.44391E-2 1.71912E-2 1.317E-2 1.35554E-2 3.00217E-2 2.51406E-2 1.04617E-2 1.61835E-2 1.9725E-2 1.84652E-2 1.76174E-2 1.75903E-2 1.41754E-2 1.34696E-2 1.20477E-2 9.86135E-3 9.52417E-3 7.06926E-3 4.44807E-3 3.77558E-3 2.56731E-3 2.7835E-3 2.12112E-3 3.48684E-3 2.80553E-3 2.19295E-3 2.48846E-3 2.30313E-3 1.58957E-3 1.75191E-3 2.56338E-3 2.05771E-3 1.91755E-3 1.37768E-3 6.31818E-4 7.99366E-4 1.01339E-3 8.24981E-4 1.13741E-3 2.01383E-3 3.24564E-3 3.81445E-3 4.90195E-3 3.41103E-3 4.51092E-3 2.78134E-3 5.90687E-3 4.63812E-3 7.09124E-3 4.94056E-3 3.78495E-3 1.2439E-2 2.73771E-2 4.03514E-2 4.03514E-2 2.52621E-2 3.06651E-2 1.33841E-2 4.52769E-3 5.78973E-3 1.82519E-2 3.69027E-2 9.3843E-2 1.64288E-1 2.56121E-1 1.82917E-1 1.58742E-1 2.37048E-1 2.88774E-1 2.86218E-1 2.64268E-1 2.43759E-1 -9999 -9999 -9999 -9999 -9999 -9999 -9999 -9999 -9999 -9999 -9999 -9999 -9999 -9999 -9999 -9999 -9999 -9999 -9999 -9999 -9999 -9999 -9999 -9999 -9999 -9999 -9999 -9999 -9999 -9999 -9999 -9999 -9999 -9999 -9999 -9999 -9999 -9999 -9999 -9999 -9999 -9999 -9999
-9999 -9999 -9999 -9999 -9999 -9999 -9999 -9999 -9999 -9999 -9999 -9999 -9999 -9999 -9999 -9999 -9999 -9999 -9999 -9999 -9999 -9999 -9999 -9999 -9999 -9999 -9999 -9999 -9999 -9999 -9999 -9999 -9999 -9999 -9999 -9999 -9999 -9999 -9999 -9999 -9999 -9999 -9999 -9999 -9999 -9999 -9999 -9999 -9999 -9999 -9999 -9999 -9999 -9999 -9999 -9999 -9999 -9999 -9999 -9999 -9999 -9999 -9999 -9999 -9999 -9999 -9999 -9999 -9999 -9999 -9999 -9999 -9999 -9999 7.82354E-2 7.9336E-2 7.2518E-2 7.3932E-2 7.45829E-2 6.61949E-2 6.58446E-2 6.58446E-2 5.85431E-2 5.92779E-2 5.86475E-2 5.14109E-2 5.15034E-2 5.1596E-2 4.5482E-2 4.45053E-2 4.33907E-2 4.28432E-2 3.71505E-2 3.70151E-2 3.48775E-2 3.14902E-2 3.18974E-2 3.42954E-2 3.48646E-2 3.16276E-2 3.25088E-2 3.33523E-2 3.03939E-2 3.18175E-2 3.35483E-2 3.46913E-2 3.00534E-2 2.82743E-2 2.98142E-2 2.95768E-2 2.5021E-2 2.61056E-2 3.8397E-2 7.76905E-2 8.27816E-2 4.06303E-2 3.3456E-2 3.65472E-2 3.76401E-2 4.97203E-2 6.60141E-2 6.10406E-2 5.30137E-2 4.71227E-2 5.4117E-2 6.08257E-2 5.0346E-2 4.62571E-2 5.87476E-2 4.69678E-2 5.12153E-2 5.29752E-2 4.60718E-2 3.62318E-2 6.2154E-2 6.2763E-2 5.50255E-2 4.42838E-2 4.73443E-2 5.33795E-2 4.56652E-2 1.81912E-2 1.62917E-2 1.92208E-2 2.5243E-2 3.02966E-2 2.1227E-2 2.59663E-2 2.03881E-2 1.90796E-2 2.14366E-2 2.0412E-2 1.99044E-2 2.01353E-2 1.2463E-2 1.40603E-2 2.05021E-2 1.70363E-2 1.40061E-2 1.31853E-2 1.53233E-2 1.37992E-2 1.13383E-2 9.49471E-3 7.50341E-3 5.72389E-3 4.46632E-3 4.28982E-3 4.5928E-3 4.32723E-3 5.09053E-3 4.28774E-3 5.00881E-3 4.97495E-3 3.86015E-3 3.65817E-3 3.75672E-3 2.57483E-3 1.93972E-3 2.03577E-3 1.60352E-3 1.80004E-3 1.23729E-3 8.05538E-4 1.47801E-3 2.04282E-3 1.10906E-3 1.0424E-3 1.11837E-3 1.65015E-3 1.71712E-3 1.87414E-3 2.87051E-3 3.69786E-3 6.24557E-3 3.07014E-3 6.40127E-3 1.0793E-2 6.17197E-3 2.43042E-3 6.4798E-3 2.25379E-2 4.14518E-2 5.27294E-2 3.62234E-2 4.95359E-2 5.64657E-2 4.14542E-2 2.29364E-2 2.13456E-2 4.61302E-2 8.8737E-2 8.19531E-2 2.33391E-1 1.23868E-1 1.12406E-1 2.56121E-1 2.86218E-1 2.53654E-1 2.31188E-1 -9999 -9999 -9999 -9999 -9999 -9999 -9999 -9999 -9999 -9999 -9999 -9999 -9999 -9999 -9999 -9999 -9999 -9999 -9999 -9999 -9999 -9999 -9999 -9999 -9999 -9999 -9999 -9999 -9999 -9999 -9999 -9999 -9999 -9999 -9999 -9999 -9999 -9999 -9999 -9999 -9999 -9999 -9999 -9999
-9999 -9999 -9999 -9999 -9999 -9999 -9999 -9999 -9999 -9999 -9999 -9999 -9999 -9999 -9999 -9999 -9999 -9999 -9999 -9999 -9999 -9999 -9999 -9999 -9999 -9999 -9999 -9999 -9999 -9999 -9999 -9999 -9999 -9999 -9999 -9999 -9999 -9999 -9999 -9999 -9999 -9999 -9999 -9999 -9999 -9999 -9999 -9999 -9999 -9999 -9999 -9999 -9999 -9999 -9999 -9999 -9999 -9999 -9999 -9999 -9999 -9999 -9999 -9999 -9999 -9999 -9999 -9999 -9999 -9999 -9999 -9999 -9999 -9999 7.83722E-2 7.05049E-2 7.2518E-2 7.40618E-2 6.64294E-2 6.67825E-2 6.66646E-2 5.8857E-2 5.8857E-2 5.87522E-2 5.85431E-2 5.17816E-2 5.18747E-2 5.30987E-2 4.76673E-2 4.77533E-2 4.69E-2 3.98867E-2 3.91676E-2 3.83906E-2 3.31833E-2 3.30619E-2 3.08037E-2 3.11452E-2 2.81921E-2 2.93565E-2 3.0232E-2 3.2928E-2 2.94607E-2 3.04497E-2 3.16434E-2 2.72578E-2 2.77298E-2 2.79208E-2 2.9543E-2 2.92075E-2 2.4594E-2 2.56017E-2 3.94717E-2 6.75282E-2 7.25935E-2 5.39149E-2 4.84338E-2 4.88371E-2 5.62855E-2 4.90682E-2 5.78817E-2 6.25416E-2 7.04596E-2 5.17043E-2 5.85795E-2 5.21248E-2 4.45275E-2 4.70906E-2 5.73835E-2 4.89387E-2 4.40174E-2 4.79171E-2 4.28075E-2 6.44452E-2 4.99512E-2 5.09453E-2 4.65667E-2 4.52232E-2 4.1787E-2 5.49644E-2 2.80687E-2 2.20512E-2 2.97851E-2 2.46498E-2 2.78452E-2 2.68491E-2 2.35574E-2 2.59969E-2 2.48596E-2 2.39718E-2 2.06963E-2 1.84439E-2 1.43878E-2 1.80366E-2 1.5964E-2 1.75837E-2 1.86296E-2 1.47566E-2 1.49965E-2 9.6254E-3 1.23557E-2 1.45779E-2 1.09065E-2 9.93799E-3 7.18298E-3 5.21575E-3 5.51509E-3 5.0722E-3 7.49741E-3 6.86701E-3 7.18735E-3 7.38465E-3 6.92498E-3 5.65086E-3 6.02563E-3 6.03858E-3 5.32471E-3 4.61808E-3 3.37788E-3 2.9316E-3 1.94646E-3 1.06841E-3 6.63341E-4 1.11156E-3 1.60259E-3 2.60349E-3 2.60349E-3 1.809E-3 1.49637E-3 1.93861E-3 3.32733E-3 3.8258E-3 3.67446E-3 1.98401E-3 2.94181E-3 2.54471E-3 6.66363E-3 1.26677E-2 7.07725E-3 3.11047E-3 3.93342E-3 8.48251E-3 2.44983E-2 4.99962E-2 6.34446E-2 8.94381E-2 1.13657E-1 8.36932E-2 6.19735E-2 1.69419E-2 3.08226E-2 1.02404E-1 1.57428E-1 1.95653E-1 2.59417E-1 1.91276E-1 2.28409E-1 2.86218E-1 2.4095E-1 -9999 -9999 -9999 -9999 -9999 -9999 -9999 -9999 -9999 -9999 -9999 -9999 -9999 -9999 -9999 -9999 -9999 -9999 -9999 -9999 -9999 -9999 -9999 -9999 -9999 -9999 -9999 -9999 -9999 -9999 -9999 -9999 -9999 -9999 -9999 -9999 -9999 -9999 -9999 -9999 -9999 -9999 -9999 -9999 -9999
-9999 -9999 -9999 -9999 -9999 -9999 -9999 -9999 -9999 -9999 -9999 -9999 -9999 -9999 -9999 -9999 -9999 -9999 -9999 -9999 -9999 -9999 -9999 -9999 -9999 -9999 -9999 -9999 -9999 -9999 -9999 -9999 -9999 -9999 -9999 -9999 -9999 -9999 -9999 -9999 -9999 -9999 -9999 -9999 -9999 -9999 -9999 -9999 -9999 -9999 -9999 -9999 -9999 -9999 -9999 -9999 -9999 -9999 -9999 -9999 -9999 -9999 -9999 -9999 -9999 -9999 -9999 -9999 -9999 -9999 -9999 -9999 -9999 8.04506E-2 7.97524E-2 7.15051E-2 7.30294E-2 7.47138E-2 6.74939E-2 6.76132E-2 6.76132E-2 6.03424E-2 6.01281E-2 5.95954E-2 5.25305E-2 5.24363E-2 5.29086E-2 4.80121E-2 5.03104E-2 5.26165E-2 4.7451E-2 4.75364E-2 4.7451E-2 4.61866E-2 3.90357E-2 3.75728E-2 3.58987E-2 2.84528E-2 2.84005E-2 3.14541E-2 3.08483E-2 2.74419E-2 2.77975E-2 2.82093E-2 3.07299E-2 2.63672E-2 2.70402E-2 2.76348E-2 2.91408E-2 2.31038E-2 2.42853E-2 2.72485E-2 3.48135E-2 4.05201E-2 4.75835E-2 4.9342E-2 6.00474E-2 5.94523E-2 4.4761E-2 5.23532E-2 6.23811E-2 5.9815E-2 6.23906E-2 4.64712E-2 5.06922E-2 4.71268E-2 4.87111E-2 4.59176E-2 4.72951E-2 3.93667E-2 4.39004E-2 5.06085E-2 4.1993E-2 3.85307E-2 3.72085E-2 4.00778E-2 3.88451E-2 5.13838E-2 3.26221E-2 5.43797E-2 2.32516E-2 2.83649E-2 3.75123E-2 3.28575E-2 2.51461E-2 2.76452E-2 2.88569E-2 1.58602E-2 1.68184E-2 1.05163E-2 9.92099E-3 1.12343E-2 1.09073E-2 1.32242E-2 1.39662E-2 1.23819E-2 9.81764E-3 1.09185E-2 8.7287E-3 9.28153E-3 1.2009E-2 1.27028E-2 1.09381E-2 8.61251E-3 5.21575E-3 6.16597E-3 9.36162E-3 1.00641E-2 8.93409E-3 9.40281E-3 8.11106E-3 6.46716E-3 5.3317E-3 5.23788E-3 5.76671E-3 6.13357E-3 5.80653E-3 3.24775E-3 1.6181E-3 1.63944E-3 2.00216E-3 1.38865E-3 5.88327E-4 7.03507E-4 1.14572E-3 2.30622E-3 3.72837E-3 2.50038E-3 2.30578E-3 2.18631E-3 4.52444E-3 7.89452E-3 4.52444E-3 2.15253E-3 1.85318E-3 4.80042E-3 1.11381E-2 1.56009E-2 1.31577E-2 8.35923E-3 1.12363E-2 1.05917E-2 2.05001E-2 3.9E-2 7.61622E-2 1.14509E-1 1.23729E-1 1.56577E-1 1.25171E-1 8.63734E-2 6.29504E-2 1.17427E-1 1.72933E-1 2.43579E-1 1.99974E-1 1.6133E-1 2.37353E-1 2.65704E-1 -9999 -9999 -9999 -9999 -9999 -9999 -9999 -9999 -9999 -9999 -9999 -9999 -9999 -9999 -9999 -9999 -9999 -9999 -9999 -9999 -9999 -9999 -9999 -9999 -9999 -9999 -9999 -9999 -9999 -9999 -9999 -9999 -9999 -9999 -9999 -9999 -9999 -9999 -9999 -9999 -9999 -9999 -9999 -9999 -9999 -9999
-9999 -9999 -9999 -9999 -9999 -9999 -9999 -9999 -9999 -9999 -9999 -9999 -9999 -9999 -9999 -9999 -9999 -9999 -9999 -9999 -9999 -9999 -9999 -9999 -9999 -9999 -9999 -9999 -9999 -9999 -9999 -9999 -9999 -9999 -9999 -9999 -9999 -9999 -9999 -9999 -9999 -9999 -9999 -9999 -9999 -9999 -9999 -9999 -9999 -9999 -9999 -9999 -9999 -9999 -9999 -9999 -9999 -9999 -9999 -9999 -9999 -9999 -9999 -9999 -9999 -9999 -9999 -9999 -9999 -9999 -9999 -9999 8.95127E-2 8.37333E-2 7.32862E-2 7.32862E-2 7.45829E-2 6.74939E-2 6.88162E-2 6.95473E-2 6.15335E-2 6.13154E-2 6.08812E-2 5.34806E-2 5.34806E-2 5.35765E-2 5.44467E-2 4.96817E-2 5.21475E-2 5.80387E-2 6.17513E-2 6.76659E-2 7.9246E-2 6.31313E-2 5.87217E-2 5.12214E-2 3.87246E-2 3.21758E-2 2.9846E-2 3.01766E-2 2.78999E-2 3.06737E-2 2.87322E-2 2.86268E-2 2.43774E-2 2.45459E-2 2.6458E-2 2.71954E-2 2.22585E-2 2.35868E-2 2.51939E-2 3.37769E-2 3.81376E-2 4.64448E-2 4.1324E-2 3.82498E-2 4.57205E-2 4.64844E-2 5.42918E-2 5.61959E-2 6.62643E-2 6.88331E-2 6.22249E-2 3.43978E-2 5.28543E-2 5.59154E-2 5.49305E-2 4.61589E-2 3.61611E-2 3.31218E-2 4.73569E-2 3.93683E-2 3.78321E-2 3.73213E-2 2.85975E-2 3.08646E-2 3.28012E-2 4.36413E-2 2.2809E-2 2.98905E-2 3.30198E-2 3.8539E-2 3.42901E-2 2.60774E-2 2.41938E-2 2.33605E-2 2.02171E-2 1.22598E-2 1.60075E-2 1.49495E-2 1.25516E-2 6.7637E-3 7.14328E-3 1.29041E-2 1.45251E-2 1.25047E-2 1.13164E-2 9.7784E-3 6.15741E-3 4.73687E-3 6.54815E-3 7.6132E-3 1.30595E-2 8.61251E-3 5.06937E-3 6.34028E-3 8.85537E-3 1.27459E-2 1.04995E-2 9.04786E-3 5.66737E-3 4.05638E-3 3.63659E-3 4.8105E-3 4.1608E-3 2.95486E-3 3.40411E-3 3.02229E-3 1.52589E-3 1.49921E-3 1.34338E-3 8.71938E-4 8.13355E-4 1.80945E-3 1.53917E-3 2.40134E-3 5.7623E-3 8.02829E-3 3.31753E-3 3.45422E-3 8.16941E-3 1.21386E-2 3.81901E-3 1.44702E-3 1.17857E-3 3.28499E-3 8.7736E-3 1.64549E-2 2.11214E-2 1.73879E-2 2.18787E-2 1.34714E-2 2.51884E-2 3.61515E-2 4.42365E-2 6.59328E-2 1.00036E-1 1.11715E-1 1.87331E-1 2.31423E-1 1.43145E-1 1.65055E-1 1.43145E-1 2.18193E-1 1.53693E-1 1.68511E-1 2.65236E-1 2.65704E-1 -9999 -9999 -9999 -9999 -9999 -9999 -9999 -9999 -9999 -9999 -9999 -9999 -9999 -9999 -9999 -9999 -9999 -9999 -9999 -9999 -9999 -9999 -9999 -9999 -9999 -9999 -9999 -9999 -9999 -9999 -9999 -9999 -9999 -9999 -9999 -9999 -9999 -9999 -9999 -9999 -9999 -9999 -9999 -9999 -9999 -9999
-9999 -9999 -9999 -9999 -9999 -9999 -9999 -9999 -9999 -9999 -9999 -9999 -9999 -9999 -9999 -9999 -9999 -9999 -9999 -9999 -9999 -9999 -9999 -9999 -9999 -9999 -9999 -9999 -9999 -9999 -9999 -9999 -9999 -9999 -9999 -9999 -9999 -9999 -9999 -9999 -9999 -9999 -9999 -9999 -9999 -9999 -9999 -9999 -9999 -9999 -9999 -9999 -9999 -9999 -9999 -9999 -9999 -9999 -9999 -9999 -9999 -9999 -9999 -9999 -9999 -9999 -9999 -9999 -9999 -9999 -9999 8.99767E-2 8.51975E-2 8.46091E-2 7.48448E-2 7.57677E-2 7.69693E-2 6.90591E-2 7.00386E-2 7.09059E-2 6.27463E-2 6.17524E-2 6.12066E-2 5.42522E-2 5.09881E-2 5.13555E-2 4.64272E-2 5.09464E-2 5.29944E-2 5.34071E-2 6.99527E-2 8.9681E-2 8.87567E-2 8.70581E-2 8.37491E-2 7.52797E-2 5.74287E-2 4.16323E-2 3.28297E-2 2.75431E-2 2.86794E-2 2.99701E-2 3.00251E-2 2.49435E-2 2.47156E-2 2.45178E-2 2.60967E-2 2.18272E-2 2.47524E-2 2.96207E-2 3.43031E-2 2.9709E-2 3.2193E-2 3.98125E-2 4.04015E-2 4.45038E-2 3.36892E-2 3.78156E-2 4.2984E-2 5.56986E-2 6.65682E-2 6.45602E-2 5.28543E-2 3.52329E-2 4.25658E-2 5.01151E-2 5.72154E-2 5.22155E-2 3.3884E-2 2.74909E-2 3.47739E-2 3.41792E-2 3.48064E-2 3.951E-2 3.54049E-2 3.484E-2 3.34873E-2 3.52648E-2 3.52893E-2 3.08384E-2 3.46096E-2 2.77306E-2 2.17606E-2 2.43749E-2 1.95217E-2 1.69969E-2 1.56601E-2 1.09269E-2 1.41425E-2 1.40797E-2 1.03369E-2 4.90817E-3 5.91885E-3 1.06143E-2 1.44912E-2 1.30767E-2 1.10323E-2 7.77882E-3 5.41676E-3 5.58038E-3 7.5618E-3 1.25516E-2 1.15502E-2 6.62345E-3 6.49327E-3 1.01752E-2 1.16805E-2 1.35265E-2 7.19011E-3 5.89503E-3 6.42431E-3 4.66515E-3 3.25686E-3 3.81195E-3 3.48083E-3 2.22964E-3 1.76705E-3 2.06037E-3 1.15849E-3 1.41681E-3 9.56308E-4 1.21914E-3 1.98089E-3 3.08736E-3 4.93134E-3 1.15176E-2 8.37524E-3 8.43409E-3 9.75326E-3 8.48766E-3 1.41036E-2 1.23785E-2 4.14496E-3 2.00446E-3 2.33938E-3 2.7482E-3 4.79765E-3 1.23769E-2 2.11207E-2 2.62958E-2 2.26647E-2 1.20305E-2 1.31709E-2 1.79277E-2 2.40724E-2 1.72907E-2 4.17206E-2 6.10448E-2 6.27076E-2 8.25006E-2 1.23631E-1 1.17174E-1 8.60253E-2 1.35332E-1 1.28655E-1 2.11878E-1 2.4646E-1 2.61077E-1 -9999 -9999 -9999 -9999 -9999 -9999 -9999 -9999 -9999 -9999 -9999 -9999 -9999 -9999 -9999 -9999 -9999 -9999 -9999 -9999 -9999 -9999 -9999 -9999 -9999 -9999 -9999 -9999 -9999 -9999 -9999 -9999 -9999 -9999 -9999 -9999 -9999 -9999 -9999 -9999 -9999 -9999 -9999 -9999 -9999 -9999
-9999 -9999 -9999 -9999 -9999 -9999 -9999 -9999 -9999 -9999 -9999 -9999 -9999 -9999 -9999 -9999 -9999 -9999 -9999 -9999 -9999 -9999 -9999 -9999 -9999 -9999 -9999 -9999 -9999 -9999 -9999 -9999 -9999 -9999 -9999 -9999 -9999 -9999 -9999 -9999 -9999 -9999 -9999 -9999 -9999 -9999 -9999 -9999 -9999 -9999 -9999 -9999 -9999 -9999 -9999 -9999 -9999 -9999 -9999 -9999 -9999 -9999 -9999 -9999 -9999 -9999 -9999 -9999 -9999 -9999 -9999 8.28656E-2 8.32985E-2 7.41918E-2 7.56352E-2 7.84612E-2 7.10306E-2 7.14059E-2 7.12806E-2 6.35293E-2 6.36419E-2 6.28576E-2 5.51325E-2 5.51325E-2 5.17254E-2 4.60934E-2 4.71015E-2 4.80436E-2 5.32795E-2 5.3598E-2 7.70958E-2 1.06676E-1 1.02194E-1 1.04815E-1 1.08904E-1 8.5351E-2 6.90712E-2 5.3879E-2 3.97198E-2 2.90503E-2 2.9318E-2 3.30018E-2 2.74142E-2 2.7289E-2 2.68858E-2 2.63371E-2 2.10617E-2 2.20545E-2 2.77393E-2 4.19057E-2 5.01427E-2 4.15578E-2 2.93916E-2 3.25246E-2 4.19063E-2 3.66178E-2 4.34707E-2 4.49443E-2 4.65175E-2 5.45948E-2 6.26107E-2 5.4433E-2 5.87619E-2 4.14764E-2 5.87054E-2 6.03329E-2 5.87619E-2 5.25853E-2 2.80747E-2 2.60202E-2 2.74594E-2 2.86793E-2 3.2363E-2 2.79551E-2 2.58122E-2 2.84269E-2 2.60202E-2 3.00638E-2 2.79216E-2 3.0316E-2 2.74619E-2 2.77567E-2 2.13791E-2 2.36298E-2 2.45283E-2 1.32663E-2 9.19167E-3 1.06278E-2 1.52335E-2 1.22086E-2 7.33781E-3 5.54414E-3 6.88231E-3 1.1097E-2 1.65489E-2 1.39576E-2 1.00538E-2 6.18012E-3 5.39746E-3 9.09381E-3 1.22086E-2 1.54184E-2 1.09269E-2 6.62345E-3 5.89068E-3 1.13698E-2 1.46881E-2 1.2945E-2 8.83387E-3 5.54256E-3 4.62431E-3 4.05671E-3 2.90054E-3 3.44887E-3 3.03729E-3 2.36074E-3 1.46983E-3 6.64309E-4 7.81087E-4 7.19203E-4 9.1164E-4 1.98087E-3 3.21707E-3 4.9744E-3 1.06005E-2 1.70124E-2 1.53553E-2 9.2844E-3 1.04381E-2 1.29521E-2 1.4432E-2 6.47562E-3 3.14503E-3 4.00723E-3 5.0827E-3 4.8135E-3 8.62288E-3 1.48257E-2 2.05445E-2 2.93269E-2 2.53336E-2 1.46778E-2 2.11111E-2 3.1717E-2 3.35923E-2 3.15795E-2 4.96814E-2 3.98553E-2 3.13875E-2 5.57956E-2 9.72374E-2 7.86834E-2 5.99927E-2 1.01971E-1 1.84543E-1 2.69464E-1 2.27886E-1 2.49444E-1 -9999 -9999 -9999 -9999 -9999 -9999 -9999 -9999 -9999 -9999 -9999 -9999 -9999 -9999 -9999 -9999 -9999 -9999 -9999 -9999 -9999 -9999 -9999 -9999 -9999 -9999 -9999 -9999 -9999 -9999 -9999 -9999 -9999 -9999 -9999 -9999 -9999 -9999 -9999 -9999 -9999 -9999 -9999 -9999 -9999 -9999
-9999 -9999 -9999 -9999 -9999 -9999 -9999 -9999 -9999 -9999 -9999 -9999 -9999 -9999 -9999 -9999 -9999 -9999 -9999 -9999 -9999 -9999 -9999 -9999 -9999 -9999 -9999 -9999 -9999 -9999 -9999 -9999 -9999 -9999 -9999 -9999 -9999 -9999 -9999 -9999 -9999 -9999 -9999 -9999 -9999 -9999 -9999 -9999 -9999 -9999 -9999 -9999 -9999 -9999 -9999 -9999 -9999 -9999 -9999 -9999 -9999 -9999 -9999 -9999 -9999 -9999 -9999 -9999 -9999 8.7729E-2 7.96134E-2 8.10131E-2 8.22916E-2 7.40618E-2 7.59003E-2 7.97011E-2 7.26699E-2 7.3053E-2 7.26699E-2 6.52376E-2 6.51224E-2 6.4778E-2 5.323E-2 5.27555E-2 5.25668E-2 4.6679E-2 4.68476E-2 4.73567E-2 4.36212E-2 5.28382E-2 7.51159E-2 8.7433E-2 1.03716E-1 1.17648E-1 1.41654E-1 1.01182E-1 7.54586E-2 5.8043E-2 3.70093E-2 3.34261E-2 3.03013E-2 3.36709E-2 2.79528E-2 2.79848E-2 2.74771E-2 2.68243E-2 2.14534E-2 2.2672E-2 3.0513E-2 3.86409E-2 3.96863E-2 4.20099E-2 4.0065E-2 4.11379E-2 3.1364E-2 3.5902E-2 4.58298E-2 4.72732E-2 5.01783E-2 5.59861E-2 5.13683E-2 6.03243E-2 6.03329E-2 4.1521E-2 6.35932E-2 7.08327E-2 5.5134E-2 3.34009E-2 2.26632E-2 2.55951E-2 2.44674E-2 3.19542E-2 2.94308E-2 3.28456E-2 3.49921E-2 3.7577E-2 2.85185E-2 2.92277E-2 3.29143E-2 3.00794E-2 2.51176E-2 3.15142E-2 2.53054E-2 1.84778E-2 1.79758E-2 1.39262E-2 1.04682E-2 1.20919E-2 8.45494E-3 7.10317E-3 3.84927E-3 3.78286E-3 6.79964E-3 7.79036E-3 1.1474E-2 1.15502E-2 8.24559E-3 7.30712E-3 7.43722E-3 7.99104E-3 1.40212E-2 1.47055E-2 9.51047E-3 6.42265E-3 9.24468E-3 1.00538E-2 1.4561E-2 1.1484E-2 6.44678E-3 5.00575E-3 3.73049E-3 2.90054E-3 2.53959E-3 2.60699E-3 1.43641E-3 1.14045E-3 8.05241E-4 6.91757E-4 8.37411E-4 1.1931E-3 1.4708E-3 3.21707E-3 4.09113E-3 3.9366E-3 8.25481E-3 1.96144E-2 2.15137E-2 1.13684E-2 8.97309E-3 1.49108E-2 1.73941E-2 1.03225E-2 7.63727E-3 6.50212E-3 7.38718E-3 1.13425E-2 1.2168E-2 1.87701E-2 2.93269E-2 2.77712E-2 1.6385E-2 1.01222E-2 1.66041E-2 3.02849E-2 3.16222E-2 4.59988E-2 3.64157E-2 1.85485E-2 2.23787E-2 4.88055E-2 6.76173E-2 6.25098E-2 6.97508E-2 1.83372E-1 2.63414E-1 2.37048E-1 2.65704E-1 2.45499E-1 -9999 -9999 -9999 -9999 -9999 -9999 -9999 -9999 -9999 -9999 -9999 -9999 -9999 -9999 -9999 -9999 -9999 -9999 -9999 -9999 -9999 -9999 -9999 -9999 -9999 -9999 -9999 -9999 -9999 -9999 -9999 -9999 -9999 -9999 -9999 -9999 -9999 -9999 -9999 -9999 -9999 -9999 -9999 -9999 -9999 -9999
-9999 -9999 -9999 -9999 -9999 -9999 -9999 -9999 -9999 -9999 -9999 -9999 -9999 -9999 -9999 -9999 -9999 -9999 -9999 -9999 -9999 -9999 -9999 -9999 -9999 -9999 -9999 -9999 -9999 -9999 -9999 -9999 -9999 -9999 -9999 -9999 -9999 -9999 -9999 -9999 -9999 -9999 -9999 -9999 -9999 -9999 -9999 -9999 -9999 -9999 -9999 -9999 -9999 -9999 -9999 -9999 -9999 -9999 -9999 -9999 -9999 -9999 -9999 -9999 -9999 -9999 -9999 -9999 8.72749E-2 8.86437E-2 8.01707E-2 8.18635E-2 7.3932E-2 7.4976E-2 7.72386E-2 7.10306E-2 7.29251E-2 7.3053E-2 6.50074E-2 6.6049E-2 6.66342E-2 5.8892E-2 5.4971E-2 5.48729E-2 4.81302E-2 4.76132E-2 4.70167E-2 4.14661E-2 4.30728E-2 5.19954E-2 6.66066E-2 7.81979E-2 9.81631E-2 1.14867E-1 1.21362E-1 1.13864E-1 8.5682E-2 5.38242E-2 4.17406E-2 3.52873E-2 3.37324E-2 2.77615E-2 2.83715E-2 2.8665E-2 2.81775E-2 2.21053E-2 2.20799E-2 2.65582E-2 3.33642E-2 3.22883E-2 3.3486E-2 3.68126E-2 4.4214E-2 4.68423E-2 3.97723E-2 4.48608E-2 5.06138E-2 5.8421E-2 5.8421E-2 4.95174E-2 4.80068E-2 4.99657E-2 5.86903E-2 4.87964E-2 5.57345E-2 4.4484E-2 2.14993E-2 1.82002E-2 2.00491E-2 2.4939E-2 2.84714E-2 3.22402E-2 4.03824E-2 4.04506E-2 3.18207E-2 3.31522E-2 3.30078E-2 3.63822E-2 3.10826E-2 3.37197E-2 3.48198E-2 3.00681E-2 3.09029E-2 2.28809E-2 1.32663E-2 8.91225E-3 6.65718E-3 8.82125E-3 7.01688E-3 3.51555E-3 3.1858E-3 5.91044E-3 9.16695E-3 1.10703E-2 7.95713E-3 6.73893E-3 8.45051E-3 1.1498E-2 1.18135E-2 1.06278E-2 1.81968E-2 1.40212E-2 8.27612E-3 9.24981E-3 1.06278E-2 1.30007E-2 1.01117E-2 1.01585E-2 6.7122E-3 6.20272E-3 5.31488E-3 4.37739E-3 3.77558E-3 3.80969E-3 1.85393E-3 1.69888E-3 9.8219E-4 1.37494E-3 9.1436E-4 2.00795E-3 3.29453E-3 5.25996E-3 7.34967E-3 5.4088E-3 9.22602E-3 2.49915E-2 2.72405E-2 1.46707E-2 1.15205E-2 1.60574E-2 2.42827E-2 1.94965E-2 1.84523E-2 1.06131E-2 8.854E-3 1.55045E-2 2.41415E-2 3.18199E-2 3.45173E-2 2.62958E-2 1.96175E-2 1.38611E-2 1.79277E-2 2.12209E-2 2.66236E-2 3.11466E-2 1.7802E-2 2.92545E-2 5.34117E-2 7.10147E-2 4.20443E-2 4.53742E-2 9.2774E-2 2.20725E-1 2.75574E-1 2.37048E-1 2.57461E-1 2.45717E-1 2.2239E-1 -9999 -9999 -9999 -9999 -9999 -9999 -9999 -9999 -9999 -9999 -9999 -9999 -9999 -9999 -9999 -9999 -9999 -9999 -9999 -9999 -9999 -9999 -9999 -9999 -9999 -9999 -9999 -9999 -9999 -9999 -9999 -9999 -9999 -9999 -9999 -9999 -9999 -9999 -9999 -9999 -9999 -9999 -9999 -9999 -9999
-9999 -9999 -9999 -9999 -9999 -9999 -9999 -9999 -9999 -9999 -9999 -9999 -9999 -9999 -9999 -9999 -9999 -9999 -9999 -9999 -9999 -9999 -9999 -9999 -9999 -9999 -9999 -9999 -9999 -9999 -9999 -9999 -9999 -9999 -9999 -9999 -9999 -9999 -9999 -9999 -9999 -9999 -9999 -9999 -9999 -9999 -9999 -9999 -9999 -9999 -9999 -9999 -9999 -9999 -9999 -9999 -9999 -9999 -9999 -9999 -9999 -9999 -9999 -9999 -9999 -9999 -9999 8.7729E-2 8.95668E-2 8.15791E-2 8.3154E-2 8.47559E-2 7.59003E-2 7.68349E-2 7.83245E-2 7.15314E-2 7.26699E-2 7.27974E-2 6.50074E-2 6.6049E-2 6.71058E-2 5.63614E-2 5.67645E-2 5.72722E-2 5.03408E-2 4.93567E-2 4.80436E-2 4.19193E-2 4.2995E-2 4.75617E-2 5.56965E-2 1.42693E-2 8.50221E-2 7.84682E-2 1.00074E-1 1.23639E-1 9.67327E-2 6.07712E-2 4.39112E-2 3.67584E-2 2.83067E-2 2.8242E-2 2.86322E-2 2.88622E-2 2.43858E-2 2.36955E-2 2.36683E-2 2.71736E-2 2.95262E-2 3.18352E-2 3.41785E-2 3.70219E-2 4.03191E-2 3.50241E-2 3.96644E-2 4.73978E-2 5.33389E-2 6.28687E-2 6.32961E-2 5.51544E-2 5.15688E-2 4.22082E-2 5.47366E-2 6.67535E-2 4.95324E-2 2.65537E-2 1.91358E-2 2.52268E-2 3.12172E-2 3.59585E-2 3.79883E-2 4.42681E-2 4.14593E-2 3.75734E-2 3.75734E-2 3.75734E-2 3.60602E-2 3.86484E-2 3.62175E-2 4.43031E-2 3.22154E-2 2.65537E-2 3.03207E-2 2.73562E-2 1.89935E-2 1.35691E-2 9.87673E-3 6.46218E-3 5.71514E-3 3.28584E-3 5.38644E-3 1.07908E-2 1.43335E-2 2.71251E-2 2.12011E-2 1.06074E-2 1.22086E-2 1.65489E-2 1.15502E-2 1.44143E-2 1.73311E-2 1.15502E-2 8.50957E-3 1.1268E-2 1.27861E-2 1.00336E-2 7.72311E-3 7.35043E-3 9.62461E-3 7.8761E-3 7.79376E-3 5.67065E-3 5.06585E-3 4.59922E-3 2.81314E-3 2.54201E-3 2.30071E-3 1.6591E-3 9.95807E-4 1.70976E-3 3.01688E-3 5.25996E-3 9.18187E-3 1.05499E-2 1.32323E-2 1.96486E-2 3.29815E-2 1.7154E-2 1.39853E-2 2.78049E-2 2.42827E-2 3.02077E-2 3.3674E-2 2.1172E-2 3.10404E-2 2.5587E-2 4.64158E-2 5.30344E-2 2.62958E-2 1.83908E-2 2.03988E-2 2.52805E-2 1.59242E-2 2.25069E-2 4.20072E-2 3.85914E-2 3.55552E-2 6.1529E-2 1.23101E-1 1.48469E-1 1.19974E-1 5.92754E-2 1.29952E-1 1.80546E-1 2.7488E-1 2.27886E-1 2.47467E-1 2.41596E-1 2.34552E-1 -9999 -9999 -9999 -9999 -9999 -9999 -9999 -9999 -9999 -9999 -9999 -9999 -9999 -9999 -9999 -9999 -9999 -9999 -9999 -9999 -9999 -9999 -9999 -9999 -9999 -9999 -9999 -9999 -9999 -9999 -9999 -9999 -9999 -9999 -9999 -9999 -9999 -9999 -9999 -9999 -9999 -9999 -9999 -9999 -9999
-9999 -9999 -9999 -9999 -9999 -9999 -9999 -9999 -9999 -9999 -9999 -9999 -9999 -9999 -9999 -9999 -9999 -9999 -9999 -9999 -9999 -9999 -9999 -9999 -9999 -9999 -9999 -9999 -9999 -9999 -9999 -9999 -9999 -9999 -9999 -9999 -9999 -9999 -9999 -9999 -9999 -9999 -9999 -9999 -9999 -9999 -9999 -9999 -9999 -9999 -9999 -9999 -9999 -9999 -9999 -9999 -9999 -9999 -9999 -9999 -9999 -9999 -9999 -9999 -9999 -9999 8.72749E-2 8.94123E-2 9.14384E-2 8.32985E-2 8.47559E-2 7.68349E-2 7.76442E-2 7.83245E-2 7.01619E-2 7.20354E-2 7.33095E-2 6.54685E-2 6.58162E-2 6.25634E-2 5.64619E-2 5.72722E-2 5.8404E-2 5.2177E-2 5.16197E-2 5.07032E-2 4.36212E-2 4.29173E-2 4.2995E-2 4.04287E-2 7.4442E-3 1.03543E-2 1.43523E-2 6.79145E-2 8.95386E-2 1.18578E-1 9.01632E-2 6.53591E-2 4.87103E-2 3.79003E-2 2.88953E-2 2.87963E-2 2.88293E-2 2.32529E-2 2.43578E-2 2.3832E-2 2.38046E-2 2.08395E-2 2.90775E-2 4.30644E-2 4.38965E-2 4.16606E-2 3.82369E-2 4.14035E-2 4.97358E-2 5.33606E-2 6.26172E-2 7.15633E-2 6.03329E-2 6.30862E-2 5.14748E-2 2.96726E-2 3.0462E-2 2.54566E-2 2.50626E-2 1.82338E-2 2.59606E-2 2.73767E-2 3.90289E-2 3.95167E-2 4.40687E-2 3.96742E-2 3.55964E-2 3.96558E-2 3.75734E-2 3.86011E-2 3.64857E-2 3.57216E-2 1.85481E-2 2.70511E-2 4.57584E-2 2.94223E-2 2.38112E-2 2.56832E-2 2.06267E-2 1.05866E-2 6.71206E-3 5.9483E-3 7.7976E-3 5.94906E-3 6.05593E-3 1.15231E-2 1.56601E-2 3.46458E-2 2.43159E-2 2.12011E-2 1.65489E-2 1.77023E-2 1.2643E-2 1.67691E-2 1.31476E-2 1.19662E-2 1.13076E-2 1.20362E-2 1.1427E-2 8.30952E-3 8.71507E-3 9.31236E-3 7.95813E-3 8.90132E-3 8.65555E-3 7.42506E-3 7.46712E-3 6.07963E-3 4.32403E-3 3.84497E-3 2.69463E-3 1.88079E-3 2.52266E-3 4.09113E-3 4.44874E-3 6.39396E-3 8.68525E-3 1.21192E-2 1.85392E-2 2.25409E-2 2.35387E-2 1.38226E-2 1.32079E-2 3.46014E-2 3.59573E-2 3.18132E-2 4.06833E-2 3.65226E-2 5.91343E-2 5.981E-2 8.0969E-2 7.24854E-2 2.85387E-2 1.78553E-2 3.13622E-2 3.36844E-2 1.96782E-2 1.27512E-2 2.96333E-2 4.60798E-2 7.96815E-2 8.28198E-2 1.81105E-1 2.18637E-1 1.71162E-1 6.8468E-2 1.44249E-1 2.0281E-1 2.4646E-1 2.17044E-1 2.34129E-1 2.33918E-1 2.35186E-1 2.24842E-1 -9999 -9999 -9999 -9999 -9999 -9999 -9999 -9999 -9999 -9999 -9999 -9999 -9999 -9999 -9999 -9999 -9999 -9999 -9999 -9999 -9999 -9999 -9999 -9999 -9999 -9999 -9999 -9999 -9999 -9999 -9999 -9999 -9999 -9999 -9999 -9999 -9999 -9999 -9999 -9999 -9999 -9999 -9999 -9999
-9999 -9999 -9999 -9999 -9999 -9999 -9999 -9999 -9999 -9999 -9999 -9999 -9999 -9999 -9999 -9999 -9999 -9999 -9999 -9999 -9999 -9999 -9999 -9999 -9999 -9999 -9999 -9999 -9999 -9999 -9999 -9999 -9999 -9999 -9999 -9999 -9999 -9999 -9999 -9999 -9999 -9999 -9999 -9999 -9999 -9999 -9999 -9999 -9999 -9999 -9999 -9999 -9999 -9999 -9999 -9999 -9999 -9999 -9999 -9999 -9999 -9999 -9999 -9999 -9999 8.71239E-2 8.84907E-2 9.14384E-2 8.34432E-2 8.46091E-2 8.62359E-2 7.76442E-2 7.83245E-2 7.87352E-2 7.09059E-2 7.26699E-2 7.43434E-2 6.63996E-2 6.73427E-2 6.40193E-2 5.73743E-2 5.8404E-2 5.95563E-2 5.32132E-2 5.2364E-2 5.14352E-2 4.4416E-2 4.37001E-2 4.32288E-2 3.89181E-2 4.15412E-2 7.46161E-3 6.56744E-3 1.21813E-2 8.44909E-2 9.75057E-2 1.0638E-1 7.88512E-2 5.18568E-2 3.19477E-2 2.93948E-2 2.89614E-2 2.88293E-2 2.31462E-2 2.41905E-2 2.38594E-2 2.3832E-2 2.18574E-2 3.16689E-2 4.14452E-2 3.77418E-2 3.28111E-2 3.85847E-2 1.87254E-2 2.15744E-2 2.50177E-2 6.5015E-2 6.1943E-2 6.52843E-2 7.43835E-2 4.58728E-2 2.26338E-2 1.72414E-2 2.30361E-2 3.51245E-2 2.21119E-2 3.36399E-2 4.10492E-2 5.1212E-2 4.97127E-2 3.46458E-2 3.55964E-2 3.86011E-2 4.17419E-2 3.84589E-2 3.81915E-2 3.64721E-2 3.35195E-2 1.65994E-2 2.10387E-2 2.07066E-2 3.70527E-2 2.62961E-2 2.06267E-2 1.44143E-2 1.02934E-2 9.15211E-3 9.66064E-3 1.27691E-2 1.17276E-2 1.01643E-2 1.1142E-2 1.48184E-2 2.55142E-2 3.21732E-2 1.48572E-2 1.73883E-2 1.42331E-2 1.36507E-2 1.38156E-2 1.38799E-2 1.35717E-2 1.36507E-2 1.19897E-2 1.02882E-2 1.00376E-2 9.91941E-3 7.35772E-3 5.24004E-3 4.72573E-3 4.62713E-3 5.34625E-3 5.8107E-3 3.96786E-3 3.66162E-3 2.62185E-3 2.60085E-3 2.23058E-3 5.4088E-3 8.92785E-3 8.68525E-3 1.28096E-2 1.64551E-2 1.62438E-2 2.27579E-2 2.8279E-2 2.75761E-2 1.93303E-2 2.029E-2 3.18379E-2 3.56938E-2 3.02624E-2 2.59809E-2 3.64778E-2 5.41593E-2 8.17329E-2 9.36098E-2 7.33212E-2 4.89633E-2 2.35704E-2 3.91808E-2 4.21568E-2 2.80998E-2 1.6796E-2 4.67553E-2 1.11553E-1 1.70844E-1 1.51881E-1 2.3645E-1 1.93459E-1 1.60891E-1 1.63132E-1 2.07188E-1 2.74584E-1 2.27886E-1 1.90597E-1 2.21502E-1 2.16344E-1 2.26899E-1 2.48344E-1 2.85378E-1 -9999 -9999 -9999 -9999 -9999 -9999 -9999 -9999 -9999 -9999 -9999 -9999 -9999 -9999 -9999 -9999 -9999 -9999 -9999 -9999 -9999 -9999 -9999 -9999 -9999 -9999 -9999 -9999 -9999 -9999 -9999 -9999 -9999 -9999 -9999 -9999 -9999 -9999 -9999 -9999 -9999 -9999 -9999
-9999 -9999 -9999 -9999 -9999 -9999 -9999 -9999 -9999 -9999 -9999 -9999 -9999 -9999 -9999 -9999 -9999 -9999 -9999 -9999 -9999 -9999 -9999 -9999 -9999 -9999 -9999 -9999 -9999 -9999 -9999 -9999 -9999 -9999 -9999 -9999 -9999 -9999 -9999 -9999 -9999 -9999 -9999 -9999 -9999 -9999 -9999 -9999 -9999 -9999 -9999 -9999 -9999 -9999 -9999 -9999 -9999 -9999 -9999 -9999 -9999 -9999 -9999 -9999 -9999 8.75774E-2 8.98764E-2 9.30244E-2 8.50501E-2 8.56412E-2 8.68343E-2 7.80517E-2 7.88725E-2 7.0533E-2 7.16571E-2 7.31812E-2 6.62825E-2 6.74615E-2 6.84184E-2 5.72722E-2 5.79901E-2 5.90299E-2 5.31182E-2 5.35947E-2 5.29287E-2 4.61296E-2 4.48994E-2 4.4256E-2 3.84266E-2 3.83568E-2 3.93442E-2 4.13912E-2 4.76654E-3 8.8961E-3 7.14228E-2 8.51382E-2 1.15476E-1 8.56899E-2 4.81133E-2 3.50473E-2 2.96985E-2 2.87963E-2 2.33064E-2 2.44418E-2 2.41628E-2 2.38046E-2 1.92898E-2 2.14832E-2 2.60818E-2 2.52459E-2 2.01801E-2 2.23434E-2 2.90612E-2 4.01151E-2 1.86822E-2 1.68284E-2 6.59512E-2 6.70172E-2 6.03329E-2 7.06117E-2 4.93197E-2 1.69565E-2 1.81832E-2 4.05575E-2 3.91615E-2 2.36371E-2 3.38458E-2 4.20644E-2 3.68039E-2 3.6572E-2 3.86011E-2 3.55964E-2 3.55964E-2 4.2988E-2 3.78401E-2 3.85102E-2 3.54858E-2 3.34371E-2 3.18196E-2 3.03619E-2 3.48516E-2 3.75559E-2 2.92025E-2 2.14575E-2 1.27047E-2 1.38048E-2 1.23403E-2 1.27047E-2 1.30615E-2 1.92237E-2 1.57695E-2 1.5003E-2 1.72699E-2 1.08428E-2 1.403E-2 1.51944E-2 1.74828E-2 1.35903E-2 1.4283E-2 1.1052E-2 1.41866E-2 1.05345E-2 1.23525E-2 1.07784E-2 9.77557E-3 7.73807E-3 9.07113E-3 7.72768E-3 5.55375E-3 4.23131E-3 3.95768E-3 5.41866E-3 4.0398E-3 2.31047E-3 2.21242E-3 2.91789E-3 1.43467E-3 2.44088E-3 5.71915E-3 8.21527E-3 1.17879E-2 1.45671E-2 2.00196E-2 1.87521E-2 2.45182E-2 3.05981E-2 3.14654E-2 3.46089E-2 3.67689E-2 3.92134E-2 4.71612E-2 3.33351E-2 3.92354E-2 3.81341E-2 5.84749E-2 7.43166E-2 5.05084E-2 5.69427E-2 5.72161E-2 5.44611E-2 5.41483E-2 4.48444E-2 2.75896E-2 2.58858E-2 5.61466E-2 9.08889E-2 1.78939E-1 1.14588E-1 1.1346E-1 1.00945E-1 1.77525E-1 1.26531E-1 1.18216E-1 2.37048E-1 2.09931E-1 1.8081E-1 2.06919E-1 2.12971E-1 2.37097E-1 2.92389E-1 2.91659E-1 -9999 -9999 -9999 -9999 -9999 -9999 -9999 -9999 -9999 -9999 -9999 -9999 -9999 -9999 -9999 -9999 -9999 -9999 -9999 -9999 -9999 -9999 -9999 -9999 -9999 -9999 -9999 -9999 -9999 -9999 -9999 -9999 -9999 -9999 -9999 -9999 -9999 -9999 -9999 -9999 -9999 -9999 -9999
-9999 -9999 -9999 -9999 -9999 -9999 -9999 -9999 -9999 -9999 -9999 -9999 -9999 -9999 -9999 -9999 -9999 -9999 -9999 -9999 -9999 -9999 -9999 -9999 -9999 -9999 -9999 -9999 -9999 -9999 -9999 -9999 -9999 -9999 -9999 -9999 -9999 -9999 -9999 -9999 -9999 -9999 -9999 -9999 -9999 -9999 -9999 -9999 -9999 -9999 -9999 -9999 -9999 -9999 -9999 -9999 -9999 -9999 -9999 -9999 -9999 -9999 -9999 -9999 -9999 8.8033E-2 9.06544E-2 8.34432E-2 8.51975E-2 8.63852E-2 7.75088E-2 7.84612E-2 7.9424E-2 7.12806E-2 7.22886E-2 7.38248E-2 6.68696E-2 6.80581E-2 6.48161E-2 5.79901E-2 5.85079E-2 5.92399E-2 5.31182E-2 5.32132E-2 5.32132E-2 4.64629E-2 4.55516E-2 4.48994E-2 3.92017E-2 3.92017E-2 3.90597E-2 3.48043E-2 3.75672E-2 6.53679E-3 1.34073E-2 7.57124E-2 1.09668E-1 9.66387E-2 5.54034E-2 3.70928E-2 3.00395E-2 2.31728E-2 2.45262E-2 2.45825E-2 2.43578E-2 1.93791E-2 1.98315E-2 2.38649E-2 2.62918E-2 1.90268E-2 1.80839E-2 1.83576E-2 1.96517E-2 2.56991E-2 2.97947E-2 1.2991E-2 2.35678E-2 6.52825E-2 7.43835E-2 7.11336E-2 2.56793E-2 1.70272E-2 3.03549E-2 4.99868E-2 4.70362E-2 2.41864E-2 3.35253E-2 3.18212E-2 3.52378E-2 3.85246E-2 4.30968E-2 4.2988E-2 3.55964E-2 4.18485E-2 3.75984E-2 3.58774E-2 3.4986E-2 3.19285E-2 2.78682E-2 2.00927E-2 2.30606E-2 2.69249E-2 2.41956E-2 1.81939E-2 1.49987E-2 2.03105E-2 1.62942E-2 1.66259E-2 1.59689E-2 1.69699E-2 1.71345E-2 1.61742E-2 1.45637E-2 1.29024E-2 1.45975E-2 1.35079E-2 1.02077E-2 1.73248E-2 1.24223E-2 1.17458E-2 1.47601E-2 1.11831E-2 8.27612E-3 7.40416E-3 7.20081E-3 7.00301E-3 6.91155E-3 6.73748E-3 6.21036E-3 6.67466E-3 6.52899E-3 7.48147E-3 4.43773E-3 2.83352E-3 1.61867E-3 1.91517E-3 1.22157E-3 2.07608E-3 3.34964E-3 5.25996E-3 7.14781E-3 1.28096E-2 1.83433E-2 1.08468E-2 2.11472E-2 2.92981E-2 2.36784E-2 2.40578E-2 2.74915E-2 3.8069E-2 4.93134E-2 5.31841E-2 5.94761E-2 6.1732E-2 6.31531E-2 6.33774E-2 6.64556E-2 5.52197E-2 6.1793E-2 7.34539E-2 1.00232E-1 8.66369E-2 4.42299E-2 2.81118E-2 4.26256E-2 6.17818E-2 1.50556E-1 1.96022E-1 1.77525E-1 8.14091E-2 7.29658E-2 6.81404E-2 7.83356E-2 2.1885E-1 2.00337E-1 1.87464E-1 2.09442E-1 2.20159E-1 2.46154E-1 2.92633E-1 2.73382E-1 -9999 -9999 -9999 -9999 -9999 -9999 -9999 -9999 -9999 -9999 -9999 -9999 -9999 -9999 -9999 -9999 -9999 -9999 -9999 -9999 -9999 -9999 -9999 -9999 -9999 -9999 -9999 -9999 -9999 -9999 -9999 -9999 -9999 -9999 -9999 -9999 -9999 -9999 -9999 -9999 -9999 -9999 -9999
-9999 -9999 -9999 -9999 -9999 -9999 -9999 -9999 -9999 -9999 -9999 -9999 -9999 -9999 -9999 -9999 -9999 -9999 -9999 -9999 -9999 -9999 -9999 -9999 -9999 -9999 -9999 -9999 -9999 -9999 -9999 -9999 -9999 -9999 -9999 -9999 -9999 -9999 -9999 -9999 -9999 -9999 -9999 -9999 -9999 -9999 -9999 -9999 -9999 -9999 -9999 -9999 -9999 -9999 -9999 -9999 -9999 -9999 -9999 -9999 -9999 -9999 -9999 -9999 8.7729E-2 8.91042E-2 9.11241E-2 8.32985E-2 8.47559E-2 8.63852E-2 7.8188E-2 7.90101E-2 7.9979E-2 7.19091E-2 7.33095E-2 6.61657E-2 6.73427E-2 6.43597E-2 5.77841E-2 5.88206E-2 5.94506E-2 5.34991E-2 5.34036E-2 5.31182E-2 4.67143E-2 4.65465E-2 4.62127E-2 4.03555E-2 4.01368E-2 4.02825E-2 3.53153E-2 3.49951E-2 3.60951E-2 4.84535E-3 7.56974E-3 6.64458E-2 9.61262E-2 9.30417E-2 6.80995E-2 4.26918E-2 3.11921E-2 2.31462E-2 2.43298E-2 2.45543E-2 2.4498E-2 2.08973E-2 2.18826E-2 2.69012E-2 3.30471E-2 2.22E-2 1.95704E-2 2.02689E-2 2.02923E-2 1.56234E-2 1.65739E-2 2.33635E-2 3.60658E-2 5.18998E-2 4.34307E-2 2.90192E-2 1.72054E-2 2.29461E-2 4.6242E-2 4.58843E-2 5.06145E-2 3.24405E-2 1.75559E-2 2.51876E-2 3.05763E-2 3.45908E-2 3.09341E-2 4.01331E-2 3.46458E-2 3.8127E-2 3.21796E-2 3.02969E-2 3.01034E-2 2.17463E-2 1.9499E-2 1.9076E-2 2.13002E-2 2.57811E-2 2.9838E-2 2.17163E-2 2.0871E-2 2.46725E-2 2.19933E-2 2.20274E-2 2.02974E-2 1.78249E-2 1.55254E-2 1.39624E-2 1.53792E-2 1.61647E-2 1.46933E-2 1.29517E-2 1.20199E-2 1.4192E-2 1.32663E-2 1.38689E-2 1.5404E-2 1.13076E-2 1.03369E-2 6.62345E-3 4.47109E-3 4.23832E-3 5.01137E-3 5.04418E-3 7.73795E-3 6.08077E-3 5.67111E-3 5.63413E-3 2.72373E-3 2.60967E-3 1.33066E-3 9.70746E-4 2.0335E-3 3.24386E-3 5.25996E-3 6.95145E-3 9.44063E-3 1.28096E-2 1.24597E-2 8.44702E-3 1.89451E-2 2.49272E-2 1.793E-2 1.74426E-2 3.20613E-2 3.66293E-2 3.80331E-2 5.40892E-2 4.72482E-2 5.14709E-2 5.83986E-2 7.38587E-2 7.33798E-2 7.0839E-2 7.70318E-2 6.02649E-2 1.10219E-1 8.74388E-2 4.46752E-2 2.95165E-2 4.8093E-2 6.81082E-2 1.15504E-1 1.3317E-1 2.18214E-1 1.26531E-1 7.96933E-2 5.99219E-2 2.20794E-1 2.16971E-1 1.98645E-1 2.21502E-1 2.14553E-1 2.53573E-1 2.70176E-1 2.9581E-1 2.64817E-1 -9999 -9999 -9999 -9999 -9999 -9999 -9999 -9999 -9999 -9999 -9999 -9999 -9999 -9999 -9999 -9999 -9999 -9999 -9999 -9999 -9999 -9999 -9999 -9999 -9999 -9999 -9999 -9999 -9999 -9999 -9999 -9999 -9999 -9999 -9999 -9999 -9999 -9999 -9999 -9999 -9999 -9999 -9999
-9999 -9999 -9999 -9999 -9999 -9999 -9999 -9999 -9999 -9999 -9999 -9999 -9999 -9999 -9999 -9999 -9999 -9999 -9999 -9999 -9999 -9999 -9999 -9999 -9999 -9999 -9999 -9999 -9999 -9999 -9999 -9999 -9999 -9999 -9999 -9999 -9999 -9999 -9999 -9999 -9999 -9999 -9999 -9999 -9999 -9999 -9999 -9999 -9999 -9999 -9999 -9999 -9999 -9999 -9999 -9999 -9999 -9999 -9999 -9999 -9999 -9999 9.75137E-2 9.8688E-2 8.84907E-2 8.98764E-2 9.14384E-2 8.30097E-2 8.51975E-2 7.76442E-2 7.95624E-2 8.05374E-2 7.20354E-2 7.31812E-2 7.43434E-2 6.71058E-2 6.42461E-2 6.51603E-2 5.85079E-2 5.9662E-2 6.05146E-2 5.41717E-2 5.41717E-2 5.33083E-2 4.66304E-2 4.68827E-2 4.68827E-2 4.13912E-2 4.14661E-2 4.14661E-2 3.61608E-2 3.56382E-2 3.58334E-2 3.74716E-3 5.43157E-3 1.39795E-2 8.41352E-2 9.32405E-2 8.32682E-2 5.35247E-2 2.86943E-2 2.48663E-2 2.40796E-2 2.43019E-2 1.9763E-2 2.11395E-2 2.21614E-2 2.5362E-2 2.21387E-2 2.12398E-2 2.13232E-2 2.10305E-2 2.10063E-2 1.75367E-2 1.56053E-2 1.80509E-2 2.06942E-2 2.19968E-2 1.76896E-2 1.7547E-2 2.13313E-2 3.32151E-2 5.80197E-2 4.71282E-2 4.71282E-2 3.6095E-2 2.29693E-2 1.86519E-2 2.58985E-2 2.22063E-2 1.89122E-2 2.65821E-2 3.47943E-2 3.37364E-2 2.42793E-2 1.68712E-2 1.78061E-2 1.78061E-2 1.87485E-2 1.89006E-2 2.05054E-2 2.30373E-2 2.64816E-2 2.57036E-2 2.27049E-2 2.34614E-2 2.50966E-2 1.82941E-2 1.93851E-2 1.47528E-2 1.53992E-2 1.52896E-2 1.69955E-2 1.34281E-2 1.30615E-2 9.62686E-3 1.04633E-2 1.01768E-2 9.10639E-3 1.44577E-2 1.45364E-2 1.09366E-2 1.09406E-2 8.74955E-3 4.87341E-3 4.23234E-3 5.29261E-3 3.38921E-3 4.35838E-3 4.87341E-3 5.44897E-3 6.1918E-3 4.42984E-3 1.83407E-3 1.16924E-3 9.5861E-4 2.0201E-3 2.90054E-3 4.57473E-3 5.4088E-3 7.14781E-3 8.68525E-3 7.34967E-3 1.05499E-2 1.793E-2 1.56201E-2 1.47531E-2 1.69633E-2 3.36351E-2 3.36351E-2 3.65226E-2 4.85168E-2 5.45872E-2 4.29303E-2 4.84083E-2 6.57509E-2 6.45928E-2 7.53209E-2 5.53864E-2 9.76681E-2 8.49404E-2 1.08614E-1 8.66369E-2 6.48135E-2 1.36302E-1 8.52568E-2 8.03801E-2 1.40991E-1 1.91639E-1 1.03392E-1 6.81404E-2 2.21199E-1 2.14383E-1 2.02609E-1 1.95294E-1 2.18272E-1 2.12774E-1 2.53128E-1 2.6717E-1 2.87302E-1 -9999 -9999 -9999 -9999 -9999 -9999 -9999 -9999 -9999 -9999 -9999 -9999 -9999 -9999 -9999 -9999 -9999 -9999 -9999 -9999 -9999 -9999 -9999 -9999 -9999 -9999 -9999 -9999 -9999 -9999 -9999 -9999 -9999 -9999 -9999 -9999 -9999 -9999 -9999 -9999 -9999 -9999 -9999 -9999
-9999 -9999 -9999 -9999 -9999 -9999 -9999 -9999 -9999 -9999 -9999 -9999 -9999 -9999 -9999 -9999 -9999 -9999 -9999 -9999 -9999 -9999 -9999 -9999 -9999 -9999 -9999 -9999 -9999 -9999 -9999 -9999 -9999 -9999 -9999 -9999 -9999 -9999 -9999 -9999 -9999 -9999 -9999 -9999 -9999 -9999 -9999 -9999 -9999 -9999 -9999 -9999 -9999 -9999 -9999 -9999 -9999 -9999 -9999 -9999 -9999 -9999 2.35706E-2 2.11108E-2 2.13075E-2 9.08108E-2 8.24348E-2 8.41702E-2 8.59381E-2 7.91479E-2 8.13816E-2 8.26626E-2 7.35667E-2 7.38248E-2 7.52588E-2 6.39063E-2 6.50454E-2 5.85079E-2 5.92399E-2 6.01936E-2 5.41717E-2 5.51462E-2 5.495E-2 4.79047E-2 4.73911E-2 4.7306E-2 4.19184E-2 4.23753E-2 4.26055E-2 3.75672E-2 3.72277E-2 3.68242E-2 3.64248E-2 3.26469E-2 3.94091E-3 7.57859E-3 5.15101E-2 7.49736E-2 9.33401E-2 7.17266E-2 3.42169E-2 2.62736E-2 2.39968E-2 1.92676E-2 2.07294E-2 2.12372E-2 2.27557E-2 2.255E-2 2.33684E-2 2.39228E-2 2.22664E-2 2.40882E-2 2.15356E-2 2.6979E-2 2.67636E-2 2.33367E-2 1.95481E-2 1.72652E-2 2.19441E-2 2.9778E-2 5.10593E-2 5.4784E-2 5.67734E-2 4.10624E-2 3.18623E-2 3.96558E-2 3.71259E-2 2.49107E-2 1.83739E-2 1.93016E-2 2.06045E-2 2.2986E-2 3.05704E-2 2.46496E-2 1.88948E-2 1.69103E-2 1.70998E-2 1.72388E-2 1.84477E-2 1.89443E-2 2.03641E-2 2.21792E-2 2.36107E-2 2.42196E-2 2.34617E-2 2.18633E-2 1.67776E-2 1.27047E-2 1.16825E-2 1.09509E-2 1.18492E-2 9.23032E-3 1.15711E-2 9.85708E-3 1.10604E-2 1.58506E-2 1.52102E-2 1.32897E-2 1.20141E-2 1.12478E-2 1.42803E-2 1.25726E-2 9.86714E-3 5.92457E-3 4.73924E-3 9.51047E-3 5.76162E-3 4.73784E-3 3.89718E-3 5.92457E-3 6.26433E-3 8.10445E-3 4.65237E-3 3.94493E-3 1.83927E-3 9.70104E-4 1.33256E-3 1.31449E-3 2.96743E-3 3.7809E-3 5.1152E-3 5.4088E-3 4.70427E-3 8.68525E-3 1.05919E-2 8.92892E-3 8.90677E-3 1.83325E-2 2.7028E-2 2.56025E-2 2.48882E-2 3.45296E-2 3.84356E-2 2.62091E-2 3.10136E-2 6.2152E-2 9.21212E-2 9.5491E-2 6.75216E-2 8.67788E-2 4.71321E-2 6.03431E-2 1.02341E-1 1.54847E-1 1.99655E-1 1.1526E-1 8.77071E-2 1.60399E-1 2.33336E-1 2.02168E-1 2.0999E-1 2.18374E-1 1.99772E-1 1.96964E-1 1.91439E-1 2.07499E-1 2.06726E-1 2.17343E-1 -9999 -9999 -9999 -9999 -9999 -9999 -9999 -9999 -9999 -9999 -9999 -9999 -9999 -9999 -9999 -9999 -9999 -9999 -9999 -9999 -9999 -9999 -9999 -9999 -9999 -9999 -9999 -9999 -9999 -9999 -9999 -9999 -9999 -9999 -9999 -9999 -9999 -9999 -9999 -9999 -9999 -9999 -9999 -9999 -9999 -9999
-9999 -9999 -9999 -9999 -9999 -9999 -9999 -9999 -9999 -9999 -9999 -9999 -9999 -9999 -9999 -9999 -9999 -9999 -9999 -9999 -9999 -9999 -9999 -9999 -9999 -9999 -9999 -9999 -9999 -9999 -9999 -9999 -9999 -9999 -9999 -9999 -9999 -9999 -9999 -9999 -9999 -9999 -9999 -9999 -9999 -9999 -9999 -9999 -9999 -9999 -9999 -9999 -9999 -9999 -9999 -9999 -9999 -9999 -9999 -9999 -9999 2.33967E-2 2.39222E-2 2.14264E-2 2.18273E-2 9.30244E-2 8.40244E-2 8.56412E-2 8.69845E-2 7.97011E-2 8.29498E-2 7.46039E-2 7.47344E-2 7.52588E-2 6.75804E-2 6.45875E-2 6.57377E-2 5.93452E-2 6.03004E-2 6.15959E-2 5.54416E-2 5.62368E-2 5.59374E-2 4.85975E-2 4.8077E-2 4.79908E-2 4.24519E-2 4.28368E-2 4.34596E-2 3.87433E-2 3.83938E-2 3.83938E-2 3.30583E-2 3.28707E-2 3.1897E-2 3.37018E-3 4.09285E-2 6.57187E-2 1.00941E-1 7.80592E-2 4.99629E-2 2.91904E-2 2.46108E-2 1.89587E-2 1.92232E-2 2.14585E-2 2.48606E-2 3.01635E-2 3.41281E-2 3.13206E-2 3.5448E-2 3.18395E-2 4.12452E-2 5.43926E-2 6.47815E-2 4.46494E-2 2.58446E-2 2.91054E-2 4.3843E-2 5.82944E-2 5.38426E-2 4.46717E-2 4.45466E-2 2.60083E-2 2.19406E-2 2.62905E-2 3.6572E-2 3.46102E-2 2.64192E-2 2.05421E-2 2.58096E-2 2.96993E-2 2.68941E-2 2.81323E-2 2.85975E-2 2.25457E-2 1.87998E-2 1.8662E-2 1.83627E-2 1.8619E-2 2.01306E-2 2.22303E-2 2.16216E-2 2.23256E-2 2.05843E-2 1.92669E-2 1.821E-2 1.56E-2 1.45899E-2 9.71618E-3 7.3181E-3 8.47084E-3 1.09424E-2 1.54189E-2 1.70383E-2 1.55913E-2 1.38226E-2 1.32414E-2 1.17679E-2 1.12742E-2 8.13607E-3 9.81764E-3 6.82325E-3 5.70399E-3 6.48986E-3 1.16637E-2 7.6132E-3 6.26433E-3 4.87341E-3 7.40416E-3 8.86679E-3 1.0121E-2 6.1485E-3 4.93258E-3 2.54133E-3 1.83927E-3 1.15005E-3 8.56335E-4 1.52797E-3 2.84946E-3 2.84923E-3 3.1809E-3 2.79101E-3 4.43081E-3 6.12916E-3 6.01317E-3 7.94131E-3 1.31144E-2 1.5924E-2 1.42217E-2 1.72131E-2 2.08224E-2 2.20536E-2 3.15963E-2 4.061E-2 5.89609E-2 9.3192E-2 9.31934E-2 8.34663E-2 9.66358E-2 5.71171E-2 4.91596E-2 6.76244E-2 7.71923E-2 1.58513E-1 1.63042E-1 1.73191E-1 1.69522E-1 2.28603E-1 1.08372E-1 2.01598E-1 2.16971E-1 1.98458E-1 1.9474E-1 1.90894E-1 2.08858E-1 2.04037E-1 2.04037E-1 -9999 -9999 -9999 -9999 -9999 -9999 -9999 -9999 -9999 -9999 -9999 -9999 -9999 -9999 -9999 -9999 -9999 -9999 -9999 -9999 -9999 -9999 -9999 -9999 -9999 -9999 -9999 -9999 -9999 -9999 -9999 -9999 -9999 -9999 -9999 -9999 -9999 -9999 -9999 -9999 -9999 -9999 -9999 -9999 -9999 -9999
-9999 -9999 -9999 -9999 -9999 -9999 -9999 -9999 -9999 -9999 -9999 -9999 -9999 -9999 -9999 -9999 -9999 -9999 -9999 -9999 -9999 -9999 -9999 -9999 -9999 -9999 -9999 -9999 -9999 -9999 -9999 -9999 -9999 -9999 -9999 -9999 -9999 -9999 -9999 -9999 -9999 -9999 -9999 -9999 -9999 -9999 -9999 -9999 -9999 -9999 -9999 -9999 -9999 -9999 -9999 -9999 -9999 -9999 -9999 -9999 -9999 -9999 -9999 2.17063E-2 2.21943E-2 1.99336E-2 2.02693E-2 2.0496E-2 1.84593E-2 8.06775E-2 8.30937E-2 7.52588E-2 7.56542E-2 7.63174E-2 6.47017E-2 6.57377E-2 6.67888E-2 6.00869E-2 6.1053E-2 5.54416E-2 5.69411E-2 5.79615E-2 5.04609E-2 4.94767E-2 4.92114E-2 4.33031E-2 4.31472E-2 4.34596E-2 3.89545E-2 3.95944E-2 3.98819E-2 4.02442E-2 3.42835E-2 3.3896E-2 3.17519E-2 2.72637E-2 3.62857E-2 5.85649E-2 8.27807E-2 1.0181E-1 7.70827E-2 4.0001E-2 2.14485E-2 1.91125E-2 1.88278E-2 2.00385E-2 2.30482E-2 4.05981E-2 4.25004E-2 4.04695E-2 3.99885E-2 4.74934E-2 5.42101E-2 6.01646E-2 6.94894E-2 5.73255E-2 3.80005E-2 3.63165E-2 4.47581E-2 5.86145E-2 5.82944E-2 5.52897E-2 3.63277E-2 2.63256E-2 2.10745E-2 3.0852E-2 3.86011E-2 3.56944E-2 2.57239E-2 2.95791E-2 2.38014E-2 2.56745E-2 3.00145E-2 2.97896E-2 3.0871E-2 2.77118E-2 2.56631E-2 2.16215E-2 1.80339E-2 1.83415E-2 1.8469E-2 2.07193E-2 2.12308E-2 2.16049E-2 2.15633E-2 1.67423E-2 1.82065E-2 1.79419E-2 1.74437E-2 1.2612E-2 8.01112E-3 1.14486E-2 1.81939E-2 1.63558E-2 1.5149E-2 1.20283E-2 9.57396E-3 9.42454E-3 1.04303E-2 9.20555E-3 7.4407E-3 8.81212E-3 8.37916E-3 7.4993E-3 7.96577E-3 8.23045E-3 9.50772E-3 8.80325E-3 8.9482E-3 9.27228E-3 1.00861E-2 1.12481E-2 5.78338E-3 5.25917E-3 4.29188E-3 3.52767E-3 1.83927E-3 7.87648E-4 9.47178E-4 1.68952E-3 1.61665E-3 1.47189E-3 2.0268E-3 3.73009E-3 6.90965E-3 8.38477E-3 1.07712E-2 1.20491E-2 1.20428E-2 1.27032E-2 2.20244E-2 2.67092E-2 3.07708E-2 4.40742E-2 7.27168E-2 7.08477E-2 8.93771E-2 8.75337E-2 1.05445E-1 9.2351E-2 1.09499E-1 1.30445E-1 8.5968E-2 5.42568E-2 6.47574E-2 1.18515E-1 1.99655E-1 2.30024E-1 1.52965E-1 8.41125E-2 2.01598E-1 2.19582E-1 2.09859E-1 1.97151E-1 1.92352E-1 2.12183E-1 2.05571E-1 -9999 -9999 -9999 -9999 -9999 -9999 -9999 -9999 -9999 -9999 -9999 -9999 -9999 -9999 -9999 -9999 -9999 -9999 -9999 -9999 -9999 -9999 -9999 -9999 -9999 -9999 -9999 -9999 -9999 -9999 -9999 -9999 -9999 -9999 -9999 -9999 -9999 -9999 -9999 -9999 -9999 -9999 -9999 -9999 -9999 -9999 -9999
-9999 -9999 -9999 -9999 -9999 -9999 -9999 -9999 -9999 -9999 -9999 -9999 -9999 -9999 -9999 -9999 -9999 -9999 -9999 -9999 -9999 -9999 -9999 -9999 -9999 -9999 -9999 -9999 -9999 -9999 -9999 -9999 -9999 -9999 -9999 -9999 -9999 -9999 -9999 -9999 -9999 -9999 -9999 -9999 -9999 -9999 -9999 -9999 -9999 -9999 -9999 -9999 -9999 -9999 -9999 -9999 -9999 -9999 -9999 -9999 -9999 -9999 2.13471E-2 2.18678E-2 2.24422E-2 2.01942E-2 2.03446E-2 2.06486E-2 1.84593E-2 8.02578E-2 8.32378E-2 7.53904E-2 7.61843E-2 6.45875E-2 6.98768E-2 6.67888E-2 6.00869E-2 6.1053E-2 6.1487E-2 5.55405E-2 5.74492E-2 5.85818E-2 5.12797E-2 5.07325E-2 5.06418E-2 4.45699E-2 4.44096E-2 4.45699E-2 3.96661E-2 4.02442E-2 4.08302E-2 3.48333E-2 3.51512E-2 3.47542E-2 2.7717E-2 2.88819E-2 4.83472E-3 5.95725E-2 8.21341E-2 1.0687E-1 1.0687E-1 6.16569E-2 2.57901E-2 2.00385E-2 1.86762E-2 1.54539E-2 1.88648E-2 2.70465E-2 3.10928E-2 3.96548E-2 3.52717E-2 4.13662E-2 5.12709E-2 4.80069E-2 5.14197E-2 1.52455E-2 1.42209E-2 1.62525E-2 1.62525E-2 4.10564E-2 5.5594E-2 3.75734E-2 2.75811E-2 2.09846E-2 2.56238E-2 3.8429E-2 4.2988E-2 3.86392E-2 2.77123E-2 2.49103E-2 2.65523E-2 2.76787E-2 2.82343E-2 2.89894E-2 3.23125E-2 2.8882E-2 2.76962E-2 2.52946E-2 2.12267E-2 1.84477E-2 1.79847E-2 1.85975E-2 2.20659E-2 2.08829E-2 2.33133E-2 1.629E-2 1.87018E-2 1.50407E-2 1.87018E-2 1.03461E-2 9.5215E-3 1.41087E-2 1.85674E-2 1.52136E-2 1.36364E-2 1.09207E-2 1.30048E-2 1.14127E-2 8.44084E-3 9.14311E-3 7.47698E-3 8.02905E-3 1.10219E-2 1.08311E-2 1.01138E-2 9.53387E-3 7.48623E-3 6.59972E-3 8.09548E-3 7.48911E-3 5.66644E-3 7.94696E-3 8.38375E-3 6.57379E-3 5.09952E-3 3.50051E-3 1.76637E-3 8.21818E-4 1.51702E-3 1.64212E-3 1.84417E-3 1.82656E-3 3.34111E-3 4.25798E-3 4.93261E-3 4.53695E-3 9.0634E-3 1.01683E-2 1.27074E-2 2.14871E-2 2.53115E-2 3.06883E-2 4.2772E-2 5.31574E-2 4.51899E-2 5.02863E-2 7.46312E-2 7.85996E-2 7.46312E-2 1.42767E-1 1.46004E-1 1.06122E-1 1.49536E-1 1.02527E-1 5.81253E-2 6.97766E-2 1.21498E-1 9.33162E-2 7.57408E-2 6.81404E-2 2.0969E-1 2.21402E-1 2.14185E-1 2.00148E-1 2.29102E-1 2.14553E-1 2.06726E-1 -9999 -9999 -9999 -9999 -9999 -9999 -9999 -9999 -9999 -9999 -9999 -9999 -9999 -9999 -9999 -9999 -9999 -9999 -9999 -9999 -9999 -9999 -9999 -9999 -9999 -9999 -9999 -9999 -9999 -9999 -9999 -9999 -9999 -9999 -9999 -9999 -9999 -9999 -9999 -9999 -9999 -9999 -9999 -9999 -9999 -9999 -9999
-9999 -9999 -9999 -9999 -9999 -9999 -9999 -9999 -9999 -9999 -9999 -9999 -9999 -9999 -9999 -9999 -9999 -9999 -9999 -9999 -9999 -9999 -9999 -9999 -9999 -9999 -9999 -9999 -9999 -9999 -9999 -9999 -9999 -9999 -9999 -9999 -9999 -9999 -9999 -9999 -9999 -9999 -9999 -9999 -9999 -9999 -9999 -9999 -9999 -9999 -9999 -9999 -9999 -9999 -9999 -9999 -9999 -9999 -9999 -9999 -9999 2.39222E-2 2.14662E-2 2.21532E-2 2.2609E-2 2.03823E-2 2.06103E-2 1.83909E-2 1.86315E-2 1.91218E-2 1.73741E-2 7.60515E-2 7.73894E-2 6.55062E-2 6.66713E-2 6.76169E-2 6.08371E-2 6.18143E-2 6.20334E-2 5.54416E-2 5.70424E-2 5.82709E-2 5.17399E-2 5.17399E-2 5.17399E-2 4.57889E-2 4.56246E-2 4.57067E-2 4.03899E-2 4.07565E-2 4.13495E-2 3.50316E-2 3.52711E-2 3.49125E-2 2.6555E-2 3.26128E-3 6.19535E-3 4.48742E-2 7.56871E-2 1.0687E-1 1.17077E-1 6.76015E-2 3.47501E-2 2.3125E-2 1.90905E-2 1.49431E-2 1.59819E-2 1.93724E-2 2.57342E-2 1.27458E-2 1.2578E-2 1.28289E-2 1.48976E-2 1.41334E-2 1.09078E-2 1.05333E-2 9.82905E-3 1.12482E-2 2.8066E-2 3.48624E-2 4.48279E-2 3.6572E-2 2.98575E-2 2.14309E-2 2.84112E-2 3.62377E-2 3.75734E-2 4.08187E-2 3.04113E-2 2.62243E-2 3.22133E-2 2.65569E-2 3.10005E-2 3.11894E-2 3.2731E-2 3.01462E-2 2.99976E-2 2.67661E-2 2.34886E-2 2.05765E-2 1.93339E-2 1.9112E-2 2.02704E-2 2.1834E-2 2.0014E-2 1.20199E-2 1.03969E-2 1.06568E-2 1.15417E-2 8.73806E-3 9.48772E-3 1.3418E-2 1.76028E-2 1.54833E-2 1.375E-2 1.13715E-2 1.34007E-2 1.05093E-2 1.0117E-2 9.57962E-3 6.12809E-3 5.49395E-3 7.48899E-3 6.37835E-3 7.23395E-3 8.90683E-3 9.62135E-3 8.02972E-3 7.71113E-3 7.32905E-3 7.3806E-3 8.87717E-3 7.26345E-3 5.36609E-3 4.49004E-3 2.24019E-3 1.0025E-3 8.21818E-4 1.34675E-3 1.63941E-3 1.49905E-3 1.88815E-3 2.69427E-3 2.10085E-3 3.63536E-3 3.19839E-3 6.90102E-3 8.0392E-3 7.22663E-3 1.19701E-2 1.23045E-2 1.53788E-2 2.68605E-2 4.16723E-2 3.63199E-2 5.7215E-2 4.14199E-2 3.32716E-2 6.31181E-2 1.14374E-1 1.2299E-1 7.35685E-2 1.19509E-1 1.62637E-1 6.98986E-2 5.16478E-2 5.05743E-2 6.64519E-2 6.95088E-2 6.73035E-2 2.39262E-1 2.22012E-1 2.15774E-1 2.01281E-1 2.3077E-1 2.15149E-1 2.07306E-1 -9999 -9999 -9999 -9999 -9999 -9999 -9999 -9999 -9999 -9999 -9999 -9999 -9999 -9999 -9999 -9999 -9999 -9999 -9999 -9999 -9999 -9999 -9999 -9999 -9999 -9999 -9999 -9999 -9999 -9999 -9999 -9999 -9999 -9999 -9999 -9999 -9999 -9999 -9999 -9999 -9999 -9999 -9999 -9999 -9999 -9999 -9999
-9999 -9999 -9999 -9999 -9999 -9999 -9999 -9999 -9999 -9999 -9999 -9999 -9999 -9999 -9999 -9999 -9999 -9999 -9999 -9999 -9999 -9999 -9999 -9999 -9999 -9999 -9999 -9999 -9999 -9999 -9999 -9999 -9999 -9999 -9999 -9999 -9999 -9999 -9999 -9999 -9999 -9999 -9999 -9999 -9999 -9999 -9999 -9999 -9999 -9999 -9999 -9999 -9999 -9999 -9999 -9999 -9999 -9999 -9999 -9999 2.3658E-2 2.40999E-2 2.18678E-2 2.24422E-2 2.02317E-2 2.05722E-2 2.09569E-2 1.87008E-2 1.89805E-2 1.94436E-2 1.74749E-2 7.68517E-2 7.80662E-2 6.65539E-2 6.76169E-2 6.04074E-2 6.1705E-2 6.2695E-2 5.57386E-2 5.61368E-2 5.72455E-2 5.21108E-2 5.32384E-2 5.34285E-2 4.7039E-2 4.64517E-2 4.64517E-2 4.12005E-2 4.1574E-2 4.18751E-2 3.54317E-2 3.55929E-2 3.54719E-2 2.85536E-2 2.8229E-2 3.25746E-3 6.13765E-3 1.27235E-2 7.23796E-2 1.0687E-1 1.00559E-1 8.32297E-2 4.59977E-2 2.71984E-2 1.62243E-2 1.49778E-2 1.51876E-2 1.64513E-2 2.03341E-2 2.50473E-2 2.46367E-2 2.30378E-2 2.78767E-2 9.05878E-3 8.80871E-3 8.27653E-3 9.10114E-3 1.03148E-2 3.21061E-2 3.58133E-2 4.20839E-2 4.4157E-2 2.83054E-2 2.02853E-2 2.3777E-2 2.42228E-2 2.77816E-2 3.38353E-2 3.41577E-2 2.89894E-2 3.14546E-2 2.82101E-2 3.14546E-2 2.96055E-2 3.15594E-2 3.17338E-2 3.16013E-2 2.90584E-2 2.84399E-2 2.4909E-2 2.28628E-2 2.09033E-2 2.09717E-2 2.12308E-2 1.65048E-2 1.66098E-2 1.62831E-2 8.66295E-3 1.00437E-2 1.05339E-2 1.23458E-2 1.72183E-2 1.70781E-2 1.41415E-2 1.27047E-2 8.85671E-3 1.13715E-2 1.0317E-2 8.36708E-3 7.96523E-3 7.21508E-3 5.45541E-3 5.21655E-3 8.50957E-3 9.02156E-3 8.30275E-3 8.03897E-3 8.33533E-3 6.75596E-3 4.80408E-3 5.59719E-3 6.67062E-3 6.03943E-3 5.79823E-3 3.89788E-3 2.24212E-3 1.22733E-3 1.17623E-3 1.88222E-3 2.03402E-3 2.55485E-3 2.81626E-3 2.64551E-3 3.9227E-3 5.80108E-3 7.20986E-3 6.16459E-3 7.56633E-3 5.87659E-3 8.34901E-3 8.35175E-3 1.56212E-2 2.81334E-2 3.23915E-2 3.06312E-2 4.47269E-2 2.96338E-2 1.99151E-2 4.61249E-2 7.90384E-2 8.49358E-2 5.54051E-2 1.32585E-1 1.62516E-1 7.69273E-2 7.14129E-2 8.7448E-2 7.18479E-2 6.64224E-2 2.03189E-1 2.3564E-1 2.20592E-1 2.13789E-1 1.9996E-1 2.27858E-1 2.13563E-1 2.00426E-1 -9999 -9999 -9999 -9999 -9999 -9999 -9999 -9999 -9999 -9999 -9999 -9999 -9999 -9999 -9999 -9999 -9999 -9999 -9999 -9999 -9999 -9999 -9999 -9999 -9999 -9999 -9999 -9999 -9999 -9999 -9999 -9999 -9999 -9999 -9999 -9999 -9999 -9999 -9999 -9999 -9999 -9999 -9999 -9999 -9999 -9999 -9999
-9999 -9999 -9999 -9999 -9999 -9999 -9999 -9999 -9999 -9999 -9999 -9999 -9999 -9999 -9999 -9999 -9999 -9999 -9999 -9999 -9999 -9999 -9999 -9999 -9999 -9999 -9999 -9999 -9999 -9999 -9999 -9999 -9999 -9999 -9999 -9999 -9999 -9999 -9999 -9999 -9999 -9999 -9999 -9999 -9999 -9999 -9999 -9999 -9999 -9999 -9999 -9999 -9999 -9999 -9999 -9999 -9999 -9999 -9999 -9999 2.37019E-2 2.15459E-2 2.22354E-2 2.26929E-2 2.02693E-2 2.07252E-2 2.14278E-2 1.91218E-2 1.93358E-2 1.95883E-2 1.75559E-2 1.78218E-2 1.502E-2 6.71426E-2 6.80943E-2 6.1053E-2 6.22532E-2 6.32512E-2 5.684E-2 5.73473E-2 5.82709E-2 5.29544E-2 5.40026E-2 5.53645E-2 4.88428E-2 4.84944E-2 4.82345E-2 4.28678E-2 4.32554E-2 4.34896E-2 3.60809E-2 3.604E-2 3.59583E-2 2.88489E-2 2.68301E-2 3.23461E-3 3.72934E-3 9.50168E-3 6.51934E-2 1.11872E-1 1.053E-1 9.1643E-2 5.31032E-2 3.36998E-2 1.87346E-2 1.56159E-2 1.4259E-2 1.56521E-2 1.38933E-2 1.79424E-2 2.13036E-2 1.99166E-2 2.14267E-2 1.83899E-2 1.96048E-2 1.997E-2 2.23672E-2 1.12351E-2 1.25421E-2 2.30093E-2 2.94691E-2 3.66348E-2 2.92722E-2 2.79972E-2 2.66103E-2 2.13362E-2 2.30535E-2 3.41221E-2 3.43781E-2 2.6712E-2 2.80991E-2 2.58565E-2 2.82101E-2 3.23206E-2 3.01688E-2 2.90416E-2 2.82101E-2 2.74511E-2 2.70481E-2 2.35832E-2 2.0903E-2 1.85465E-2 2.17132E-2 2.02509E-2 1.87222E-2 2.02388E-2 1.76995E-2 1.12965E-2 1.22179E-2 1.90522E-2 1.38026E-2 1.62611E-2 1.70092E-2 1.33467E-2 1.04633E-2 8.61382E-3 1.04633E-2 9.62686E-3 6.11005E-3 6.52371E-3 6.54915E-3 5.21655E-3 3.33635E-3 4.48182E-3 5.01137E-3 6.0921E-3 7.33597E-3 8.72845E-3 7.12079E-3 4.6727E-3 5.12665E-3 4.88901E-3 5.41658E-3 5.67738E-3 4.44301E-3 3.01836E-3 2.01442E-3 2.3442E-3 4.57473E-3 5.25996E-3 5.88091E-3 6.39396E-3 5.25358E-3 8.41202E-3 1.35353E-2 1.38833E-2 1.07846E-2 7.69356E-3 5.93887E-3 4.68974E-3 5.45422E-3 1.2016E-2 2.21384E-2 2.04534E-2 2.35302E-2 3.4709E-2 2.48015E-2 1.23587E-2 2.76139E-2 5.42891E-2 4.88441E-2 6.7424E-2 1.67206E-1 1.48219E-1 8.9975E-2 7.29783E-2 1.46655E-1 1.03413E-1 6.81404E-2 2.03189E-1 2.21402E-1 2.15575E-1 2.00148E-1 1.92901E-1 2.21705E-1 2.15945E-1 2.19553E-1 -9999 -9999 -9999 -9999 -9999 -9999 -9999 -9999 -9999 -9999 -9999 -9999 -9999 -9999 -9999 -9999 -9999 -9999 -9999 -9999 -9999 -9999 -9999 -9999 -9999 -9999 -9999 -9999 -9999 -9999 -9999 -9999 -9999 -9999 -9999 -9999 -9999 -9999 -9999 -9999 -9999 -9999 -9999 -9999 -9999 -9999 -9999
-9999 -9999 -9999 -9999 -9999 -9999 -9999 -9999 -9999 -9999 -9999 -9999 -9999 -9999 -9999 -9999 -9999 -9999 -9999 -9999 -9999 -9999 -9999 -9999 -9999 -9999 -9999 -9999 -9999 -9999 -9999 -9999 -9999 -9999 -9999 -9999 -9999 -9999 -9999 -9999 -9999 -9999 -9999 -9999 -9999 -9999 -9999 -9999 -9999 -9999 -9999 -9999 -9999 -9999 -9999 -9999 -9999 -9999 -9999 -9999 2.3878E-2 2.17466E-2 2.25672E-2 2.29461E-2 2.0496E-2 2.11127E-2 1.91929E-2 1.94436E-2 1.9661E-2 1.74749E-2 1.76577E-2 1.79251E-2 1.50374E-2 1.53012E-2 6.89371E-2 6.18143E-2 6.30282E-2 5.66383E-2 5.76536E-2 5.84779E-2 5.23906E-2 5.33334E-2 5.44854E-2 4.94583E-2 5.01705E-2 4.98132E-2 4.37249E-2 4.41198E-2 4.47587E-2 3.67416E-2 3.65339E-2 3.62861E-2 3.60809E-2 2.90806E-2 2.8619E-2 3.2044E-3 3.61736E-3 9.06869E-3 5.92632E-2 8.32297E-2 1.053E-1 9.1643E-2 6.40979E-2 3.34747E-2 2.19255E-2 1.66428E-2 1.46106E-2 1.25435E-2 1.40229E-2 1.86182E-2 2.4216E-2 2.34654E-2 2.14246E-2 2.27304E-2 2.10091E-2 2.08643E-2 2.28352E-2 1.14329E-2 1.30323E-2 2.23277E-2 2.63794E-2 2.94691E-2 4.0738E-2 4.06158E-2 3.20052E-2 1.55296E-2 2.23795E-2 3.32096E-2 3.06111E-2 2.4504E-2 2.87407E-2 2.87518E-2 2.8955E-2 3.23206E-2 3.05499E-2 2.8488E-2 3.06111E-2 3.00826E-2 2.7622E-2 2.52124E-2 1.71842E-2 1.56913E-2 1.5021E-2 1.15598E-2 1.49834E-2 1.32567E-2 1.11888E-2 1.13715E-2 2.74511E-2 2.93978E-2 1.78176E-2 1.70978E-2 1.41663E-2 1.32412E-2 1.39699E-2 7.92407E-3 5.96264E-3 7.49496E-3 8.59112E-3 4.69147E-3 3.60736E-3 3.24436E-3 2.52229E-3 4.23832E-3 6.0921E-3 8.04902E-3 8.23505E-3 7.5593E-3 7.30902E-3 6.49766E-3 5.64215E-3 5.39015E-3 4.94279E-3 4.3257E-3 3.05762E-3 2.23345E-3 2.50847E-3 1.83927E-3 3.21707E-3 6.04721E-3 8.44702E-3 1.14656E-2 1.08468E-2 1.83433E-2 2.29614E-2 1.60574E-2 2.42239E-2 1.98998E-2 8.60381E-3 4.72234E-3 4.79177E-3 9.35698E-3 1.36315E-2 1.27E-2 1.66378E-2 2.33196E-2 1.57613E-2 9.88247E-3 2.57406E-2 3.65485E-2 4.33211E-2 8.28616E-2 1.4893E-1 1.21832E-1 7.29783E-2 9.97502E-2 2.00734E-1 9.33162E-2 6.81404E-2 5.99882E-2 2.13591E-1 2.06561E-1 1.89444E-1 2.13293E-1 2.08469E-1 2.28763E-1 2.67085E-1 -9999 -9999 -9999 -9999 -9999 -9999 -9999 -9999 -9999 -9999 -9999 -9999 -9999 -9999 -9999 -9999 -9999 -9999 -9999 -9999 -9999 -9999 -9999 -9999 -9999 -9999 -9999 -9999 -9999 -9999 -9999 -9999 -9999 -9999 -9999 -9999 -9999 -9999 -9999 -9999 -9999 -9999 -9999 -9999 -9999 -9999 -9999
-9999 -9999 -9999 -9999 -9999 -9999 -9999 -9999 -9999 -9999 -9999 -9999 -9999 -9999 -9999 -9999 -9999 -9999 -9999 -9999 -9999 -9999 -9999 -9999 -9999 -9999 -9999 -9999 -9999 -9999 -9999 -9999 -9999 -9999 -9999 -9999 -9999 -9999 -9999 -9999 -9999 -9999 -9999 -9999 -9999 -9999 -9999 -9999 -9999 -9999 -9999 -9999 -9999 -9999 -9999 -9999 -9999 -9999 -9999 2.36143E-2 2.41892E-2 2.20713E-2 2.28614E-2 2.06103E-2 2.09569E-2 2.1587E-2 1.95158E-2 1.97706E-2 2.01402E-2 1.76781E-2 1.78218E-2 1.80498E-2 1.51775E-2 1.54079E-2 1.2919E-2 1.30852E-2 6.40376E-2 5.73473E-2 5.85818E-2 5.96291E-2 5.35238E-2 5.38106E-2 5.45824E-2 4.94583E-2 5.08922E-2 5.08015E-2 4.45181E-2 4.50813E-2 4.54436E-2 3.72025E-2 3.69504E-2 3.65339E-2 2.7895E-2 2.92807E-2 2.88489E-2 2.19833E-2 3.53765E-3 6.926E-3 5.8416E-2 9.1643E-2 1.053E-1 9.1643E-2 7.2112E-2 3.84187E-2 2.54699E-2 1.90179E-2 1.6112E-2 1.29132E-2 1.5864E-2 2.76543E-2 2.93349E-2 2.56436E-2 2.91118E-2 2.49186E-2 2.31259E-2 2.09607E-2 2.13015E-2 8.45046E-3 1.23195E-2 2.4955E-2 1.78591E-2 3.46813E-2 4.46162E-2 4.65865E-2 2.78105E-2 1.64388E-2 2.42261E-2 3.23206E-2 2.74511E-2 2.36679E-2 3.03218E-2 3.11935E-2 2.65556E-2 3.06111E-2 2.98716E-2 2.8025E-2 2.88268E-2 2.2078E-2 1.90273E-2 1.7421E-2 1.61431E-2 1.59418E-2 1.50239E-2 1.06181E-2 1.40084E-2 1.21289E-2 9.98305E-3 1.11553E-2 1.37662E-2 1.95955E-2 1.69992E-2 1.73267E-2 1.27948E-2 1.00539E-2 1.34281E-2 8.09587E-3 3.65641E-3 4.13531E-3 5.8324E-3 5.86032E-3 4.39094E-3 2.74314E-3 2.52229E-3 4.60874E-3 6.26433E-3 4.73924E-3 5.1532E-3 4.60874E-3 5.22871E-3 6.42964E-3 5.28935E-3 4.5786E-3 3.90854E-3 3.8895E-3 2.4449E-3 2.30893E-3 1.6959E-3 1.32947E-3 2.50302E-3 3.4693E-3 4.79526E-3 7.09628E-3 1.17879E-2 2.78049E-2 2.63278E-2 2.56182E-2 4.17444E-2 2.42543E-2 1.88054E-2 1.09976E-2 1.42596E-2 9.82676E-3 1.49478E-2 2.46735E-2 1.88173E-2 1.54759E-2 1.28043E-2 8.8142E-3 2.23127E-2 4.06328E-2 6.83799E-2 1.25072E-1 1.9731E-1 9.46791E-2 7.69273E-2 1.10459E-1 1.46395E-1 6.81404E-2 6.09915E-2 6.72163E-2 2.02349E-1 1.86569E-1 1.75747E-1 1.93542E-1 2.15348E-1 2.92114E-1 -9999 -9999 -9999 -9999 -9999 -9999 -9999 -9999 -9999 -9999 -9999 -9999 -9999 -9999 -9999 -9999 -9999 -9999 -9999 -9999 -9999 -9999 -9999 -9999 -9999 -9999 -9999 -9999 -9999 -9999 -9999 -9999 -9999 -9999 -9999 -9999 -9999 -9999 -9999 -9999 -9999 -9999 -9999 -9999 -9999 -9999 -9999 -9999
-9999 -9999 -9999 -9999 -9999 -9999 -9999 -9999 -9999 -9999 -9999 -9999 -9999 -9999 -9999 -9999 -9999 -9999 -9999 -9999 -9999 -9999 -9999 -9999 -9999 -9999 -9999 -9999 -9999 -9999 -9999 -9999 -9999 -9999 -9999 -9999 -9999 -9999 -9999 -9999 -9999 -9999 -9999 -9999 -9999 -9999 -9999 -9999 -9999 -9999 -9999 -9999 -9999 -9999 -9999 -9999 -9999 -9999 2.33967E-2 2.38338E-2 2.16661E-2 2.23593E-2 2.31593E-2 2.09958E-2 2.14278E-2 2.18279E-2 1.96975E-2 2.02149E-2 1.7863E-2 1.80081E-2 1.80916E-2 1.516E-2 1.53545E-2 1.55875E-2 1.30548E-2 1.32688E-2 1.34082E-2 5.87899E-2 6.00529E-2 6.18849E-2 5.5168E-2 5.52662E-2 4.9018E-2 4.98132E-2 5.10742E-2 4.54436E-2 4.5597E-2 4.59569E-2 4.62156E-2 3.75838E-2 3.73292E-2 3.70343E-2 2.83453E-2 2.9923E-2 2.94821E-2 3.35577E-3 3.54595E-3 6.9341E-3 4.99742E-2 8.74567E-2 1.05222E-1 9.1643E-2 6.07217E-2 4.39607E-2 2.92007E-2 2.16496E-2 1.33866E-2 1.30187E-2 1.47572E-2 2.38845E-2 2.94155E-2 2.22286E-2 2.30462E-2 2.07923E-2 1.86682E-2 1.84965E-2 1.62195E-2 8.19788E-3 1.19666E-2 2.04642E-2 1.45247E-2 3.99261E-2 4.2988E-2 2.97896E-2 2.3607E-2 1.64086E-2 2.08692E-2 2.74309E-2 2.89384E-2 2.30743E-2 3.04092E-2 2.87683E-2 2.37442E-2 2.97896E-2 3.06111E-2 2.35331E-2 2.19638E-2 2.02115E-2 1.81926E-2 1.65467E-2 1.66588E-2 1.53526E-2 1.54269E-2 1.23137E-2 1.07924E-2 1.47146E-2 7.91654E-3 9.93655E-3 1.56664E-2 1.56366E-2 1.43507E-2 1.34281E-2 1.07577E-2 8.85671E-3 8.37616E-3 4.74662E-3 2.59417E-3 2.83494E-3 3.13968E-3 3.73107E-3 4.95307E-3 3.62823E-3 2.385E-3 3.89756E-3 3.68569E-3 2.56228E-3 3.1165E-3 4.73924E-3 5.57641E-3 5.85978E-3 5.3684E-3 4.82271E-3 3.84115E-3 3.05516E-3 2.40252E-3 1.22157E-3 1.24958E-3 1.12678E-3 1.30291E-3 2.09946E-3 2.55443E-3 4.37368E-3 6.71521E-3 2.35992E-2 2.89875E-2 3.12738E-2 5.00883E-2 3.10044E-2 2.70881E-2 3.53937E-2 2.13792E-2 1.58746E-2 2.94624E-2 6.00342E-2 3.71161E-2 3.03868E-2 2.18609E-2 1.58168E-2 4.17593E-2 7.79195E-2 8.33609E-2 1.79347E-1 1.27039E-1 1.21994E-1 7.29783E-2 9.33162E-2 7.98265E-2 6.09241E-2 5.22682E-2 5.75676E-2 1.78664E-1 1.70192E-1 1.6045E-1 1.94278E-1 2.59861E-1 3.06361E-1 -9999 -9999 -9999 -9999 -9999 -9999 -9999 -9999 -9999 -9999 -9999 -9999 -9999 -9999 -9999 -9999 -9999 -9999 -9999 -9999 -9999 -9999 -9999 -9999 -9999 -9999 -9999 -9999 -9999 -9999 -9999 -9999 -9999 -9999 -9999 -9999 -9999 -9999 -9999 -9999 -9999 -9999 -9999 -9999 -9999 -9999 -9999 -9999
-9999 -9999 -9999 -9999 -9999 -9999 -9999 -9999 -9999 -9999 -9999 -9999 -9999 -9999 -9999 -9999 -9999 -9999 -9999 -9999 -9999 -9999 -9999 -9999 -9999 -9999 -9999 -9999 -9999 -9999 -9999 -9999 -9999 -9999 -9999 -9999 -9999 -9999 -9999 -9999 -9999 -9999 -9999 -9999 -9999 -9999 -9999 -9999 -9999 -9999 -9999 -9999 -9999 -9999 -9999 -9999 -9999 -9999 2.3527E-2 2.40999E-2 2.19897E-2 2.24838E-2 2.32451E-2 2.11519E-2 2.1587E-2 1.94436E-2 1.99546E-2 2.06305E-2 1.81125E-2 1.81964E-2 1.83442E-2 1.54079E-2 1.55875E-2 1.57691E-2 1.3238E-2 1.34238E-2 1.11983E-2 1.13161E-2 6.17757E-2 5.63566E-2 5.73652E-2 5.74669E-2 5.02602E-2 5.05302E-2 5.15317E-2 4.59569E-2 4.65279E-2 4.70001E-2 3.84446E-2 3.81412E-2 3.80118E-2 3.07539E-2 3.06139E-2 3.0579E-2 3.006E-2 3.41133E-3 3.6216E-3 9.06869E-3 2.09928E-2 8.32297E-2 1.05198E-1 9.59485E-2 6.40534E-2 5.08819E-2 3.35736E-2 2.31703E-2 1.39256E-2 1.30187E-2 1.3717E-2 1.66738E-2 1.55098E-2 1.51721E-2 1.49348E-2 1.43407E-2 1.51511E-2 1.33268E-2 1.5289E-2 1.69096E-2 9.70638E-3 1.31296E-2 1.14838E-2 2.3142E-2 3.14546E-2 2.6712E-2 2.79643E-2 1.94443E-2 1.65147E-2 2.65573E-2 3.14546E-2 2.82101E-2 3.32096E-2 2.89894E-2 2.80235E-2 2.22222E-2 2.3495E-2 2.3495E-2 2.26134E-2 2.0497E-2 1.84466E-2 1.63625E-2 1.58893E-2 1.29321E-2 1.40463E-2 1.37E-2 1.2063E-2 8.15432E-3 7.30966E-3 9.59639E-3 2.04831E-2 1.49195E-2 1.27085E-2 1.07577E-2 8.14767E-3 8.85671E-3 9.36305E-3 7.28914E-3 4.37349E-3 2.22253E-3 1.78111E-3 2.44728E-3 2.82096E-3 2.66746E-3 2.66746E-3 2.2277E-3 1.93672E-3 2.70975E-3 3.4853E-3 4.35838E-3 6.00072E-3 6.52938E-3 5.25645E-3 4.78709E-3 4.01381E-3 3.15349E-3 2.07167E-3 1.09136E-3 1.27686E-3 1.81766E-3 2.67829E-3 3.68389E-3 6.4355E-3 1.26913E-2 2.2853E-2 3.95569E-2 4.21428E-2 4.39368E-2 4.2934E-2 3.43272E-2 5.95944E-2 6.73957E-2 3.42383E-2 1.59112E-2 2.66596E-2 8.49147E-2 6.90231E-2 2.80666E-2 1.89149E-2 2.31613E-2 5.79866E-2 1.18815E-1 1.42746E-1 1.67129E-1 1.82887E-1 1.15874E-1 6.56353E-2 8.41125E-2 6.26294E-2 4.89661E-2 4.41134E-2 1.67549E-1 1.61244E-1 1.5268E-1 1.73456E-1 2.1179E-1 2.94569E-1 2.88774E-1 -9999 -9999 -9999 -9999 -9999 -9999 -9999 -9999 -9999 -9999 -9999 -9999 -9999 -9999 -9999 -9999 -9999 -9999 -9999 -9999 -9999 -9999 -9999 -9999 -9999 -9999 -9999 -9999 -9999 -9999 -9999 -9999 -9999 -9999 -9999 -9999 -9999 -9999 -9999 -9999 -9999 -9999 -9999 -9999 -9999 -9999 -9999 -9999
-9999 -9999 -9999 -9999 -9999 -9999 -9999 -9999 -9999 -9999 -9999 -9999 -9999 -9999 -9999 -9999 -9999 -9999 -9999 -9999 -9999 -9999 -9999 -9999 -9999 -9999 -9999 -9999 -9999 -9999 -9999 -9999 -9999 -9999 -9999 -9999 -9999 -9999 -9999 -9999 -9999 -9999 -9999 -9999 -9999 -9999 -9999 -9999 -9999 -9999 -9999 -9999 -9999 -9999 -9999 -9999 -9999 2.3181E-2 2.3527E-2 2.41445E-2 2.19084E-2 2.2609E-2 2.05341E-2 2.11519E-2 2.17071E-2 1.9552E-2 1.99916E-2 2.05924E-2 1.81334E-2 1.82596E-2 1.84717E-2 1.55154E-2 1.56962E-2 1.31309E-2 1.33461E-2 1.35491E-2 1.12767E-2 1.14353E-2 1.1623E-2 9.79422E-3 5.89092E-2 5.93273E-2 5.20857E-2 5.1808E-2 5.24581E-2 4.66324E-2 4.73704E-2 4.76901E-2 3.86627E-2 3.84011E-2 3.84011E-2 4.48551E-3 4.46977E-3 4.42288E-3 3.48004E-3 3.45563E-3 3.74248E-3 9.36967E-3 2.25048E-2 8.74567E-2 9.60085E-2 7.45122E-2 6.40534E-2 5.6838E-2 3.98345E-2 2.08807E-2 1.55007E-2 1.32167E-2 1.32475E-2 1.49987E-2 1.91485E-2 2.22389E-2 1.45181E-2 1.3754E-2 1.33916E-2 1.15998E-2 1.39344E-2 1.49041E-2 1.59957E-2 8.18262E-3 2.16783E-2 1.34841E-2 3.23369E-2 3.57654E-2 3.23206E-2 1.90707E-2 1.51042E-2 2.58233E-2 3.41221E-2 3.20363E-2 3.43E-2 3.14546E-2 2.02469E-2 1.86746E-2 2.28599E-2 2.22416E-2 2.16396E-2 2.11001E-2 1.79697E-2 1.61959E-2 1.66842E-2 1.10422E-2 1.45266E-2 1.25495E-2 8.21777E-3 9.60204E-3 7.81605E-3 1.59243E-2 2.20186E-2 1.51199E-2 1.48361E-2 1.07881E-2 1.64473E-2 1.49944E-2 1.36733E-2 1.32229E-2 8.85671E-3 4.39162E-3 1.8837E-3 1.54715E-3 1.12359E-3 1.31817E-3 1.44079E-3 1.52381E-3 2.1662E-3 2.94697E-3 4.23832E-3 5.76162E-3 5.40077E-3 5.00605E-3 5.22066E-3 4.86436E-3 4.08264E-3 3.46448E-3 2.53568E-3 1.33035E-3 1.37626E-3 2.80628E-3 3.15214E-3 5.75544E-3 1.10524E-2 2.22349E-2 2.34879E-2 2.00165E-2 2.05743E-2 3.80106E-2 4.69572E-2 4.69218E-2 8.11657E-2 5.1763E-2 2.0816E-2 2.9196E-2 3.91767E-2 9.64676E-2 7.65918E-2 2.79054E-2 1.3912E-2 2.61977E-2 6.65077E-2 1.22385E-1 1.61417E-1 1.80867E-1 1.75604E-1 7.68408E-2 6.56353E-2 6.98903E-2 5.7797E-2 4.47631E-2 1.62042E-1 1.47926E-1 1.39668E-1 1.36586E-1 1.92741E-1 3.13161E-1 2.55147E-1 2.93768E-1 -9999 -9999 -9999 -9999 -9999 -9999 -9999 -9999 -9999 -9999 -9999 -9999 -9999 -9999 -9999 -9999 -9999 -9999 -9999 -9999 -9999 -9999 -9999 -9999 -9999 -9999 -9999 -9999 -9999 -9999 -9999 -9999 -9999 -9999 -9999 -9999 -9999 -9999 -9999 -9999 -9999 -9999 -9999 -9999 -9999 -9999 -9999 -9999
-9999 -9999 -9999 -9999 -9999 -9999 -9999 -9999 -9999 -9999 -9999 -9999 -9999 -9999 -9999 -9999 -9999 -9999 -9999 -9999 -9999 -9999 -9999 -9999 -9999 -9999 -9999 -9999 -9999 -9999 -9999 -9999 -9999 -9999 -9999 -9999 -9999 -9999 -9999 -9999 -9999 -9999 -9999 -9999 -9999 -9999 -9999 -9999 -9999 -9999 -9999 -9999 -9999 -9999 -9999 -9999 -9999 2.3224E-2 2.36143E-2 2.4234E-2 2.19897E-2 2.25672E-2 2.04581E-2 2.11519E-2 2.17473E-2 1.96246E-2 2.01029E-2 2.05164E-2 1.80707E-2 1.8323E-2 1.54079E-2 1.55695E-2 1.57691E-2 1.3238E-2 1.34238E-2 1.36438E-2 1.13425E-2 1.14753E-2 1.17044E-2 9.82853E-3 1.00368E-2 5.35902E-2 5.36855E-2 5.35902E-2 4.65279E-2 4.753E-2 4.83898E-2 3.95919E-2 3.91025E-2 5.57978E-3 4.49603E-3 4.51715E-3 4.50658E-3 4.45408E-3 3.4923E-3 3.50872E-3 4.96875E-3 1.28461E-2 2.30284E-2 8.32297E-2 7.89848E-2 5.75527E-2 5.45394E-2 4.94572E-2 3.87504E-2 2.32506E-2 1.64058E-2 1.37649E-2 1.36535E-2 1.2736E-2 2.21417E-2 3.42965E-2 2.11937E-2 1.89375E-2 1.19838E-2 1.07247E-2 1.0825E-2 1.25019E-2 1.30208E-2 1.48351E-2 8.53777E-3 1.98082E-2 2.59395E-2 3.3637E-2 3.06111E-2 1.71755E-2 1.73764E-2 2.88643E-2 3.49227E-2 3.17516E-2 3.14546E-2 2.09499E-2 1.64125E-2 1.69312E-2 2.15247E-2 2.16396E-2 2.04831E-2 2.16498E-2 1.68425E-2 1.62962E-2 1.66456E-2 1.17915E-2 1.17915E-2 1.31733E-2 8.42229E-3 1.07188E-2 1.16893E-2 1.39229E-2 1.47846E-2 1.31036E-2 1.03493E-2 1.25447E-2 1.58583E-2 1.10595E-2 1.26277E-2 8.09636E-3 4.66542E-3 2.59386E-3 1.47146E-3 7.34842E-4 4.61918E-4 5.92669E-4 9.99424E-4 1.74969E-3 2.56228E-3 2.56228E-3 2.49157E-3 3.1165E-3 3.68569E-3 4.71662E-3 4.37681E-3 5.59273E-3 4.05801E-3 3.10881E-3 3.62767E-3 2.1253E-3 1.35546E-3 1.99835E-3 3.98304E-3 5.94766E-3 1.05035E-2 2.0477E-2 1.55458E-2 8.61732E-3 1.30855E-2 3.27351E-2 4.45174E-2 5.04177E-2 5.47846E-2 3.17298E-2 2.10488E-2 3.31398E-2 6.38074E-2 1.26914E-1 8.27601E-2 4.20247E-2 3.50324E-2 5.08133E-2 9.92129E-2 1.20095E-1 1.6836E-1 1.14884E-1 8.04179E-2 8.10493E-2 7.18479E-2 5.16073E-2 4.52182E-2 1.37339E-1 1.47186E-1 1.38822E-1 1.31666E-1 1.38681E-1 2.60972E-1 2.55467E-1 2.4868E-1 3.49675E-1 -9999 -9999 -9999 -9999 -9999 -9999 -9999 -9999 -9999 -9999 -9999 -9999 -9999 -9999 -9999 -9999 -9999 -9999 -9999 -9999 -9999 -9999 -9999 -9999 -9999 -9999 -9999 -9999 -9999 -9999 -9999 -9999 -9999 -9999 -9999 -9999 -9999 -9999 -9999 -9999 -9999 -9999 -9999 -9999 -9999 -9999 -9999 -9999
-9999 -9999 -9999 -9999 -9999 -9999 -9999 -9999 -9999 -9999 -9999 -9999 -9999 -9999 -9999 -9999 -9999 -9999 -9999 -9999 -9999 -9999 -9999 -9999 -9999 -9999 -9999 -9999 -9999 -9999 -9999 -9999 -9999 -9999 -9999 -9999 -9999 -9999 -9999 -9999 -9999 -9999 -9999 -9999 -9999 -9999 -9999 -9999 -9999 -9999 -9999 -9999 -9999 -9999 -9999 2.60959E-2 2.63867E-2 2.35706E-2 2.3878E-2 2.16661E-2 2.21532E-2 2.27349E-2 2.05341E-2 2.10347E-2 2.1587E-2 1.95158E-2 2.01775E-2 1.78218E-2 1.80916E-2 1.84078E-2 1.54975E-2 1.56962E-2 1.59159E-2 1.33771E-2 1.3628E-2 1.13822E-2 1.15154E-2 1.16501E-2 9.71465E-3 9.87445E-3 1.01073E-2 8.38574E-3 5.51348E-2 5.45508E-2 4.71585E-2 4.81196E-2 4.90993E-2 4.00871E-2 3.95471E-2 5.66532E-3 4.53837E-3 4.53837E-3 4.54369E-3 3.6301E-3 3.55845E-3 3.57938E-3 5.1464E-3 1.57768E-2 2.72223E-2 7.89848E-2 6.07217E-2 5.71542E-2 5.13959E-2 4.65014E-2 3.08459E-2 2.40938E-2 1.82562E-2 1.53398E-2 1.57907E-2 1.95279E-2 2.846E-2 3.50629E-2 2.9757E-2 2.84538E-2 1.58665E-2 1.30056E-2 1.23718E-2 1.2343E-2 1.35201E-2 1.70631E-2 8.79178E-3 3.74463E-2 2.97896E-2 2.82101E-2 2.87776E-2 1.84227E-2 1.7395E-2 2.81604E-2 3.90595E-2 2.97896E-2 2.03466E-2 2.12629E-2 1.88027E-2 1.84496E-2 2.09174E-2 1.99278E-2 1.99278E-2 2.04831E-2 1.84461E-2 1.44957E-2 1.67292E-2 1.39229E-2 7.3286E-3 8.80215E-3 7.14532E-3 5.41278E-3 8.15645E-3 1.55505E-2 1.53168E-2 1.32823E-2 1.19629E-2 8.44959E-3 7.77289E-3 8.91107E-3 1.14702E-2 9.34764E-3 6.31346E-3 3.52821E-3 2.90099E-3 1.40099E-3 1.1036E-3 6.52956E-4 6.99868E-4 7.10846E-4 9.54906E-4 9.21593E-4 1.094E-3 1.8786E-3 2.56228E-3 3.68569E-3 3.99983E-3 5.00889E-3 4.0723E-3 4.29863E-3 2.90054E-3 1.70326E-3 1.28502E-3 2.61444E-3 5.0881E-3 6.48036E-3 1.38568E-2 1.68877E-2 1.54793E-2 8.42459E-3 1.68046E-2 3.0944E-2 4.17721E-2 6.55528E-2 4.95877E-2 2.69572E-2 2.86621E-2 5.57E-2 1.24937E-1 1.19488E-1 6.2152E-2 4.68234E-2 5.43612E-2 9.41505E-2 1.26013E-1 1.6566E-1 1.75147E-1 1.15092E-1 1.47861E-1 1.10459E-1 6.31148E-2 4.59865E-2 4.08591E-2 1.29052E-1 1.39668E-1 1.32882E-1 1.39475E-1 2.10203E-1 2.91823E-1 2.6593E-1 2.93057E-1 3.40211E-1 -9999 -9999 -9999 -9999 -9999 -9999 -9999 -9999 -9999 -9999 -9999 -9999 -9999 -9999 -9999 -9999 -9999 -9999 -9999 -9999 -9999 -9999 -9999 -9999 -9999 -9999 -9999 -9999 -9999 -9999 -9999 -9999 -9999 -9999 -9999 -9999 -9999 -9999 -9999 -9999 -9999 -9999 -9999 -9999 -9999 -9999 -9999 -9999
-9999 -9999 -9999 -9999 -9999 -9999 -9999 -9999 -9999 -9999 -9999 -9999 -9999 -9999 -9999 -9999 -9999 -9999 -9999 -9999 -9999 -9999 -9999 -9999 -9999 -9999 -9999 -9999 -9999 -9999 -9999 -9999 -9999 -9999 -9999 -9999 -9999 -9999 -9999 -9999 -9999 -9999 -9999 -9999 -9999 -9999 -9999 -9999 -9999 -9999 -9999 -9999 -9999 -9999 -9999 2.64843E-2 2.37898E-2 2.39665E-2 2.44138E-2 2.20713E-2 2.26509E-2 2.31593E-2 2.08794E-2 2.12697E-2 1.91929E-2 1.95883E-2 2.02149E-2 1.79043E-2 1.81754E-2 1.84078E-2 1.55154E-2 1.58057E-2 1.32534E-2 1.3502E-2 1.37551E-2 1.15556E-2 1.17454E-2 1.1869E-2 9.87445E-3 1.00135E-2 1.02376E-2 8.51393E-3 8.61386E-3 5.72246E-2 4.83357E-2 4.85527E-2 7.11075E-3 5.79269E-3 5.74543E-3 5.7253E-3 4.59185E-3 4.57038E-3 4.57038E-3 3.66862E-3 3.6301E-3 3.67292E-3 4.24884E-3 1.64294E-2 3.09888E-2 8.32297E-2 6.40534E-2 5.75527E-2 4.80922E-2 4.33512E-2 3.10577E-2 2.50816E-2 2.03579E-2 1.63111E-2 1.48071E-2 2.56142E-2 3.50629E-2 3.70422E-2 4.13278E-2 2.94691E-2 2.24811E-2 1.6851E-2 1.61708E-2 1.55825E-2 6.92063E-3 7.8287E-3 1.28449E-2 2.20604E-2 2.8002E-2 1.86013E-2 1.81816E-2 1.65294E-2 1.94324E-2 3.14546E-2 1.86594E-2 3.07144E-2 1.75545E-2 1.78224E-2 2.06111E-2 2.08527E-2 2.10536E-2 2.10536E-2 2.04831E-2 1.73651E-2 1.55505E-2 9.98305E-3 1.31733E-2 1.59859E-2 7.06598E-3 4.41609E-3 5.94822E-3 7.39141E-3 1.0465E-2 1.40921E-2 1.61895E-2 1.29494E-2 8.44959E-3 8.15699E-3 4.66404E-3 7.69421E-3 8.61382E-3 7.49496E-3 6.59906E-3 5.43315E-3 4.13858E-3 3.29516E-3 2.82096E-3 1.36107E-3 5.09249E-4 5.62148E-4 6.07952E-4 8.39646E-4 9.93773E-4 1.46438E-3 2.21811E-3 3.20488E-3 3.57886E-3 4.78801E-3 4.11146E-3 4.43766E-3 3.06742E-3 2.66679E-3 2.68736E-3 3.21657E-3 4.95573E-3 5.63705E-3 9.62737E-3 1.07541E-2 8.75106E-3 7.45354E-3 1.50246E-2 1.93549E-2 3.37978E-2 6.66305E-2 5.58104E-2 6.73957E-2 4.15041E-2 5.73112E-2 1.24381E-1 9.97569E-2 6.55038E-2 4.70086E-2 6.39993E-2 9.68839E-2 1.32305E-1 1.6184E-1 1.61085E-1 1.21754E-1 7.29783E-2 5.59005E-2 5.01861E-2 4.22179E-2 1.29715E-1 1.46984E-1 1.39193E-1 1.39758E-1 1.72073E-1 2.83505E-1 2.55467E-1 1.62536E-1 3.0543E-1 3.17548E-1 -9999 -9999 -9999 -9999 -9999 -9999 -9999 -9999 -9999 -9999 -9999 -9999 -9999 -9999 -9999 -9999 -9999 -9999 -9999 -9999 -9999 -9999 -9999 -9999 -9999 -9999 -9999 -9999 -9999 -9999 -9999 -9999 -9999 -9999 -9999 -9999 -9999 -9999 -9999 -9999 -9999 -9999 -9999 -9999 -9999 -9999 -9999 -9999
-9999 -9999 -9999 -9999 -9999 -9999 -9999 -9999 -9999 -9999 -9999 -9999 -9999 -9999 -9999 -9999 -9999 -9999 -9999 -9999 -9999 -9999 -9999 -9999 -9999 -9999 -9999 -9999 -9999 -9999 -9999 -9999 -9999 -9999 -9999 -9999 -9999 -9999 -9999 -9999 -9999 -9999 -9999 -9999 -9999 -9999 -9999 -9999 -9999 -9999 -9999 -9999 -9999 -9999 -9999 2.66806E-2 2.40999E-2 2.43687E-2 2.48233E-2 2.24838E-2 2.30312E-2 2.08794E-2 2.14674E-2 2.17875E-2 1.9661E-2 2.00286E-2 2.05924E-2 1.80707E-2 1.83442E-2 1.54258E-2 1.56781E-2 1.58975E-2 1.33616E-2 1.35648E-2 1.38512E-2 1.16366E-2 1.18552E-2 1.20217E-2 9.99018E-3 1.019E-2 8.49408E-3 8.67437E-3 8.84812E-3 7.27888E-3 7.29591E-3 7.26189E-3 5.85401E-3 5.79947E-3 5.77915E-3 4.65141E-3 4.65141E-3 4.62424E-3 4.61883E-3 3.69886E-3 4.69712E-3 3.7381E-3 4.39057E-3 1.73275E-2 2.98386E-2 7.10473E-2 6.75547E-2 6.07217E-2 5.45394E-2 3.88826E-2 3.26917E-2 2.83329E-2 2.3331E-2 1.90752E-2 1.81407E-2 2.84469E-2 3.70422E-2 4.13239E-2 3.29084E-2 3.11428E-2 2.94691E-2 2.81245E-2 9.64998E-3 1.02028E-2 1.03827E-2 9.44E-3 1.29137E-2 2.08642E-2 3.4718E-2 1.55058E-2 1.23908E-2 1.50551E-2 2.45185E-2 3.60204E-2 1.45579E-2 2.94064E-2 2.77763E-2 1.90781E-2 2.01973E-2 2.09147E-2 2.10536E-2 3.07144E-2 1.8861E-2 1.30993E-2 1.25614E-2 6.71634E-3 8.82347E-3 1.20996E-2 7.7582E-3 3.85701E-3 4.79439E-3 5.39419E-3 1.50128E-2 2.57771E-2 1.69927E-2 1.4948E-2 1.05067E-2 7.37789E-3 6.93827E-3 5.70708E-3 3.20377E-3 2.80717E-3 2.98327E-3 2.90099E-3 3.36548E-3 3.36153E-3 2.52229E-3 1.60689E-3 8.31932E-4 1.1879E-3 9.64518E-4 5.79397E-4 6.45404E-4 9.75195E-4 1.51478E-3 2.78653E-3 3.83595E-3 4.85197E-3 5.28394E-3 4.17164E-3 4.05631E-3 4.01971E-3 6.09105E-3 5.16769E-3 6.43051E-3 4.87499E-3 5.33218E-3 6.48079E-3 1.22164E-2 1.64985E-2 3.06429E-2 4.64712E-2 4.35745E-2 6.63503E-2 7.51722E-2 7.14055E-2 5.60531E-2 5.16431E-2 1.02413E-1 1.03101E-1 9.25144E-2 1.05756E-1 7.77535E-2 8.09052E-2 1.05293E-1 1.64254E-1 1.34303E-1 6.22269E-2 4.42466E-2 4.72418E-2 4.29375E-2 1.32531E-1 1.24878E-1 1.39334E-1 3.58274E-2 5.15568E-2 2.17753E-1 2.50168E-1 2.71129E-1 1.62159E-1 3.56126E-1 -9999 -9999 -9999 -9999 -9999 -9999 -9999 -9999 -9999 -9999 -9999 -9999 -9999 -9999 -9999 -9999 -9999 -9999 -9999 -9999 -9999 -9999 -9999 -9999 -9999 -9999 -9999 -9999 -9999 -9999 -9999 -9999 -9999 -9999 -9999 -9999 -9999 -9999 -9999 -9999 -9999 -9999 -9999 -9999 -9999 -9999 -9999 -9999 -9999
[truncated: 571,898 more chars]
