# Supplementary material for: Alien species revises systematic status: integrative species delimitation of two similar taxa of Symbrenthia Hübner, [1819] (Lepidoptera, Nymphalidae)
Source: PeerJ. 2023 Jan 30;11:e14644. doi: 10.7717/peerj.14644 (PMC9893915; doi:10.7717/peerj.14644)
Supplement: Supplemental Information 6 [file peerj-11-14644-s006.zip › SDM/early_stage/MAXENT/past_2012_output/lunica_stddev.asc]

ncols         264
nrows         468
xllcorner     119.7998599118
yllcorner     21.499860665
cellsize      0.00833333330000001
NODATA_value  -9999
-9999 -9999 -9999 -9999 -9999 -9999 -9999 -9999 -9999 -9999 -9999 -9999 -9999 -9999 -9999 -9999 -9999 -9999 -9999 6.97559E-2 -9999 -9999 -9999 -9999 -9999 -9999 -9999 -9999 -9999 -9999 -9999 -9999 -9999 -9999 -9999 -9999 -9999 -9999 -9999 -9999 -9999 -9999 -9999 -9999 -9999 -9999 -9999 -9999 -9999 -9999 -9999 -9999 -9999 -9999 -9999 -9999 -9999 -9999 -9999 -9999 -9999 -9999 -9999 -9999 -9999 -9999 -9999 -9999 -9999 -9999 -9999 -9999 -9999 -9999 -9999 -9999 -9999 -9999 -9999 -9999 -9999 -9999 -9999 -9999 -9999 -9999 -9999 -9999 -9999 -9999 -9999 -9999 -9999 -9999 -9999 -9999 -9999 -9999 -9999 -9999 -9999 -9999 -9999 -9999 -9999 -9999 -9999 -9999 -9999 -9999 -9999 -9999 -9999 -9999 -9999 -9999 -9999 -9999 -9999 -9999 -9999 -9999 -9999 -9999 -9999 -9999 -9999 -9999 -9999 -9999 -9999 -9999 -9999 -9999 -9999 -9999 -9999 -9999 -9999 -9999 -9999 -9999 -9999 -9999 -9999 -9999 -9999 -9999 -9999 -9999 -9999 -9999 -9999 -9999 -9999 -9999 -9999 -9999 -9999 -9999 -9999 -9999 -9999 -9999 -9999 -9999 -9999 -9999 -9999 -9999 -9999 -9999 -9999 -9999 -9999 -9999 -9999 -9999 -9999 -9999 -9999 -9999 -9999 -9999 -9999 -9999 -9999 -9999 -9999 -9999 -9999 -9999 -9999 -9999 -9999 -9999 -9999 -9999 -9999 -9999 -9999 -9999 -9999 -9999 -9999 -9999 -9999 -9999 -9999 -9999 -9999 -9999 -9999 -9999 -9999 -9999 -9999 -9999 -9999 -9999 -9999 -9999 -9999 -9999 -9999 -9999 -9999 -9999 -9999 -9999 -9999 -9999 -9999 -9999 -9999 -9999 -9999 -9999 -9999 -9999 -9999 -9999 -9999 -9999 -9999 -9999 -9999 -9999 -9999 -9999 -9999 -9999 -9999 -9999 -9999 -9999 -9999 -9999 -9999 -9999 -9999 -9999 -9999 -9999
-9999 -9999 -9999 -9999 -9999 -9999 -9999 -9999 -9999 -9999 -9999 -9999 -9999 -9999 -9999 -9999 -9999 -9999 -9999 -9999 -9999 -9999 -9999 -9999 -9999 -9999 -9999 -9999 -9999 -9999 -9999 -9999 -9999 -9999 -9999 -9999 -9999 -9999 -9999 -9999 -9999 -9999 -9999 -9999 -9999 -9999 -9999 -9999 -9999 -9999 -9999 -9999 -9999 -9999 -9999 -9999 -9999 -9999 -9999 -9999 -9999 -9999 -9999 -9999 -9999 -9999 -9999 -9999 -9999 -9999 -9999 -9999 -9999 -9999 -9999 -9999 -9999 -9999 -9999 -9999 -9999 -9999 -9999 -9999 -9999 -9999 -9999 -9999 -9999 -9999 -9999 -9999 -9999 -9999 -9999 -9999 -9999 -9999 -9999 -9999 -9999 -9999 -9999 -9999 -9999 -9999 -9999 -9999 -9999 -9999 -9999 -9999 -9999 -9999 -9999 -9999 -9999 -9999 -9999 -9999 -9999 -9999 -9999 -9999 -9999 -9999 -9999 -9999 -9999 -9999 -9999 -9999 -9999 -9999 -9999 -9999 -9999 -9999 -9999 -9999 -9999 -9999 -9999 -9999 -9999 -9999 -9999 -9999 -9999 -9999 -9999 -9999 -9999 -9999 -9999 -9999 -9999 -9999 -9999 -9999 -9999 -9999 -9999 -9999 -9999 -9999 -9999 -9999 -9999 -9999 -9999 -9999 -9999 -9999 -9999 -9999 -9999 -9999 -9999 -9999 -9999 -9999 -9999 -9999 -9999 -9999 -9999 -9999 -9999 -9999 -9999 -9999 -9999 -9999 -9999 -9999 -9999 -9999 -9999 -9999 -9999 -9999 -9999 -9999 -9999 -9999 -9999 -9999 -9999 -9999 -9999 -9999 -9999 -9999 -9999 -9999 -9999 -9999 -9999 -9999 -9999 -9999 -9999 -9999 -9999 -9999 -9999 -9999 -9999 -9999 -9999 -9999 -9999 -9999 -9999 -9999 -9999 -9999 -9999 -9999 -9999 -9999 -9999 -9999 -9999 -9999 -9999 -9999 -9999 -9999 -9999 -9999 -9999 -9999 -9999 -9999 -9999 -9999 -9999 -9999 -9999 -9999 -9999 -9999
-9999 7.12406E-2 -9999 -9999 -9999 -9999 -9999 -9999 -9999 -9999 -9999 -9999 -9999 -9999 -9999 -9999 -9999 -9999 -9999 -9999 -9999 -9999 -9999 -9999 -9999 -9999 -9999 -9999 -9999 -9999 -9999 -9999 -9999 -9999 -9999 -9999 -9999 -9999 -9999 -9999 -9999 -9999 -9999 -9999 -9999 -9999 -9999 -9999 -9999 -9999 -9999 -9999 -9999 -9999 -9999 -9999 -9999 -9999 -9999 -9999 -9999 -9999 -9999 -9999 -9999 -9999 -9999 -9999 -9999 -9999 -9999 -9999 -9999 -9999 -9999 -9999 -9999 -9999 -9999 -9999 -9999 -9999 -9999 -9999 -9999 -9999 -9999 -9999 -9999 -9999 -9999 -9999 -9999 -9999 -9999 -9999 -9999 -9999 -9999 -9999 -9999 -9999 -9999 -9999 -9999 -9999 -9999 -9999 -9999 -9999 -9999 -9999 -9999 -9999 -9999 -9999 -9999 -9999 -9999 -9999 -9999 -9999 -9999 -9999 -9999 -9999 -9999 -9999 -9999 -9999 -9999 -9999 -9999 -9999 -9999 -9999 -9999 -9999 -9999 -9999 -9999 -9999 -9999 -9999 -9999 -9999 -9999 -9999 -9999 -9999 -9999 -9999 -9999 -9999 -9999 -9999 -9999 -9999 -9999 -9999 -9999 -9999 -9999 -9999 -9999 -9999 -9999 -9999 -9999 -9999 -9999 -9999 -9999 -9999 -9999 -9999 -9999 -9999 -9999 -9999 -9999 -9999 -9999 -9999 -9999 -9999 -9999 -9999 -9999 -9999 -9999 -9999 -9999 -9999 -9999 -9999 -9999 -9999 -9999 -9999 -9999 -9999 -9999 -9999 -9999 -9999 -9999 -9999 -9999 -9999 -9999 -9999 -9999 -9999 -9999 -9999 -9999 -9999 -9999 -9999 -9999 -9999 -9999 -9999 -9999 -9999 -9999 -9999 -9999 -9999 -9999 -9999 -9999 -9999 -9999 -9999 -9999 -9999 -9999 -9999 -9999 -9999 -9999 -9999 -9999 -9999 -9999 -9999 -9999 -9999 -9999 -9999 -9999 -9999 -9999 -9999 -9999 -9999 -9999 -9999 -9999 -9999 -9999 -9999
-9999 -9999 -9999 -9999 -9999 -9999 -9999 -9999 -9999 -9999 -9999 -9999 -9999 -9999 -9999 -9999 -9999 -9999 -9999 -9999 -9999 -9999 -9999 -9999 -9999 -9999 -9999 -9999 -9999 -9999 -9999 -9999 -9999 -9999 -9999 -9999 -9999 -9999 -9999 -9999 -9999 -9999 -9999 -9999 -9999 -9999 -9999 -9999 -9999 -9999 -9999 -9999 -9999 -9999 -9999 -9999 -9999 -9999 -9999 -9999 -9999 -9999 -9999 -9999 -9999 -9999 -9999 -9999 -9999 -9999 -9999 -9999 -9999 -9999 -9999 -9999 -9999 -9999 -9999 -9999 -9999 -9999 -9999 -9999 -9999 -9999 -9999 -9999 -9999 -9999 -9999 -9999 -9999 -9999 -9999 -9999 -9999 -9999 -9999 -9999 -9999 -9999 -9999 -9999 -9999 -9999 -9999 -9999 -9999 -9999 -9999 -9999 -9999 -9999 -9999 -9999 -9999 -9999 -9999 -9999 -9999 -9999 -9999 -9999 -9999 -9999 -9999 -9999 -9999 -9999 -9999 -9999 -9999 -9999 -9999 -9999 -9999 -9999 -9999 -9999 -9999 -9999 -9999 -9999 -9999 -9999 -9999 -9999 -9999 -9999 -9999 -9999 -9999 -9999 -9999 -9999 -9999 -9999 -9999 -9999 -9999 -9999 -9999 -9999 -9999 -9999 -9999 -9999 -9999 -9999 -9999 -9999 -9999 -9999 -9999 -9999 -9999 -9999 -9999 -9999 -9999 -9999 -9999 -9999 -9999 -9999 -9999 -9999 -9999 -9999 -9999 -9999 -9999 -9999 -9999 -9999 -9999 -9999 -9999 -9999 -9999 -9999 -9999 -9999 -9999 -9999 -9999 -9999 -9999 -9999 -9999 -9999 -9999 -9999 -9999 -9999 -9999 -9999 -9999 -9999 -9999 -9999 -9999 -9999 -9999 -9999 -9999 -9999 -9999 -9999 -9999 -9999 -9999 -9999 -9999 -9999 -9999 -9999 -9999 -9999 -9999 -9999 -9999 -9999 -9999 -9999 -9999 -9999 -9999 -9999 -9999 -9999 -9999 -9999 -9999 -9999 -9999 -9999 -9999 -9999 -9999 -9999 -9999 -9999
-9999 -9999 -9999 -9999 -9999 -9999 -9999 -9999 -9999 -9999 -9999 -9999 -9999 -9999 -9999 -9999 -9999 -9999 -9999 -9999 -9999 -9999 -9999 -9999 -9999 -9999 -9999 -9999 -9999 -9999 -9999 -9999 -9999 -9999 -9999 -9999 -9999 -9999 -9999 -9999 -9999 -9999 -9999 -9999 -9999 -9999 -9999 -9999 -9999 -9999 -9999 -9999 -9999 -9999 -9999 -9999 -9999 -9999 -9999 -9999 -9999 -9999 -9999 -9999 -9999 -9999 -9999 -9999 -9999 -9999 -9999 -9999 -9999 -9999 -9999 -9999 -9999 -9999 -9999 -9999 -9999 -9999 -9999 -9999 -9999 -9999 -9999 -9999 -9999 -9999 -9999 -9999 -9999 -9999 -9999 -9999 -9999 -9999 -9999 -9999 -9999 -9999 -9999 -9999 -9999 -9999 -9999 -9999 -9999 -9999 -9999 -9999 -9999 -9999 -9999 -9999 -9999 -9999 -9999 -9999 -9999 -9999 -9999 -9999 -9999 -9999 -9999 -9999 -9999 -9999 -9999 -9999 -9999 -9999 -9999 -9999 -9999 -9999 -9999 -9999 -9999 -9999 -9999 -9999 -9999 -9999 -9999 -9999 -9999 -9999 -9999 -9999 -9999 -9999 -9999 -9999 -9999 -9999 -9999 -9999 -9999 -9999 -9999 -9999 -9999 -9999 -9999 -9999 -9999 -9999 -9999 -9999 -9999 -9999 -9999 -9999 -9999 -9999 -9999 -9999 -9999 -9999 -9999 -9999 -9999 -9999 -9999 -9999 -9999 -9999 -9999 -9999 -9999 -9999 -9999 -9999 -9999 -9999 -9999 -9999 -9999 -9999 -9999 -9999 -9999 -9999 -9999 -9999 -9999 -9999 -9999 -9999 -9999 -9999 -9999 -9999 -9999 -9999 -9999 -9999 -9999 -9999 -9999 -9999 -9999 -9999 -9999 -9999 -9999 -9999 -9999 -9999 -9999 -9999 -9999 -9999 -9999 -9999 -9999 -9999 -9999 -9999 -9999 -9999 -9999 -9999 -9999 -9999 -9999 -9999 -9999 -9999 -9999 -9999 -9999 -9999 -9999 -9999 -9999 -9999 -9999 -9999 -9999 -9999
-9999 -9999 -9999 -9999 -9999 -9999 -9999 -9999 -9999 -9999 -9999 -9999 -9999 -9999 -9999 -9999 -9999 -9999 -9999 -9999 -9999 -9999 -9999 -9999 -9999 -9999 -9999 -9999 -9999 -9999 -9999 -9999 -9999 -9999 -9999 -9999 -9999 -9999 -9999 -9999 -9999 -9999 -9999 -9999 -9999 -9999 -9999 -9999 -9999 -9999 -9999 -9999 -9999 -9999 -9999 -9999 -9999 -9999 -9999 -9999 -9999 -9999 -9999 -9999 -9999 -9999 -9999 -9999 -9999 -9999 -9999 -9999 -9999 -9999 -9999 -9999 -9999 -9999 -9999 -9999 -9999 -9999 -9999 -9999 -9999 -9999 -9999 -9999 -9999 -9999 -9999 -9999 -9999 -9999 -9999 -9999 -9999 -9999 -9999 -9999 -9999 -9999 -9999 -9999 -9999 -9999 -9999 -9999 -9999 -9999 -9999 -9999 -9999 -9999 -9999 -9999 -9999 -9999 -9999 -9999 -9999 -9999 -9999 -9999 -9999 -9999 -9999 -9999 -9999 -9999 -9999 -9999 -9999 -9999 -9999 -9999 -9999 -9999 -9999 -9999 -9999 -9999 -9999 -9999 -9999 -9999 -9999 -9999 -9999 -9999 -9999 -9999 -9999 -9999 -9999 -9999 -9999 -9999 -9999 -9999 -9999 -9999 -9999 -9999 -9999 -9999 -9999 -9999 -9999 -9999 -9999 -9999 -9999 -9999 -9999 -9999 -9999 -9999 -9999 -9999 -9999 -9999 -9999 -9999 -9999 -9999 -9999 -9999 -9999 -9999 -9999 -9999 -9999 -9999 -9999 -9999 -9999 -9999 -9999 -9999 -9999 -9999 -9999 -9999 -9999 -9999 -9999 -9999 -9999 -9999 -9999 -9999 -9999 -9999 -9999 -9999 -9999 -9999 -9999 -9999 -9999 -9999 -9999 -9999 -9999 -9999 -9999 -9999 -9999 -9999 -9999 -9999 -9999 -9999 -9999 -9999 -9999 -9999 -9999 -9999 -9999 -9999 -9999 -9999 -9999 -9999 -9999 -9999 -9999 -9999 -9999 -9999 -9999 -9999 -9999 -9999 -9999 -9999 -9999 -9999 -9999 -9999 -9999 -9999
-9999 -9999 -9999 -9999 -9999 -9999 -9999 -9999 -9999 -9999 -9999 -9999 -9999 -9999 -9999 -9999 -9999 -9999 -9999 -9999 -9999 -9999 -9999 -9999 -9999 -9999 -9999 -9999 -9999 -9999 -9999 -9999 -9999 -9999 -9999 -9999 -9999 -9999 -9999 -9999 -9999 -9999 -9999 -9999 -9999 -9999 -9999 -9999 -9999 -9999 -9999 -9999 -9999 -9999 -9999 -9999 -9999 -9999 -9999 -9999 -9999 -9999 -9999 -9999 -9999 -9999 -9999 -9999 -9999 -9999 -9999 -9999 -9999 -9999 -9999 -9999 -9999 -9999 -9999 -9999 -9999 -9999 -9999 -9999 -9999 -9999 -9999 -9999 -9999 -9999 -9999 -9999 -9999 -9999 -9999 -9999 -9999 -9999 -9999 -9999 -9999 -9999 -9999 -9999 -9999 -9999 -9999 -9999 -9999 -9999 -9999 -9999 -9999 -9999 -9999 -9999 -9999 -9999 -9999 -9999 -9999 -9999 -9999 -9999 -9999 -9999 -9999 -9999 -9999 -9999 -9999 -9999 -9999 -9999 -9999 -9999 -9999 -9999 -9999 -9999 -9999 -9999 -9999 -9999 -9999 -9999 -9999 -9999 -9999 -9999 -9999 -9999 -9999 -9999 -9999 -9999 -9999 -9999 -9999 -9999 -9999 -9999 -9999 -9999 -9999 -9999 -9999 -9999 -9999 -9999 -9999 -9999 -9999 -9999 -9999 -9999 -9999 -9999 -9999 -9999 -9999 -9999 -9999 -9999 -9999 -9999 -9999 -9999 -9999 -9999 -9999 -9999 -9999 -9999 -9999 -9999 -9999 -9999 -9999 -9999 -9999 -9999 -9999 -9999 -9999 -9999 -9999 -9999 -9999 -9999 -9999 -9999 -9999 -9999 -9999 -9999 -9999 -9999 -9999 -9999 -9999 -9999 -9999 -9999 -9999 -9999 -9999 -9999 -9999 -9999 -9999 -9999 -9999 -9999 -9999 -9999 -9999 -9999 -9999 -9999 -9999 -9999 -9999 -9999 -9999 -9999 -9999 -9999 -9999 -9999 -9999 -9999 -9999 -9999 -9999 -9999 -9999 -9999 -9999 -9999 -9999 -9999 -9999 -9999
-9999 -9999 -9999 -9999 -9999 -9999 -9999 -9999 -9999 -9999 -9999 -9999 -9999 -9999 -9999 -9999 -9999 -9999 -9999 -9999 -9999 -9999 -9999 -9999 -9999 -9999 -9999 -9999 -9999 -9999 -9999 -9999 -9999 -9999 -9999 -9999 -9999 -9999 -9999 -9999 -9999 -9999 -9999 -9999 -9999 -9999 -9999 -9999 -9999 -9999 -9999 -9999 -9999 -9999 -9999 -9999 -9999 -9999 -9999 -9999 -9999 -9999 -9999 -9999 -9999 -9999 -9999 -9999 -9999 -9999 -9999 -9999 -9999 -9999 -9999 -9999 -9999 -9999 -9999 -9999 -9999 -9999 -9999 -9999 -9999 -9999 -9999 -9999 -9999 -9999 -9999 -9999 -9999 -9999 -9999 -9999 -9999 -9999 -9999 -9999 -9999 -9999 -9999 -9999 -9999 -9999 -9999 -9999 -9999 -9999 -9999 -9999 -9999 -9999 -9999 -9999 -9999 -9999 -9999 -9999 -9999 -9999 -9999 -9999 -9999 -9999 -9999 -9999 -9999 -9999 -9999 -9999 -9999 -9999 -9999 -9999 -9999 -9999 -9999 -9999 -9999 -9999 -9999 -9999 -9999 -9999 -9999 -9999 -9999 -9999 -9999 -9999 -9999 -9999 -9999 -9999 -9999 -9999 -9999 -9999 -9999 -9999 -9999 -9999 -9999 -9999 -9999 -9999 -9999 -9999 -9999 -9999 -9999 -9999 -9999 -9999 -9999 -9999 -9999 -9999 -9999 -9999 -9999 -9999 -9999 -9999 -9999 -9999 -9999 -9999 -9999 -9999 -9999 -9999 -9999 -9999 -9999 -9999 -9999 -9999 -9999 -9999 -9999 -9999 -9999 -9999 -9999 -9999 -9999 -9999 -9999 -9999 -9999 -9999 -9999 -9999 -9999 -9999 -9999 -9999 -9999 -9999 -9999 -9999 -9999 -9999 -9999 -9999 -9999 -9999 -9999 -9999 -9999 -9999 -9999 -9999 -9999 -9999 -9999 -9999 -9999 -9999 -9999 -9999 -9999 -9999 -9999 -9999 -9999 -9999 -9999 -9999 -9999 -9999 -9999 -9999 -9999 -9999 -9999 -9999 -9999 -9999 -9999 -9999
-9999 -9999 -9999 -9999 -9999 -9999 -9999 -9999 -9999 -9999 -9999 -9999 -9999 -9999 -9999 -9999 -9999 -9999 -9999 -9999 -9999 -9999 -9999 -9999 -9999 -9999 -9999 -9999 -9999 -9999 -9999 -9999 -9999 -9999 -9999 -9999 -9999 -9999 -9999 -9999 -9999 -9999 -9999 -9999 -9999 -9999 -9999 -9999 -9999 -9999 -9999 -9999 -9999 -9999 -9999 -9999 -9999 -9999 -9999 -9999 -9999 -9999 -9999 -9999 -9999 -9999 -9999 -9999 -9999 -9999 -9999 -9999 -9999 -9999 -9999 -9999 -9999 -9999 -9999 -9999 -9999 -9999 -9999 -9999 -9999 -9999 -9999 -9999 -9999 -9999 -9999 -9999 -9999 -9999 -9999 -9999 -9999 -9999 -9999 -9999 -9999 -9999 -9999 -9999 -9999 -9999 -9999 -9999 -9999 -9999 -9999 -9999 -9999 -9999 -9999 -9999 -9999 -9999 -9999 -9999 -9999 -9999 -9999 -9999 -9999 -9999 -9999 -9999 -9999 -9999 -9999 -9999 -9999 -9999 -9999 -9999 -9999 -9999 -9999 -9999 -9999 -9999 -9999 -9999 -9999 -9999 -9999 -9999 -9999 -9999 -9999 -9999 -9999 -9999 -9999 -9999 -9999 -9999 -9999 -9999 -9999 -9999 -9999 -9999 -9999 -9999 -9999 -9999 -9999 -9999 -9999 -9999 -9999 -9999 -9999 -9999 -9999 -9999 -9999 -9999 -9999 -9999 -9999 -9999 -9999 -9999 -9999 -9999 -9999 -9999 -9999 -9999 -9999 -9999 -9999 -9999 -9999 -9999 -9999 -9999 -9999 -9999 -9999 -9999 -9999 -9999 -9999 -9999 -9999 -9999 -9999 -9999 -9999 -9999 -9999 -9999 -9999 -9999 -9999 -9999 -9999 -9999 -9999 -9999 -9999 -9999 -9999 -9999 -9999 -9999 -9999 -9999 -9999 -9999 -9999 -9999 -9999 -9999 -9999 -9999 -9999 -9999 -9999 -9999 -9999 -9999 -9999 -9999 -9999 -9999 -9999 -9999 -9999 -9999 -9999 -9999 -9999 -9999 -9999 -9999 -9999 -9999 -9999 -9999
-9999 -9999 -9999 -9999 -9999 -9999 -9999 -9999 -9999 -9999 -9999 -9999 -9999 -9999 -9999 -9999 -9999 -9999 -9999 -9999 -9999 -9999 -9999 -9999 -9999 -9999 -9999 -9999 -9999 -9999 -9999 -9999 -9999 -9999 -9999 -9999 -9999 -9999 -9999 -9999 -9999 -9999 -9999 -9999 -9999 -9999 -9999 -9999 -9999 -9999 -9999 -9999 -9999 -9999 -9999 -9999 -9999 -9999 -9999 -9999 -9999 -9999 -9999 -9999 -9999 -9999 -9999 -9999 -9999 -9999 -9999 -9999 -9999 -9999 -9999 -9999 -9999 -9999 -9999 -9999 -9999 -9999 -9999 -9999 -9999 -9999 -9999 -9999 -9999 -9999 -9999 -9999 -9999 -9999 -9999 -9999 -9999 -9999 -9999 -9999 -9999 -9999 -9999 -9999 -9999 -9999 -9999 -9999 -9999 -9999 -9999 -9999 -9999 -9999 -9999 -9999 -9999 -9999 -9999 -9999 -9999 -9999 -9999 -9999 -9999 -9999 -9999 -9999 -9999 -9999 -9999 -9999 -9999 -9999 -9999 -9999 -9999 -9999 -9999 -9999 -9999 -9999 -9999 -9999 -9999 -9999 -9999 -9999 -9999 -9999 -9999 -9999 -9999 -9999 -9999 -9999 -9999 -9999 -9999 -9999 -9999 -9999 -9999 -9999 -9999 -9999 -9999 -9999 -9999 -9999 -9999 -9999 -9999 -9999 -9999 -9999 -9999 -9999 -9999 -9999 -9999 -9999 -9999 -9999 -9999 -9999 -9999 -9999 -9999 -9999 -9999 -9999 -9999 -9999 -9999 -9999 -9999 -9999 -9999 -9999 -9999 -9999 -9999 -9999 -9999 -9999 -9999 -9999 -9999 -9999 -9999 -9999 -9999 -9999 -9999 -9999 -9999 -9999 -9999 -9999 -9999 -9999 -9999 -9999 -9999 -9999 -9999 -9999 -9999 -9999 -9999 -9999 -9999 -9999 -9999 -9999 -9999 -9999 -9999 -9999 -9999 -9999 -9999 -9999 -9999 -9999 -9999 -9999 -9999 -9999 -9999 -9999 -9999 -9999 -9999 -9999 -9999 -9999 -9999 -9999 -9999 -9999 -9999 -9999
-9999 -9999 -9999 -9999 -9999 -9999 -9999 -9999 -9999 -9999 -9999 -9999 -9999 -9999 -9999 -9999 -9999 -9999 -9999 -9999 -9999 -9999 -9999 -9999 -9999 -9999 -9999 -9999 -9999 -9999 -9999 -9999 -9999 -9999 -9999 -9999 -9999 -9999 -9999 -9999 -9999 -9999 -9999 -9999 -9999 -9999 -9999 -9999 -9999 -9999 -9999 -9999 -9999 -9999 -9999 -9999 -9999 -9999 -9999 -9999 -9999 -9999 -9999 -9999 -9999 -9999 -9999 -9999 -9999 -9999 -9999 -9999 -9999 -9999 -9999 -9999 -9999 -9999 -9999 -9999 -9999 -9999 -9999 -9999 -9999 -9999 -9999 -9999 -9999 -9999 -9999 -9999 -9999 -9999 -9999 -9999 -9999 -9999 -9999 -9999 -9999 -9999 -9999 -9999 -9999 -9999 -9999 -9999 -9999 -9999 -9999 -9999 -9999 -9999 -9999 -9999 -9999 -9999 -9999 -9999 -9999 -9999 -9999 -9999 -9999 -9999 -9999 -9999 -9999 -9999 -9999 -9999 -9999 -9999 -9999 -9999 -9999 -9999 -9999 -9999 -9999 -9999 -9999 -9999 -9999 -9999 -9999 -9999 -9999 -9999 -9999 -9999 -9999 -9999 -9999 -9999 -9999 -9999 -9999 -9999 -9999 -9999 -9999 -9999 -9999 -9999 -9999 -9999 -9999 -9999 -9999 -9999 -9999 -9999 -9999 -9999 -9999 -9999 -9999 -9999 -9999 -9999 -9999 -9999 -9999 -9999 -9999 -9999 -9999 -9999 -9999 -9999 -9999 -9999 -9999 -9999 -9999 -9999 -9999 -9999 -9999 -9999 -9999 -9999 -9999 -9999 -9999 -9999 -9999 -9999 -9999 -9999 -9999 -9999 -9999 -9999 -9999 -9999 -9999 -9999 -9999 -9999 -9999 -9999 -9999 -9999 -9999 -9999 -9999 -9999 -9999 -9999 -9999 -9999 -9999 -9999 -9999 -9999 -9999 -9999 -9999 -9999 -9999 -9999 -9999 -9999 -9999 -9999 -9999 -9999 -9999 -9999 -9999 -9999 -9999 -9999 -9999 -9999 -9999 -9999 -9999 -9999 -9999 -9999
-9999 -9999 -9999 -9999 -9999 -9999 -9999 -9999 -9999 -9999 -9999 -9999 -9999 -9999 -9999 -9999 -9999 -9999 -9999 -9999 -9999 -9999 -9999 -9999 -9999 -9999 -9999 -9999 -9999 -9999 -9999 -9999 -9999 -9999 -9999 -9999 -9999 -9999 -9999 -9999 -9999 -9999 -9999 -9999 -9999 -9999 -9999 -9999 -9999 -9999 -9999 -9999 -9999 -9999 -9999 -9999 -9999 -9999 -9999 -9999 -9999 -9999 -9999 -9999 -9999 -9999 -9999 -9999 -9999 -9999 -9999 -9999 -9999 -9999 -9999 -9999 -9999 -9999 -9999 -9999 -9999 -9999 -9999 -9999 -9999 -9999 -9999 -9999 -9999 -9999 -9999 -9999 -9999 -9999 -9999 -9999 -9999 -9999 -9999 -9999 -9999 -9999 -9999 -9999 -9999 -9999 -9999 -9999 -9999 -9999 -9999 -9999 -9999 -9999 -9999 -9999 -9999 -9999 -9999 -9999 -9999 -9999 -9999 -9999 -9999 -9999 -9999 -9999 -9999 -9999 -9999 -9999 -9999 -9999 -9999 -9999 -9999 -9999 -9999 -9999 -9999 -9999 -9999 -9999 -9999 -9999 -9999 -9999 -9999 -9999 -9999 -9999 -9999 -9999 -9999 -9999 -9999 -9999 -9999 -9999 -9999 -9999 -9999 -9999 -9999 -9999 -9999 -9999 -9999 -9999 -9999 -9999 -9999 -9999 -9999 -9999 -9999 -9999 -9999 -9999 -9999 -9999 -9999 -9999 -9999 -9999 -9999 -9999 -9999 -9999 -9999 -9999 -9999 -9999 -9999 -9999 -9999 -9999 -9999 -9999 -9999 -9999 -9999 -9999 -9999 -9999 -9999 2.84594E-2 2.84357E-2 -9999 -9999 2.84321E-2 2.84878E-2 -9999 -9999 -9999 -9999 -9999 -9999 -9999 -9999 -9999 -9999 -9999 -9999 -9999 -9999 -9999 -9999 -9999 -9999 -9999 -9999 -9999 -9999 -9999 -9999 -9999 -9999 -9999 -9999 -9999 -9999 -9999 -9999 -9999 -9999 -9999 -9999 -9999 -9999 -9999 -9999 -9999 -9999 -9999 -9999 -9999 -9999 -9999 -9999 -9999 -9999 -9999
-9999 -9999 -9999 -9999 -9999 -9999 -9999 -9999 -9999 -9999 -9999 -9999 -9999 -9999 -9999 -9999 -9999 -9999 -9999 -9999 -9999 -9999 -9999 -9999 -9999 -9999 -9999 -9999 -9999 -9999 -9999 -9999 -9999 -9999 -9999 -9999 -9999 -9999 -9999 -9999 -9999 -9999 -9999 -9999 -9999 -9999 -9999 -9999 -9999 -9999 -9999 -9999 -9999 -9999 -9999 -9999 -9999 -9999 -9999 -9999 -9999 -9999 -9999 -9999 -9999 -9999 -9999 -9999 -9999 -9999 -9999 -9999 -9999 -9999 -9999 -9999 -9999 -9999 -9999 -9999 -9999 -9999 -9999 -9999 -9999 -9999 -9999 -9999 -9999 -9999 -9999 -9999 -9999 -9999 -9999 -9999 -9999 -9999 -9999 -9999 -9999 -9999 -9999 -9999 -9999 -9999 -9999 -9999 -9999 -9999 -9999 -9999 -9999 -9999 -9999 -9999 -9999 -9999 -9999 -9999 -9999 -9999 -9999 -9999 -9999 -9999 -9999 -9999 -9999 -9999 -9999 -9999 -9999 -9999 -9999 -9999 -9999 -9999 -9999 -9999 -9999 -9999 -9999 -9999 -9999 -9999 -9999 -9999 -9999 -9999 -9999 -9999 -9999 -9999 -9999 -9999 -9999 -9999 -9999 -9999 -9999 -9999 -9999 -9999 -9999 -9999 -9999 -9999 -9999 -9999 -9999 -9999 -9999 -9999 -9999 -9999 -9999 -9999 -9999 -9999 -9999 -9999 -9999 -9999 -9999 -9999 -9999 -9999 -9999 -9999 -9999 -9999 -9999 -9999 -9999 -9999 -9999 -9999 -9999 -9999 -9999 -9999 -9999 -9999 2.85129E-2 -9999 -9999 2.84398E-2 2.85137E-2 2.85216E-2 2.85698E-2 2.8798E-2 2.9133E-2 2.94437E-2 2.95156E-2 2.91943E-2 -9999 -9999 -9999 -9999 -9999 -9999 -9999 -9999 -9999 -9999 -9999 -9999 -9999 -9999 -9999 -9999 -9999 -9999 -9999 -9999 -9999 -9999 -9999 -9999 -9999 -9999 -9999 -9999 -9999 -9999 -9999 -9999 -9999 -9999 -9999 -9999 -9999 -9999 -9999 -9999 -9999 -9999 -9999 -9999 -9999 -9999 -9999 -9999
-9999 -9999 -9999 -9999 -9999 -9999 -9999 -9999 -9999 -9999 -9999 -9999 -9999 -9999 -9999 -9999 -9999 -9999 -9999 -9999 -9999 -9999 -9999 -9999 -9999 -9999 -9999 -9999 -9999 -9999 -9999 -9999 -9999 -9999 -9999 -9999 -9999 -9999 -9999 -9999 -9999 -9999 -9999 -9999 -9999 -9999 -9999 -9999 -9999 -9999 -9999 -9999 -9999 -9999 -9999 -9999 -9999 -9999 -9999 -9999 -9999 -9999 -9999 -9999 -9999 -9999 -9999 -9999 -9999 -9999 -9999 -9999 -9999 -9999 -9999 -9999 -9999 -9999 -9999 -9999 -9999 -9999 -9999 -9999 -9999 -9999 -9999 -9999 -9999 -9999 -9999 -9999 -9999 -9999 -9999 -9999 -9999 -9999 -9999 -9999 -9999 -9999 -9999 -9999 -9999 -9999 -9999 -9999 -9999 -9999 -9999 -9999 -9999 -9999 -9999 -9999 -9999 -9999 -9999 -9999 -9999 -9999 -9999 -9999 -9999 -9999 -9999 -9999 -9999 -9999 -9999 -9999 -9999 -9999 -9999 -9999 -9999 -9999 -9999 -9999 -9999 -9999 -9999 -9999 -9999 -9999 -9999 -9999 -9999 -9999 -9999 -9999 -9999 -9999 -9999 -9999 -9999 -9999 -9999 -9999 -9999 -9999 -9999 -9999 -9999 -9999 -9999 -9999 -9999 -9999 -9999 -9999 -9999 -9999 -9999 -9999 -9999 -9999 -9999 -9999 -9999 -9999 -9999 -9999 -9999 -9999 -9999 -9999 -9999 -9999 -9999 -9999 -9999 -9999 -9999 -9999 -9999 -9999 -9999 -9999 -9999 -9999 -9999 2.33481E-2 2.32357E-2 2.31641E-2 2.32977E-2 2.34559E-2 2.19716E-2 2.39591E-2 2.76589E-2 2.52384E-2 2.9143E-2 2.64579E-2 2.98557E-2 2.63197E-2 3.06869E-2 -9999 -9999 -9999 -9999 -9999 -9999 -9999 -9999 -9999 -9999 -9999 -9999 -9999 -9999 -9999 -9999 -9999 -9999 -9999 -9999 -9999 -9999 -9999 -9999 -9999 -9999 -9999 -9999 -9999 -9999 -9999 -9999 -9999 -9999 -9999 -9999 -9999 -9999 -9999 -9999 -9999 -9999 -9999 -9999 -9999 -9999 -9999
-9999 -9999 -9999 -9999 -9999 -9999 -9999 -9999 -9999 -9999 -9999 -9999 -9999 -9999 -9999 -9999 -9999 -9999 -9999 -9999 -9999 -9999 -9999 -9999 -9999 -9999 -9999 -9999 -9999 -9999 -9999 -9999 -9999 -9999 -9999 -9999 -9999 -9999 -9999 -9999 -9999 -9999 -9999 -9999 -9999 -9999 -9999 -9999 -9999 -9999 -9999 -9999 -9999 -9999 -9999 -9999 -9999 -9999 -9999 -9999 -9999 -9999 -9999 -9999 -9999 -9999 -9999 -9999 -9999 -9999 -9999 -9999 -9999 -9999 -9999 -9999 -9999 -9999 -9999 -9999 -9999 -9999 -9999 -9999 -9999 -9999 -9999 -9999 -9999 -9999 -9999 -9999 -9999 -9999 -9999 -9999 -9999 -9999 -9999 -9999 -9999 -9999 -9999 -9999 -9999 -9999 -9999 -9999 -9999 -9999 -9999 -9999 -9999 -9999 -9999 -9999 -9999 -9999 -9999 -9999 -9999 -9999 -9999 -9999 -9999 -9999 -9999 -9999 -9999 -9999 -9999 -9999 -9999 -9999 -9999 -9999 -9999 -9999 -9999 -9999 -9999 -9999 -9999 -9999 -9999 -9999 -9999 -9999 -9999 -9999 -9999 -9999 -9999 -9999 -9999 -9999 -9999 -9999 -9999 -9999 -9999 -9999 -9999 -9999 -9999 -9999 -9999 -9999 -9999 -9999 -9999 -9999 -9999 -9999 -9999 -9999 -9999 -9999 -9999 -9999 -9999 -9999 -9999 -9999 -9999 -9999 -9999 -9999 -9999 -9999 -9999 -9999 -9999 -9999 -9999 -9999 -9999 -9999 -9999 -9999 -9999 2.33099E-2 2.33404E-2 2.32781E-2 2.31645E-2 2.14034E-2 1.91518E-2 1.79681E-2 1.84838E-2 2.04538E-2 1.87565E-2 1.8673E-2 2.06363E-2 2.02058E-2 2.17554E-2 2.60254E-2 2.67025E-2 3.10089E-2 3.13621E-2 -9999 -9999 -9999 -9999 -9999 -9999 -9999 -9999 -9999 -9999 -9999 -9999 -9999 -9999 -9999 -9999 -9999 -9999 -9999 -9999 -9999 -9999 -9999 -9999 -9999 -9999 -9999 -9999 -9999 -9999 -9999 -9999 -9999 -9999 -9999 -9999 -9999 -9999 -9999 -9999 -9999 -9999 -9999 -9999 -9999
-9999 -9999 -9999 -9999 -9999 -9999 -9999 -9999 -9999 -9999 -9999 -9999 -9999 -9999 -9999 -9999 -9999 -9999 -9999 -9999 -9999 -9999 -9999 -9999 -9999 -9999 -9999 -9999 -9999 -9999 -9999 -9999 -9999 -9999 -9999 -9999 -9999 -9999 -9999 -9999 -9999 -9999 -9999 -9999 -9999 -9999 -9999 -9999 -9999 -9999 -9999 -9999 -9999 -9999 -9999 -9999 -9999 -9999 -9999 -9999 -9999 -9999 -9999 -9999 -9999 -9999 -9999 -9999 -9999 -9999 -9999 -9999 -9999 -9999 -9999 -9999 -9999 -9999 -9999 -9999 -9999 -9999 -9999 -9999 -9999 -9999 -9999 -9999 -9999 -9999 -9999 -9999 -9999 -9999 -9999 -9999 -9999 -9999 -9999 -9999 -9999 -9999 -9999 -9999 -9999 -9999 -9999 -9999 -9999 -9999 -9999 -9999 -9999 -9999 -9999 -9999 -9999 -9999 -9999 -9999 -9999 -9999 -9999 -9999 -9999 -9999 -9999 -9999 -9999 -9999 -9999 -9999 -9999 -9999 -9999 -9999 -9999 -9999 -9999 -9999 -9999 -9999 -9999 -9999 -9999 -9999 -9999 -9999 -9999 -9999 -9999 -9999 -9999 -9999 -9999 -9999 -9999 -9999 -9999 -9999 -9999 -9999 -9999 -9999 -9999 -9999 -9999 -9999 -9999 -9999 -9999 -9999 -9999 -9999 -9999 -9999 -9999 -9999 -9999 -9999 -9999 -9999 -9999 -9999 -9999 -9999 -9999 -9999 -9999 -9999 -9999 -9999 -9999 -9999 -9999 -9999 -9999 -9999 -9999 -9999 2.28623E-2 2.33395E-2 2.32169E-2 2.28937E-2 2.29237E-2 1.8871E-2 1.765E-2 1.80887E-2 1.93354E-2 1.92014E-2 1.91275E-2 1.99715E-2 2.11754E-2 2.17374E-2 2.23574E-2 2.36885E-2 2.50867E-2 2.54856E-2 2.29585E-2 3.23248E-2 -9999 -9999 -9999 -9999 -9999 -9999 -9999 -9999 -9999 -9999 -9999 -9999 -9999 -9999 -9999 -9999 -9999 -9999 -9999 -9999 -9999 -9999 -9999 -9999 -9999 -9999 -9999 -9999 -9999 -9999 -9999 -9999 -9999 -9999 -9999 -9999 -9999 -9999 -9999 -9999 -9999 -9999 -9999 -9999
-9999 -9999 -9999 -9999 -9999 -9999 -9999 -9999 -9999 -9999 -9999 -9999 -9999 -9999 -9999 -9999 -9999 -9999 -9999 -9999 -9999 -9999 -9999 -9999 -9999 -9999 -9999 -9999 -9999 -9999 -9999 -9999 -9999 -9999 -9999 -9999 -9999 -9999 -9999 -9999 -9999 -9999 -9999 -9999 -9999 -9999 -9999 -9999 -9999 -9999 -9999 -9999 -9999 -9999 -9999 -9999 -9999 -9999 -9999 -9999 -9999 -9999 -9999 -9999 -9999 -9999 -9999 -9999 -9999 -9999 -9999 -9999 -9999 -9999 -9999 -9999 -9999 -9999 -9999 -9999 -9999 -9999 -9999 -9999 -9999 -9999 -9999 -9999 -9999 -9999 -9999 -9999 -9999 -9999 -9999 -9999 -9999 -9999 -9999 -9999 -9999 -9999 -9999 -9999 -9999 -9999 -9999 -9999 -9999 -9999 -9999 -9999 -9999 -9999 -9999 -9999 -9999 -9999 -9999 -9999 -9999 -9999 -9999 -9999 -9999 -9999 -9999 -9999 -9999 -9999 -9999 -9999 -9999 -9999 -9999 -9999 -9999 -9999 -9999 -9999 -9999 -9999 -9999 -9999 -9999 -9999 -9999 -9999 -9999 -9999 -9999 -9999 -9999 -9999 -9999 -9999 -9999 -9999 -9999 -9999 -9999 -9999 -9999 -9999 -9999 -9999 -9999 -9999 -9999 -9999 -9999 -9999 -9999 -9999 -9999 -9999 -9999 -9999 -9999 -9999 -9999 -9999 -9999 -9999 -9999 -9999 -9999 -9999 -9999 -9999 -9999 -9999 -9999 -9999 -9999 -9999 -9999 -9999 -9999 -9999 2.28132E-2 2.29787E-2 2.29021E-2 2.13365E-2 1.89112E-2 1.88796E-2 1.66203E-2 1.85729E-2 2.13389E-2 2.15718E-2 2.06826E-2 2.14171E-2 2.33409E-2 2.3887E-2 2.42246E-2 2.65692E-2 2.98136E-2 3.15681E-2 2.99168E-2 2.93343E-2 -9999 -9999 -9999 -9999 -9999 -9999 -9999 -9999 -9999 -9999 -9999 -9999 -9999 -9999 -9999 -9999 -9999 -9999 -9999 -9999 -9999 -9999 -9999 -9999 -9999 -9999 -9999 -9999 -9999 -9999 -9999 -9999 -9999 -9999 -9999 -9999 -9999 -9999 -9999 -9999 -9999 -9999 -9999 -9999
-9999 -9999 -9999 -9999 -9999 -9999 -9999 -9999 -9999 -9999 -9999 -9999 -9999 -9999 -9999 -9999 -9999 -9999 -9999 -9999 -9999 -9999 -9999 -9999 -9999 -9999 -9999 -9999 -9999 -9999 -9999 -9999 -9999 -9999 -9999 -9999 -9999 -9999 -9999 -9999 -9999 -9999 -9999 -9999 -9999 -9999 -9999 -9999 -9999 -9999 -9999 -9999 -9999 -9999 -9999 -9999 -9999 -9999 -9999 -9999 -9999 -9999 -9999 -9999 -9999 -9999 -9999 -9999 -9999 -9999 -9999 -9999 -9999 -9999 -9999 -9999 -9999 -9999 -9999 -9999 -9999 -9999 -9999 -9999 -9999 -9999 -9999 -9999 -9999 -9999 -9999 -9999 -9999 -9999 -9999 -9999 -9999 -9999 -9999 -9999 -9999 -9999 -9999 -9999 -9999 -9999 -9999 -9999 -9999 -9999 -9999 -9999 -9999 -9999 -9999 -9999 -9999 -9999 -9999 -9999 -9999 -9999 -9999 -9999 -9999 -9999 -9999 -9999 -9999 -9999 -9999 -9999 -9999 -9999 -9999 -9999 -9999 -9999 -9999 -9999 -9999 -9999 -9999 -9999 -9999 -9999 -9999 -9999 -9999 -9999 -9999 -9999 -9999 -9999 -9999 -9999 -9999 -9999 -9999 -9999 -9999 -9999 -9999 -9999 -9999 -9999 -9999 -9999 -9999 -9999 -9999 -9999 -9999 -9999 -9999 -9999 -9999 -9999 -9999 -9999 -9999 -9999 -9999 -9999 -9999 -9999 -9999 -9999 -9999 -9999 -9999 -9999 -9999 -9999 -9999 -9999 -9999 2.27644E-2 2.27806E-2 2.29279E-2 2.32877E-2 2.13612E-2 1.88802E-2 1.7288E-2 1.72906E-2 1.63982E-2 1.64908E-2 1.89703E-2 2.36896E-2 2.45368E-2 2.26206E-2 2.3543E-2 2.63962E-2 2.65922E-2 2.62843E-2 2.98839E-2 3.42547E-2 3.58043E-2 3.3726E-2 2.59909E-2 -9999 -9999 -9999 -9999 -9999 -9999 -9999 -9999 -9999 -9999 -9999 -9999 -9999 -9999 -9999 -9999 -9999 -9999 -9999 -9999 -9999 -9999 -9999 -9999 -9999 -9999 -9999 -9999 -9999 -9999 -9999 -9999 -9999 -9999 -9999 -9999 -9999 -9999 -9999 -9999 -9999 -9999 -9999 -9999
-9999 -9999 -9999 -9999 -9999 -9999 -9999 -9999 -9999 -9999 -9999 -9999 -9999 -9999 -9999 -9999 -9999 -9999 -9999 -9999 -9999 -9999 -9999 -9999 -9999 -9999 -9999 -9999 -9999 -9999 -9999 -9999 -9999 -9999 -9999 -9999 -9999 -9999 -9999 -9999 -9999 -9999 -9999 -9999 -9999 -9999 -9999 -9999 -9999 -9999 -9999 -9999 -9999 -9999 -9999 -9999 -9999 -9999 -9999 -9999 -9999 -9999 -9999 -9999 -9999 -9999 -9999 -9999 -9999 -9999 -9999 -9999 -9999 -9999 -9999 -9999 -9999 -9999 -9999 -9999 -9999 -9999 -9999 -9999 -9999 -9999 -9999 -9999 -9999 -9999 -9999 -9999 -9999 -9999 -9999 -9999 -9999 -9999 -9999 -9999 -9999 -9999 -9999 -9999 -9999 -9999 -9999 -9999 -9999 -9999 -9999 -9999 -9999 -9999 -9999 -9999 -9999 -9999 -9999 -9999 -9999 -9999 -9999 -9999 -9999 -9999 -9999 -9999 -9999 -9999 -9999 -9999 -9999 -9999 -9999 -9999 -9999 -9999 -9999 -9999 -9999 -9999 -9999 -9999 -9999 -9999 -9999 -9999 -9999 -9999 -9999 -9999 -9999 -9999 -9999 -9999 -9999 -9999 -9999 -9999 -9999 -9999 -9999 -9999 -9999 -9999 -9999 -9999 -9999 -9999 -9999 -9999 -9999 -9999 -9999 -9999 -9999 -9999 -9999 -9999 -9999 -9999 -9999 -9999 -9999 -9999 -9999 -9999 -9999 -9999 -9999 -9999 -9999 -9999 -9999 -9999 1.78756E-2 1.80033E-2 1.80455E-2 1.83425E-2 1.45677E-2 1.25399E-2 1.15295E-2 1.15099E-2 1.14382E-2 1.1158E-2 1.14913E-2 1.56069E-2 2.39552E-2 2.61376E-2 2.3126E-2 2.66472E-2 3.00237E-2 2.92395E-2 2.82883E-2 3.17524E-2 3.35905E-2 3.2701E-2 3.03384E-2 2.40755E-2 -9999 -9999 -9999 -9999 -9999 -9999 -9999 -9999 -9999 -9999 -9999 -9999 -9999 -9999 -9999 -9999 -9999 -9999 -9999 -9999 -9999 -9999 -9999 -9999 -9999 -9999 -9999 -9999 -9999 -9999 -9999 -9999 -9999 -9999 -9999 -9999 -9999 -9999 -9999 -9999 -9999 -9999 -9999 -9999
-9999 -9999 -9999 -9999 -9999 -9999 -9999 -9999 -9999 -9999 -9999 -9999 -9999 -9999 -9999 -9999 -9999 -9999 -9999 -9999 -9999 -9999 -9999 -9999 -9999 -9999 -9999 -9999 -9999 -9999 -9999 -9999 -9999 -9999 -9999 -9999 -9999 -9999 -9999 -9999 -9999 -9999 -9999 -9999 -9999 -9999 -9999 -9999 -9999 -9999 -9999 -9999 -9999 -9999 -9999 -9999 -9999 -9999 -9999 -9999 -9999 -9999 -9999 -9999 -9999 -9999 -9999 -9999 -9999 -9999 -9999 -9999 -9999 -9999 -9999 -9999 -9999 -9999 -9999 -9999 -9999 -9999 -9999 -9999 -9999 -9999 -9999 -9999 -9999 -9999 -9999 -9999 -9999 -9999 -9999 -9999 -9999 -9999 -9999 -9999 -9999 -9999 -9999 -9999 -9999 -9999 -9999 -9999 -9999 -9999 -9999 -9999 -9999 -9999 -9999 -9999 -9999 -9999 -9999 -9999 -9999 -9999 -9999 -9999 -9999 -9999 -9999 -9999 -9999 -9999 -9999 -9999 -9999 -9999 -9999 -9999 -9999 -9999 -9999 -9999 -9999 -9999 -9999 -9999 -9999 -9999 -9999 -9999 -9999 -9999 -9999 -9999 -9999 -9999 -9999 -9999 -9999 -9999 -9999 -9999 -9999 -9999 -9999 -9999 -9999 -9999 -9999 -9999 -9999 -9999 -9999 -9999 -9999 -9999 -9999 -9999 -9999 -9999 -9999 -9999 -9999 -9999 -9999 -9999 -9999 -9999 -9999 -9999 -9999 -9999 -9999 -9999 -9999 -9999 -9999 -9999 1.73311E-2 1.76122E-2 1.7973E-2 1.69503E-2 1.44481E-2 1.18212E-2 1.12701E-2 1.12525E-2 1.12962E-2 1.14525E-2 1.13206E-2 1.52186E-2 2.30036E-2 2.90457E-2 2.8998E-2 3.33775E-2 3.56631E-2 3.24926E-2 2.97795E-2 3.07654E-2 2.92227E-2 2.57274E-2 2.35114E-2 2.77872E-2 2.53259E-2 2.41542E-2 -9999 -9999 -9999 -9999 -9999 -9999 -9999 -9999 -9999 -9999 -9999 -9999 -9999 -9999 -9999 -9999 -9999 -9999 -9999 -9999 -9999 -9999 -9999 -9999 -9999 -9999 -9999 -9999 -9999 -9999 -9999 -9999 -9999 -9999 -9999 -9999 -9999 -9999 -9999 -9999 -9999 -9999
-9999 -9999 -9999 -9999 -9999 -9999 -9999 -9999 -9999 -9999 -9999 -9999 -9999 -9999 -9999 -9999 -9999 -9999 -9999 -9999 -9999 -9999 -9999 -9999 -9999 -9999 -9999 -9999 -9999 -9999 -9999 -9999 -9999 -9999 -9999 -9999 -9999 -9999 -9999 -9999 -9999 -9999 -9999 -9999 -9999 -9999 -9999 -9999 -9999 -9999 -9999 -9999 -9999 -9999 -9999 -9999 -9999 -9999 -9999 -9999 -9999 -9999 -9999 -9999 -9999 -9999 -9999 -9999 -9999 -9999 -9999 -9999 -9999 -9999 -9999 -9999 -9999 -9999 -9999 -9999 -9999 -9999 -9999 -9999 -9999 -9999 -9999 -9999 -9999 -9999 -9999 -9999 -9999 -9999 -9999 -9999 -9999 -9999 -9999 -9999 -9999 -9999 -9999 -9999 -9999 -9999 -9999 -9999 -9999 -9999 -9999 -9999 -9999 -9999 -9999 -9999 -9999 -9999 -9999 -9999 -9999 -9999 -9999 -9999 -9999 -9999 -9999 -9999 -9999 -9999 -9999 -9999 -9999 -9999 -9999 -9999 -9999 -9999 -9999 -9999 -9999 -9999 -9999 -9999 -9999 -9999 -9999 -9999 -9999 -9999 -9999 -9999 -9999 -9999 -9999 -9999 -9999 -9999 -9999 -9999 -9999 -9999 -9999 -9999 -9999 -9999 -9999 -9999 -9999 -9999 -9999 -9999 -9999 -9999 -9999 -9999 -9999 -9999 -9999 -9999 -9999 -9999 -9999 -9999 -9999 -9999 -9999 -9999 -9999 -9999 -9999 -9999 -9999 -9999 -9999 -9999 1.68458E-2 1.69408E-2 1.66191E-2 1.54443E-2 1.31728E-2 1.21566E-2 1.17425E-2 1.14267E-2 1.15693E-2 1.18568E-2 1.14617E-2 1.27098E-2 1.93445E-2 2.82059E-2 3.86811E-2 4.56803E-2 4.77262E-2 4.331E-2 3.48165E-2 2.58009E-2 1.95298E-2 1.87094E-2 2.23957E-2 2.52712E-2 2.46063E-2 2.42925E-2 -9999 -9999 -9999 -9999 -9999 -9999 -9999 -9999 -9999 -9999 -9999 -9999 -9999 -9999 -9999 -9999 -9999 -9999 -9999 -9999 -9999 -9999 -9999 -9999 -9999 -9999 -9999 -9999 -9999 -9999 -9999 -9999 -9999 -9999 -9999 -9999 -9999 -9999 -9999 -9999 -9999 -9999
-9999 -9999 -9999 -9999 -9999 -9999 -9999 -9999 -9999 -9999 -9999 -9999 -9999 -9999 -9999 -9999 -9999 -9999 -9999 -9999 -9999 -9999 -9999 -9999 -9999 -9999 -9999 -9999 -9999 -9999 -9999 -9999 -9999 -9999 -9999 -9999 -9999 -9999 -9999 -9999 -9999 -9999 -9999 -9999 -9999 -9999 -9999 -9999 -9999 -9999 -9999 -9999 -9999 -9999 -9999 -9999 -9999 -9999 -9999 -9999 -9999 -9999 -9999 -9999 -9999 -9999 -9999 -9999 -9999 -9999 -9999 -9999 -9999 -9999 -9999 -9999 -9999 -9999 -9999 -9999 -9999 -9999 -9999 -9999 -9999 -9999 -9999 -9999 -9999 -9999 -9999 -9999 -9999 -9999 -9999 -9999 -9999 -9999 -9999 -9999 -9999 -9999 -9999 -9999 -9999 -9999 -9999 -9999 -9999 -9999 -9999 -9999 -9999 -9999 -9999 -9999 -9999 -9999 -9999 -9999 -9999 -9999 -9999 -9999 -9999 -9999 -9999 -9999 -9999 -9999 -9999 -9999 -9999 -9999 -9999 -9999 -9999 -9999 -9999 -9999 -9999 -9999 -9999 -9999 -9999 -9999 -9999 -9999 -9999 -9999 -9999 -9999 -9999 -9999 -9999 -9999 -9999 -9999 -9999 -9999 -9999 -9999 -9999 -9999 -9999 -9999 -9999 -9999 -9999 -9999 -9999 -9999 -9999 -9999 -9999 -9999 -9999 -9999 -9999 -9999 -9999 -9999 -9999 -9999 -9999 -9999 -9999 -9999 -9999 -9999 -9999 -9999 -9999 -9999 -9999 1.60723E-2 1.57468E-2 1.566E-2 1.49077E-2 1.47947E-2 1.39504E-2 1.27862E-2 1.2495E-2 1.25334E-2 1.2345E-2 1.2429E-2 1.281E-2 1.15467E-2 1.57484E-2 2.9001E-2 4.46258E-2 5.35599E-2 5.46512E-2 4.91817E-2 3.66695E-2 2.40041E-2 2.06348E-2 2.36282E-2 2.29184E-2 2.18302E-2 2.11263E-2 2.054E-2 2.44764E-2 -9999 -9999 -9999 -9999 2.40528E-2 -9999 -9999 -9999 -9999 -9999 -9999 -9999 -9999 -9999 -9999 -9999 -9999 -9999 -9999 -9999 -9999 -9999 -9999 -9999 -9999 -9999 -9999 -9999 -9999 -9999 -9999 -9999 -9999 -9999 -9999 -9999 -9999 -9999 -9999 -9999 -9999
-9999 -9999 -9999 -9999 -9999 -9999 -9999 -9999 -9999 -9999 -9999 -9999 -9999 -9999 -9999 -9999 -9999 -9999 -9999 -9999 -9999 -9999 -9999 -9999 -9999 -9999 -9999 -9999 -9999 -9999 -9999 -9999 -9999 -9999 -9999 -9999 -9999 -9999 -9999 -9999 -9999 -9999 -9999 -9999 -9999 -9999 -9999 -9999 -9999 -9999 -9999 -9999 -9999 -9999 -9999 -9999 -9999 -9999 -9999 -9999 -9999 -9999 -9999 -9999 -9999 -9999 -9999 -9999 -9999 -9999 -9999 -9999 -9999 -9999 -9999 -9999 -9999 -9999 -9999 -9999 -9999 -9999 -9999 -9999 -9999 -9999 -9999 -9999 -9999 -9999 -9999 -9999 -9999 -9999 -9999 -9999 -9999 -9999 -9999 -9999 -9999 -9999 -9999 -9999 -9999 -9999 -9999 -9999 -9999 -9999 -9999 -9999 -9999 -9999 -9999 -9999 -9999 -9999 -9999 -9999 -9999 -9999 -9999 -9999 -9999 -9999 -9999 -9999 -9999 -9999 -9999 -9999 -9999 -9999 -9999 -9999 -9999 -9999 -9999 -9999 -9999 -9999 -9999 -9999 -9999 -9999 -9999 -9999 -9999 -9999 -9999 -9999 -9999 -9999 -9999 -9999 -9999 -9999 -9999 -9999 -9999 -9999 -9999 -9999 -9999 -9999 -9999 -9999 -9999 -9999 -9999 -9999 -9999 -9999 -9999 -9999 -9999 -9999 -9999 -9999 -9999 -9999 -9999 -9999 -9999 -9999 -9999 -9999 -9999 -9999 -9999 -9999 -9999 -9999 1.63E-2 1.20274E-2 1.20325E-2 1.16702E-2 1.1333E-2 1.13535E-2 1.14057E-2 1.09912E-2 1.08112E-2 1.1001E-2 9.66604E-3 1.25044E-2 1.39292E-2 1.48476E-2 2.01884E-2 3.23662E-2 4.90373E-2 5.45951E-2 5.48009E-2 4.52578E-2 3.21191E-2 2.3613E-2 2.07225E-2 2.01222E-2 1.94748E-2 2.37735E-2 2.39546E-2 2.27606E-2 2.15704E-2 2.06966E-2 -9999 2.46457E-2 2.47916E-2 2.45597E-2 -9999 -9999 -9999 -9999 -9999 -9999 -9999 -9999 -9999 -9999 -9999 -9999 -9999 -9999 -9999 -9999 -9999 -9999 -9999 -9999 -9999 -9999 -9999 -9999 -9999 -9999 -9999 -9999 -9999 -9999 -9999 -9999 -9999 -9999 -9999 -9999
-9999 -9999 -9999 -9999 -9999 -9999 -9999 -9999 -9999 -9999 -9999 -9999 -9999 -9999 -9999 -9999 -9999 -9999 -9999 -9999 -9999 -9999 -9999 -9999 -9999 -9999 -9999 -9999 -9999 -9999 -9999 -9999 -9999 -9999 -9999 -9999 -9999 -9999 -9999 -9999 -9999 -9999 -9999 -9999 -9999 -9999 -9999 -9999 -9999 -9999 -9999 -9999 -9999 -9999 -9999 -9999 -9999 -9999 -9999 -9999 -9999 -9999 -9999 -9999 -9999 -9999 -9999 -9999 -9999 -9999 -9999 -9999 -9999 -9999 -9999 -9999 -9999 -9999 -9999 -9999 -9999 -9999 -9999 -9999 -9999 -9999 -9999 -9999 -9999 -9999 -9999 -9999 -9999 -9999 -9999 -9999 -9999 -9999 -9999 -9999 -9999 -9999 -9999 -9999 -9999 -9999 -9999 -9999 -9999 -9999 -9999 -9999 -9999 -9999 -9999 -9999 -9999 -9999 -9999 -9999 -9999 -9999 -9999 -9999 -9999 -9999 -9999 -9999 -9999 -9999 -9999 -9999 -9999 -9999 -9999 -9999 -9999 -9999 -9999 -9999 -9999 -9999 -9999 -9999 -9999 -9999 -9999 -9999 -9999 -9999 -9999 -9999 -9999 -9999 -9999 -9999 -9999 -9999 -9999 -9999 -9999 -9999 -9999 -9999 -9999 -9999 -9999 -9999 -9999 -9999 -9999 -9999 -9999 -9999 -9999 -9999 -9999 -9999 -9999 -9999 -9999 -9999 -9999 -9999 -9999 -9999 -9999 -9999 -9999 -9999 -9999 -9999 -9999 1.23547E-2 1.17659E-2 1.19835E-2 1.16682E-2 1.10827E-2 1.1106E-2 1.14609E-2 1.15994E-2 1.1634E-2 1.18731E-2 1.22943E-2 1.01275E-2 1.00649E-2 1.55448E-2 2.54757E-2 3.66109E-2 4.50005E-2 5.30898E-2 5.16796E-2 4.56298E-2 3.73673E-2 2.89422E-2 2.58009E-2 2.8139E-2 2.90743E-2 2.78301E-2 2.41908E-2 2.12972E-2 2.40974E-2 2.00329E-2 2.5103E-2 2.46414E-2 2.39349E-2 2.20003E-2 -9999 -9999 -9999 -9999 -9999 -9999 -9999 -9999 -9999 -9999 -9999 -9999 -9999 -9999 -9999 -9999 -9999 -9999 -9999 -9999 -9999 -9999 -9999 -9999 -9999 -9999 -9999 -9999 -9999 -9999 -9999 -9999 -9999 -9999 -9999 -9999 -9999
-9999 -9999 -9999 -9999 -9999 -9999 -9999 -9999 -9999 -9999 -9999 -9999 -9999 -9999 -9999 -9999 -9999 -9999 -9999 -9999 -9999 -9999 -9999 -9999 -9999 -9999 -9999 -9999 -9999 -9999 -9999 -9999 -9999 -9999 -9999 -9999 -9999 -9999 -9999 -9999 -9999 -9999 -9999 -9999 -9999 -9999 -9999 -9999 -9999 -9999 -9999 -9999 -9999 -9999 -9999 -9999 -9999 -9999 -9999 -9999 -9999 -9999 -9999 -9999 -9999 -9999 -9999 -9999 -9999 -9999 -9999 -9999 -9999 -9999 -9999 -9999 -9999 -9999 -9999 -9999 -9999 -9999 -9999 -9999 -9999 -9999 -9999 -9999 -9999 -9999 -9999 -9999 -9999 -9999 -9999 -9999 -9999 -9999 -9999 -9999 -9999 -9999 -9999 -9999 -9999 -9999 -9999 -9999 -9999 -9999 -9999 -9999 -9999 -9999 -9999 -9999 -9999 -9999 -9999 -9999 -9999 -9999 -9999 -9999 -9999 -9999 -9999 -9999 -9999 -9999 -9999 -9999 -9999 -9999 -9999 -9999 -9999 -9999 -9999 -9999 -9999 -9999 -9999 -9999 -9999 -9999 -9999 -9999 -9999 -9999 -9999 -9999 -9999 -9999 -9999 -9999 -9999 -9999 -9999 -9999 -9999 -9999 -9999 -9999 -9999 -9999 -9999 -9999 -9999 -9999 -9999 -9999 -9999 -9999 -9999 -9999 -9999 -9999 -9999 -9999 -9999 -9999 -9999 -9999 -9999 -9999 -9999 -9999 -9999 -9999 -9999 -9999 1.21087E-2 1.15878E-2 1.18427E-2 1.24613E-2 1.24819E-2 6.68777E-2 6.39197E-2 1.13471E-2 1.14189E-2 1.16689E-2 1.18518E-2 1.26345E-2 1.2032E-2 2.33749E-2 3.29889E-2 4.30033E-2 5.10554E-2 5.5118E-2 5.17449E-2 4.17639E-2 3.25372E-2 2.73495E-2 2.46819E-2 2.918E-2 3.58583E-2 3.91386E-2 3.60097E-2 3.14651E-2 2.61926E-2 2.5721E-2 2.34827E-2 2.45948E-2 2.42427E-2 2.10879E-2 2.43786E-2 -9999 -9999 -9999 -9999 -9999 -9999 -9999 -9999 -9999 -9999 2.41111E-2 2.42994E-2 -9999 -9999 -9999 -9999 -9999 -9999 -9999 -9999 -9999 -9999 -9999 -9999 -9999 -9999 -9999 -9999 -9999 -9999 -9999 -9999 -9999 -9999 -9999 -9999 -9999
-9999 -9999 -9999 -9999 -9999 -9999 -9999 -9999 -9999 -9999 -9999 -9999 -9999 -9999 -9999 -9999 -9999 -9999 -9999 -9999 -9999 -9999 -9999 -9999 -9999 -9999 -9999 -9999 -9999 -9999 -9999 -9999 -9999 -9999 -9999 -9999 -9999 -9999 -9999 -9999 -9999 -9999 -9999 -9999 -9999 -9999 -9999 -9999 -9999 -9999 -9999 -9999 -9999 -9999 -9999 -9999 -9999 -9999 -9999 -9999 -9999 -9999 -9999 -9999 -9999 -9999 -9999 -9999 -9999 -9999 -9999 -9999 -9999 -9999 -9999 -9999 -9999 -9999 -9999 -9999 -9999 -9999 -9999 -9999 -9999 -9999 -9999 -9999 -9999 -9999 -9999 -9999 -9999 -9999 -9999 -9999 -9999 -9999 -9999 -9999 -9999 -9999 -9999 -9999 -9999 -9999 -9999 -9999 -9999 -9999 -9999 -9999 -9999 -9999 -9999 -9999 -9999 -9999 -9999 -9999 -9999 -9999 -9999 -9999 -9999 -9999 -9999 -9999 -9999 -9999 -9999 -9999 -9999 -9999 -9999 -9999 -9999 -9999 -9999 -9999 -9999 -9999 -9999 -9999 -9999 -9999 -9999 -9999 -9999 -9999 -9999 -9999 -9999 -9999 -9999 -9999 -9999 -9999 -9999 -9999 -9999 -9999 -9999 -9999 -9999 -9999 -9999 -9999 -9999 -9999 -9999 -9999 -9999 -9999 -9999 -9999 -9999 -9999 -9999 -9999 -9999 -9999 -9999 -9999 -9999 -9999 -9999 -9999 -9999 -9999 -9999 -9999 1.16279E-2 1.21795E-2 1.24754E-2 7.0296E-2 6.85276E-2 6.97081E-2 6.12114E-2 5.50671E-2 5.21021E-2 1.15442E-2 1.20435E-2 1.00322E-2 1.78976E-2 3.50919E-2 4.86431E-2 5.29548E-2 5.63798E-2 5.76443E-2 5.09893E-2 4.21933E-2 3.35845E-2 2.89095E-2 3.02338E-2 4.11798E-2 4.83457E-2 4.75655E-2 4.42358E-2 4.06833E-2 3.20719E-2 2.86699E-2 3.13881E-2 3.53927E-2 3.43573E-2 2.94479E-2 2.73978E-2 -9999 -9999 -9999 -9999 -9999 -9999 -9999 -9999 -9999 -9999 -9999 -9999 -9999 -9999 -9999 -9999 -9999 -9999 -9999 -9999 -9999 -9999 -9999 -9999 -9999 -9999 -9999 -9999 -9999 -9999 -9999 -9999 -9999 -9999 -9999 -9999 -9999
-9999 -9999 -9999 -9999 -9999 -9999 -9999 -9999 -9999 -9999 -9999 -9999 -9999 -9999 -9999 -9999 -9999 -9999 -9999 -9999 -9999 -9999 -9999 -9999 -9999 -9999 -9999 -9999 -9999 -9999 -9999 -9999 -9999 -9999 -9999 -9999 -9999 -9999 -9999 -9999 -9999 -9999 -9999 -9999 -9999 -9999 -9999 -9999 -9999 -9999 -9999 -9999 -9999 -9999 -9999 -9999 -9999 -9999 -9999 -9999 -9999 -9999 -9999 -9999 -9999 -9999 -9999 -9999 -9999 -9999 -9999 -9999 -9999 -9999 -9999 -9999 -9999 -9999 -9999 -9999 -9999 -9999 -9999 -9999 -9999 -9999 -9999 -9999 -9999 -9999 -9999 -9999 -9999 -9999 -9999 -9999 -9999 -9999 -9999 -9999 -9999 -9999 -9999 -9999 -9999 -9999 -9999 -9999 -9999 -9999 -9999 -9999 -9999 -9999 -9999 -9999 -9999 -9999 -9999 -9999 -9999 -9999 -9999 -9999 -9999 -9999 -9999 -9999 -9999 -9999 -9999 -9999 -9999 -9999 -9999 -9999 -9999 -9999 -9999 -9999 -9999 -9999 -9999 -9999 -9999 -9999 -9999 -9999 -9999 -9999 -9999 -9999 -9999 -9999 -9999 -9999 -9999 -9999 -9999 -9999 -9999 -9999 -9999 -9999 -9999 -9999 -9999 -9999 -9999 -9999 -9999 -9999 -9999 -9999 -9999 -9999 -9999 -9999 -9999 -9999 -9999 -9999 -9999 -9999 -9999 -9999 -9999 -9999 -9999 -9999 -9999 -9999 -9999 1.2882E-2 6.90948E-2 6.72127E-2 6.33717E-2 6.45098E-2 6.33719E-2 6.11711E-2 4.62632E-2 3.78139E-2 2.55793E-2 2.43323E-2 3.38009E-2 4.64706E-2 5.31129E-2 4.01153E-2 5.13869E-2 5.64815E-2 5.70273E-2 5.10768E-2 4.41705E-2 3.66181E-2 4.29262E-2 5.39515E-2 5.8574E-2 5.64475E-2 5.01356E-2 4.41873E-2 3.60904E-2 3.25896E-2 3.36173E-2 3.83404E-2 3.95737E-2 3.07755E-2 2.83961E-2 2.70367E-2 2.38273E-2 -9999 -9999 -9999 -9999 -9999 -9999 -9999 -9999 -9999 -9999 -9999 -9999 -9999 -9999 -9999 -9999 -9999 -9999 -9999 -9999 -9999 -9999 -9999 -9999 -9999 -9999 -9999 -9999 -9999 -9999 -9999 -9999 -9999 -9999 -9999
-9999 -9999 -9999 -9999 -9999 -9999 -9999 -9999 -9999 -9999 -9999 -9999 -9999 -9999 -9999 -9999 -9999 -9999 -9999 -9999 -9999 -9999 -9999 -9999 -9999 -9999 -9999 -9999 -9999 -9999 -9999 -9999 -9999 -9999 -9999 -9999 -9999 -9999 -9999 -9999 -9999 -9999 -9999 -9999 -9999 -9999 -9999 -9999 -9999 -9999 -9999 -9999 -9999 -9999 -9999 -9999 -9999 -9999 -9999 -9999 -9999 -9999 -9999 -9999 -9999 -9999 -9999 -9999 -9999 -9999 -9999 -9999 -9999 -9999 -9999 -9999 -9999 -9999 -9999 -9999 -9999 -9999 -9999 -9999 -9999 -9999 -9999 -9999 -9999 -9999 -9999 -9999 -9999 -9999 -9999 -9999 -9999 -9999 -9999 -9999 -9999 -9999 -9999 -9999 -9999 -9999 -9999 -9999 -9999 -9999 -9999 -9999 -9999 -9999 -9999 -9999 -9999 -9999 -9999 -9999 -9999 -9999 -9999 -9999 -9999 -9999 -9999 -9999 -9999 -9999 -9999 -9999 -9999 -9999 -9999 -9999 -9999 -9999 -9999 -9999 -9999 -9999 -9999 -9999 -9999 -9999 -9999 -9999 -9999 -9999 -9999 -9999 -9999 -9999 -9999 -9999 -9999 -9999 -9999 -9999 -9999 -9999 -9999 -9999 -9999 -9999 -9999 -9999 -9999 -9999 -9999 -9999 -9999 -9999 -9999 -9999 -9999 -9999 -9999 -9999 -9999 -9999 -9999 -9999 -9999 -9999 -9999 -9999 -9999 -9999 -9999 -9999 9.47539E-3 1.00528E-2 -9999 6.88927E-2 6.69108E-2 6.7611E-2 6.71197E-2 6.23258E-2 1.4348E-2 1.22083E-2 6.89196E-3 6.07948E-3 1.90121E-2 2.91339E-2 3.48676E-2 2.40837E-2 2.64303E-2 5.17017E-2 5.72486E-2 5.79592E-2 5.41743E-2 4.88095E-2 5.19639E-2 5.83846E-2 6.00708E-2 5.75051E-2 5.06553E-2 4.50624E-2 3.9868E-2 3.39045E-2 2.65738E-2 2.75857E-2 2.94364E-2 3.38291E-2 2.62762E-2 2.48795E-2 2.23681E-2 2.65743E-2 2.34324E-2 -9999 -9999 -9999 -9999 2.40124E-2 -9999 -9999 -9999 -9999 -9999 -9999 -9999 -9999 -9999 -9999 -9999 -9999 -9999 -9999 -9999 -9999 -9999 -9999 -9999 -9999 -9999 -9999 -9999 -9999 -9999 -9999 -9999 -9999
-9999 -9999 -9999 -9999 -9999 -9999 -9999 -9999 -9999 -9999 -9999 -9999 -9999 -9999 -9999 -9999 -9999 -9999 -9999 -9999 -9999 -9999 -9999 -9999 -9999 -9999 -9999 -9999 -9999 -9999 -9999 -9999 -9999 -9999 -9999 -9999 -9999 -9999 -9999 -9999 -9999 -9999 -9999 -9999 -9999 -9999 -9999 -9999 -9999 -9999 -9999 -9999 -9999 -9999 -9999 -9999 -9999 -9999 -9999 -9999 -9999 -9999 -9999 -9999 -9999 -9999 -9999 -9999 -9999 -9999 -9999 -9999 -9999 -9999 -9999 -9999 -9999 -9999 -9999 -9999 -9999 -9999 -9999 -9999 -9999 -9999 -9999 -9999 -9999 -9999 -9999 -9999 -9999 -9999 -9999 -9999 -9999 -9999 -9999 -9999 -9999 -9999 -9999 -9999 -9999 -9999 -9999 -9999 -9999 -9999 -9999 -9999 -9999 -9999 -9999 -9999 -9999 -9999 -9999 -9999 -9999 -9999 -9999 -9999 -9999 -9999 -9999 -9999 -9999 -9999 -9999 -9999 -9999 -9999 -9999 -9999 -9999 -9999 -9999 -9999 -9999 -9999 -9999 -9999 -9999 -9999 -9999 -9999 -9999 -9999 -9999 -9999 -9999 -9999 -9999 -9999 -9999 -9999 -9999 -9999 -9999 -9999 -9999 -9999 -9999 -9999 -9999 -9999 -9999 -9999 -9999 -9999 -9999 -9999 -9999 -9999 -9999 -9999 -9999 -9999 -9999 -9999 -9999 -9999 -9999 -9999 -9999 -9999 -9999 -9999 -9999 9.3909E-3 9.48308E-3 9.4419E-3 9.38859E-3 9.41246E-3 7.08022E-2 6.81533E-2 6.73193E-2 6.45628E-2 1.82764E-2 1.31388E-2 8.73907E-3 6.43871E-3 5.01202E-3 8.04176E-3 1.17523E-2 9.54521E-3 1.58009E-2 2.18023E-2 4.96313E-2 5.35193E-2 5.46022E-2 5.42131E-2 5.70904E-2 5.8613E-2 5.80623E-2 5.36098E-2 4.62178E-2 3.88815E-2 3.61406E-2 3.11978E-2 2.4135E-2 2.36232E-2 2.7014E-2 2.87153E-2 2.79339E-2 2.84421E-2 2.67817E-2 2.49545E-2 2.37373E-2 2.54995E-2 2.2793E-2 2.05724E-2 1.97182E-2 1.98861E-2 2.02597E-2 -9999 -9999 -9999 -9999 -9999 -9999 -9999 -9999 -9999 -9999 -9999 -9999 -9999 -9999 -9999 -9999 -9999 -9999 -9999 -9999 -9999 -9999 -9999 -9999 -9999 -9999 -9999
-9999 -9999 -9999 -9999 -9999 -9999 -9999 -9999 -9999 -9999 -9999 -9999 -9999 -9999 -9999 -9999 -9999 -9999 -9999 -9999 -9999 -9999 -9999 -9999 -9999 -9999 -9999 -9999 -9999 -9999 -9999 -9999 -9999 -9999 -9999 -9999 -9999 -9999 -9999 -9999 -9999 -9999 -9999 -9999 -9999 -9999 -9999 -9999 -9999 -9999 -9999 -9999 -9999 -9999 -9999 -9999 -9999 -9999 -9999 -9999 -9999 -9999 -9999 -9999 -9999 -9999 -9999 -9999 -9999 -9999 -9999 -9999 -9999 -9999 -9999 -9999 -9999 -9999 -9999 -9999 -9999 -9999 -9999 -9999 -9999 -9999 -9999 -9999 -9999 -9999 -9999 -9999 -9999 -9999 -9999 -9999 -9999 -9999 -9999 -9999 -9999 -9999 -9999 -9999 -9999 -9999 -9999 -9999 -9999 -9999 -9999 -9999 -9999 -9999 -9999 -9999 -9999 -9999 -9999 -9999 -9999 -9999 -9999 -9999 -9999 -9999 -9999 -9999 -9999 -9999 -9999 -9999 -9999 -9999 -9999 -9999 -9999 -9999 -9999 -9999 -9999 -9999 -9999 -9999 -9999 -9999 -9999 -9999 -9999 -9999 -9999 -9999 -9999 -9999 -9999 -9999 -9999 -9999 -9999 -9999 -9999 -9999 -9999 -9999 -9999 -9999 -9999 -9999 -9999 -9999 -9999 -9999 -9999 -9999 -9999 -9999 -9999 -9999 -9999 -9999 -9999 -9999 -9999 -9999 -9999 -9999 -9999 -9999 -9999 9.29089E-3 9.38736E-3 9.41657E-3 9.1003E-3 1.05881E-2 9.93932E-3 8.39584E-3 1.04223E-2 7.27004E-2 6.93858E-2 6.7213E-2 1.39255E-2 1.21873E-2 1.2403E-2 1.26926E-2 9.69719E-3 6.52478E-3 1.6417E-2 1.98893E-2 1.92208E-2 1.5883E-2 1.86613E-2 1.96567E-2 2.66963E-2 3.437E-2 5.57731E-2 5.77319E-2 5.22677E-2 4.60532E-2 3.97086E-2 3.59283E-2 3.51956E-2 3.43159E-2 3.42898E-2 3.42089E-2 3.61592E-2 3.68947E-2 3.10629E-2 2.52332E-2 2.33453E-2 2.60699E-2 2.55348E-2 2.73059E-2 2.54514E-2 2.21173E-2 2.04126E-2 2.08682E-2 2.21723E-2 2.26584E-2 2.56296E-2 2.47346E-2 -9999 -9999 -9999 -9999 -9999 -9999 -9999 -9999 -9999 -9999 -9999 -9999 -9999 -9999 -9999 -9999 -9999 -9999 -9999 -9999 -9999 -9999 -9999 -9999
-9999 -9999 -9999 -9999 -9999 -9999 -9999 -9999 -9999 -9999 -9999 -9999 -9999 -9999 -9999 -9999 -9999 -9999 -9999 -9999 -9999 -9999 -9999 -9999 -9999 -9999 -9999 -9999 -9999 -9999 -9999 -9999 -9999 -9999 -9999 -9999 -9999 -9999 -9999 -9999 -9999 -9999 -9999 -9999 -9999 -9999 -9999 -9999 -9999 -9999 -9999 -9999 -9999 -9999 -9999 -9999 -9999 -9999 -9999 -9999 -9999 -9999 -9999 -9999 -9999 -9999 -9999 -9999 -9999 -9999 -9999 -9999 -9999 -9999 -9999 -9999 -9999 -9999 -9999 -9999 -9999 -9999 -9999 -9999 -9999 -9999 -9999 -9999 -9999 -9999 -9999 -9999 -9999 -9999 -9999 -9999 -9999 -9999 -9999 -9999 -9999 -9999 -9999 -9999 -9999 -9999 -9999 -9999 -9999 -9999 -9999 -9999 -9999 -9999 -9999 -9999 -9999 -9999 -9999 -9999 -9999 -9999 -9999 -9999 -9999 -9999 -9999 -9999 -9999 -9999 -9999 -9999 -9999 -9999 -9999 -9999 -9999 -9999 -9999 -9999 -9999 -9999 -9999 -9999 -9999 -9999 -9999 -9999 -9999 -9999 -9999 -9999 -9999 -9999 -9999 -9999 -9999 -9999 -9999 -9999 -9999 -9999 -9999 -9999 -9999 -9999 -9999 -9999 -9999 -9999 -9999 -9999 -9999 -9999 -9999 -9999 -9999 -9999 -9999 -9999 -9999 -9999 -9999 -9999 -9999 -9999 -9999 9.41204E-3 1.04813E-2 9.76371E-3 9.43209E-3 9.38859E-3 1.04108E-2 5.34189E-3 7.9673E-3 9.28514E-3 5.20272E-2 7.34681E-2 7.16004E-2 7.01403E-2 2.22129E-2 1.58261E-2 2.47372E-2 3.19864E-2 2.47236E-2 1.94593E-2 1.61254E-2 1.24706E-2 2.09998E-2 1.38093E-2 1.44696E-2 1.43575E-2 1.69693E-2 1.85353E-2 3.10582E-2 5.40836E-2 4.89695E-2 4.46376E-2 4.47365E-2 4.69627E-2 4.57226E-2 4.30222E-2 3.96672E-2 3.55579E-2 3.51944E-2 3.54347E-2 2.94637E-2 2.46075E-2 2.21813E-2 2.11018E-2 2.31907E-2 2.43475E-2 2.61598E-2 2.23223E-2 2.14219E-2 2.24145E-2 2.28564E-2 1.88882E-2 2.50101E-2 2.3068E-2 2.57743E-2 -9999 -9999 -9999 -9999 -9999 -9999 -9999 -9999 -9999 -9999 -9999 -9999 -9999 -9999 -9999 -9999 -9999 -9999 -9999 -9999 -9999 -9999 -9999
-9999 -9999 -9999 -9999 -9999 -9999 -9999 -9999 -9999 -9999 -9999 -9999 -9999 -9999 -9999 -9999 -9999 -9999 -9999 -9999 -9999 -9999 -9999 -9999 -9999 -9999 -9999 -9999 -9999 -9999 -9999 -9999 -9999 -9999 -9999 -9999 -9999 -9999 -9999 -9999 -9999 -9999 -9999 -9999 -9999 -9999 -9999 -9999 -9999 -9999 -9999 -9999 -9999 -9999 -9999 -9999 -9999 -9999 -9999 -9999 -9999 -9999 -9999 -9999 -9999 -9999 -9999 -9999 -9999 -9999 -9999 -9999 -9999 -9999 -9999 -9999 -9999 -9999 -9999 -9999 -9999 -9999 -9999 -9999 -9999 -9999 -9999 -9999 -9999 -9999 -9999 -9999 -9999 -9999 -9999 -9999 -9999 -9999 -9999 -9999 -9999 -9999 -9999 -9999 -9999 -9999 -9999 -9999 -9999 -9999 -9999 -9999 -9999 -9999 -9999 -9999 -9999 -9999 -9999 -9999 -9999 -9999 -9999 -9999 -9999 -9999 -9999 -9999 -9999 -9999 -9999 -9999 -9999 -9999 -9999 -9999 -9999 -9999 -9999 -9999 -9999 -9999 -9999 -9999 -9999 -9999 -9999 -9999 -9999 -9999 -9999 -9999 -9999 -9999 -9999 -9999 -9999 -9999 -9999 -9999 -9999 -9999 -9999 -9999 -9999 -9999 -9999 -9999 -9999 -9999 -9999 -9999 -9999 -9999 -9999 -9999 -9999 -9999 -9999 -9999 -9999 -9999 -9999 -9999 -9999 9.10087E-3 1.11574E-2 1.19035E-2 1.12077E-2 1.01869E-2 9.95928E-3 1.03907E-2 9.25489E-3 7.58172E-3 2.16328E-2 2.48002E-2 5.2835E-2 6.85358E-2 7.74004E-2 7.54038E-2 6.35722E-2 6.95238E-2 7.5385E-2 7.57122E-2 3.37128E-2 2.47259E-2 1.46068E-2 1.79245E-2 2.67374E-2 1.82618E-2 1.43751E-2 8.94953E-3 2.005E-2 1.7169E-2 2.70604E-2 4.25384E-2 5.25601E-2 5.50438E-2 5.43912E-2 5.11061E-2 4.47621E-2 3.82605E-2 3.38383E-2 3.16638E-2 3.02108E-2 3.11797E-2 2.80824E-2 2.34312E-2 1.99819E-2 2.38768E-2 2.09467E-2 2.24665E-2 2.08294E-2 2.19093E-2 2.06988E-2 2.02835E-2 2.08397E-2 2.3651E-2 2.2885E-2 2.69091E-2 2.50761E-2 2.70474E-2 2.47572E-2 -9999 -9999 -9999 -9999 -9999 -9999 -9999 -9999 -9999 -9999 -9999 -9999 -9999 -9999 -9999 -9999 -9999 -9999 -9999 -9999 -9999
-9999 -9999 -9999 -9999 -9999 -9999 -9999 -9999 -9999 -9999 -9999 -9999 -9999 -9999 -9999 -9999 -9999 -9999 -9999 -9999 -9999 -9999 -9999 -9999 -9999 -9999 -9999 -9999 -9999 -9999 -9999 -9999 -9999 -9999 -9999 -9999 -9999 -9999 -9999 -9999 -9999 -9999 -9999 -9999 -9999 -9999 -9999 -9999 -9999 -9999 -9999 -9999 -9999 -9999 -9999 -9999 -9999 -9999 -9999 -9999 -9999 -9999 -9999 -9999 -9999 -9999 -9999 -9999 -9999 -9999 -9999 -9999 -9999 -9999 -9999 -9999 -9999 -9999 -9999 -9999 -9999 -9999 -9999 -9999 -9999 -9999 -9999 -9999 -9999 -9999 -9999 -9999 -9999 -9999 -9999 -9999 -9999 -9999 -9999 -9999 -9999 -9999 -9999 -9999 -9999 -9999 -9999 -9999 -9999 -9999 -9999 -9999 -9999 -9999 -9999 -9999 -9999 -9999 -9999 -9999 -9999 -9999 -9999 -9999 -9999 -9999 -9999 -9999 -9999 -9999 -9999 -9999 -9999 -9999 -9999 -9999 -9999 -9999 -9999 -9999 -9999 -9999 -9999 -9999 -9999 -9999 -9999 -9999 -9999 -9999 -9999 -9999 -9999 -9999 -9999 -9999 -9999 -9999 -9999 -9999 -9999 -9999 -9999 -9999 -9999 -9999 -9999 -9999 -9999 -9999 -9999 -9999 -9999 -9999 7.22735E-2 -9999 -9999 -9999 7.54685E-2 7.66965E-2 7.62715E-2 9.76371E-3 1.03097E-2 1.0615E-2 1.10826E-2 1.13968E-2 1.00401E-2 7.64663E-3 6.3324E-3 7.14057E-3 9.11994E-3 1.38151E-2 6.29669E-2 2.61573E-2 2.44386E-2 2.71292E-2 4.43463E-2 6.77296E-2 7.78587E-2 7.32687E-2 7.56169E-2 7.83935E-2 7.8637E-2 7.81686E-2 7.56321E-2 6.33803E-2 1.8575E-2 2.68321E-2 1.40642E-2 1.88085E-2 1.71512E-2 1.50707E-2 2.12644E-2 1.69958E-2 2.95421E-2 3.03978E-2 4.99699E-2 5.15943E-2 4.16793E-2 3.59059E-2 3.45608E-2 3.07356E-2 2.65714E-2 2.80657E-2 2.69447E-2 2.72677E-2 2.66378E-2 2.40067E-2 2.17985E-2 1.99702E-2 1.98336E-2 1.79258E-2 2.05902E-2 1.82773E-2 2.18833E-2 2.30804E-2 2.43245E-2 2.44356E-2 2.27933E-2 2.38816E-2 2.06886E-2 2.5284E-2 2.65251E-2 2.54477E-2 2.72742E-2 2.97839E-2 3.00447E-2 2.81591E-2 2.71159E-2 2.65539E-2 -9999 3.13551E-2 3.19593E-2 3.24077E-2 3.14252E-2 -9999 -9999 -9999 -9999 -9999 -9999 -9999 -9999 -9999
-9999 -9999 -9999 -9999 -9999 -9999 -9999 -9999 -9999 -9999 -9999 -9999 -9999 -9999 -9999 -9999 -9999 -9999 -9999 -9999 -9999 -9999 -9999 -9999 -9999 -9999 -9999 -9999 -9999 -9999 -9999 -9999 -9999 -9999 -9999 -9999 -9999 -9999 -9999 -9999 -9999 -9999 -9999 -9999 -9999 -9999 -9999 -9999 -9999 -9999 -9999 -9999 -9999 -9999 -9999 -9999 -9999 -9999 -9999 -9999 -9999 -9999 -9999 -9999 -9999 -9999 -9999 -9999 -9999 -9999 -9999 -9999 -9999 -9999 -9999 -9999 -9999 -9999 -9999 -9999 -9999 -9999 -9999 -9999 -9999 -9999 -9999 -9999 -9999 -9999 -9999 -9999 -9999 -9999 -9999 -9999 -9999 -9999 -9999 -9999 -9999 -9999 -9999 -9999 -9999 -9999 -9999 -9999 -9999 -9999 -9999 -9999 -9999 -9999 -9999 -9999 -9999 -9999 -9999 -9999 -9999 -9999 -9999 -9999 -9999 -9999 -9999 -9999 -9999 -9999 -9999 -9999 -9999 -9999 -9999 -9999 -9999 -9999 -9999 -9999 -9999 -9999 -9999 -9999 -9999 -9999 -9999 -9999 -9999 -9999 -9999 -9999 -9999 -9999 -9999 -9999 -9999 -9999 -9999 -9999 -9999 -9999 -9999 -9999 -9999 -9999 -9999 -9999 -9999 -9999 -9999 6.90776E-2 7.02484E-2 7.16617E-2 7.37923E-2 7.56462E-2 7.6848E-2 7.63659E-2 7.60678E-2 1.05051E-2 1.07612E-2 9.99077E-3 8.80967E-3 8.36695E-3 8.12403E-3 8.26229E-3 8.31642E-3 6.355E-3 6.73581E-3 6.09308E-3 9.60935E-3 6.64912E-2 4.73244E-2 3.66613E-2 4.33016E-2 4.70883E-2 4.98265E-2 5.84242E-2 7.16018E-2 7.79443E-2 7.84108E-2 7.87625E-2 7.84032E-2 7.8051E-2 7.8678E-2 7.25428E-2 7.24372E-2 7.2388E-2 6.60932E-2 4.34379E-2 2.81384E-2 2.07421E-2 2.8058E-2 3.37875E-2 2.98444E-2 2.64568E-2 3.19683E-2 3.97787E-2 3.76576E-2 4.87937E-2 4.97617E-2 2.25286E-2 1.93873E-2 1.9077E-2 2.37748E-2 2.28181E-2 2.17196E-2 2.20551E-2 2.16285E-2 1.91567E-2 2.08151E-2 1.8615E-2 1.43897E-2 1.44607E-2 1.31874E-2 1.40363E-2 1.86188E-2 2.12351E-2 2.07225E-2 2.27453E-2 2.1093E-2 1.9758E-2 2.40216E-2 2.29582E-2 2.20273E-2 2.89832E-2 2.97139E-2 3.29638E-2 2.82399E-2 3.04723E-2 3.24063E-2 3.74974E-2 3.56734E-2 3.69529E-2 3.39519E-2 -9999 -9999 -9999 -9999 -9999 -9999 -9999 -9999 -9999
-9999 -9999 -9999 -9999 -9999 -9999 -9999 -9999 -9999 -9999 -9999 -9999 -9999 -9999 -9999 -9999 -9999 -9999 -9999 -9999 -9999 -9999 -9999 -9999 -9999 -9999 -9999 -9999 -9999 -9999 -9999 -9999 -9999 -9999 -9999 -9999 -9999 -9999 -9999 -9999 -9999 -9999 -9999 -9999 -9999 -9999 -9999 -9999 -9999 -9999 -9999 -9999 -9999 -9999 -9999 -9999 -9999 -9999 -9999 -9999 -9999 -9999 -9999 -9999 -9999 -9999 -9999 -9999 -9999 -9999 -9999 -9999 -9999 -9999 -9999 -9999 -9999 -9999 -9999 -9999 -9999 -9999 -9999 -9999 -9999 -9999 -9999 -9999 -9999 -9999 -9999 -9999 -9999 -9999 -9999 -9999 -9999 -9999 -9999 -9999 -9999 -9999 -9999 -9999 -9999 -9999 -9999 -9999 -9999 -9999 -9999 -9999 -9999 -9999 -9999 -9999 -9999 -9999 -9999 -9999 -9999 -9999 -9999 -9999 -9999 -9999 -9999 -9999 -9999 -9999 -9999 -9999 -9999 -9999 -9999 -9999 -9999 -9999 -9999 -9999 -9999 -9999 -9999 -9999 -9999 -9999 -9999 -9999 -9999 -9999 -9999 -9999 -9999 -9999 -9999 -9999 -9999 -9999 -9999 -9999 -9999 -9999 -9999 -9999 -9999 -9999 -9999 -9999 6.56393E-2 6.74764E-2 6.93242E-2 7.06792E-2 7.17229E-2 7.30047E-2 7.23931E-2 7.41749E-2 7.35341E-2 7.04536E-2 9.21819E-3 9.12961E-3 8.1954E-3 8.21768E-3 9.02771E-3 7.85304E-3 7.29688E-3 7.09043E-3 7.36961E-3 6.19746E-3 6.49887E-3 7.45734E-3 7.35022E-3 5.9543E-2 5.01537E-2 4.31417E-2 5.54519E-2 6.43466E-2 4.9128E-2 6.44739E-2 6.85176E-2 7.77139E-2 7.82328E-2 7.84825E-2 7.8678E-2 7.89085E-2 7.88733E-2 7.86574E-2 7.86987E-2 7.59693E-2 7.51294E-2 5.34425E-2 4.3385E-2 5.24929E-2 4.28066E-2 3.10508E-2 1.6323E-2 1.91714E-2 3.02233E-2 3.98318E-2 5.37716E-2 5.84334E-2 5.89718E-2 5.24546E-2 1.21065E-2 1.21583E-2 1.71968E-2 1.91736E-2 1.69665E-2 1.50097E-2 1.64677E-2 1.58062E-2 1.36341E-2 1.71963E-2 1.5051E-2 1.15923E-2 1.17615E-2 1.39489E-2 1.18915E-2 1.74284E-2 1.75762E-2 2.29982E-2 2.10207E-2 1.78946E-2 1.5905E-2 1.55459E-2 2.09842E-2 3.41263E-2 3.6671E-2 3.72106E-2 3.70832E-2 3.48948E-2 3.417E-2 3.46272E-2 3.78287E-2 4.07041E-2 3.66973E-2 -9999 -9999 -9999 -9999 -9999 -9999 -9999 -9999 -9999
-9999 -9999 -9999 -9999 -9999 -9999 -9999 -9999 -9999 -9999 -9999 -9999 -9999 -9999 -9999 -9999 -9999 -9999 -9999 -9999 -9999 -9999 -9999 -9999 -9999 -9999 -9999 -9999 -9999 -9999 -9999 -9999 -9999 -9999 -9999 -9999 -9999 -9999 -9999 -9999 -9999 -9999 -9999 -9999 -9999 -9999 -9999 -9999 -9999 -9999 -9999 -9999 -9999 -9999 -9999 -9999 -9999 -9999 -9999 -9999 -9999 -9999 -9999 -9999 -9999 -9999 -9999 -9999 -9999 -9999 -9999 -9999 -9999 -9999 -9999 -9999 -9999 -9999 -9999 -9999 -9999 -9999 -9999 -9999 -9999 -9999 -9999 -9999 -9999 -9999 -9999 -9999 -9999 -9999 -9999 -9999 -9999 -9999 -9999 -9999 -9999 -9999 -9999 -9999 -9999 -9999 -9999 -9999 -9999 -9999 -9999 -9999 -9999 -9999 -9999 -9999 -9999 -9999 -9999 -9999 -9999 -9999 -9999 -9999 -9999 -9999 -9999 -9999 -9999 -9999 -9999 -9999 -9999 -9999 -9999 -9999 -9999 -9999 -9999 -9999 -9999 -9999 -9999 -9999 -9999 -9999 -9999 -9999 -9999 -9999 -9999 -9999 -9999 -9999 -9999 -9999 -9999 -9999 -9999 -9999 -9999 -9999 -9999 -9999 -9999 2.61599E-2 2.63852E-2 2.68027E-2 6.64945E-2 6.71443E-2 6.93566E-2 7.02241E-2 7.09713E-2 7.10286E-2 7.13145E-2 7.41702E-2 7.60941E-2 6.92331E-2 6.2162E-2 8.09932E-3 8.06731E-3 8.00288E-3 8.35849E-3 7.36459E-3 7.494E-3 6.91405E-3 7.05753E-3 6.89079E-3 7.39878E-3 8.97226E-3 4.04308E-2 4.90365E-2 4.59566E-2 5.85005E-2 5.23535E-2 5.85494E-2 6.73957E-2 7.05919E-2 7.68716E-2 7.77068E-2 7.80035E-2 7.81084E-2 7.82181E-2 7.84108E-2 7.8597E-2 7.88283E-2 7.85786E-2 7.8741E-2 6.9538E-2 5.67774E-2 6.2471E-2 4.6263E-2 2.0743E-2 2.12565E-2 2.69194E-2 3.13548E-2 3.19806E-2 5.29828E-2 6.13907E-2 6.45328E-2 5.21178E-2 5.87887E-2 7.67737E-3 8.85503E-3 8.45523E-3 1.21409E-2 1.01965E-2 1.27595E-2 8.25404E-3 1.16687E-2 1.56929E-2 1.31934E-2 1.31423E-2 1.10188E-2 1.20397E-2 1.53397E-2 1.63165E-2 1.75548E-2 1.85907E-2 1.8156E-2 2.00086E-2 1.94826E-2 1.77368E-2 1.45618E-2 2.16247E-2 3.68682E-2 4.48232E-2 4.80441E-2 4.91638E-2 4.5818E-2 4.44101E-2 4.35313E-2 4.12707E-2 3.85365E-2 3.80171E-2 -9999 -9999 -9999 -9999 -9999 -9999 -9999 -9999 -9999
-9999 -9999 -9999 -9999 -9999 -9999 -9999 -9999 -9999 -9999 -9999 -9999 -9999 -9999 -9999 -9999 -9999 -9999 -9999 -9999 -9999 -9999 -9999 -9999 -9999 -9999 -9999 -9999 -9999 -9999 -9999 -9999 -9999 -9999 -9999 -9999 -9999 -9999 -9999 -9999 -9999 -9999 -9999 -9999 -9999 -9999 -9999 -9999 -9999 -9999 -9999 -9999 -9999 -9999 -9999 -9999 -9999 -9999 -9999 -9999 -9999 -9999 -9999 -9999 -9999 -9999 -9999 -9999 -9999 -9999 -9999 -9999 -9999 -9999 -9999 -9999 -9999 -9999 -9999 -9999 -9999 -9999 -9999 -9999 -9999 -9999 -9999 -9999 -9999 -9999 -9999 -9999 -9999 -9999 -9999 -9999 -9999 -9999 -9999 -9999 -9999 -9999 -9999 -9999 -9999 -9999 -9999 -9999 -9999 -9999 -9999 -9999 -9999 -9999 -9999 -9999 -9999 -9999 -9999 -9999 -9999 -9999 -9999 -9999 -9999 -9999 -9999 -9999 -9999 -9999 -9999 -9999 -9999 -9999 -9999 -9999 -9999 -9999 -9999 -9999 -9999 -9999 -9999 -9999 -9999 -9999 -9999 -9999 -9999 -9999 -9999 -9999 -9999 -9999 -9999 -9999 -9999 -9999 -9999 -9999 -9999 -9999 -9999 -9999 2.59767E-2 2.61715E-2 2.64629E-2 6.26236E-2 6.49299E-2 6.7786E-2 7.0051E-2 7.10858E-2 7.15996E-2 7.30881E-2 7.11811E-2 6.96622E-2 6.77015E-2 7.2519E-2 6.63233E-2 5.93493E-2 1.01431E-2 9.53338E-3 9.22623E-3 8.01263E-3 7.05066E-3 6.87726E-3 6.77312E-3 7.15394E-3 3.77932E-2 3.8556E-2 3.86548E-2 4.425E-2 4.09887E-2 4.99825E-2 6.48681E-2 6.52185E-2 6.84749E-2 7.20822E-2 7.81035E-2 7.88103E-2 7.89928E-2 7.90932E-2 7.92226E-2 7.93799E-2 7.95827E-2 7.99466E-2 8.0037E-2 7.92226E-2 6.91251E-2 7.15745E-2 5.95186E-2 5.28041E-2 4.29358E-2 4.90837E-2 4.90402E-2 5.53074E-2 5.53194E-2 6.44092E-2 6.47304E-2 6.18425E-2 6.47304E-2 5.59948E-3 5.93554E-3 6.8986E-3 9.46508E-3 5.98263E-3 5.72718E-3 9.38719E-3 1.20314E-2 1.22077E-2 1.24809E-2 6.78756E-3 1.41409E-2 1.16417E-2 1.6609E-2 1.3767E-2 1.54633E-2 1.66562E-2 1.79848E-2 2.05705E-2 2.63171E-2 2.53422E-2 1.68425E-2 1.22314E-2 1.7092E-2 3.51636E-2 4.77401E-2 5.21076E-2 5.39862E-2 5.34618E-2 4.97805E-2 4.56268E-2 4.07929E-2 3.29144E-2 -9999 -9999 -9999 -9999 -9999 -9999 -9999 -9999 -9999 -9999
-9999 -9999 -9999 -9999 -9999 -9999 -9999 -9999 -9999 -9999 -9999 -9999 -9999 -9999 -9999 -9999 -9999 -9999 -9999 -9999 -9999 -9999 -9999 -9999 -9999 -9999 -9999 -9999 -9999 -9999 -9999 -9999 -9999 -9999 -9999 -9999 -9999 -9999 -9999 -9999 -9999 -9999 -9999 -9999 -9999 -9999 -9999 -9999 -9999 -9999 -9999 -9999 -9999 -9999 -9999 -9999 -9999 -9999 -9999 -9999 -9999 -9999 -9999 -9999 -9999 -9999 -9999 -9999 -9999 -9999 -9999 -9999 -9999 -9999 -9999 -9999 -9999 -9999 -9999 -9999 -9999 -9999 -9999 -9999 -9999 -9999 -9999 -9999 -9999 -9999 -9999 -9999 -9999 -9999 -9999 -9999 -9999 -9999 -9999 -9999 -9999 -9999 -9999 -9999 -9999 -9999 -9999 -9999 -9999 -9999 -9999 -9999 -9999 -9999 -9999 -9999 -9999 -9999 -9999 -9999 -9999 -9999 -9999 -9999 -9999 -9999 -9999 -9999 -9999 -9999 -9999 -9999 -9999 -9999 -9999 -9999 -9999 -9999 -9999 -9999 -9999 -9999 -9999 -9999 -9999 -9999 -9999 -9999 -9999 -9999 -9999 -9999 -9999 -9999 -9999 -9999 -9999 -9999 -9999 -9999 -9999 -9999 2.58794E-2 2.59116E-2 2.60478E-2 2.63852E-2 6.22246E-2 6.33687E-2 6.45817E-2 6.67941E-2 7.11811E-2 7.27437E-2 7.35454E-2 7.03306E-2 6.9955E-2 6.64968E-2 6.26829E-2 6.44381E-2 2.88988E-2 2.84577E-2 6.35321E-2 1.30873E-2 1.21915E-2 1.04335E-2 1.36411E-2 1.25845E-2 1.17647E-2 4.06347E-2 3.50167E-2 3.59577E-2 3.67945E-2 4.29753E-2 4.00729E-2 5.11638E-2 5.63902E-2 6.47526E-2 7.35243E-2 7.74143E-2 7.82318E-2 7.84845E-2 7.84845E-2 7.84909E-2 7.85927E-2 7.89259E-2 7.92226E-2 7.95115E-2 7.9305E-2 7.09161E-2 6.47641E-2 6.75562E-2 7.04402E-2 7.54994E-2 6.86074E-2 6.84697E-2 7.12614E-2 7.11655E-2 7.0991E-2 6.80817E-2 6.8054E-2 6.50965E-2 8.38736E-3 8.18354E-3 7.01046E-3 6.89784E-3 7.79027E-3 1.10668E-2 1.10587E-2 1.18818E-2 1.10832E-2 1.21936E-2 9.09188E-3 1.13846E-2 1.18733E-2 1.20798E-2 1.5923E-2 2.05791E-2 2.62962E-2 2.88613E-2 3.14311E-2 3.21604E-2 3.57108E-2 3.6331E-2 2.07798E-2 1.22189E-2 1.46255E-2 2.72008E-2 3.3842E-2 3.90283E-2 4.81636E-2 5.36288E-2 5.19337E-2 4.63266E-2 3.85867E-2 3.76668E-2 -9999 -9999 -9999 -9999 -9999 -9999 -9999 -9999 -9999 -9999
-9999 -9999 -9999 -9999 -9999 -9999 -9999 -9999 -9999 -9999 -9999 -9999 -9999 -9999 -9999 -9999 -9999 -9999 -9999 -9999 -9999 -9999 -9999 -9999 -9999 -9999 -9999 -9999 -9999 -9999 -9999 -9999 -9999 -9999 -9999 -9999 -9999 -9999 -9999 -9999 -9999 -9999 -9999 -9999 -9999 -9999 -9999 -9999 -9999 -9999 -9999 -9999 -9999 -9999 -9999 -9999 -9999 -9999 -9999 -9999 -9999 -9999 -9999 -9999 -9999 -9999 -9999 -9999 -9999 -9999 -9999 -9999 -9999 -9999 -9999 -9999 -9999 -9999 -9999 -9999 -9999 -9999 -9999 -9999 -9999 -9999 -9999 -9999 -9999 -9999 -9999 -9999 -9999 -9999 -9999 -9999 -9999 -9999 -9999 -9999 -9999 -9999 -9999 -9999 -9999 -9999 -9999 -9999 -9999 -9999 -9999 -9999 -9999 -9999 -9999 -9999 -9999 -9999 -9999 -9999 -9999 -9999 -9999 -9999 -9999 -9999 -9999 -9999 -9999 -9999 -9999 -9999 -9999 -9999 -9999 -9999 -9999 -9999 -9999 -9999 -9999 -9999 -9999 -9999 -9999 -9999 -9999 -9999 -9999 -9999 -9999 -9999 -9999 -9999 -9999 -9999 -9999 2.80829E-2 2.77608E-2 2.60429E-2 2.58972E-2 2.58947E-2 2.60139E-2 2.61376E-2 2.63267E-2 6.18274E-2 6.31389E-2 6.39451E-2 6.67892E-2 6.82545E-2 7.01305E-2 6.91868E-2 7.0168E-2 6.98419E-2 6.74806E-2 6.36127E-2 6.26905E-2 6.0743E-2 2.62527E-2 2.57994E-2 2.90758E-2 2.60776E-2 5.96973E-2 5.25606E-2 4.76705E-2 3.74108E-2 3.46484E-2 3.79714E-2 3.5491E-2 3.63291E-2 3.73531E-2 3.82805E-2 4.13E-2 4.92348E-2 4.83311E-2 5.91248E-2 7.5766E-2 7.75793E-2 7.81921E-2 7.83016E-2 7.82318E-2 7.81921E-2 7.82617E-2 7.8478E-2 7.89388E-2 7.92766E-2 7.91486E-2 7.61867E-2 7.84716E-2 7.85699E-2 7.8952E-2 7.91038E-2 7.89388E-2 7.86122E-2 7.60978E-2 7.33623E-2 7.16223E-2 6.85943E-2 8.94032E-3 8.90619E-3 8.85906E-3 9.54435E-3 9.54754E-3 8.4783E-3 9.22073E-3 7.77454E-3 7.82339E-3 1.22077E-2 1.07711E-2 1.00907E-2 1.58939E-2 1.82681E-2 1.80597E-2 1.8692E-2 1.87911E-2 2.69222E-2 3.85747E-2 4.58054E-2 4.86659E-2 4.60995E-2 4.47288E-2 3.71113E-2 2.00523E-2 1.28681E-2 1.67331E-2 1.76892E-2 1.65745E-2 2.2383E-2 3.66952E-2 4.96719E-2 5.1004E-2 4.53866E-2 3.72118E-2 3.70434E-2 3.01801E-2 -9999 -9999 -9999 -9999 -9999 -9999 -9999 -9999 -9999
-9999 -9999 -9999 -9999 -9999 -9999 -9999 -9999 -9999 -9999 -9999 -9999 -9999 -9999 -9999 -9999 -9999 -9999 -9999 -9999 -9999 -9999 -9999 -9999 -9999 -9999 -9999 -9999 -9999 -9999 -9999 -9999 -9999 -9999 -9999 -9999 -9999 -9999 -9999 -9999 -9999 -9999 -9999 -9999 -9999 -9999 -9999 -9999 -9999 -9999 -9999 -9999 -9999 -9999 -9999 -9999 -9999 -9999 -9999 -9999 -9999 -9999 -9999 -9999 -9999 -9999 -9999 -9999 -9999 -9999 -9999 -9999 -9999 -9999 -9999 -9999 -9999 -9999 -9999 -9999 -9999 -9999 -9999 -9999 -9999 -9999 -9999 -9999 -9999 -9999 -9999 -9999 -9999 -9999 -9999 -9999 -9999 -9999 -9999 -9999 -9999 -9999 -9999 -9999 -9999 -9999 -9999 -9999 -9999 -9999 -9999 -9999 -9999 -9999 -9999 -9999 -9999 -9999 -9999 -9999 -9999 -9999 -9999 -9999 -9999 -9999 -9999 -9999 -9999 -9999 -9999 -9999 -9999 -9999 -9999 -9999 -9999 -9999 -9999 -9999 -9999 -9999 -9999 -9999 -9999 -9999 -9999 -9999 -9999 -9999 -9999 -9999 -9999 -9999 2.91268E-2 2.86974E-2 2.81272E-2 2.61131E-2 2.59112E-2 2.58947E-2 2.6116E-2 2.65801E-2 2.69867E-2 2.71394E-2 6.28523E-2 6.28523E-2 6.57966E-2 6.71404E-2 6.80198E-2 6.84306E-2 6.69828E-2 6.80878E-2 6.89676E-2 6.90225E-2 6.737E-2 6.39974E-2 6.05836E-2 6.06216E-2 3.00442E-2 2.43168E-2 2.09855E-2 2.00327E-2 2.19597E-2 2.05666E-2 4.24075E-2 4.06135E-2 3.4685E-2 3.54515E-2 3.61388E-2 3.67231E-2 4.00295E-2 4.06359E-2 4.37768E-2 5.75542E-2 6.24614E-2 6.99855E-2 7.60686E-2 7.76349E-2 7.80156E-2 7.81526E-2 7.81329E-2 7.8035E-2 7.79865E-2 7.8212E-2 7.85632E-2 7.89928E-2 7.90211E-2 7.89259E-2 7.8979E-2 7.90503E-2 7.91603E-2 7.92766E-2 7.92226E-2 1.16842E-2 1.1939E-2 1.17088E-2 1.14347E-2 1.15553E-2 9.62153E-3 9.60796E-3 9.62501E-3 9.60467E-3 9.49384E-3 8.61724E-3 6.54736E-3 6.49676E-3 5.80789E-3 6.04217E-3 9.6452E-3 1.60516E-2 2.306E-2 2.81029E-2 2.61655E-2 2.93402E-2 2.64277E-2 3.24528E-2 4.78993E-2 5.42824E-2 5.00306E-2 4.34804E-2 3.84223E-2 2.82477E-2 1.31894E-2 1.36692E-2 1.66073E-2 1.33848E-2 1.16758E-2 1.36769E-2 2.50665E-2 3.9107E-2 4.45314E-2 4.12366E-2 3.78935E-2 3.57425E-2 3.27668E-2 2.82759E-2 -9999 -9999 -9999 -9999 -9999 -9999 -9999 -9999
-9999 -9999 -9999 -9999 -9999 -9999 -9999 -9999 -9999 -9999 -9999 -9999 -9999 -9999 -9999 -9999 -9999 -9999 -9999 -9999 -9999 -9999 -9999 -9999 -9999 -9999 -9999 -9999 -9999 -9999 -9999 -9999 -9999 -9999 -9999 -9999 -9999 -9999 -9999 -9999 -9999 -9999 -9999 -9999 -9999 -9999 -9999 -9999 -9999 -9999 -9999 -9999 -9999 -9999 -9999 -9999 -9999 -9999 -9999 -9999 -9999 -9999 -9999 -9999 -9999 -9999 -9999 -9999 -9999 -9999 -9999 -9999 -9999 -9999 -9999 -9999 -9999 -9999 -9999 -9999 -9999 -9999 -9999 -9999 -9999 -9999 -9999 -9999 -9999 -9999 -9999 -9999 -9999 -9999 -9999 -9999 -9999 -9999 -9999 -9999 -9999 -9999 -9999 -9999 -9999 -9999 -9999 -9999 -9999 -9999 -9999 -9999 -9999 -9999 -9999 -9999 -9999 -9999 -9999 -9999 -9999 -9999 -9999 -9999 -9999 -9999 -9999 -9999 -9999 -9999 -9999 -9999 -9999 -9999 -9999 -9999 -9999 -9999 -9999 -9999 -9999 -9999 -9999 -9999 -9999 -9999 -9999 -9999 -9999 -9999 -9999 -9999 -9999 2.96974E-2 2.92179E-2 2.67727E-2 2.60918E-2 2.58875E-2 2.32826E-2 2.35636E-2 2.42369E-2 2.5273E-2 2.58823E-2 6.50303E-2 6.6097E-2 6.70233E-2 6.46588E-2 6.55987E-2 6.63739E-2 6.64292E-2 6.64846E-2 6.70382E-2 6.75911E-2 6.79775E-2 6.88354E-2 6.62115E-2 6.24415E-2 5.97601E-2 2.94928E-2 2.55006E-2 2.36275E-2 2.06107E-2 1.66105E-2 1.67167E-2 1.57955E-2 3.77652E-2 3.45997E-2 3.56029E-2 3.65423E-2 3.72123E-2 4.29077E-2 5.16853E-2 4.62003E-2 5.99295E-2 6.69429E-2 6.93485E-2 7.5656E-2 7.6914E-2 7.70803E-2 7.71795E-2 7.73101E-2 7.72798E-2 7.72095E-2 7.74117E-2 7.77231E-2 7.85038E-2 7.8478E-2 7.84463E-2 7.84463E-2 7.84404E-2 7.84653E-2 1.19469E-2 1.26549E-2 1.26431E-2 1.19507E-2 1.26657E-2 1.17846E-2 1.1773E-2 1.24601E-2 1.15103E-2 1.09872E-2 8.09926E-3 7.58926E-3 6.78925E-3 7.54332E-3 1.04729E-2 1.12005E-2 9.40125E-3 1.03045E-2 1.77328E-2 3.58103E-2 4.37655E-2 4.18116E-2 4.14347E-2 4.04676E-2 3.82873E-2 4.02886E-2 3.5837E-2 2.78086E-2 2.25324E-2 1.94606E-2 1.21853E-2 8.46918E-3 1.15912E-2 1.42815E-2 1.23662E-2 1.13434E-2 1.13279E-2 1.48829E-2 2.38997E-2 3.16087E-2 3.51236E-2 3.78758E-2 3.74613E-2 3.13148E-2 2.94284E-2 -9999 -9999 -9999 -9999 -9999 -9999 -9999 -9999
-9999 -9999 -9999 -9999 -9999 -9999 -9999 -9999 -9999 -9999 -9999 -9999 -9999 -9999 -9999 -9999 -9999 -9999 -9999 -9999 -9999 -9999 -9999 -9999 -9999 -9999 -9999 -9999 -9999 -9999 -9999 -9999 -9999 -9999 -9999 -9999 -9999 -9999 -9999 -9999 -9999 -9999 -9999 -9999 -9999 -9999 -9999 -9999 -9999 -9999 -9999 -9999 -9999 -9999 -9999 -9999 -9999 -9999 -9999 -9999 -9999 -9999 -9999 -9999 -9999 -9999 -9999 -9999 -9999 -9999 -9999 -9999 -9999 -9999 -9999 -9999 -9999 -9999 -9999 -9999 -9999 -9999 -9999 -9999 -9999 -9999 -9999 -9999 -9999 -9999 -9999 -9999 -9999 -9999 -9999 -9999 -9999 -9999 -9999 -9999 -9999 -9999 -9999 -9999 -9999 -9999 -9999 -9999 -9999 -9999 -9999 -9999 -9999 -9999 -9999 -9999 -9999 -9999 -9999 -9999 -9999 -9999 -9999 -9999 -9999 -9999 -9999 -9999 -9999 -9999 -9999 -9999 -9999 -9999 -9999 -9999 -9999 -9999 -9999 -9999 -9999 -9999 -9999 -9999 -9999 -9999 -9999 -9999 -9999 -9999 -9999 -9999 2.99689E-2 2.77415E-2 2.69958E-2 2.63667E-2 2.59037E-2 2.32581E-2 2.35767E-2 2.41741E-2 2.23448E-2 2.35719E-2 2.60275E-2 6.70981E-2 6.89128E-2 6.68721E-2 6.55433E-2 6.60416E-2 6.66507E-2 6.67061E-2 6.64846E-2 6.80757E-2 6.81925E-2 6.62712E-2 6.56658E-2 6.36394E-2 6.04823E-2 5.73381E-2 2.94692E-2 2.6941E-2 2.32043E-2 1.90349E-2 1.52988E-2 1.91198E-2 1.44478E-2 3.53823E-2 3.48713E-2 3.57435E-2 3.68038E-2 3.78568E-2 4.09482E-2 4.64997E-2 5.78382E-2 4.98148E-2 5.42264E-2 7.16028E-2 7.58011E-2 7.67508E-2 7.67985E-2 7.6914E-2 7.71696E-2 7.73304E-2 7.73913E-2 7.7535E-2 7.9613E-2 7.74424E-2 7.72597E-2 7.71995E-2 7.71596E-2 1.24256E-2 1.13229E-2 1.14991E-2 1.241E-2 1.25359E-2 1.24476E-2 1.14213E-2 1.11731E-2 1.12475E-2 1.13337E-2 1.08138E-2 7.44748E-3 6.33243E-3 8.08351E-3 1.09177E-2 2.05008E-2 2.57976E-2 2.75133E-2 1.9333E-2 1.5287E-2 2.63565E-2 4.04765E-2 5.25081E-2 5.30382E-2 4.75357E-2 3.78237E-2 2.99565E-2 1.90427E-2 1.16824E-2 9.59132E-3 1.04257E-2 1.10056E-2 1.00598E-2 1.0913E-2 1.57845E-2 1.54053E-2 1.02413E-2 1.24305E-2 1.3996E-2 1.24433E-2 1.88682E-2 2.52595E-2 3.20834E-2 3.7467E-2 3.80572E-2 3.39414E-2 2.89626E-2 -9999 -9999 -9999 -9999 -9999 -9999 -9999 -9999
-9999 -9999 -9999 -9999 -9999 -9999 -9999 -9999 -9999 -9999 -9999 -9999 -9999 -9999 -9999 -9999 -9999 -9999 -9999 -9999 -9999 -9999 -9999 -9999 -9999 -9999 -9999 -9999 -9999 -9999 -9999 -9999 -9999 -9999 -9999 -9999 -9999 -9999 -9999 -9999 -9999 -9999 -9999 -9999 -9999 -9999 -9999 -9999 -9999 -9999 -9999 -9999 -9999 -9999 -9999 -9999 -9999 -9999 -9999 -9999 -9999 -9999 -9999 -9999 -9999 -9999 -9999 -9999 -9999 -9999 -9999 -9999 -9999 -9999 -9999 -9999 -9999 -9999 -9999 -9999 -9999 -9999 -9999 -9999 -9999 -9999 -9999 -9999 -9999 -9999 -9999 -9999 -9999 -9999 -9999 -9999 -9999 -9999 -9999 -9999 -9999 -9999 -9999 -9999 -9999 -9999 -9999 -9999 -9999 -9999 -9999 -9999 -9999 -9999 -9999 -9999 -9999 -9999 -9999 -9999 -9999 -9999 -9999 -9999 -9999 -9999 -9999 -9999 -9999 -9999 -9999 -9999 -9999 -9999 -9999 -9999 -9999 -9999 -9999 -9999 -9999 -9999 -9999 -9999 -9999 -9999 -9999 -9999 -9999 3.0882E-2 3.03229E-2 2.9798E-2 2.75108E-2 2.69037E-2 2.414E-2 2.36133E-2 2.33303E-2 2.32328E-2 2.34046E-2 2.40153E-2 2.40597E-2 2.57026E-2 2.65577E-2 6.79669E-2 6.74057E-2 6.8198E-2 6.65954E-2 6.66507E-2 6.73147E-2 6.94782E-2 6.88938E-2 6.80173E-2 6.51162E-2 6.50613E-2 6.45678E-2 6.27718E-2 6.00129E-2 5.71432E-2 2.9609E-2 2.71666E-2 2.44385E-2 2.4639E-2 2.4143E-2 1.82443E-2 1.47296E-2 3.51656E-2 3.48775E-2 3.55564E-2 3.65195E-2 4.06544E-2 4.16443E-2 4.45633E-2 5.02072E-2 4.45468E-2 5.95833E-2 7.39186E-2 7.58694E-2 7.6427E-2 7.65185E-2 7.67413E-2 7.71001E-2 7.94397E-2 7.95925E-2 7.9572E-2 7.73405E-2 7.70803E-2 7.69237E-2 7.6885E-2 1.21458E-2 1.20381E-2 1.21025E-2 1.22671E-2 1.24141E-2 1.21568E-2 9.57906E-3 7.19535E-3 6.7578E-3 8.4052E-3 9.97748E-3 8.28361E-3 8.20787E-3 1.11094E-2 1.53031E-2 1.88725E-2 3.32367E-2 4.36767E-2 4.30256E-2 3.64908E-2 2.79577E-2 3.21105E-2 4.25274E-2 4.11211E-2 3.36056E-2 2.74747E-2 1.74165E-2 1.12311E-2 8.40608E-3 5.79716E-3 1.10788E-2 1.93067E-2 2.29521E-2 2.16793E-2 1.82573E-2 1.58789E-2 1.31584E-2 9.95074E-3 7.06564E-3 1.65187E-2 1.65789E-2 1.54227E-2 2.6369E-2 3.23858E-2 3.25595E-2 3.27028E-2 3.50322E-2 2.91723E-2 -9999 -9999 -9999 -9999 -9999 -9999 -9999 -9999
-9999 -9999 -9999 -9999 -9999 -9999 -9999 -9999 -9999 -9999 -9999 -9999 -9999 -9999 -9999 -9999 -9999 -9999 -9999 -9999 -9999 -9999 -9999 -9999 -9999 -9999 -9999 -9999 -9999 -9999 -9999 -9999 -9999 -9999 -9999 -9999 -9999 -9999 -9999 -9999 -9999 -9999 -9999 -9999 -9999 -9999 -9999 -9999 -9999 -9999 -9999 -9999 -9999 -9999 -9999 -9999 -9999 -9999 -9999 -9999 -9999 -9999 -9999 -9999 -9999 -9999 -9999 -9999 -9999 -9999 -9999 -9999 -9999 -9999 -9999 -9999 -9999 -9999 -9999 -9999 -9999 -9999 -9999 -9999 -9999 -9999 -9999 -9999 -9999 -9999 -9999 -9999 -9999 -9999 -9999 -9999 -9999 -9999 -9999 -9999 -9999 -9999 -9999 -9999 -9999 -9999 -9999 -9999 -9999 -9999 -9999 -9999 -9999 -9999 -9999 -9999 -9999 -9999 -9999 -9999 -9999 -9999 -9999 -9999 -9999 -9999 -9999 -9999 -9999 -9999 -9999 -9999 -9999 -9999 -9999 -9999 -9999 -9999 -9999 -9999 -9999 -9999 -9999 -9999 -9999 -9999 -9999 -9999 3.14316E-2 3.08056E-2 2.80485E-2 2.7268E-2 2.46468E-2 2.41174E-2 2.36133E-2 2.33303E-2 2.32891E-2 2.32463E-2 2.49639E-2 2.24739E-2 2.35982E-2 2.52585E-2 2.65577E-2 6.53426E-2 6.75591E-2 6.62732E-2 6.49748E-2 6.66016E-2 6.73175E-2 6.78676E-2 6.76476E-2 6.66016E-2 6.51162E-2 6.39664E-2 6.3585E-2 6.19653E-2 5.97539E-2 5.7485E-2 5.46482E-2 3.06452E-2 2.82361E-2 2.38462E-2 1.96208E-2 1.76168E-2 1.15422E-2 3.49825E-2 3.47938E-2 3.5125E-2 3.87713E-2 4.29366E-2 4.13884E-2 4.71517E-2 5.50188E-2 5.96865E-2 7.13691E-2 7.45744E-2 7.59617E-2 7.62472E-2 7.63386E-2 7.65805E-2 7.888E-2 7.92098E-2 7.94397E-2 7.73202E-2 7.70311E-2 7.67889E-2 1.19591E-2 1.19024E-2 1.1925E-2 1.18131E-2 1.18242E-2 1.19706E-2 1.11619E-2 7.3303E-3 5.74588E-3 1.0978E-2 1.16544E-2 4.79654E-3 5.23535E-3 8.57057E-3 1.03258E-2 1.2927E-2 1.77763E-2 2.01951E-2 2.76241E-2 3.95487E-2 3.95508E-2 3.85548E-2 3.45382E-2 3.52401E-2 3.12159E-2 2.0456E-2 1.3183E-2 8.853E-3 6.03491E-3 6.17164E-3 5.21595E-3 8.72499E-3 2.39679E-2 3.6389E-2 3.77373E-2 2.7536E-2 1.43023E-2 8.18778E-3 7.41745E-3 1.03496E-2 1.32249E-2 1.45395E-2 1.66768E-2 1.34965E-2 2.34646E-2 3.12746E-2 3.40436E-2 3.20175E-2 3.62885E-2 3.03395E-2 -9999 -9999 -9999 -9999 -9999 -9999 -9999 -9999
-9999 -9999 -9999 -9999 -9999 -9999 -9999 -9999 -9999 -9999 -9999 -9999 -9999 -9999 -9999 -9999 -9999 -9999 -9999 -9999 -9999 -9999 -9999 -9999 -9999 -9999 -9999 -9999 -9999 -9999 -9999 -9999 -9999 -9999 -9999 -9999 -9999 -9999 -9999 -9999 -9999 -9999 -9999 -9999 -9999 -9999 -9999 -9999 -9999 -9999 -9999 -9999 -9999 -9999 -9999 -9999 -9999 -9999 -9999 -9999 -9999 -9999 -9999 -9999 -9999 -9999 -9999 -9999 -9999 -9999 -9999 -9999 -9999 -9999 -9999 -9999 -9999 -9999 -9999 -9999 -9999 -9999 -9999 -9999 -9999 -9999 -9999 -9999 -9999 -9999 -9999 -9999 -9999 -9999 -9999 -9999 -9999 -9999 -9999 -9999 -9999 -9999 -9999 -9999 -9999 -9999 -9999 -9999 -9999 -9999 -9999 -9999 -9999 -9999 -9999 -9999 -9999 -9999 -9999 -9999 -9999 -9999 -9999 -9999 -9999 -9999 -9999 -9999 -9999 -9999 -9999 -9999 -9999 -9999 -9999 -9999 -9999 -9999 -9999 -9999 -9999 -9999 -9999 -9999 -9999 -9999 -9999 3.22575E-2 3.18389E-2 2.9123E-2 2.79543E-2 2.50942E-2 2.44574E-2 2.40088E-2 2.3516E-2 2.32625E-2 2.2197E-2 2.48912E-2 2.21766E-2 2.23432E-2 2.32741E-2 2.48298E-2 2.35594E-2 2.42478E-2 6.78143E-2 6.88551E-2 6.80325E-2 6.74826E-2 6.76476E-2 6.8307E-2 6.85813E-2 6.56685E-2 6.62161E-2 6.40756E-2 6.05726E-2 5.9206E-2 5.75558E-2 5.56093E-2 5.39999E-2 5.31574E-2 2.83283E-2 2.37294E-2 2.05426E-2 1.52437E-2 1.08916E-2 3.84284E-2 4.108E-2 4.09208E-2 4.4258E-2 4.22122E-2 4.2987E-2 5.14993E-2 5.66017E-2 6.91569E-2 7.27404E-2 1.01414E-2 1.20096E-2 1.25199E-2 1.26883E-2 1.22078E-2 1.25483E-2 1.19706E-2 1.29893E-2 1.24486E-2 1.22338E-2 1.20488E-2 1.18464E-2 1.17911E-2 1.18131E-2 1.15764E-2 1.14097E-2 1.13264E-2 8.85212E-3 1.08443E-2 1.46938E-2 1.57126E-2 1.40415E-2 1.20787E-2 1.20324E-2 1.07556E-2 1.10924E-2 1.07403E-2 1.18096E-2 1.46047E-2 1.55606E-2 2.04468E-2 2.03953E-2 1.91766E-2 2.57008E-2 2.64259E-2 1.85151E-2 1.06737E-2 7.64832E-3 7.25272E-3 8.09599E-3 7.59789E-3 1.20156E-2 1.63579E-2 2.7141E-2 3.08839E-2 2.55807E-2 1.52592E-2 8.01918E-3 1.26288E-2 1.30074E-2 1.20217E-2 1.25766E-2 1.12582E-2 1.70375E-2 1.53934E-2 2.1656E-2 2.29692E-2 2.46609E-2 2.81863E-2 2.99463E-2 3.01473E-2 2.72724E-2 2.57858E-2 2.58409E-2 2.74499E-2 3.48055E-2 3.55324E-2 -9999 -9999
-9999 -9999 -9999 -9999 -9999 -9999 -9999 -9999 -9999 -9999 -9999 -9999 -9999 -9999 -9999 -9999 -9999 -9999 -9999 -9999 -9999 -9999 -9999 -9999 -9999 -9999 -9999 -9999 -9999 -9999 -9999 -9999 -9999 -9999 -9999 -9999 -9999 -9999 -9999 -9999 -9999 -9999 -9999 -9999 -9999 -9999 -9999 -9999 -9999 -9999 -9999 -9999 -9999 -9999 -9999 -9999 -9999 -9999 -9999 -9999 -9999 -9999 -9999 -9999 -9999 -9999 -9999 -9999 -9999 -9999 -9999 -9999 -9999 -9999 -9999 -9999 -9999 -9999 -9999 -9999 -9999 -9999 -9999 -9999 -9999 -9999 -9999 -9999 -9999 -9999 -9999 -9999 -9999 -9999 -9999 -9999 -9999 -9999 -9999 -9999 -9999 -9999 -9999 -9999 -9999 -9999 -9999 -9999 -9999 -9999 -9999 -9999 -9999 -9999 -9999 -9999 -9999 -9999 -9999 -9999 -9999 -9999 -9999 -9999 -9999 -9999 -9999 -9999 -9999 -9999 -9999 -9999 -9999 -9999 -9999 -9999 -9999 -9999 -9999 -9999 -9999 -9999 -9999 -9999 -9999 -9999 3.28603E-2 3.07868E-2 3.015E-2 2.91982E-2 2.65835E-2 2.54914E-2 2.47032E-2 2.40952E-2 2.26354E-2 2.22286E-2 2.21772E-2 2.21781E-2 2.21871E-2 2.23527E-2 2.30838E-2 2.15506E-2 2.34914E-2 2.84634E-2 6.78242E-2 6.69046E-2 6.64936E-2 6.58751E-2 6.58235E-2 6.61846E-2 6.6802E-2 6.70584E-2 6.5564E-2 6.24597E-2 5.99665E-2 5.88828E-2 5.80826E-2 5.6828E-2 5.51624E-2 5.39524E-2 2.83896E-2 2.5957E-2 2.19665E-2 1.54876E-2 1.72039E-2 1.64966E-2 4.56853E-2 5.07448E-2 4.42612E-2 4.14239E-2 5.31717E-2 5.85766E-2 6.35148E-2 7.24539E-2 9.25188E-3 1.10818E-2 1.22928E-2 1.31241E-2 1.20662E-2 1.13056E-2 1.13056E-2 1.24631E-2 1.40148E-2 1.38417E-2 1.41158E-2 1.39152E-2 1.37634E-2 1.3321E-2 1.17911E-2 1.09989E-2 1.02681E-2 1.2091E-2 9.54061E-3 1.17495E-2 1.58129E-2 1.51266E-2 1.42819E-2 1.47756E-2 1.33026E-2 1.27858E-2 1.50674E-2 1.5361E-2 1.60789E-2 1.70014E-2 1.45758E-2 1.5516E-2 1.65304E-2 1.46883E-2 1.53006E-2 1.41167E-2 1.39962E-2 1.44627E-2 1.52891E-2 1.33592E-2 1.15286E-2 1.47317E-2 2.06844E-2 2.60863E-2 2.62389E-2 1.61279E-2 9.45218E-3 8.12332E-3 7.95971E-3 9.41404E-3 1.39755E-2 2.15417E-2 2.60082E-2 2.41165E-2 1.71276E-2 2.49537E-2 2.41095E-2 2.39987E-2 2.57916E-2 2.74182E-2 2.72625E-2 3.06126E-2 2.93848E-2 2.81979E-2 2.79935E-2 3.20761E-2 3.03637E-2 3.60704E-2 4.0587E-2 3.61574E-2
-9999 -9999 -9999 -9999 -9999 -9999 -9999 -9999 -9999 -9999 -9999 -9999 -9999 -9999 -9999 -9999 -9999 -9999 -9999 -9999 -9999 -9999 -9999 -9999 -9999 -9999 -9999 -9999 -9999 -9999 -9999 -9999 -9999 -9999 -9999 -9999 -9999 -9999 -9999 -9999 -9999 -9999 -9999 -9999 -9999 -9999 -9999 -9999 -9999 -9999 -9999 -9999 -9999 -9999 -9999 -9999 -9999 -9999 -9999 -9999 -9999 -9999 -9999 -9999 -9999 -9999 -9999 -9999 -9999 -9999 -9999 -9999 -9999 -9999 -9999 -9999 -9999 -9999 -9999 -9999 -9999 -9999 -9999 -9999 -9999 -9999 -9999 -9999 -9999 -9999 -9999 -9999 -9999 -9999 -9999 -9999 -9999 -9999 -9999 -9999 -9999 -9999 -9999 -9999 -9999 -9999 -9999 -9999 -9999 -9999 -9999 -9999 -9999 -9999 -9999 -9999 -9999 -9999 -9999 -9999 -9999 -9999 -9999 -9999 -9999 -9999 -9999 -9999 -9999 -9999 -9999 -9999 -9999 -9999 -9999 -9999 -9999 -9999 -9999 -9999 -9999 -9999 -9999 -9999 -9999 -9999 3.14967E-2 3.08739E-2 2.97428E-2 2.8829E-2 2.65835E-2 2.5811E-2 2.49695E-2 2.55862E-2 2.26861E-2 2.22599E-2 2.21809E-2 2.22159E-2 2.22368E-2 2.24041E-2 2.00595E-2 2.58438E-2 2.74562E-2 2.56792E-2 6.80781E-2 6.73143E-2 6.70584E-2 6.65965E-2 6.63392E-2 6.66993E-2 6.74852E-2 6.56315E-2 6.49417E-2 6.42622E-2 6.05147E-2 5.87218E-2 5.80296E-2 5.72945E-2 5.62647E-2 5.32438E-2 5.23513E-2 2.82381E-2 2.69011E-2 2.00884E-2 1.95264E-2 2.31287E-2 5.54264E-2 4.80895E-2 5.02996E-2 5.5838E-2 6.35133E-2 6.35317E-2 1.25547E-2 7.44546E-3 9.59892E-3 1.17273E-2 1.27221E-2 1.29007E-2 1.19814E-2 1.12496E-2 1.09423E-2 1.17555E-2 1.36216E-2 1.40023E-2 1.38783E-2 1.32525E-2 1.32981E-2 1.38783E-2 1.34492E-2 1.31459E-2 1.4402E-2 1.43545E-2 1.55824E-2 1.30048E-2 1.19349E-2 1.21485E-2 1.25747E-2 1.29214E-2 1.44051E-2 1.66023E-2 1.75198E-2 1.81146E-2 1.97788E-2 1.81429E-2 1.76867E-2 1.82791E-2 1.84169E-2 1.87986E-2 1.53228E-2 1.74253E-2 2.54335E-2 2.92321E-2 2.6108E-2 1.83118E-2 1.63001E-2 2.51851E-2 2.80686E-2 2.98075E-2 2.17957E-2 1.11876E-2 1.07068E-2 1.58472E-2 1.80447E-2 1.83725E-2 2.76873E-2 3.68205E-2 3.70398E-2 3.16355E-2 2.60898E-2 2.48163E-2 2.33174E-2 2.60861E-2 2.80289E-2 2.79907E-2 2.96696E-2 3.0003E-2 3.25713E-2 3.34762E-2 3.22533E-2 3.13277E-2 3.97118E-2 4.26304E-2 4.85937E-2 4.16231E-2
-9999 -9999 -9999 -9999 -9999 -9999 -9999 -9999 -9999 -9999 -9999 -9999 -9999 -9999 -9999 -9999 -9999 -9999 -9999 -9999 -9999 -9999 -9999 -9999 -9999 -9999 -9999 -9999 -9999 -9999 -9999 -9999 -9999 -9999 -9999 -9999 -9999 -9999 -9999 -9999 -9999 -9999 -9999 -9999 -9999 -9999 -9999 -9999 -9999 -9999 -9999 -9999 -9999 -9999 -9999 -9999 -9999 -9999 -9999 -9999 -9999 -9999 -9999 -9999 -9999 -9999 -9999 -9999 -9999 -9999 -9999 -9999 -9999 -9999 -9999 -9999 -9999 -9999 -9999 -9999 -9999 -9999 -9999 -9999 -9999 -9999 -9999 -9999 -9999 -9999 -9999 -9999 -9999 -9999 -9999 -9999 -9999 -9999 -9999 -9999 -9999 -9999 -9999 -9999 -9999 -9999 -9999 -9999 -9999 -9999 -9999 -9999 -9999 -9999 -9999 -9999 -9999 -9999 -9999 -9999 -9999 -9999 -9999 -9999 -9999 -9999 -9999 -9999 -9999 -9999 -9999 -9999 -9999 -9999 -9999 -9999 -9999 -9999 -9999 -9999 -9999 -9999 -9999 -9999 -9999 3.21404E-2 3.18162E-2 3.07868E-2 2.83531E-2 2.71281E-2 2.63431E-2 2.67247E-2 2.61417E-2 2.33626E-2 2.28147E-2 2.23446E-2 2.21766E-2 1.94892E-2 1.95092E-2 2.44641E-2 2.47619E-2 2.56676E-2 2.72287E-2 2.55281E-2 6.53261E-2 6.46558E-2 6.45597E-2 6.42707E-2 6.42494E-2 6.4356E-2 6.51543E-2 6.62651E-2 6.65281E-2 6.41427E-2 6.25718E-2 5.7349E-2 5.61948E-2 5.57019E-2 5.52151E-2 5.35424E-2 5.24886E-2 2.92578E-2 2.79692E-2 2.48581E-2 2.39248E-2 2.86131E-2 5.24693E-2 4.76371E-2 5.30531E-2 4.77567E-2 4.85323E-2 4.89967E-2 1.46041E-2 7.56591E-3 8.49796E-3 1.18119E-2 1.34453E-2 1.30987E-2 1.21228E-2 1.12496E-2 1.08032E-2 1.09702E-2 1.18119E-2 1.23212E-2 1.23212E-2 1.21795E-2 1.29604E-2 1.37039E-2 1.39472E-2 1.42103E-2 1.40984E-2 1.62331E-2 1.62899E-2 1.40484E-2 1.58031E-2 1.3874E-2 1.41209E-2 1.82536E-2 1.4872E-2 1.44419E-2 1.77148E-2 1.85368E-2 1.9321E-2 2.02535E-2 1.75888E-2 1.47205E-2 1.38835E-2 1.56679E-2 1.46936E-2 1.87008E-2 2.62972E-2 2.49532E-2 1.97714E-2 1.51212E-2 2.05865E-2 3.29986E-2 3.34926E-2 2.65357E-2 1.76253E-2 1.72563E-2 2.40143E-2 3.00198E-2 2.83556E-2 2.3004E-2 3.16491E-2 4.29064E-2 4.1338E-2 3.58402E-2 3.14279E-2 3.06311E-2 2.88295E-2 2.80182E-2 2.7885E-2 2.86904E-2 2.87653E-2 3.24582E-2 3.41606E-2 3.52201E-2 3.41269E-2 3.46252E-2 4.40821E-2 4.62864E-2 4.24925E-2 4.26775E-2
-9999 -9999 -9999 -9999 -9999 -9999 -9999 -9999 -9999 -9999 -9999 -9999 -9999 -9999 -9999 -9999 -9999 -9999 -9999 -9999 -9999 -9999 -9999 -9999 -9999 -9999 -9999 -9999 -9999 -9999 -9999 -9999 -9999 -9999 -9999 -9999 -9999 -9999 -9999 -9999 -9999 -9999 -9999 -9999 -9999 -9999 -9999 -9999 -9999 -9999 -9999 -9999 -9999 -9999 -9999 -9999 -9999 -9999 -9999 -9999 -9999 -9999 -9999 -9999 -9999 -9999 -9999 -9999 -9999 -9999 -9999 -9999 -9999 -9999 -9999 -9999 -9999 -9999 -9999 -9999 -9999 -9999 -9999 -9999 -9999 -9999 -9999 -9999 -9999 -9999 -9999 -9999 -9999 -9999 -9999 -9999 -9999 -9999 -9999 -9999 -9999 -9999 -9999 -9999 -9999 -9999 -9999 -9999 -9999 -9999 -9999 -9999 -9999 -9999 -9999 -9999 -9999 -9999 -9999 -9999 -9999 -9999 -9999 -9999 -9999 -9999 -9999 -9999 -9999 -9999 -9999 -9999 -9999 -9999 -9999 -9999 -9999 -9999 -9999 -9999 -9999 -9999 -9999 -9999 -9999 3.3333E-2 3.27544E-2 3.15875E-2 2.9131E-2 2.80243E-2 2.79107E-2 2.68783E-2 2.4235E-2 2.35527E-2 2.29576E-2 2.24854E-2 1.96308E-2 2.44288E-2 2.44527E-2 2.45112E-2 2.47379E-2 2.54805E-2 2.40756E-2 2.52888E-2 6.54214E-2 6.52604E-2 6.53135E-2 6.49949E-2 6.45159E-2 6.44626E-2 6.51012E-2 6.6423E-2 6.4612E-2 6.63704E-2 6.30212E-2 5.90478E-2 5.63425E-2 5.58003E-2 5.56925E-2 5.54243E-2 5.47344E-2 5.42635E-2 5.6561E-2 2.99692E-2 3.19774E-2 2.64925E-2 4.97222E-2 5.05885E-2 4.15165E-2 3.24759E-2 3.00499E-2 3.97809E-2 5.17769E-2 1.11619E-2 7.5447E-3 1.15302E-2 1.33095E-2 1.32752E-2 1.22645E-2 1.13336E-2 1.05262E-2 9.84185E-3 9.09343E-3 8.85804E-3 9.62581E-3 1.09145E-2 1.27816E-2 1.43878E-2 1.45396E-2 1.49919E-2 1.71062E-2 1.51542E-2 1.55939E-2 1.52252E-2 1.63242E-2 1.64846E-2 1.55747E-2 1.23712E-2 1.66437E-2 1.49306E-2 1.48293E-2 1.45815E-2 1.6777E-2 1.97881E-2 1.72443E-2 1.68692E-2 2.08753E-2 1.74942E-2 1.32821E-2 1.5147E-2 2.31351E-2 2.50834E-2 2.23952E-2 2.20905E-2 2.42749E-2 3.46963E-2 3.40621E-2 2.98169E-2 2.56022E-2 2.75728E-2 3.66221E-2 4.14041E-2 3.35509E-2 2.77254E-2 3.4389E-2 4.55463E-2 4.3174E-2 3.81989E-2 3.73102E-2 3.34329E-2 2.90727E-2 3.27956E-2 3.82837E-2 3.80292E-2 3.91497E-2 3.94333E-2 4.46119E-2 4.46141E-2 3.95898E-2 3.71089E-2 4.05684E-2 3.7329E-2 3.87274E-2 -9999
-9999 -9999 -9999 -9999 -9999 -9999 -9999 -9999 -9999 -9999 -9999 -9999 -9999 -9999 -9999 -9999 -9999 -9999 -9999 -9999 -9999 -9999 -9999 -9999 -9999 -9999 -9999 -9999 -9999 -9999 -9999 -9999 -9999 -9999 -9999 -9999 -9999 -9999 -9999 -9999 -9999 -9999 -9999 -9999 -9999 -9999 -9999 -9999 -9999 -9999 -9999 -9999 -9999 -9999 -9999 -9999 -9999 -9999 -9999 -9999 -9999 -9999 -9999 -9999 -9999 -9999 -9999 -9999 -9999 -9999 -9999 -9999 -9999 -9999 -9999 -9999 -9999 -9999 -9999 -9999 -9999 -9999 -9999 -9999 -9999 -9999 -9999 -9999 -9999 -9999 -9999 -9999 -9999 -9999 -9999 -9999 -9999 -9999 -9999 -9999 -9999 -9999 -9999 -9999 -9999 -9999 -9999 -9999 -9999 -9999 -9999 -9999 -9999 -9999 -9999 -9999 -9999 -9999 -9999 -9999 -9999 -9999 -9999 -9999 -9999 -9999 -9999 -9999 -9999 -9999 -9999 -9999 -9999 -9999 -9999 -9999 -9999 3.58904E-2 -9999 -9999 -9999 -9999 -9999 -9999 -9999 3.45675E-2 3.40696E-2 3.29942E-2 3.16577E-2 3.07368E-2 2.96785E-2 2.82939E-2 2.52758E-2 2.4069E-2 2.326E-2 2.53831E-2 2.47109E-2 2.44314E-2 2.44934E-2 2.45853E-2 2.47742E-2 2.2626E-2 2.36681E-2 2.66994E-2 6.33258E-2 6.57373E-2 6.30765E-2 6.56844E-2 6.24762E-2 6.51543E-2 6.27766E-2 6.38722E-2 6.50526E-2 6.53627E-2 6.35888E-2 6.16061E-2 5.8339E-2 5.73881E-2 5.53034E-2 5.53034E-2 5.53034E-2 5.66706E-2 5.71111E-2 5.96641E-2 2.68732E-2 2.64749E-2 5.90662E-2 5.36902E-2 4.73744E-2 4.06174E-2 3.89256E-2 5.40565E-2 6.03316E-2 9.31735E-3 1.03344E-2 1.38272E-2 1.5449E-2 1.50763E-2 1.41157E-2 1.24062E-2 1.03344E-2 8.43566E-3 9.36731E-3 1.17342E-2 9.66401E-3 1.0258E-2 1.23779E-2 1.46553E-2 1.46786E-2 1.47635E-2 1.48238E-2 1.49063E-2 1.47934E-2 1.45299E-2 1.68785E-2 1.34745E-2 1.3435E-2 1.37881E-2 1.32063E-2 1.41542E-2 1.70204E-2 1.32604E-2 1.66413E-2 1.90799E-2 1.84307E-2 1.46678E-2 2.03173E-2 2.19867E-2 2.29746E-2 3.24936E-2 3.89111E-2 3.8592E-2 3.28267E-2 3.38747E-2 3.12087E-2 3.9817E-2 4.57173E-2 4.51096E-2 3.95879E-2 4.22074E-2 4.55625E-2 4.65843E-2 4.31258E-2 3.88554E-2 4.27773E-2 4.89284E-2 4.99508E-2 4.66421E-2 4.19211E-2 3.30051E-2 2.80824E-2 3.60614E-2 4.40628E-2 4.84963E-2 4.81809E-2 4.61121E-2 4.58961E-2 4.21548E-2 3.35589E-2 2.83056E-2 3.246E-2 -9999 -9999 -9999
-9999 -9999 -9999 -9999 -9999 -9999 -9999 -9999 -9999 -9999 -9999 -9999 -9999 -9999 -9999 -9999 -9999 -9999 -9999 -9999 -9999 -9999 -9999 -9999 -9999 -9999 -9999 -9999 -9999 -9999 -9999 -9999 -9999 -9999 -9999 -9999 -9999 -9999 -9999 -9999 -9999 -9999 -9999 -9999 -9999 -9999 -9999 -9999 -9999 -9999 -9999 -9999 -9999 -9999 -9999 -9999 -9999 -9999 -9999 -9999 -9999 -9999 -9999 -9999 -9999 -9999 -9999 -9999 -9999 -9999 -9999 -9999 -9999 -9999 -9999 -9999 -9999 -9999 -9999 -9999 -9999 -9999 -9999 -9999 -9999 -9999 -9999 -9999 -9999 -9999 -9999 -9999 -9999 -9999 -9999 -9999 -9999 -9999 -9999 -9999 -9999 -9999 -9999 -9999 -9999 -9999 -9999 -9999 -9999 -9999 -9999 -9999 -9999 -9999 -9999 -9999 -9999 -9999 -9999 -9999 -9999 -9999 -9999 -9999 -9999 -9999 -9999 -9999 -9999 -9999 -9999 -9999 -9999 -9999 -9999 -9999 -9999 -9999 -9999 -9999 -9999 -9999 -9999 -9999 3.51201E-2 3.5474E-2 3.47177E-2 3.4265E-2 3.33363E-2 3.18065E-2 3.11683E-2 3.01761E-2 2.744E-2 2.57326E-2 2.87813E-2 2.61031E-2 2.50779E-2 2.44951E-2 2.20103E-2 2.20647E-2 2.21821E-2 2.41433E-2 2.49456E-2 2.62562E-2 6.0256E-2 6.34751E-2 6.39217E-2 6.38227E-2 6.32261E-2 6.29766E-2 6.37541E-2 6.47426E-2 6.53627E-2 6.46405E-2 6.50848E-2 6.25945E-2 5.86767E-2 5.67829E-2 5.65161E-2 5.69972E-2 5.75354E-2 5.72658E-2 5.91315E-2 6.15225E-2 6.18947E-2 3.31314E-2 2.93321E-2 4.21043E-2 3.00652E-2 3.92826E-2 5.29076E-2 5.53324E-2 6.69478E-2 1.04112E-2 1.33682E-2 1.51329E-2 1.54582E-2 1.51854E-2 1.39136E-2 1.04626E-2 1.18625E-2 1.43265E-2 1.52651E-2 1.3855E-2 1.01036E-2 9.68218E-3 1.3454E-2 1.60254E-2 1.63746E-2 1.62831E-2 1.40787E-2 1.39893E-2 1.48817E-2 1.71781E-2 1.39518E-2 1.71442E-2 2.34273E-2 2.54703E-2 2.3148E-2 2.49804E-2 2.31252E-2 1.58607E-2 1.64836E-2 1.99161E-2 2.02282E-2 1.61385E-2 1.81028E-2 3.03841E-2 4.23163E-2 4.99261E-2 5.42216E-2 4.83618E-2 4.3559E-2 4.00339E-2 3.78143E-2 4.25147E-2 4.56196E-2 4.33327E-2 4.37533E-2 4.59113E-2 4.32601E-2 3.85273E-2 3.78966E-2 3.78169E-2 4.25318E-2 5.08217E-2 5.58836E-2 5.53053E-2 4.50695E-2 3.54339E-2 3.29407E-2 4.0452E-2 5.05576E-2 5.35057E-2 4.58613E-2 3.44869E-2 2.74327E-2 2.68848E-2 -9999 -9999 -9999 -9999 -9999 -9999
-9999 -9999 -9999 -9999 -9999 -9999 -9999 -9999 -9999 -9999 -9999 -9999 -9999 -9999 -9999 -9999 -9999 -9999 -9999 -9999 -9999 -9999 -9999 -9999 -9999 -9999 -9999 -9999 -9999 -9999 -9999 -9999 -9999 -9999 -9999 -9999 -9999 -9999 -9999 -9999 -9999 -9999 -9999 -9999 -9999 -9999 -9999 -9999 -9999 -9999 -9999 -9999 -9999 -9999 -9999 -9999 -9999 -9999 -9999 -9999 -9999 -9999 -9999 -9999 -9999 -9999 -9999 -9999 -9999 -9999 -9999 -9999 -9999 -9999 -9999 -9999 -9999 -9999 -9999 -9999 -9999 -9999 -9999 -9999 -9999 -9999 -9999 -9999 -9999 -9999 -9999 -9999 -9999 -9999 -9999 -9999 -9999 -9999 -9999 -9999 -9999 -9999 -9999 -9999 -9999 -9999 -9999 -9999 -9999 -9999 -9999 -9999 -9999 -9999 -9999 -9999 -9999 -9999 -9999 -9999 -9999 -9999 -9999 -9999 -9999 -9999 -9999 -9999 -9999 -9999 -9999 -9999 -9999 -9999 -9999 -9999 -9999 -9999 -9999 -9999 -9999 -9999 -9999 -9999 3.62054E-2 3.5971E-2 3.48559E-2 3.25621E-2 3.14607E-2 3.09274E-2 3.06894E-2 2.93624E-2 3.24433E-2 3.15804E-2 3.04233E-2 2.76367E-2 2.60742E-2 2.4972E-2 2.22284E-2 2.20098E-2 2.37211E-2 2.39684E-2 2.45978E-2 2.31141E-2 5.98311E-2 6.10544E-2 6.19382E-2 6.18457E-2 6.45783E-2 6.45783E-2 6.52884E-2 6.26926E-2 6.23357E-2 6.15458E-2 6.13203E-2 6.27298E-2 6.12658E-2 5.86767E-2 5.85128E-2 5.9328E-2 6.0169E-2 5.98682E-2 6.19643E-2 6.26607E-2 6.3486E-2 3.91937E-2 3.24205E-2 5.15601E-2 4.44375E-2 5.81836E-2 6.58273E-2 7.04185E-2 1.32255E-2 1.47213E-2 1.5122E-2 1.53691E-2 1.54694E-2 1.49528E-2 1.32983E-2 1.40114E-2 1.47348E-2 1.62443E-2 1.69722E-2 1.6382E-2 1.50602E-2 1.18807E-2 1.33682E-2 1.61375E-2 1.63083E-2 1.58992E-2 1.84393E-2 1.77759E-2 1.69176E-2 1.51435E-2 1.37886E-2 1.62119E-2 2.63394E-2 3.42971E-2 3.65085E-2 3.05337E-2 2.01924E-2 1.35799E-2 1.5427E-2 1.48272E-2 1.8948E-2 1.48467E-2 1.93517E-2 3.56593E-2 4.70482E-2 5.243E-2 5.32532E-2 4.43105E-2 3.1721E-2 2.59705E-2 2.58488E-2 2.55948E-2 2.40243E-2 2.26592E-2 2.77873E-2 3.55769E-2 3.50464E-2 3.24895E-2 3.1127E-2 3.56042E-2 4.41583E-2 5.46162E-2 5.9596E-2 5.89021E-2 4.90829E-2 4.601E-2 4.49584E-2 4.71948E-2 4.65043E-2 3.99923E-2 2.56934E-2 2.5883E-2 -9999 -9999 -9999 -9999 -9999 -9999 -9999 -9999
-9999 -9999 -9999 -9999 -9999 -9999 -9999 -9999 -9999 -9999 -9999 -9999 -9999 -9999 -9999 -9999 -9999 -9999 -9999 -9999 -9999 -9999 -9999 -9999 -9999 -9999 -9999 -9999 -9999 -9999 -9999 -9999 -9999 -9999 -9999 -9999 -9999 -9999 -9999 -9999 -9999 -9999 -9999 -9999 -9999 -9999 -9999 -9999 -9999 -9999 -9999 -9999 -9999 -9999 -9999 -9999 -9999 -9999 -9999 -9999 -9999 -9999 -9999 -9999 -9999 -9999 -9999 -9999 -9999 -9999 -9999 -9999 -9999 -9999 -9999 -9999 -9999 -9999 -9999 -9999 -9999 -9999 -9999 -9999 -9999 -9999 -9999 -9999 -9999 -9999 -9999 -9999 -9999 -9999 -9999 -9999 -9999 -9999 -9999 -9999 -9999 -9999 -9999 -9999 -9999 -9999 -9999 -9999 -9999 -9999 -9999 -9999 -9999 -9999 -9999 -9999 -9999 -9999 -9999 -9999 -9999 -9999 -9999 -9999 -9999 -9999 -9999 -9999 -9999 -9999 -9999 -9999 -9999 -9999 -9999 -9999 -9999 -9999 -9999 -9999 -9999 -9999 -9999 3.61614E-2 3.61122E-2 3.51783E-2 3.39516E-2 3.1956E-2 3.09754E-2 3.02683E-2 2.88252E-2 3.23109E-2 3.20491E-2 3.18342E-2 3.12085E-2 2.91039E-2 2.75595E-2 2.60742E-2 2.45123E-2 2.38108E-2 2.35901E-2 2.37294E-2 2.43289E-2 2.30377E-2 6.02088E-2 6.20306E-2 6.2475E-2 6.26556E-2 6.27607E-2 6.22678E-2 6.17672E-2 6.17962E-2 6.18852E-2 6.13682E-2 6.08126E-2 6.13927E-2 6.3739E-2 6.08325E-2 6.15581E-2 6.3981E-2 6.50074E-2 6.51278E-2 6.54733E-2 6.386E-2 6.45166E-2 6.2851E-2 6.19339E-2 5.6611E-2 6.31376E-2 7.01526E-2 7.42978E-2 1.56412E-2 1.5492E-2 1.51854E-2 1.42024E-2 1.34253E-2 1.30263E-2 1.21706E-2 1.57763E-2 1.49834E-2 1.57223E-2 1.70529E-2 1.60794E-2 1.51867E-2 1.30258E-2 7.95255E-3 1.21553E-2 1.56762E-2 1.62831E-2 2.16139E-2 1.97551E-2 1.94884E-2 1.93638E-2 1.78475E-2 1.79083E-2 1.95549E-2 2.54677E-2 3.39477E-2 3.83342E-2 3.17284E-2 2.29238E-2 1.79391E-2 1.90839E-2 2.15953E-2 2.58914E-2 2.22837E-2 2.58866E-2 2.78388E-2 3.30087E-2 3.42614E-2 3.85986E-2 2.87611E-2 1.65377E-2 1.42164E-2 1.5378E-2 1.51583E-2 1.49459E-2 1.7564E-2 1.82724E-2 2.38511E-2 3.24448E-2 4.09093E-2 3.91697E-2 4.34262E-2 5.32295E-2 5.99831E-2 5.80767E-2 5.18127E-2 4.764E-2 4.63034E-2 4.64327E-2 4.08806E-2 3.32691E-2 2.18042E-2 2.09164E-2 -9999 -9999 -9999 -9999 -9999 -9999 -9999 -9999 -9999
-9999 -9999 -9999 -9999 -9999 -9999 -9999 -9999 -9999 -9999 -9999 -9999 -9999 -9999 -9999 -9999 -9999 -9999 -9999 -9999 -9999 -9999 -9999 -9999 -9999 -9999 -9999 -9999 -9999 -9999 -9999 -9999 -9999 -9999 -9999 -9999 -9999 -9999 -9999 -9999 -9999 -9999 -9999 -9999 -9999 -9999 -9999 -9999 -9999 -9999 -9999 -9999 -9999 -9999 -9999 -9999 -9999 -9999 -9999 -9999 -9999 -9999 -9999 -9999 -9999 -9999 -9999 -9999 -9999 -9999 -9999 -9999 -9999 -9999 -9999 -9999 -9999 -9999 -9999 -9999 -9999 -9999 -9999 -9999 -9999 -9999 -9999 -9999 -9999 -9999 -9999 -9999 -9999 -9999 -9999 -9999 -9999 -9999 -9999 -9999 -9999 -9999 -9999 -9999 -9999 -9999 -9999 -9999 -9999 -9999 -9999 -9999 -9999 -9999 -9999 -9999 -9999 -9999 -9999 -9999 -9999 -9999 -9999 -9999 -9999 -9999 -9999 -9999 -9999 -9999 -9999 -9999 -9999 -9999 -9999 -9999 -9999 -9999 -9999 -9999 -9999 3.57231E-2 3.67944E-2 3.69961E-2 3.59241E-2 3.50859E-2 3.33349E-2 3.26131E-2 3.18562E-2 3.46229E-2 3.30282E-2 3.21359E-2 3.12493E-2 2.96066E-2 2.93302E-2 2.87937E-2 2.88782E-2 2.80677E-2 2.56391E-2 2.46992E-2 2.3857E-2 2.35995E-2 2.18161E-2 2.10683E-2 5.96564E-2 5.60718E-2 5.89151E-2 6.23357E-2 5.95241E-2 5.88863E-2 5.84457E-2 6.12968E-2 6.13441E-2 6.0928E-2 5.77177E-2 6.05947E-2 6.2268E-2 6.42228E-2 6.54278E-2 6.14593E-2 6.33252E-2 6.29806E-2 6.29332E-2 6.4508E-2 6.46496E-2 6.4427E-2 6.78844E-2 7.5892E-2 7.40786E-2 7.36453E-2 1.92779E-2 1.90083E-2 1.75041E-2 1.58596E-2 1.82992E-2 1.66118E-2 1.7336E-2 1.704E-2 1.62973E-2 1.68653E-2 1.69574E-2 1.6788E-2 1.70507E-2 1.16837E-2 9.3995E-3 1.31436E-2 1.26503E-2 1.95824E-2 1.72773E-2 2.33098E-2 2.06092E-2 2.03235E-2 2.31251E-2 2.28943E-2 1.91368E-2 1.60648E-2 1.98526E-2 2.69929E-2 3.12551E-2 2.90237E-2 2.76294E-2 2.82131E-2 3.22261E-2 3.41396E-2 3.42894E-2 3.24163E-2 2.5517E-2 1.66907E-2 1.8289E-2 1.82926E-2 1.62118E-2 1.77064E-2 1.70281E-2 1.56179E-2 1.46642E-2 1.88565E-2 2.4443E-2 2.87632E-2 2.1797E-2 2.2205E-2 3.81739E-2 5.18854E-2 5.21603E-2 5.27104E-2 5.67163E-2 5.63578E-2 4.35605E-2 3.33375E-2 2.9004E-2 2.78085E-2 3.1492E-2 2.87438E-2 1.98788E-2 2.07814E-2 -9999 -9999 -9999 -9999 -9999 -9999 -9999 -9999 -9999 -9999
-9999 -9999 -9999 -9999 -9999 -9999 -9999 -9999 -9999 -9999 -9999 -9999 -9999 -9999 -9999 -9999 -9999 -9999 -9999 -9999 -9999 -9999 -9999 -9999 -9999 -9999 -9999 -9999 -9999 -9999 -9999 -9999 -9999 -9999 -9999 -9999 -9999 -9999 -9999 -9999 -9999 -9999 -9999 -9999 -9999 -9999 -9999 -9999 -9999 -9999 -9999 -9999 -9999 -9999 -9999 -9999 -9999 -9999 -9999 -9999 -9999 -9999 -9999 -9999 -9999 -9999 -9999 -9999 -9999 -9999 -9999 -9999 -9999 -9999 -9999 -9999 -9999 -9999 -9999 -9999 -9999 -9999 -9999 -9999 -9999 -9999 -9999 -9999 -9999 -9999 -9999 -9999 -9999 -9999 -9999 -9999 -9999 -9999 -9999 -9999 -9999 -9999 -9999 -9999 -9999 -9999 -9999 -9999 -9999 -9999 -9999 -9999 -9999 -9999 -9999 -9999 -9999 -9999 -9999 -9999 -9999 -9999 -9999 -9999 -9999 -9999 -9999 -9999 -9999 -9999 -9999 -9999 -9999 -9999 -9999 -9999 -9999 -9999 -9999 -9999 -9999 3.70771E-2 3.71582E-2 3.63008E-2 3.56898E-2 3.53636E-2 3.49478E-2 3.37529E-2 3.60724E-2 3.53571E-2 3.31656E-2 3.11274E-2 2.93336E-2 2.7042E-2 2.6867E-2 2.78522E-2 2.80363E-2 2.80993E-2 2.62589E-2 2.54798E-2 2.43023E-2 2.14453E-2 2.12775E-2 2.31777E-2 2.21407E-2 5.52694E-2 5.84228E-2 5.91893E-2 5.93528E-2 5.89738E-2 5.84926E-2 5.84962E-2 5.82173E-2 5.77512E-2 5.73546E-2 5.74049E-2 6.09318E-2 6.18392E-2 6.11065E-2 6.00403E-2 5.96265E-2 6.21036E-2 6.25594E-2 6.69903E-2 6.58556E-2 6.49497E-2 7.00003E-2 7.3833E-2 7.2448E-2 1.95614E-2 1.93047E-2 1.82584E-2 1.86368E-2 2.05734E-2 1.89002E-2 1.66546E-2 1.63097E-2 1.69542E-2 1.73553E-2 1.67019E-2 1.66506E-2 1.54016E-2 1.67046E-2 1.70261E-2 1.70004E-2 1.70446E-2 1.69688E-2 1.8958E-2 1.93084E-2 2.39327E-2 2.38878E-2 2.11631E-2 1.88736E-2 1.95581E-2 1.70729E-2 2.01709E-2 2.34889E-2 2.10183E-2 1.81037E-2 1.68937E-2 1.6104E-2 1.98898E-2 2.2857E-2 2.06937E-2 2.0121E-2 1.96133E-2 2.04678E-2 2.06564E-2 1.94102E-2 1.99169E-2 1.92788E-2 1.74487E-2 1.78187E-2 1.51011E-2 2.25574E-2 3.42905E-2 4.15599E-2 4.15513E-2 3.94378E-2 3.10626E-2 3.74778E-2 5.39426E-2 5.79061E-2 5.39567E-2 5.58751E-2 4.82489E-2 4.09538E-2 3.80562E-2 3.60462E-2 2.72221E-2 1.85219E-2 1.5217E-2 2.07539E-2 -9999 -9999 -9999 -9999 -9999 -9999 -9999 -9999 -9999 -9999 -9999
-9999 -9999 -9999 -9999 -9999 -9999 -9999 -9999 -9999 -9999 -9999 -9999 -9999 -9999 -9999 -9999 -9999 -9999 -9999 -9999 -9999 -9999 -9999 -9999 -9999 -9999 -9999 -9999 -9999 -9999 -9999 -9999 -9999 -9999 -9999 -9999 -9999 -9999 -9999 -9999 -9999 -9999 -9999 -9999 -9999 -9999 -9999 -9999 -9999 -9999 -9999 -9999 -9999 -9999 -9999 -9999 -9999 -9999 -9999 -9999 -9999 -9999 -9999 -9999 -9999 -9999 -9999 -9999 -9999 -9999 -9999 -9999 -9999 -9999 -9999 -9999 -9999 -9999 -9999 -9999 -9999 -9999 -9999 -9999 -9999 -9999 -9999 -9999 -9999 -9999 -9999 -9999 -9999 -9999 -9999 -9999 -9999 -9999 -9999 -9999 -9999 -9999 -9999 -9999 -9999 -9999 -9999 -9999 -9999 -9999 -9999 -9999 -9999 -9999 -9999 -9999 -9999 -9999 -9999 -9999 -9999 -9999 -9999 -9999 -9999 -9999 -9999 -9999 -9999 -9999 -9999 -9999 -9999 -9999 -9999 -9999 -9999 -9999 -9999 -9999 3.70771E-2 3.73209E-2 3.65847E-2 3.58771E-2 3.52246E-2 3.42274E-2 3.70663E-2 3.65014E-2 3.56074E-2 3.36294E-2 3.13725E-2 2.71495E-2 2.30966E-2 2.38692E-2 2.3857E-2 2.40531E-2 2.46509E-2 2.54798E-2 2.594E-2 2.55112E-2 2.39557E-2 2.29351E-2 2.13439E-2 2.13663E-2 2.16469E-2 5.19035E-2 5.50204E-2 5.89443E-2 5.95948E-2 5.97303E-2 5.8944E-2 5.82767E-2 5.77921E-2 5.45838E-2 5.42784E-2 5.7209E-2 6.03489E-2 6.05079E-2 5.99566E-2 5.93175E-2 5.88973E-2 6.19448E-2 6.84251E-2 6.88388E-2 7.09295E-2 6.99616E-2 6.89596E-2 2.25175E-2 1.8617E-2 1.89021E-2 1.79359E-2 1.9095E-2 2.38419E-2 2.57914E-2 2.32929E-2 1.87906E-2 1.68062E-2 1.65307E-2 1.64488E-2 1.7011E-2 1.72712E-2 1.67188E-2 1.65492E-2 1.78901E-2 2.09901E-2 2.12238E-2 1.64697E-2 1.61283E-2 2.62788E-2 3.06871E-2 2.52124E-2 1.70193E-2 1.921E-2 2.06155E-2 1.95697E-2 2.6263E-2 2.48521E-2 1.62589E-2 1.81692E-2 2.27759E-2 2.29229E-2 2.20926E-2 1.94978E-2 2.05683E-2 2.15875E-2 2.00866E-2 2.08342E-2 2.21646E-2 2.31444E-2 2.02535E-2 1.70234E-2 1.6332E-2 1.59935E-2 2.56644E-2 3.35189E-2 4.93637E-2 5.56018E-2 5.53939E-2 5.44816E-2 4.40679E-2 3.37171E-2 4.20611E-2 4.95361E-2 5.12584E-2 5.27929E-2 5.44149E-2 5.43061E-2 5.95507E-2 5.36752E-2 3.42676E-2 1.96538E-2 -9999 -9999 -9999 -9999 -9999 -9999 -9999 -9999 -9999 -9999 -9999 -9999 -9999
-9999 -9999 -9999 -9999 -9999 -9999 -9999 -9999 -9999 -9999 -9999 -9999 -9999 -9999 -9999 -9999 -9999 -9999 -9999 -9999 -9999 -9999 -9999 -9999 -9999 -9999 -9999 -9999 -9999 -9999 -9999 -9999 -9999 -9999 -9999 -9999 -9999 -9999 -9999 -9999 -9999 -9999 -9999 -9999 -9999 -9999 -9999 -9999 -9999 -9999 -9999 -9999 -9999 -9999 -9999 -9999 -9999 -9999 -9999 -9999 -9999 -9999 -9999 -9999 -9999 -9999 -9999 -9999 -9999 -9999 -9999 -9999 -9999 -9999 -9999 -9999 -9999 -9999 -9999 -9999 -9999 -9999 -9999 -9999 -9999 -9999 -9999 -9999 -9999 -9999 -9999 -9999 -9999 -9999 -9999 -9999 -9999 -9999 -9999 -9999 -9999 -9999 -9999 -9999 -9999 -9999 -9999 -9999 -9999 -9999 -9999 -9999 -9999 -9999 -9999 -9999 -9999 -9999 -9999 -9999 -9999 -9999 -9999 -9999 -9999 -9999 -9999 -9999 -9999 -9999 -9999 -9999 -9999 -9999 -9999 -9999 -9999 -9999 -9999 3.71582E-2 3.74841E-2 3.66795E-2 3.60651E-2 3.54566E-2 3.49938E-2 3.68482E-2 3.63292E-2 3.55655E-2 3.35826E-2 3.20924E-2 2.862E-2 2.53566E-2 2.17459E-2 2.13919E-2 2.14632E-2 2.14068E-2 2.14648E-2 2.3857E-2 2.42635E-2 2.41309E-2 2.22863E-2 2.10748E-2 1.96645E-2 2.21747E-2 1.96411E-2 4.88577E-2 4.90062E-2 5.69545E-2 5.95505E-2 6.03405E-2 5.66366E-2 5.55926E-2 5.48466E-2 5.44118E-2 5.4111E-2 5.7125E-2 6.0021E-2 5.94754E-2 5.64704E-2 5.88973E-2 6.20725E-2 6.89622E-2 6.57814E-2 7.28245E-2 6.73875E-2 5.39048E-2 1.98661E-2 2.19037E-2 1.81078E-2 2.06607E-2 2.33752E-2 2.36896E-2 2.14079E-2 2.34613E-2 2.58456E-2 2.63486E-2 2.34023E-2 2.07588E-2 1.92959E-2 1.79157E-2 1.66626E-2 1.73262E-2 2.02555E-2 2.3205E-2 2.4805E-2 2.08696E-2 1.67519E-2 1.91707E-2 2.95769E-2 3.37911E-2 2.5721E-2 1.68937E-2 2.65698E-2 3.18695E-2 3.05121E-2 2.60701E-2 1.56534E-2 1.86875E-2 2.396E-2 2.5778E-2 2.64799E-2 2.63939E-2 2.49941E-2 2.26612E-2 2.16374E-2 2.22472E-2 2.20099E-2 2.31263E-2 2.28924E-2 1.95864E-2 1.904E-2 2.95912E-2 3.1935E-2 3.884E-2 5.01064E-2 5.57732E-2 6.07944E-2 6.03682E-2 5.80366E-2 5.04245E-2 3.70386E-2 3.11762E-2 3.85836E-2 4.65718E-2 5.41287E-2 6.01953E-2 6.22271E-2 6.24068E-2 5.14613E-2 3.07214E-2 -9999 -9999 -9999 -9999 -9999 -9999 -9999 -9999 -9999 -9999 -9999 -9999 -9999 -9999
-9999 -9999 -9999 -9999 -9999 -9999 -9999 -9999 -9999 -9999 -9999 -9999 -9999 -9999 -9999 -9999 -9999 -9999 -9999 -9999 -9999 -9999 -9999 -9999 -9999 -9999 -9999 -9999 -9999 -9999 -9999 -9999 -9999 -9999 -9999 -9999 -9999 -9999 -9999 -9999 -9999 -9999 -9999 -9999 -9999 -9999 -9999 -9999 -9999 -9999 -9999 -9999 -9999 -9999 -9999 -9999 -9999 -9999 -9999 -9999 -9999 -9999 -9999 -9999 -9999 -9999 -9999 -9999 -9999 -9999 -9999 -9999 -9999 -9999 -9999 -9999 -9999 -9999 -9999 -9999 -9999 -9999 -9999 -9999 -9999 -9999 -9999 -9999 -9999 -9999 -9999 -9999 -9999 -9999 -9999 -9999 -9999 -9999 -9999 -9999 -9999 -9999 -9999 -9999 -9999 -9999 -9999 -9999 -9999 -9999 -9999 -9999 -9999 -9999 -9999 -9999 -9999 -9999 -9999 -9999 -9999 -9999 -9999 -9999 -9999 -9999 -9999 -9999 -9999 -9999 -9999 -9999 -9999 -9999 -9999 -9999 -9999 -9999 -9999 3.80586E-2 3.81823E-2 3.72504E-2 3.6822E-2 3.89137E-2 3.86089E-2 3.808E-2 3.66744E-2 3.56914E-2 3.37232E-2 3.11629E-2 2.99093E-2 2.62953E-2 2.24417E-2 2.14235E-2 1.93468E-2 1.94075E-2 1.93468E-2 2.09832E-2 2.09808E-2 2.10021E-2 2.30535E-2 2.11582E-2 1.83696E-2 1.90569E-2 2.01175E-2 4.98933E-2 5.32266E-2 5.98235E-2 5.84561E-2 5.69812E-2 5.70662E-2 5.58942E-2 5.5057E-2 5.43752E-2 5.41845E-2 5.69636E-2 5.69636E-2 5.64589E-2 5.62217E-2 5.97363E-2 6.72384E-2 6.48933E-2 7.23756E-2 6.57226E-2 4.61616E-2 1.92827E-2 1.96069E-2 1.96345E-2 2.1179E-2 2.44563E-2 2.30848E-2 2.16725E-2 2.25236E-2 2.74772E-2 2.92354E-2 3.0844E-2 2.84033E-2 2.37891E-2 2.0724E-2 1.78525E-2 1.74377E-2 1.76906E-2 2.56604E-2 2.82838E-2 2.43584E-2 2.08086E-2 1.69348E-2 1.95051E-2 2.65793E-2 2.91893E-2 2.65098E-2 2.07008E-2 2.55723E-2 2.03161E-2 1.80358E-2 1.76054E-2 1.92648E-2 2.32495E-2 2.47823E-2 2.63322E-2 2.55941E-2 2.56273E-2 2.4027E-2 2.12441E-2 1.91099E-2 1.77179E-2 1.71261E-2 1.90234E-2 2.10985E-2 2.07111E-2 2.9083E-2 4.28305E-2 4.76251E-2 5.00625E-2 5.28013E-2 5.20608E-2 5.2278E-2 5.39586E-2 5.03018E-2 4.66136E-2 4.36119E-2 4.37598E-2 4.70883E-2 5.28669E-2 5.19163E-2 5.16248E-2 5.01363E-2 4.48661E-2 3.95672E-2 2.6565E-2 -9999 -9999 -9999 -9999 -9999 -9999 -9999 -9999 -9999 -9999 -9999 -9999 -9999 -9999
-9999 -9999 -9999 -9999 -9999 -9999 -9999 -9999 -9999 -9999 -9999 -9999 -9999 -9999 -9999 -9999 -9999 -9999 -9999 -9999 -9999 -9999 -9999 -9999 -9999 -9999 -9999 -9999 -9999 -9999 -9999 -9999 -9999 -9999 -9999 -9999 -9999 -9999 -9999 -9999 -9999 -9999 -9999 -9999 -9999 -9999 -9999 -9999 -9999 -9999 -9999 -9999 -9999 -9999 -9999 -9999 -9999 -9999 -9999 -9999 -9999 -9999 -9999 -9999 -9999 -9999 -9999 -9999 -9999 -9999 -9999 -9999 -9999 -9999 -9999 -9999 -9999 -9999 -9999 -9999 -9999 -9999 -9999 -9999 -9999 -9999 -9999 -9999 -9999 -9999 -9999 -9999 -9999 -9999 -9999 -9999 -9999 -9999 -9999 -9999 -9999 -9999 -9999 -9999 -9999 -9999 -9999 -9999 -9999 -9999 -9999 -9999 -9999 -9999 -9999 -9999 -9999 -9999 -9999 -9999 -9999 -9999 -9999 -9999 -9999 -9999 -9999 -9999 -9999 -9999 -9999 -9999 -9999 -9999 -9999 -9999 -9999 -9999 -9999 3.8927E-2 3.93001E-2 3.90663E-2 4.08771E-2 4.06459E-2 4.00286E-2 3.89731E-2 3.79479E-2 3.64067E-2 3.52877E-2 3.33668E-2 3.17634E-2 2.91153E-2 2.55955E-2 2.2967E-2 1.98955E-2 2.09821E-2 2.10744E-2 1.95238E-2 1.89446E-2 1.83522E-2 1.84146E-2 2.10525E-2 1.92311E-2 2.22977E-2 2.44264E-2 5.30685E-2 5.31459E-2 5.73781E-2 5.7583E-2 5.681E-2 5.6254E-2 5.5657E-2 5.48217E-2 5.42929E-2 5.40654E-2 5.66438E-2 5.63905E-2 5.5923E-2 5.64133E-2 6.87221E-2 6.43035E-2 7.10575E-2 5.66089E-2 4.9562E-2 2.13388E-2 2.32318E-2 2.61456E-2 2.63894E-2 3.01267E-2 2.92427E-2 2.66682E-2 2.26233E-2 2.04171E-2 2.02512E-2 2.20564E-2 2.5728E-2 2.51287E-2 2.04787E-2 1.90423E-2 1.83759E-2 1.88017E-2 1.88957E-2 2.69201E-2 2.96313E-2 2.72425E-2 2.51783E-2 1.91447E-2 1.73984E-2 2.34511E-2 3.41724E-2 2.86274E-2 2.59096E-2 1.97053E-2 1.97961E-2 2.16983E-2 2.41164E-2 2.61474E-2 2.71079E-2 2.51875E-2 2.48333E-2 2.17398E-2 2.11103E-2 1.77449E-2 1.7927E-2 1.68716E-2 1.52341E-2 1.74721E-2 1.90584E-2 1.89885E-2 1.89248E-2 2.04656E-2 3.23602E-2 4.18121E-2 3.90136E-2 3.87648E-2 3.2582E-2 3.43241E-2 4.06252E-2 5.00969E-2 5.33268E-2 5.77083E-2 5.99536E-2 5.94971E-2 5.59974E-2 4.74671E-2 3.22528E-2 2.51763E-2 2.26242E-2 2.05674E-2 2.55118E-2 -9999 -9999 -9999 -9999 -9999 -9999 -9999 -9999 -9999 -9999 -9999 -9999 -9999 -9999
-9999 -9999 -9999 -9999 -9999 -9999 -9999 -9999 -9999 -9999 -9999 -9999 -9999 -9999 -9999 -9999 -9999 -9999 -9999 -9999 -9999 -9999 -9999 -9999 -9999 -9999 -9999 -9999 -9999 -9999 -9999 -9999 -9999 -9999 -9999 -9999 -9999 -9999 -9999 -9999 -9999 -9999 -9999 -9999 -9999 -9999 -9999 -9999 -9999 -9999 -9999 -9999 -9999 -9999 -9999 -9999 -9999 -9999 -9999 -9999 -9999 -9999 -9999 -9999 -9999 -9999 -9999 -9999 -9999 -9999 -9999 -9999 -9999 -9999 -9999 -9999 -9999 -9999 -9999 -9999 -9999 -9999 -9999 -9999 -9999 -9999 -9999 -9999 -9999 -9999 -9999 -9999 -9999 -9999 -9999 -9999 -9999 -9999 -9999 -9999 -9999 -9999 -9999 -9999 -9999 -9999 -9999 -9999 -9999 -9999 -9999 -9999 -9999 -9999 -9999 -9999 -9999 -9999 -9999 -9999 -9999 -9999 -9999 -9999 -9999 -9999 -9999 -9999 -9999 -9999 -9999 -9999 -9999 -9999 -9999 -9999 -9999 -9999 3.85128E-2 3.8637E-2 3.90099E-2 4.14821E-2 4.16762E-2 4.14148E-2 4.09925E-2 4.03373E-2 3.93311E-2 3.80513E-2 3.657E-2 3.48984E-2 3.38551E-2 3.2255E-2 3.02535E-2 2.73486E-2 2.41833E-2 2.10912E-2 1.93128E-2 1.89274E-2 1.89851E-2 1.94178E-2 1.98828E-2 2.02884E-2 2.11465E-2 2.11259E-2 1.95939E-2 4.63036E-2 4.64933E-2 5.26929E-2 4.97157E-2 4.99387E-2 5.26395E-2 5.2359E-2 5.18974E-2 5.13565E-2 5.37623E-2 5.36483E-2 5.32538E-2 5.32358E-2 5.9619E-2 6.70457E-2 6.44453E-2 5.46958E-2 5.25964E-2 2.46161E-2 2.49702E-2 2.59141E-2 2.67057E-2 2.7175E-2 3.22381E-2 3.09846E-2 2.50328E-2 1.95171E-2 1.79426E-2 1.90584E-2 1.87594E-2 1.94735E-2 2.18786E-2 2.01712E-2 2.05226E-2 2.12689E-2 1.90204E-2 2.29884E-2 3.02967E-2 3.23903E-2 3.07131E-2 2.95916E-2 2.31042E-2 1.8086E-2 2.60381E-2 3.28437E-2 3.2924E-2 2.68002E-2 2.35649E-2 1.98959E-2 2.03014E-2 2.124E-2 2.17127E-2 2.40398E-2 2.60226E-2 2.36488E-2 1.80426E-2 1.60563E-2 1.77121E-2 2.04666E-2 1.69975E-2 1.57525E-2 2.15712E-2 2.54216E-2 1.70182E-2 2.16229E-2 2.16341E-2 2.38766E-2 2.50732E-2 2.23302E-2 2.06159E-2 1.92039E-2 2.42238E-2 4.08846E-2 5.52841E-2 6.21377E-2 6.21935E-2 6.15283E-2 5.87935E-2 5.05422E-2 3.63095E-2 2.04474E-2 1.35006E-2 1.55159E-2 1.44432E-2 -9999 -9999 -9999 -9999 -9999 -9999 -9999 -9999 -9999 -9999 -9999 -9999 -9999 -9999 -9999
-9999 -9999 -9999 -9999 -9999 -9999 -9999 -9999 -9999 -9999 -9999 -9999 -9999 -9999 -9999 -9999 -9999 -9999 -9999 -9999 -9999 -9999 -9999 -9999 -9999 -9999 -9999 -9999 -9999 -9999 -9999 -9999 -9999 -9999 -9999 -9999 -9999 -9999 -9999 -9999 -9999 -9999 -9999 -9999 -9999 -9999 -9999 -9999 -9999 -9999 -9999 -9999 -9999 -9999 -9999 -9999 -9999 -9999 -9999 -9999 -9999 -9999 -9999 -9999 -9999 -9999 -9999 -9999 -9999 -9999 -9999 -9999 -9999 -9999 -9999 -9999 -9999 -9999 -9999 -9999 -9999 -9999 -9999 -9999 -9999 -9999 -9999 -9999 -9999 -9999 -9999 -9999 -9999 -9999 -9999 -9999 -9999 -9999 -9999 -9999 -9999 -9999 -9999 -9999 -9999 -9999 -9999 -9999 -9999 -9999 -9999 -9999 -9999 -9999 -9999 -9999 -9999 -9999 -9999 -9999 -9999 -9999 -9999 -9999 -9999 -9999 -9999 -9999 -9999 -9999 -9999 -9999 -9999 -9999 -9999 -9999 -9999 3.83062E-2 3.69961E-2 3.66894E-2 3.62689E-2 3.7744E-2 3.92584E-2 3.98743E-2 3.98357E-2 3.90273E-2 3.86365E-2 3.84022E-2 3.73782E-2 3.60102E-2 3.50994E-2 3.37974E-2 3.26143E-2 2.92111E-2 2.38566E-2 1.8631E-2 1.86172E-2 2.08083E-2 2.09744E-2 2.28351E-2 2.27751E-2 2.06326E-2 1.84157E-2 1.59904E-2 1.50992E-2 3.95308E-2 4.60483E-2 4.97705E-2 4.68908E-2 4.94953E-2 5.21511E-2 5.20369E-2 5.15134E-2 4.84003E-2 5.08418E-2 5.30621E-2 5.28004E-2 5.64361E-2 6.5799E-2 6.08098E-2 6.09637E-2 5.92998E-2 5.77859E-2 2.54269E-2 2.50262E-2 2.54068E-2 2.58629E-2 2.7826E-2 2.97654E-2 2.91718E-2 2.29073E-2 1.96907E-2 2.19683E-2 2.47858E-2 2.01107E-2 1.79889E-2 1.92571E-2 2.03275E-2 1.92772E-2 2.41451E-2 2.28477E-2 2.70675E-2 2.92509E-2 2.66759E-2 2.42056E-2 2.29826E-2 1.94405E-2 1.84914E-2 2.40618E-2 2.9416E-2 2.95458E-2 2.49625E-2 1.66915E-2 1.95982E-2 1.66381E-2 1.65867E-2 1.7461E-2 1.86783E-2 2.38891E-2 2.55007E-2 1.92495E-2 2.25048E-2 2.57807E-2 2.12324E-2 1.7036E-2 1.86662E-2 2.72631E-2 2.80509E-2 1.72298E-2 2.05167E-2 2.27671E-2 2.14079E-2 1.97099E-2 1.98945E-2 1.96259E-2 2.47111E-2 3.66848E-2 4.81826E-2 5.69032E-2 5.69428E-2 5.24847E-2 4.62031E-2 4.75126E-2 3.9056E-2 2.90222E-2 1.9129E-2 1.36085E-2 -9999 -9999 -9999 -9999 -9999 -9999 -9999 -9999 -9999 -9999 -9999 -9999 -9999 -9999 -9999 -9999 -9999
-9999 -9999 -9999 -9999 -9999 -9999 -9999 -9999 -9999 -9999 -9999 -9999 -9999 -9999 -9999 -9999 -9999 -9999 -9999 -9999 -9999 -9999 -9999 -9999 -9999 -9999 -9999 -9999 -9999 -9999 -9999 -9999 -9999 -9999 -9999 -9999 -9999 -9999 -9999 -9999 -9999 -9999 -9999 -9999 -9999 -9999 -9999 -9999 -9999 -9999 -9999 -9999 -9999 -9999 -9999 -9999 -9999 -9999 -9999 -9999 -9999 -9999 -9999 -9999 -9999 -9999 -9999 -9999 -9999 -9999 -9999 -9999 -9999 -9999 -9999 -9999 -9999 -9999 -9999 -9999 -9999 -9999 -9999 -9999 -9999 -9999 -9999 -9999 -9999 -9999 -9999 -9999 -9999 -9999 -9999 -9999 -9999 -9999 -9999 -9999 -9999 -9999 -9999 -9999 -9999 -9999 -9999 -9999 -9999 -9999 -9999 -9999 -9999 -9999 -9999 -9999 -9999 -9999 -9999 -9999 -9999 -9999 -9999 -9999 -9999 -9999 -9999 -9999 -9999 -9999 -9999 -9999 -9999 -9999 -9999 -9999 -9999 3.87612E-2 3.79439E-2 2.93336E-2 2.76757E-2 3.0761E-2 3.34658E-2 3.53157E-2 3.60629E-2 3.56938E-2 3.46397E-2 3.5375E-2 3.58586E-2 3.49988E-2 3.44634E-2 3.26634E-2 2.99966E-2 2.65676E-2 2.23144E-2 1.94295E-2 1.81899E-2 1.67765E-2 1.73962E-2 1.74171E-2 1.76686E-2 1.66784E-2 1.61E-2 1.38801E-2 1.76131E-2 1.56874E-2 4.33333E-2 4.6858E-2 4.68526E-2 4.67869E-2 4.94126E-2 4.91282E-2 4.85804E-2 4.81397E-2 5.04377E-2 4.98056E-2 5.03542E-2 6.1571E-2 6.25987E-2 5.9643E-2 6.23533E-2 5.9608E-2 2.82486E-2 2.59211E-2 2.43276E-2 2.33092E-2 2.16633E-2 2.20435E-2 2.76545E-2 2.95075E-2 2.74706E-2 2.2863E-2 2.31574E-2 2.45584E-2 2.1765E-2 2.24494E-2 2.22398E-2 2.11723E-2 1.88709E-2 2.45845E-2 2.74039E-2 2.86928E-2 2.5028E-2 1.9594E-2 1.79589E-2 1.82119E-2 1.82268E-2 1.96008E-2 2.36839E-2 2.89797E-2 2.37491E-2 2.04881E-2 2.43246E-2 2.72937E-2 2.22126E-2 1.74576E-2 1.86289E-2 1.78746E-2 1.98986E-2 2.36861E-2 1.91785E-2 1.96842E-2 2.60724E-2 2.07084E-2 1.73999E-2 2.33108E-2 3.41448E-2 3.18071E-2 2.30447E-2 1.89615E-2 1.85051E-2 2.01995E-2 2.09253E-2 1.94033E-2 2.50997E-2 3.63183E-2 4.59661E-2 4.99868E-2 5.0588E-2 4.38747E-2 2.96502E-2 2.47692E-2 3.05718E-2 3.09179E-2 2.55373E-2 1.69109E-2 -9999 -9999 -9999 -9999 -9999 -9999 -9999 -9999 -9999 -9999 -9999 -9999 -9999 -9999 -9999 -9999 -9999 -9999
-9999 -9999 -9999 -9999 -9999 -9999 -9999 -9999 -9999 -9999 -9999 -9999 -9999 -9999 -9999 -9999 -9999 -9999 -9999 -9999 -9999 -9999 -9999 -9999 -9999 -9999 -9999 -9999 -9999 -9999 -9999 -9999 -9999 -9999 -9999 -9999 -9999 -9999 -9999 -9999 -9999 -9999 -9999 -9999 -9999 -9999 -9999 -9999 -9999 -9999 -9999 -9999 -9999 -9999 -9999 -9999 -9999 -9999 -9999 -9999 -9999 -9999 -9999 -9999 -9999 -9999 -9999 -9999 -9999 -9999 -9999 -9999 -9999 -9999 -9999 -9999 -9999 -9999 -9999 -9999 -9999 -9999 -9999 -9999 -9999 -9999 -9999 -9999 -9999 -9999 -9999 -9999 -9999 -9999 -9999 -9999 -9999 -9999 -9999 -9999 -9999 -9999 -9999 -9999 -9999 -9999 -9999 -9999 -9999 -9999 -9999 -9999 -9999 -9999 -9999 -9999 -9999 -9999 -9999 -9999 -9999 -9999 -9999 -9999 -9999 -9999 -9999 -9999 -9999 -9999 -9999 -9999 -9999 -9999 -9999 -9999 -9999 4.17085E-2 3.81176E-2 2.77932E-2 2.24764E-2 2.46989E-2 3.03109E-2 3.16742E-2 3.25608E-2 3.16742E-2 2.84567E-2 3.00308E-2 3.0743E-2 3.07591E-2 2.94361E-2 2.73461E-2 2.06209E-2 1.85097E-2 1.82865E-2 1.86608E-2 2.02271E-2 1.74109E-2 1.72563E-2 1.93508E-2 2.09757E-2 1.9633E-2 1.64657E-2 1.65566E-2 1.69818E-2 1.72994E-2 1.68958E-2 4.34773E-2 4.67057E-2 4.67821E-2 4.93604E-2 4.6233E-2 4.60023E-2 4.80055E-2 5.0034E-2 4.99681E-2 5.15479E-2 6.66247E-2 6.02173E-2 6.21882E-2 5.49474E-2 2.92243E-2 2.80731E-2 2.48684E-2 2.18964E-2 1.97454E-2 1.96821E-2 2.17258E-2 2.82928E-2 3.72863E-2 3.74551E-2 3.12352E-2 2.78397E-2 2.58817E-2 2.36625E-2 2.19144E-2 2.33964E-2 2.30463E-2 2.28632E-2 2.66819E-2 2.93956E-2 2.818E-2 2.36872E-2 1.93901E-2 1.97555E-2 2.11298E-2 1.98366E-2 1.78875E-2 2.23825E-2 2.84494E-2 2.12154E-2 2.77475E-2 3.45614E-2 3.49642E-2 2.90352E-2 2.3806E-2 2.66349E-2 2.49272E-2 1.69447E-2 1.82222E-2 1.85949E-2 2.40009E-2 2.99721E-2 2.39654E-2 2.36938E-2 2.85734E-2 3.15239E-2 2.60914E-2 1.90204E-2 1.87762E-2 2.50351E-2 3.0363E-2 2.92317E-2 1.98395E-2 2.04717E-2 2.53188E-2 3.40269E-2 3.8353E-2 3.56816E-2 2.3685E-2 2.52269E-2 4.42565E-2 1.94568E-2 2.15323E-2 1.79336E-2 -9999 -9999 -9999 -9999 -9999 -9999 -9999 -9999 -9999 -9999 -9999 -9999 -9999 -9999 -9999 -9999 -9999 -9999 -9999
-9999 -9999 -9999 -9999 -9999 -9999 -9999 -9999 -9999 -9999 -9999 -9999 -9999 -9999 -9999 -9999 -9999 -9999 -9999 -9999 -9999 -9999 -9999 -9999 -9999 -9999 -9999 -9999 -9999 -9999 -9999 -9999 -9999 -9999 -9999 -9999 -9999 -9999 -9999 -9999 -9999 -9999 -9999 -9999 -9999 -9999 -9999 -9999 -9999 -9999 -9999 -9999 -9999 -9999 -9999 -9999 -9999 -9999 -9999 -9999 -9999 -9999 -9999 -9999 -9999 -9999 -9999 -9999 -9999 -9999 -9999 -9999 -9999 -9999 -9999 -9999 -9999 -9999 -9999 -9999 -9999 -9999 -9999 -9999 -9999 -9999 -9999 -9999 -9999 -9999 -9999 -9999 -9999 -9999 -9999 -9999 -9999 -9999 -9999 -9999 -9999 -9999 -9999 -9999 -9999 -9999 -9999 -9999 -9999 -9999 -9999 -9999 -9999 -9999 -9999 -9999 -9999 -9999 -9999 -9999 -9999 -9999 -9999 -9999 -9999 -9999 -9999 -9999 -9999 -9999 -9999 -9999 -9999 -9999 -9999 -9999 4.22233E-2 4.2859E-2 4.16439E-2 3.81813E-2 3.19025E-2 2.61865E-2 3.00063E-2 3.18891E-2 3.29103E-2 3.19254E-2 2.9322E-2 2.92226E-2 2.69316E-2 2.30374E-2 2.21765E-2 1.96262E-2 1.82737E-2 1.85332E-2 2.11627E-2 2.12008E-2 2.11505E-2 2.05369E-2 2.02479E-2 2.0575E-2 2.1475E-2 2.23619E-2 2.23882E-2 2.09467E-2 1.98828E-2 1.98192E-2 1.49686E-2 3.95649E-2 4.36097E-2 4.68164E-2 4.71418E-2 4.655E-2 4.58437E-2 4.50562E-2 4.74219E-2 5.12126E-2 6.62466E-2 5.75933E-2 5.77625E-2 5.30961E-2 2.9229E-2 2.86029E-2 2.85752E-2 2.33107E-2 2.08934E-2 2.03387E-2 2.14919E-2 2.32374E-2 3.03603E-2 3.73864E-2 4.04934E-2 3.94538E-2 3.92672E-2 3.9815E-2 3.69097E-2 3.25247E-2 2.73479E-2 2.31997E-2 2.64611E-2 2.88781E-2 2.9761E-2 2.92043E-2 2.63845E-2 2.48443E-2 2.37706E-2 2.37937E-2 2.45969E-2 2.17939E-2 1.89752E-2 2.59814E-2 2.41735E-2 2.51296E-2 3.1388E-2 3.3484E-2 3.11714E-2 2.9326E-2 3.21466E-2 3.06522E-2 2.62692E-2 2.40154E-2 3.02981E-2 3.52157E-2 3.45742E-2 2.99856E-2 3.11368E-2 3.15803E-2 2.92225E-2 2.64415E-2 2.1846E-2 2.85767E-2 3.91038E-2 4.61362E-2 4.39102E-2 2.99933E-2 2.57922E-2 2.45842E-2 2.05256E-2 3.28592E-2 2.43442E-2 3.61804E-2 3.81217E-2 5.42017E-2 1.29496E-2 1.28464E-2 1.34207E-2 -9999 -9999 -9999 -9999 -9999 -9999 -9999 -9999 -9999 -9999 -9999 -9999 -9999 -9999 -9999 -9999 -9999 -9999 -9999
-9999 -9999 -9999 -9999 -9999 -9999 -9999 -9999 -9999 -9999 -9999 -9999 -9999 -9999 -9999 -9999 -9999 -9999 -9999 -9999 -9999 -9999 -9999 -9999 -9999 -9999 -9999 -9999 -9999 -9999 -9999 -9999 -9999 -9999 -9999 -9999 -9999 -9999 -9999 -9999 -9999 -9999 -9999 -9999 -9999 -9999 -9999 -9999 -9999 -9999 -9999 -9999 -9999 -9999 -9999 -9999 -9999 -9999 -9999 -9999 -9999 -9999 -9999 -9999 -9999 -9999 -9999 -9999 -9999 -9999 -9999 -9999 -9999 -9999 -9999 -9999 -9999 -9999 -9999 -9999 -9999 -9999 -9999 -9999 -9999 -9999 -9999 -9999 -9999 -9999 -9999 -9999 -9999 -9999 -9999 -9999 -9999 -9999 -9999 -9999 -9999 -9999 -9999 -9999 -9999 -9999 -9999 -9999 -9999 -9999 -9999 -9999 -9999 -9999 -9999 -9999 -9999 -9999 -9999 -9999 -9999 -9999 -9999 -9999 -9999 -9999 -9999 -9999 -9999 -9999 -9999 -9999 -9999 -9999 -9999 -9999 4.26694E-2 4.33587E-2 4.34514E-2 4.26694E-2 3.99777E-2 3.74581E-2 3.56821E-2 3.67023E-2 3.62577E-2 3.48112E-2 3.24435E-2 2.97785E-2 2.62795E-2 2.3003E-2 2.08144E-2 2.03874E-2 2.18545E-2 2.23903E-2 2.14247E-2 2.1007E-2 2.12822E-2 2.33204E-2 2.58701E-2 2.82461E-2 2.85451E-2 2.63278E-2 2.41757E-2 2.34562E-2 1.80554E-2 1.89105E-2 1.75598E-2 1.54589E-2 4.3946E-2 4.72911E-2 4.72453E-2 4.66658E-2 4.58559E-2 4.49858E-2 4.79034E-2 5.51739E-2 5.61014E-2 5.0844E-2 5.37807E-2 3.46716E-2 3.16732E-2 2.92596E-2 2.40467E-2 1.48382E-2 1.98823E-2 1.48798E-2 2.93086E-2 3.14736E-2 3.18496E-2 3.01536E-2 2.7856E-2 2.91892E-2 3.12726E-2 3.23886E-2 3.75456E-2 4.08894E-2 3.26972E-2 2.99864E-2 2.68288E-2 2.47953E-2 2.51373E-2 2.81704E-2 2.8844E-2 2.80384E-2 2.74977E-2 2.98994E-2 3.15666E-2 2.9814E-2 2.2388E-2 2.43615E-2 2.79088E-2 2.37034E-2 2.10856E-2 2.2202E-2 2.09345E-2 2.65125E-2 3.18449E-2 3.11151E-2 2.91496E-2 3.20622E-2 3.74258E-2 4.09925E-2 4.02225E-2 3.79425E-2 3.80274E-2 3.75297E-2 3.89764E-2 3.73642E-2 3.08067E-2 3.46258E-2 4.65833E-2 5.10229E-2 5.14991E-2 4.80584E-2 4.38737E-2 3.8286E-2 3.4386E-2 3.13831E-2 2.70722E-2 4.76143E-2 6.21271E-2 7.13429E-2 9.2382E-3 1.01415E-2 -9999 -9999 -9999 -9999 -9999 -9999 -9999 -9999 -9999 -9999 -9999 -9999 -9999 -9999 -9999 -9999 -9999 -9999 -9999 -9999
-9999 -9999 -9999 -9999 -9999 -9999 -9999 -9999 -9999 -9999 -9999 -9999 -9999 -9999 -9999 -9999 -9999 -9999 -9999 -9999 -9999 -9999 -9999 -9999 -9999 -9999 -9999 -9999 -9999 -9999 -9999 -9999 -9999 -9999 -9999 -9999 -9999 -9999 -9999 -9999 -9999 -9999 -9999 -9999 -9999 -9999 -9999 -9999 -9999 -9999 -9999 -9999 -9999 -9999 -9999 -9999 -9999 -9999 -9999 -9999 -9999 -9999 -9999 -9999 -9999 -9999 -9999 -9999 -9999 -9999 -9999 -9999 -9999 -9999 -9999 -9999 -9999 -9999 -9999 -9999 -9999 -9999 -9999 -9999 -9999 -9999 -9999 -9999 -9999 -9999 -9999 -9999 -9999 -9999 -9999 -9999 -9999 -9999 -9999 -9999 -9999 -9999 -9999 -9999 -9999 -9999 -9999 -9999 -9999 -9999 -9999 -9999 -9999 -9999 -9999 -9999 -9999 -9999 -9999 -9999 -9999 -9999 -9999 -9999 -9999 -9999 -9999 -9999 -9999 -9999 -9999 -9999 -9999 -9999 4.1385E-2 4.19986E-2 4.28274E-2 4.32346E-2 4.241E-2 4.25604E-2 4.241E-2 4.18985E-2 4.14799E-2 4.12415E-2 3.94892E-2 3.86981E-2 3.71638E-2 3.50426E-2 3.22243E-2 2.9566E-2 2.81344E-2 2.76344E-2 2.73983E-2 2.74825E-2 2.71818E-2 2.75395E-2 3.01759E-2 3.20499E-2 3.23846E-2 3.15284E-2 3.17851E-2 2.95474E-2 2.74468E-2 2.66074E-2 2.32686E-2 1.92281E-2 1.88512E-2 1.78213E-2 4.08409E-2 4.71148E-2 4.4693E-2 4.41043E-2 4.3361E-2 4.55604E-2 4.92157E-2 6.04025E-2 4.63228E-2 4.64588E-2 4.80939E-2 3.92519E-2 3.21887E-2 2.08185E-2 1.77674E-2 1.46846E-2 1.84295E-2 3.21784E-2 3.38047E-2 3.93302E-2 3.08388E-2 2.43107E-2 2.33423E-2 2.11101E-2 2.13057E-2 2.47816E-2 2.83546E-2 3.33619E-2 4.10262E-2 3.63236E-2 3.30314E-2 2.5791E-2 2.2064E-2 2.3784E-2 2.85154E-2 3.07204E-2 3.20609E-2 3.1852E-2 3.18954E-2 3.04947E-2 2.51693E-2 2.13173E-2 2.76988E-2 2.68371E-2 2.32683E-2 2.45267E-2 2.3659E-2 2.19791E-2 2.21619E-2 2.12714E-2 1.96607E-2 2.24163E-2 2.91906E-2 3.78864E-2 4.16026E-2 4.23879E-2 4.3535E-2 4.44735E-2 4.52271E-2 4.53736E-2 4.54852E-2 4.7311E-2 5.0606E-2 5.05302E-2 4.89571E-2 5.11621E-2 5.12045E-2 4.65865E-2 3.80509E-2 2.89663E-2 2.16011E-2 1.38258E-2 8.0834E-3 6.56296E-3 8.25616E-3 8.88828E-3 -9999 -9999 -9999 -9999 -9999 -9999 -9999 -9999 -9999 -9999 -9999 -9999 2.16639E-2 2.67809E-2 3.15213E-2 -9999 -9999 -9999 -9999 -9999
-9999 -9999 -9999 -9999 -9999 -9999 -9999 -9999 -9999 -9999 -9999 -9999 -9999 -9999 -9999 -9999 -9999 -9999 -9999 -9999 -9999 -9999 -9999 -9999 -9999 -9999 -9999 -9999 -9999 -9999 -9999 -9999 -9999 -9999 -9999 -9999 -9999 -9999 -9999 -9999 -9999 -9999 -9999 -9999 -9999 -9999 -9999 -9999 -9999 -9999 -9999 -9999 -9999 -9999 -9999 -9999 -9999 -9999 -9999 -9999 -9999 -9999 -9999 -9999 -9999 -9999 -9999 -9999 -9999 -9999 -9999 -9999 -9999 -9999 -9999 -9999 -9999 -9999 -9999 -9999 -9999 -9999 -9999 -9999 -9999 -9999 -9999 -9999 -9999 -9999 -9999 -9999 -9999 -9999 -9999 -9999 -9999 -9999 -9999 -9999 -9999 -9999 -9999 -9999 -9999 -9999 -9999 -9999 -9999 -9999 -9999 -9999 -9999 -9999 -9999 -9999 -9999 -9999 -9999 -9999 -9999 -9999 -9999 -9999 -9999 -9999 -9999 -9999 -9999 -9999 -9999 -9999 -9999 4.13526E-2 4.14497E-2 4.18376E-2 4.24788E-2 4.18206E-2 4.21304E-2 4.24351E-2 4.26103E-2 4.2734E-2 4.28078E-2 4.11199E-2 4.0861E-2 4.05545E-2 4.02409E-2 3.97061E-2 3.88316E-2 3.6428E-2 3.55016E-2 3.45924E-2 3.37375E-2 3.16568E-2 3.00554E-2 3.17548E-2 3.39879E-2 3.44027E-2 3.3304E-2 3.09213E-2 2.85212E-2 2.67516E-2 2.60032E-2 2.41201E-2 2.45293E-2 2.45772E-2 1.97069E-2 1.77091E-2 1.82741E-2 4.10343E-2 4.42111E-2 4.39199E-2 4.35607E-2 4.90986E-2 5.90923E-2 4.93427E-2 4.26418E-2 4.42972E-2 4.58384E-2 4.38058E-2 3.81856E-2 2.39666E-2 2.08712E-2 2.48297E-2 2.54584E-2 3.03808E-2 3.22396E-2 3.15746E-2 2.60362E-2 2.22333E-2 2.27169E-2 2.27084E-2 2.31191E-2 2.31222E-2 2.15515E-2 2.42552E-2 3.26507E-2 3.82246E-2 3.52337E-2 3.19649E-2 2.64521E-2 2.70711E-2 3.07766E-2 3.13075E-2 3.27515E-2 3.04167E-2 2.3738E-2 2.10047E-2 2.02288E-2 1.9377E-2 1.95299E-2 2.19808E-2 2.07925E-2 2.41565E-2 2.49108E-2 2.16675E-2 1.95607E-2 1.89752E-2 2.15948E-2 2.04652E-2 2.13811E-2 2.69278E-2 3.32844E-2 3.66348E-2 3.91163E-2 4.36934E-2 4.58638E-2 4.91634E-2 4.95092E-2 5.15648E-2 4.87684E-2 3.96961E-2 3.20124E-2 3.59484E-2 4.24994E-2 4.02264E-2 3.12977E-2 2.13391E-2 1.48181E-2 9.26085E-3 8.17659E-3 8.16102E-3 9.04972E-3 -9999 -9999 -9999 -9999 -9999 -9999 -9999 -9999 -9999 -9999 -9999 -9999 1.91794E-2 2.29688E-2 2.97246E-2 3.08707E-2 3.58576E-2 -9999 -9999 -9999 -9999
-9999 -9999 -9999 -9999 -9999 -9999 -9999 -9999 -9999 -9999 -9999 -9999 -9999 -9999 -9999 -9999 -9999 -9999 -9999 -9999 -9999 -9999 -9999 -9999 -9999 -9999 -9999 -9999 -9999 -9999 -9999 -9999 -9999 -9999 -9999 -9999 -9999 -9999 -9999 -9999 -9999 -9999 -9999 -9999 -9999 -9999 -9999 -9999 -9999 -9999 -9999 -9999 -9999 -9999 -9999 -9999 -9999 -9999 -9999 -9999 -9999 -9999 -9999 -9999 -9999 -9999 -9999 -9999 -9999 -9999 -9999 -9999 -9999 -9999 -9999 -9999 -9999 -9999 -9999 -9999 -9999 -9999 -9999 -9999 -9999 -9999 -9999 -9999 -9999 -9999 -9999 -9999 -9999 -9999 -9999 -9999 -9999 -9999 -9999 -9999 -9999 -9999 -9999 -9999 -9999 -9999 -9999 -9999 -9999 -9999 -9999 -9999 -9999 -9999 -9999 -9999 -9999 -9999 -9999 -9999 -9999 -9999 -9999 -9999 -9999 -9999 -9999 -9999 -9999 -9999 -9999 -9999 4.14174E-2 4.15469E-2 4.15145E-2 4.16116E-2 4.12415E-2 4.15589E-2 4.17574E-2 4.1982E-2 4.22034E-2 4.26847E-2 4.11786E-2 4.11786E-2 4.10409E-2 4.10607E-2 4.12176E-2 4.11395E-2 3.89108E-2 3.84906E-2 3.84075E-2 3.80131E-2 3.70481E-2 3.47299E-2 3.3083E-2 3.34748E-2 3.3662E-2 3.25973E-2 3.15153E-2 2.68762E-2 2.45579E-2 2.34891E-2 2.57595E-2 2.53177E-2 2.64135E-2 2.07848E-2 1.94686E-2 1.76811E-2 1.72096E-2 1.83588E-2 4.14659E-2 4.41336E-2 4.43777E-2 5.26901E-2 5.33142E-2 4.33321E-2 4.36562E-2 4.28555E-2 4.48277E-2 3.36541E-2 3.45244E-2 3.09157E-2 3.63921E-2 3.37928E-2 3.28379E-2 3.12566E-2 3.09096E-2 2.80203E-2 2.37899E-2 2.43317E-2 2.40302E-2 2.26784E-2 2.36964E-2 2.51607E-2 2.42657E-2 2.40405E-2 2.55151E-2 3.15006E-2 3.38758E-2 2.95931E-2 2.43405E-2 2.57666E-2 2.58883E-2 2.7912E-2 3.38013E-2 2.62393E-2 2.01384E-2 2.39073E-2 2.00843E-2 2.33844E-2 2.84605E-2 2.99731E-2 2.63365E-2 1.94847E-2 2.18504E-2 2.57155E-2 3.00403E-2 3.05825E-2 3.00169E-2 2.61097E-2 2.09641E-2 2.08263E-2 2.1755E-2 2.47988E-2 2.90248E-2 3.73099E-2 4.32244E-2 4.58205E-2 4.69614E-2 4.73963E-2 4.1893E-2 2.06289E-2 2.93127E-2 2.16252E-2 2.59848E-2 2.42938E-2 1.89105E-2 1.23676E-2 9.49682E-3 8.20226E-3 7.95556E-3 8.82926E-3 1.01059E-2 -9999 -9999 -9999 -9999 -9999 -9999 -9999 -9999 -9999 -9999 -9999 -9999 1.83181E-2 2.1237E-2 2.7328E-2 3.2244E-2 3.4252E-2 -9999 -9999 -9999 -9999
-9999 -9999 -9999 -9999 -9999 -9999 -9999 -9999 -9999 -9999 -9999 -9999 -9999 -9999 -9999 -9999 -9999 -9999 -9999 -9999 -9999 -9999 -9999 -9999 -9999 -9999 -9999 -9999 -9999 -9999 -9999 -9999 -9999 -9999 -9999 -9999 -9999 -9999 -9999 -9999 -9999 -9999 -9999 -9999 -9999 -9999 -9999 -9999 -9999 -9999 -9999 -9999 -9999 -9999 -9999 -9999 -9999 -9999 -9999 -9999 -9999 -9999 -9999 -9999 -9999 -9999 -9999 -9999 -9999 -9999 -9999 -9999 -9999 -9999 -9999 -9999 -9999 -9999 -9999 -9999 -9999 -9999 -9999 -9999 -9999 -9999 -9999 -9999 -9999 -9999 -9999 -9999 -9999 -9999 -9999 -9999 -9999 -9999 -9999 -9999 -9999 -9999 -9999 -9999 -9999 -9999 -9999 -9999 -9999 -9999 -9999 -9999 -9999 -9999 -9999 -9999 -9999 -9999 -9999 -9999 -9999 -9999 -9999 -9999 -9999 -9999 -9999 -9999 -9999 -9999 -9999 -9999 4.16116E-2 4.18054E-2 4.09212E-2 4.10265E-2 4.12581E-2 4.14465E-2 4.16543E-2 4.17984E-2 4.03852E-2 4.05693E-2 4.07047E-2 4.11981E-2 4.10805E-2 4.10409E-2 3.9159E-2 3.92196E-2 3.95082E-2 3.85236E-2 3.82576E-2 3.83079E-2 3.84952E-2 3.6781E-2 3.62608E-2 3.56498E-2 3.51271E-2 3.26091E-2 3.01029E-2 2.63651E-2 2.54592E-2 2.65291E-2 2.23927E-2 2.22508E-2 2.14037E-2 1.95398E-2 1.9029E-2 1.84178E-2 2.05506E-2 2.04931E-2 3.60677E-2 4.39452E-2 4.72366E-2 5.74503E-2 4.91692E-2 4.66987E-2 4.80373E-2 3.34422E-2 3.20318E-2 3.05924E-2 3.45557E-2 3.24485E-2 3.21353E-2 3.56491E-2 3.8936E-2 3.39179E-2 3.27793E-2 2.83555E-2 2.39238E-2 2.19005E-2 2.51265E-2 2.48299E-2 2.35568E-2 2.54523E-2 2.58613E-2 2.51538E-2 2.22141E-2 2.59603E-2 3.05033E-2 2.73285E-2 2.43898E-2 2.64066E-2 2.76636E-2 3.13891E-2 3.03027E-2 2.51359E-2 2.25249E-2 2.54272E-2 2.49206E-2 2.78742E-2 3.0842E-2 3.2405E-2 3.10115E-2 2.22242E-2 2.08154E-2 2.74134E-2 3.20325E-2 3.79828E-2 3.88332E-2 3.60619E-2 2.73017E-2 2.64123E-2 2.65642E-2 3.20902E-2 3.31174E-2 3.49443E-2 3.93873E-2 4.26622E-2 4.44511E-2 4.15741E-2 2.94503E-2 2.74068E-2 4.21634E-2 5.01779E-2 5.79377E-2 5.56732E-2 6.99417E-2 8.58469E-3 7.89264E-3 7.94953E-3 8.55225E-3 9.72723E-3 1.08878E-2 -9999 -9999 -9999 -9999 -9999 -9999 -9999 -9999 -9999 -9999 -9999 -9999 -9999 -9999 -9999 -9999 -9999 -9999 -9999 -9999 -9999
-9999 -9999 -9999 -9999 -9999 -9999 -9999 -9999 -9999 -9999 -9999 -9999 -9999 -9999 -9999 -9999 -9999 -9999 -9999 -9999 -9999 -9999 -9999 -9999 -9999 -9999 -9999 -9999 -9999 -9999 -9999 -9999 -9999 -9999 -9999 -9999 -9999 -9999 -9999 -9999 -9999 -9999 -9999 -9999 -9999 -9999 -9999 -9999 -9999 -9999 -9999 -9999 -9999 -9999 -9999 -9999 -9999 -9999 -9999 -9999 -9999 -9999 -9999 -9999 -9999 -9999 -9999 -9999 -9999 -9999 -9999 -9999 -9999 -9999 -9999 -9999 -9999 -9999 -9999 -9999 -9999 -9999 -9999 -9999 -9999 -9999 -9999 -9999 -9999 -9999 -9999 -9999 -9999 -9999 -9999 -9999 -9999 -9999 -9999 -9999 -9999 -9999 -9999 -9999 -9999 -9999 -9999 -9999 -9999 -9999 -9999 -9999 -9999 -9999 -9999 -9999 -9999 -9999 -9999 -9999 -9999 -9999 -9999 -9999 -9999 -9999 -9999 -9999 -9999 -9999 -9999 4.17583E-2 4.18374E-2 4.0942E-2 4.10265E-2 4.1153E-2 4.13211E-2 4.14674E-2 4.14674E-2 4.0135E-2 4.0262E-2 4.06575E-2 4.06448E-2 4.0764E-2 4.07492E-2 3.91742E-2 3.91437E-2 3.90515E-2 3.86055E-2 3.84463E-2 3.68899E-2 3.5095E-2 3.56081E-2 3.65046E-2 3.69844E-2 3.70481E-2 3.69581E-2 3.5758E-2 3.46317E-2 3.24835E-2 2.9623E-2 2.77068E-2 2.5129E-2 2.59958E-2 2.10847E-2 2.12571E-2 2.24282E-2 2.25272E-2 2.25927E-2 2.18707E-2 2.09949E-2 4.07717E-2 4.47621E-2 5.73897E-2 4.90233E-2 3.55859E-2 3.37814E-2 3.50027E-2 3.91303E-2 3.12761E-2 2.99306E-2 3.15604E-2 3.29682E-2 3.12338E-2 3.01315E-2 2.93929E-2 3.15958E-2 3.45663E-2 3.21091E-2 3.3662E-2 2.63749E-2 3.29038E-2 2.72432E-2 2.49327E-2 2.52037E-2 2.51265E-2 2.36885E-2 2.51124E-2 2.66478E-2 2.51407E-2 2.5245E-2 2.46129E-2 2.53409E-2 2.96318E-2 2.96752E-2 2.21758E-2 2.23846E-2 2.3274E-2 2.18236E-2 2.43719E-2 3.09097E-2 3.18693E-2 3.36444E-2 2.56578E-2 2.16299E-2 2.18544E-2 2.85266E-2 3.37806E-2 3.57082E-2 4.30597E-2 3.96287E-2 3.75579E-2 3.98097E-2 4.0946E-2 3.87148E-2 3.70697E-2 3.035E-2 2.89803E-2 2.78112E-2 2.68167E-2 2.54107E-2 2.98784E-2 4.60432E-2 5.79457E-2 6.64693E-2 8.20923E-3 9.00194E-3 7.90176E-3 7.93968E-3 8.39746E-3 9.34901E-3 1.0777E-2 1.16412E-2 -9999 -9999 -9999 -9999 -9999 -9999 -9999 -9999 -9999 -9999 -9999 -9999 -9999 -9999 -9999 -9999 -9999 -9999 -9999 -9999 -9999
-9999 -9999 -9999 -9999 -9999 -9999 -9999 -9999 -9999 -9999 -9999 -9999 -9999 -9999 -9999 -9999 -9999 -9999 -9999 -9999 -9999 -9999 -9999 -9999 -9999 -9999 -9999 -9999 -9999 -9999 -9999 -9999 -9999 -9999 -9999 -9999 -9999 -9999 -9999 -9999 -9999 -9999 -9999 -9999 -9999 -9999 -9999 -9999 -9999 -9999 -9999 -9999 -9999 -9999 -9999 -9999 -9999 -9999 -9999 -9999 -9999 -9999 -9999 -9999 -9999 -9999 -9999 -9999 -9999 -9999 -9999 -9999 -9999 -9999 -9999 -9999 -9999 -9999 -9999 -9999 -9999 -9999 -9999 -9999 -9999 -9999 -9999 -9999 -9999 -9999 -9999 -9999 -9999 -9999 -9999 -9999 -9999 -9999 -9999 -9999 -9999 -9999 -9999 -9999 -9999 -9999 -9999 -9999 -9999 -9999 -9999 -9999 -9999 -9999 -9999 -9999 -9999 -9999 -9999 -9999 -9999 -9999 -9999 -9999 -9999 -9999 -9999 -9999 -9999 -9999 -9999 4.20747E-2 4.10265E-2 4.10054E-2 4.09842E-2 4.11319E-2 4.12791E-2 4.13839E-2 3.99858E-2 3.9814E-2 3.99215E-2 4.02198E-2 4.05131E-2 3.8958E-2 3.9159E-2 3.92045E-2 3.91742E-2 3.91131E-2 3.88315E-2 3.80212E-2 3.51177E-2 3.16779E-2 2.95142E-2 3.27294E-2 3.49644E-2 3.57116E-2 3.4319E-2 3.49238E-2 3.49942E-2 3.46048E-2 3.38847E-2 3.27942E-2 2.9649E-2 2.78895E-2 2.85909E-2 2.86401E-2 2.9034E-2 2.90655E-2 2.51031E-2 2.25506E-2 1.98695E-2 2.03514E-2 2.99707E-2 5.43684E-2 4.03569E-2 3.79056E-2 4.10429E-2 3.91803E-2 3.74407E-2 3.46369E-2 3.32443E-2 3.13169E-2 2.91714E-2 3.2927E-2 3.38209E-2 3.13188E-2 2.75996E-2 4.02503E-2 3.28414E-2 2.95248E-2 3.07796E-2 4.15041E-2 3.34803E-2 2.75986E-2 2.388E-2 2.48519E-2 2.48912E-2 2.39258E-2 2.49458E-2 2.45758E-2 2.3014E-2 2.52894E-2 2.8378E-2 2.80853E-2 2.4826E-2 2.19106E-2 2.446E-2 2.45779E-2 2.55319E-2 2.69196E-2 2.97281E-2 3.09495E-2 3.20451E-2 3.06604E-2 2.29496E-2 2.30431E-2 2.36483E-2 3.29504E-2 3.42038E-2 3.75382E-2 3.99286E-2 3.70278E-2 3.80156E-2 3.94578E-2 4.11049E-2 3.82256E-2 2.8554E-2 2.17979E-2 2.19399E-2 3.654E-2 3.01929E-2 4.21202E-2 2.06326E-2 1.64764E-2 1.03658E-2 9.2398E-3 9.06755E-3 9.2398E-3 8.70198E-3 9.18589E-3 1.01796E-2 1.15776E-2 -9999 -9999 -9999 -9999 -9999 -9999 -9999 -9999 -9999 -9999 -9999 -9999 -9999 -9999 -9999 -9999 -9999 -9999 -9999 -9999 -9999 -9999
-9999 -9999 -9999 -9999 -9999 -9999 -9999 -9999 -9999 -9999 -9999 -9999 -9999 -9999 -9999 -9999 -9999 -9999 -9999 -9999 -9999 -9999 -9999 -9999 -9999 -9999 -9999 -9999 -9999 -9999 -9999 -9999 -9999 -9999 -9999 -9999 -9999 -9999 -9999 -9999 -9999 -9999 -9999 -9999 -9999 -9999 -9999 -9999 -9999 -9999 -9999 -9999 -9999 -9999 -9999 -9999 -9999 -9999 -9999 -9999 -9999 -9999 -9999 -9999 -9999 -9999 -9999 -9999 -9999 -9999 -9999 -9999 -9999 -9999 -9999 -9999 -9999 -9999 -9999 -9999 -9999 -9999 -9999 -9999 -9999 -9999 -9999 -9999 -9999 -9999 -9999 -9999 -9999 -9999 -9999 -9999 -9999 -9999 -9999 -9999 -9999 -9999 -9999 -9999 -9999 -9999 -9999 -9999 -9999 -9999 -9999 -9999 -9999 -9999 -9999 -9999 -9999 -9999 -9999 -9999 -9999 -9999 -9999 -9999 -9999 -9999 -9999 -9999 -9999 -9999 -9999 -9999 -9999 4.12581E-2 4.11109E-2 4.10687E-2 3.96029E-2 3.95761E-2 3.94021E-2 3.93585E-2 3.93149E-2 3.90309E-2 3.73892E-2 3.76458E-2 3.8106E-2 3.85728E-2 3.89423E-2 3.91131E-2 3.71067E-2 3.75858E-2 3.66088E-2 3.41871E-2 2.81975E-2 2.74814E-2 2.88189E-2 2.90567E-2 2.98701E-2 3.09118E-2 3.3347E-2 3.49761E-2 3.51249E-2 3.48756E-2 3.29148E-2 3.23802E-2 2.99005E-2 3.22585E-2 2.60524E-2 2.59658E-2 2.6796E-2 2.3944E-2 2.83127E-2 2.85672E-2 3.19342E-2 3.83916E-2 3.94427E-2 4.35434E-2 3.87967E-2 3.37814E-2 4.09896E-2 3.75224E-2 3.71298E-2 3.61258E-2 3.50918E-2 3.23528E-2 2.97683E-2 2.95337E-2 3.10076E-2 3.1315E-2 3.01823E-2 4.65301E-2 4.63206E-2 4.61216E-2 3.95881E-2 3.26964E-2 2.57152E-2 2.22462E-2 2.17074E-2 2.23609E-2 2.13126E-2 2.03764E-2 2.15185E-2 2.67532E-2 2.45104E-2 2.27324E-2 2.46843E-2 3.05983E-2 2.71661E-2 2.48874E-2 2.53758E-2 2.88436E-2 3.02664E-2 2.73516E-2 2.9403E-2 3.2287E-2 3.1648E-2 2.93142E-2 2.97887E-2 3.47643E-2 3.68112E-2 3.65382E-2 3.15864E-2 2.86752E-2 2.40806E-2 2.86532E-2 3.33537E-2 3.22007E-2 2.79098E-2 2.9292E-2 3.47809E-2 4.90314E-2 4.21636E-2 2.21011E-2 2.37403E-2 2.15743E-2 1.46562E-2 1.06542E-2 9.79773E-3 1.01925E-2 9.94361E-3 1.01796E-2 1.09587E-2 1.20829E-2 -9999 -9999 -9999 -9999 -9999 -9999 -9999 -9999 -9999 -9999 -9999 -9999 -9999 -9999 -9999 -9999 -9999 -9999 -9999 -9999 -9999 -9999
-9999 -9999 -9999 -9999 -9999 -9999 -9999 -9999 -9999 -9999 -9999 -9999 -9999 -9999 -9999 -9999 -9999 -9999 -9999 -9999 -9999 -9999 -9999 -9999 -9999 -9999 -9999 -9999 -9999 -9999 -9999 -9999 -9999 -9999 -9999 -9999 -9999 -9999 -9999 -9999 -9999 -9999 -9999 -9999 -9999 -9999 -9999 -9999 -9999 -9999 -9999 -9999 -9999 -9999 -9999 -9999 -9999 -9999 -9999 -9999 -9999 -9999 -9999 -9999 -9999 -9999 -9999 -9999 -9999 -9999 -9999 -9999 -9999 -9999 -9999 -9999 -9999 -9999 -9999 -9999 -9999 -9999 -9999 -9999 -9999 -9999 -9999 -9999 -9999 -9999 -9999 -9999 -9999 -9999 -9999 -9999 -9999 -9999 -9999 -9999 -9999 -9999 -9999 -9999 -9999 -9999 -9999 -9999 -9999 -9999 -9999 -9999 -9999 -9999 -9999 -9999 -9999 -9999 -9999 -9999 -9999 -9999 -9999 -9999 -9999 -9999 -9999 -9999 -9999 -9999 -9999 -9999 -9999 4.15091E-2 4.12161E-2 3.93096E-2 3.82917E-2 3.74124E-2 3.71934E-2 3.75956E-2 3.74934E-2 3.50019E-2 3.35489E-2 3.45688E-2 3.54549E-2 3.68389E-2 3.79362E-2 3.6714E-2 3.69603E-2 3.70622E-2 3.7617E-2 3.67294E-2 3.4491E-2 3.05684E-2 2.79613E-2 2.57976E-2 2.55925E-2 2.5651E-2 3.07449E-2 3.21988E-2 3.61193E-2 3.39983E-2 3.56055E-2 3.31656E-2 3.26119E-2 3.20636E-2 3.08238E-2 2.92746E-2 2.80555E-2 3.56329E-2 3.195E-2 2.75742E-2 2.91353E-2 2.49481E-2 2.64512E-2 2.53641E-2 3.135E-2 3.51397E-2 3.13987E-2 3.31371E-2 2.65316E-2 2.91344E-2 2.99393E-2 3.51468E-2 3.85292E-2 3.46375E-2 3.89092E-2 3.10035E-2 3.15472E-2 4.2302E-2 4.7659E-2 4.74064E-2 3.83584E-2 3.46471E-2 2.80352E-2 2.20482E-2 2.03585E-2 2.0481E-2 1.78529E-2 2.1762E-2 2.62632E-2 2.31166E-2 2.21544E-2 3.15801E-2 3.55689E-2 3.41667E-2 2.71459E-2 2.52774E-2 2.49837E-2 2.61435E-2 2.72243E-2 2.69878E-2 2.73934E-2 3.10572E-2 3.24872E-2 3.36026E-2 3.41618E-2 3.48676E-2 3.71975E-2 3.81355E-2 2.81922E-2 1.77873E-2 1.91468E-2 1.81813E-2 2.11745E-2 2.30141E-2 2.4221E-2 2.50701E-2 2.71156E-2 3.2309E-2 5.60758E-2 1.87262E-2 1.96054E-2 2.1948E-2 1.58415E-2 1.19383E-2 1.08562E-2 1.12081E-2 1.17308E-2 1.13587E-2 1.18843E-2 1.26932E-2 -9999 -9999 -9999 -9999 -9999 -9999 -9999 -9999 -9999 -9999 -9999 -9999 -9999 -9999 -9999 -9999 -9999 -9999 -9999 -9999 -9999 -9999
-9999 -9999 -9999 -9999 -9999 -9999 -9999 -9999 -9999 -9999 -9999 -9999 -9999 -9999 -9999 -9999 -9999 -9999 -9999 -9999 -9999 -9999 -9999 -9999 -9999 -9999 -9999 -9999 -9999 -9999 -9999 -9999 -9999 -9999 -9999 -9999 -9999 -9999 -9999 -9999 -9999 -9999 -9999 -9999 -9999 -9999 -9999 -9999 -9999 -9999 -9999 -9999 -9999 -9999 -9999 -9999 -9999 -9999 -9999 -9999 -9999 -9999 -9999 -9999 -9999 -9999 -9999 -9999 -9999 -9999 -9999 -9999 -9999 -9999 -9999 -9999 -9999 -9999 -9999 -9999 -9999 -9999 -9999 -9999 -9999 -9999 -9999 -9999 -9999 -9999 -9999 -9999 -9999 -9999 -9999 -9999 -9999 -9999 -9999 -9999 -9999 -9999 -9999 -9999 -9999 -9999 -9999 -9999 -9999 -9999 -9999 -9999 -9999 -9999 -9999 -9999 -9999 -9999 -9999 -9999 -9999 -9999 -9999 -9999 -9999 -9999 -9999 -9999 -9999 -9999 -9999 -9999 4.17162E-2 4.14882E-2 3.92607E-2 3.7824E-2 3.54494E-2 3.26015E-2 3.08999E-2 3.40027E-2 3.32231E-2 3.05119E-2 2.81419E-2 2.99203E-2 3.19808E-2 3.27257E-2 3.45778E-2 3.57664E-2 3.64E-2 3.67466E-2 3.72988E-2 3.55185E-2 3.55639E-2 3.43608E-2 3.19114E-2 3.02928E-2 2.87664E-2 2.70676E-2 2.85101E-2 2.99362E-2 3.08529E-2 3.09995E-2 3.06119E-2 3.1911E-2 3.26744E-2 3.29655E-2 3.18266E-2 3.12241E-2 3.08557E-2 2.88762E-2 3.22164E-2 3.45233E-2 3.45563E-2 3.48761E-2 2.9895E-2 2.82221E-2 2.951E-2 3.43935E-2 3.15245E-2 2.78366E-2 3.04449E-2 2.68622E-2 2.71187E-2 3.13057E-2 3.08454E-2 3.17689E-2 3.58328E-2 3.21216E-2 2.94598E-2 3.70594E-2 3.97755E-2 4.11006E-2 3.93194E-2 3.39543E-2 2.99228E-2 2.37445E-2 2.05444E-2 1.85509E-2 1.87772E-2 2.07675E-2 2.34851E-2 2.26326E-2 2.29223E-2 3.47329E-2 4.06087E-2 3.31532E-2 2.51851E-2 2.42803E-2 2.47012E-2 2.59658E-2 2.60845E-2 2.77268E-2 2.78823E-2 3.07251E-2 2.75189E-2 2.65175E-2 2.82518E-2 3.80998E-2 3.78365E-2 3.67899E-2 3.44026E-2 2.90703E-2 2.42336E-2 3.08245E-2 3.73753E-2 3.78315E-2 4.55674E-2 4.82727E-2 4.43221E-2 2.19206E-2 1.846E-2 1.33332E-2 1.39816E-2 1.55232E-2 1.48465E-2 1.21502E-2 1.18081E-2 1.20968E-2 1.26418E-2 1.28949E-2 1.29011E-2 1.34454E-2 -9999 -9999 -9999 -9999 -9999 -9999 -9999 -9999 -9999 -9999 -9999 -9999 -9999 -9999 -9999 -9999 -9999 -9999 -9999 -9999 -9999 -9999
-9999 -9999 -9999 -9999 -9999 -9999 -9999 -9999 -9999 -9999 -9999 -9999 -9999 -9999 -9999 -9999 -9999 -9999 -9999 -9999 -9999 -9999 -9999 -9999 -9999 -9999 -9999 -9999 -9999 -9999 -9999 -9999 -9999 -9999 -9999 -9999 -9999 -9999 -9999 -9999 -9999 -9999 -9999 -9999 -9999 -9999 -9999 -9999 -9999 -9999 -9999 -9999 -9999 -9999 -9999 -9999 -9999 -9999 -9999 -9999 -9999 -9999 -9999 -9999 -9999 -9999 -9999 -9999 -9999 -9999 -9999 -9999 -9999 -9999 -9999 -9999 -9999 -9999 -9999 -9999 -9999 -9999 -9999 -9999 -9999 -9999 -9999 -9999 -9999 -9999 -9999 -9999 -9999 -9999 -9999 -9999 -9999 -9999 -9999 -9999 -9999 -9999 -9999 -9999 -9999 -9999 -9999 -9999 -9999 -9999 -9999 -9999 -9999 -9999 -9999 -9999 -9999 -9999 -9999 -9999 -9999 -9999 -9999 -9999 -9999 -9999 -9999 -9999 -9999 -9999 -9999 -9999 4.03074E-2 3.98137E-2 3.79291E-2 3.52914E-2 3.41078E-2 3.16886E-2 2.8487E-2 3.11057E-2 3.40027E-2 2.84163E-2 2.63468E-2 2.62079E-2 2.87857E-2 3.04704E-2 3.11958E-2 3.29393E-2 3.34311E-2 3.37159E-2 3.42134E-2 3.51244E-2 3.54374E-2 3.59668E-2 3.55885E-2 3.35779E-2 3.12073E-2 2.81079E-2 2.66859E-2 2.58643E-2 2.58967E-2 2.66695E-2 2.58703E-2 2.66243E-2 3.08559E-2 3.14665E-2 3.44753E-2 3.27482E-2 3.20247E-2 3.60204E-2 4.69529E-2 4.12841E-2 3.52241E-2 3.16501E-2 3.56491E-2 3.28501E-2 3.44129E-2 3.13767E-2 3.18124E-2 2.77666E-2 2.32843E-2 2.43938E-2 2.42673E-2 2.47604E-2 2.54475E-2 2.33688E-2 3.3337E-2 3.40443E-2 4.5442E-2 3.80785E-2 3.08484E-2 2.73671E-2 2.62218E-2 2.60951E-2 2.48976E-2 2.1524E-2 1.9157E-2 2.52117E-2 2.05877E-2 2.32976E-2 2.39508E-2 2.22856E-2 2.2302E-2 3.32485E-2 4.3364E-2 3.62886E-2 2.9907E-2 2.46868E-2 2.33262E-2 2.44234E-2 2.08852E-2 2.08734E-2 2.30705E-2 2.50281E-2 2.91596E-2 2.90545E-2 3.0081E-2 3.11391E-2 3.39857E-2 3.51657E-2 3.64589E-2 3.61007E-2 3.34513E-2 2.94647E-2 2.49965E-2 2.34987E-2 2.2804E-2 2.23899E-2 2.08395E-2 1.82207E-2 1.3307E-2 1.23089E-2 1.24051E-2 1.35419E-2 1.34653E-2 1.34653E-2 1.25033E-2 1.281E-2 1.31525E-2 1.35026E-2 1.35989E-2 1.38776E-2 -9999 -9999 -9999 -9999 -9999 -9999 -9999 -9999 -9999 -9999 -9999 -9999 -9999 -9999 -9999 -9999 -9999 -9999 -9999 -9999 -9999 -9999
-9999 -9999 -9999 -9999 -9999 -9999 -9999 -9999 -9999 -9999 -9999 -9999 -9999 -9999 -9999 -9999 -9999 -9999 -9999 -9999 -9999 -9999 -9999 -9999 -9999 -9999 -9999 -9999 -9999 -9999 -9999 -9999 -9999 -9999 -9999 -9999 -9999 -9999 -9999 -9999 -9999 -9999 -9999 -9999 -9999 -9999 -9999 -9999 -9999 -9999 -9999 -9999 -9999 -9999 -9999 -9999 -9999 -9999 -9999 -9999 -9999 -9999 -9999 -9999 -9999 -9999 -9999 -9999 -9999 -9999 -9999 -9999 -9999 -9999 -9999 -9999 -9999 -9999 -9999 -9999 -9999 -9999 -9999 -9999 -9999 -9999 -9999 -9999 -9999 -9999 -9999 -9999 -9999 -9999 -9999 -9999 -9999 -9999 -9999 -9999 -9999 -9999 -9999 -9999 -9999 -9999 -9999 -9999 -9999 -9999 -9999 -9999 -9999 -9999 -9999 -9999 -9999 -9999 -9999 -9999 -9999 -9999 -9999 -9999 -9999 -9999 -9999 -9999 -9999 -9999 -9999 4.01975E-2 4.06298E-2 4.00547E-2 3.73986E-2 3.39331E-2 3.25265E-2 3.19299E-2 3.17326E-2 3.23988E-2 3.48342E-2 3.49454E-2 3.27735E-2 3.14487E-2 3.11118E-2 3.0553E-2 2.8934E-2 3.03208E-2 2.93636E-2 2.85796E-2 3.09431E-2 3.4054E-2 3.51491E-2 3.60562E-2 3.601E-2 3.37014E-2 2.87048E-2 2.74421E-2 2.93422E-2 2.67367E-2 2.59328E-2 2.722E-2 3.13324E-2 2.86054E-2 2.95688E-2 3.12908E-2 3.32503E-2 3.21083E-2 3.4737E-2 3.759E-2 3.59793E-2 3.35949E-2 3.82051E-2 2.93856E-2 3.33163E-2 3.02632E-2 3.63834E-2 3.10439E-2 2.40797E-2 2.17584E-2 2.14672E-2 2.30642E-2 2.48566E-2 2.2767E-2 2.2124E-2 2.65513E-2 3.82568E-2 3.20268E-2 4.16856E-2 2.88487E-2 2.34979E-2 1.86632E-2 1.65666E-2 1.95237E-2 1.9546E-2 1.77308E-2 1.81495E-2 2.08614E-2 2.29562E-2 2.26652E-2 2.2193E-2 2.18401E-2 2.16533E-2 2.87362E-2 3.84467E-2 4.03433E-2 3.37217E-2 3.19119E-2 3.26225E-2 3.19559E-2 3.07974E-2 2.57599E-2 2.26327E-2 2.13356E-2 2.06861E-2 2.29297E-2 2.55782E-2 2.47462E-2 2.62731E-2 2.69989E-2 3.24036E-2 3.43452E-2 3.63563E-2 3.39829E-2 2.90326E-2 2.77604E-2 2.91548E-2 2.97147E-2 2.70559E-2 2.14595E-2 1.58304E-2 1.23568E-2 1.27591E-2 1.31654E-2 1.37491E-2 1.4095E-2 1.30088E-2 1.32103E-2 1.33558E-2 1.374E-2 1.45011E-2 1.42538E-2 -9999 -9999 -9999 -9999 -9999 -9999 -9999 -9999 -9999 -9999 -9999 -9999 -9999 -9999 -9999 -9999 -9999 -9999 -9999 -9999 -9999 -9999
-9999 -9999 -9999 -9999 -9999 -9999 -9999 -9999 -9999 -9999 -9999 -9999 -9999 -9999 -9999 -9999 -9999 -9999 -9999 -9999 -9999 -9999 -9999 -9999 -9999 -9999 -9999 -9999 -9999 -9999 -9999 -9999 -9999 -9999 -9999 -9999 -9999 -9999 -9999 -9999 -9999 -9999 -9999 -9999 -9999 -9999 -9999 -9999 -9999 -9999 -9999 -9999 -9999 -9999 -9999 -9999 -9999 -9999 -9999 -9999 -9999 -9999 -9999 -9999 -9999 -9999 -9999 -9999 -9999 -9999 -9999 -9999 -9999 -9999 -9999 -9999 -9999 -9999 -9999 -9999 -9999 -9999 -9999 -9999 -9999 -9999 -9999 -9999 -9999 -9999 -9999 -9999 -9999 -9999 -9999 -9999 -9999 -9999 -9999 -9999 -9999 -9999 -9999 -9999 -9999 -9999 -9999 -9999 -9999 -9999 -9999 -9999 -9999 -9999 -9999 -9999 -9999 -9999 -9999 -9999 -9999 -9999 -9999 -9999 -9999 -9999 -9999 -9999 -9999 4.13001E-2 4.01501E-2 4.06448E-2 4.09815E-2 4.04931E-2 3.8878E-2 3.55781E-2 3.38721E-2 3.1902E-2 3.07882E-2 3.09222E-2 3.28068E-2 3.46416E-2 3.51227E-2 3.53463E-2 3.5004E-2 3.25341E-2 2.82803E-2 2.79792E-2 2.94558E-2 2.66161E-2 2.80214E-2 3.08135E-2 3.41247E-2 3.39555E-2 3.40026E-2 3.36104E-2 2.79327E-2 3.64388E-2 3.14972E-2 2.91718E-2 3.01E-2 3.30726E-2 2.80361E-2 2.89248E-2 2.96283E-2 3.25605E-2 3.58769E-2 3.34641E-2 3.89402E-2 3.78976E-2 3.8563E-2 3.63527E-2 3.02536E-2 3.12319E-2 3.98565E-2 3.52008E-2 3.19948E-2 2.8265E-2 2.31398E-2 2.17548E-2 2.17885E-2 2.12428E-2 2.12827E-2 2.39956E-2 3.04953E-2 3.94724E-2 3.56277E-2 4.84088E-2 3.76244E-2 2.20063E-2 1.82624E-2 1.77059E-2 1.49885E-2 1.20609E-2 1.23395E-2 1.33361E-2 1.80046E-2 1.96393E-2 2.06189E-2 2.07392E-2 2.11747E-2 2.24847E-2 2.21893E-2 2.46387E-2 3.39819E-2 3.36873E-2 2.65031E-2 2.49524E-2 2.73623E-2 2.93067E-2 3.07939E-2 3.53714E-2 3.18986E-2 2.57353E-2 2.37546E-2 2.17845E-2 2.16691E-2 2.26342E-2 2.46585E-2 2.4923E-2 2.58489E-2 2.74852E-2 3.06574E-2 2.86385E-2 2.36421E-2 2.23829E-2 2.45552E-2 2.75186E-2 2.88078E-2 2.37007E-2 1.62453E-2 1.45287E-2 1.26898E-2 1.34399E-2 1.45352E-2 1.47894E-2 1.44515E-2 1.32103E-2 1.33851E-2 1.37999E-2 1.44083E-2 1.49074E-2 -9999 -9999 -9999 -9999 -9999 -9999 -9999 -9999 -9999 -9999 -9999 -9999 -9999 -9999 -9999 -9999 -9999 -9999 -9999 -9999 -9999 -9999
-9999 -9999 -9999 -9999 -9999 -9999 -9999 -9999 -9999 -9999 -9999 -9999 -9999 -9999 -9999 -9999 -9999 -9999 -9999 -9999 -9999 -9999 -9999 -9999 -9999 -9999 -9999 -9999 -9999 -9999 -9999 -9999 -9999 -9999 -9999 -9999 -9999 -9999 -9999 -9999 -9999 -9999 -9999 -9999 -9999 -9999 -9999 -9999 -9999 -9999 -9999 -9999 -9999 -9999 -9999 -9999 -9999 -9999 -9999 -9999 -9999 -9999 -9999 -9999 -9999 -9999 -9999 -9999 -9999 -9999 -9999 -9999 -9999 -9999 -9999 -9999 -9999 -9999 -9999 -9999 -9999 -9999 -9999 -9999 -9999 -9999 -9999 -9999 -9999 -9999 -9999 -9999 -9999 -9999 -9999 -9999 -9999 -9999 -9999 -9999 -9999 -9999 -9999 -9999 -9999 -9999 -9999 -9999 -9999 -9999 -9999 -9999 -9999 -9999 -9999 -9999 -9999 -9999 -9999 -9999 -9999 -9999 -9999 -9999 -9999 -9999 -9999 -9999 -9999 4.02133E-2 4.05996E-2 4.10802E-2 4.12848E-2 4.1295E-2 3.87556E-2 3.76274E-2 3.67716E-2 3.56195E-2 3.35714E-2 3.15061E-2 3.26633E-2 3.3548E-2 3.45571E-2 3.57116E-2 3.61014E-2 3.41424E-2 3.19923E-2 2.90111E-2 2.79536E-2 2.53485E-2 2.53576E-2 2.68056E-2 3.05998E-2 3.3142E-2 3.41637E-2 3.40941E-2 3.35248E-2 3.31655E-2 2.7409E-2 3.2782E-2 2.78471E-2 2.59753E-2 2.83146E-2 2.74945E-2 3.01414E-2 3.31912E-2 3.20084E-2 3.56559E-2 4.1652E-2 3.4667E-2 3.15902E-2 3.44465E-2 3.5588E-2 3.84867E-2 3.60765E-2 3.36603E-2 3.30353E-2 3.07939E-2 2.48795E-2 2.08448E-2 2.00649E-2 2.03895E-2 2.07864E-2 2.281E-2 2.60934E-2 3.95089E-2 3.4555E-2 4.75854E-2 4.12303E-2 2.79599E-2 2.35475E-2 2.04134E-2 1.79048E-2 1.90768E-2 2.14249E-2 1.37889E-2 1.76831E-2 1.99622E-2 2.10602E-2 1.91247E-2 1.87763E-2 1.97021E-2 1.97986E-2 2.42206E-2 3.24592E-2 2.6713E-2 2.20329E-2 2.21765E-2 2.18199E-2 2.21823E-2 2.30886E-2 2.6874E-2 3.31221E-2 2.96158E-2 2.61847E-2 2.37959E-2 2.43931E-2 2.40762E-2 2.14258E-2 2.32336E-2 2.58463E-2 2.73386E-2 2.95189E-2 2.8147E-2 2.27662E-2 2.00352E-2 1.75013E-2 1.49921E-2 2.11506E-2 1.73451E-2 1.48316E-2 1.41441E-2 1.4571E-2 1.38016E-2 1.46758E-2 1.48465E-2 1.43683E-2 1.4095E-2 1.32103E-2 1.36506E-2 1.42545E-2 1.49389E-2 -9999 -9999 -9999 -9999 -9999 -9999 -9999 -9999 -9999 -9999 -9999 -9999 -9999 -9999 -9999 -9999 -9999 -9999 -9999 -9999 -9999 -9999
-9999 -9999 -9999 -9999 -9999 -9999 -9999 -9999 -9999 -9999 -9999 -9999 -9999 -9999 -9999 -9999 -9999 -9999 -9999 -9999 -9999 -9999 -9999 -9999 -9999 -9999 -9999 -9999 -9999 -9999 -9999 -9999 -9999 -9999 -9999 -9999 -9999 -9999 -9999 -9999 -9999 -9999 -9999 -9999 -9999 -9999 -9999 -9999 -9999 -9999 -9999 -9999 -9999 -9999 -9999 -9999 -9999 -9999 -9999 -9999 -9999 -9999 -9999 -9999 -9999 -9999 -9999 -9999 -9999 -9999 -9999 -9999 -9999 -9999 -9999 -9999 -9999 -9999 -9999 -9999 -9999 -9999 -9999 -9999 -9999 -9999 -9999 -9999 -9999 -9999 -9999 -9999 -9999 -9999 -9999 -9999 -9999 -9999 -9999 -9999 -9999 -9999 -9999 -9999 -9999 -9999 -9999 -9999 -9999 -9999 -9999 -9999 -9999 -9999 -9999 -9999 -9999 -9999 -9999 -9999 -9999 -9999 -9999 -9999 -9999 -9999 -9999 -9999 -9999 4.03386E-2 4.02495E-2 4.05805E-2 3.91493E-2 3.89589E-2 3.84931E-2 3.8441E-2 3.81904E-2 3.78745E-2 3.54158E-2 3.47549E-2 3.46679E-2 3.46416E-2 3.41443E-2 3.46457E-2 3.46706E-2 3.47114E-2 3.40716E-2 3.22242E-2 2.88234E-2 2.68882E-2 2.78481E-2 2.57993E-2 2.7844E-2 3.25679E-2 3.38959E-2 3.41183E-2 3.41398E-2 3.45526E-2 3.51219E-2 3.40054E-2 2.87687E-2 3.19998E-2 3.033E-2 2.81987E-2 3.12721E-2 3.44869E-2 3.3727E-2 4.35771E-2 3.58387E-2 4.42201E-2 4.56546E-2 3.62414E-2 3.53141E-2 3.94261E-2 4.26314E-2 4.48303E-2 4.31839E-2 3.2362E-2 2.39587E-2 2.0264E-2 1.96332E-2 2.12629E-2 2.43307E-2 2.7912E-2 2.52491E-2 4.15807E-2 3.81246E-2 4.10758E-2 4.77711E-2 4.53735E-2 4.14311E-2 3.27856E-2 2.3583E-2 2.05784E-2 2.10034E-2 1.45582E-2 1.74397E-2 1.96202E-2 1.83728E-2 1.7262E-2 1.95872E-2 2.00083E-2 2.25173E-2 2.89257E-2 2.56345E-2 2.02112E-2 2.03624E-2 2.28629E-2 2.46234E-2 2.39517E-2 2.30577E-2 2.182E-2 2.33846E-2 2.22663E-2 2.27515E-2 2.53869E-2 2.68513E-2 2.75536E-2 2.00863E-2 2.14636E-2 2.75767E-2 3.45091E-2 3.70757E-2 3.54139E-2 2.97764E-2 2.18943E-2 1.5873E-2 1.49415E-2 1.32079E-2 1.3654E-2 1.38453E-2 1.41248E-2 1.45498E-2 1.34399E-2 1.3828E-2 1.3828E-2 1.34907E-2 1.34653E-2 1.26418E-2 1.32393E-2 1.39503E-2 1.4813E-2 -9999 -9999 -9999 -9999 -9999 -9999 -9999 -9999 -9999 -9999 -9999 -9999 -9999 -9999 -9999 -9999 -9999 -9999 -9999 -9999 -9999 -9999
-9999 -9999 -9999 -9999 -9999 -9999 -9999 -9999 -9999 -9999 -9999 -9999 -9999 -9999 -9999 -9999 -9999 -9999 -9999 -9999 -9999 -9999 -9999 -9999 -9999 -9999 -9999 -9999 -9999 -9999 -9999 -9999 -9999 -9999 -9999 -9999 -9999 -9999 -9999 -9999 -9999 -9999 -9999 -9999 -9999 -9999 -9999 -9999 -9999 -9999 -9999 -9999 -9999 -9999 -9999 -9999 -9999 -9999 -9999 -9999 -9999 -9999 -9999 -9999 -9999 -9999 -9999 -9999 -9999 -9999 -9999 -9999 -9999 -9999 -9999 -9999 -9999 -9999 -9999 -9999 -9999 -9999 -9999 -9999 -9999 -9999 -9999 -9999 -9999 -9999 -9999 -9999 -9999 -9999 -9999 -9999 -9999 -9999 -9999 -9999 -9999 -9999 -9999 -9999 -9999 -9999 -9999 -9999 -9999 -9999 -9999 -9999 -9999 -9999 -9999 -9999 -9999 -9999 -9999 -9999 -9999 -9999 -9999 -9999 -9999 -9999 -9999 -9999 4.00387E-2 3.94679E-2 3.90011E-2 3.78167E-2 3.86365E-2 3.8949E-2 3.93242E-2 3.90204E-2 3.8958E-2 3.69143E-2 3.6678E-2 3.64829E-2 3.63839E-2 3.62071E-2 3.40314E-2 3.31171E-2 3.30694E-2 3.3489E-2 3.38269E-2 3.36336E-2 3.14104E-2 2.98001E-2 2.78674E-2 2.77216E-2 2.76245E-2 3.0267E-2 3.41835E-2 3.30013E-2 3.29502E-2 3.3109E-2 3.37146E-2 3.22486E-2 3.23355E-2 3.68717E-2 2.76205E-2 2.99514E-2 3.30052E-2 3.85057E-2 3.65139E-2 3.98837E-2 4.38172E-2 4.47253E-2 4.37531E-2 4.34556E-2 4.37354E-2 4.42561E-2 4.66482E-2 4.22579E-2 3.80516E-2 3.26229E-2 2.21034E-2 1.92019E-2 2.05645E-2 2.16006E-2 2.20473E-2 2.41998E-2 2.61121E-2 4.07748E-2 4.8528E-2 4.2954E-2 4.39814E-2 4.3695E-2 4.00706E-2 3.61059E-2 3.40696E-2 2.67226E-2 1.75617E-2 1.40297E-2 1.34727E-2 1.49486E-2 1.68536E-2 1.93577E-2 2.02993E-2 2.15106E-2 2.77695E-2 2.80558E-2 2.10949E-2 1.84955E-2 1.83662E-2 1.88315E-2 2.1821E-2 2.7255E-2 2.46761E-2 2.39723E-2 2.16066E-2 2.19645E-2 2.70656E-2 2.93431E-2 3.31212E-2 2.97291E-2 2.18273E-2 2.17429E-2 2.92348E-2 3.6391E-2 4.09533E-2 4.12147E-2 3.84423E-2 3.30798E-2 2.71771E-2 1.85714E-2 1.56582E-2 1.34278E-2 1.40482E-2 1.4363E-2 1.4363E-2 1.4363E-2 1.28527E-2 1.29475E-2 1.27591E-2 1.27129E-2 1.30678E-2 1.38464E-2 1.35321E-2 1.58521E-2 1.51289E-2 -9999 -9999 -9999 -9999 -9999 -9999 -9999 -9999 -9999 -9999 -9999 -9999 -9999 -9999 -9999 -9999 -9999 -9999 -9999 -9999 -9999
-9999 -9999 -9999 -9999 -9999 -9999 -9999 -9999 -9999 -9999 -9999 -9999 -9999 -9999 -9999 -9999 -9999 -9999 -9999 -9999 -9999 -9999 -9999 -9999 -9999 -9999 -9999 -9999 -9999 -9999 -9999 -9999 -9999 -9999 -9999 -9999 -9999 -9999 -9999 -9999 -9999 -9999 -9999 -9999 -9999 -9999 -9999 -9999 -9999 -9999 -9999 -9999 -9999 -9999 -9999 -9999 -9999 -9999 -9999 -9999 -9999 -9999 -9999 -9999 -9999 -9999 -9999 -9999 -9999 -9999 -9999 -9999 -9999 -9999 -9999 -9999 -9999 -9999 -9999 -9999 -9999 -9999 -9999 -9999 -9999 -9999 -9999 -9999 -9999 -9999 -9999 -9999 -9999 -9999 -9999 -9999 -9999 -9999 -9999 -9999 -9999 -9999 -9999 -9999 -9999 -9999 -9999 -9999 -9999 -9999 -9999 -9999 -9999 -9999 -9999 -9999 -9999 -9999 -9999 -9999 -9999 -9999 -9999 -9999 -9999 -9999 4.03542E-2 4.0323E-2 3.94889E-2 3.73721E-2 3.36394E-2 3.4816E-2 3.7168E-2 3.83228E-2 3.86257E-2 3.65007E-2 3.65149E-2 3.65912E-2 3.6543E-2 3.70172E-2 3.69374E-2 3.51244E-2 3.41247E-2 3.20434E-2 3.13103E-2 3.11443E-2 3.24875E-2 3.24585E-2 3.24367E-2 3.19057E-2 3.00164E-2 2.71346E-2 2.60401E-2 2.80228E-2 3.11206E-2 3.23605E-2 3.30316E-2 3.30013E-2 3.36794E-2 3.47076E-2 3.42211E-2 3.27577E-2 3.0631E-2 3.22993E-2 3.76671E-2 3.76108E-2 4.03672E-2 4.73048E-2 4.45513E-2 4.3306E-2 4.96894E-2 5.22589E-2 5.0664E-2 4.89916E-2 4.78042E-2 4.08426E-2 3.67044E-2 3.95378E-2 2.59591E-2 1.92666E-2 1.98133E-2 1.98724E-2 2.00221E-2 2.03927E-2 2.23741E-2 3.41664E-2 4.9954E-2 5.05882E-2 3.55914E-2 2.48807E-2 2.36112E-2 2.09276E-2 2.02822E-2 2.06043E-2 1.4099E-2 9.61406E-3 1.09571E-2 1.52563E-2 1.91809E-2 2.02347E-2 2.03783E-2 2.04464E-2 2.45128E-2 2.8689E-2 2.25751E-2 1.92048E-2 1.76708E-2 1.87358E-2 2.17204E-2 2.36451E-2 2.36169E-2 2.68592E-2 2.50096E-2 2.54018E-2 2.90665E-2 3.06258E-2 3.33458E-2 3.17155E-2 2.50408E-2 2.16025E-2 2.47264E-2 3.27078E-2 3.78159E-2 4.14592E-2 4.02518E-2 3.59322E-2 3.07283E-2 2.22713E-2 1.75614E-2 1.65667E-2 1.45498E-2 1.45498E-2 1.43224E-2 1.42027E-2 1.43426E-2 1.28999E-2 1.28292E-2 1.38231E-2 1.40476E-2 1.24209E-2 1.33266E-2 1.43775E-2 1.51926E-2 -9999 -9999 -9999 -9999 -9999 -9999 -9999 -9999 -9999 -9999 -9999 -9999 -9999 -9999 -9999 -9999 -9999 -9999 -9999 -9999 -9999
-9999 -9999 -9999 -9999 -9999 -9999 -9999 -9999 -9999 -9999 -9999 -9999 -9999 -9999 -9999 -9999 -9999 -9999 -9999 -9999 -9999 -9999 -9999 -9999 -9999 -9999 -9999 -9999 -9999 -9999 -9999 -9999 -9999 -9999 -9999 -9999 -9999 -9999 -9999 -9999 -9999 -9999 -9999 -9999 -9999 -9999 -9999 -9999 -9999 -9999 -9999 -9999 -9999 -9999 -9999 -9999 -9999 -9999 -9999 -9999 -9999 -9999 -9999 -9999 -9999 -9999 -9999 -9999 -9999 -9999 -9999 -9999 -9999 -9999 -9999 -9999 -9999 -9999 -9999 -9999 -9999 -9999 -9999 -9999 -9999 -9999 -9999 -9999 -9999 -9999 -9999 -9999 -9999 -9999 -9999 -9999 -9999 -9999 -9999 -9999 -9999 -9999 -9999 -9999 -9999 -9999 -9999 -9999 -9999 -9999 -9999 -9999 -9999 -9999 -9999 -9999 -9999 -9999 -9999 -9999 -9999 -9999 -9999 -9999 -9999 -9999 4.03116E-2 4.02495E-2 3.80042E-2 3.57872E-2 3.32864E-2 3.3079E-2 3.51169E-2 3.69489E-2 3.59572E-2 3.60202E-2 3.5995E-2 3.6234E-2 3.64335E-2 3.45674E-2 3.48607E-2 3.43707E-2 3.30057E-2 3.00798E-2 2.93722E-2 3.0442E-2 3.16848E-2 3.2546E-2 3.29211E-2 3.28768E-2 3.24868E-2 3.00164E-2 2.82773E-2 2.73777E-2 2.92532E-2 3.15959E-2 3.3355E-2 3.37223E-2 3.35194E-2 3.23865E-2 3.27396E-2 3.25813E-2 3.38689E-2 3.6755E-2 4.12319E-2 4.97088E-2 4.91177E-2 4.40369E-2 4.37117E-2 5.16273E-2 5.16236E-2 4.64847E-2 4.61178E-2 4.46934E-2 4.53013E-2 4.82664E-2 4.15592E-2 3.69218E-2 3.87439E-2 2.56873E-2 2.01991E-2 1.83331E-2 1.99838E-2 2.29342E-2 2.90155E-2 4.1327E-2 4.59126E-2 4.74874E-2 3.57323E-2 2.41048E-2 2.14309E-2 1.76326E-2 1.52219E-2 1.6299E-2 1.59828E-2 1.07466E-2 1.12706E-2 1.15392E-2 1.24092E-2 1.45322E-2 1.78688E-2 1.90516E-2 2.042E-2 2.66318E-2 2.74222E-2 2.03328E-2 1.90264E-2 2.02111E-2 2.4529E-2 2.58053E-2 2.67505E-2 2.69504E-2 2.91745E-2 2.84146E-2 2.95021E-2 3.02753E-2 3.27309E-2 3.37889E-2 2.93683E-2 2.35204E-2 2.37116E-2 2.37689E-2 2.77129E-2 3.18049E-2 3.29545E-2 2.9694E-2 2.36939E-2 2.02807E-2 1.81246E-2 1.71439E-2 1.70105E-2 1.46566E-2 1.43022E-2 1.41636E-2 1.42622E-2 1.29954E-2 1.32146E-2 1.32146E-2 1.33642E-2 1.36709E-2 1.30661E-2 1.50585E-2 1.57922E-2 1.47816E-2 -9999 -9999 -9999 -9999 -9999 -9999 -9999 -9999 -9999 -9999 -9999 -9999 -9999 -9999 -9999 -9999 -9999 -9999 -9999 -9999
-9999 -9999 -9999 -9999 -9999 -9999 -9999 -9999 -9999 -9999 -9999 -9999 -9999 -9999 -9999 -9999 -9999 -9999 -9999 -9999 -9999 -9999 -9999 -9999 -9999 -9999 -9999 -9999 -9999 -9999 -9999 -9999 -9999 -9999 -9999 -9999 -9999 -9999 -9999 -9999 -9999 -9999 -9999 -9999 -9999 -9999 -9999 -9999 -9999 -9999 -9999 -9999 -9999 -9999 -9999 -9999 -9999 -9999 -9999 -9999 -9999 -9999 -9999 -9999 -9999 -9999 -9999 -9999 -9999 -9999 -9999 -9999 -9999 -9999 -9999 -9999 -9999 -9999 -9999 -9999 -9999 -9999 -9999 -9999 -9999 -9999 -9999 -9999 -9999 -9999 -9999 -9999 -9999 -9999 -9999 -9999 -9999 -9999 -9999 -9999 -9999 -9999 -9999 -9999 -9999 -9999 -9999 -9999 -9999 -9999 -9999 -9999 -9999 -9999 -9999 -9999 -9999 -9999 -9999 -9999 -9999 -9999 -9999 -9999 -9999 -9999 4.0628E-2 3.83866E-2 3.84594E-2 3.77997E-2 3.67992E-2 3.62254E-2 3.58508E-2 3.5004E-2 3.51397E-2 3.47061E-2 3.41259E-2 3.40285E-2 3.33092E-2 3.35804E-2 3.32308E-2 3.22503E-2 3.10539E-2 3.01061E-2 3.09185E-2 3.20802E-2 3.27233E-2 3.28799E-2 3.43204E-2 3.42706E-2 3.36393E-2 3.24495E-2 3.04804E-2 2.91183E-2 2.84005E-2 3.14975E-2 3.2171E-2 3.23177E-2 3.10936E-2 3.12582E-2 3.02525E-2 3.3514E-2 3.85452E-2 3.34425E-2 3.928E-2 5.61768E-2 5.29814E-2 4.44366E-2 5.11989E-2 5.29921E-2 4.36883E-2 4.08422E-2 3.48318E-2 3.05074E-2 3.29005E-2 4.26186E-2 4.48951E-2 3.99865E-2 3.77847E-2 2.53084E-2 1.85773E-2 1.96227E-2 2.24097E-2 2.18558E-2 2.41347E-2 3.79454E-2 4.75327E-2 5.1294E-2 4.32793E-2 3.61682E-2 3.02823E-2 2.13484E-2 1.63425E-2 1.74054E-2 1.82894E-2 1.78787E-2 1.13998E-2 8.74679E-3 9.52504E-3 1.295E-2 1.66993E-2 1.56554E-2 1.60155E-2 1.90533E-2 2.55576E-2 1.95918E-2 1.72918E-2 2.22477E-2 2.29955E-2 2.03911E-2 2.32737E-2 2.64617E-2 2.52995E-2 2.87717E-2 3.09577E-2 2.9565E-2 2.85787E-2 2.96174E-2 2.98776E-2 2.63808E-2 2.31346E-2 2.48914E-2 2.47523E-2 2.52513E-2 2.68493E-2 2.52546E-2 1.93817E-2 1.86724E-2 1.78147E-2 1.72081E-2 1.70511E-2 1.46351E-2 1.43426E-2 1.41055E-2 1.41831E-2 1.45923E-2 1.35163E-2 1.37491E-2 1.38544E-2 1.49431E-2 1.41122E-2 1.45496E-2 1.5145E-2 1.54952E-2 -9999 -9999 -9999 -9999 -9999 -9999 -9999 -9999 -9999 -9999 -9999 -9999 -9999 -9999 -9999 -9999 -9999 -9999 -9999 -9999
-9999 -9999 -9999 -9999 -9999 -9999 -9999 -9999 -9999 -9999 -9999 -9999 -9999 -9999 -9999 -9999 -9999 -9999 -9999 -9999 -9999 -9999 -9999 -9999 -9999 -9999 -9999 -9999 -9999 -9999 -9999 -9999 -9999 -9999 -9999 -9999 -9999 -9999 -9999 -9999 -9999 -9999 -9999 -9999 -9999 -9999 -9999 -9999 -9999 -9999 -9999 -9999 -9999 -9999 -9999 -9999 -9999 -9999 -9999 -9999 -9999 -9999 -9999 -9999 -9999 -9999 -9999 -9999 -9999 -9999 -9999 -9999 -9999 -9999 -9999 -9999 -9999 -9999 -9999 -9999 -9999 -9999 -9999 -9999 -9999 -9999 -9999 -9999 -9999 -9999 -9999 -9999 -9999 -9999 -9999 -9999 -9999 -9999 -9999 -9999 -9999 -9999 -9999 -9999 -9999 -9999 -9999 -9999 -9999 -9999 -9999 -9999 -9999 -9999 -9999 -9999 -9999 -9999 -9999 -9999 -9999 -9999 -9999 -9999 -9999 4.06374E-2 3.85244E-2 3.85397E-2 3.90176E-2 3.86474E-2 3.83915E-2 3.6179E-2 3.63839E-2 3.62716E-2 3.61461E-2 3.55463E-2 3.35677E-2 3.10097E-2 3.09854E-2 3.15795E-2 3.09213E-2 3.08135E-2 3.11775E-2 3.21956E-2 3.31774E-2 3.38044E-2 3.38731E-2 3.45297E-2 3.49314E-2 3.18904E-2 3.29086E-2 3.45196E-2 3.3665E-2 3.03955E-2 2.91595E-2 3.04025E-2 3.03146E-2 2.99758E-2 3.24896E-2 4.01835E-2 3.59522E-2 3.29763E-2 3.12558E-2 4.86851E-2 4.93927E-2 3.66123E-2 5.48586E-2 5.52299E-2 4.71814E-2 5.46482E-2 4.31565E-2 3.76802E-2 3.19218E-2 2.68274E-2 2.34679E-2 3.13419E-2 4.16897E-2 3.73181E-2 2.52444E-2 1.89224E-2 1.69172E-2 1.75271E-2 1.87066E-2 1.74238E-2 1.87007E-2 2.57994E-2 3.89989E-2 5.0024E-2 5.21484E-2 4.83111E-2 4.01298E-2 2.73323E-2 2.3466E-2 2.18373E-2 1.9779E-2 1.61183E-2 1.38316E-2 7.70334E-3 7.89291E-3 1.07923E-2 1.45814E-2 1.18492E-2 1.4012E-2 1.71035E-2 1.96904E-2 1.62821E-2 1.71412E-2 2.12612E-2 1.85064E-2 1.87207E-2 2.1887E-2 2.59195E-2 2.56569E-2 2.52052E-2 2.81252E-2 2.73028E-2 2.63549E-2 2.56255E-2 2.54187E-2 2.83073E-2 2.63896E-2 2.47719E-2 2.41032E-2 2.10857E-2 2.21354E-2 2.10353E-2 2.13684E-2 1.83118E-2 1.76526E-2 1.70804E-2 1.69302E-2 1.66595E-2 1.44868E-2 1.43426E-2 1.43022E-2 1.48095E-2 1.54107E-2 1.4095E-2 1.41764E-2 1.42309E-2 1.53064E-2 1.45775E-2 1.50012E-2 1.53777E-2 -9999 -9999 -9999 -9999 -9999 -9999 -9999 -9999 -9999 -9999 -9999 -9999 -9999 -9999 -9999 -9999 -9999 -9999 -9999 -9999
-9999 -9999 -9999 -9999 -9999 -9999 -9999 -9999 -9999 -9999 -9999 -9999 -9999 -9999 -9999 -9999 -9999 -9999 -9999 -9999 -9999 -9999 -9999 -9999 -9999 -9999 -9999 -9999 -9999 -9999 -9999 -9999 -9999 -9999 -9999 -9999 -9999 -9999 -9999 -9999 -9999 -9999 -9999 -9999 -9999 -9999 -9999 -9999 -9999 -9999 -9999 -9999 -9999 -9999 -9999 -9999 -9999 -9999 -9999 -9999 -9999 -9999 -9999 -9999 -9999 -9999 -9999 -9999 -9999 -9999 -9999 -9999 -9999 -9999 -9999 -9999 -9999 -9999 -9999 -9999 -9999 -9999 -9999 -9999 -9999 -9999 -9999 -9999 -9999 -9999 -9999 -9999 -9999 -9999 -9999 -9999 -9999 -9999 -9999 -9999 -9999 -9999 -9999 -9999 -9999 -9999 -9999 -9999 -9999 -9999 -9999 -9999 -9999 -9999 -9999 -9999 -9999 -9999 -9999 -9999 -9999 -9999 -9999 -9999 4.06374E-2 3.85141E-2 3.85741E-2 3.85837E-2 3.91855E-2 3.90655E-2 3.60902E-2 3.67031E-2 3.67031E-2 3.6722E-2 3.67283E-2 3.43111E-2 3.41256E-2 3.12362E-2 3.00537E-2 3.15629E-2 3.07292E-2 3.09006E-2 3.22901E-2 3.33481E-2 3.31734E-2 3.40724E-2 3.49603E-2 3.29398E-2 3.20311E-2 3.29912E-2 3.28665E-2 3.43165E-2 3.2105E-2 3.03085E-2 2.90582E-2 2.93883E-2 2.93766E-2 3.58578E-2 4.62783E-2 4.05258E-2 4.55108E-2 3.97846E-2 4.02961E-2 4.30141E-2 4.95765E-2 4.84926E-2 5.28565E-2 5.12127E-2 4.67827E-2 4.36881E-2 5.41553E-2 4.46689E-2 3.87161E-2 3.5228E-2 3.27644E-2 2.91351E-2 2.93675E-2 2.59359E-2 1.94539E-2 1.60966E-2 1.50662E-2 1.58771E-2 1.66214E-2 1.71528E-2 1.87494E-2 2.06871E-2 2.70998E-2 3.65125E-2 4.54903E-2 4.98889E-2 4.90724E-2 4.33582E-2 3.66385E-2 3.00771E-2 2.06786E-2 1.74181E-2 1.53921E-2 1.46869E-2 1.03844E-2 1.08729E-2 1.09826E-2 1.19236E-2 1.55029E-2 1.79775E-2 1.68276E-2 1.53403E-2 1.48376E-2 1.82565E-2 2.07747E-2 2.37266E-2 2.62255E-2 2.58138E-2 3.60065E-2 3.27042E-2 2.60805E-2 2.5122E-2 2.33335E-2 4.03989E-2 2.68716E-2 2.68843E-2 2.82345E-2 2.7666E-2 2.33034E-2 2.36794E-2 2.25105E-2 2.32336E-2 2.13897E-2 2.12625E-2 1.77217E-2 1.72297E-2 1.68132E-2 1.68709E-2 1.67929E-2 1.46136E-2 1.46136E-2 1.49663E-2 1.53626E-2 1.39607E-2 1.41764E-2 1.4396E-2 1.56276E-2 1.49155E-2 1.5145E-2 1.54952E-2 -9999 -9999 -9999 -9999 -9999 -9999 -9999 -9999 -9999 -9999 -9999 -9999 -9999 -9999 -9999 -9999 -9999 -9999 -9999 -9999
-9999 -9999 -9999 -9999 -9999 -9999 -9999 -9999 -9999 -9999 -9999 -9999 -9999 -9999 -9999 -9999 -9999 -9999 -9999 -9999 -9999 -9999 -9999 -9999 -9999 -9999 -9999 -9999 -9999 -9999 -9999 -9999 -9999 -9999 -9999 -9999 -9999 -9999 -9999 -9999 -9999 -9999 -9999 -9999 -9999 -9999 -9999 -9999 -9999 -9999 -9999 -9999 -9999 -9999 -9999 -9999 -9999 -9999 -9999 -9999 -9999 -9999 -9999 -9999 -9999 -9999 -9999 -9999 -9999 -9999 -9999 -9999 -9999 -9999 -9999 -9999 -9999 -9999 -9999 -9999 -9999 -9999 -9999 -9999 -9999 -9999 -9999 -9999 -9999 -9999 -9999 -9999 -9999 -9999 -9999 -9999 -9999 -9999 -9999 -9999 -9999 -9999 -9999 -9999 -9999 -9999 -9999 -9999 -9999 -9999 -9999 -9999 -9999 -9999 -9999 -9999 -9999 -9999 -9999 -9999 -9999 -9999 -9999 3.84327E-2 3.85036E-2 3.85644E-2 3.85977E-2 3.85931E-2 3.6158E-2 3.61502E-2 3.6142E-2 3.61441E-2 3.68952E-2 3.69652E-2 3.45565E-2 3.45403E-2 3.49367E-2 3.54197E-2 3.41682E-2 3.29148E-2 3.19007E-2 3.21983E-2 3.30513E-2 3.36888E-2 3.38236E-2 3.12253E-2 3.13015E-2 3.12293E-2 3.16781E-2 3.35794E-2 3.30716E-2 3.36045E-2 3.04388E-2 3.11918E-2 4.41778E-2 4.82101E-2 3.0045E-2 4.60022E-2 4.20506E-2 4.39039E-2 4.97364E-2 4.91422E-2 4.75094E-2 4.54337E-2 4.41177E-2 4.73679E-2 4.88453E-2 4.67798E-2 4.34212E-2 4.46325E-2 5.21711E-2 4.56218E-2 3.11053E-2 3.15272E-2 3.63491E-2 3.33597E-2 2.59154E-2 2.14542E-2 1.71355E-2 1.61959E-2 1.54169E-2 1.67859E-2 1.81082E-2 1.86449E-2 1.84147E-2 1.69523E-2 2.07193E-2 2.64244E-2 4.09039E-2 5.13616E-2 4.10104E-2 3.53526E-2 3.71671E-2 3.00444E-2 2.43175E-2 2.3829E-2 1.81075E-2 1.7596E-2 1.52507E-2 1.39868E-2 1.11144E-2 1.21727E-2 1.6238E-2 1.62855E-2 1.29175E-2 1.11124E-2 1.43381E-2 1.74856E-2 1.92171E-2 2.47372E-2 2.49904E-2 2.3617E-2 3.52977E-2 3.06392E-2 3.00899E-2 3.46563E-2 2.76103E-2 2.4665E-2 2.8972E-2 2.93076E-2 2.83227E-2 2.82242E-2 2.82314E-2 2.45538E-2 2.31782E-2 2.33649E-2 2.12206E-2 2.10965E-2 1.75614E-2 1.71867E-2 1.69968E-2 1.71956E-2 1.71748E-2 1.50806E-2 1.50346E-2 1.53387E-2 1.54107E-2 1.52911E-2 1.36709E-2 1.3934E-2 1.44515E-2 1.57092E-2 1.50298E-2 1.57026E-2 -9999 -9999 -9999 -9999 -9999 -9999 -9999 -9999 -9999 -9999 -9999 -9999 -9999 -9999 -9999 -9999 -9999 -9999 -9999 -9999
-9999 -9999 -9999 -9999 -9999 -9999 -9999 -9999 -9999 -9999 -9999 -9999 -9999 -9999 -9999 -9999 -9999 -9999 -9999 -9999 -9999 -9999 -9999 -9999 -9999 -9999 -9999 -9999 -9999 -9999 -9999 -9999 -9999 -9999 -9999 -9999 -9999 -9999 -9999 -9999 -9999 -9999 -9999 -9999 -9999 -9999 -9999 -9999 -9999 -9999 -9999 -9999 -9999 -9999 -9999 -9999 -9999 -9999 -9999 -9999 -9999 -9999 -9999 -9999 -9999 -9999 -9999 -9999 -9999 -9999 -9999 -9999 -9999 -9999 -9999 -9999 -9999 -9999 -9999 -9999 -9999 -9999 -9999 -9999 -9999 -9999 -9999 -9999 -9999 -9999 -9999 -9999 -9999 -9999 -9999 -9999 -9999 -9999 -9999 -9999 -9999 -9999 -9999 -9999 -9999 -9999 -9999 -9999 -9999 -9999 -9999 -9999 -9999 -9999 -9999 -9999 -9999 -9999 -9999 -9999 -9999 -9999 3.84383E-2 3.85036E-2 3.85789E-2 3.86293E-2 3.86465E-2 3.619E-2 3.61816E-2 3.61738E-2 3.61688E-2 3.6158E-2 3.37388E-2 3.37339E-2 3.37339E-2 3.44985E-2 3.44496E-2 3.58053E-2 3.28231E-2 3.27384E-2 3.38216E-2 3.30902E-2 3.30733E-2 3.35892E-2 3.20604E-2 3.22416E-2 3.1605E-2 3.2237E-2 3.27482E-2 3.30257E-2 3.29544E-2 3.38951E-2 4.19193E-2 4.74213E-2 4.44659E-2 4.53879E-2 3.79165E-2 4.82771E-2 4.85326E-2 4.98019E-2 4.84093E-2 4.26021E-2 3.6147E-2 3.44142E-2 3.29271E-2 3.69095E-2 3.99783E-2 4.49152E-2 4.74245E-2 5.04913E-2 4.07921E-2 3.46516E-2 4.36551E-2 4.27059E-2 3.83243E-2 2.73559E-2 3.32585E-2 2.57002E-2 1.79679E-2 1.6918E-2 1.93637E-2 1.7373E-2 2.35497E-2 2.40771E-2 3.13089E-2 2.86227E-2 3.73221E-2 4.42972E-2 4.65054E-2 5.3271E-2 4.74165E-2 3.78281E-2 4.47918E-2 4.2858E-2 3.68747E-2 3.31392E-2 2.46406E-2 2.36997E-2 1.69067E-2 9.99593E-3 1.02789E-2 9.58704E-3 1.06888E-2 1.12178E-2 1.01887E-2 1.26756E-2 1.68125E-2 1.99743E-2 2.12389E-2 3.4321E-2 3.60237E-2 2.25597E-2 2.37851E-2 2.45413E-2 3.52E-2 2.81565E-2 3.06142E-2 3.2646E-2 2.96708E-2 2.9218E-2 2.82235E-2 2.83851E-2 2.86476E-2 2.89771E-2 2.30333E-2 2.29624E-2 2.09147E-2 2.0816E-2 2.0337E-2 1.72947E-2 1.73825E-2 1.76526E-2 1.77914E-2 1.78102E-2 1.56799E-2 1.57548E-2 1.56551E-2 1.51734E-2 1.42093E-2 1.42798E-2 1.47413E-2 1.50714E-2 1.47174E-2 1.6033E-2 -9999 -9999 -9999 -9999 -9999 -9999 -9999 -9999 -9999 -9999 -9999 -9999 -9999 -9999 -9999 -9999 -9999 -9999 -9999 -9999
-9999 -9999 -9999 -9999 -9999 -9999 -9999 -9999 -9999 -9999 -9999 -9999 -9999 -9999 -9999 -9999 -9999 -9999 -9999 -9999 -9999 -9999 -9999 -9999 -9999 -9999 -9999 -9999 -9999 -9999 -9999 -9999 -9999 -9999 -9999 -9999 -9999 -9999 -9999 -9999 -9999 -9999 -9999 -9999 -9999 -9999 -9999 -9999 -9999 -9999 -9999 -9999 -9999 -9999 -9999 -9999 -9999 -9999 -9999 -9999 -9999 -9999 -9999 -9999 -9999 -9999 -9999 -9999 -9999 -9999 -9999 -9999 -9999 -9999 -9999 -9999 -9999 -9999 -9999 -9999 -9999 -9999 -9999 -9999 -9999 -9999 -9999 -9999 -9999 -9999 -9999 -9999 -9999 -9999 -9999 -9999 -9999 -9999 -9999 -9999 -9999 -9999 -9999 -9999 -9999 -9999 -9999 -9999 -9999 -9999 -9999 -9999 -9999 -9999 -9999 -9999 -9999 -9999 4.05127E-2 4.04535E-2 4.04235E-2 3.82771E-2 3.82834E-2 3.8351E-2 3.8493E-2 3.86337E-2 3.61984E-2 3.62015E-2 3.61937E-2 3.61785E-2 3.61151E-2 3.37535E-2 3.41739E-2 3.41575E-2 3.46084E-2 3.5256E-2 3.46813E-2 3.25562E-2 3.35602E-2 3.28338E-2 3.40376E-2 3.39555E-2 3.12051E-2 3.24192E-2 3.14238E-2 3.12917E-2 3.26577E-2 3.53265E-2 3.50238E-2 3.12326E-2 3.18772E-2 3.57157E-2 3.5998E-2 4.70118E-2 4.43111E-2 4.93611E-2 3.80715E-2 3.98949E-2 3.92371E-2 5.25929E-2 4.44757E-2 3.61279E-2 3.07312E-2 2.71761E-2 2.67456E-2 3.7304E-2 4.13851E-2 4.9028E-2 5.15487E-2 4.37833E-2 3.83047E-2 4.17754E-2 4.28645E-2 3.72126E-2 4.22077E-2 3.25697E-2 3.63083E-2 2.68812E-2 2.11178E-2 2.74561E-2 2.84249E-2 2.22148E-2 3.26968E-2 4.23325E-2 4.57171E-2 4.79698E-2 4.93629E-2 5.18608E-2 5.31886E-2 4.58718E-2 4.12702E-2 4.60313E-2 4.78233E-2 3.8699E-2 3.25462E-2 2.17187E-2 2.79632E-2 2.04943E-2 1.4005E-2 1.28468E-2 7.69658E-3 6.97003E-3 9.95403E-3 1.13289E-2 1.28301E-2 2.57052E-2 3.08786E-2 1.89247E-2 2.43584E-2 2.41866E-2 3.40272E-2 3.39995E-2 2.29054E-2 2.48394E-2 2.80028E-2 3.04383E-2 3.30493E-2 3.39192E-2 3.36586E-2 2.88099E-2 2.88229E-2 2.85942E-2 2.88067E-2 2.90536E-2 2.29624E-2 2.29273E-2 2.16067E-2 2.21286E-2 2.14636E-2 2.11046E-2 1.84956E-2 1.88802E-2 1.89587E-2 1.85714E-2 1.64018E-2 1.58556E-2 1.53866E-2 1.48316E-2 1.52691E-2 1.36708E-2 1.39119E-2 1.41627E-2 1.52275E-2 1.51607E-2 -9999 -9999 -9999 -9999 -9999 -9999 -9999 -9999 -9999 -9999 -9999 -9999 -9999 -9999 -9999 -9999 -9999 -9999 -9999 -9999
-9999 -9999 -9999 -9999 -9999 -9999 -9999 -9999 -9999 -9999 -9999 -9999 -9999 -9999 -9999 -9999 -9999 -9999 -9999 -9999 -9999 -9999 -9999 -9999 -9999 -9999 -9999 -9999 -9999 -9999 -9999 -9999 -9999 -9999 -9999 -9999 -9999 -9999 -9999 -9999 -9999 -9999 -9999 -9999 -9999 -9999 -9999 -9999 -9999 -9999 -9999 -9999 -9999 -9999 -9999 -9999 -9999 -9999 -9999 -9999 -9999 -9999 -9999 -9999 -9999 -9999 -9999 -9999 -9999 -9999 -9999 -9999 -9999 -9999 -9999 -9999 -9999 -9999 -9999 -9999 -9999 -9999 -9999 -9999 -9999 -9999 -9999 -9999 -9999 -9999 -9999 -9999 -9999 -9999 -9999 -9999 -9999 -9999 -9999 -9999 -9999 -9999 -9999 -9999 -9999 -9999 -9999 -9999 -9999 -9999 -9999 -9999 -9999 -9999 -9999 -9999 4.06561E-2 4.05419E-2 4.06898E-2 3.84256E-2 3.83228E-2 3.82651E-2 3.80543E-2 3.83079E-2 3.59357E-2 3.60603E-2 3.61222E-2 3.61617E-2 3.61886E-2 3.61635E-2 3.43473E-2 3.43173E-2 3.38955E-2 3.3843E-2 3.39098E-2 3.20096E-2 3.12349E-2 3.19007E-2 3.33175E-2 3.28943E-2 3.34883E-2 3.17422E-2 3.1898E-2 3.13989E-2 3.09206E-2 3.18994E-2 3.13225E-2 3.14437E-2 3.07778E-2 3.60579E-2 3.71398E-2 5.15728E-2 4.3427E-2 4.95126E-2 4.4862E-2 5.02222E-2 4.15247E-2 4.57421E-2 3.90231E-2 5.6516E-2 4.23438E-2 3.91663E-2 3.45328E-2 2.93842E-2 2.81531E-2 3.10971E-2 3.85087E-2 4.30018E-2 4.81822E-2 4.27948E-2 3.90871E-2 3.46724E-2 3.28244E-2 3.14776E-2 3.7121E-2 3.45279E-2 2.59771E-2 2.59506E-2 3.24763E-2 4.08767E-2 3.9027E-2 3.77372E-2 4.18278E-2 4.6992E-2 4.7096E-2 4.40794E-2 4.80545E-2 2.8675E-2 2.56445E-2 2.31949E-2 2.53496E-2 3.53693E-2 4.64402E-2 3.19434E-2 1.95849E-2 1.75683E-2 1.76506E-2 1.51553E-2 1.4546E-2 1.62171E-2 1.39926E-2 1.4983E-2 1.74407E-2 1.96601E-2 2.09054E-2 2.51067E-2 2.94549E-2 1.94166E-2 2.30206E-2 2.28305E-2 2.23298E-2 2.81777E-2 3.07038E-2 2.71819E-2 3.1335E-2 3.40585E-2 3.32764E-2 3.27914E-2 3.33682E-2 3.34677E-2 2.92997E-2 2.93061E-2 2.98912E-2 3.0398E-2 3.02105E-2 2.46977E-2 2.79348E-2 2.86795E-2 2.51808E-2 2.3495E-2 2.00792E-2 2.0273E-2 2.01375E-2 1.93318E-2 1.8356E-2 1.53866E-2 1.47216E-2 1.51125E-2 1.47983E-2 1.32194E-2 1.32587E-2 1.34193E-2 1.46173E-2 1.50021E-2 1.73404E-2 -9999 -9999 -9999 -9999 -9999 -9999 -9999 -9999 -9999 -9999 -9999 -9999 -9999 -9999 -9999 -9999 -9999 -9999 -9999
-9999 -9999 -9999 -9999 -9999 -9999 -9999 -9999 -9999 -9999 -9999 -9999 -9999 -9999 -9999 -9999 -9999 -9999 -9999 -9999 -9999 -9999 -9999 -9999 -9999 -9999 -9999 -9999 -9999 -9999 -9999 -9999 -9999 -9999 -9999 -9999 -9999 -9999 -9999 -9999 -9999 -9999 -9999 -9999 -9999 -9999 -9999 -9999 -9999 -9999 -9999 -9999 -9999 -9999 -9999 -9999 -9999 -9999 -9999 -9999 -9999 -9999 -9999 -9999 -9999 -9999 -9999 -9999 -9999 -9999 -9999 -9999 -9999 -9999 -9999 -9999 -9999 -9999 -9999 -9999 -9999 -9999 -9999 -9999 -9999 -9999 -9999 -9999 -9999 -9999 -9999 -9999 -9999 -9999 -9999 -9999 -9999 -9999 -9999 -9999 -9999 -9999 -9999 -9999 -9999 -9999 -9999 -9999 -9999 -9999 -9999 -9999 -9999 -9999 -9999 4.08098E-2 4.07388E-2 4.10522E-2 3.86365E-2 3.82187E-2 3.78882E-2 3.76499E-2 3.74918E-2 3.5769E-2 3.58278E-2 3.5968E-2 3.61557E-2 3.64432E-2 3.37469E-2 3.37311E-2 3.43981E-2 3.43928E-2 3.37731E-2 3.34472E-2 3.2278E-2 3.15779E-2 3.00508E-2 3.04044E-2 3.19215E-2 3.1792E-2 3.14845E-2 3.17909E-2 3.19505E-2 3.2262E-2 2.9799E-2 3.05429E-2 3.03131E-2 3.22232E-2 4.1759E-2 4.04993E-2 4.8771E-2 4.55361E-2 5.22609E-2 5.02414E-2 4.66948E-2 4.92054E-2 4.99018E-2 5.2018E-2 5.69047E-2 4.27676E-2 5.21789E-2 4.55896E-2 3.98175E-2 4.02559E-2 3.10892E-2 2.67139E-2 2.90428E-2 3.66729E-2 4.67773E-2 2.77391E-2 3.06587E-2 2.49176E-2 2.18385E-2 1.9959E-2 2.03224E-2 1.86391E-2 1.75513E-2 2.39457E-2 4.02328E-2 4.29969E-2 4.75925E-2 4.95582E-2 4.981E-2 4.55674E-2 3.47182E-2 1.94011E-2 2.24657E-2 1.74146E-2 1.40269E-2 1.30661E-2 1.37268E-2 2.34576E-2 4.86449E-2 3.65709E-2 2.46993E-2 2.115E-2 1.84256E-2 1.69062E-2 1.71564E-2 1.87666E-2 1.89762E-2 1.87909E-2 1.94523E-2 2.13281E-2 2.33094E-2 3.2788E-2 2.76219E-2 2.11515E-2 2.51849E-2 2.59211E-2 2.3035E-2 2.43853E-2 2.91785E-2 3.68099E-2 3.45148E-2 3.38321E-2 3.05907E-2 3.03764E-2 3.26486E-2 3.37867E-2 2.7996E-2 3.06707E-2 3.13721E-2 3.03242E-2 3.29399E-2 3.33655E-2 3.05202E-2 3.14322E-2 3.07505E-2 2.74716E-2 2.59905E-2 2.19044E-2 2.20871E-2 2.01946E-2 1.80432E-2 1.47874E-2 1.40863E-2 1.37222E-2 1.44627E-2 1.45106E-2 1.30286E-2 1.30848E-2 1.4002E-2 1.62948E-2 1.58369E-2 -9999 -9999 -9999 -9999 -9999 -9999 -9999 -9999 -9999 -9999 -9999 -9999 -9999 -9999 -9999 -9999 -9999 -9999 -9999
-9999 -9999 -9999 -9999 -9999 -9999 -9999 -9999 -9999 -9999 -9999 -9999 -9999 -9999 -9999 -9999 -9999 -9999 -9999 -9999 -9999 -9999 -9999 -9999 -9999 -9999 -9999 -9999 -9999 -9999 -9999 -9999 -9999 -9999 -9999 -9999 -9999 -9999 -9999 -9999 -9999 -9999 -9999 -9999 -9999 -9999 -9999 -9999 -9999 -9999 -9999 -9999 -9999 -9999 -9999 -9999 -9999 -9999 -9999 -9999 -9999 -9999 -9999 -9999 -9999 -9999 -9999 -9999 -9999 -9999 -9999 -9999 -9999 -9999 -9999 -9999 -9999 -9999 -9999 -9999 -9999 -9999 -9999 -9999 -9999 -9999 -9999 -9999 -9999 -9999 -9999 -9999 -9999 -9999 -9999 -9999 -9999 -9999 -9999 -9999 -9999 -9999 -9999 -9999 -9999 -9999 -9999 -9999 -9999 -9999 -9999 -9999 -9999 -9999 4.0887E-2 4.08954E-2 4.08616E-2 3.91493E-2 3.89391E-2 3.84594E-2 3.78286E-2 3.7338E-2 3.56571E-2 3.56173E-2 3.55954E-2 3.54733E-2 3.56943E-2 3.44597E-2 3.43883E-2 3.37229E-2 3.44985E-2 3.48694E-2 3.2834E-2 3.28701E-2 3.26262E-2 3.20965E-2 3.12439E-2 3.14921E-2 3.08966E-2 3.16434E-2 3.18892E-2 3.36592E-2 3.61259E-2 3.37394E-2 3.94267E-2 4.98244E-2 3.9606E-2 3.91588E-2 4.20272E-2 4.77466E-2 4.51312E-2 4.60919E-2 5.04388E-2 4.80536E-2 4.61034E-2 3.42914E-2 4.32743E-2 4.50895E-2 5.48147E-2 5.54609E-2 4.02428E-2 4.35746E-2 4.46419E-2 3.6901E-2 3.06079E-2 2.17331E-2 2.01294E-2 2.87137E-2 4.39031E-2 2.94714E-2 2.8261E-2 3.198E-2 2.06414E-2 1.53256E-2 1.57909E-2 1.62806E-2 1.93756E-2 2.52997E-2 3.76339E-2 3.03497E-2 2.52687E-2 2.57054E-2 2.89049E-2 1.90572E-2 1.59831E-2 1.24499E-2 1.41134E-2 1.13364E-2 8.49481E-3 8.04012E-3 1.70223E-2 2.56157E-2 4.13337E-2 4.3031E-2 4.01677E-2 3.60811E-2 3.10131E-2 2.61804E-2 2.33524E-2 2.32185E-2 1.90821E-2 2.03707E-2 2.23317E-2 2.43224E-2 3.08487E-2 4.2568E-2 3.11427E-2 1.89344E-2 2.50045E-2 2.76721E-2 2.49779E-2 3.00115E-2 3.5037E-2 3.76223E-2 3.72601E-2 3.25094E-2 3.20077E-2 2.97357E-2 2.7514E-2 2.9179E-2 3.13274E-2 3.06991E-2 3.14725E-2 3.22083E-2 3.48911E-2 3.45073E-2 3.57061E-2 3.26019E-2 3.05709E-2 2.88278E-2 2.69812E-2 2.62153E-2 2.79143E-2 2.23996E-2 1.86039E-2 1.67929E-2 1.38814E-2 1.44001E-2 1.44156E-2 1.45594E-2 1.31805E-2 1.31805E-2 1.37139E-2 1.55196E-2 1.63994E-2 -9999 -9999 -9999 -9999 -9999 -9999 -9999 -9999 -9999 -9999 -9999 -9999 -9999 -9999 -9999 -9999 -9999 -9999 -9999
-9999 -9999 -9999 -9999 -9999 -9999 -9999 -9999 -9999 -9999 -9999 -9999 -9999 -9999 -9999 -9999 -9999 -9999 -9999 -9999 -9999 -9999 -9999 -9999 -9999 -9999 -9999 -9999 -9999 -9999 -9999 -9999 -9999 -9999 -9999 -9999 -9999 -9999 -9999 -9999 -9999 -9999 -9999 -9999 -9999 -9999 -9999 -9999 -9999 -9999 -9999 -9999 -9999 -9999 -9999 -9999 -9999 -9999 -9999 -9999 -9999 -9999 -9999 -9999 -9999 -9999 -9999 -9999 -9999 -9999 -9999 -9999 -9999 -9999 -9999 -9999 -9999 -9999 -9999 -9999 -9999 -9999 -9999 -9999 -9999 -9999 -9999 -9999 -9999 -9999 -9999 -9999 -9999 -9999 -9999 -9999 -9999 -9999 -9999 -9999 -9999 -9999 -9999 -9999 -9999 -9999 -9999 -9999 -9999 -9999 -9999 -9999 -9999 -9999 4.10163E-2 4.10545E-2 3.86465E-2 3.86293E-2 3.85741E-2 3.88171E-2 3.81229E-2 3.55219E-2 3.53534E-2 3.5393E-2 3.49911E-2 3.49072E-2 3.38692E-2 3.40464E-2 3.43716E-2 3.37169E-2 3.45511E-2 3.2909E-2 3.34202E-2 3.32226E-2 3.31152E-2 3.3564E-2 3.09107E-2 3.1341E-2 3.20239E-2 3.15476E-2 3.17818E-2 3.27371E-2 3.16724E-2 3.26858E-2 3.28778E-2 3.72196E-2 4.10186E-2 4.84101E-2 4.98732E-2 4.481E-2 4.55188E-2 4.82917E-2 4.6679E-2 4.47509E-2 4.2508E-2 2.9477E-2 4.22337E-2 4.29985E-2 5.51169E-2 5.53503E-2 3.8582E-2 3.46896E-2 3.1528E-2 3.19427E-2 2.71939E-2 1.68871E-2 1.45091E-2 2.18898E-2 3.31669E-2 3.05999E-2 2.54179E-2 3.14823E-2 2.58617E-2 1.56211E-2 1.67894E-2 1.96329E-2 2.51845E-2 3.7261E-2 4.22666E-2 2.55009E-2 1.49083E-2 1.35772E-2 1.49731E-2 1.59992E-2 1.15309E-2 8.64859E-3 8.08264E-3 7.49168E-3 1.01471E-2 1.00872E-2 1.27478E-2 1.69014E-2 3.11021E-2 4.27392E-2 4.09025E-2 3.17025E-2 2.84523E-2 2.90415E-2 2.47106E-2 1.95179E-2 1.95734E-2 1.98288E-2 2.665E-2 3.05308E-2 3.90679E-2 4.3691E-2 1.77446E-2 2.12264E-2 2.15072E-2 2.70914E-2 3.29675E-2 3.27837E-2 3.41573E-2 3.46535E-2 3.21582E-2 3.0887E-2 3.25305E-2 3.22655E-2 2.65051E-2 2.34399E-2 2.6034E-2 2.91114E-2 3.19737E-2 3.43292E-2 3.44461E-2 3.46547E-2 3.58712E-2 3.2312E-2 2.94711E-2 2.83136E-2 2.93348E-2 3.09981E-2 2.86628E-2 2.57188E-2 2.06737E-2 1.88067E-2 1.56056E-2 1.5684E-2 1.52691E-2 1.52493E-2 1.39119E-2 1.39568E-2 1.43034E-2 1.54659E-2 1.58521E-2 1.6124E-2 -9999 -9999 -9999 -9999 -9999 -9999 -9999 -9999 -9999 -9999 -9999 -9999 -9999 -9999 -9999 -9999 -9999 -9999
-9999 -9999 -9999 -9999 -9999 -9999 -9999 -9999 -9999 -9999 -9999 -9999 -9999 -9999 -9999 -9999 -9999 -9999 -9999 -9999 -9999 -9999 -9999 -9999 -9999 -9999 -9999 -9999 -9999 -9999 -9999 -9999 -9999 -9999 -9999 -9999 -9999 -9999 -9999 -9999 -9999 -9999 -9999 -9999 -9999 -9999 -9999 -9999 -9999 -9999 -9999 -9999 -9999 -9999 -9999 -9999 -9999 -9999 -9999 -9999 -9999 -9999 -9999 -9999 -9999 -9999 -9999 -9999 -9999 -9999 -9999 -9999 -9999 -9999 -9999 -9999 -9999 -9999 -9999 -9999 -9999 -9999 -9999 -9999 -9999 -9999 -9999 -9999 -9999 -9999 -9999 -9999 -9999 -9999 -9999 -9999 -9999 -9999 -9999 -9999 -9999 -9999 -9999 -9999 -9999 -9999 -9999 -9999 -9999 -9999 -9999 -9999 -9999 4.11062E-2 3.87167E-2 3.87306E-2 3.87438E-2 3.87406E-2 3.87202E-2 3.68793E-2 3.68209E-2 3.5978E-2 3.52479E-2 3.45462E-2 3.26874E-2 3.2977E-2 3.36865E-2 3.4022E-2 3.43074E-2 3.44985E-2 3.20795E-2 3.3007E-2 3.29552E-2 3.29527E-2 3.38629E-2 3.05292E-2 3.05297E-2 3.22274E-2 3.39174E-2 3.37507E-2 3.47174E-2 3.36821E-2 3.29803E-2 4.05985E-2 3.73865E-2 3.55954E-2 4.70262E-2 5.30178E-2 4.44516E-2 4.38444E-2 4.59499E-2 4.59717E-2 4.31683E-2 4.37264E-2 2.8509E-2 3.1353E-2 4.84027E-2 5.25518E-2 5.46561E-2 4.04065E-2 3.74353E-2 3.46294E-2 2.85839E-2 2.6809E-2 2.32646E-2 1.72072E-2 1.54945E-2 1.41733E-2 2.14298E-2 3.01752E-2 2.96851E-2 2.29174E-2 2.1877E-2 1.3979E-2 1.23353E-2 1.4594E-2 1.85723E-2 3.10955E-2 4.39943E-2 3.00215E-2 2.11039E-2 1.38058E-2 1.13897E-2 9.98758E-3 1.08039E-2 1.13211E-2 1.03836E-2 8.84358E-3 1.03032E-2 1.25375E-2 1.53999E-2 2.41561E-2 3.75902E-2 3.7115E-2 2.08719E-2 1.5435E-2 1.39457E-2 1.98836E-2 1.82798E-2 1.64137E-2 1.87851E-2 1.30373E-2 1.55876E-2 1.81143E-2 4.22623E-2 3.79063E-2 2.04112E-2 2.1582E-2 2.85511E-2 3.5033E-2 3.25608E-2 3.02391E-2 3.00056E-2 3.144E-2 2.96858E-2 3.14067E-2 3.40148E-2 3.23561E-2 3.19288E-2 2.62852E-2 2.45888E-2 2.92422E-2 3.10816E-2 3.36293E-2 3.2725E-2 3.27428E-2 3.29392E-2 3.21319E-2 2.8068E-2 2.84182E-2 2.96515E-2 3.12757E-2 2.93533E-2 2.55873E-2 2.39214E-2 2.38563E-2 2.33021E-2 1.98239E-2 1.86781E-2 1.76595E-2 1.7228E-2 1.5311E-2 1.51644E-2 1.64378E-2 1.67861E-2 1.59725E-2 -9999 -9999 -9999 -9999 -9999 -9999 -9999 -9999 -9999 -9999 -9999 -9999 -9999 -9999 -9999 -9999 -9999 -9999
-9999 -9999 -9999 -9999 -9999 -9999 -9999 -9999 -9999 -9999 -9999 -9999 -9999 -9999 -9999 -9999 -9999 -9999 -9999 -9999 -9999 -9999 -9999 -9999 -9999 -9999 -9999 -9999 -9999 -9999 -9999 -9999 -9999 -9999 -9999 -9999 -9999 -9999 -9999 -9999 -9999 -9999 -9999 -9999 -9999 -9999 -9999 -9999 -9999 -9999 -9999 -9999 -9999 -9999 -9999 -9999 -9999 -9999 -9999 -9999 -9999 -9999 -9999 -9999 -9999 -9999 -9999 -9999 -9999 -9999 -9999 -9999 -9999 -9999 -9999 -9999 -9999 -9999 -9999 -9999 -9999 -9999 -9999 -9999 -9999 -9999 -9999 -9999 -9999 -9999 -9999 -9999 -9999 -9999 -9999 -9999 -9999 -9999 -9999 -9999 -9999 -9999 -9999 -9999 -9999 -9999 -9999 -9999 -9999 -9999 -9999 -9999 -9999 3.87167E-2 3.87237E-2 3.8747E-2 3.87901E-2 3.88157E-2 3.62129E-2 3.6216E-2 3.69311E-2 3.65499E-2 3.64706E-2 3.4177E-2 3.34192E-2 3.30861E-2 3.35219E-2 3.41919E-2 3.25833E-2 3.27703E-2 3.21128E-2 3.21062E-2 3.30118E-2 3.20634E-2 2.95155E-2 3.04892E-2 3.15167E-2 3.1497E-2 3.14694E-2 3.10443E-2 3.4362E-2 3.36537E-2 3.59557E-2 5.21283E-2 3.55119E-2 4.01388E-2 5.57625E-2 4.37296E-2 4.20173E-2 4.45793E-2 4.2588E-2 4.27864E-2 3.49299E-2 3.19573E-2 3.31103E-2 2.92729E-2 4.98306E-2 4.46316E-2 4.35819E-2 4.00994E-2 2.91975E-2 2.76525E-2 3.16844E-2 2.62488E-2 2.39101E-2 2.92211E-2 2.46943E-2 1.69811E-2 1.70926E-2 2.03888E-2 1.96193E-2 1.55336E-2 1.35987E-2 1.16629E-2 1.32762E-2 1.46801E-2 1.68862E-2 2.81719E-2 4.19173E-2 3.73597E-2 3.53443E-2 2.44607E-2 1.73317E-2 1.02965E-2 7.71776E-3 8.3898E-3 8.48718E-3 7.86686E-3 9.80181E-3 1.28009E-2 1.26906E-2 1.79955E-2 1.60466E-2 1.49717E-2 1.05812E-2 7.79068E-3 1.20261E-2 1.68799E-2 1.89232E-2 1.59988E-2 1.02172E-2 1.25672E-2 1.35614E-2 1.83087E-2 1.85639E-2 2.5815E-2 2.92827E-2 3.02134E-2 4.04512E-2 3.77055E-2 2.86302E-2 2.64437E-2 2.7145E-2 2.61722E-2 2.43736E-2 2.64155E-2 3.00057E-2 3.02888E-2 2.75958E-2 3.01035E-2 2.58864E-2 2.35652E-2 2.85177E-2 3.06665E-2 3.14295E-2 3.11109E-2 3.10021E-2 3.17683E-2 2.78648E-2 2.80822E-2 2.9786E-2 3.25616E-2 3.1404E-2 2.8794E-2 2.9862E-2 3.11392E-2 3.17252E-2 2.99252E-2 2.71135E-2 2.57289E-2 2.4306E-2 2.16702E-2 2.00439E-2 1.88429E-2 1.90763E-2 1.82149E-2 1.78232E-2 -9999 -9999 -9999 -9999 -9999 -9999 -9999 -9999 -9999 -9999 -9999 -9999 -9999 -9999 -9999 -9999 -9999
-9999 -9999 -9999 -9999 -9999 -9999 -9999 -9999 -9999 -9999 -9999 -9999 -9999 -9999 -9999 -9999 -9999 -9999 -9999 -9999 -9999 -9999 -9999 -9999 -9999 -9999 -9999 -9999 -9999 -9999 -9999 -9999 -9999 -9999 -9999 -9999 -9999 -9999 -9999 -9999 -9999 -9999 -9999 -9999 -9999 -9999 -9999 -9999 -9999 -9999 -9999 -9999 -9999 -9999 -9999 -9999 -9999 -9999 -9999 -9999 -9999 -9999 -9999 -9999 -9999 -9999 -9999 -9999 -9999 -9999 -9999 -9999 -9999 -9999 -9999 -9999 -9999 -9999 -9999 -9999 -9999 -9999 -9999 -9999 -9999 -9999 -9999 -9999 -9999 -9999 -9999 -9999 -9999 -9999 -9999 -9999 -9999 -9999 -9999 -9999 -9999 -9999 -9999 -9999 -9999 -9999 -9999 -9999 -9999 4.0977E-2 4.08786E-2 4.07923E-2 3.85977E-2 3.86465E-2 3.85193E-2 3.84495E-2 3.86423E-2 3.62163E-2 3.62084E-2 3.62068E-2 3.62077E-2 3.6216E-2 3.3709E-2 3.4417E-2 3.44846E-2 3.37073E-2 3.33636E-2 3.21771E-2 3.22557E-2 3.27049E-2 3.25015E-2 3.33507E-2 3.05295E-2 2.95586E-2 2.95155E-2 3.05147E-2 3.05297E-2 3.14017E-2 2.99993E-2 3.00017E-2 3.16813E-2 3.41201E-2 5.26168E-2 5.63502E-2 3.37654E-2 4.55993E-2 4.98535E-2 4.34796E-2 4.96511E-2 4.50694E-2 4.0774E-2 3.93709E-2 2.63662E-2 2.27655E-2 2.95882E-2 4.19262E-2 4.30922E-2 4.46123E-2 2.86412E-2 3.04696E-2 2.33645E-2 3.06006E-2 2.90341E-2 2.33363E-2 2.77775E-2 3.03772E-2 2.74457E-2 2.72564E-2 1.7766E-2 1.32823E-2 1.46649E-2 1.27033E-2 1.10406E-2 1.12089E-2 1.36842E-2 1.88246E-2 2.79512E-2 3.82274E-2 3.83901E-2 2.8223E-2 3.13545E-2 3.45902E-2 2.15707E-2 1.2333E-2 1.11571E-2 1.02026E-2 9.36907E-3 8.06373E-3 1.086E-2 8.16665E-3 1.08915E-2 1.44439E-2 1.01818E-2 8.60086E-3 8.73018E-3 7.35834E-3 1.43731E-2 1.89895E-2 1.69017E-2 1.70978E-2 2.30884E-2 1.6223E-2 1.69979E-2 1.70789E-2 1.92336E-2 2.29055E-2 3.42617E-2 4.39608E-2 4.5594E-2 3.65398E-2 2.96426E-2 2.21382E-2 2.03851E-2 2.10576E-2 2.57958E-2 2.71377E-2 2.83092E-2 2.42568E-2 2.21601E-2 2.47276E-2 2.96648E-2 2.32982E-2 2.78322E-2 3.25722E-2 2.86383E-2 2.85986E-2 3.03883E-2 2.88013E-2 2.95071E-2 2.87697E-2 2.89795E-2 3.28152E-2 3.20005E-2 3.08704E-2 3.20179E-2 3.51853E-2 3.7656E-2 3.82287E-2 3.60972E-2 3.54711E-2 3.29009E-2 3.04019E-2 2.68313E-2 2.51357E-2 2.51281E-2 2.67583E-2 2.64733E-2 2.3579E-2 2.16012E-2 -9999 -9999 -9999 -9999 -9999 -9999 -9999 -9999 -9999 -9999 -9999 -9999 -9999 -9999 -9999
-9999 -9999 -9999 -9999 -9999 -9999 -9999 -9999 -9999 -9999 -9999 -9999 -9999 -9999 -9999 -9999 -9999 -9999 -9999 -9999 -9999 -9999 -9999 -9999 -9999 -9999 -9999 -9999 -9999 -9999 -9999 -9999 -9999 -9999 -9999 -9999 -9999 -9999 -9999 -9999 -9999 -9999 -9999 -9999 -9999 -9999 -9999 -9999 -9999 -9999 -9999 -9999 -9999 -9999 -9999 -9999 -9999 -9999 -9999 -9999 -9999 -9999 -9999 -9999 -9999 -9999 -9999 -9999 -9999 -9999 -9999 -9999 -9999 -9999 -9999 -9999 -9999 -9999 -9999 -9999 -9999 -9999 -9999 -9999 -9999 -9999 -9999 -9999 -9999 -9999 -9999 -9999 -9999 -9999 -9999 -9999 -9999 -9999 -9999 -9999 -9999 -9999 -9999 -9999 -9999 -9999 -9999 -9999 -9999 4.09203E-2 4.0373E-2 3.85728E-2 3.86474E-2 3.8493E-2 3.9159E-2 3.6832E-2 3.68678E-2 3.61462E-2 3.70107E-2 3.61831E-2 3.37047E-2 3.36368E-2 3.3579E-2 3.36294E-2 3.4489E-2 3.29029E-2 3.21355E-2 3.19906E-2 3.19611E-2 3.19107E-2 3.20933E-2 3.11688E-2 3.04712E-2 3.05285E-2 2.97409E-2 3.19207E-2 3.02478E-2 3.32488E-2 3.33159E-2 3.22207E-2 3.87743E-2 5.12575E-2 5.01724E-2 3.78313E-2 4.06548E-2 5.85294E-2 5.37751E-2 5.71311E-2 5.73146E-2 5.23224E-2 4.2558E-2 3.36085E-2 2.80448E-2 2.08009E-2 2.55886E-2 3.66415E-2 4.12689E-2 4.54958E-2 4.29791E-2 4.22667E-2 3.81185E-2 3.26454E-2 2.51833E-2 2.60979E-2 2.03916E-2 1.67862E-2 1.77439E-2 2.31614E-2 1.95908E-2 1.1987E-2 1.05934E-2 1.18438E-2 1.53824E-2 1.62123E-2 2.1665E-2 3.29576E-2 3.88332E-2 3.24329E-2 2.47728E-2 2.09989E-2 3.45247E-2 2.64285E-2 1.97904E-2 1.74203E-2 1.88584E-2 1.69168E-2 1.12245E-2 7.32142E-3 7.46091E-3 8.71419E-3 9.50683E-3 1.03292E-2 8.08596E-3 6.0154E-3 1.04197E-2 1.21518E-2 1.68616E-2 1.86697E-2 1.60943E-2 1.87208E-2 1.50727E-2 1.71287E-2 2.07087E-2 2.42392E-2 2.86365E-2 3.07849E-2 4.07962E-2 4.55601E-2 4.17863E-2 2.91685E-2 2.44771E-2 1.86155E-2 1.71735E-2 2.20526E-2 2.31396E-2 2.42992E-2 2.4522E-2 2.30122E-2 2.68906E-2 2.51549E-2 2.80271E-2 2.59264E-2 2.43546E-2 2.72404E-2 3.06346E-2 2.94459E-2 2.79417E-2 2.92325E-2 2.83618E-2 2.8542E-2 2.7649E-2 3.01727E-2 3.24778E-2 3.55707E-2 3.61375E-2 3.88638E-2 4.07535E-2 4.07794E-2 4.02703E-2 3.89168E-2 3.62939E-2 3.62494E-2 3.39371E-2 3.29026E-2 3.08184E-2 3.18823E-2 2.98076E-2 2.65366E-2 2.32973E-2 2.13569E-2 -9999 -9999 -9999 -9999 -9999 -9999 -9999 -9999 -9999 -9999 -9999 -9999 -9999 -9999
-9999 -9999 -9999 -9999 -9999 -9999 -9999 -9999 -9999 -9999 -9999 -9999 -9999 -9999 -9999 -9999 -9999 -9999 -9999 -9999 -9999 -9999 -9999 -9999 -9999 -9999 -9999 -9999 -9999 -9999 -9999 -9999 -9999 -9999 -9999 -9999 -9999 -9999 -9999 -9999 -9999 -9999 -9999 -9999 -9999 -9999 -9999 -9999 -9999 -9999 -9999 -9999 -9999 -9999 -9999 -9999 -9999 -9999 -9999 -9999 -9999 -9999 -9999 -9999 -9999 -9999 -9999 -9999 -9999 -9999 -9999 -9999 -9999 -9999 -9999 -9999 -9999 -9999 -9999 -9999 -9999 -9999 -9999 -9999 -9999 -9999 -9999 -9999 -9999 -9999 -9999 -9999 -9999 -9999 -9999 -9999 -9999 -9999 -9999 -9999 -9999 -9999 -9999 -9999 -9999 -9999 -9999 -9999 4.11488E-2 3.85295E-2 3.8007E-2 3.67775E-2 3.8031E-2 3.83748E-2 3.65638E-2 3.62422E-2 3.61014E-2 3.6279E-2 3.65078E-2 3.54022E-2 3.53549E-2 3.44322E-2 3.36575E-2 3.35567E-2 3.10841E-2 3.21069E-2 3.26278E-2 3.21998E-2 3.21824E-2 3.07831E-2 3.09113E-2 3.12586E-2 3.1059E-2 3.20666E-2 3.2704E-2 3.24063E-2 3.45151E-2 3.60259E-2 3.18273E-2 3.579E-2 4.93277E-2 4.49773E-2 5.24351E-2 3.91726E-2 4.07919E-2 4.60759E-2 5.08911E-2 5.53813E-2 5.35394E-2 5.54441E-2 4.32051E-2 3.62608E-2 3.72184E-2 2.44168E-2 2.23086E-2 3.15305E-2 3.40784E-2 4.53158E-2 3.32579E-2 2.70843E-2 2.94208E-2 2.83831E-2 1.89743E-2 1.98441E-2 1.24612E-2 9.6307E-3 1.09992E-2 1.59869E-2 1.55546E-2 1.09042E-2 9.3853E-3 1.28834E-2 1.8016E-2 2.48804E-2 3.12388E-2 3.7787E-2 2.81809E-2 1.85929E-2 1.49381E-2 1.42179E-2 2.40281E-2 2.86737E-2 2.53195E-2 2.66504E-2 2.10604E-2 1.71045E-2 1.26198E-2 8.45313E-3 5.61712E-3 7.12538E-3 7.72455E-3 9.89029E-3 7.68653E-3 8.52127E-3 9.72489E-3 1.238E-2 1.41274E-2 1.69716E-2 1.89348E-2 2.06236E-2 1.37399E-2 1.53236E-2 1.68546E-2 1.95255E-2 2.49886E-2 3.93495E-2 4.49223E-2 4.0015E-2 3.86643E-2 2.48458E-2 1.81506E-2 1.82378E-2 1.69218E-2 2.01848E-2 2.27408E-2 2.24149E-2 2.47021E-2 2.2574E-2 2.39358E-2 2.30591E-2 2.36692E-2 2.53321E-2 2.57255E-2 2.62331E-2 2.73027E-2 2.75113E-2 2.71291E-2 2.87248E-2 2.77961E-2 2.86367E-2 2.62998E-2 2.71707E-2 3.22763E-2 3.61124E-2 3.98131E-2 4.2109E-2 4.12455E-2 4.03259E-2 3.93699E-2 3.76835E-2 3.5593E-2 3.737E-2 3.99448E-2 3.78551E-2 3.38159E-2 3.04721E-2 2.89327E-2 -9999 -9999 -9999 -9999 -9999 -9999 -9999 -9999 -9999 -9999 -9999 -9999 -9999 -9999 -9999 -9999 -9999
-9999 -9999 -9999 -9999 -9999 -9999 -9999 -9999 -9999 -9999 -9999 -9999 -9999 -9999 -9999 -9999 -9999 -9999 -9999 -9999 -9999 -9999 -9999 -9999 -9999 -9999 -9999 -9999 -9999 -9999 -9999 -9999 -9999 -9999 -9999 -9999 -9999 -9999 -9999 -9999 -9999 -9999 -9999 -9999 -9999 -9999 -9999 -9999 -9999 -9999 -9999 -9999 -9999 -9999 -9999 -9999 -9999 -9999 -9999 -9999 -9999 -9999 -9999 -9999 -9999 -9999 -9999 -9999 -9999 -9999 -9999 -9999 -9999 -9999 -9999 -9999 -9999 -9999 -9999 -9999 -9999 -9999 -9999 -9999 -9999 -9999 -9999 -9999 -9999 -9999 -9999 -9999 -9999 -9999 -9999 -9999 -9999 -9999 -9999 -9999 -9999 -9999 -9999 -9999 -9999 -9999 -9999 -9999 3.8774E-2 3.85977E-2 3.84514E-2 3.57977E-2 3.71065E-2 3.66382E-2 3.6852E-2 3.6815E-2 3.54506E-2 3.5784E-2 3.42838E-2 3.39586E-2 3.47292E-2 3.50249E-2 3.44962E-2 3.10301E-2 3.09477E-2 3.11935E-2 3.36296E-2 3.26498E-2 3.11119E-2 3.04629E-2 3.04681E-2 3.04804E-2 3.11508E-2 2.89857E-2 3.1053E-2 3.23177E-2 4.12918E-2 3.45853E-2 3.75999E-2 4.12936E-2 5.18748E-2 4.56843E-2 5.44256E-2 4.25777E-2 5.79965E-2 4.77493E-2 4.76133E-2 4.09608E-2 3.60034E-2 5.11273E-2 3.60876E-2 2.49077E-2 3.25204E-2 2.27671E-2 2.4626E-2 3.57659E-2 3.85272E-2 4.43385E-2 2.89234E-2 2.26577E-2 2.35314E-2 2.68522E-2 1.63232E-2 1.78573E-2 1.43326E-2 9.89045E-3 9.12366E-3 1.04898E-2 9.62383E-3 1.03559E-2 1.13724E-2 1.33445E-2 1.71046E-2 2.80886E-2 2.5144E-2 2.33986E-2 2.32491E-2 1.59268E-2 1.02692E-2 1.19558E-2 2.13776E-2 3.01173E-2 1.87805E-2 1.78288E-2 1.35521E-2 1.14557E-2 9.61852E-3 6.8442E-3 6.80746E-3 6.71614E-3 5.80339E-3 7.24082E-3 7.68962E-3 1.07616E-2 1.31292E-2 1.29726E-2 1.34981E-2 1.93194E-2 2.72108E-2 2.94298E-2 3.25981E-2 2.16519E-2 2.42801E-2 2.56067E-2 3.6045E-2 4.00691E-2 3.30471E-2 2.61619E-2 3.33017E-2 2.90327E-2 2.07966E-2 1.58152E-2 1.49518E-2 1.65565E-2 1.8023E-2 2.05046E-2 2.30499E-2 2.1117E-2 2.01588E-2 2.16821E-2 2.43481E-2 2.45304E-2 2.48576E-2 2.47644E-2 2.75644E-2 2.99215E-2 2.58604E-2 2.86604E-2 3.03796E-2 3.01553E-2 2.59219E-2 2.628E-2 3.08365E-2 3.43538E-2 3.72058E-2 4.14981E-2 4.01046E-2 3.97356E-2 3.93711E-2 3.74482E-2 3.61503E-2 3.94456E-2 4.39237E-2 4.21583E-2 3.51281E-2 3.02073E-2 2.90982E-2 2.76212E-2 2.38347E-2 -9999 -9999 -9999 -9999 -9999 -9999 -9999 -9999 -9999 -9999 -9999 -9999 -9999 -9999 -9999
-9999 -9999 -9999 -9999 -9999 -9999 -9999 -9999 -9999 -9999 -9999 -9999 -9999 -9999 -9999 -9999 -9999 -9999 -9999 -9999 -9999 -9999 -9999 -9999 -9999 -9999 -9999 -9999 -9999 -9999 -9999 -9999 -9999 -9999 -9999 -9999 -9999 -9999 -9999 -9999 -9999 -9999 -9999 -9999 -9999 -9999 -9999 -9999 -9999 -9999 -9999 -9999 -9999 -9999 -9999 -9999 -9999 -9999 -9999 -9999 -9999 -9999 -9999 -9999 -9999 -9999 -9999 -9999 -9999 -9999 -9999 -9999 -9999 -9999 -9999 -9999 -9999 -9999 -9999 -9999 -9999 -9999 -9999 -9999 -9999 -9999 -9999 -9999 -9999 -9999 -9999 -9999 -9999 -9999 -9999 -9999 -9999 -9999 -9999 -9999 -9999 -9999 -9999 -9999 -9999 -9999 -9999 3.87976E-2 3.88255E-2 3.87131E-2 3.8703E-2 3.64155E-2 3.57013E-2 3.72264E-2 3.62005E-2 3.69489E-2 3.38605E-2 3.28537E-2 3.33632E-2 3.39658E-2 3.41128E-2 3.30055E-2 3.21121E-2 3.20496E-2 3.09577E-2 3.10161E-2 3.20833E-2 2.9679E-2 2.97599E-2 3.12905E-2 3.12489E-2 3.20167E-2 3.03498E-2 3.28847E-2 3.75779E-2 3.38622E-2 3.18439E-2 3.41812E-2 4.2741E-2 5.50504E-2 4.36544E-2 4.75533E-2 4.86851E-2 5.16283E-2 4.99998E-2 3.95155E-2 3.74849E-2 3.66339E-2 3.14379E-2 4.66112E-2 3.48441E-2 2.68454E-2 2.81027E-2 2.37467E-2 2.97379E-2 3.14724E-2 4.14989E-2 3.50421E-2 2.45307E-2 2.13395E-2 2.43859E-2 2.36798E-2 1.81501E-2 1.52375E-2 1.83281E-2 1.44452E-2 1.18914E-2 8.51871E-3 9.86372E-3 1.19933E-2 1.45823E-2 1.65494E-2 2.63375E-2 2.76812E-2 1.8012E-2 1.25612E-2 1.62298E-2 1.45943E-2 9.08637E-3 9.67985E-3 1.46973E-2 2.64689E-2 2.45097E-2 2.10651E-2 1.81224E-2 1.72786E-2 1.12E-2 9.14919E-3 1.00851E-2 7.26742E-3 7.66142E-3 8.99014E-3 1.01214E-2 1.14451E-2 1.55769E-2 1.89372E-2 2.19852E-2 1.85162E-2 1.99875E-2 1.6931E-2 2.69685E-2 3.57728E-2 3.51415E-2 4.05636E-2 4.27947E-2 3.34456E-2 2.02455E-2 1.77762E-2 2.50716E-2 3.18352E-2 2.66714E-2 1.592E-2 1.48474E-2 1.44738E-2 1.80306E-2 2.12106E-2 2.15336E-2 1.97554E-2 2.18487E-2 2.41944E-2 2.48705E-2 2.37722E-2 2.58687E-2 2.45295E-2 2.65567E-2 2.77076E-2 2.65839E-2 2.80182E-2 3.01052E-2 3.11877E-2 2.95358E-2 2.9267E-2 3.23216E-2 3.53331E-2 3.96892E-2 4.14888E-2 4.02974E-2 4.15974E-2 4.23275E-2 4.12147E-2 4.0247E-2 4.34381E-2 4.62608E-2 4.30242E-2 3.63993E-2 3.21987E-2 3.38695E-2 3.38245E-2 2.85425E-2 -9999 -9999 -9999 -9999 -9999 -9999 -9999 -9999 -9999 -9999 -9999 -9999 -9999 -9999 -9999
-9999 -9999 -9999 -9999 -9999 -9999 -9999 -9999 -9999 -9999 -9999 -9999 -9999 -9999 -9999 -9999 -9999 -9999 -9999 -9999 -9999 -9999 -9999 -9999 -9999 -9999 -9999 -9999 -9999 -9999 -9999 -9999 -9999 -9999 -9999 -9999 -9999 -9999 -9999 -9999 -9999 -9999 -9999 -9999 -9999 -9999 -9999 -9999 -9999 -9999 -9999 -9999 -9999 -9999 -9999 -9999 -9999 -9999 -9999 -9999 -9999 -9999 -9999 -9999 -9999 -9999 -9999 -9999 -9999 -9999 -9999 -9999 -9999 -9999 -9999 -9999 -9999 -9999 -9999 -9999 -9999 -9999 -9999 -9999 -9999 -9999 -9999 -9999 -9999 -9999 -9999 -9999 -9999 -9999 -9999 -9999 -9999 -9999 -9999 -9999 -9999 -9999 -9999 -9999 -9999 -9999 -9999 3.88359E-2 3.88506E-2 3.87059E-2 3.65198E-2 3.46264E-2 3.52475E-2 3.71725E-2 3.62136E-2 3.51325E-2 3.40716E-2 3.18656E-2 3.16664E-2 3.32181E-2 3.24596E-2 3.25106E-2 3.21103E-2 3.20754E-2 3.19964E-2 2.8474E-2 3.04962E-2 3.05295E-2 3.21424E-2 3.12091E-2 2.98326E-2 3.1582E-2 3.20324E-2 4.2081E-2 3.9696E-2 4.23363E-2 2.99485E-2 3.83029E-2 5.42063E-2 5.16234E-2 4.22594E-2 5.30661E-2 4.84545E-2 5.2208E-2 4.77501E-2 3.34732E-2 3.2702E-2 2.9484E-2 4.0009E-2 3.83591E-2 2.60934E-2 3.08061E-2 2.60614E-2 2.72738E-2 3.41943E-2 3.52266E-2 3.71346E-2 2.59307E-2 2.1434E-2 1.86519E-2 1.71157E-2 2.0498E-2 1.41589E-2 1.47558E-2 1.2731E-2 1.41681E-2 1.16975E-2 8.42589E-3 1.10971E-2 1.38941E-2 1.83067E-2 2.50893E-2 2.71041E-2 2.10984E-2 1.38139E-2 9.05428E-3 1.10522E-2 9.44681E-3 9.72479E-3 1.20905E-2 1.61694E-2 2.06268E-2 2.8403E-2 2.42929E-2 2.70485E-2 2.44461E-2 1.65028E-2 1.66414E-2 1.23877E-2 1.11595E-2 1.13972E-2 1.01413E-2 9.17129E-3 9.851E-3 1.14215E-2 1.56009E-2 2.57953E-2 3.29993E-2 1.49974E-2 1.63952E-2 3.18926E-2 2.74094E-2 2.68859E-2 3.9183E-2 4.18928E-2 3.26359E-2 1.85384E-2 1.46713E-2 1.72193E-2 1.92167E-2 2.43951E-2 1.96941E-2 1.48593E-2 1.33191E-2 1.73512E-2 1.97343E-2 1.71926E-2 1.83377E-2 2.14857E-2 2.07856E-2 2.39173E-2 2.07901E-2 2.4581E-2 2.75743E-2 2.72287E-2 2.51508E-2 2.37682E-2 2.89477E-2 2.96756E-2 2.90094E-2 2.9756E-2 3.19406E-2 3.39452E-2 3.52369E-2 3.88432E-2 4.13165E-2 4.1491E-2 4.15757E-2 4.38497E-2 4.47871E-2 4.53546E-2 4.70865E-2 4.83672E-2 4.3553E-2 3.77988E-2 3.60388E-2 3.85561E-2 3.93888E-2 -9999 -9999 -9999 -9999 -9999 -9999 -9999 -9999 -9999 -9999 -9999 -9999 -9999 -9999 -9999 -9999
-9999 -9999 -9999 -9999 -9999 -9999 -9999 -9999 -9999 -9999 -9999 -9999 -9999 -9999 -9999 -9999 -9999 -9999 -9999 -9999 -9999 -9999 -9999 -9999 -9999 -9999 -9999 -9999 -9999 -9999 -9999 -9999 -9999 -9999 -9999 -9999 -9999 -9999 -9999 -9999 -9999 -9999 -9999 -9999 -9999 -9999 -9999 -9999 -9999 -9999 -9999 -9999 -9999 -9999 -9999 -9999 -9999 -9999 -9999 -9999 -9999 -9999 -9999 -9999 -9999 -9999 -9999 -9999 -9999 -9999 -9999 -9999 -9999 -9999 -9999 -9999 -9999 -9999 -9999 -9999 -9999 -9999 -9999 -9999 -9999 -9999 -9999 -9999 -9999 -9999 -9999 -9999 -9999 -9999 -9999 -9999 -9999 -9999 -9999 -9999 -9999 -9999 -9999 -9999 -9999 -9999 -9999 3.88527E-2 3.88446E-2 3.77213E-2 3.63794E-2 3.25361E-2 3.4153E-2 3.69718E-2 3.45781E-2 3.63464E-2 3.5204E-2 3.26203E-2 3.11178E-2 3.15211E-2 3.24748E-2 3.29457E-2 3.28194E-2 3.20891E-2 2.94572E-2 2.9541E-2 3.05243E-2 3.13842E-2 3.21888E-2 2.98871E-2 2.98635E-2 3.22827E-2 3.6558E-2 5.01446E-2 5.42941E-2 3.46885E-2 3.44E-2 4.55452E-2 5.3778E-2 4.29604E-2 4.55793E-2 5.49481E-2 5.23334E-2 4.00645E-2 4.16109E-2 3.51797E-2 3.16456E-2 2.77638E-2 4.17083E-2 2.66785E-2 2.34721E-2 2.42747E-2 2.25558E-2 2.8928E-2 3.48762E-2 2.82039E-2 3.09461E-2 2.31789E-2 1.51863E-2 1.73592E-2 1.98005E-2 1.61076E-2 1.2535E-2 1.01728E-2 9.05856E-3 1.0928E-2 1.15768E-2 7.3801E-3 1.09325E-2 1.42848E-2 1.91789E-2 2.67215E-2 2.18144E-2 1.90764E-2 1.58227E-2 1.01156E-2 8.05493E-3 8.21583E-3 1.15771E-2 1.58242E-2 1.92597E-2 1.87328E-2 1.69627E-2 1.52793E-2 2.25402E-2 2.53788E-2 2.33953E-2 2.16461E-2 1.70584E-2 1.52476E-2 9.60542E-3 8.71769E-3 9.72305E-3 1.30708E-2 1.50036E-2 1.44337E-2 1.94636E-2 1.47732E-2 1.96688E-2 2.67705E-2 3.56848E-2 2.46413E-2 2.25343E-2 3.73464E-2 3.86089E-2 4.24369E-2 2.88836E-2 1.68839E-2 1.31994E-2 1.34332E-2 1.64676E-2 1.84819E-2 1.5022E-2 1.32385E-2 1.64004E-2 1.56203E-2 1.67388E-2 1.50837E-2 1.59759E-2 1.93761E-2 1.98062E-2 1.68575E-2 1.86393E-2 2.45072E-2 2.39974E-2 2.38756E-2 2.58174E-2 2.72962E-2 2.55661E-2 2.39584E-2 2.45188E-2 2.52032E-2 3.02891E-2 3.34943E-2 3.41099E-2 4.07218E-2 4.25928E-2 4.12093E-2 4.67769E-2 4.93571E-2 5.11423E-2 5.15399E-2 5.32093E-2 4.98506E-2 4.37243E-2 4.08929E-2 4.55738E-2 4.59649E-2 -9999 -9999 -9999 -9999 -9999 -9999 -9999 -9999 -9999 -9999 -9999 -9999 -9999 -9999 -9999 -9999
-9999 -9999 -9999 -9999 -9999 -9999 -9999 -9999 -9999 -9999 -9999 -9999 -9999 -9999 -9999 -9999 -9999 -9999 -9999 -9999 -9999 -9999 -9999 -9999 -9999 -9999 -9999 -9999 -9999 -9999 -9999 -9999 -9999 -9999 -9999 -9999 -9999 -9999 -9999 -9999 -9999 -9999 -9999 -9999 -9999 -9999 -9999 -9999 -9999 -9999 -9999 -9999 -9999 -9999 -9999 -9999 -9999 -9999 -9999 -9999 -9999 -9999 -9999 -9999 -9999 -9999 -9999 -9999 -9999 -9999 -9999 -9999 -9999 -9999 -9999 -9999 -9999 -9999 -9999 -9999 -9999 -9999 -9999 -9999 -9999 -9999 -9999 -9999 -9999 -9999 -9999 -9999 -9999 -9999 -9999 -9999 -9999 -9999 -9999 -9999 -9999 -9999 -9999 -9999 -9999 -9999 3.88433E-2 3.88484E-2 3.71225E-2 3.72157E-2 3.55311E-2 3.19427E-2 3.37942E-2 3.47689E-2 3.55195E-2 3.55042E-2 3.64853E-2 3.29673E-2 3.11021E-2 3.09753E-2 3.19827E-2 3.30643E-2 3.05157E-2 2.95856E-2 2.95446E-2 3.14771E-2 3.05278E-2 3.25044E-2 2.89622E-2 2.99772E-2 3.41705E-2 3.81095E-2 5.12114E-2 5.12384E-2 4.50694E-2 3.24476E-2 4.29673E-2 5.51969E-2 4.29403E-2 4.04311E-2 5.16747E-2 5.3561E-2 4.87658E-2 3.59638E-2 3.00426E-2 3.03922E-2 2.44988E-2 2.9777E-2 3.70481E-2 2.12967E-2 2.15476E-2 2.18467E-2 2.08398E-2 2.69347E-2 2.76641E-2 1.94449E-2 2.95942E-2 2.18762E-2 2.08328E-2 2.01828E-2 1.73844E-2 1.55796E-2 1.42671E-2 1.43878E-2 1.20952E-2 1.17022E-2 1.08873E-2 7.9178E-3 1.18212E-2 1.52581E-2 1.94818E-2 2.22875E-2 1.29008E-2 1.21886E-2 1.3396E-2 9.46696E-3 5.76584E-3 5.6717E-3 8.98446E-3 1.4189E-2 1.15995E-2 8.61588E-3 8.44259E-3 9.03194E-3 1.80731E-2 2.40803E-2 1.71489E-2 1.75295E-2 1.33634E-2 9.91286E-3 8.13782E-3 7.14074E-3 1.18748E-2 1.66082E-2 2.14583E-2 2.52991E-2 1.53414E-2 1.58198E-2 2.69668E-2 3.54421E-2 3.65946E-2 2.51892E-2 1.73611E-2 2.99764E-2 3.63292E-2 3.35564E-2 3.91669E-2 2.32166E-2 1.43438E-2 1.28632E-2 1.27061E-2 1.2867E-2 1.37803E-2 1.12218E-2 1.45926E-2 1.29815E-2 1.11765E-2 9.9783E-3 1.27679E-2 1.57499E-2 1.69357E-2 1.89291E-2 2.14895E-2 2.56191E-2 2.4515E-2 2.53535E-2 2.64182E-2 2.62807E-2 2.60439E-2 2.20557E-2 2.13898E-2 2.12423E-2 2.52169E-2 3.40893E-2 3.30352E-2 4.0244E-2 4.19088E-2 3.86157E-2 4.77323E-2 4.73308E-2 5.03435E-2 5.05054E-2 5.30082E-2 5.31722E-2 5.09426E-2 4.9025E-2 5.27106E-2 5.32289E-2 -9999 -9999 -9999 -9999 -9999 -9999 -9999 -9999 -9999 -9999 -9999 -9999 -9999 -9999 -9999 -9999
-9999 -9999 -9999 -9999 -9999 -9999 -9999 -9999 -9999 -9999 -9999 -9999 -9999 -9999 -9999 -9999 -9999 -9999 -9999 -9999 -9999 -9999 -9999 -9999 -9999 -9999 -9999 -9999 -9999 -9999 -9999 -9999 -9999 -9999 -9999 -9999 -9999 -9999 -9999 -9999 -9999 -9999 -9999 -9999 -9999 -9999 -9999 -9999 -9999 -9999 -9999 -9999 -9999 -9999 -9999 -9999 -9999 -9999 -9999 -9999 -9999 -9999 -9999 -9999 -9999 -9999 -9999 -9999 -9999 -9999 -9999 -9999 -9999 -9999 -9999 -9999 -9999 -9999 -9999 -9999 -9999 -9999 -9999 -9999 -9999 -9999 -9999 -9999 -9999 -9999 -9999 -9999 -9999 -9999 -9999 -9999 -9999 -9999 -9999 -9999 -9999 -9999 -9999 -9999 -9999 -9999 3.88571E-2 3.62159E-2 3.74528E-2 3.80947E-2 3.57116E-2 3.32006E-2 3.41225E-2 3.47924E-2 3.71235E-2 3.61678E-2 3.36499E-2 3.30772E-2 3.12439E-2 3.02026E-2 3.13185E-2 3.11045E-2 3.05136E-2 2.95689E-2 2.9579E-2 3.24722E-2 2.80132E-2 3.00029E-2 2.88841E-2 3.23907E-2 4.37097E-2 5.43373E-2 5.10437E-2 5.38688E-2 3.49868E-2 4.07675E-2 5.75393E-2 4.38215E-2 3.93925E-2 4.24587E-2 5.32452E-2 4.52776E-2 3.45296E-2 3.17943E-2 2.92582E-2 2.77629E-2 2.92389E-2 3.34834E-2 3.12015E-2 2.67753E-2 2.43465E-2 2.70181E-2 2.11883E-2 1.76069E-2 2.13117E-2 2.51116E-2 2.60276E-2 2.29929E-2 2.29929E-2 1.94713E-2 1.9924E-2 1.57128E-2 1.47189E-2 1.30915E-2 9.40756E-3 1.0402E-2 1.15082E-2 7.82331E-3 8.60883E-3 1.15058E-2 1.62625E-2 1.68428E-2 1.08456E-2 9.48105E-3 7.98904E-3 6.3408E-3 5.69082E-3 5.86039E-3 9.50063E-3 1.16429E-2 8.36229E-3 6.26545E-3 6.91024E-3 9.05686E-3 1.25244E-2 1.93639E-2 1.90059E-2 1.79841E-2 9.22017E-3 6.13935E-3 5.94411E-3 6.54676E-3 8.90983E-3 9.60527E-3 1.41766E-2 1.46621E-2 1.8763E-2 2.49942E-2 3.56559E-2 2.56141E-2 2.43819E-2 1.70721E-2 1.47703E-2 2.15924E-2 3.21427E-2 3.2432E-2 3.66375E-2 3.32988E-2 2.37676E-2 2.05701E-2 1.63208E-2 1.26678E-2 8.91443E-3 1.08591E-2 1.35362E-2 1.07268E-2 8.77095E-3 1.18351E-2 1.40012E-2 1.97662E-2 2.13639E-2 2.17816E-2 2.31905E-2 2.09202E-2 2.33933E-2 2.51683E-2 2.23832E-2 2.36473E-2 2.86482E-2 2.30998E-2 2.20396E-2 2.20818E-2 2.48466E-2 3.05187E-2 3.03877E-2 3.47822E-2 3.8725E-2 3.7058E-2 4.07507E-2 4.54298E-2 4.74765E-2 4.73798E-2 4.89319E-2 4.89859E-2 5.00099E-2 5.38702E-2 5.76239E-2 5.62997E-2 -9999 -9999 -9999 -9999 -9999 -9999 -9999 -9999 -9999 -9999 -9999 -9999 -9999 -9999 -9999 -9999
-9999 -9999 -9999 -9999 -9999 -9999 -9999 -9999 -9999 -9999 -9999 -9999 -9999 -9999 -9999 -9999 -9999 -9999 -9999 -9999 -9999 -9999 -9999 -9999 -9999 -9999 -9999 -9999 -9999 -9999 -9999 -9999 -9999 -9999 -9999 -9999 -9999 -9999 -9999 -9999 -9999 -9999 -9999 -9999 -9999 -9999 -9999 -9999 -9999 -9999 -9999 -9999 -9999 -9999 -9999 -9999 -9999 -9999 -9999 -9999 -9999 -9999 -9999 -9999 -9999 -9999 -9999 -9999 -9999 -9999 -9999 -9999 -9999 -9999 -9999 -9999 -9999 -9999 -9999 -9999 -9999 -9999 -9999 -9999 -9999 -9999 -9999 -9999 -9999 -9999 -9999 -9999 -9999 -9999 -9999 -9999 -9999 -9999 -9999 -9999 -9999 -9999 -9999 -9999 -9999 3.88609E-2 3.61663E-2 3.62104E-2 3.83497E-2 3.7511E-2 3.47456E-2 3.44096E-2 3.50294E-2 3.49071E-2 3.67978E-2 3.68648E-2 3.55797E-2 3.37354E-2 3.18636E-2 2.99561E-2 3.10103E-2 3.12176E-2 3.05232E-2 2.95586E-2 2.95689E-2 2.99986E-2 2.7901E-2 2.88505E-2 3.11961E-2 3.79176E-2 3.81788E-2 5.32786E-2 5.13241E-2 4.7899E-2 3.59716E-2 4.65318E-2 5.52794E-2 4.4869E-2 4.05651E-2 4.55885E-2 4.66656E-2 3.71808E-2 2.87479E-2 2.5408E-2 2.79669E-2 2.8376E-2 3.00537E-2 2.94714E-2 2.53796E-2 1.91462E-2 1.82133E-2 2.5174E-2 2.02876E-2 1.42367E-2 2.15482E-2 2.77969E-2 2.18447E-2 1.52201E-2 1.38953E-2 1.35372E-2 1.61805E-2 1.39026E-2 1.01795E-2 1.15543E-2 1.19231E-2 8.97845E-3 9.64078E-3 7.33045E-3 7.2831E-3 9.9886E-3 9.73268E-3 1.39348E-2 1.23964E-2 8.72929E-3 7.34789E-3 8.9972E-3 7.71459E-3 6.03582E-3 7.02393E-3 8.15027E-3 5.74106E-3 5.71387E-3 6.82516E-3 5.95342E-3 7.03256E-3 1.39765E-2 2.03616E-2 1.4506E-2 1.19845E-2 7.97131E-3 5.72529E-3 6.40733E-3 9.77999E-3 1.36669E-2 9.64856E-3 1.02854E-2 1.33121E-2 2.95862E-2 3.32081E-2 2.00544E-2 1.47136E-2 1.40652E-2 1.33935E-2 2.14205E-2 2.19227E-2 2.03949E-2 1.92212E-2 2.7848E-2 3.24071E-2 2.7272E-2 1.77285E-2 1.12821E-2 7.7919E-3 9.96633E-3 1.01751E-2 8.80381E-3 9.53319E-3 1.31726E-2 1.63703E-2 1.74358E-2 1.94002E-2 1.81208E-2 2.1528E-2 1.74612E-2 2.15468E-2 2.42491E-2 2.30392E-2 2.10757E-2 2.56393E-2 2.45116E-2 2.20619E-2 2.32296E-2 2.189E-2 2.75278E-2 2.93604E-2 2.73628E-2 3.83106E-2 4.37633E-2 4.40199E-2 4.79368E-2 3.86148E-2 3.33876E-2 3.26704E-2 3.15726E-2 3.64111E-2 4.83708E-2 5.40343E-2 5.41797E-2 4.26618E-2 -9999 -9999 -9999 -9999 -9999 -9999 -9999 -9999 -9999 -9999 -9999 -9999 -9999 -9999 -9999
-9999 -9999 -9999 -9999 -9999 -9999 -9999 -9999 -9999 -9999 -9999 -9999 -9999 -9999 -9999 -9999 -9999 -9999 -9999 -9999 -9999 -9999 -9999 -9999 -9999 -9999 -9999 -9999 -9999 -9999 -9999 -9999 -9999 -9999 -9999 -9999 -9999 -9999 -9999 -9999 -9999 -9999 -9999 -9999 -9999 -9999 -9999 -9999 -9999 -9999 -9999 -9999 -9999 -9999 -9999 -9999 -9999 -9999 -9999 -9999 -9999 -9999 -9999 -9999 -9999 -9999 -9999 -9999 -9999 -9999 -9999 -9999 -9999 -9999 -9999 -9999 -9999 -9999 -9999 -9999 -9999 -9999 -9999 -9999 -9999 -9999 -9999 -9999 -9999 -9999 -9999 -9999 -9999 -9999 -9999 -9999 -9999 -9999 -9999 -9999 -9999 -9999 -9999 -9999 -9999 3.51052E-2 3.51475E-2 3.70998E-2 3.80643E-2 3.55414E-2 3.49805E-2 3.54022E-2 3.55132E-2 3.51981E-2 3.35459E-2 3.38574E-2 3.49403E-2 3.526E-2 3.19337E-2 3.06268E-2 3.15472E-2 3.04598E-2 3.0529E-2 2.78852E-2 2.7928E-2 3.00017E-2 2.88888E-2 3.12196E-2 3.78365E-2 4.28329E-2 5.20965E-2 5.15353E-2 5.11667E-2 4.42665E-2 3.83748E-2 4.66111E-2 5.23419E-2 3.82139E-2 3.96323E-2 4.29353E-2 3.31592E-2 3.1203E-2 2.59534E-2 2.65854E-2 2.13409E-2 2.29907E-2 2.529E-2 2.85785E-2 2.22389E-2 2.23789E-2 1.71013E-2 1.71919E-2 1.50166E-2 1.34736E-2 1.90756E-2 2.45581E-2 1.8322E-2 1.44546E-2 1.41202E-2 1.73075E-2 1.48689E-2 1.32403E-2 1.21607E-2 9.71107E-3 1.13369E-2 9.01878E-3 9.00055E-3 7.75722E-3 7.43584E-3 8.49838E-3 7.13837E-3 1.09721E-2 9.29442E-3 9.72898E-3 8.86159E-3 9.14698E-3 8.86753E-3 6.6962E-3 6.06029E-3 5.016E-3 5.32372E-3 4.89078E-3 5.47219E-3 7.55818E-3 8.86857E-3 1.4381E-2 2.1147E-2 1.16834E-2 1.08717E-2 1.01519E-2 8.5412E-3 8.10256E-3 1.06429E-2 1.87252E-2 1.35412E-2 1.56433E-2 2.13469E-2 3.47471E-2 2.75311E-2 1.58313E-2 1.07881E-2 1.12065E-2 1.33185E-2 1.78286E-2 1.43688E-2 1.27236E-2 1.11756E-2 1.69957E-2 2.62971E-2 2.10568E-2 1.70177E-2 1.0256E-2 6.50374E-3 8.06476E-3 7.25731E-3 7.96408E-3 9.33338E-3 1.18708E-2 1.24171E-2 1.20321E-2 1.66238E-2 1.97045E-2 1.95768E-2 1.76471E-2 2.03975E-2 2.22402E-2 2.40331E-2 2.03072E-2 2.61992E-2 2.41048E-2 2.24248E-2 2.45691E-2 2.24272E-2 2.33869E-2 2.7755E-2 2.83962E-2 3.48612E-2 4.01147E-2 3.86828E-2 4.56504E-2 3.77537E-2 2.57619E-2 1.96709E-2 1.85169E-2 2.21132E-2 3.16135E-2 3.83797E-2 3.86392E-2 -9999 -9999 -9999 -9999 -9999 -9999 -9999 -9999 -9999 -9999 -9999 -9999 -9999 -9999 -9999 -9999
-9999 -9999 -9999 -9999 -9999 -9999 -9999 -9999 -9999 -9999 -9999 -9999 -9999 -9999 -9999 -9999 -9999 -9999 -9999 -9999 -9999 -9999 -9999 -9999 -9999 -9999 -9999 -9999 -9999 -9999 -9999 -9999 -9999 -9999 -9999 -9999 -9999 -9999 -9999 -9999 -9999 -9999 -9999 -9999 -9999 -9999 -9999 -9999 -9999 -9999 -9999 -9999 -9999 -9999 -9999 -9999 -9999 -9999 -9999 -9999 -9999 -9999 -9999 -9999 -9999 -9999 -9999 -9999 -9999 -9999 -9999 -9999 -9999 -9999 -9999 -9999 -9999 -9999 -9999 -9999 -9999 -9999 -9999 -9999 -9999 -9999 -9999 -9999 -9999 -9999 -9999 -9999 -9999 -9999 -9999 -9999 -9999 -9999 -9999 -9999 -9999 -9999 -9999 -9999 -9999 3.5018E-2 3.51243E-2 3.81678E-2 3.54315E-2 3.53882E-2 3.45334E-2 3.5209E-2 3.40026E-2 3.38388E-2 3.47002E-2 3.43717E-2 3.39592E-2 3.31106E-2 3.30099E-2 3.21215E-2 3.04508E-2 3.05232E-2 2.7979E-2 2.78399E-2 2.79204E-2 3.23712E-2 3.00058E-2 3.27478E-2 4.3611E-2 5.10128E-2 4.61194E-2 4.69279E-2 5.46912E-2 3.79888E-2 4.95932E-2 5.08634E-2 5.11323E-2 4.37491E-2 3.65392E-2 3.71184E-2 3.05066E-2 2.55386E-2 2.60098E-2 2.54237E-2 1.85466E-2 1.38164E-2 1.665E-2 1.69438E-2 1.90797E-2 2.26685E-2 2.05527E-2 1.42945E-2 1.20638E-2 1.35736E-2 1.63097E-2 1.69768E-2 1.93191E-2 1.31389E-2 1.11021E-2 1.40741E-2 1.86529E-2 1.44529E-2 1.33357E-2 1.08694E-2 1.04734E-2 8.66691E-3 8.51899E-3 7.63814E-3 5.79265E-3 6.30448E-3 6.32782E-3 7.02575E-3 7.43634E-3 9.69294E-3 7.25778E-3 6.77694E-3 9.61379E-3 7.70836E-3 6.1499E-3 4.39554E-3 4.00076E-3 4.91362E-3 6.92162E-3 1.34323E-2 1.76221E-2 1.69202E-2 1.53855E-2 8.85901E-3 6.88778E-3 7.59901E-3 7.02365E-3 1.03288E-2 1.45018E-2 1.07354E-2 1.08753E-2 1.62868E-2 3.16382E-2 3.19147E-2 2.3703E-2 1.16214E-2 8.09954E-3 9.62745E-3 1.33067E-2 1.39668E-2 1.28834E-2 9.34415E-3 7.5904E-3 1.03508E-2 1.58053E-2 1.77866E-2 1.10061E-2 6.8235E-3 5.14459E-3 5.39335E-3 5.17629E-3 6.71168E-3 8.05728E-3 8.47362E-3 1.15683E-2 1.46285E-2 1.92061E-2 1.91022E-2 1.68598E-2 1.70547E-2 2.04517E-2 2.11179E-2 2.01281E-2 1.93459E-2 2.82223E-2 2.68892E-2 2.17312E-2 2.25241E-2 2.44252E-2 2.26332E-2 2.06812E-2 2.50935E-2 2.5718E-2 3.62199E-2 4.13901E-2 4.26252E-2 4.19944E-2 2.76347E-2 1.69828E-2 1.21664E-2 1.27147E-2 1.28278E-2 -9999 -9999 -9999 -9999 -9999 -9999 -9999 -9999 -9999 -9999 -9999 -9999 -9999 -9999 -9999 -9999 -9999 -9999
-9999 -9999 -9999 -9999 -9999 -9999 -9999 -9999 -9999 -9999 -9999 -9999 -9999 -9999 -9999 -9999 -9999 -9999 -9999 -9999 -9999 -9999 -9999 -9999 -9999 -9999 -9999 -9999 -9999 -9999 -9999 -9999 -9999 -9999 -9999 -9999 -9999 -9999 -9999 -9999 -9999 -9999 -9999 -9999 -9999 -9999 -9999 -9999 -9999 -9999 -9999 -9999 -9999 -9999 -9999 -9999 -9999 -9999 -9999 -9999 -9999 -9999 -9999 -9999 -9999 -9999 -9999 -9999 -9999 -9999 -9999 -9999 -9999 -9999 -9999 -9999 -9999 -9999 -9999 -9999 -9999 -9999 -9999 -9999 -9999 -9999 -9999 -9999 -9999 -9999 -9999 -9999 -9999 -9999 -9999 -9999 -9999 -9999 -9999 -9999 -9999 -9999 -9999 -9999 3.50755E-2 3.49793E-2 3.61243E-2 3.4572E-2 3.45797E-2 3.45781E-2 3.55514E-2 3.39909E-2 3.36091E-2 3.33096E-2 3.35391E-2 3.48243E-2 3.31492E-2 3.21424E-2 3.41466E-2 3.17022E-2 3.13051E-2 2.89787E-2 2.89129E-2 2.88152E-2 2.88816E-2 3.52228E-2 3.12627E-2 4.25496E-2 5.45927E-2 4.66844E-2 4.36866E-2 4.66373E-2 4.68413E-2 4.62103E-2 5.54626E-2 4.88493E-2 3.82288E-2 4.09999E-2 3.57285E-2 3.01735E-2 2.93453E-2 2.89615E-2 2.42007E-2 1.70671E-2 1.13473E-2 9.48428E-3 1.20661E-2 1.33396E-2 1.28606E-2 1.84625E-2 1.62604E-2 9.37062E-3 6.85403E-3 9.16975E-3 9.04039E-3 1.15354E-2 1.49291E-2 1.15308E-2 7.86487E-3 8.99541E-3 9.41931E-3 7.43584E-3 6.71068E-3 7.4384E-3 7.73384E-3 6.08107E-3 7.27219E-3 5.65972E-3 4.53975E-3 4.03603E-3 4.66286E-3 4.41304E-3 6.03523E-3 9.41459E-3 7.64505E-3 5.56983E-3 5.00199E-3 4.62484E-3 3.34829E-3 3.56436E-3 4.69359E-3 6.94275E-3 1.11854E-2 1.52015E-2 1.13686E-2 8.06039E-3 9.79829E-3 6.84838E-3 5.70825E-3 6.1153E-3 5.90042E-3 9.26611E-3 1.31892E-2 8.27172E-3 1.18035E-2 2.22595E-2 3.25652E-2 2.22917E-2 1.96367E-2 1.12458E-2 7.58894E-3 9.08473E-3 1.11428E-2 1.1714E-2 1.32245E-2 1.02064E-2 6.99791E-3 8.18421E-3 9.78902E-3 1.10157E-2 7.906E-3 4.62565E-3 5.73851E-3 5.50153E-3 5.16728E-3 5.69576E-3 7.88238E-3 7.59332E-3 8.94318E-3 1.26415E-2 1.44121E-2 1.68575E-2 1.22341E-2 1.43861E-2 1.50378E-2 1.90169E-2 1.60312E-2 2.25257E-2 2.66609E-2 2.49876E-2 2.54917E-2 2.44014E-2 2.13479E-2 2.56253E-2 2.45856E-2 2.25228E-2 2.0743E-2 2.88552E-2 3.84923E-2 4.43601E-2 4.70745E-2 3.72951E-2 2.70772E-2 2.14378E-2 -9999 -9999 -9999 -9999 -9999 -9999 -9999 -9999 -9999 -9999 -9999 -9999 -9999 -9999 -9999 -9999 -9999 -9999 -9999 -9999
-9999 -9999 -9999 -9999 -9999 -9999 -9999 -9999 -9999 -9999 -9999 -9999 -9999 -9999 -9999 -9999 -9999 -9999 -9999 -9999 -9999 -9999 -9999 -9999 -9999 -9999 -9999 -9999 -9999 -9999 -9999 -9999 -9999 -9999 -9999 -9999 -9999 -9999 -9999 -9999 -9999 -9999 -9999 -9999 -9999 -9999 -9999 -9999 -9999 -9999 -9999 -9999 -9999 -9999 -9999 -9999 -9999 -9999 -9999 -9999 -9999 -9999 -9999 -9999 -9999 -9999 -9999 -9999 -9999 -9999 -9999 -9999 -9999 -9999 -9999 -9999 -9999 -9999 -9999 -9999 -9999 -9999 -9999 -9999 -9999 -9999 -9999 -9999 -9999 -9999 -9999 -9999 -9999 -9999 -9999 -9999 -9999 -9999 -9999 -9999 -9999 -9999 -9999 -9999 3.50341E-2 3.2264E-2 3.338E-2 3.34803E-2 3.45583E-2 3.45665E-2 3.30433E-2 3.40937E-2 3.49482E-2 3.48998E-2 3.37285E-2 3.25605E-2 3.27759E-2 3.17102E-2 3.41846E-2 2.89924E-2 2.89983E-2 2.89647E-2 2.88717E-2 2.8743E-2 2.85828E-2 3.44745E-2 4.04795E-2 5.34714E-2 4.99229E-2 4.28732E-2 4.69468E-2 5.30106E-2 4.81265E-2 5.53983E-2 4.56268E-2 4.07315E-2 3.6936E-2 3.04718E-2 3.14818E-2 2.76144E-2 2.60714E-2 2.22896E-2 1.68841E-2 1.29661E-2 1.13087E-2 1.39255E-2 1.2092E-2 1.33963E-2 1.2721E-2 1.00995E-2 9.30497E-3 6.61846E-3 4.87294E-3 6.2407E-3 5.83702E-3 8.28727E-3 8.9548E-3 7.42818E-3 7.24464E-3 7.1033E-3 6.72299E-3 5.07665E-3 5.11181E-3 5.48133E-3 5.03545E-3 5.13974E-3 5.71623E-3 5.71223E-3 4.86082E-3 3.96907E-3 2.37857E-3 3.4502E-3 5.3032E-3 7.18172E-3 5.3653E-3 4.94042E-3 3.36037E-3 2.90367E-3 3.41128E-3 5.20319E-3 6.73028E-3 9.52072E-3 1.4124E-2 1.05394E-2 8.29125E-3 4.88668E-3 6.08561E-3 4.19448E-3 4.11477E-3 6.45794E-3 8.30249E-3 1.01527E-2 1.03401E-2 9.42614E-3 1.39015E-2 2.84823E-2 2.32848E-2 2.26578E-2 1.14695E-2 8.18701E-3 6.7001E-3 7.24254E-3 8.41725E-3 8.78855E-3 1.08831E-2 8.43137E-3 6.99934E-3 5.43673E-3 6.87907E-3 7.64397E-3 6.00689E-3 4.84312E-3 6.11372E-3 7.05851E-3 5.74591E-3 6.46419E-3 8.13227E-3 8.74231E-3 8.29445E-3 9.57342E-3 9.41853E-3 1.07949E-2 1.25753E-2 1.36144E-2 1.26103E-2 1.20732E-2 1.48332E-2 2.08683E-2 2.12148E-2 2.27268E-2 2.32356E-2 2.74367E-2 2.55846E-2 2.47788E-2 2.40592E-2 2.61068E-2 2.28678E-2 2.37548E-2 3.56731E-2 4.14038E-2 4.90521E-2 4.55842E-2 4.32077E-2 3.74753E-2 2.9413E-2 -9999 -9999 -9999 -9999 -9999 -9999 -9999 -9999 -9999 -9999 -9999 -9999 -9999 -9999 -9999 -9999 -9999 -9999 -9999
-9999 -9999 -9999 -9999 -9999 -9999 -9999 -9999 -9999 -9999 -9999 -9999 -9999 -9999 -9999 -9999 -9999 -9999 -9999 -9999 -9999 -9999 -9999 -9999 -9999 -9999 -9999 -9999 -9999 -9999 -9999 -9999 -9999 -9999 -9999 -9999 -9999 -9999 -9999 -9999 -9999 -9999 -9999 -9999 -9999 -9999 -9999 -9999 -9999 -9999 -9999 -9999 -9999 -9999 -9999 -9999 -9999 -9999 -9999 -9999 -9999 -9999 -9999 -9999 -9999 -9999 -9999 -9999 -9999 -9999 -9999 -9999 -9999 -9999 -9999 -9999 -9999 -9999 -9999 -9999 -9999 -9999 -9999 -9999 -9999 -9999 -9999 -9999 -9999 -9999 -9999 -9999 -9999 -9999 -9999 -9999 -9999 -9999 -9999 -9999 -9999 -9999 -9999 3.50855E-2 3.22917E-2 3.2264E-2 3.33205E-2 3.33307E-2 3.33607E-2 3.07723E-2 3.19317E-2 3.41512E-2 3.5123E-2 3.22274E-2 3.22864E-2 3.27187E-2 3.30896E-2 3.18892E-2 3.12054E-2 2.97712E-2 2.99447E-2 3.00061E-2 2.99498E-2 2.71882E-2 2.98806E-2 3.45138E-2 4.54617E-2 5.52299E-2 4.66207E-2 4.56348E-2 4.9019E-2 5.15415E-2 4.91725E-2 5.11632E-2 3.80539E-2 3.36327E-2 3.5138E-2 3.75605E-2 3.1346E-2 2.39472E-2 1.93626E-2 2.05284E-2 2.09609E-2 1.70492E-2 1.8042E-2 2.34055E-2 1.62913E-2 1.1197E-2 9.77687E-3 8.15691E-3 7.36705E-3 5.68401E-3 4.67037E-3 6.63866E-3 7.45391E-3 4.97187E-3 5.65355E-3 6.9661E-3 9.40259E-3 1.08178E-2 8.54158E-3 7.34863E-3 8.23424E-3 6.89245E-3 5.7607E-3 5.38728E-3 5.29097E-3 3.79141E-3 3.42356E-3 3.18837E-3 2.53646E-3 3.5111E-3 4.16258E-3 5.72281E-3 4.6677E-3 3.65535E-3 2.88693E-3 2.41419E-3 2.78595E-3 3.57681E-3 5.64746E-3 1.05804E-2 1.15175E-2 6.94451E-3 5.09313E-3 3.67042E-3 4.51199E-3 3.72221E-3 4.75616E-3 7.22817E-3 1.27656E-2 1.69093E-2 7.27087E-3 1.04397E-2 2.22119E-2 2.65382E-2 1.75767E-2 1.63418E-2 1.04449E-2 6.51081E-3 6.37501E-3 6.84815E-3 6.29261E-3 5.79712E-3 9.18712E-3 7.15833E-3 4.60032E-3 4.36018E-3 5.55755E-3 5.04315E-3 5.77266E-3 7.0489E-3 6.35226E-3 7.95343E-3 5.98467E-3 7.93273E-3 8.70901E-3 1.16758E-2 1.0415E-2 1.04854E-2 9.65564E-3 1.07982E-2 1.42201E-2 1.57183E-2 1.51462E-2 1.41566E-2 1.60482E-2 1.9567E-2 2.16787E-2 2.10839E-2 1.94664E-2 2.47505E-2 3.05316E-2 3.07927E-2 2.59656E-2 2.08272E-2 2.49388E-2 2.08894E-2 2.54189E-2 3.83762E-2 4.35402E-2 4.54737E-2 4.99227E-2 4.80326E-2 4.32617E-2 3.50876E-2 -9999 -9999 -9999 -9999 -9999 -9999 -9999 -9999 -9999 -9999 -9999 -9999 -9999 -9999 -9999 -9999 -9999 -9999
-9999 -9999 -9999 -9999 -9999 -9999 -9999 -9999 -9999 -9999 -9999 -9999 -9999 -9999 -9999 -9999 -9999 -9999 -9999 -9999 -9999 -9999 -9999 -9999 -9999 -9999 -9999 -9999 -9999 -9999 -9999 -9999 -9999 -9999 -9999 -9999 -9999 -9999 -9999 -9999 -9999 -9999 -9999 -9999 -9999 -9999 -9999 -9999 -9999 -9999 -9999 -9999 -9999 -9999 -9999 -9999 -9999 -9999 -9999 -9999 -9999 -9999 -9999 -9999 -9999 -9999 -9999 -9999 -9999 -9999 -9999 -9999 -9999 -9999 -9999 -9999 -9999 -9999 -9999 -9999 -9999 -9999 -9999 -9999 -9999 -9999 -9999 -9999 -9999 -9999 -9999 -9999 -9999 -9999 -9999 -9999 -9999 -9999 -9999 -9999 -9999 -9999 3.511E-2 3.23121E-2 3.2264E-2 3.2257E-2 3.33049E-2 3.32943E-2 3.17149E-2 3.29383E-2 3.29992E-2 3.30447E-2 3.2547E-2 3.38901E-2 3.24495E-2 3.2992E-2 3.32503E-2 3.07218E-2 3.10837E-2 3.0599E-2 2.99573E-2 2.99888E-2 2.71608E-2 2.71328E-2 3.64203E-2 4.05893E-2 5.65809E-2 4.85309E-2 4.35092E-2 4.74213E-2 5.30972E-2 4.33973E-2 4.69565E-2 5.11766E-2 4.24928E-2 4.27639E-2 4.16005E-2 3.47576E-2 2.34911E-2 1.87374E-2 1.76964E-2 2.3641E-2 2.22236E-2 1.53178E-2 1.67083E-2 1.94827E-2 1.27723E-2 1.23604E-2 1.20279E-2 1.18358E-2 1.00722E-2 6.78116E-3 7.02321E-3 8.95803E-3 1.03964E-2 8.19959E-3 6.8404E-3 5.30979E-3 7.71371E-3 9.51122E-3 8.46782E-3 6.60639E-3 6.73815E-3 5.68904E-3 4.75168E-3 4.22641E-3 4.05795E-3 3.46829E-3 3.02853E-3 3.4231E-3 3.97023E-3 3.88746E-3 3.68593E-3 4.21682E-3 4.62929E-3 3.33818E-3 3.0709E-3 3.65119E-3 4.05529E-3 4.84508E-3 7.78249E-3 1.17366E-2 8.5487E-3 4.99446E-3 3.13067E-3 2.75875E-3 3.37146E-3 3.94925E-3 5.54371E-3 7.7383E-3 1.14799E-2 1.38939E-2 1.18158E-2 1.83457E-2 2.54767E-2 1.7439E-2 1.31378E-2 1.40146E-2 9.9886E-3 7.25592E-3 5.91077E-3 4.42323E-3 4.38001E-3 5.50188E-3 6.47079E-3 5.69045E-3 4.00397E-3 4.2622E-3 6.20399E-3 7.30051E-3 1.18279E-2 1.26436E-2 1.02551E-2 8.79863E-3 6.92202E-3 7.61815E-3 1.10489E-2 1.36726E-2 1.1822E-2 1.17333E-2 1.15882E-2 1.33732E-2 1.51667E-2 1.69176E-2 1.72341E-2 1.53473E-2 1.53838E-2 2.07805E-2 1.91116E-2 1.88091E-2 1.6318E-2 2.04218E-2 2.73856E-2 2.96801E-2 2.78018E-2 2.9812E-2 2.20023E-2 2.41745E-2 2.16537E-2 2.72552E-2 3.73823E-2 4.23645E-2 4.803E-2 4.9475E-2 4.90978E-2 4.17543E-2 2.99388E-2 -9999 -9999 -9999 -9999 -9999 -9999 -9999 -9999 -9999 -9999 -9999 -9999 -9999 -9999 -9999 -9999 -9999
-9999 -9999 -9999 -9999 -9999 -9999 -9999 -9999 -9999 -9999 -9999 -9999 -9999 -9999 -9999 -9999 -9999 -9999 -9999 -9999 -9999 -9999 -9999 -9999 -9999 -9999 -9999 -9999 -9999 -9999 -9999 -9999 -9999 -9999 -9999 -9999 -9999 -9999 -9999 -9999 -9999 -9999 -9999 -9999 -9999 -9999 -9999 -9999 -9999 -9999 -9999 -9999 -9999 -9999 -9999 -9999 -9999 -9999 -9999 -9999 -9999 -9999 -9999 -9999 -9999 -9999 -9999 -9999 -9999 -9999 -9999 -9999 -9999 -9999 -9999 -9999 -9999 -9999 -9999 -9999 -9999 -9999 -9999 -9999 -9999 -9999 -9999 -9999 -9999 -9999 -9999 -9999 -9999 -9999 -9999 -9999 -9999 -9999 -9999 -9999 -9999 -9999 3.23721E-2 3.23786E-2 3.24298E-2 3.34474E-2 3.07782E-2 3.17823E-2 3.17299E-2 3.1759E-2 3.30011E-2 3.15265E-2 3.33757E-2 3.34387E-2 3.18127E-2 3.53315E-2 3.31069E-2 3.14605E-2 3.17963E-2 3.22565E-2 2.77194E-2 2.85662E-2 2.82472E-2 2.82918E-2 3.85909E-2 5.32025E-2 5.11629E-2 4.77297E-2 5.26053E-2 4.97839E-2 4.28302E-2 4.12654E-2 4.9521E-2 4.74353E-2 4.28628E-2 4.39754E-2 3.82796E-2 3.59643E-2 2.74601E-2 1.90389E-2 2.57284E-2 2.60594E-2 2.00687E-2 1.59111E-2 1.79263E-2 2.11916E-2 1.64046E-2 1.4297E-2 1.18486E-2 8.71441E-3 9.74502E-3 8.13796E-3 9.0343E-3 1.11462E-2 1.02557E-2 1.05586E-2 6.13245E-3 5.82339E-3 8.39824E-3 8.58604E-3 7.26664E-3 4.69243E-3 4.20972E-3 4.74018E-3 3.73449E-3 3.42913E-3 3.51747E-3 3.02652E-3 3.13871E-3 3.05751E-3 4.14858E-3 3.4401E-3 2.6227E-3 2.57934E-3 3.70891E-3 2.95297E-3 3.95107E-3 5.48017E-3 6.17864E-3 7.58824E-3 1.03239E-2 7.08577E-3 7.38791E-3 4.23146E-3 2.84971E-3 2.92524E-3 4.84952E-3 6.26236E-3 9.52402E-3 1.01556E-2 1.12283E-2 7.88303E-3 1.30484E-2 2.29145E-2 1.99254E-2 1.27292E-2 1.34748E-2 1.45769E-2 1.17897E-2 7.34657E-3 4.69875E-3 3.23142E-3 3.55436E-3 4.52413E-3 4.13314E-3 3.40436E-3 3.99207E-3 5.08411E-3 5.92292E-3 8.74122E-3 1.66066E-2 1.53677E-2 1.31541E-2 9.79509E-3 7.79658E-3 7.50369E-3 9.35868E-3 1.28521E-2 1.46708E-2 1.33087E-2 1.17151E-2 1.28407E-2 1.492E-2 1.83275E-2 2.06079E-2 1.70543E-2 1.69439E-2 1.9237E-2 1.95164E-2 1.75822E-2 1.97245E-2 2.6995E-2 2.76133E-2 2.8364E-2 3.00959E-2 2.99297E-2 2.18378E-2 2.56475E-2 2.57518E-2 1.98823E-2 2.44175E-2 2.88161E-2 3.52039E-2 4.23358E-2 4.40545E-2 3.79239E-2 2.6453E-2 -9999 -9999 -9999 -9999 -9999 -9999 -9999 -9999 -9999 -9999 -9999 -9999 -9999 -9999 -9999 -9999 -9999
-9999 -9999 -9999 -9999 -9999 -9999 -9999 -9999 -9999 -9999 -9999 -9999 -9999 -9999 -9999 -9999 -9999 -9999 -9999 -9999 -9999 -9999 -9999 -9999 -9999 -9999 -9999 -9999 -9999 -9999 -9999 -9999 -9999 -9999 -9999 -9999 -9999 -9999 -9999 -9999 -9999 -9999 -9999 -9999 -9999 -9999 -9999 -9999 -9999 -9999 -9999 -9999 -9999 -9999 -9999 -9999 -9999 -9999 -9999 -9999 -9999 -9999 -9999 -9999 -9999 -9999 -9999 -9999 -9999 -9999 -9999 -9999 -9999 -9999 -9999 -9999 -9999 -9999 -9999 -9999 -9999 -9999 -9999 -9999 -9999 -9999 -9999 -9999 -9999 -9999 -9999 -9999 -9999 -9999 -9999 -9999 -9999 -9999 -9999 -9999 -9999 3.24172E-2 3.23851E-2 3.26399E-2 3.36938E-2 3.20986E-2 3.20994E-2 3.11783E-2 3.19217E-2 3.29383E-2 3.14277E-2 3.27124E-2 3.44497E-2 3.39572E-2 3.8563E-2 3.63302E-2 3.28528E-2 3.14324E-2 3.24417E-2 3.81977E-2 2.98068E-2 2.8573E-2 2.81701E-2 2.95782E-2 3.58069E-2 5.33838E-2 5.56711E-2 5.33118E-2 4.64182E-2 5.06657E-2 3.60598E-2 5.32266E-2 4.30993E-2 4.63074E-2 5.21161E-2 4.60732E-2 4.70328E-2 4.46951E-2 3.69504E-2 3.07694E-2 3.6352E-2 3.21536E-2 2.81922E-2 2.57416E-2 2.18895E-2 1.45395E-2 9.28954E-3 1.01245E-2 1.01474E-2 8.00343E-3 1.06487E-2 1.11791E-2 9.90785E-3 1.10939E-2 8.641E-3 7.72563E-3 8.0184E-3 1.14448E-2 6.84234E-3 7.55302E-3 4.53636E-3 5.09041E-3 4.26895E-3 4.42858E-3 4.18547E-3 3.72037E-3 3.8338E-3 2.98884E-3 2.41611E-3 2.63094E-3 2.52362E-3 1.88706E-3 1.64195E-3 1.59721E-3 2.12908E-3 2.19469E-3 3.4487E-3 2.79246E-3 3.81677E-3 6.1086E-3 8.49947E-3 6.46562E-3 5.00199E-3 3.32164E-3 3.02896E-3 4.5392E-3 6.47234E-3 1.00176E-2 1.1946E-2 1.68978E-2 1.9734E-2 1.35778E-2 1.93942E-2 2.11992E-2 1.42891E-2 1.29028E-2 1.40646E-2 1.24169E-2 1.00129E-2 6.75995E-3 3.91649E-3 3.0705E-3 3.37143E-3 3.43363E-3 3.41553E-3 3.54844E-3 4.22976E-3 6.27766E-3 6.98797E-3 8.19315E-3 8.44553E-3 9.49659E-3 1.71364E-2 1.71135E-2 8.25094E-3 8.5177E-3 1.06917E-2 1.2695E-2 1.73222E-2 1.35427E-2 1.26286E-2 1.55451E-2 1.51118E-2 1.92136E-2 2.55783E-2 2.2024E-2 2.22292E-2 2.12385E-2 1.95374E-2 1.7955E-2 2.3902E-2 2.94061E-2 2.95113E-2 2.9004E-2 2.72724E-2 2.44954E-2 2.49292E-2 2.02905E-2 2.1483E-2 2.36117E-2 2.06981E-2 2.09611E-2 2.35296E-2 2.69556E-2 -9999 -9999 -9999 -9999 -9999 -9999 -9999 -9999 -9999 -9999 -9999 -9999 -9999 -9999 -9999 -9999 -9999 -9999 -9999 -9999
-9999 -9999 -9999 -9999 -9999 -9999 -9999 -9999 -9999 -9999 -9999 -9999 -9999 -9999 -9999 -9999 -9999 -9999 -9999 -9999 -9999 -9999 -9999 -9999 -9999 -9999 -9999 -9999 -9999 -9999 -9999 -9999 -9999 -9999 -9999 -9999 -9999 -9999 -9999 -9999 -9999 -9999 -9999 -9999 -9999 -9999 -9999 -9999 -9999 -9999 -9999 -9999 -9999 -9999 -9999 -9999 -9999 -9999 -9999 -9999 -9999 -9999 -9999 -9999 -9999 -9999 -9999 -9999 -9999 -9999 -9999 -9999 -9999 -9999 -9999 -9999 -9999 -9999 -9999 -9999 -9999 -9999 -9999 -9999 -9999 -9999 -9999 -9999 -9999 -9999 -9999 -9999 -9999 -9999 -9999 -9999 -9999 -9999 -9999 -9999 3.24975E-2 3.2398E-2 3.24298E-2 3.3674E-2 3.36364E-2 3.26454E-2 3.37259E-2 3.47298E-2 3.14286E-2 3.03958E-2 3.02281E-2 3.27342E-2 3.36182E-2 3.33361E-2 4.05945E-2 4.01805E-2 3.66183E-2 3.22287E-2 3.31042E-2 4.80288E-2 3.34916E-2 2.99299E-2 3.11801E-2 3.01167E-2 3.37548E-2 3.59142E-2 3.59061E-2 3.1994E-2 3.31277E-2 3.11507E-2 4.11236E-2 5.32165E-2 4.10696E-2 5.3276E-2 4.28135E-2 4.26637E-2 4.12076E-2 3.71585E-2 3.28737E-2 2.86796E-2 2.89168E-2 1.8482E-2 1.43669E-2 1.53239E-2 1.82735E-2 1.31394E-2 1.02486E-2 8.37182E-3 8.26372E-3 9.01494E-3 1.11566E-2 1.32483E-2 1.12408E-2 9.18222E-3 7.74041E-3 7.04109E-3 9.78612E-3 9.52595E-3 8.34502E-3 6.56814E-3 4.64217E-3 4.4662E-3 5.30905E-3 4.42984E-3 3.18357E-3 3.80581E-3 3.66035E-3 3.41771E-3 2.41535E-3 2.04742E-3 1.48713E-3 1.63935E-3 2.0313E-3 1.54853E-3 1.27302E-3 1.48693E-3 1.69305E-3 1.72158E-3 3.03781E-3 4.97466E-3 6.1174E-3 3.89241E-3 2.75917E-3 2.44744E-3 3.44302E-3 5.04526E-3 7.94159E-3 1.32673E-2 1.60898E-2 2.07568E-2 1.31276E-2 2.00103E-2 1.99898E-2 1.58025E-2 1.40408E-2 1.02775E-2 1.1949E-2 1.0559E-2 7.65522E-3 5.5603E-3 3.81881E-3 2.73954E-3 3.52941E-3 4.33079E-3 4.44987E-3 4.60646E-3 4.75432E-3 4.84313E-3 5.54431E-3 5.53682E-3 5.65635E-3 7.30716E-3 1.16106E-2 1.95371E-2 9.94707E-3 8.55294E-3 1.15279E-2 1.58534E-2 2.83944E-2 1.52166E-2 1.30091E-2 1.525E-2 1.67579E-2 1.90649E-2 2.54752E-2 3.17572E-2 3.26098E-2 2.38085E-2 1.89689E-2 1.99705E-2 2.38741E-2 2.80996E-2 3.02765E-2 2.75192E-2 2.78045E-2 2.30342E-2 2.42504E-2 2.77489E-2 2.35037E-2 2.01552E-2 1.76992E-2 1.52447E-2 1.5136E-2 -9999 -9999 -9999 -9999 -9999 -9999 -9999 -9999 -9999 -9999 -9999 -9999 -9999 -9999 -9999 -9999 -9999 -9999 -9999 -9999 -9999
-9999 -9999 -9999 -9999 -9999 -9999 -9999 -9999 -9999 -9999 -9999 -9999 -9999 -9999 -9999 -9999 -9999 -9999 -9999 -9999 -9999 -9999 -9999 -9999 -9999 -9999 -9999 -9999 -9999 -9999 -9999 -9999 -9999 -9999 -9999 -9999 -9999 -9999 -9999 -9999 -9999 -9999 -9999 -9999 -9999 -9999 -9999 -9999 -9999 -9999 -9999 -9999 -9999 -9999 -9999 -9999 -9999 -9999 -9999 -9999 -9999 -9999 -9999 -9999 -9999 -9999 -9999 -9999 -9999 -9999 -9999 -9999 -9999 -9999 -9999 -9999 -9999 -9999 -9999 -9999 -9999 -9999 -9999 -9999 -9999 -9999 -9999 -9999 -9999 -9999 -9999 -9999 -9999 -9999 -9999 -9999 -9999 -9999 -9999 3.25678E-2 3.24975E-2 3.24235E-2 3.24672E-2 3.11388E-2 3.28779E-2 3.26628E-2 3.29457E-2 3.14072E-2 3.24774E-2 3.24722E-2 3.14922E-2 3.41E-2 3.11907E-2 3.29633E-2 4.12259E-2 4.27203E-2 4.12633E-2 3.18901E-2 4.36733E-2 5.35248E-2 3.66663E-2 2.8934E-2 3.1878E-2 3.83796E-2 5.55347E-2 5.35337E-2 5.26206E-2 5.3018E-2 4.65824E-2 3.11311E-2 5.04416E-2 4.72662E-2 4.22923E-2 5.0462E-2 4.0403E-2 3.24552E-2 3.3108E-2 2.71012E-2 1.99451E-2 1.75398E-2 2.60195E-2 1.70196E-2 1.36421E-2 1.31023E-2 1.48023E-2 1.15329E-2 1.07245E-2 9.49418E-3 1.07933E-2 1.38213E-2 1.31378E-2 1.41328E-2 1.01382E-2 7.43105E-3 7.84482E-3 7.5022E-3 7.6264E-3 9.0199E-3 6.67583E-3 4.4423E-3 4.02318E-3 4.12613E-3 3.89964E-3 3.34339E-3 3.43006E-3 3.05434E-3 2.23733E-3 1.89271E-3 1.8164E-3 1.60608E-3 1.43251E-3 1.98065E-3 1.80666E-3 1.43877E-3 1.29008E-3 1.3414E-3 1.65057E-3 2.48855E-3 3.31781E-3 5.00542E-3 4.92066E-3 3.07286E-3 1.68343E-3 2.70048E-3 4.9273E-3 6.48319E-3 9.72699E-3 9.05993E-3 9.76101E-3 6.59596E-3 1.31629E-2 2.19775E-2 1.663E-2 1.24342E-2 1.3424E-2 1.16097E-2 7.73617E-3 9.48891E-3 6.55278E-3 4.96973E-3 3.20546E-3 2.76378E-3 3.34044E-3 6.67989E-3 8.06205E-3 8.75491E-3 8.51886E-3 9.26366E-3 7.0581E-3 5.65454E-3 5.42619E-3 6.69516E-3 8.78924E-3 2.13992E-2 1.92129E-2 9.39707E-3 1.13742E-2 2.65697E-2 2.26775E-2 1.85881E-2 1.50854E-2 1.43914E-2 1.60097E-2 1.50518E-2 1.84412E-2 2.82195E-2 3.64734E-2 2.50657E-2 1.98212E-2 2.09182E-2 2.40067E-2 2.46996E-2 3.10276E-2 2.9004E-2 2.77711E-2 2.48421E-2 2.20062E-2 2.10333E-2 2.00459E-2 1.85056E-2 1.81894E-2 1.59715E-2 -9999 -9999 -9999 -9999 -9999 -9999 -9999 -9999 -9999 -9999 -9999 -9999 -9999 -9999 -9999 -9999 -9999 -9999 -9999 -9999 -9999 -9999
-9999 -9999 -9999 -9999 -9999 -9999 -9999 -9999 -9999 -9999 -9999 -9999 -9999 -9999 -9999 -9999 -9999 -9999 -9999 -9999 -9999 -9999 -9999 -9999 -9999 -9999 -9999 -9999 -9999 -9999 -9999 -9999 -9999 -9999 -9999 -9999 -9999 -9999 -9999 -9999 -9999 -9999 -9999 -9999 -9999 -9999 -9999 -9999 -9999 -9999 -9999 -9999 -9999 -9999 -9999 -9999 -9999 -9999 -9999 -9999 -9999 -9999 -9999 -9999 -9999 -9999 -9999 -9999 -9999 -9999 -9999 -9999 -9999 -9999 -9999 -9999 -9999 -9999 -9999 -9999 -9999 -9999 -9999 -9999 -9999 -9999 -9999 -9999 -9999 -9999 -9999 -9999 -9999 -9999 -9999 -9999 -9999 -9999 3.26237E-2 3.25678E-2 3.2539E-2 3.24915E-2 3.08072E-2 3.09477E-2 3.20567E-2 3.29826E-2 3.13626E-2 3.11293E-2 3.23132E-2 3.39446E-2 3.15184E-2 3.12206E-2 3.2473E-2 3.40064E-2 4.38407E-2 4.78412E-2 4.1767E-2 3.43184E-2 5.32407E-2 5.37489E-2 3.7495E-2 3.03944E-2 3.58464E-2 4.92268E-2 5.2777E-2 4.67089E-2 5.29274E-2 4.78934E-2 4.39995E-2 3.33201E-2 4.11454E-2 4.48669E-2 4.86275E-2 5.03224E-2 4.24031E-2 3.82103E-2 3.43277E-2 2.75607E-2 2.13383E-2 2.37806E-2 2.27524E-2 1.82787E-2 1.7925E-2 1.2731E-2 1.11143E-2 1.06096E-2 8.08949E-3 7.69692E-3 1.30156E-2 1.5437E-2 1.51458E-2 1.03452E-2 8.10637E-3 6.36479E-3 9.17072E-3 9.44425E-3 8.89546E-3 9.17368E-3 6.66439E-3 4.14096E-3 3.53539E-3 3.37508E-3 3.29879E-3 2.70615E-3 2.89141E-3 2.62967E-3 1.90656E-3 2.11354E-3 2.20547E-3 1.71414E-3 1.57641E-3 1.81457E-3 1.26324E-3 1.30872E-3 1.8192E-3 1.5471E-3 2.38459E-3 3.31154E-3 3.75709E-3 3.50341E-3 2.90463E-3 2.10023E-3 1.62148E-3 2.64354E-3 3.48607E-3 5.03865E-3 7.09883E-3 8.98355E-3 6.91707E-3 9.53708E-3 1.65906E-2 1.59812E-2 1.15375E-2 1.03806E-2 1.31687E-2 1.02359E-2 6.16652E-3 7.45329E-3 5.41884E-3 5.15158E-3 2.83166E-3 3.32269E-3 4.21724E-3 9.46532E-3 1.2653E-2 1.4308E-2 1.40781E-2 1.52552E-2 1.34022E-2 6.40213E-3 7.11077E-3 7.18277E-3 9.56606E-3 1.87729E-2 2.93028E-2 2.31734E-2 2.32846E-2 3.63721E-2 2.8629E-2 2.1086E-2 1.95613E-2 1.66526E-2 1.50037E-2 1.63221E-2 1.82171E-2 2.59156E-2 3.62596E-2 2.66558E-2 2.24361E-2 2.1286E-2 2.26469E-2 2.37854E-2 3.2328E-2 2.6577E-2 2.52675E-2 2.89318E-2 2.4667E-2 1.80418E-2 2.49223E-2 2.10595E-2 1.56209E-2 -9999 -9999 -9999 -9999 -9999 -9999 -9999 -9999 -9999 -9999 -9999 -9999 -9999 -9999 -9999 -9999 -9999 -9999 -9999 -9999 -9999 -9999 -9999
-9999 -9999 -9999 -9999 -9999 -9999 -9999 -9999 -9999 -9999 -9999 -9999 -9999 -9999 -9999 -9999 -9999 -9999 -9999 -9999 -9999 -9999 -9999 -9999 -9999 -9999 -9999 -9999 -9999 -9999 -9999 -9999 -9999 -9999 -9999 -9999 -9999 -9999 -9999 -9999 -9999 -9999 -9999 -9999 -9999 -9999 -9999 -9999 -9999 -9999 -9999 -9999 -9999 -9999 -9999 -9999 -9999 -9999 -9999 -9999 -9999 -9999 -9999 -9999 -9999 -9999 -9999 -9999 -9999 -9999 -9999 -9999 -9999 -9999 -9999 -9999 -9999 -9999 -9999 -9999 -9999 -9999 -9999 -9999 -9999 -9999 -9999 -9999 -9999 -9999 -9999 -9999 -9999 -9999 -9999 -9999 -9999 3.26507E-2 3.26237E-2 3.25905E-2 3.25506E-2 3.08356E-2 3.07723E-2 3.07664E-2 3.08243E-2 2.93294E-2 2.95043E-2 3.14433E-2 3.19949E-2 3.2551E-2 3.21299E-2 3.12163E-2 3.51867E-2 3.88596E-2 5.257E-2 4.8459E-2 4.53134E-2 3.85878E-2 5.06195E-2 5.28779E-2 3.77716E-2 3.03458E-2 3.83442E-2 5.26412E-2 4.97847E-2 4.6464E-2 4.86838E-2 5.33508E-2 3.3584E-2 3.81379E-2 4.98533E-2 4.29047E-2 3.62795E-2 3.80025E-2 4.24698E-2 4.00531E-2 3.0659E-2 2.22474E-2 2.11144E-2 1.90787E-2 2.32812E-2 1.52589E-2 1.22985E-2 1.25612E-2 1.26114E-2 1.1677E-2 8.32762E-3 1.09037E-2 1.59805E-2 1.1997E-2 1.42736E-2 7.86739E-3 5.96458E-3 6.65797E-3 8.06335E-3 1.07347E-2 8.4129E-3 7.48301E-3 7.38961E-3 4.35302E-3 2.15242E-3 2.29995E-3 2.85089E-3 2.54769E-3 3.18645E-3 2.7755E-3 2.08908E-3 2.52205E-3 2.58272E-3 1.92959E-3 2.02888E-3 1.80967E-3 1.49816E-3 1.46217E-3 1.46626E-3 1.46642E-3 1.87648E-3 2.0474E-3 2.01147E-3 1.92249E-3 1.53075E-3 1.44439E-3 1.84617E-3 2.67823E-3 3.55282E-3 4.92586E-3 6.33601E-3 8.26041E-3 6.25275E-3 1.28642E-2 1.61394E-2 1.17423E-2 9.01993E-3 8.63052E-3 8.88583E-3 6.039E-3 4.95041E-3 5.71106E-3 3.58564E-3 3.09304E-3 2.35065E-3 3.31019E-3 4.66089E-3 1.30636E-2 1.91078E-2 2.27045E-2 2.04424E-2 2.55076E-2 1.90406E-2 1.24728E-2 9.61949E-3 8.04802E-3 7.32902E-3 9.51583E-3 2.50022E-2 3.86845E-2 3.69532E-2 4.51543E-2 3.53493E-2 2.8123E-2 2.83148E-2 2.11903E-2 1.47481E-2 1.71994E-2 1.93587E-2 2.54884E-2 3.64222E-2 3.3941E-2 3.16125E-2 2.77921E-2 2.06734E-2 2.27022E-2 2.58387E-2 2.85397E-2 2.82287E-2 2.88793E-2 2.42894E-2 2.12206E-2 2.70067E-2 2.737E-2 1.64921E-2 -9999 -9999 -9999 -9999 -9999 -9999 -9999 -9999 -9999 -9999 -9999 -9999 -9999 -9999 -9999 -9999 -9999 -9999 -9999 -9999 -9999 -9999 -9999
-9999 -9999 -9999 -9999 -9999 -9999 -9999 -9999 -9999 -9999 -9999 -9999 -9999 -9999 -9999 -9999 -9999 -9999 -9999 -9999 -9999 -9999 -9999 -9999 -9999 -9999 -9999 -9999 -9999 -9999 -9999 -9999 -9999 -9999 -9999 -9999 -9999 -9999 -9999 -9999 -9999 -9999 -9999 -9999 -9999 -9999 -9999 -9999 -9999 -9999 -9999 -9999 -9999 -9999 -9999 -9999 -9999 -9999 -9999 -9999 -9999 -9999 -9999 -9999 -9999 -9999 -9999 -9999 -9999 -9999 -9999 -9999 -9999 -9999 -9999 -9999 -9999 -9999 -9999 -9999 -9999 -9999 -9999 -9999 -9999 -9999 -9999 -9999 -9999 -9999 -9999 -9999 -9999 -9999 -9999 -9999 3.26613E-2 3.26237E-2 3.26072E-2 3.25905E-2 2.99283E-2 2.98629E-2 3.07604E-2 3.06869E-2 2.79683E-2 2.91004E-2 3.03367E-2 3.04658E-2 2.99686E-2 3.16456E-2 3.40997E-2 3.22802E-2 3.6294E-2 3.95026E-2 5.31393E-2 4.93644E-2 4.32293E-2 4.34115E-2 5.00115E-2 4.93355E-2 3.56878E-2 3.19267E-2 4.37539E-2 5.33155E-2 4.41621E-2 4.75751E-2 5.29272E-2 3.86061E-2 3.09641E-2 3.8342E-2 4.81934E-2 4.89341E-2 3.95291E-2 3.44538E-2 2.66867E-2 3.11922E-2 3.06839E-2 2.2142E-2 1.83883E-2 1.98706E-2 1.4228E-2 1.45163E-2 1.4579E-2 1.47012E-2 1.12601E-2 1.05561E-2 1.24858E-2 1.46844E-2 1.24057E-2 1.42262E-2 1.0695E-2 6.58078E-3 7.56978E-3 1.04214E-2 8.78761E-3 1.1103E-2 6.10753E-3 4.44333E-3 5.06075E-3 3.02033E-3 2.47632E-3 3.06712E-3 3.0249E-3 3.4252E-3 3.76622E-3 2.89553E-3 2.907E-3 2.3562E-3 2.28515E-3 1.33166E-3 1.19406E-3 1.12718E-3 1.40551E-3 1.37351E-3 1.30558E-3 1.1824E-3 1.07135E-3 1.36516E-3 1.45401E-3 1.624E-3 1.43858E-3 2.25918E-3 2.85356E-3 2.88035E-3 5.37372E-3 7.39001E-3 1.05141E-2 7.75179E-3 1.03568E-2 1.44369E-2 1.21902E-2 7.93375E-3 7.29336E-3 6.92623E-3 6.82867E-3 4.86826E-3 3.26238E-3 3.73696E-3 2.54954E-3 2.29765E-3 3.06434E-3 3.0178E-3 3.8736E-3 1.00964E-2 1.80976E-2 2.27744E-2 2.59678E-2 2.88724E-2 3.12625E-2 2.28569E-2 2.04862E-2 7.86139E-3 7.64387E-3 1.06539E-2 1.25502E-2 1.80207E-2 2.99172E-2 3.00194E-2 3.71529E-2 3.49128E-2 3.39972E-2 2.04639E-2 1.44373E-2 1.73565E-2 1.88709E-2 2.27689E-2 3.10482E-2 3.78768E-2 4.01465E-2 3.56716E-2 2.88414E-2 2.25188E-2 2.43578E-2 2.74099E-2 2.74074E-2 2.85031E-2 2.51957E-2 2.91484E-2 3.2643E-2 2.95143E-2 -9999 -9999 -9999 -9999 -9999 -9999 -9999 -9999 -9999 -9999 -9999 -9999 -9999 -9999 -9999 -9999 -9999 -9999 -9999 -9999 -9999 -9999 -9999 -9999
-9999 -9999 -9999 -9999 -9999 -9999 -9999 -9999 -9999 -9999 -9999 -9999 -9999 -9999 -9999 -9999 -9999 -9999 -9999 -9999 -9999 -9999 -9999 -9999 -9999 -9999 -9999 -9999 -9999 -9999 -9999 -9999 -9999 -9999 -9999 -9999 -9999 -9999 -9999 -9999 -9999 -9999 -9999 -9999 -9999 -9999 -9999 -9999 -9999 -9999 -9999 -9999 -9999 -9999 -9999 -9999 -9999 -9999 -9999 -9999 -9999 -9999 -9999 -9999 -9999 -9999 -9999 -9999 -9999 -9999 -9999 -9999 -9999 -9999 -9999 -9999 -9999 -9999 -9999 -9999 -9999 -9999 -9999 -9999 -9999 -9999 -9999 -9999 -9999 -9999 -9999 -9999 -9999 -9999 -9999 3.27029E-2 3.2656E-2 3.26237E-2 3.26016E-2 2.99851E-2 2.99427E-2 3.08468E-2 3.07604E-2 2.79909E-2 2.79069E-2 2.89705E-2 2.91121E-2 2.87578E-2 2.89246E-2 3.20815E-2 3.57421E-2 3.61818E-2 3.7154E-2 5.043E-2 5.26361E-2 5.29665E-2 4.24527E-2 5.09534E-2 5.13468E-2 4.68585E-2 3.58685E-2 3.31613E-2 4.68621E-2 5.16487E-2 4.44803E-2 4.45845E-2 5.02572E-2 3.39774E-2 3.32887E-2 4.79546E-2 4.80531E-2 5.06687E-2 4.72555E-2 3.87023E-2 2.70297E-2 2.67204E-2 2.31951E-2 2.03037E-2 1.50253E-2 1.86161E-2 1.49367E-2 1.82593E-2 1.71859E-2 1.30889E-2 1.19573E-2 1.13098E-2 1.22597E-2 1.45875E-2 1.49806E-2 1.40838E-2 1.16993E-2 1.18727E-2 1.11205E-2 1.22871E-2 9.76485E-3 7.62227E-3 4.28484E-3 4.73684E-3 6.31019E-3 5.70465E-3 4.70927E-3 4.89931E-3 4.54382E-3 3.59244E-3 2.49461E-3 1.93113E-3 2.22277E-3 1.52257E-3 1.94371E-3 1.58848E-3 9.47589E-4 9.57691E-4 1.10674E-3 7.98295E-4 1.03461E-3 1.54125E-3 1.62023E-3 1.48793E-3 2.03355E-3 1.67877E-3 2.24262E-3 3.7009E-3 3.43803E-3 2.67823E-3 3.85422E-3 5.76681E-3 5.20036E-3 6.63864E-3 1.10231E-2 1.09858E-2 6.91982E-3 7.29322E-3 4.8754E-3 5.70897E-3 4.19137E-3 3.02847E-3 1.84856E-3 2.64699E-3 2.15271E-3 2.02126E-3 3.45887E-3 4.64667E-3 5.63004E-3 7.86754E-3 1.60688E-2 1.94796E-2 2.60528E-2 3.63624E-2 4.1397E-2 3.63624E-2 2.93639E-2 1.029E-2 8.81163E-3 1.06827E-2 1.18529E-2 1.40994E-2 2.44284E-2 3.91669E-2 3.72761E-2 3.4057E-2 2.74237E-2 2.10735E-2 1.59868E-2 1.57847E-2 1.7881E-2 1.94983E-2 2.12139E-2 2.60966E-2 2.97794E-2 2.59559E-2 2.64429E-2 2.98584E-2 3.21479E-2 2.71768E-2 2.52928E-2 2.95183E-2 3.07209E-2 3.22906E-2 3.40586E-2 -9999 -9999 -9999 -9999 -9999 -9999 -9999 -9999 -9999 -9999 -9999 -9999 -9999 -9999 -9999 -9999 -9999 -9999 -9999 -9999 -9999 -9999 -9999 -9999 -9999
-9999 -9999 -9999 -9999 -9999 -9999 -9999 -9999 -9999 -9999 -9999 -9999 -9999 -9999 -9999 -9999 -9999 -9999 -9999 -9999 -9999 -9999 -9999 -9999 -9999 -9999 -9999 -9999 -9999 -9999 -9999 -9999 -9999 -9999 -9999 -9999 -9999 -9999 -9999 -9999 -9999 -9999 -9999 -9999 -9999 -9999 -9999 -9999 -9999 -9999 -9999 -9999 -9999 -9999 -9999 -9999 -9999 -9999 -9999 -9999 -9999 -9999 -9999 -9999 -9999 -9999 -9999 -9999 -9999 -9999 -9999 -9999 -9999 -9999 -9999 -9999 -9999 -9999 -9999 -9999 -9999 -9999 -9999 -9999 -9999 -9999 -9999 -9999 -9999 -9999 -9999 -9999 -9999 -9999 3.26978E-2 3.26771E-2 3.26771E-2 3.26718E-2 3.00476E-2 3.00131E-2 3.002E-2 3.0922E-2 2.8221E-2 2.80797E-2 2.89834E-2 2.89111E-2 2.62454E-2 2.86748E-2 2.99965E-2 3.11137E-2 3.11641E-2 3.55862E-2 3.87648E-2 5.19349E-2 5.1142E-2 5.39376E-2 4.25693E-2 4.24169E-2 4.68928E-2 4.53183E-2 3.60182E-2 3.83484E-2 5.30782E-2 4.84315E-2 4.55942E-2 5.0791E-2 5.14623E-2 3.377E-2 3.84154E-2 5.06856E-2 3.92586E-2 4.1948E-2 4.62035E-2 3.48602E-2 2.34962E-2 2.78296E-2 2.75799E-2 2.59581E-2 2.15907E-2 2.11729E-2 1.99784E-2 1.80222E-2 1.29652E-2 1.2648E-2 1.1008E-2 1.63892E-2 1.69126E-2 1.83131E-2 1.24515E-2 1.46707E-2 1.29681E-2 1.35188E-2 8.26514E-3 7.2785E-3 5.74601E-3 5.25543E-3 3.72375E-3 4.28302E-3 4.17622E-3 4.72874E-3 4.3436E-3 4.1424E-3 2.53562E-3 2.97901E-3 2.096E-3 1.47817E-3 1.83368E-3 1.65743E-3 1.73105E-3 1.48215E-3 1.04233E-3 1.01372E-3 7.82678E-4 7.66275E-4 1.23805E-3 1.96647E-3 2.77676E-3 2.23821E-3 3.44811E-3 5.71298E-3 5.47104E-3 4.03602E-3 3.04317E-3 2.27519E-3 2.85318E-3 6.10862E-3 5.21955E-3 7.74642E-3 9.81572E-3 1.63534E-2 1.18767E-2 5.22078E-3 4.31805E-3 3.65578E-3 2.7113E-3 1.62671E-3 1.43397E-3 1.58427E-3 1.57062E-3 1.67524E-3 2.90969E-3 5.18623E-3 7.72543E-3 8.72555E-3 9.59532E-3 1.19957E-2 1.36215E-2 1.92259E-2 1.87567E-2 2.5259E-2 4.19868E-2 2.57447E-2 1.30967E-2 1.53849E-2 2.12563E-2 2.47318E-2 2.99699E-2 3.58542E-2 3.31479E-2 3.04507E-2 2.4757E-2 2.5818E-2 1.68066E-2 1.34847E-2 1.46182E-2 1.84812E-2 1.81203E-2 1.97752E-2 2.19032E-2 2.06146E-2 2.251E-2 2.3938E-2 2.66733E-2 2.49837E-2 2.74599E-2 3.04496E-2 3.43441E-2 3.44424E-2 3.35581E-2 -9999 -9999 -9999 -9999 -9999 -9999 -9999 -9999 -9999 -9999 -9999 -9999 -9999 -9999 -9999 -9999 -9999 -9999 -9999 -9999 -9999 -9999 -9999 -9999 -9999
-9999 -9999 -9999 -9999 -9999 -9999 -9999 -9999 -9999 -9999 -9999 -9999 -9999 -9999 -9999 -9999 -9999 -9999 -9999 -9999 -9999 -9999 -9999 -9999 -9999 -9999 -9999 -9999 -9999 -9999 -9999 -9999 -9999 -9999 -9999 -9999 -9999 -9999 -9999 -9999 -9999 -9999 -9999 -9999 -9999 -9999 -9999 -9999 -9999 -9999 -9999 -9999 -9999 -9999 -9999 -9999 -9999 -9999 -9999 -9999 -9999 -9999 -9999 -9999 -9999 -9999 -9999 -9999 -9999 -9999 -9999 -9999 -9999 -9999 -9999 -9999 -9999 -9999 -9999 -9999 -9999 -9999 -9999 -9999 -9999 -9999 -9999 -9999 -9999 -9999 -9999 -9999 -9999 -9999 3.26718E-2 3.18254E-2 3.27029E-2 3.01485E-2 3.01153E-2 3.00817E-2 3.09922E-2 2.83992E-2 2.92905E-2 2.91913E-2 2.90523E-2 2.61679E-2 2.61363E-2 2.74383E-2 2.99788E-2 2.99648E-2 3.26496E-2 3.52976E-2 4.47969E-2 5.12365E-2 4.98131E-2 4.8531E-2 4.45193E-2 4.75349E-2 5.00659E-2 4.36455E-2 5.06687E-2 5.05844E-2 4.94649E-2 4.58593E-2 4.37822E-2 4.74744E-2 4.50453E-2 3.84423E-2 3.59619E-2 4.62388E-2 4.38849E-2 3.77961E-2 4.57508E-2 3.68084E-2 2.50397E-2 2.8889E-2 2.74281E-2 1.9609E-2 1.50297E-2 1.55464E-2 1.57323E-2 1.53573E-2 1.06484E-2 1.19636E-2 1.22172E-2 1.244E-2 1.49777E-2 1.48523E-2 8.41878E-3 1.03385E-2 8.15832E-3 8.60579E-3 7.80371E-3 8.39699E-3 4.04307E-3 3.73538E-3 4.19669E-3 4.29405E-3 3.32244E-3 4.18781E-3 3.99357E-3 2.51189E-3 1.75244E-3 1.74163E-3 1.85123E-3 1.56379E-3 1.11448E-3 1.46445E-3 1.09099E-3 9.79715E-4 8.70933E-4 6.87144E-4 6.59562E-4 7.60456E-4 1.01987E-3 1.61407E-3 2.56005E-3 3.88633E-3 3.99586E-3 5.72435E-3 6.1484E-3 4.89788E-3 2.75967E-3 2.51891E-3 3.96254E-3 5.92889E-3 4.68596E-3 5.67303E-3 6.4616E-3 7.75775E-3 1.04712E-2 7.37334E-3 3.50961E-3 2.92123E-3 2.49614E-3 1.3086E-3 1.17739E-3 1.14957E-3 1.63182E-3 2.33679E-3 3.24305E-3 5.67553E-3 6.26225E-3 6.97738E-3 5.37373E-3 6.68424E-3 1.07181E-2 9.86742E-3 1.00655E-2 1.82309E-2 2.87764E-2 4.33562E-2 4.08613E-2 2.8841E-2 3.72788E-2 4.03031E-2 4.00118E-2 3.58589E-2 3.6726E-2 3.49804E-2 3.93149E-2 3.14191E-2 1.99884E-2 1.38608E-2 1.38037E-2 1.54711E-2 1.40439E-2 1.66915E-2 2.20958E-2 2.26572E-2 2.39541E-2 2.33649E-2 2.46188E-2 2.62454E-2 2.85104E-2 2.92285E-2 3.53049E-2 3.41546E-2 3.32988E-2 -9999 -9999 -9999 -9999 -9999 -9999 -9999 -9999 -9999 -9999 -9999 -9999 -9999 -9999 -9999 -9999 -9999 -9999 -9999 -9999 -9999 -9999 -9999 -9999 -9999
-9999 -9999 -9999 -9999 -9999 -9999 -9999 -9999 -9999 -9999 -9999 -9999 -9999 -9999 -9999 -9999 -9999 -9999 -9999 -9999 -9999 -9999 -9999 -9999 -9999 -9999 -9999 -9999 -9999 -9999 -9999 -9999 -9999 -9999 -9999 -9999 -9999 -9999 -9999 -9999 -9999 -9999 -9999 -9999 -9999 -9999 -9999 -9999 -9999 -9999 -9999 -9999 -9999 -9999 -9999 -9999 -9999 -9999 -9999 -9999 -9999 -9999 -9999 -9999 -9999 -9999 -9999 -9999 -9999 -9999 -9999 -9999 -9999 -9999 -9999 -9999 -9999 -9999 -9999 -9999 -9999 -9999 -9999 -9999 -9999 -9999 -9999 -9999 -9999 -9999 -9999 -9999 -9999 3.18254E-2 3.17957E-2 3.26613E-2 3.01419E-2 3.01877E-2 3.01812E-2 3.10347E-2 2.84244E-2 2.84181E-2 2.93102E-2 2.92022E-2 2.63432E-2 2.72708E-2 2.71735E-2 2.73438E-2 2.7391E-2 3.13002E-2 3.54905E-2 4.06696E-2 5.2657E-2 4.8251E-2 5.1336E-2 4.75008E-2 4.50043E-2 5.21393E-2 5.29285E-2 5.30075E-2 5.07321E-2 4.60024E-2 4.57493E-2 4.3108E-2 4.72718E-2 4.94082E-2 4.2138E-2 3.32582E-2 3.35207E-2 4.75559E-2 4.39338E-2 3.32437E-2 3.0267E-2 3.80722E-2 3.43342E-2 3.13981E-2 2.12549E-2 1.82801E-2 1.43345E-2 1.62071E-2 1.82031E-2 1.82767E-2 1.28494E-2 1.61978E-2 1.49371E-2 1.42262E-2 1.46074E-2 1.72227E-2 1.40528E-2 8.78177E-3 6.68555E-3 6.53633E-3 6.37798E-3 7.56382E-3 4.56895E-3 4.28691E-3 3.78957E-3 3.8441E-3 3.82525E-3 3.44559E-3 2.53399E-3 2.14299E-3 1.41373E-3 1.55915E-3 1.48675E-3 1.30208E-3 1.06661E-3 9.05895E-4 9.20283E-4 8.47689E-4 8.56383E-4 6.08544E-4 5.6411E-4 9.7152E-4 1.33495E-3 1.76182E-3 2.09047E-3 1.80727E-3 2.22026E-3 3.9882E-3 6.85585E-3 5.65727E-3 3.3662E-3 2.48457E-3 3.71243E-3 5.33764E-3 3.47661E-3 3.66059E-3 3.98277E-3 5.79906E-3 4.65665E-3 5.57099E-3 2.10738E-3 2.2815E-3 2.11784E-3 1.12095E-3 8.4552E-4 1.07505E-3 1.57906E-3 2.38977E-3 4.17708E-3 4.7977E-3 4.63473E-3 4.66733E-3 3.65988E-3 4.61631E-3 5.83318E-3 6.5079E-3 9.07706E-3 1.46075E-2 2.42712E-2 2.87112E-2 3.60744E-2 3.84211E-2 3.69371E-2 3.01449E-2 3.00641E-2 3.03844E-2 3.83332E-2 3.97512E-2 3.09807E-2 3.58689E-2 2.80057E-2 1.6075E-2 1.33429E-2 1.13623E-2 1.15364E-2 1.43807E-2 1.79746E-2 1.76993E-2 1.97468E-2 2.40822E-2 2.56347E-2 2.63488E-2 2.91146E-2 3.26713E-2 3.52296E-2 3.42642E-2 -9999 -9999 -9999 -9999 -9999 -9999 -9999 -9999 -9999 -9999 -9999 -9999 -9999 -9999 -9999 -9999 -9999 -9999 -9999 -9999 -9999 -9999 -9999 -9999 -9999 -9999
-9999 -9999 -9999 -9999 -9999 -9999 -9999 -9999 -9999 -9999 -9999 -9999 -9999 -9999 -9999 -9999 -9999 -9999 -9999 -9999 -9999 -9999 -9999 -9999 -9999 -9999 -9999 -9999 -9999 -9999 -9999 -9999 -9999 -9999 -9999 -9999 -9999 -9999 -9999 -9999 -9999 -9999 -9999 -9999 -9999 -9999 -9999 -9999 -9999 -9999 -9999 -9999 -9999 -9999 -9999 -9999 -9999 -9999 -9999 -9999 -9999 -9999 -9999 -9999 -9999 -9999 -9999 -9999 -9999 -9999 -9999 -9999 -9999 -9999 -9999 -9999 -9999 -9999 -9999 -9999 -9999 -9999 -9999 -9999 -9999 -9999 -9999 -9999 -9999 -9999 -9999 -9999 3.1818E-2 3.17657E-2 3.1743E-2 3.00476E-2 3.01153E-2 3.01747E-2 3.022E-2 2.8474E-2 2.84181E-2 2.83672E-2 2.92704E-2 2.64661E-2 2.73886E-2 2.72776E-2 2.71877E-2 2.57741E-2 2.85696E-2 3.26798E-2 3.64103E-2 5.24494E-2 4.73629E-2 5.0563E-2 4.99595E-2 5.04358E-2 5.26002E-2 5.31889E-2 5.29481E-2 5.29644E-2 4.86149E-2 4.60147E-2 4.53578E-2 4.68078E-2 5.12276E-2 5.17776E-2 3.69891E-2 3.29846E-2 3.57584E-2 4.7796E-2 4.7108E-2 3.80698E-2 2.40998E-2 2.88169E-2 3.2975E-2 2.62071E-2 2.09543E-2 1.71759E-2 1.74497E-2 2.29447E-2 2.32273E-2 2.25215E-2 2.03981E-2 2.28529E-2 1.77113E-2 1.73765E-2 1.48051E-2 8.39929E-3 1.09226E-2 9.44358E-3 7.42694E-3 8.01599E-3 8.19207E-3 4.33817E-3 2.77229E-3 2.59653E-3 2.28236E-3 2.22034E-3 2.79522E-3 2.08943E-3 1.57309E-3 2.0491E-3 1.35017E-3 1.04506E-3 1.06452E-3 1.03879E-3 1.05537E-3 9.87395E-4 9.59401E-4 7.36574E-4 6.72061E-4 4.59642E-4 4.83151E-4 6.32727E-4 1.07466E-3 1.45399E-3 1.38104E-3 1.5962E-3 2.41997E-3 4.34523E-3 7.44027E-3 5.86837E-3 4.72866E-3 3.36851E-3 3.99619E-3 3.43536E-3 3.21031E-3 2.75962E-3 3.32739E-3 5.00638E-3 2.9701E-3 2.74077E-3 1.95228E-3 1.76397E-3 1.20316E-3 7.66216E-4 6.154E-4 9.9915E-4 9.85657E-4 1.34329E-3 1.9076E-3 2.88557E-3 2.7024E-3 3.18823E-3 3.43036E-3 4.22433E-3 4.64631E-3 5.33529E-3 8.47292E-3 1.01376E-2 1.49938E-2 2.05084E-2 2.49816E-2 2.52768E-2 2.1248E-2 1.53166E-2 1.50233E-2 1.89322E-2 2.3892E-2 4.49026E-2 3.70402E-2 4.24453E-2 2.95326E-2 1.74353E-2 1.38669E-2 1.18385E-2 1.34227E-2 1.37382E-2 1.48778E-2 1.44512E-2 2.11465E-2 2.55188E-2 2.48074E-2 2.44239E-2 2.79843E-2 3.18785E-2 3.37581E-2 3.42966E-2 -9999 -9999 -9999 -9999 -9999 -9999 -9999 -9999 -9999 -9999 -9999 -9999 -9999 -9999 -9999 -9999 -9999 -9999 -9999 -9999 -9999 -9999 -9999 -9999 -9999 -9999
-9999 -9999 -9999 -9999 -9999 -9999 -9999 -9999 -9999 -9999 -9999 -9999 -9999 -9999 -9999 -9999 -9999 -9999 -9999 -9999 -9999 -9999 -9999 -9999 -9999 -9999 -9999 -9999 -9999 -9999 -9999 -9999 -9999 -9999 -9999 -9999 -9999 -9999 -9999 -9999 -9999 -9999 -9999 -9999 -9999 -9999 -9999 -9999 -9999 -9999 -9999 -9999 -9999 -9999 -9999 -9999 -9999 -9999 -9999 -9999 -9999 -9999 -9999 -9999 -9999 -9999 -9999 -9999 -9999 -9999 -9999 -9999 -9999 -9999 -9999 -9999 -9999 -9999 -9999 -9999 -9999 -9999 -9999 -9999 -9999 -9999 -9999 -9999 -9999 -9999 -9999 3.18549E-2 3.17882E-2 3.17202E-2 2.90868E-2 2.91044E-2 3.0027E-2 3.0122E-2 2.84801E-2 2.84678E-2 2.84181E-2 2.93102E-2 2.6522E-2 2.74504E-2 2.73759E-2 2.73044E-2 2.56628E-2 2.5693E-2 2.72611E-2 3.26496E-2 4.4881E-2 5.02132E-2 4.98506E-2 4.74055E-2 4.81225E-2 5.26381E-2 5.19641E-2 5.32399E-2 5.32797E-2 4.63215E-2 4.4705E-2 4.86977E-2 4.82256E-2 5.07328E-2 5.26759E-2 4.3935E-2 3.92471E-2 3.54203E-2 3.57836E-2 4.69061E-2 4.16758E-2 3.82969E-2 2.854E-2 2.5892E-2 2.69361E-2 1.98228E-2 1.94032E-2 1.60741E-2 2.26633E-2 2.85178E-2 2.51466E-2 2.18938E-2 2.26251E-2 1.55655E-2 9.25325E-3 1.27514E-2 1.3919E-2 7.23303E-3 7.19204E-3 8.1253E-3 6.21351E-3 5.18124E-3 5.81473E-3 4.44456E-3 2.40993E-3 2.53953E-3 2.21432E-3 2.17197E-3 1.56472E-3 1.24525E-3 1.09662E-3 1.56942E-3 1.22421E-3 9.18135E-4 1.03831E-3 8.39934E-4 8.39865E-4 8.92775E-4 7.35096E-4 6.03939E-4 8.35113E-4 7.3687E-4 6.4928E-4 1.13323E-3 1.9804E-3 2.98364E-3 3.20632E-3 2.72693E-3 3.52689E-3 4.08392E-3 7.1583E-3 6.92677E-3 3.88579E-3 4.56883E-3 6.95676E-3 3.59057E-3 2.96907E-3 2.3563E-3 2.48723E-3 3.14474E-3 2.39079E-3 1.50086E-3 1.98457E-3 1.84944E-3 9.73719E-4 7.9089E-4 5.51812E-4 6.22267E-4 7.23476E-4 1.10391E-3 1.36325E-3 1.94248E-3 1.77117E-3 2.26249E-3 2.44176E-3 4.05766E-3 3.80864E-3 4.80738E-3 6.42496E-3 7.1864E-3 1.15685E-2 1.59174E-2 1.36228E-2 1.54643E-2 1.20652E-2 1.27087E-2 1.04753E-2 1.10897E-2 1.64228E-2 3.52384E-2 3.67517E-2 3.87355E-2 2.75809E-2 1.8552E-2 1.37476E-2 1.4468E-2 1.82975E-2 1.71976E-2 1.66341E-2 1.63305E-2 1.89326E-2 2.15471E-2 2.16813E-2 2.37096E-2 2.61513E-2 2.74758E-2 3.17258E-2 3.36429E-2 -9999 -9999 -9999 -9999 -9999 -9999 -9999 -9999 -9999 -9999 -9999 -9999 -9999 -9999 -9999 -9999 -9999 -9999 -9999 -9999 -9999 -9999 -9999 -9999 -9999 -9999
-9999 -9999 -9999 -9999 -9999 -9999 -9999 -9999 -9999 -9999 -9999 -9999 -9999 -9999 -9999 -9999 -9999 -9999 -9999 -9999 -9999 -9999 -9999 -9999 -9999 -9999 -9999 -9999 -9999 -9999 -9999 -9999 -9999 -9999 -9999 -9999 -9999 -9999 -9999 -9999 -9999 -9999 -9999 -9999 -9999 -9999 -9999 -9999 -9999 -9999 -9999 -9999 -9999 -9999 -9999 -9999 -9999 -9999 -9999 -9999 -9999 -9999 -9999 -9999 -9999 -9999 -9999 -9999 -9999 -9999 -9999 -9999 -9999 -9999 -9999 -9999 -9999 -9999 -9999 -9999 -9999 -9999 -9999 -9999 -9999 -9999 -9999 -9999 -9999 -9999 -9999 3.18106E-2 3.17354E-2 2.90425E-2 2.89979E-2 2.90069E-2 2.99139E-2 2.74209E-2 2.83865E-2 2.84181E-2 2.85581E-2 2.69332E-2 2.67335E-2 2.74565E-2 2.73242E-2 2.57376E-2 2.56703E-2 2.68282E-2 2.71099E-2 2.90889E-2 4.53183E-2 5.06807E-2 5.23694E-2 4.0382E-2 4.58096E-2 5.30037E-2 5.29247E-2 4.60162E-2 4.89071E-2 4.89801E-2 4.15044E-2 4.38066E-2 4.85456E-2 5.40284E-2 5.14548E-2 4.7438E-2 3.9671E-2 3.60308E-2 4.16178E-2 4.50537E-2 4.0172E-2 3.24661E-2 2.63763E-2 2.36276E-2 2.56198E-2 1.92892E-2 2.36237E-2 2.03988E-2 2.08225E-2 2.82011E-2 2.16452E-2 1.49464E-2 1.40635E-2 1.4205E-2 1.11663E-2 1.2707E-2 1.36286E-2 6.67497E-3 6.11985E-3 7.5043E-3 5.95616E-3 3.49683E-3 4.09292E-3 2.98706E-3 3.03801E-3 2.22112E-3 1.78436E-3 1.66865E-3 1.52817E-3 1.13723E-3 9.47043E-4 1.21736E-3 1.26307E-3 1.18564E-3 1.07424E-3 1.0593E-3 9.10513E-4 7.95007E-4 5.96755E-4 6.51847E-4 9.38126E-4 1.29512E-3 7.85256E-4 7.36297E-4 1.08364E-3 2.47715E-3 4.29618E-3 4.87122E-3 5.49307E-3 5.10506E-3 5.21542E-3 7.23988E-3 4.02555E-3 5.24062E-3 7.61846E-3 2.99684E-3 3.08362E-3 2.09194E-3 1.60644E-3 1.63801E-3 2.69883E-3 2.94237E-3 2.2056E-3 2.09204E-3 1.76734E-3 1.46798E-3 1.05769E-3 5.09415E-4 6.7759E-4 1.07107E-3 1.39623E-3 1.40986E-3 2.05283E-3 2.32448E-3 2.68791E-3 3.16508E-3 2.76873E-3 3.60023E-3 6.04425E-3 7.7994E-3 8.80289E-3 1.06388E-2 8.50592E-3 1.00814E-2 1.04816E-2 9.61288E-3 8.07341E-3 1.17753E-2 2.43804E-2 4.27834E-2 3.36804E-2 4.44248E-2 4.03227E-2 2.82632E-2 2.04539E-2 2.63308E-2 2.3017E-2 1.71623E-2 1.47548E-2 1.31923E-2 1.55499E-2 1.8184E-2 1.99762E-2 2.44482E-2 2.61765E-2 2.94905E-2 3.34658E-2 3.48588E-2 -9999 -9999 -9999 -9999 -9999 -9999 -9999 -9999 -9999 -9999 -9999 -9999 -9999 -9999 -9999 -9999 -9999 -9999 -9999 -9999 -9999 -9999 -9999 -9999 -9999 -9999
-9999 -9999 -9999 -9999 -9999 -9999 -9999 -9999 -9999 -9999 -9999 -9999 -9999 -9999 -9999 -9999 -9999 -9999 -9999 -9999 -9999 -9999 -9999 -9999 -9999 -9999 -9999 -9999 -9999 -9999 -9999 -9999 -9999 -9999 -9999 -9999 -9999 -9999 -9999 -9999 -9999 -9999 -9999 -9999 -9999 -9999 -9999 -9999 -9999 -9999 -9999 -9999 -9999 -9999 -9999 -9999 -9999 -9999 -9999 -9999 -9999 -9999 -9999 -9999 -9999 -9999 -9999 -9999 -9999 -9999 -9999 -9999 -9999 -9999 -9999 -9999 -9999 -9999 -9999 -9999 -9999 -9999 -9999 -9999 -9999 -9999 -9999 -9999 -9999 -9999 -9999 3.17732E-2 2.9122E-2 2.90868E-2 2.90247E-2 2.8962E-2 2.72555E-2 2.73306E-2 2.82686E-2 2.83801E-2 2.71064E-2 3.09281E-2 2.89758E-2 2.76314E-2 2.46794E-2 2.56628E-2 2.56013E-2 2.67567E-2 2.44197E-2 2.62551E-2 3.56732E-2 4.54998E-2 3.35839E-2 3.84704E-2 5.04776E-2 5.02908E-2 4.65145E-2 3.69721E-2 4.88514E-2 5.06134E-2 4.34297E-2 4.92461E-2 5.22741E-2 4.78795E-2 4.0958E-2 4.93342E-2 4.83899E-2 3.94138E-2 4.40691E-2 4.14103E-2 3.53042E-2 2.88099E-2 2.27085E-2 2.19235E-2 2.09112E-2 2.18278E-2 2.48906E-2 2.93488E-2 2.65943E-2 2.4876E-2 1.5104E-2 1.14472E-2 1.39161E-2 9.90956E-3 1.09586E-2 1.2268E-2 1.27705E-2 7.19575E-3 5.71144E-3 5.9592E-3 4.6321E-3 3.16396E-3 3.67749E-3 2.1713E-3 2.54362E-3 1.59378E-3 1.15192E-3 1.35857E-3 1.09931E-3 1.11284E-3 8.72616E-4 1.08136E-3 1.0391E-3 8.46125E-4 7.58349E-4 8.38498E-4 9.69112E-4 7.44442E-4 6.8939E-4 7.63752E-4 1.70992E-3 2.67162E-3 1.4132E-3 8.07707E-4 9.95706E-4 2.21837E-3 2.86492E-3 3.64849E-3 4.62239E-3 5.67181E-3 6.00346E-3 5.35086E-3 4.71962E-3 5.43007E-3 5.16983E-3 4.30844E-3 2.42211E-3 3.6085E-3 2.82629E-3 3.07765E-3 2.63086E-3 2.5654E-3 1.65009E-3 1.69378E-3 1.52093E-3 1.44743E-3 8.0507E-4 7.27596E-4 5.03116E-4 7.01823E-4 8.95125E-4 1.00255E-3 1.37005E-3 1.60832E-3 2.31996E-3 2.50382E-3 3.4897E-3 4.96495E-3 6.04581E-3 8.72161E-3 8.86411E-3 6.92623E-3 5.63717E-3 6.01437E-3 7.74601E-3 7.19419E-3 6.46687E-3 1.24897E-2 3.08851E-2 3.36953E-2 4.49067E-2 3.41634E-2 4.54345E-2 3.95863E-2 3.33148E-2 3.62539E-2 2.51677E-2 1.98387E-2 1.59892E-2 1.30911E-2 1.89548E-2 2.25997E-2 2.11299E-2 2.2725E-2 2.70472E-2 3.06085E-2 3.51132E-2 3.41798E-2 -9999 -9999 -9999 -9999 -9999 -9999 -9999 -9999 -9999 -9999 -9999 -9999 -9999 -9999 -9999 -9999 -9999 -9999 -9999 -9999 -9999 -9999 -9999 -9999 -9999 -9999
-9999 -9999 -9999 -9999 -9999 -9999 -9999 -9999 -9999 -9999 -9999 -9999 -9999 -9999 -9999 -9999 -9999 -9999 -9999 -9999 -9999 -9999 -9999 -9999 -9999 -9999 -9999 -9999 -9999 -9999 -9999 -9999 -9999 -9999 -9999 -9999 -9999 -9999 -9999 -9999 -9999 -9999 -9999 -9999 -9999 -9999 -9999 -9999 -9999 -9999 -9999 -9999 -9999 -9999 -9999 -9999 -9999 -9999 -9999 -9999 -9999 -9999 -9999 -9999 -9999 -9999 -9999 -9999 -9999 -9999 -9999 -9999 -9999 -9999 -9999 -9999 -9999 -9999 -9999 -9999 -9999 -9999 -9999 -9999 -9999 -9999 -9999 -9999 -9999 -9999 3.18106E-2 2.91918E-2 2.92436E-2 2.9278E-2 3.01019E-2 2.74291E-2 2.73472E-2 2.73389E-2 2.82347E-2 2.57197E-2 2.80065E-2 3.07776E-2 3.20886E-2 2.63422E-2 2.47749E-2 2.56628E-2 2.55857E-2 2.41882E-2 2.41971E-2 2.57334E-2 2.61972E-2 2.56732E-2 2.71101E-2 2.86264E-2 3.01844E-2 3.85878E-2 3.67365E-2 4.20619E-2 5.12283E-2 5.1211E-2 5.04364E-2 5.0216E-2 3.77482E-2 3.70975E-2 4.22343E-2 4.24649E-2 4.50816E-2 4.43469E-2 4.30811E-2 4.26014E-2 3.97382E-2 3.40657E-2 2.45181E-2 2.45578E-2 2.44937E-2 2.70775E-2 2.53186E-2 3.15016E-2 1.94665E-2 2.07606E-2 1.83812E-2 1.65434E-2 1.55027E-2 1.15244E-2 8.10452E-3 9.23481E-3 1.21948E-2 5.83018E-3 4.43888E-3 3.93554E-3 3.72501E-3 2.84547E-3 3.4344E-3 2.08316E-3 2.32312E-3 1.59487E-3 1.0432E-3 9.19242E-4 9.71832E-4 8.87583E-4 6.01189E-4 7.65501E-4 1.02072E-3 8.67279E-4 9.41122E-4 1.03808E-3 9.4204E-4 6.8325E-4 6.83924E-4 1.10497E-3 2.30319E-3 3.17846E-3 1.65971E-3 1.41172E-3 1.09366E-3 1.4288E-3 2.18163E-3 2.52873E-3 2.75516E-3 4.13957E-3 5.53064E-3 4.66914E-3 3.77962E-3 3.55338E-3 2.44574E-3 3.75996E-3 3.20751E-3 2.44841E-3 3.81922E-3 3.00399E-3 2.50861E-3 1.92304E-3 1.43428E-3 1.36935E-3 1.36822E-3 1.14901E-3 9.75718E-4 9.7226E-4 9.23002E-4 5.99162E-4 7.06333E-4 9.46589E-4 9.33293E-4 1.24762E-3 1.56756E-3 2.01039E-3 2.96799E-3 4.16763E-3 5.31082E-3 6.96141E-3 9.58079E-3 8.69124E-3 5.9141E-3 6.56102E-3 6.67922E-3 5.66731E-3 7.76575E-3 1.15241E-2 2.33835E-2 3.22608E-2 3.1993E-2 4.62372E-2 4.65101E-2 4.93207E-2 4.19656E-2 3.87897E-2 2.79443E-2 2.48607E-2 1.7459E-2 1.53953E-2 1.64781E-2 2.25821E-2 2.589E-2 2.18471E-2 2.5555E-2 2.8137E-2 3.01423E-2 -9999 -9999 -9999 -9999 -9999 -9999 -9999 -9999 -9999 -9999 -9999 -9999 -9999 -9999 -9999 -9999 -9999 -9999 -9999 -9999 -9999 -9999 -9999 -9999 -9999 -9999 -9999
-9999 -9999 -9999 -9999 -9999 -9999 -9999 -9999 -9999 -9999 -9999 -9999 -9999 -9999 -9999 -9999 -9999 -9999 -9999 -9999 -9999 -9999 -9999 -9999 -9999 -9999 -9999 -9999 -9999 -9999 -9999 -9999 -9999 -9999 -9999 -9999 -9999 -9999 -9999 -9999 -9999 -9999 -9999 -9999 -9999 -9999 -9999 -9999 -9999 -9999 -9999 -9999 -9999 -9999 -9999 -9999 -9999 -9999 -9999 -9999 -9999 -9999 -9999 -9999 -9999 -9999 -9999 -9999 -9999 -9999 -9999 -9999 -9999 -9999 -9999 -9999 -9999 -9999 -9999 -9999 -9999 -9999 -9999 -9999 -9999 -9999 -9999 -9999 -9999 -9999 2.92608E-2 2.92951E-2 2.94389E-2 3.0333E-2 2.78512E-2 2.77676E-2 2.76048E-2 2.75017E-2 2.57434E-2 2.67272E-2 2.88911E-2 2.89748E-2 2.66253E-2 2.63683E-2 2.72711E-2 2.71773E-2 2.47444E-2 2.46836E-2 2.57634E-2 2.56724E-2 2.47728E-2 2.50084E-2 2.65763E-2 2.83065E-2 3.15882E-2 2.67986E-2 3.40532E-2 3.66641E-2 3.9456E-2 4.34617E-2 4.355E-2 3.08595E-2 3.23828E-2 3.66474E-2 3.18408E-2 3.90723E-2 3.92287E-2 4.39972E-2 4.26809E-2 4.32769E-2 3.58109E-2 3.01187E-2 2.05058E-2 2.40443E-2 3.20751E-2 3.27892E-2 3.20531E-2 2.51204E-2 1.46844E-2 1.77537E-2 1.51666E-2 1.09512E-2 1.44692E-2 1.33591E-2 8.35412E-3 7.64862E-3 8.0299E-3 7.38323E-3 4.33065E-3 3.23307E-3 2.96138E-3 2.4287E-3 2.89294E-3 1.67806E-3 2.02511E-3 1.39951E-3 1.01151E-3 8.24939E-4 6.95294E-4 7.44685E-4 8.52034E-4 8.09435E-4 1.43854E-3 1.31468E-3 1.29043E-3 1.19938E-3 8.53302E-4 7.12973E-4 6.11669E-4 1.14708E-3 1.46941E-3 2.18905E-3 2.55413E-3 2.70238E-3 2.75355E-3 2.36229E-3 3.33229E-3 3.41793E-3 3.07657E-3 5.34496E-3 5.7167E-3 4.18341E-3 3.17277E-3 2.86309E-3 2.57156E-3 2.6771E-3 2.39525E-3 3.43109E-3 3.60358E-3 2.86715E-3 2.34381E-3 2.16195E-3 1.9439E-3 1.63315E-3 1.22502E-3 1.27198E-3 9.75197E-4 1.81644E-3 1.49486E-3 1.16843E-3 1.75155E-3 1.21475E-3 8.76072E-4 1.01812E-3 1.6797E-3 1.99901E-3 2.44622E-3 3.22094E-3 4.4066E-3 4.2223E-3 6.34069E-3 1.20435E-2 1.14078E-2 1.17733E-2 9.34903E-3 8.70316E-3 1.15513E-2 1.76741E-2 2.68917E-2 3.41414E-2 3.34287E-2 3.0725E-2 4.31044E-2 4.77613E-2 5.06213E-2 4.40561E-2 4.38525E-2 3.05037E-2 2.03524E-2 1.60918E-2 1.77524E-2 2.47567E-2 3.17425E-2 2.31572E-2 2.34439E-2 2.83701E-2 3.31727E-2 -9999 -9999 -9999 -9999 -9999 -9999 -9999 -9999 -9999 -9999 -9999 -9999 -9999 -9999 -9999 -9999 -9999 -9999 -9999 -9999 -9999 -9999 -9999 -9999 -9999 -9999 -9999
-9999 -9999 -9999 -9999 -9999 -9999 -9999 -9999 -9999 -9999 -9999 -9999 -9999 -9999 -9999 -9999 -9999 -9999 -9999 -9999 -9999 -9999 -9999 -9999 -9999 -9999 -9999 -9999 -9999 -9999 -9999 -9999 -9999 -9999 -9999 -9999 -9999 -9999 -9999 -9999 -9999 -9999 -9999 -9999 -9999 -9999 -9999 -9999 -9999 -9999 -9999 -9999 -9999 -9999 -9999 -9999 -9999 -9999 -9999 -9999 -9999 -9999 -9999 -9999 -9999 -9999 -9999 -9999 -9999 -9999 -9999 -9999 -9999 -9999 -9999 -9999 -9999 -9999 -9999 -9999 -9999 -9999 -9999 -9999 -9999 -9999 -9999 -9999 -9999 2.92436E-2 2.9278E-2 2.93885E-2 3.03391E-2 2.79787E-2 2.81045E-2 2.88345E-2 2.87442E-2 2.61981E-2 2.71064E-2 2.79997E-2 2.89513E-2 2.65954E-2 2.75867E-2 2.75503E-2 2.87094E-2 2.77955E-2 2.91364E-2 3.05164E-2 3.05287E-2 2.53993E-2 2.51206E-2 2.64007E-2 2.64829E-2 2.60177E-2 2.94227E-2 3.62225E-2 3.39953E-2 3.66449E-2 4.28842E-2 4.32065E-2 4.33865E-2 4.72125E-2 4.9754E-2 4.52253E-2 4.09177E-2 4.37056E-2 4.51497E-2 4.46594E-2 4.37932E-2 4.08164E-2 3.70139E-2 3.39442E-2 2.52499E-2 3.27225E-2 3.45807E-2 2.87255E-2 2.73376E-2 1.85145E-2 1.32545E-2 1.37373E-2 1.30744E-2 9.63399E-3 1.29762E-2 9.96909E-3 6.84208E-3 5.76356E-3 5.41053E-3 6.01426E-3 4.45265E-3 3.51528E-3 2.6645E-3 2.09164E-3 1.95887E-3 1.10092E-3 1.40267E-3 9.00482E-4 6.50125E-4 8.23044E-4 6.85718E-4 7.86024E-4 1.13901E-3 9.16626E-4 1.16288E-3 1.10793E-3 1.13056E-3 1.39238E-3 9.31443E-4 7.36676E-4 7.52544E-4 1.4718E-3 2.43168E-3 2.91576E-3 3.0973E-3 3.76902E-3 3.74472E-3 3.7401E-3 5.42747E-3 5.19024E-3 5.18888E-3 6.44128E-3 4.548E-3 2.98099E-3 2.41228E-3 2.16505E-3 1.87196E-3 1.73975E-3 2.55586E-3 2.59873E-3 3.27148E-3 2.06077E-3 1.9682E-3 1.79704E-3 1.39863E-3 1.58125E-3 1.73997E-3 1.40949E-3 1.23852E-3 1.99658E-3 2.63042E-3 2.1375E-3 2.79783E-3 2.8227E-3 3.09381E-3 1.39444E-3 2.1085E-3 2.27241E-3 2.52295E-3 2.93963E-3 2.65994E-3 2.52289E-3 4.68722E-3 8.64155E-3 1.52893E-2 1.78233E-2 1.44497E-2 2.08002E-2 2.06544E-2 2.54269E-2 2.75524E-2 3.42512E-2 2.82511E-2 1.9585E-2 2.19498E-2 2.97901E-2 4.57465E-2 5.31272E-2 5.13645E-2 4.61408E-2 3.85016E-2 2.82867E-2 2.22353E-2 2.57344E-2 3.76332E-2 3.4313E-2 2.34541E-2 2.64114E-2 -9999 -9999 -9999 -9999 -9999 -9999 -9999 -9999 -9999 -9999 -9999 -9999 -9999 -9999 -9999 -9999 -9999 -9999 -9999 -9999 -9999 -9999 -9999 -9999 -9999 -9999 -9999 -9999
-9999 -9999 -9999 -9999 -9999 -9999 -9999 -9999 -9999 -9999 -9999 -9999 -9999 -9999 -9999 -9999 -9999 -9999 -9999 -9999 -9999 -9999 -9999 -9999 -9999 -9999 -9999 -9999 -9999 -9999 -9999 -9999 -9999 -9999 -9999 -9999 -9999 -9999 -9999 -9999 -9999 -9999 -9999 -9999 -9999 -9999 -9999 -9999 -9999 -9999 -9999 -9999 -9999 -9999 -9999 -9999 -9999 -9999 -9999 -9999 -9999 -9999 -9999 -9999 -9999 -9999 -9999 -9999 -9999 -9999 -9999 -9999 -9999 -9999 -9999 -9999 -9999 -9999 -9999 -9999 -9999 -9999 -9999 -9999 -9999 -9999 -9999 -9999 -9999 2.91744E-2 2.92436E-2 2.94221E-2 2.71261E-2 2.80158E-2 2.81339E-2 2.88708E-2 2.6365E-2 2.72225E-2 3.09784E-2 2.98871E-2 2.77532E-2 2.8742E-2 2.87476E-2 2.87508E-2 2.79357E-2 2.91194E-2 3.14351E-2 3.44911E-2 3.1699E-2 2.87359E-2 2.7105E-2 2.69118E-2 2.61711E-2 2.62045E-2 2.63912E-2 3.14366E-2 3.61866E-2 3.92471E-2 3.95793E-2 3.46269E-2 3.48492E-2 3.78816E-2 4.56855E-2 4.84071E-2 4.81145E-2 4.76271E-2 4.65131E-2 4.23981E-2 3.9227E-2 4.33997E-2 3.75915E-2 3.5804E-2 2.79284E-2 2.53351E-2 3.22218E-2 2.39486E-2 1.92925E-2 2.51413E-2 2.0487E-2 1.54039E-2 1.30286E-2 1.0348E-2 7.90064E-3 7.02517E-3 4.59655E-3 5.64654E-3 5.35603E-3 4.3314E-3 2.83081E-3 2.78157E-3 1.70008E-3 1.57456E-3 1.68806E-3 1.10515E-3 1.24803E-3 9.36862E-4 5.89575E-4 5.98702E-4 6.15315E-4 8.23272E-4 1.27567E-3 1.15994E-3 1.38609E-3 1.17362E-3 1.34948E-3 1.29641E-3 9.8547E-4 1.3378E-3 9.80629E-4 9.60227E-4 1.36745E-3 2.00899E-3 2.47198E-3 3.86057E-3 5.75671E-3 5.78026E-3 5.9492E-3 5.627E-3 5.29094E-3 5.06486E-3 4.05263E-3 2.70119E-3 3.15941E-3 4.11048E-3 3.35002E-3 2.71833E-3 2.6078E-3 2.92518E-3 2.32194E-3 1.77561E-3 1.72422E-3 2.11663E-3 1.77673E-3 1.22564E-3 1.89036E-3 1.47222E-3 1.71913E-3 2.12961E-3 3.43824E-3 3.61189E-3 4.79862E-3 2.57178E-3 3.18577E-3 4.17065E-3 4.28528E-3 3.41294E-3 3.88877E-3 4.10884E-3 3.35816E-3 3.84589E-3 3.91007E-3 5.5696E-3 1.0019E-2 1.46167E-2 2.28976E-2 2.87549E-2 2.89954E-2 2.09981E-2 1.70879E-2 2.19055E-2 2.10899E-2 1.42585E-2 1.32468E-2 1.65401E-2 2.30576E-2 3.97718E-2 4.25362E-2 5.22149E-2 5.15974E-2 4.39681E-2 4.43386E-2 3.87033E-2 3.57601E-2 3.62512E-2 3.07247E-2 2.76615E-2 -9999 -9999 -9999 -9999 -9999 -9999 -9999 -9999 -9999 -9999 -9999 -9999 -9999 -9999 -9999 -9999 -9999 -9999 -9999 -9999 -9999 -9999 -9999 -9999 -9999 -9999 -9999 -9999
-9999 -9999 -9999 -9999 -9999 -9999 -9999 -9999 -9999 -9999 -9999 -9999 -9999 -9999 -9999 -9999 -9999 -9999 -9999 -9999 -9999 -9999 -9999 -9999 -9999 -9999 -9999 -9999 -9999 -9999 -9999 -9999 -9999 -9999 -9999 -9999 -9999 -9999 -9999 -9999 -9999 -9999 -9999 -9999 -9999 -9999 -9999 -9999 -9999 -9999 -9999 -9999 -9999 -9999 -9999 -9999 -9999 -9999 -9999 -9999 -9999 -9999 -9999 -9999 -9999 -9999 -9999 -9999 -9999 -9999 -9999 -9999 -9999 -9999 -9999 -9999 -9999 -9999 -9999 -9999 -9999 -9999 -9999 -9999 -9999 -9999 -9999 -9999 -9999 2.90868E-2 2.92178E-2 2.69094E-2 2.78588E-2 2.80084E-2 2.80676E-2 2.62565E-2 2.61172E-2 2.69099E-2 2.79127E-2 2.76063E-2 2.87511E-2 2.98421E-2 2.79782E-2 2.913E-2 3.03487E-2 3.15401E-2 3.26725E-2 3.02582E-2 2.8983E-2 2.89066E-2 3.02189E-2 2.85263E-2 2.84063E-2 3.18961E-2 3.66782E-2 3.00828E-2 2.78836E-2 2.76339E-2 2.93401E-2 3.12956E-2 2.9148E-2 3.16767E-2 3.24286E-2 3.82674E-2 4.75164E-2 4.59433E-2 4.2204E-2 4.17982E-2 4.12537E-2 4.01573E-2 3.81561E-2 3.41487E-2 2.56599E-2 2.86263E-2 3.59278E-2 2.66537E-2 1.8608E-2 1.50743E-2 1.65413E-2 1.85214E-2 1.53968E-2 1.02898E-2 7.79541E-3 7.51529E-3 8.16114E-3 4.85564E-3 5.3759E-3 3.83835E-3 1.93264E-3 1.98317E-3 1.19998E-3 1.06506E-3 1.02309E-3 1.07764E-3 8.53721E-4 7.75722E-4 1.03418E-3 8.09785E-4 8.77812E-4 1.00044E-3 1.49862E-3 1.37942E-3 1.53919E-3 1.43759E-3 1.39148E-3 1.68064E-3 1.18388E-3 1.0724E-3 7.03158E-4 9.49721E-4 1.38071E-3 1.7113E-3 1.9628E-3 2.03953E-3 2.87948E-3 3.69821E-3 4.75593E-3 5.59493E-3 5.30987E-3 3.94661E-3 3.2791E-3 4.33973E-3 4.03932E-3 3.24498E-3 3.00464E-3 2.64918E-3 2.48828E-3 1.67217E-3 1.69605E-3 1.40028E-3 1.25538E-3 1.73368E-3 2.01239E-3 1.6332E-3 1.613E-3 1.25632E-3 1.81003E-3 3.05822E-3 3.23252E-3 5.07471E-3 6.47692E-3 4.17687E-3 3.02344E-3 4.19387E-3 5.62543E-3 4.31282E-3 4.52886E-3 5.16649E-3 5.5449E-3 5.78314E-3 5.2664E-3 4.66205E-3 5.91543E-3 7.818E-3 1.23867E-2 1.66834E-2 2.27245E-2 1.4664E-2 1.02394E-2 1.21483E-2 1.36583E-2 1.23401E-2 9.92907E-3 1.09933E-2 1.77857E-2 2.26381E-2 2.50262E-2 3.01373E-2 3.32184E-2 3.25252E-2 3.57335E-2 3.27136E-2 3.51176E-2 3.01441E-2 3.34315E-2 2.25659E-2 2.32365E-2 -9999 -9999 -9999 -9999 -9999 -9999 -9999 -9999 -9999 -9999 -9999 -9999 -9999 -9999 -9999 -9999 -9999 -9999 -9999 -9999 -9999 -9999 -9999 -9999 -9999 -9999 -9999
-9999 -9999 -9999 -9999 -9999 -9999 -9999 -9999 -9999 -9999 -9999 -9999 -9999 -9999 -9999 -9999 -9999 -9999 -9999 -9999 -9999 -9999 -9999 -9999 -9999 -9999 -9999 -9999 -9999 -9999 -9999 -9999 -9999 -9999 -9999 -9999 -9999 -9999 -9999 -9999 -9999 -9999 -9999 -9999 -9999 -9999 -9999 -9999 -9999 -9999 -9999 -9999 -9999 -9999 -9999 -9999 -9999 -9999 -9999 -9999 -9999 -9999 -9999 -9999 -9999 -9999 -9999 -9999 -9999 -9999 -9999 -9999 -9999 -9999 -9999 -9999 -9999 -9999 -9999 -9999 -9999 -9999 -9999 -9999 -9999 -9999 -9999 -9999 2.9235E-2 2.91044E-2 2.65947E-2 2.68432E-2 2.78361E-2 2.79414E-2 2.54768E-2 2.61467E-2 2.60727E-2 2.67959E-2 2.41734E-2 2.49584E-2 2.50608E-2 2.63852E-2 2.91284E-2 2.9146E-2 3.03894E-2 3.03394E-2 2.76674E-2 2.76674E-2 2.8879E-2 2.88982E-2 2.89318E-2 3.03739E-2 3.22442E-2 3.46474E-2 4.13325E-2 4.79771E-2 4.10702E-2 3.50887E-2 2.98542E-2 2.94263E-2 2.92014E-2 3.1074E-2 3.1074E-2 3.39338E-2 3.7811E-2 4.41464E-2 4.51864E-2 4.51695E-2 4.37103E-2 4.39018E-2 3.66419E-2 3.24781E-2 2.74044E-2 2.23572E-2 3.5205E-2 2.47092E-2 2.3971E-2 1.54893E-2 1.24921E-2 1.40153E-2 1.31385E-2 1.35921E-2 9.73089E-3 8.00208E-3 6.75109E-3 4.49021E-3 3.10317E-3 2.17309E-3 2.02895E-3 1.83597E-3 9.91274E-4 1.04645E-3 1.1871E-3 1.34087E-3 9.23746E-4 1.23644E-3 1.53213E-3 9.34855E-4 1.201E-3 1.32031E-3 1.36213E-3 1.60109E-3 1.96454E-3 1.70758E-3 1.51079E-3 1.01915E-3 1.02047E-3 9.68297E-4 1.35302E-3 1.22929E-3 1.67394E-3 2.82806E-3 3.40828E-3 2.1546E-3 2.45702E-3 3.21188E-3 5.27835E-3 4.52114E-3 4.90506E-3 4.17148E-3 4.93474E-3 4.18352E-3 3.00646E-3 2.43475E-3 2.60266E-3 2.80871E-3 1.50687E-3 1.36233E-3 1.73496E-3 1.5494E-3 1.3953E-3 1.21061E-3 1.15131E-3 9.77713E-4 8.45567E-4 1.14851E-3 2.04601E-3 2.90764E-3 3.93947E-3 6.59925E-3 8.48256E-3 7.68296E-3 4.62372E-3 6.07739E-3 5.41774E-3 2.50398E-3 3.1018E-3 4.09414E-3 6.03231E-3 7.82639E-3 5.9016E-3 7.10594E-3 6.46264E-3 1.01698E-2 1.03528E-2 1.51781E-2 2.25766E-2 1.63253E-2 8.31933E-3 6.08611E-3 8.72903E-3 9.99301E-3 7.994E-3 1.37994E-2 1.72112E-2 1.52665E-2 1.85898E-2 1.85158E-2 2.06447E-2 2.02305E-2 2.14306E-2 2.17426E-2 2.46407E-2 3.03892E-2 2.83068E-2 2.43896E-2 2.59709E-2 -9999 -9999 -9999 -9999 -9999 -9999 -9999 -9999 -9999 -9999 -9999 -9999 -9999 -9999 -9999 -9999 -9999 -9999 -9999 -9999 -9999 -9999 -9999 -9999 -9999 -9999 -9999
-9999 -9999 -9999 -9999 -9999 -9999 -9999 -9999 -9999 -9999 -9999 -9999 -9999 -9999 -9999 -9999 -9999 -9999 -9999 -9999 -9999 -9999 -9999 -9999 -9999 -9999 -9999 -9999 -9999 -9999 -9999 -9999 -9999 -9999 -9999 -9999 -9999 -9999 -9999 -9999 -9999 -9999 -9999 -9999 -9999 -9999 -9999 -9999 -9999 -9999 -9999 -9999 -9999 -9999 -9999 -9999 -9999 -9999 -9999 -9999 -9999 -9999 -9999 -9999 -9999 -9999 -9999 -9999 -9999 -9999 -9999 -9999 -9999 -9999 -9999 -9999 -9999 -9999 -9999 -9999 -9999 -9999 -9999 -9999 -9999 -9999 -9999 -9999 2.94807E-2 2.66524E-2 2.65271E-2 2.66524E-2 2.68526E-2 2.52334E-2 2.52424E-2 2.61908E-2 2.73347E-2 2.77502E-2 2.76767E-2 2.63102E-2 2.48217E-2 2.2438E-2 2.49125E-2 2.76973E-2 2.78832E-2 2.62602E-2 2.74948E-2 2.753E-2 2.75571E-2 2.74008E-2 2.75146E-2 2.89318E-2 3.23459E-2 3.61229E-2 4.86695E-2 5.39181E-2 5.31398E-2 4.18115E-2 3.65957E-2 3.57458E-2 3.52478E-2 3.4777E-2 3.42205E-2 3.35604E-2 3.6576E-2 4.27845E-2 4.24946E-2 3.95513E-2 3.83003E-2 3.65188E-2 3.59269E-2 2.92522E-2 3.03497E-2 2.59746E-2 3.38905E-2 2.41574E-2 1.71378E-2 1.30774E-2 1.29558E-2 1.03996E-2 7.86769E-3 9.23808E-3 9.75478E-3 5.02075E-3 4.35654E-3 3.92051E-3 2.97503E-3 1.86028E-3 1.88614E-3 1.68052E-3 1.16668E-3 1.56505E-3 1.79606E-3 1.45765E-3 1.07958E-3 1.59565E-3 1.68255E-3 9.62149E-4 1.58035E-3 1.68362E-3 1.32733E-3 1.91994E-3 2.37808E-3 1.54039E-3 1.21838E-3 9.6001E-4 9.11372E-4 1.29392E-3 2.50034E-3 2.31507E-3 1.87455E-3 3.25678E-3 5.14304E-3 4.18011E-3 3.91779E-3 6.83984E-3 5.96971E-3 4.69696E-3 4.11946E-3 4.04705E-3 3.0058E-3 2.78959E-3 3.25932E-3 2.3151E-3 2.32408E-3 2.74204E-3 2.16311E-3 2.18649E-3 1.63642E-3 1.19206E-3 1.49211E-3 1.40578E-3 1.34809E-3 1.41145E-3 1.0113E-3 9.39826E-4 1.45052E-3 1.70604E-3 2.46989E-3 4.52728E-3 1.06565E-2 1.11814E-2 6.97234E-3 1.00592E-2 9.27293E-3 3.13187E-3 3.01545E-3 3.6871E-3 4.45326E-3 7.17521E-3 9.13119E-3 1.00162E-2 7.9524E-3 1.14369E-2 1.44345E-2 1.71133E-2 1.68045E-2 1.6811E-2 1.14876E-2 6.68563E-3 5.75955E-3 6.92415E-3 7.57088E-3 1.11491E-2 1.21519E-2 1.36106E-2 1.58425E-2 1.7813E-2 2.01433E-2 1.83411E-2 2.0024E-2 2.27366E-2 2.42411E-2 3.40818E-2 2.75586E-2 2.49105E-2 -9999 -9999 -9999 -9999 -9999 -9999 -9999 -9999 -9999 -9999 -9999 -9999 -9999 -9999 -9999 -9999 -9999 -9999 -9999 -9999 -9999 -9999 -9999 -9999 -9999 -9999 -9999 -9999
-9999 -9999 -9999 -9999 -9999 -9999 -9999 -9999 -9999 -9999 -9999 -9999 -9999 -9999 -9999 -9999 -9999 -9999 -9999 -9999 -9999 -9999 -9999 -9999 -9999 -9999 -9999 -9999 -9999 -9999 -9999 -9999 -9999 -9999 -9999 -9999 -9999 -9999 -9999 -9999 -9999 -9999 -9999 -9999 -9999 -9999 -9999 -9999 -9999 -9999 -9999 -9999 -9999 -9999 -9999 -9999 -9999 -9999 -9999 -9999 -9999 -9999 -9999 -9999 -9999 -9999 -9999 -9999 -9999 -9999 -9999 -9999 -9999 -9999 -9999 -9999 -9999 -9999 -9999 -9999 -9999 -9999 -9999 -9999 -9999 -9999 -9999 2.96786E-2 2.70791E-2 2.67385E-2 2.57068E-2 2.65077E-2 2.40806E-2 2.41646E-2 2.50426E-2 2.57202E-2 2.86578E-2 3.00295E-2 3.02905E-2 2.97942E-2 2.6465E-2 2.36863E-2 2.34436E-2 2.26681E-2 2.43664E-2 2.59807E-2 2.62167E-2 2.7467E-2 2.59371E-2 2.59912E-2 2.73408E-2 2.88489E-2 3.10719E-2 3.60889E-2 4.20629E-2 5.32887E-2 5.23427E-2 4.35658E-2 3.94614E-2 4.14466E-2 4.13814E-2 4.72327E-2 4.24275E-2 3.54068E-2 3.69208E-2 4.0057E-2 4.24219E-2 4.02165E-2 3.99343E-2 3.96389E-2 3.90962E-2 3.84403E-2 3.74992E-2 3.40334E-2 2.74555E-2 2.46955E-2 2.01626E-2 1.81874E-2 1.62432E-2 1.33292E-2 8.99033E-3 5.26837E-3 7.9549E-3 6.77481E-3 5.06006E-3 2.88383E-3 2.33532E-3 1.84211E-3 1.33323E-3 1.32999E-3 1.29799E-3 1.723E-3 2.47066E-3 1.95344E-3 1.77546E-3 2.49209E-3 2.63396E-3 1.57107E-3 1.85874E-3 2.66491E-3 2.55485E-3 2.67647E-3 2.36044E-3 1.04912E-3 8.26654E-4 1.10839E-3 1.8873E-3 1.95379E-3 2.66382E-3 4.26509E-3 2.92955E-3 2.64996E-3 4.44574E-3 6.62346E-3 4.74994E-3 5.77975E-3 4.65234E-3 4.11039E-3 4.09562E-3 2.36642E-3 2.0336E-3 2.25361E-3 2.00433E-3 2.44181E-3 2.66967E-3 2.58069E-3 2.34564E-3 1.67579E-3 1.54711E-3 1.29999E-3 9.47315E-4 1.3581E-3 1.40316E-3 3.01161E-3 2.68228E-3 2.08853E-3 2.63617E-3 2.02911E-3 2.81404E-3 4.77783E-3 1.08213E-2 1.47507E-2 1.14439E-2 1.43516E-2 1.07141E-2 4.5352E-3 3.89613E-3 3.01005E-3 3.29319E-3 5.18594E-3 7.26658E-3 7.81864E-3 1.11502E-2 1.23673E-2 1.10682E-2 9.35552E-3 1.0073E-2 8.49882E-3 1.10043E-2 7.96538E-3 6.27034E-3 5.26133E-3 7.23051E-3 8.14135E-3 1.26875E-2 1.34781E-2 1.27424E-2 1.43205E-2 2.00744E-2 1.97323E-2 1.98437E-2 2.34442E-2 2.34901E-2 2.85021E-2 2.77207E-2 -9999 -9999 -9999 -9999 -9999 -9999 -9999 -9999 -9999 -9999 -9999 -9999 -9999 -9999 -9999 -9999 -9999 -9999 -9999 -9999 -9999 -9999 -9999 -9999 -9999 -9999 -9999 -9999 -9999
-9999 -9999 -9999 -9999 -9999 -9999 -9999 -9999 -9999 -9999 -9999 -9999 -9999 -9999 -9999 -9999 -9999 -9999 -9999 -9999 -9999 -9999 -9999 -9999 -9999 -9999 -9999 -9999 -9999 -9999 -9999 -9999 -9999 -9999 -9999 -9999 -9999 -9999 -9999 -9999 -9999 -9999 -9999 -9999 -9999 -9999 -9999 -9999 -9999 -9999 -9999 -9999 -9999 -9999 -9999 -9999 -9999 -9999 -9999 -9999 -9999 -9999 -9999 -9999 -9999 -9999 -9999 -9999 -9999 -9999 -9999 -9999 -9999 -9999 -9999 -9999 -9999 -9999 -9999 -9999 -9999 -9999 -9999 -9999 -9999 -9999 2.94137E-2 2.95222E-2 2.69189E-2 2.59061E-2 2.57068E-2 2.31045E-2 2.38595E-2 2.39123E-2 2.43534E-2 2.60252E-2 2.92562E-2 3.02257E-2 3.05169E-2 2.90385E-2 2.91345E-2 2.78207E-2 2.3038E-2 2.17016E-2 2.29516E-2 2.45519E-2 2.60611E-2 2.45758E-2 2.46191E-2 2.58289E-2 2.59525E-2 2.72967E-2 3.30587E-2 4.07298E-2 4.10403E-2 3.73702E-2 3.68027E-2 3.11474E-2 3.04004E-2 3.02116E-2 3.06307E-2 3.62482E-2 4.43687E-2 4.39946E-2 4.1696E-2 3.76524E-2 3.75895E-2 3.92032E-2 3.88684E-2 3.63313E-2 3.66784E-2 3.02043E-2 3.07435E-2 2.6333E-2 1.55029E-2 1.71219E-2 2.02676E-2 1.94333E-2 1.24533E-2 8.80767E-3 7.85577E-3 5.72076E-3 6.44211E-3 3.68749E-3 4.23276E-3 2.31682E-3 1.70482E-3 1.4031E-3 1.90117E-3 1.68587E-3 1.79909E-3 1.89596E-3 2.34559E-3 3.30184E-3 3.19269E-3 4.03393E-3 4.04536E-3 2.03741E-3 1.74864E-3 3.13184E-3 3.83781E-3 2.80252E-3 1.80833E-3 1.40215E-3 1.51062E-3 2.13806E-3 1.91142E-3 3.42347E-3 3.75457E-3 4.9275E-3 4.25102E-3 3.68944E-3 5.12413E-3 4.9384E-3 5.3926E-3 4.80434E-3 3.77495E-3 4.26237E-3 3.15197E-3 2.48313E-3 2.10531E-3 1.83601E-3 1.53516E-3 2.01939E-3 2.74002E-3 2.40089E-3 1.60839E-3 1.26538E-3 9.82481E-4 1.36065E-3 1.194E-3 1.51935E-3 2.31044E-3 2.92166E-3 4.33491E-3 3.60957E-3 5.23555E-3 2.82771E-3 1.86699E-3 3.70342E-3 5.47631E-3 9.6345E-3 1.68265E-2 1.93577E-2 1.65287E-2 1.40937E-2 4.96312E-3 3.73308E-3 2.85988E-3 4.35168E-3 6.02797E-3 5.73005E-3 6.7122E-3 1.00678E-2 7.89909E-3 6.03781E-3 6.1341E-3 5.0677E-3 7.35584E-3 6.93512E-3 5.76772E-3 8.2551E-3 1.33905E-2 1.39628E-2 2.00223E-2 2.01965E-2 1.76613E-2 1.50795E-2 1.74148E-2 1.8197E-2 1.92671E-2 2.15835E-2 2.22138E-2 2.79621E-2 -9999 -9999 -9999 -9999 -9999 -9999 -9999 -9999 -9999 -9999 -9999 -9999 -9999 -9999 -9999 -9999 -9999 -9999 -9999 -9999 -9999 -9999 -9999 -9999 -9999 -9999 -9999 -9999 -9999 -9999
-9999 -9999 -9999 -9999 -9999 -9999 -9999 -9999 -9999 -9999 -9999 -9999 -9999 -9999 -9999 -9999 -9999 -9999 -9999 -9999 -9999 -9999 -9999 -9999 -9999 -9999 -9999 -9999 -9999 -9999 -9999 -9999 -9999 -9999 -9999 -9999 -9999 -9999 -9999 -9999 -9999 -9999 -9999 -9999 -9999 -9999 -9999 -9999 -9999 -9999 -9999 -9999 -9999 -9999 -9999 -9999 -9999 -9999 -9999 -9999 -9999 -9999 -9999 -9999 -9999 -9999 -9999 -9999 -9999 -9999 -9999 -9999 -9999 -9999 -9999 -9999 -9999 -9999 -9999 -9999 -9999 -9999 -9999 -9999 -9999 -9999 2.85789E-2 2.68716E-2 2.6072E-2 2.59061E-2 2.32327E-2 2.30928E-2 2.3023E-2 2.32327E-2 2.40113E-2 2.86578E-2 3.0469E-2 3.01048E-2 2.98583E-2 2.9007E-2 2.90421E-2 2.90896E-2 2.62385E-2 2.46599E-2 2.33252E-2 2.45446E-2 2.31466E-2 2.45065E-2 2.46278E-2 2.58444E-2 2.43495E-2 2.57385E-2 2.59418E-2 2.74304E-2 2.62407E-2 2.7636E-2 2.69506E-2 2.78818E-2 2.73618E-2 2.68284E-2 2.68132E-2 2.93731E-2 3.05837E-2 3.8785E-2 4.14441E-2 4.01141E-2 4.07793E-2 3.99841E-2 3.95148E-2 3.57018E-2 2.91327E-2 2.90171E-2 2.85361E-2 2.57587E-2 1.69705E-2 1.33028E-2 1.72976E-2 1.66472E-2 1.1383E-2 1.02027E-2 7.09403E-3 4.83953E-3 5.41745E-3 3.41194E-3 3.1002E-3 2.41412E-3 1.81182E-3 1.38316E-3 2.18263E-3 1.87278E-3 2.39201E-3 2.2691E-3 2.53479E-3 3.48018E-3 4.99589E-3 6.23614E-3 4.10678E-3 2.22683E-3 3.07375E-3 3.00469E-3 4.32042E-3 2.37882E-3 1.47282E-3 1.31895E-3 1.99608E-3 3.41815E-3 2.82122E-3 3.50862E-3 4.4249E-3 3.99669E-3 4.99859E-3 4.56482E-3 5.65241E-3 4.86664E-3 5.05832E-3 4.68407E-3 3.93416E-3 3.41299E-3 2.40564E-3 1.70436E-3 1.76485E-3 2.09869E-3 1.32144E-3 1.62001E-3 1.91569E-3 1.9664E-3 1.70971E-3 1.08699E-3 1.10836E-3 1.22516E-3 1.80645E-3 2.7195E-3 3.59066E-3 3.94133E-3 4.89086E-3 6.02643E-3 7.77079E-3 2.98743E-3 1.87344E-3 2.5993E-3 3.63398E-3 6.31475E-3 1.21292E-2 2.35216E-2 2.22618E-2 1.95707E-2 7.14737E-3 4.66757E-3 2.77421E-3 3.6322E-3 4.61053E-3 4.22532E-3 5.64243E-3 7.76557E-3 7.6018E-3 6.09751E-3 4.78378E-3 3.2889E-3 4.16608E-3 4.70383E-3 6.00199E-3 1.06181E-2 1.57922E-2 2.57559E-2 3.3137E-2 3.51967E-2 3.59251E-2 3.20073E-2 2.21023E-2 1.68888E-2 1.74892E-2 2.23358E-2 2.95532E-2 2.84975E-2 -9999 -9999 -9999 -9999 -9999 -9999 -9999 -9999 -9999 -9999 -9999 -9999 -9999 -9999 -9999 -9999 -9999 -9999 -9999 -9999 -9999 -9999 -9999 -9999 -9999 -9999 -9999 -9999 -9999 -9999
-9999 -9999 -9999 -9999 -9999 -9999 -9999 -9999 -9999 -9999 -9999 -9999 -9999 -9999 -9999 -9999 -9999 -9999 -9999 -9999 -9999 -9999 -9999 -9999 -9999 -9999 -9999 -9999 -9999 -9999 -9999 -9999 -9999 -9999 -9999 -9999 -9999 -9999 -9999 -9999 -9999 -9999 -9999 -9999 -9999 -9999 -9999 -9999 -9999 -9999 -9999 -9999 -9999 -9999 -9999 -9999 -9999 -9999 -9999 -9999 -9999 -9999 -9999 -9999 -9999 -9999 -9999 -9999 -9999 -9999 -9999 -9999 -9999 -9999 -9999 -9999 -9999 -9999 -9999 -9999 -9999 -9999 -9999 -9999 -9999 -9999 2.61495E-2 2.69189E-2 2.61163E-2 2.34314E-2 2.32794E-2 2.30812E-2 2.31045E-2 2.20975E-2 2.68247E-2 3.02101E-2 3.02947E-2 2.98274E-2 2.99406E-2 2.90103E-2 2.9007E-2 2.79894E-2 2.68375E-2 2.64699E-2 2.51163E-2 2.32983E-2 2.33841E-2 2.46452E-2 2.4776E-2 2.44781E-2 2.45429E-2 2.57587E-2 2.57992E-2 2.59199E-2 3.05465E-2 4.69102E-2 3.76851E-2 3.4208E-2 3.34316E-2 3.0098E-2 2.91509E-2 2.66617E-2 2.88799E-2 2.9794E-2 3.90414E-2 4.21786E-2 4.10046E-2 3.90115E-2 3.59783E-2 3.25551E-2 3.35867E-2 3.12962E-2 2.18531E-2 2.23356E-2 2.15752E-2 1.73212E-2 1.09618E-2 1.34217E-2 6.79118E-3 5.23798E-3 6.91491E-3 5.30757E-3 3.73139E-3 3.07691E-3 2.21029E-3 1.41585E-3 1.50074E-3 1.64865E-3 2.16545E-3 3.30068E-3 3.51668E-3 2.55956E-3 2.44583E-3 3.16184E-3 3.87095E-3 6.94001E-3 4.56055E-3 2.90483E-3 5.68754E-3 5.11155E-3 3.48497E-3 2.0426E-3 1.52843E-3 2.04881E-3 2.98433E-3 3.81892E-3 4.21982E-3 4.16468E-3 4.27105E-3 3.78129E-3 5.18967E-3 5.35433E-3 5.95278E-3 5.39051E-3 5.71355E-3 3.45063E-3 4.00756E-3 2.27931E-3 1.63032E-3 1.55536E-3 1.59854E-3 1.17934E-3 1.11638E-3 1.83743E-3 2.57939E-3 1.46611E-3 1.22282E-3 1.44083E-3 1.75701E-3 1.53697E-3 1.50706E-3 2.57762E-3 3.50667E-3 4.76823E-3 5.82943E-3 8.47266E-3 8.07214E-3 5.41753E-3 3.02403E-3 3.30032E-3 3.88076E-3 6.00158E-3 1.17098E-2 1.96195E-2 2.08626E-2 7.58378E-3 6.97633E-3 5.54799E-3 3.30001E-3 3.01554E-3 3.20915E-3 3.50193E-3 4.59013E-3 5.49927E-3 5.69162E-3 5.03583E-3 5.35864E-3 3.67246E-3 3.42182E-3 2.8738E-3 7.9412E-3 1.47897E-2 1.91829E-2 1.96398E-2 2.13389E-2 2.94212E-2 3.18112E-2 4.18914E-2 3.4096E-2 1.87977E-2 1.62841E-2 2.67693E-2 3.438E-2 -9999 -9999 -9999 -9999 -9999 -9999 -9999 -9999 -9999 -9999 -9999 -9999 -9999 -9999 -9999 -9999 -9999 -9999 -9999 -9999 -9999 -9999 -9999 -9999 -9999 -9999 -9999 -9999 -9999 -9999 -9999
-9999 -9999 -9999 -9999 -9999 -9999 -9999 -9999 -9999 -9999 -9999 -9999 -9999 -9999 -9999 -9999 -9999 -9999 -9999 -9999 -9999 -9999 -9999 -9999 -9999 -9999 -9999 -9999 -9999 -9999 -9999 -9999 -9999 -9999 -9999 -9999 -9999 -9999 -9999 -9999 -9999 -9999 -9999 -9999 -9999 -9999 -9999 -9999 -9999 -9999 -9999 -9999 -9999 -9999 -9999 -9999 -9999 -9999 -9999 -9999 -9999 -9999 -9999 -9999 -9999 -9999 -9999 -9999 -9999 -9999 -9999 -9999 -9999 -9999 -9999 -9999 -9999 -9999 -9999 -9999 -9999 -9999 -9999 -9999 -9999 2.61495E-2 2.61937E-2 2.62602E-2 2.61827E-2 2.34783E-2 2.32093E-2 2.3023E-2 2.10209E-2 2.39478E-2 2.77805E-2 3.02174E-2 2.98919E-2 2.9911E-2 3.00551E-2 2.90304E-2 2.79521E-2 2.79942E-2 2.6938E-2 2.67655E-2 2.52059E-2 2.49881E-2 2.38899E-2 2.49258E-2 2.35827E-2 2.48171E-2 2.48729E-2 2.6055E-2 2.58693E-2 2.80178E-2 4.14225E-2 5.34924E-2 5.40054E-2 5.06476E-2 4.8066E-2 3.77212E-2 3.8283E-2 2.97207E-2 2.64855E-2 2.88162E-2 3.46099E-2 3.99097E-2 3.94529E-2 3.80414E-2 3.6497E-2 3.51679E-2 3.21443E-2 2.84063E-2 2.20255E-2 1.8352E-2 1.59471E-2 1.573E-2 1.07629E-2 1.19863E-2 7.2176E-3 4.7306E-3 4.95688E-3 4.19324E-3 3.09043E-3 3.03731E-3 2.66791E-3 1.78439E-3 2.57709E-3 2.802E-3 2.20324E-3 3.74668E-3 4.91498E-3 5.71111E-3 4.85947E-3 4.96816E-3 6.62605E-3 8.78378E-3 5.18069E-3 3.79778E-3 5.01277E-3 2.36318E-3 1.77658E-3 1.92773E-3 2.0285E-3 3.08244E-3 3.29547E-3 5.13529E-3 4.50389E-3 5.06803E-3 5.15859E-3 5.06634E-3 4.82825E-3 4.52845E-3 5.12228E-3 5.92832E-3 4.97412E-3 3.10781E-3 3.57474E-3 1.63199E-3 1.2936E-3 1.31226E-3 1.30492E-3 1.01262E-3 1.21127E-3 1.82918E-3 1.86124E-3 1.36263E-3 1.4407E-3 1.10452E-3 1.72116E-3 1.44494E-3 8.95461E-4 1.26843E-3 1.67794E-3 2.08147E-3 4.16232E-3 8.55043E-3 1.30823E-2 1.37779E-2 8.08063E-3 5.4019E-3 6.73154E-3 7.89528E-3 1.63266E-2 2.46463E-2 1.0323E-2 8.73061E-3 7.70761E-3 6.46738E-3 5.87918E-3 4.29092E-3 3.34361E-3 2.82831E-3 3.1613E-3 3.94008E-3 3.73187E-3 4.44054E-3 7.48121E-3 7.99129E-3 5.52928E-3 3.54523E-3 5.65844E-3 1.15738E-2 1.21417E-2 1.21835E-2 1.68362E-2 1.75747E-2 1.88094E-2 3.62044E-2 3.97033E-2 2.0737E-2 1.81134E-2 2.20303E-2 3.17155E-2 -9999 -9999 -9999 -9999 -9999 -9999 -9999 -9999 -9999 -9999 -9999 -9999 -9999 -9999 -9999 -9999 -9999 -9999 -9999 -9999 -9999 -9999 -9999 -9999 -9999 -9999 -9999 -9999 -9999 -9999 -9999
-9999 -9999 -9999 -9999 -9999 -9999 -9999 -9999 -9999 -9999 -9999 -9999 -9999 -9999 -9999 -9999 -9999 -9999 -9999 -9999 -9999 -9999 -9999 -9999 -9999 -9999 -9999 -9999 -9999 -9999 -9999 -9999 -9999 -9999 -9999 -9999 -9999 -9999 -9999 -9999 -9999 -9999 -9999 -9999 -9999 -9999 -9999 -9999 -9999 -9999 -9999 -9999 -9999 -9999 -9999 -9999 -9999 -9999 -9999 -9999 -9999 -9999 -9999 -9999 -9999 -9999 -9999 -9999 -9999 -9999 -9999 -9999 -9999 -9999 -9999 -9999 -9999 -9999 -9999 -9999 -9999 -9999 -9999 -9999 -9999 2.61605E-2 2.62159E-2 2.62935E-2 2.37496E-2 2.34901E-2 2.31394E-2 2.07412E-2 2.18807E-2 2.48366E-2 2.77727E-2 2.80492E-2 2.9989E-2 3.00163E-2 3.0157E-2 2.77792E-2 2.78151E-2 2.68072E-2 2.58541E-2 2.44863E-2 2.44752E-2 2.53556E-2 2.53083E-2 2.39683E-2 2.40305E-2 2.52046E-2 2.5228E-2 2.49581E-2 2.51225E-2 3.03133E-2 3.93034E-2 5.28482E-2 5.60364E-2 5.48711E-2 5.16416E-2 4.92357E-2 4.1982E-2 3.90198E-2 2.73419E-2 2.86534E-2 3.14756E-2 3.457E-2 3.5314E-2 3.64616E-2 3.23555E-2 3.34075E-2 3.0383E-2 2.50908E-2 2.25377E-2 1.84513E-2 1.42193E-2 8.50745E-3 7.84816E-3 9.79308E-3 8.29188E-3 7.10434E-3 5.16255E-3 3.12917E-3 2.9692E-3 4.4257E-3 3.28677E-3 2.93445E-3 4.39817E-3 3.58848E-3 4.85758E-3 4.18876E-3 4.82818E-3 8.23702E-3 5.28685E-3 4.67014E-3 5.26787E-3 8.298E-3 5.73754E-3 3.22726E-3 3.94868E-3 5.24056E-3 5.08157E-3 5.45622E-3 4.82104E-3 5.84368E-3 4.98933E-3 4.4554E-3 5.02096E-3 4.20993E-3 5.70829E-3 6.83893E-3 5.11686E-3 6.17213E-3 4.32629E-3 3.8782E-3 3.11006E-3 2.58483E-3 2.84237E-3 1.88661E-3 1.11003E-3 8.92115E-4 1.2089E-3 1.23505E-3 1.81003E-3 1.91598E-3 1.20365E-3 1.37845E-3 1.57783E-3 1.4143E-3 1.27172E-3 1.25362E-3 8.45642E-4 1.14062E-3 1.23112E-3 1.77746E-3 2.8558E-3 4.81094E-3 7.62716E-3 1.13017E-2 1.81677E-2 1.1197E-2 8.36493E-3 1.37455E-2 2.34401E-2 2.50811E-2 8.86823E-3 7.98774E-3 7.77154E-3 6.93051E-3 6.44583E-3 4.39449E-3 3.24221E-3 2.48097E-3 2.55862E-3 3.84456E-3 4.83475E-3 7.13808E-3 1.10495E-2 9.03572E-3 6.9897E-3 4.77981E-3 4.19899E-3 9.06416E-3 9.74777E-3 1.27358E-2 1.45554E-2 1.32395E-2 1.70795E-2 3.16469E-2 4.35743E-2 3.47044E-2 3.11211E-2 2.75288E-2 2.7666E-2 -9999 -9999 -9999 -9999 -9999 -9999 -9999 -9999 -9999 -9999 -9999 -9999 -9999 -9999 -9999 -9999 -9999 -9999 -9999 -9999 -9999 -9999 -9999 -9999 -9999 -9999 -9999 -9999 -9999 -9999 -9999
-9999 -9999 -9999 -9999 -9999 -9999 -9999 -9999 -9999 -9999 -9999 -9999 -9999 -9999 -9999 -9999 -9999 -9999 -9999 -9999 -9999 -9999 -9999 -9999 -9999 -9999 -9999 -9999 -9999 -9999 -9999 -9999 -9999 -9999 -9999 -9999 -9999 -9999 -9999 -9999 -9999 -9999 -9999 -9999 -9999 -9999 -9999 -9999 -9999 -9999 -9999 -9999 -9999 -9999 -9999 -9999 -9999 -9999 -9999 -9999 -9999 -9999 -9999 -9999 -9999 -9999 -9999 -9999 -9999 -9999 -9999 -9999 -9999 -9999 -9999 -9999 -9999 -9999 -9999 -9999 -9999 -9999 -9999 -9999 2.61827E-2 2.6227E-2 2.62491E-2 2.37971E-2 2.36786E-2 2.3408E-2 2.31278E-2 2.08503E-2 2.26721E-2 2.47836E-2 2.50026E-2 2.80616E-2 2.99315E-2 2.99991E-2 2.77792E-2 2.65676E-2 2.65511E-2 2.56E-2 2.41962E-2 2.43018E-2 2.44204E-2 2.45307E-2 2.42075E-2 2.42591E-2 2.54068E-2 2.55044E-2 2.41551E-2 2.52479E-2 2.68187E-2 3.97608E-2 3.97532E-2 4.80837E-2 5.42515E-2 5.37341E-2 5.22634E-2 5.05842E-2 4.64642E-2 4.27502E-2 3.0394E-2 2.89971E-2 3.37088E-2 3.17395E-2 3.50503E-2 3.45742E-2 3.44186E-2 2.98955E-2 2.93415E-2 1.96099E-2 1.66036E-2 1.46429E-2 1.38548E-2 1.14792E-2 8.1779E-3 6.35123E-3 6.79373E-3 4.86092E-3 4.70605E-3 3.66389E-3 4.3712E-3 6.45844E-3 4.48956E-3 6.0954E-3 6.93014E-3 5.50064E-3 8.40874E-3 4.99459E-3 5.24363E-3 7.45558E-3 4.69162E-3 5.53755E-3 5.12059E-3 8.00572E-3 7.62604E-3 5.67881E-3 3.55526E-3 5.75425E-3 2.94843E-3 3.98591E-3 3.94833E-3 5.73536E-3 3.75396E-3 4.41889E-3 7.34306E-3 4.78211E-3 7.73815E-3 6.11637E-3 5.64775E-3 6.0996E-3 4.36365E-3 2.98372E-3 2.93886E-3 3.14833E-3 1.46297E-3 8.88437E-4 8.18069E-4 1.0368E-3 1.35462E-3 1.72343E-3 1.33586E-3 1.2995E-3 1.39537E-3 1.07092E-3 9.43511E-4 1.15577E-3 1.85985E-3 2.70364E-3 1.71688E-3 1.79066E-3 2.07714E-3 1.80729E-3 2.87752E-3 4.18934E-3 6.53138E-3 1.14208E-2 1.89127E-2 2.06107E-2 1.54147E-2 1.8762E-2 2.59339E-2 2.09507E-2 1.60925E-2 7.23407E-3 6.13216E-3 4.15381E-3 4.59278E-3 3.80962E-3 3.84173E-3 3.23022E-3 3.03016E-3 4.32505E-3 7.2272E-3 1.08196E-2 1.57756E-2 1.67263E-2 1.53909E-2 9.65988E-3 5.63289E-3 6.39607E-3 7.0565E-3 8.28616E-3 7.23243E-3 9.34371E-3 1.58985E-2 2.72662E-2 4.11797E-2 3.78913E-2 3.73695E-2 -9999 -9999 -9999 -9999 -9999 -9999 -9999 -9999 -9999 -9999 -9999 -9999 -9999 -9999 -9999 -9999 -9999 -9999 -9999 -9999 -9999 -9999 -9999 -9999 -9999 -9999 -9999 -9999 -9999 -9999 -9999 -9999 -9999
-9999 -9999 -9999 -9999 -9999 -9999 -9999 -9999 -9999 -9999 -9999 -9999 -9999 -9999 -9999 -9999 -9999 -9999 -9999 -9999 -9999 -9999 -9999 -9999 -9999 -9999 -9999 -9999 -9999 -9999 -9999 -9999 -9999 -9999 -9999 -9999 -9999 -9999 -9999 -9999 -9999 -9999 -9999 -9999 -9999 -9999 -9999 -9999 -9999 -9999 -9999 -9999 -9999 -9999 -9999 -9999 -9999 -9999 -9999 -9999 -9999 -9999 -9999 -9999 -9999 -9999 -9999 -9999 -9999 -9999 -9999 -9999 -9999 -9999 -9999 -9999 -9999 -9999 -9999 -9999 -9999 -9999 -9999 2.62491E-2 2.62491E-2 2.62491E-2 2.38209E-2 2.37496E-2 2.35959E-2 2.33495E-2 2.09354E-2 2.17447E-2 2.20174E-2 2.1894E-2 2.59581E-2 2.99285E-2 3.16465E-2 2.92172E-2 2.67538E-2 2.64591E-2 2.53615E-2 2.29628E-2 2.312E-2 2.33046E-2 2.43661E-2 2.31624E-2 2.33282E-2 2.34411E-2 2.44428E-2 2.3163E-2 2.41403E-2 2.43806E-2 2.86655E-2 3.38101E-2 4.16763E-2 4.65285E-2 5.297E-2 5.66223E-2 5.19516E-2 5.30817E-2 4.84382E-2 4.46394E-2 3.60271E-2 2.71874E-2 3.42773E-2 3.60667E-2 3.5129E-2 3.59645E-2 3.07675E-2 2.96293E-2 2.49909E-2 2.36625E-2 1.90597E-2 1.58263E-2 1.30712E-2 1.2735E-2 9.52179E-3 6.66829E-3 5.05412E-3 4.39201E-3 3.30622E-3 4.24935E-3 6.84675E-3 8.84522E-3 6.37824E-3 7.73277E-3 8.75811E-3 6.03721E-3 1.01135E-2 5.5717E-3 4.94784E-3 7.60219E-3 8.45143E-3 1.05403E-2 9.73784E-3 8.14132E-3 4.5004E-3 5.00502E-3 6.95456E-3 3.81802E-3 2.11497E-3 2.53125E-3 4.61217E-3 3.79893E-3 2.37549E-3 3.58168E-3 5.53129E-3 3.78989E-3 5.93835E-3 4.6865E-3 3.16779E-3 4.28814E-3 3.64113E-3 2.75746E-3 2.94739E-3 2.44467E-3 1.52084E-3 1.10051E-3 8.59861E-4 1.05221E-3 1.30641E-3 1.12823E-3 9.00277E-4 8.54787E-4 1.24193E-3 1.41644E-3 1.08859E-3 1.80904E-3 2.18408E-3 2.67216E-3 3.74883E-3 2.48375E-3 3.21721E-3 3.47328E-3 4.13429E-3 4.02203E-3 5.44541E-3 1.21384E-2 2.26732E-2 2.29484E-2 1.93884E-2 2.09951E-2 2.56514E-2 1.85301E-2 1.50433E-2 1.23775E-2 8.87115E-3 8.64515E-3 9.9064E-3 7.85635E-3 8.27704E-3 3.74195E-3 3.53508E-3 4.34821E-3 6.11052E-3 8.19331E-3 1.43641E-2 1.82181E-2 2.56174E-2 1.81066E-2 9.35972E-3 6.24058E-3 4.4551E-3 5.85752E-3 9.19611E-3 1.25723E-2 1.80818E-2 2.0037E-2 3.07926E-2 -9999 -9999 -9999 -9999 -9999 -9999 -9999 -9999 -9999 -9999 -9999 -9999 -9999 -9999 -9999 -9999 -9999 -9999 -9999 -9999 -9999 -9999 -9999 -9999 -9999 -9999 -9999 -9999 -9999 -9999 -9999 -9999 -9999 -9999 -9999
-9999 -9999 -9999 -9999 -9999 -9999 -9999 -9999 -9999 -9999 -9999 -9999 -9999 -9999 -9999 -9999 -9999 -9999 -9999 -9999 -9999 -9999 -9999 -9999 -9999 -9999 -9999 -9999 -9999 -9999 -9999 -9999 -9999 -9999 -9999 -9999 -9999 -9999 -9999 -9999 -9999 -9999 -9999 -9999 -9999 -9999 -9999 -9999 -9999 -9999 -9999 -9999 -9999 -9999 -9999 -9999 -9999 -9999 -9999 -9999 -9999 -9999 -9999 -9999 -9999 -9999 -9999 -9999 -9999 -9999 -9999 -9999 -9999 -9999 -9999 -9999 -9999 -9999 -9999 -9999 -9999 -9999 2.6505E-2 2.64715E-2 2.63379E-2 2.63046E-2 2.3809E-2 2.36786E-2 2.34431E-2 2.10209E-2 2.10822E-2 2.26618E-2 2.07306E-2 2.26892E-2 2.70243E-2 3.16401E-2 3.53275E-2 2.93829E-2 2.67833E-2 2.53821E-2 2.27763E-2 2.29075E-2 2.31314E-2 2.33163E-2 2.21161E-2 2.22889E-2 2.33002E-2 2.34411E-2 2.21626E-2 2.30699E-2 2.31318E-2 2.48377E-2 3.62527E-2 3.46946E-2 3.49338E-2 4.34426E-2 5.40344E-2 5.39984E-2 5.51172E-2 5.50112E-2 5.01997E-2 4.60548E-2 3.91358E-2 2.97971E-2 3.47831E-2 3.66998E-2 3.69123E-2 3.49034E-2 2.28039E-2 2.75807E-2 2.07997E-2 1.75834E-2 1.74635E-2 1.42017E-2 1.12494E-2 7.71039E-3 5.56334E-3 6.85577E-3 9.21546E-3 5.83698E-3 3.95798E-3 4.49055E-3 8.4353E-3 1.12755E-2 1.24969E-2 6.57434E-3 9.90855E-3 6.67977E-3 8.04705E-3 1.05475E-2 1.09675E-2 1.05712E-2 1.00441E-2 7.3119E-3 5.36902E-3 4.1231E-3 3.26569E-3 2.3622E-3 4.23357E-3 3.0117E-3 1.96646E-3 1.53909E-3 3.12586E-3 1.60491E-3 1.37007E-3 1.99078E-3 3.74144E-3 3.52339E-3 4.24602E-3 3.33318E-3 2.57945E-3 2.45772E-3 2.61701E-3 2.61052E-3 2.72081E-3 1.92432E-3 1.07002E-3 1.5807E-3 1.63354E-3 1.41566E-3 9.60479E-4 1.23953E-3 8.73263E-4 6.95124E-4 9.86853E-4 1.19866E-3 1.51777E-3 2.31559E-3 3.05743E-3 3.04111E-3 4.0386E-3 5.0358E-3 3.28239E-3 5.31108E-3 7.45111E-3 5.66621E-3 4.20032E-3 6.98749E-3 1.68979E-2 2.68642E-2 2.32552E-2 1.67962E-2 2.24587E-2 1.62301E-2 1.57819E-2 1.43328E-2 1.4979E-2 1.47978E-2 1.32463E-2 1.19513E-2 8.44851E-3 8.76232E-3 5.2328E-3 4.40424E-3 5.97993E-3 8.32266E-3 8.18467E-3 1.37826E-2 2.68831E-2 3.23561E-2 1.81351E-2 9.38363E-3 6.97142E-3 7.94397E-3 1.27429E-2 2.10987E-2 2.11074E-2 2.08616E-2 3.55591E-2 -9999 -9999 -9999 -9999 -9999 -9999 -9999 -9999 -9999 -9999 -9999 -9999 -9999 -9999 -9999 -9999 -9999 -9999 -9999 -9999 -9999 -9999 -9999 -9999 -9999 -9999 -9999 -9999 -9999 -9999 -9999 -9999 -9999 -9999 -9999
-9999 -9999 -9999 -9999 -9999 -9999 -9999 -9999 -9999 -9999 -9999 -9999 -9999 -9999 -9999 -9999 -9999 -9999 -9999 -9999 -9999 -9999 -9999 -9999 -9999 -9999 -9999 -9999 -9999 -9999 -9999 -9999 -9999 -9999 -9999 -9999 -9999 -9999 -9999 -9999 -9999 -9999 -9999 -9999 -9999 -9999 -9999 -9999 -9999 -9999 -9999 -9999 -9999 -9999 -9999 -9999 -9999 -9999 -9999 -9999 -9999 -9999 -9999 -9999 -9999 -9999 -9999 -9999 -9999 -9999 -9999 -9999 -9999 -9999 -9999 -9999 -9999 -9999 -9999 -9999 -9999 -9999 2.68206E-2 2.66621E-2 2.64381E-2 2.39164E-2 2.37852E-2 2.35841E-2 2.10699E-2 2.09598E-2 2.11437E-2 2.19376E-2 2.06741E-2 2.28026E-2 2.80492E-2 3.3228E-2 3.54002E-2 2.84737E-2 2.57394E-2 2.2798E-2 2.18739E-2 2.21136E-2 2.23744E-2 2.11821E-2 2.21161E-2 2.22889E-2 2.24813E-2 2.21465E-2 2.22113E-2 2.21626E-2 2.23096E-2 2.50336E-2 3.96154E-2 4.88039E-2 4.6465E-2 5.02909E-2 4.87606E-2 5.14065E-2 5.82595E-2 5.64625E-2 5.14277E-2 4.53679E-2 4.02925E-2 3.03039E-2 3.22062E-2 3.77434E-2 3.3172E-2 3.15488E-2 2.60287E-2 2.53426E-2 2.07573E-2 1.61042E-2 2.00347E-2 1.6103E-2 1.11307E-2 9.80715E-3 7.90995E-3 9.86656E-3 1.13754E-2 6.58695E-3 6.5842E-3 6.02111E-3 9.07924E-3 1.36052E-2 1.05199E-2 8.17254E-3 7.94845E-3 9.59731E-3 1.17117E-2 8.51558E-3 7.76751E-3 5.90089E-3 3.91796E-3 5.41058E-3 3.29109E-3 3.92609E-3 2.05679E-3 2.10067E-3 3.06481E-3 2.84108E-3 2.43277E-3 1.27012E-3 1.65637E-3 1.31507E-3 1.37908E-3 1.69055E-3 2.38732E-3 2.78448E-3 3.66552E-3 4.04758E-3 3.43202E-3 2.2097E-3 1.76449E-3 2.09649E-3 1.66906E-3 1.84675E-3 1.25748E-3 9.72918E-4 1.29722E-3 1.07978E-3 9.26111E-4 1.17063E-3 9.35081E-4 9.57515E-4 1.39118E-3 9.9988E-4 1.44633E-3 1.8211E-3 2.4833E-3 3.47942E-3 4.91608E-3 8.52959E-3 6.41203E-3 5.83128E-3 1.06666E-2 9.22683E-3 6.63383E-3 7.5372E-3 8.45184E-3 1.49226E-2 3.06994E-2 2.93775E-2 2.47025E-2 1.81009E-2 1.53128E-2 1.47243E-2 1.93337E-2 1.68336E-2 1.68292E-2 1.18025E-2 8.6047E-3 8.65967E-3 5.90715E-3 4.27497E-3 4.03325E-3 5.48416E-3 5.81373E-3 1.07523E-2 2.16599E-2 3.80635E-2 2.07361E-2 1.16977E-2 1.21646E-2 1.16333E-2 1.46552E-2 2.05719E-2 3.85244E-2 4.49683E-2 -9999 -9999 -9999 -9999 -9999 -9999 -9999 -9999 -9999 -9999 -9999 -9999 -9999 -9999 -9999 -9999 -9999 -9999 -9999 -9999 -9999 -9999 -9999 -9999 -9999 -9999 -9999 -9999 -9999 -9999 -9999 -9999 -9999 -9999 -9999 -9999
-9999 -9999 -9999 -9999 -9999 -9999 -9999 -9999 -9999 -9999 -9999 -9999 -9999 -9999 -9999 -9999 -9999 -9999 -9999 -9999 -9999 -9999 -9999 -9999 -9999 -9999 -9999 -9999 -9999 -9999 -9999 -9999 -9999 -9999 -9999 -9999 -9999 -9999 -9999 -9999 -9999 -9999 -9999 -9999 -9999 -9999 -9999 -9999 -9999 -9999 -9999 -9999 -9999 -9999 -9999 -9999 -9999 -9999 -9999 -9999 -9999 -9999 -9999 -9999 -9999 -9999 -9999 -9999 -9999 -9999 -9999 -9999 -9999 -9999 -9999 -9999 -9999 -9999 -9999 -9999 -9999 2.7408E-2 2.75023E-2 2.67072E-2 2.40486E-2 2.39763E-2 2.3809E-2 2.12796E-2 2.03923E-2 2.10699E-2 2.12672E-2 1.98974E-2 2.06177E-2 2.3737E-2 2.79521E-2 3.53515E-2 3.34398E-2 2.75091E-2 2.32463E-2 2.18034E-2 2.107E-2 2.14223E-2 2.02962E-2 2.12267E-2 2.14081E-2 2.15786E-2 2.11496E-2 2.13502E-2 2.14012E-2 2.13164E-2 2.10927E-2 2.51452E-2 3.48534E-2 4.27158E-2 3.87096E-2 4.2055E-2 4.92147E-2 4.99413E-2 5.47548E-2 5.25159E-2 4.8665E-2 4.46742E-2 4.11652E-2 3.29759E-2 3.22062E-2 3.51091E-2 3.3319E-2 2.72343E-2 2.7587E-2 2.2474E-2 2.29608E-2 1.65277E-2 1.92901E-2 1.86436E-2 1.24776E-2 1.32268E-2 1.0295E-2 1.37208E-2 1.30346E-2 1.15474E-2 6.50115E-3 8.85342E-3 9.70543E-3 1.0384E-2 1.32596E-2 1.35809E-2 1.42495E-2 1.29257E-2 1.07335E-2 5.86114E-3 4.8676E-3 6.41869E-3 3.21113E-3 3.39576E-3 2.6327E-3 2.81149E-3 1.27086E-3 1.11079E-3 1.51786E-3 2.19706E-3 1.22676E-3 8.10201E-4 1.06793E-3 1.44672E-3 1.99754E-3 1.47341E-3 2.34436E-3 4.36289E-3 5.15205E-3 4.2546E-3 2.82632E-3 2.07212E-3 2.43442E-3 2.66828E-3 1.91236E-3 1.66411E-3 1.35853E-3 9.54809E-4 1.06091E-3 1.01568E-3 1.01993E-3 1.08203E-3 9.82584E-4 1.10131E-3 1.40291E-3 8.53422E-4 7.98949E-4 9.79144E-4 1.234E-3 1.52737E-3 2.71911E-3 4.90418E-3 7.50181E-3 1.08498E-2 1.31862E-2 1.61923E-2 1.00651E-2 1.41179E-2 1.41607E-2 1.05133E-2 1.49693E-2 2.17239E-2 2.90774E-2 1.96364E-2 2.17261E-2 2.07466E-2 1.9875E-2 1.57378E-2 1.31333E-2 1.3492E-2 1.18731E-2 1.28129E-2 5.98797E-3 4.28758E-3 2.80522E-3 3.60961E-3 5.18817E-3 1.20827E-2 2.81687E-2 5.97141E-2 3.41208E-2 1.21301E-2 1.72438E-2 2.28589E-2 3.71588E-2 4.02256E-2 -9999 -9999 -9999 -9999 -9999 -9999 -9999 -9999 -9999 -9999 -9999 -9999 -9999 -9999 -9999 -9999 -9999 -9999 -9999 -9999 -9999 -9999 -9999 -9999 -9999 -9999 -9999 -9999 -9999 -9999 -9999 -9999 -9999 -9999 -9999 -9999 -9999 -9999
-9999 -9999 -9999 -9999 -9999 -9999 -9999 -9999 -9999 -9999 -9999 -9999 -9999 -9999 -9999 -9999 -9999 -9999 -9999 -9999 -9999 -9999 -9999 -9999 -9999 -9999 -9999 -9999 -9999 -9999 -9999 -9999 -9999 -9999 -9999 -9999 -9999 -9999 -9999 -9999 -9999 -9999 -9999 -9999 -9999 -9999 -9999 -9999 -9999 -9999 -9999 -9999 -9999 -9999 -9999 -9999 -9999 -9999 -9999 -9999 -9999 -9999 -9999 -9999 -9999 -9999 -9999 -9999 -9999 -9999 -9999 -9999 -9999 -9999 -9999 -9999 -9999 -9999 -9999 -9999 -9999 2.64604E-2 2.65946E-2 2.40848E-2 2.40004E-2 2.39404E-2 2.37971E-2 2.0617E-2 2.0366E-2 2.12301E-2 2.03015E-2 2.097E-2 2.16941E-2 2.49013E-2 3.03026E-2 3.54208E-2 3.10804E-2 2.55302E-2 2.22241E-2 2.08936E-2 2.10573E-2 1.9981E-2 2.04043E-2 2.06736E-2 2.08533E-2 2.03108E-2 2.04654E-2 2.06409E-2 2.13842E-2 2.00399E-2 2.04428E-2 2.41847E-2 3.44613E-2 3.31118E-2 2.91439E-2 3.13865E-2 3.67791E-2 4.29599E-2 4.66232E-2 5.02052E-2 4.90462E-2 4.42989E-2 4.12389E-2 3.3429E-2 3.19869E-2 3.41551E-2 2.95456E-2 2.51884E-2 2.49641E-2 1.99498E-2 1.73541E-2 1.64346E-2 1.90025E-2 2.22129E-2 1.64386E-2 1.51553E-2 1.24432E-2 1.331E-2 1.62233E-2 1.28192E-2 8.05822E-3 1.06373E-2 1.47409E-2 1.12696E-2 1.5953E-2 1.39967E-2 9.52656E-3 8.06662E-3 7.85058E-3 6.32921E-3 3.762E-3 4.24974E-3 2.60934E-3 2.0135E-3 1.396E-3 1.23682E-3 7.38007E-4 5.36244E-4 8.52962E-4 1.08859E-3 8.97159E-4 8.2403E-4 1.53981E-3 2.38014E-3 3.37574E-3 2.33716E-3 2.66553E-3 4.54636E-3 5.30175E-3 3.38446E-3 2.62249E-3 1.96813E-3 1.66271E-3 2.06567E-3 1.16451E-3 1.10249E-3 1.31128E-3 1.03246E-3 1.03681E-3 1.33703E-3 1.12782E-3 1.07988E-3 8.72019E-4 9.89392E-4 1.37695E-3 1.26662E-3 1.2734E-3 1.50857E-3 1.33323E-3 1.62936E-3 1.7378E-3 2.05265E-3 3.58145E-3 5.74883E-3 9.31851E-3 1.47635E-2 2.12225E-2 2.3549E-2 2.72846E-2 2.52692E-2 1.95675E-2 1.77109E-2 3.09506E-2 2.60781E-2 1.98559E-2 1.61597E-2 1.42134E-2 1.48395E-2 1.8332E-2 2.20877E-2 2.19362E-2 1.56035E-2 4.04133E-3 3.40581E-3 3.82885E-3 4.14762E-3 5.19588E-3 1.308E-2 3.56892E-2 5.95806E-2 3.66276E-2 1.24417E-2 1.62394E-2 4.08813E-2 4.96335E-2 -9999 -9999 -9999 -9999 -9999 -9999 -9999 -9999 -9999 -9999 -9999 -9999 -9999 -9999 -9999 -9999 -9999 -9999 -9999 -9999 -9999 -9999 -9999 -9999 -9999 -9999 -9999 -9999 -9999 -9999 -9999 -9999 -9999 -9999 -9999 -9999 -9999 -9999 -9999
-9999 -9999 -9999 -9999 -9999 -9999 -9999 -9999 -9999 -9999 -9999 -9999 -9999 -9999 -9999 -9999 -9999 -9999 -9999 -9999 -9999 -9999 -9999 -9999 -9999 -9999 -9999 -9999 -9999 -9999 -9999 -9999 -9999 -9999 -9999 -9999 -9999 -9999 -9999 -9999 -9999 -9999 -9999 -9999 -9999 -9999 -9999 -9999 -9999 -9999 -9999 -9999 -9999 -9999 -9999 -9999 -9999 -9999 -9999 -9999 -9999 -9999 -9999 -9999 -9999 -9999 -9999 -9999 -9999 -9999 -9999 -9999 -9999 -9999 -9999 -9999 -9999 -9999 -9999 -9999 2.62159E-2 2.63046E-2 2.63935E-2 2.39763E-2 2.38805E-2 2.37971E-2 2.14544E-2 2.05771E-2 2.03791E-2 1.93532E-2 2.13661E-2 2.306E-2 2.3992E-2 2.56216E-2 3.04507E-2 3.21018E-2 2.8934E-2 2.43362E-2 2.13161E-2 2.01585E-2 1.89176E-2 1.94178E-2 1.98859E-2 2.07874E-2 1.96112E-2 1.97535E-2 2.05702E-2 2.06232E-2 1.92961E-2 1.93512E-2 2.07097E-2 2.44638E-2 3.27572E-2 2.36753E-2 2.55582E-2 2.7007E-2 2.89013E-2 3.18482E-2 4.21622E-2 4.88917E-2 4.9338E-2 4.68626E-2 3.83249E-2 3.52171E-2 3.21522E-2 3.11802E-2 3.1953E-2 2.99084E-2 2.5796E-2 1.86115E-2 2.2961E-2 1.83621E-2 2.41214E-2 2.31656E-2 1.98246E-2 1.29907E-2 1.59305E-2 1.72286E-2 1.76114E-2 9.54208E-3 1.33096E-2 1.39397E-2 1.38458E-2 1.80162E-2 1.34004E-2 1.17963E-2 7.51555E-3 4.11875E-3 3.91124E-3 3.3075E-3 2.5299E-3 1.96621E-3 2.02954E-3 1.31953E-3 9.54594E-4 6.73173E-4 6.48703E-4 7.24391E-4 1.03016E-3 7.96953E-4 9.11664E-4 1.15602E-3 1.55639E-3 2.10815E-3 3.26695E-3 4.61476E-3 4.38521E-3 5.63955E-3 5.22943E-3 2.66503E-3 1.67934E-3 1.42521E-3 1.28489E-3 2.06973E-3 1.20012E-3 1.05879E-3 1.32691E-3 1.06974E-3 1.10391E-3 1.25507E-3 1.25195E-3 1.2732E-3 8.57593E-4 8.92477E-4 1.09781E-3 1.91934E-3 1.46655E-3 1.8005E-3 2.22451E-3 2.98983E-3 3.57768E-3 3.83935E-3 4.25054E-3 4.35557E-3 6.60887E-3 1.00233E-2 1.35957E-2 1.5241E-2 1.58026E-2 2.58306E-2 2.93894E-2 1.9679E-2 2.86225E-2 3.40079E-2 2.02875E-2 1.60053E-2 2.04315E-2 2.20512E-2 2.41224E-2 3.00941E-2 1.60981E-2 1.33927E-2 1.035E-2 1.55731E-2 1.44896E-2 8.85335E-3 6.56496E-3 1.07523E-2 4.3738E-2 5.29387E-2 2.35311E-2 1.40583E-2 1.72069E-2 4.5895E-2 -9999 -9999 -9999 -9999 -9999 -9999 -9999 -9999 -9999 -9999 -9999 -9999 -9999 -9999 -9999 -9999 -9999 -9999 -9999 -9999 -9999 -9999 -9999 -9999 -9999 -9999 -9999 -9999 -9999 -9999 -9999 -9999 -9999 -9999 -9999 -9999 -9999 -9999 -9999 -9999
-9999 -9999 -9999 -9999 -9999 -9999 -9999 -9999 -9999 -9999 -9999 -9999 -9999 -9999 -9999 -9999 -9999 -9999 -9999 -9999 -9999 -9999 -9999 -9999 -9999 -9999 -9999 -9999 -9999 -9999 -9999 -9999 -9999 -9999 -9999 -9999 -9999 -9999 -9999 -9999 -9999 -9999 -9999 -9999 -9999 -9999 -9999 -9999 -9999 -9999 -9999 -9999 -9999 -9999 -9999 -9999 -9999 -9999 -9999 -9999 -9999 -9999 -9999 -9999 -9999 -9999 -9999 -9999 -9999 -9999 -9999 -9999 -9999 -9999 -9999 -9999 -9999 -9999 -9999 -9999 2.63046E-2 2.64158E-2 2.40727E-2 2.40606E-2 2.38925E-2 2.08319E-2 2.07509E-2 2.05771E-2 2.04054E-2 1.90182E-2 2.18639E-2 2.52931E-2 2.67892E-2 2.92418E-2 3.08291E-2 3.0485E-2 2.69044E-2 2.33358E-2 2.05974E-2 1.81524E-2 1.84907E-2 1.9592E-2 2.00203E-2 1.89216E-2 1.97356E-2 1.98984E-2 1.99903E-2 1.86979E-2 1.8679E-2 1.86979E-2 1.99827E-2 2.29776E-2 2.71138E-2 2.23889E-2 2.42038E-2 2.69224E-2 2.90288E-2 3.6537E-2 4.85164E-2 4.66278E-2 4.58728E-2 4.59774E-2 3.96146E-2 3.57883E-2 3.38785E-2 3.27085E-2 3.16828E-2 2.63054E-2 2.58416E-2 2.11327E-2 2.46743E-2 2.33019E-2 2.08724E-2 2.47957E-2 2.50023E-2 1.76701E-2 2.15011E-2 1.75658E-2 1.20269E-2 9.91322E-3 1.39397E-2 1.70959E-2 1.95901E-2 1.36453E-2 8.05268E-3 8.63526E-3 8.10407E-3 5.90346E-3 5.34092E-3 4.97214E-3 3.64894E-3 2.65648E-3 1.94614E-3 1.57859E-3 8.0935E-4 6.66255E-4 1.24482E-3 1.55779E-3 2.13106E-3 1.69491E-3 1.98214E-3 1.38863E-3 2.12204E-3 3.14895E-3 4.53137E-3 6.14079E-3 6.11237E-3 6.05689E-3 4.76904E-3 2.53763E-3 1.48892E-3 1.42933E-3 1.22617E-3 1.09124E-3 1.52948E-3 1.01473E-3 1.33525E-3 8.64138E-4 6.83487E-4 9.6274E-4 1.45851E-3 1.26158E-3 1.00728E-3 1.3807E-3 1.41365E-3 2.43716E-3 2.26574E-3 1.48438E-3 1.95408E-3 2.89365E-3 4.64487E-3 5.22173E-3 6.09972E-3 6.36527E-3 6.9249E-3 1.60569E-2 2.90565E-2 2.4094E-2 2.53903E-2 2.26403E-2 2.56365E-2 2.57269E-2 3.26188E-2 3.50079E-2 2.88813E-2 2.34459E-2 3.57328E-2 3.46662E-2 2.0294E-2 1.84262E-2 2.18749E-2 2.77997E-2 2.56157E-2 4.72686E-2 3.98382E-2 3.74657E-2 2.38398E-2 1.37924E-2 5.11198E-2 4.71382E-2 2.17156E-2 1.53488E-2 2.73396E-2 -9999 -9999 -9999 -9999 -9999 -9999 -9999 -9999 -9999 -9999 -9999 -9999 -9999 -9999 -9999 -9999 -9999 -9999 -9999 -9999 -9999 -9999 -9999 -9999 -9999 -9999 -9999 -9999 -9999 -9999 -9999 -9999 -9999 -9999 -9999 -9999 -9999 -9999 -9999 -9999 -9999
-9999 -9999 -9999 -9999 -9999 -9999 -9999 -9999 -9999 -9999 -9999 -9999 -9999 -9999 -9999 -9999 -9999 -9999 -9999 -9999 -9999 -9999 -9999 -9999 -9999 -9999 -9999 -9999 -9999 -9999 -9999 -9999 -9999 -9999 -9999 -9999 -9999 -9999 -9999 -9999 -9999 -9999 -9999 -9999 -9999 -9999 -9999 -9999 -9999 -9999 -9999 -9999 -9999 -9999 -9999 -9999 -9999 -9999 -9999 -9999 -9999 -9999 -9999 -9999 -9999 -9999 -9999 -9999 -9999 -9999 -9999 -9999 -9999 -9999 -9999 -9999 -9999 -9999 -9999 2.63379E-2 2.64604E-2 2.41576E-2 2.42185E-2 2.41941E-2 2.40606E-2 2.09407E-2 2.06972E-2 2.05373E-2 1.86193E-2 2.00194E-2 2.36668E-2 2.60911E-2 2.94353E-2 3.09761E-2 3.13732E-2 2.94534E-2 2.56488E-2 2.23398E-2 1.9036E-2 1.82128E-2 1.86815E-2 1.92142E-2 1.82481E-2 1.91045E-2 1.93106E-2 1.94639E-2 1.8812E-2 1.8812E-2 1.87168E-2 1.86601E-2 1.77293E-2 1.99172E-2 2.13489E-2 2.31258E-2 2.40574E-2 2.52734E-2 2.93123E-2 3.71015E-2 5.00009E-2 4.67484E-2 3.70714E-2 4.67522E-2 4.03858E-2 3.66365E-2 3.42026E-2 2.65195E-2 2.34793E-2 2.25907E-2 1.93702E-2 2.50993E-2 2.49057E-2 2.45525E-2 1.9926E-2 2.42195E-2 1.70876E-2 2.18483E-2 1.31127E-2 1.15223E-2 1.00449E-2 1.50121E-2 1.72821E-2 1.92491E-2 1.52823E-2 8.28655E-3 7.2967E-3 7.48836E-3 5.68897E-3 4.39771E-3 4.33255E-3 2.59309E-3 2.02766E-3 1.7315E-3 1.72099E-3 1.53412E-3 9.12641E-4 9.8583E-4 1.64385E-3 2.75852E-3 3.3774E-3 3.22415E-3 3.79795E-3 2.07289E-3 2.95609E-3 5.11556E-3 4.60341E-3 6.72609E-3 7.0315E-3 6.43748E-3 3.78106E-3 2.30082E-3 1.48563E-3 1.24906E-3 8.62348E-4 6.54064E-4 6.42104E-4 6.41181E-4 8.87114E-4 6.11813E-4 6.19067E-4 9.4518E-4 1.63366E-3 1.62201E-3 1.53637E-3 1.77323E-3 2.02598E-3 1.95089E-3 3.07764E-3 3.07251E-3 2.10222E-3 2.13244E-3 3.08408E-3 2.83577E-3 3.41402E-3 5.86043E-3 8.70629E-3 1.45037E-2 2.40206E-2 2.31792E-2 1.04355E-2 1.54562E-2 1.77003E-2 1.69995E-2 1.68482E-2 1.91709E-2 4.38414E-2 3.83448E-2 4.23961E-2 2.31399E-2 1.8681E-2 2.49752E-2 3.02465E-2 4.90354E-2 4.09467E-2 4.3287E-2 3.15364E-2 4.64338E-2 5.65259E-2 5.51413E-2 4.89556E-2 4.43769E-2 1.80759E-2 1.60357E-2 4.11498E-2 -9999 -9999 -9999 -9999 -9999 -9999 -9999 -9999 -9999 -9999 -9999 -9999 -9999 -9999 -9999 -9999 -9999 -9999 -9999 -9999 -9999 -9999 -9999 -9999 -9999 -9999 -9999 -9999 -9999 -9999 -9999 -9999 -9999 -9999 -9999 -9999 -9999 -9999 -9999 -9999 -9999
-9999 -9999 -9999 -9999 -9999 -9999 -9999 -9999 -9999 -9999 -9999 -9999 -9999 -9999 -9999 -9999 -9999 -9999 -9999 -9999 -9999 -9999 -9999 -9999 -9999 -9999 -9999 -9999 -9999 -9999 -9999 -9999 -9999 -9999 -9999 -9999 -9999 -9999 -9999 -9999 -9999 -9999 -9999 -9999 -9999 -9999 -9999 -9999 -9999 -9999 -9999 -9999 -9999 -9999 -9999 -9999 -9999 -9999 -9999 -9999 -9999 -9999 -9999 -9999 -9999 -9999 -9999 -9999 -9999 -9999 -9999 -9999 -9999 -9999 -9999 -9999 -9999 -9999 2.63379E-2 2.64158E-2 2.6561E-2 2.42552E-2 2.42797E-2 2.36711E-2 2.1927E-2 2.16439E-2 2.07106E-2 1.8525E-2 1.88101E-2 2.09412E-2 2.46308E-2 2.73164E-2 3.09662E-2 3.26761E-2 3.15637E-2 2.80729E-2 2.46531E-2 2.13573E-2 1.81826E-2 1.7635E-2 1.8795E-2 1.79411E-2 1.83407E-2 1.92163E-2 1.94639E-2 1.82438E-2 1.83228E-2 1.8303E-2 1.81267E-2 1.66646E-2 1.68735E-2 1.813E-2 2.09167E-2 2.28939E-2 2.00718E-2 2.21688E-2 2.70677E-2 3.45381E-2 4.79559E-2 4.31835E-2 4.17907E-2 4.69734E-2 3.89647E-2 3.52875E-2 3.05973E-2 2.77195E-2 2.19037E-2 2.42204E-2 2.74966E-2 2.83288E-2 2.81291E-2 2.35741E-2 2.34885E-2 2.34291E-2 1.45497E-2 1.97678E-2 2.16364E-2 2.0085E-2 1.89965E-2 2.10103E-2 1.93686E-2 1.36722E-2 8.55616E-3 1.06729E-2 6.68464E-3 5.53727E-3 5.54968E-3 2.93011E-3 3.63479E-3 2.6531E-3 1.91603E-3 1.08297E-3 9.14095E-4 1.24874E-3 1.43393E-3 1.56316E-3 1.21447E-3 1.5048E-3 2.60669E-3 5.03291E-3 5.05444E-3 4.27419E-3 3.82792E-3 6.62653E-3 8.00076E-3 7.80558E-3 7.14324E-3 4.56518E-3 3.05152E-3 2.32891E-3 1.516E-3 1.01322E-3 9.07006E-4 7.39662E-4 6.65516E-4 8.01346E-4 7.95658E-4 1.01512E-3 8.2086E-4 1.12297E-3 1.73189E-3 1.62566E-3 1.97906E-3 2.06362E-3 2.35507E-3 2.64357E-3 3.75168E-3 5.71979E-3 6.58695E-3 4.52332E-3 4.61193E-3 3.79723E-3 4.51731E-3 8.15175E-3 6.43931E-3 9.4516E-3 1.38716E-2 1.28775E-2 9.18422E-3 6.85697E-3 1.23493E-2 1.30056E-2 1.34285E-2 1.21634E-2 1.57705E-2 1.51971E-2 1.53665E-2 4.40537E-2 4.12688E-2 4.60937E-2 4.93023E-2 4.11846E-2 3.46208E-2 3.81249E-2 4.56288E-2 2.96588E-2 3.16294E-2 3.34295E-2 4.89735E-2 3.20661E-2 1.73701E-2 2.14291E-2 4.74874E-2 -9999 -9999 -9999 -9999 -9999 -9999 -9999 -9999 -9999 -9999 -9999 -9999 -9999 -9999 -9999 -9999 -9999 -9999 -9999 -9999 -9999 -9999 -9999 -9999 -9999 -9999 -9999 -9999 -9999 -9999 -9999 -9999 -9999 -9999 -9999 -9999 -9999 -9999 -9999 -9999 -9999
-9999 -9999 -9999 -9999 -9999 -9999 -9999 -9999 -9999 -9999 -9999 -9999 -9999 -9999 -9999 -9999 -9999 -9999 -9999 -9999 -9999 -9999 -9999 -9999 -9999 -9999 -9999 -9999 -9999 -9999 -9999 -9999 -9999 -9999 -9999 -9999 -9999 -9999 -9999 -9999 -9999 -9999 -9999 -9999 -9999 -9999 -9999 -9999 -9999 -9999 -9999 -9999 -9999 -9999 -9999 -9999 -9999 -9999 -9999 -9999 -9999 -9999 -9999 -9999 -9999 -9999 -9999 -9999 -9999 -9999 -9999 -9999 -9999 -9999 -9999 -9999 -9999 -9999 2.64269E-2 2.65162E-2 2.42307E-2 2.43289E-2 2.43289E-2 2.14862E-2 2.14147E-2 2.17205E-2 2.07106E-2 1.8525E-2 1.8879E-2 2.0513E-2 2.31223E-2 2.74815E-2 3.21734E-2 3.43756E-2 3.15788E-2 2.76849E-2 2.39601E-2 1.91627E-2 1.74945E-2 1.77141E-2 1.68871E-2 1.7471E-2 1.83967E-2 1.87607E-2 1.75517E-2 1.76908E-2 1.77713E-2 1.77511E-2 1.62236E-2 1.61853E-2 1.67779E-2 1.71866E-2 1.92006E-2 1.96989E-2 2.02568E-2 2.19653E-2 2.52295E-2 3.19497E-2 3.84321E-2 4.38466E-2 4.07409E-2 4.63933E-2 3.94756E-2 3.21465E-2 3.04259E-2 3.08856E-2 2.84971E-2 2.87828E-2 2.5398E-2 2.6007E-2 2.31488E-2 2.38366E-2 2.27901E-2 1.96552E-2 1.63758E-2 1.90077E-2 1.89711E-2 1.84918E-2 1.92771E-2 1.28419E-2 9.61752E-3 1.20277E-2 8.25413E-3 6.7068E-3 4.7153E-3 2.96188E-3 2.3622E-3 1.99295E-3 2.59465E-3 1.96821E-3 1.60592E-3 1.06756E-3 1.21133E-3 1.83387E-3 2.83829E-3 3.55915E-3 2.10656E-3 9.95599E-4 2.03183E-3 5.21562E-3 7.74871E-3 9.25953E-3 9.22329E-3 6.35916E-3 7.55964E-3 8.08224E-3 5.9536E-3 5.24181E-3 3.79128E-3 3.06702E-3 2.14058E-3 1.32608E-3 7.18265E-4 8.21906E-4 7.81838E-4 6.92394E-4 6.89673E-4 7.79729E-4 1.00531E-3 1.58427E-3 2.37483E-3 2.08554E-3 2.27723E-3 1.92598E-3 1.83185E-3 1.90265E-3 2.36196E-3 3.42124E-3 6.18511E-3 9.01991E-3 9.66343E-3 8.20221E-3 6.75241E-3 4.4972E-3 1.06862E-2 1.15147E-2 7.53132E-3 8.61296E-3 6.65166E-3 3.84297E-3 7.16272E-3 6.90616E-3 6.25383E-3 5.63197E-3 6.70415E-3 1.01436E-2 1.35942E-2 2.03042E-2 1.44028E-2 1.66514E-2 2.90599E-2 2.21512E-2 2.00568E-2 2.56525E-2 2.56318E-2 3.18185E-2 5.094E-2 3.22203E-2 3.97988E-2 3.48663E-2 2.19185E-2 3.24272E-2 4.25511E-2 -9999 -9999 -9999 -9999 -9999 -9999 -9999 -9999 -9999 -9999 -9999 -9999 -9999 -9999 -9999 -9999 -9999 -9999 -9999 -9999 -9999 -9999 -9999 -9999 -9999 -9999 -9999 -9999 -9999 -9999 -9999 -9999 -9999 -9999 -9999 -9999 -9999 -9999 -9999 -9999 -9999
-9999 -9999 -9999 -9999 -9999 -9999 -9999 -9999 -9999 -9999 -9999 -9999 -9999 -9999 -9999 -9999 -9999 -9999 -9999 -9999 -9999 -9999 -9999 -9999 -9999 -9999 -9999 -9999 -9999 -9999 -9999 -9999 -9999 -9999 -9999 -9999 -9999 -9999 -9999 -9999 -9999 -9999 -9999 -9999 -9999 -9999 -9999 -9999 -9999 -9999 -9999 -9999 -9999 -9999 -9999 -9999 -9999 -9999 -9999 -9999 -9999 -9999 -9999 -9999 -9999 -9999 -9999 -9999 -9999 -9999 -9999 -9999 -9999 -9999 -9999 -9999 -9999 2.66508E-2 2.66508E-2 2.4292E-2 2.37813E-2 2.38787E-2 2.39208E-2 2.16161E-2 2.1429E-2 2.11335E-2 1.87279E-2 1.84848E-2 1.87689E-2 1.85678E-2 2.16891E-2 2.66199E-2 3.21217E-2 3.43218E-2 3.21371E-2 2.7757E-2 2.21637E-2 1.85514E-2 1.69904E-2 1.72513E-2 1.69557E-2 1.74527E-2 1.78652E-2 1.73184E-2 1.7532E-2 1.76708E-2 1.77511E-2 1.63589E-2 1.62814E-2 1.61853E-2 1.62045E-2 1.64964E-2 1.71708E-2 2.25947E-2 2.66042E-2 2.46627E-2 2.53576E-2 2.94641E-2 2.8696E-2 4.06473E-2 3.81845E-2 4.17645E-2 3.70782E-2 3.63281E-2 3.04871E-2 2.47231E-2 2.8664E-2 2.84871E-2 2.28768E-2 2.04111E-2 2.35506E-2 1.9745E-2 1.91271E-2 1.30668E-2 1.11072E-2 1.13105E-2 1.22575E-2 1.5398E-2 1.54941E-2 1.57088E-2 9.72691E-3 1.09115E-2 1.06434E-2 6.64061E-3 3.73282E-3 2.19613E-3 2.944E-3 2.31778E-3 2.44574E-3 3.02174E-3 2.01808E-3 2.30908E-3 1.56653E-3 2.148E-3 3.56877E-3 4.96186E-3 2.00356E-3 8.64439E-4 1.52186E-3 2.3552E-3 2.90499E-3 4.31375E-3 9.69673E-3 9.69399E-3 6.41703E-3 7.11864E-3 5.08244E-3 3.41434E-3 2.69694E-3 2.47916E-3 1.52092E-3 1.039E-3 9.87194E-4 5.85697E-4 6.09251E-4 7.73353E-4 8.7059E-4 6.49254E-4 7.44086E-4 1.4559E-3 1.68049E-3 1.9671E-3 1.9853E-3 1.79035E-3 1.38159E-3 1.03619E-3 1.54033E-3 2.91545E-3 3.25908E-3 5.77603E-3 8.54693E-3 1.25194E-2 6.93231E-3 6.80795E-3 1.1299E-2 6.95239E-3 4.63233E-3 6.3576E-3 4.48767E-3 2.88919E-3 4.83743E-3 5.9356E-3 3.36859E-3 2.74006E-3 4.34968E-3 7.87765E-3 1.9168E-2 1.93375E-2 1.11641E-2 8.69075E-3 1.01584E-2 7.66127E-3 1.15452E-2 1.17783E-2 8.81093E-3 1.70879E-2 4.27697E-2 4.67629E-2 4.63607E-2 4.78769E-2 5.20978E-2 4.92233E-2 4.53229E-2 4.64789E-2 -9999 -9999 -9999 -9999 -9999 -9999 -9999 -9999 -9999 -9999 -9999 -9999 -9999 -9999 -9999 -9999 -9999 -9999 -9999 -9999 -9999 -9999 -9999 -9999 -9999 -9999 -9999 -9999 -9999 -9999 -9999 -9999 -9999 -9999 -9999 -9999 -9999 -9999 -9999 -9999
-9999 -9999 -9999 -9999 -9999 -9999 -9999 -9999 -9999 -9999 -9999 -9999 -9999 -9999 -9999 -9999 -9999 -9999 -9999 -9999 -9999 -9999 -9999 -9999 -9999 -9999 -9999 -9999 -9999 -9999 -9999 -9999 -9999 -9999 -9999 -9999 -9999 -9999 -9999 -9999 -9999 -9999 -9999 -9999 -9999 -9999 -9999 -9999 -9999 -9999 -9999 -9999 -9999 -9999 -9999 -9999 -9999 -9999 -9999 -9999 -9999 -9999 -9999 -9999 -9999 -9999 -9999 -9999 -9999 -9999 -9999 -9999 -9999 -9999 -9999 -9999 2.67411E-2 2.67865E-2 2.68206E-2 2.44404E-2 2.39489E-2 2.40479E-2 2.24067E-2 2.17037E-2 2.14575E-2 1.91592E-2 1.87416E-2 1.84049E-2 1.67823E-2 1.76672E-2 2.01443E-2 2.41321E-2 2.80846E-2 3.302E-2 3.25029E-2 2.74544E-2 2.18494E-2 1.84637E-2 1.69584E-2 1.58187E-2 1.6375E-2 1.7398E-2 1.78269E-2 1.66891E-2 1.69627E-2 1.7123E-2 1.57918E-2 1.58114E-2 1.57336E-2 1.56373E-2 1.56181E-2 1.49398E-2 1.6665E-2 2.46677E-2 3.62594E-2 3.12203E-2 2.22457E-2 2.4283E-2 2.60549E-2 2.84817E-2 3.57451E-2 3.9632E-2 3.52233E-2 3.1665E-2 3.07337E-2 3.63871E-2 2.50289E-2 2.51366E-2 2.57697E-2 2.22943E-2 2.3927E-2 2.04354E-2 2.21855E-2 1.87472E-2 1.63251E-2 9.81789E-3 1.02649E-2 9.20097E-3 1.84141E-2 1.50489E-2 1.18068E-2 9.23837E-3 6.29542E-3 5.69925E-3 3.60663E-3 3.61088E-3 5.04432E-3 3.0697E-3 2.58026E-3 4.66491E-3 3.26531E-3 2.97537E-3 1.63556E-3 2.38379E-3 4.95244E-3 6.53439E-3 2.29684E-3 1.25135E-3 2.0285E-3 3.99065E-3 4.33639E-3 3.20392E-3 4.38336E-3 6.92316E-3 7.09453E-3 6.21343E-3 4.93378E-3 3.85049E-3 2.98111E-3 2.074E-3 1.50451E-3 1.38038E-3 1.3398E-3 1.01023E-3 6.96648E-4 5.73427E-4 5.05502E-4 6.33834E-4 7.30537E-4 1.22817E-3 1.87905E-3 2.01197E-3 1.47273E-3 1.4992E-3 9.90959E-4 8.6584E-4 1.31642E-3 1.79851E-3 2.52447E-3 4.4044E-3 5.96857E-3 4.97956E-3 5.25341E-3 4.88198E-3 7.95948E-3 5.26591E-3 4.40258E-3 3.69039E-3 3.29824E-3 1.87677E-3 3.25836E-3 4.7835E-3 3.20313E-3 2.0127E-3 2.61999E-3 7.42499E-3 1.46393E-2 1.01127E-2 6.22611E-3 4.26731E-3 3.78752E-3 5.72273E-3 8.595E-3 8.20514E-3 7.92485E-3 1.70974E-2 2.2306E-2 2.35434E-2 4.22949E-2 5.08691E-2 4.85746E-2 4.58124E-2 4.59488E-2 4.75052E-2 -9999 -9999 -9999 -9999 -9999 -9999 -9999 -9999 -9999 -9999 -9999 -9999 -9999 -9999 -9999 -9999 -9999 -9999 -9999 -9999 -9999 -9999 -9999 -9999 -9999 -9999 -9999 -9999 -9999 -9999 -9999 -9999 -9999 -9999 -9999 -9999 -9999 -9999 -9999 -9999
-9999 -9999 -9999 -9999 -9999 -9999 -9999 -9999 -9999 -9999 -9999 -9999 -9999 -9999 -9999 -9999 -9999 -9999 -9999 -9999 -9999 -9999 -9999 -9999 -9999 -9999 -9999 -9999 -9999 -9999 -9999 -9999 -9999 -9999 -9999 -9999 -9999 -9999 -9999 -9999 -9999 -9999 -9999 -9999 -9999 -9999 -9999 -9999 -9999 -9999 -9999 -9999 -9999 -9999 -9999 -9999 -9999 -9999 -9999 -9999 -9999 -9999 -9999 -9999 -9999 -9999 -9999 -9999 -9999 -9999 -9999 -9999 -9999 -9999 -9999 2.67638E-2 2.67978E-2 2.67751E-2 2.38369E-2 2.45028E-2 2.40337E-2 2.19413E-2 2.19564E-2 2.17626E-2 2.14862E-2 1.92447E-2 1.88239E-2 1.84315E-2 1.66088E-2 1.725E-2 1.90024E-2 2.05622E-2 2.37617E-2 2.77645E-2 3.04961E-2 2.7313E-2 2.19214E-2 1.79066E-2 1.49927E-2 1.51695E-2 1.62024E-2 1.66769E-2 1.56669E-2 1.60026E-2 1.63323E-2 1.70025E-2 1.52047E-2 1.51661E-2 1.51468E-2 1.5542E-2 1.41141E-2 1.42392E-2 1.62531E-2 2.18784E-2 3.53282E-2 2.70849E-2 2.06628E-2 2.37944E-2 2.58343E-2 3.04108E-2 4.00238E-2 3.28284E-2 3.14272E-2 3.37456E-2 2.80104E-2 3.58401E-2 2.57314E-2 2.41495E-2 2.47845E-2 2.3903E-2 2.3826E-2 2.2444E-2 2.75064E-2 2.40208E-2 1.73704E-2 1.59567E-2 1.57904E-2 9.4074E-3 1.4157E-2 1.81107E-2 1.19308E-2 1.07433E-2 8.80715E-3 5.84199E-3 3.40833E-3 4.47841E-3 6.48808E-3 2.9516E-3 3.32091E-3 6.70935E-3 6.5061E-3 3.72188E-3 2.63586E-3 4.46243E-3 7.22082E-3 1.19369E-2 2.42562E-3 1.81874E-3 3.08813E-3 5.14324E-3 8.54582E-3 6.0255E-3 5.6937E-3 7.61618E-3 8.03822E-3 4.50611E-3 4.7798E-3 4.8424E-3 4.70851E-3 3.27775E-3 2.45729E-3 1.5988E-3 1.43252E-3 1.23263E-3 1.42933E-3 9.60463E-4 5.20674E-4 5.31864E-4 6.39119E-4 9.35795E-4 1.41591E-3 1.68541E-3 1.27337E-3 9.99424E-4 9.12697E-4 1.27704E-3 1.66147E-3 2.36185E-3 4.12486E-3 6.12675E-3 4.67403E-3 4.58396E-3 3.69084E-3 3.70916E-3 3.87563E-3 4.04698E-3 3.79924E-3 1.7458E-3 1.74762E-3 1.45523E-3 2.91085E-3 3.4206E-3 2.85331E-3 2.2853E-3 2.93189E-3 7.39746E-3 1.00477E-2 5.61655E-3 3.42821E-3 3.48588E-3 3.5064E-3 4.35614E-3 5.83663E-3 7.12897E-3 8.94471E-3 1.24534E-2 1.10221E-2 1.56527E-2 3.24276E-2 4.93328E-2 4.91081E-2 4.72896E-2 4.73983E-2 4.43288E-2 -9999 -9999 -9999 -9999 -9999 -9999 -9999 -9999 -9999 -9999 -9999 -9999 -9999 -9999 -9999 -9999 -9999 -9999 -9999 -9999 -9999 -9999 -9999 -9999 -9999 -9999 -9999 -9999 -9999 -9999 -9999 -9999 -9999 -9999 -9999 -9999 -9999 -9999 -9999 -9999
-9999 -9999 -9999 -9999 -9999 -9999 -9999 -9999 -9999 -9999 -9999 -9999 -9999 -9999 -9999 -9999 -9999 -9999 -9999 -9999 -9999 -9999 -9999 -9999 -9999 -9999 -9999 -9999 -9999 -9999 -9999 -9999 -9999 -9999 -9999 -9999 -9999 -9999 -9999 -9999 -9999 -9999 -9999 -9999 -9999 -9999 -9999 -9999 -9999 -9999 -9999 -9999 -9999 -9999 -9999 -9999 -9999 -9999 -9999 -9999 -9999 -9999 -9999 -9999 -9999 -9999 -9999 -9999 -9999 -9999 -9999 -9999 -9999 -9999 -9999 2.67524E-2 2.67751E-2 2.61698E-2 2.38091E-2 2.39489E-2 2.40195E-2 2.19113E-2 2.19413E-2 2.17921E-2 1.96092E-2 1.93599E-2 1.90603E-2 1.69313E-2 1.6173E-2 1.70273E-2 1.6346E-2 1.80167E-2 2.02292E-2 2.27205E-2 2.50643E-2 2.56199E-2 2.11231E-2 1.5829E-2 1.48352E-2 1.49293E-2 1.53502E-2 1.4444E-2 1.49295E-2 1.57959E-2 1.61368E-2 1.49193E-2 1.49756E-2 1.49568E-2 1.49193E-2 1.35635E-2 1.39561E-2 1.39561E-2 1.48664E-2 1.5408E-2 1.9836E-2 1.77807E-2 1.84246E-2 2.19813E-2 2.33528E-2 2.73568E-2 3.94253E-2 3.48804E-2 3.86552E-2 3.80612E-2 2.94282E-2 2.80823E-2 2.03978E-2 2.27597E-2 3.09653E-2 2.91749E-2 3.24054E-2 2.33514E-2 2.85681E-2 2.20713E-2 1.83254E-2 4.17432E-2 2.23913E-2 1.37915E-2 1.19256E-2 1.50059E-2 1.59808E-2 1.39637E-2 8.09884E-3 4.98566E-3 4.70664E-3 7.57827E-3 7.96736E-3 3.84866E-3 6.01409E-3 9.61056E-3 9.92176E-3 4.31158E-3 4.65226E-3 9.90341E-3 1.93121E-2 7.83756E-3 3.16284E-3 4.816E-3 5.01121E-3 5.26693E-3 8.48136E-3 9.23525E-3 6.96468E-3 9.1164E-3 6.1701E-3 3.66356E-3 2.59626E-3 3.21814E-3 2.61115E-3 1.41463E-3 1.68044E-3 1.85884E-3 1.42551E-3 1.23983E-3 1.63919E-3 8.46215E-4 6.03598E-4 6.56311E-4 8.04378E-4 7.87264E-4 9.06237E-4 1.422E-3 1.23073E-3 1.17446E-3 9.8821E-4 1.73821E-3 2.55553E-3 3.37141E-3 3.99215E-3 5.5871E-3 2.97173E-3 3.35336E-3 3.88313E-3 2.64318E-3 1.9115E-3 3.36637E-3 2.3416E-3 1.19043E-3 1.66858E-3 1.60605E-3 2.46747E-3 2.53295E-3 3.38422E-3 2.33765E-3 3.55192E-3 5.8692E-3 6.00909E-3 5.65793E-3 3.20467E-3 5.07542E-3 7.98634E-3 1.52805E-2 1.88507E-2 2.70392E-2 1.22666E-2 1.29202E-2 1.24067E-2 1.7734E-2 3.03833E-2 5.2291E-2 4.87044E-2 4.71096E-2 4.56396E-2 -9999 -9999 -9999 -9999 -9999 -9999 -9999 -9999 -9999 -9999 -9999 -9999 -9999 -9999 -9999 -9999 -9999 -9999 -9999 -9999 -9999 -9999 -9999 -9999 -9999 -9999 -9999 -9999 -9999 -9999 -9999 -9999 -9999 -9999 -9999 -9999 -9999 -9999 -9999 -9999 -9999
-9999 -9999 -9999 -9999 -9999 -9999 -9999 -9999 -9999 -9999 -9999 -9999 -9999 -9999 -9999 -9999 -9999 -9999 -9999 -9999 -9999 -9999 -9999 -9999 -9999 -9999 -9999 -9999 -9999 -9999 -9999 -9999 -9999 -9999 -9999 -9999 -9999 -9999 -9999 -9999 -9999 -9999 -9999 -9999 -9999 -9999 -9999 -9999 -9999 -9999 -9999 -9999 -9999 -9999 -9999 -9999 -9999 -9999 -9999 -9999 -9999 -9999 -9999 -9999 -9999 -9999 -9999 -9999 -9999 -9999 -9999 -9999 -9999 -9999 -9999 2.60132E-2 2.61174E-2 2.37952E-2 2.38648E-2 2.39348E-2 2.18366E-2 2.19564E-2 2.20168E-2 2.00036E-2 1.97891E-2 1.95204E-2 1.76232E-2 1.73349E-2 1.70411E-2 1.65524E-2 1.59198E-2 1.65439E-2 1.76249E-2 1.71834E-2 1.97895E-2 2.12718E-2 1.90607E-2 1.52841E-2 1.41425E-2 1.42507E-2 1.36589E-2 1.40659E-2 1.46313E-2 1.50736E-2 1.4059E-2 1.42762E-2 1.43498E-2 1.42214E-2 1.28928E-2 1.33219E-2 1.32374E-2 1.32206E-2 1.3482E-2 1.59763E-2 1.49087E-2 1.62201E-2 1.827E-2 1.84878E-2 1.89001E-2 2.05538E-2 2.58741E-2 3.31719E-2 4.05859E-2 2.78621E-2 2.74787E-2 2.73951E-2 2.01879E-2 2.6535E-2 3.28061E-2 3.00752E-2 2.97484E-2 2.92947E-2 3.15433E-2 2.90788E-2 2.17751E-2 4.34071E-2 2.95319E-2 2.72615E-2 2.16297E-2 2.50826E-2 1.17973E-2 9.54628E-3 5.80118E-3 6.94896E-3 1.01336E-2 1.15596E-2 7.74708E-3 4.1962E-3 8.62993E-3 1.30454E-2 1.43249E-2 6.53902E-3 4.94296E-3 1.86095E-2 1.6636E-2 4.06904E-3 6.01409E-3 9.40247E-3 1.06115E-2 7.77233E-3 6.11645E-3 6.04949E-3 8.26292E-3 6.86776E-3 4.73352E-3 3.58727E-3 2.3435E-3 2.2983E-3 2.53942E-3 1.40127E-3 1.09789E-3 1.34355E-3 8.97578E-4 7.94513E-4 8.25141E-4 7.82333E-4 7.33773E-4 8.42468E-4 1.11275E-3 1.1494E-3 9.69026E-4 1.1723E-3 1.05055E-3 8.17015E-4 5.1585E-4 7.31667E-4 1.10334E-3 1.33743E-3 1.86503E-3 3.28596E-3 2.95398E-3 2.16196E-3 2.80339E-3 2.3181E-3 1.62174E-3 2.70737E-3 2.7068E-3 1.63762E-3 1.91059E-3 2.03322E-3 2.96733E-3 4.34592E-3 5.94659E-3 6.40224E-3 3.08799E-3 3.49948E-3 2.93783E-3 3.38542E-3 2.65737E-3 5.02815E-3 1.67685E-2 2.77815E-2 4.6993E-2 5.51114E-2 4.49844E-2 5.1842E-2 2.11143E-2 3.51246E-2 4.96407E-2 4.75513E-2 4.87601E-2 4.6453E-2 -9999 -9999 -9999 -9999 -9999 -9999 -9999 -9999 -9999 -9999 -9999 -9999 -9999 -9999 -9999 -9999 -9999 -9999 -9999 -9999 -9999 -9999 -9999 -9999 -9999 -9999 -9999 -9999 -9999 -9999 -9999 -9999 -9999 -9999 -9999 -9999 -9999 -9999 -9999 -9999 -9999 -9999
-9999 -9999 -9999 -9999 -9999 -9999 -9999 -9999 -9999 -9999 -9999 -9999 -9999 -9999 -9999 -9999 -9999 -9999 -9999 -9999 -9999 -9999 -9999 -9999 -9999 -9999 -9999 -9999 -9999 -9999 -9999 -9999 -9999 -9999 -9999 -9999 -9999 -9999 -9999 -9999 -9999 -9999 -9999 -9999 -9999 -9999 -9999 -9999 -9999 -9999 -9999 -9999 -9999 -9999 -9999 -9999 -9999 -9999 -9999 -9999 -9999 -9999 -9999 -9999 -9999 -9999 -9999 -9999 -9999 -9999 -9999 -9999 -9999 -9999 -9999 2.59873E-2 2.61436E-2 2.38927E-2 2.39771E-2 2.39912E-2 2.18069E-2 2.18664E-2 2.19715E-2 2.00658E-2 1.98957E-2 1.97287E-2 1.78904E-2 1.78154E-2 1.75794E-2 1.57774E-2 1.58057E-2 1.59774E-2 1.46642E-2 1.50012E-2 1.56538E-2 1.66789E-2 1.50246E-2 1.40357E-2 1.39005E-2 1.27671E-2 1.29874E-2 1.33067E-2 1.41954E-2 1.33254E-2 1.37266E-2 1.40234E-2 1.41488E-2 1.27251E-2 1.26261E-2 1.25446E-2 1.28598E-2 1.19072E-2 1.5104E-2 2.45117E-2 2.47927E-2 1.61764E-2 1.62301E-2 1.75841E-2 1.81282E-2 2.56367E-2 3.32275E-2 3.83559E-2 2.74234E-2 3.24172E-2 2.75881E-2 3.25196E-2 2.28487E-2 2.50384E-2 2.62915E-2 2.70436E-2 3.22187E-2 3.26269E-2 2.46795E-2 2.32904E-2 2.54216E-2 3.66644E-2 3.3861E-2 3.88554E-2 2.62289E-2 3.25319E-2 2.51808E-2 1.04689E-2 5.18946E-3 7.17206E-3 1.50871E-2 1.53742E-2 9.25362E-3 8.37373E-3 1.04035E-2 1.49551E-2 9.45319E-3 6.75121E-3 6.99933E-3 1.9669E-2 1.54276E-2 5.64174E-3 9.05292E-3 1.13882E-2 1.06404E-2 9.95919E-3 1.00995E-2 7.76276E-3 7.36862E-3 6.18864E-3 4.60636E-3 4.45857E-3 3.33618E-3 2.11113E-3 1.82085E-3 1.31209E-3 1.39203E-3 1.07698E-3 1.51221E-3 1.27954E-3 1.07314E-3 1.17758E-3 1.15943E-3 9.22231E-4 9.32417E-4 1.11178E-3 9.09375E-4 8.73195E-4 9.0408E-4 5.48885E-4 6.30755E-4 7.35613E-4 6.39453E-4 7.90432E-4 1.16285E-3 1.71075E-3 1.9033E-3 2.27244E-3 1.83137E-3 2.25171E-3 1.62341E-3 2.81574E-3 2.3527E-3 3.00009E-3 2.2781E-3 1.88375E-3 4.22374E-3 7.89579E-3 1.2718E-2 1.27058E-2 7.41833E-3 7.81998E-3 4.57378E-3 2.35968E-3 2.69419E-3 5.55598E-3 8.32208E-3 1.97099E-2 4.05168E-2 5.20688E-2 4.80448E-2 4.61842E-2 4.9349E-2 5.29404E-2 4.90995E-2 4.95546E-2 4.46506E-2 -9999 -9999 -9999 -9999 -9999 -9999 -9999 -9999 -9999 -9999 -9999 -9999 -9999 -9999 -9999 -9999 -9999 -9999 -9999 -9999 -9999 -9999 -9999 -9999 -9999 -9999 -9999 -9999 -9999 -9999 -9999 -9999 -9999 -9999 -9999 -9999 -9999 -9999 -9999 -9999 -9999 -9999 -9999
-9999 -9999 -9999 -9999 -9999 -9999 -9999 -9999 -9999 -9999 -9999 -9999 -9999 -9999 -9999 -9999 -9999 -9999 -9999 -9999 -9999 -9999 -9999 -9999 -9999 -9999 -9999 -9999 -9999 -9999 -9999 -9999 -9999 -9999 -9999 -9999 -9999 -9999 -9999 -9999 -9999 -9999 -9999 -9999 -9999 -9999 -9999 -9999 -9999 -9999 -9999 -9999 -9999 -9999 -9999 -9999 -9999 -9999 -9999 -9999 -9999 -9999 -9999 -9999 -9999 -9999 -9999 -9999 -9999 -9999 -9999 -9999 -9999 -9999 2.59098E-2 2.60132E-2 2.3823E-2 2.39771E-2 2.40479E-2 2.18664E-2 2.18218E-2 2.18218E-2 1.9911E-2 2.00191E-2 1.99264E-2 1.81037E-2 1.81192E-2 1.81346E-2 1.65285E-2 1.6346E-2 1.61377E-2 1.60353E-2 1.44514E-2 1.44234E-2 1.4018E-2 1.28857E-2 1.29842E-2 1.34653E-2 1.35934E-2 1.2553E-2 1.27671E-2 1.29725E-2 1.202E-2 1.23921E-2 1.28479E-2 1.32976E-2 1.25446E-2 1.2065E-2 1.2432E-2 1.23209E-2 1.13703E-2 1.19227E-2 1.66298E-2 3.08402E-2 3.30212E-2 1.88902E-2 1.56044E-2 1.68804E-2 1.73512E-2 2.28555E-2 3.16366E-2 3.62369E-2 2.90212E-2 2.52457E-2 2.96442E-2 3.41116E-2 2.66586E-2 2.80115E-2 3.80778E-2 2.929E-2 3.38625E-2 3.32675E-2 2.87923E-2 2.11418E-2 4.08958E-2 4.14553E-2 3.812E-2 3.13919E-2 3.41113E-2 3.90403E-2 3.25672E-2 1.04713E-2 9.04208E-3 1.11471E-2 1.59023E-2 1.95523E-2 1.24179E-2 1.61258E-2 1.19566E-2 1.14103E-2 1.36731E-2 1.26007E-2 1.21572E-2 1.22992E-2 6.22038E-3 7.2845E-3 1.21085E-2 9.59912E-3 7.23404E-3 6.76247E-3 8.13121E-3 7.23404E-3 5.58324E-3 4.38232E-3 3.39429E-3 2.71086E-3 2.26289E-3 2.19004E-3 2.32991E-3 2.13737E-3 2.42678E-3 1.90735E-3 2.16575E-3 1.93572E-3 1.47987E-3 1.37773E-3 1.39231E-3 1.01065E-3 7.89005E-4 8.03173E-4 6.6461E-4 7.94743E-4 8.82487E-4 6.42234E-4 9.61989E-4 1.20073E-3 7.87618E-4 7.41849E-4 7.70654E-4 1.06655E-3 1.094E-3 1.16501E-3 1.57482E-3 1.90517E-3 2.70446E-3 1.76455E-3 2.88469E-3 4.08874E-3 2.68514E-3 1.42563E-3 2.80324E-3 6.38633E-3 1.31174E-2 1.78348E-2 1.20453E-2 1.445E-2 1.54873E-2 1.00361E-2 6.07697E-3 6.06636E-3 9.51261E-3 1.83821E-2 1.84541E-2 5.2361E-2 4.68368E-2 4.62583E-2 5.2022E-2 4.94088E-2 4.69351E-2 4.20219E-2 -9999 -9999 -9999 -9999 -9999 -9999 -9999 -9999 -9999 -9999 -9999 -9999 -9999 -9999 -9999 -9999 -9999 -9999 -9999 -9999 -9999 -9999 -9999 -9999 -9999 -9999 -9999 -9999 -9999 -9999 -9999 -9999 -9999 -9999 -9999 -9999 -9999 -9999 -9999 -9999 -9999 -9999 -9999 -9999
-9999 -9999 -9999 -9999 -9999 -9999 -9999 -9999 -9999 -9999 -9999 -9999 -9999 -9999 -9999 -9999 -9999 -9999 -9999 -9999 -9999 -9999 -9999 -9999 -9999 -9999 -9999 -9999 -9999 -9999 -9999 -9999 -9999 -9999 -9999 -9999 -9999 -9999 -9999 -9999 -9999 -9999 -9999 -9999 -9999 -9999 -9999 -9999 -9999 -9999 -9999 -9999 -9999 -9999 -9999 -9999 -9999 -9999 -9999 -9999 -9999 -9999 -9999 -9999 -9999 -9999 -9999 -9999 -9999 -9999 -9999 -9999 -9999 -9999 2.59227E-2 2.36028E-2 2.3823E-2 2.39912E-2 2.18963E-2 2.19413E-2 2.19263E-2 1.99572E-2 1.99572E-2 1.99418E-2 1.9911E-2 1.81656E-2 1.81812E-2 1.83858E-2 1.69377E-2 1.69539E-2 1.67939E-2 1.50162E-2 1.48678E-2 1.47074E-2 1.3215E-2 1.31877E-2 1.27196E-2 1.28022E-2 1.17767E-2 1.20787E-2 1.23061E-2 1.28692E-2 1.17772E-2 1.20345E-2 1.23465E-2 1.15704E-2 1.17982E-2 1.18913E-2 1.23052E-2 1.21497E-2 1.11579E-2 1.16637E-2 1.67496E-2 2.70517E-2 3.34692E-2 2.46702E-2 2.20488E-2 2.22239E-2 2.65092E-2 2.64814E-2 3.18011E-2 3.70374E-2 4.07992E-2 2.79642E-2 3.26208E-2 2.8595E-2 2.73312E-2 2.92473E-2 3.78119E-2 3.21566E-2 2.62992E-2 3.12405E-2 2.61061E-2 4.26356E-2 3.38006E-2 3.4445E-2 3.1352E-2 3.23093E-2 2.80834E-2 3.80745E-2 1.80791E-2 1.33043E-2 1.91806E-2 1.53624E-2 1.75638E-2 1.7192E-2 1.50067E-2 1.78558E-2 1.71305E-2 1.61507E-2 1.27763E-2 1.0627E-2 7.58636E-3 1.05602E-2 9.04059E-3 1.02879E-2 1.09219E-2 7.74496E-3 8.57416E-3 5.07225E-3 6.8798E-3 7.68769E-3 5.29327E-3 4.87798E-3 3.67736E-3 2.6645E-3 2.81827E-3 2.59735E-3 3.81959E-3 3.22786E-3 3.2101E-3 3.21273E-3 2.94216E-3 2.29605E-3 2.19823E-3 2.19038E-3 1.87485E-3 1.60167E-3 1.21447E-3 1.07408E-3 7.70157E-4 5.94617E-4 5.44009E-4 7.90292E-4 1.01603E-3 1.44297E-3 1.44168E-3 1.09984E-3 9.41439E-4 1.18413E-3 1.71036E-3 1.91348E-3 1.86307E-3 1.22797E-3 1.57437E-3 1.52374E-3 2.95762E-3 4.63596E-3 2.989E-3 1.6713E-3 2.04262E-3 3.27376E-3 6.98384E-3 1.63949E-2 2.29466E-2 2.82019E-2 3.68407E-2 2.51819E-2 1.51321E-2 5.3796E-3 7.53595E-3 2.22146E-2 4.0077E-2 4.45929E-2 5.82294E-2 4.22133E-2 5.01864E-2 4.91389E-2 4.40347E-2 -9999 -9999 -9999 -9999 -9999 -9999 -9999 -9999 -9999 -9999 -9999 -9999 -9999 -9999 -9999 -9999 -9999 -9999 -9999 -9999 -9999 -9999 -9999 -9999 -9999 -9999 -9999 -9999 -9999 -9999 -9999 -9999 -9999 -9999 -9999 -9999 -9999 -9999 -9999 -9999 -9999 -9999 -9999 -9999 -9999
-9999 -9999 -9999 -9999 -9999 -9999 -9999 -9999 -9999 -9999 -9999 -9999 -9999 -9999 -9999 -9999 -9999 -9999 -9999 -9999 -9999 -9999 -9999 -9999 -9999 -9999 -9999 -9999 -9999 -9999 -9999 -9999 -9999 -9999 -9999 -9999 -9999 -9999 -9999 -9999 -9999 -9999 -9999 -9999 -9999 -9999 -9999 -9999 -9999 -9999 -9999 -9999 -9999 -9999 -9999 -9999 -9999 -9999 -9999 -9999 -9999 -9999 -9999 -9999 -9999 -9999 -9999 -9999 -9999 -9999 -9999 -9999 -9999 2.61174E-2 2.60522E-2 2.37123E-2 2.38787E-2 2.40621E-2 2.2032E-2 2.20472E-2 2.20472E-2 2.01758E-2 2.01442E-2 2.00658E-2 1.82907E-2 1.8275E-2 1.8354E-2 1.70025E-2 1.74356E-2 1.78741E-2 1.65933E-2 1.66114E-2 1.65933E-2 1.63265E-2 1.45358E-2 1.42042E-2 1.38263E-2 1.18443E-2 1.18307E-2 1.25108E-2 1.24665E-2 1.13499E-2 1.14482E-2 1.15621E-2 1.21076E-2 1.11492E-2 1.14665E-2 1.1752E-2 1.2119E-2 1.06712E-2 1.1006E-2 1.2195E-2 1.52618E-2 1.92042E-2 2.21633E-2 2.26893E-2 2.75433E-2 2.72884E-2 2.31849E-2 2.80227E-2 3.6686E-2 3.43692E-2 3.51779E-2 2.41449E-2 3.19705E-2 3.0481E-2 3.23185E-2 3.00075E-2 3.13458E-2 2.37457E-2 2.66799E-2 3.31984E-2 2.96497E-2 2.64648E-2 2.51208E-2 2.66555E-2 2.5986E-2 3.70125E-2 2.23745E-2 3.8659E-2 1.41911E-2 1.79843E-2 2.61184E-2 2.24282E-2 1.61879E-2 1.93721E-2 2.09172E-2 1.09335E-2 1.18563E-2 5.89522E-3 5.50342E-3 6.90492E-3 6.69293E-3 7.83554E-3 8.81867E-3 7.63073E-3 5.32043E-3 6.6999E-3 4.78141E-3 4.36559E-3 6.13504E-3 6.96048E-3 5.87521E-3 4.57239E-3 2.62908E-3 3.10387E-3 4.93854E-3 5.34871E-3 4.31702E-3 4.37754E-3 3.59618E-3 2.71178E-3 2.14171E-3 2.08009E-3 2.32989E-3 2.20186E-3 2.05701E-3 1.17391E-3 6.60476E-4 6.68492E-4 8.0352E-4 8.0086E-4 4.95835E-4 5.7616E-4 7.99388E-4 1.32174E-3 1.87303E-3 1.41454E-3 1.29598E-3 1.23026E-3 2.20647E-3 3.31719E-3 2.23387E-3 1.29641E-3 1.14529E-3 2.26259E-3 4.0802E-3 5.58152E-3 4.59689E-3 3.19667E-3 3.89099E-3 3.70033E-3 5.68425E-3 1.13453E-2 2.62326E-2 3.73381E-2 4.056E-2 5.24667E-2 3.89384E-2 1.96964E-2 1.37856E-2 2.85E-2 4.6222E-2 5.49888E-2 4.32532E-2 3.19965E-2 5.00009E-2 4.7754E-2 -9999 -9999 -9999 -9999 -9999 -9999 -9999 -9999 -9999 -9999 -9999 -9999 -9999 -9999 -9999 -9999 -9999 -9999 -9999 -9999 -9999 -9999 -9999 -9999 -9999 -9999 -9999 -9999 -9999 -9999 -9999 -9999 -9999 -9999 -9999 -9999 -9999 -9999 -9999 -9999 -9999 -9999 -9999 -9999 -9999 -9999
-9999 -9999 -9999 -9999 -9999 -9999 -9999 -9999 -9999 -9999 -9999 -9999 -9999 -9999 -9999 -9999 -9999 -9999 -9999 -9999 -9999 -9999 -9999 -9999 -9999 -9999 -9999 -9999 -9999 -9999 -9999 -9999 -9999 -9999 -9999 -9999 -9999 -9999 -9999 -9999 -9999 -9999 -9999 -9999 -9999 -9999 -9999 -9999 -9999 -9999 -9999 -9999 -9999 -9999 -9999 -9999 -9999 -9999 -9999 -9999 -9999 -9999 -9999 -9999 -9999 -9999 -9999 -9999 -9999 -9999 -9999 -9999 2.7004E-2 2.6422E-2 2.39067E-2 2.39067E-2 2.40479E-2 2.2032E-2 2.22007E-2 2.22941E-2 2.03514E-2 2.03192E-2 2.02552E-2 1.84497E-2 1.84497E-2 1.84657E-2 1.86116E-2 1.73168E-2 1.77846E-2 1.89264E-2 1.92647E-2 2.05295E-2 2.17438E-2 1.9273E-2 1.83286E-2 1.70384E-2 1.42969E-2 1.28132E-2 1.22058E-2 1.22917E-2 1.14765E-2 1.2093E-2 1.17072E-2 1.16779E-2 1.05056E-2 1.05869E-2 1.11917E-2 1.15405E-2 1.05158E-2 1.09216E-2 1.14571E-2 1.44541E-2 1.76661E-2 2.12633E-2 1.92443E-2 1.79743E-2 2.09205E-2 2.43372E-2 2.94918E-2 3.03827E-2 3.82204E-2 4.0225E-2 3.45616E-2 1.89068E-2 3.29235E-2 3.61306E-2 3.5826E-2 2.84494E-2 2.2057E-2 1.95526E-2 3.15494E-2 2.7837E-2 2.59733E-2 2.55743E-2 1.93241E-2 2.02256E-2 2.13783E-2 2.93648E-2 1.57681E-2 1.94634E-2 2.22226E-2 2.82664E-2 2.54529E-2 2.12803E-2 1.89104E-2 1.767E-2 1.39967E-2 7.1092E-3 1.03755E-2 9.25044E-3 7.75478E-3 3.50948E-3 3.69979E-3 7.96586E-3 8.9024E-3 7.50336E-3 6.43337E-3 5.6479E-3 3.02887E-3 2.26875E-3 3.30211E-3 4.2842E-3 7.16884E-3 4.49292E-3 2.44219E-3 3.09664E-3 4.64966E-3 6.69046E-3 5.07076E-3 4.14703E-3 2.35489E-3 1.68309E-3 1.52431E-3 1.95516E-3 1.59561E-3 1.08587E-3 1.2248E-3 1.11595E-3 6.8561E-4 7.1138E-4 7.35242E-4 6.54743E-4 6.16455E-4 1.1042E-3 9.9144E-4 1.3742E-3 2.56751E-3 3.52396E-3 1.71676E-3 1.74815E-3 3.43654E-3 4.66936E-3 2.02E-3 1.005E-3 8.4784E-4 1.75037E-3 3.3285E-3 5.57831E-3 7.38732E-3 5.88649E-3 6.09297E-3 4.2925E-3 6.57267E-3 9.54655E-3 1.21359E-2 1.75797E-2 3.04416E-2 3.65877E-2 6.14656E-2 5.95536E-2 3.70825E-2 4.29243E-2 3.68172E-2 4.67078E-2 2.99967E-2 3.26645E-2 5.09644E-2 4.82751E-2 -9999 -9999 -9999 -9999 -9999 -9999 -9999 -9999 -9999 -9999 -9999 -9999 -9999 -9999 -9999 -9999 -9999 -9999 -9999 -9999 -9999 -9999 -9999 -9999 -9999 -9999 -9999 -9999 -9999 -9999 -9999 -9999 -9999 -9999 -9999 -9999 -9999 -9999 -9999 -9999 -9999 -9999 -9999 -9999 -9999 -9999
-9999 -9999 -9999 -9999 -9999 -9999 -9999 -9999 -9999 -9999 -9999 -9999 -9999 -9999 -9999 -9999 -9999 -9999 -9999 -9999 -9999 -9999 -9999 -9999 -9999 -9999 -9999 -9999 -9999 -9999 -9999 -9999 -9999 -9999 -9999 -9999 -9999 -9999 -9999 -9999 -9999 -9999 -9999 -9999 -9999 -9999 -9999 -9999 -9999 -9999 -9999 -9999 -9999 -9999 -9999 -9999 -9999 -9999 -9999 -9999 -9999 -9999 -9999 -9999 -9999 -9999 -9999 -9999 -9999 -9999 -9999 2.70388E-2 2.65572E-2 2.65029E-2 2.40763E-2 2.41767E-2 2.43073E-2 2.22317E-2 2.2357E-2 2.24681E-2 2.05307E-2 2.03837E-2 2.03031E-2 1.8579E-2 1.81579E-2 1.82264E-2 1.68592E-2 1.75561E-2 1.79464E-2 1.78773E-2 2.10349E-2 2.46921E-2 2.56975E-2 2.5035E-2 2.38006E-2 2.18613E-2 1.85205E-2 1.50305E-2 1.29846E-2 1.13778E-2 1.16925E-2 1.2052E-2 1.20673E-2 1.07805E-2 1.06692E-2 1.05733E-2 1.10234E-2 1.02822E-2 1.15429E-2 1.33995E-2 1.50068E-2 1.43917E-2 1.54164E-2 1.84804E-2 1.87747E-2 2.03562E-2 1.75477E-2 1.95419E-2 2.22909E-2 3.01485E-2 3.8815E-2 3.69242E-2 3.29647E-2 1.90729E-2 2.41563E-2 3.06929E-2 3.69221E-2 3.42162E-2 1.99603E-2 1.81646E-2 2.53803E-2 2.37378E-2 2.41762E-2 2.89203E-2 2.60957E-2 2.58136E-2 2.48188E-2 2.58974E-2 2.51651E-2 2.19512E-2 2.37878E-2 2.25553E-2 1.61322E-2 1.84192E-2 1.31212E-2 1.10164E-2 1.00227E-2 6.66724E-3 8.56372E-3 8.53781E-3 6.04698E-3 2.37208E-3 2.87172E-3 6.01247E-3 8.85632E-3 7.76025E-3 6.55326E-3 4.10439E-3 2.60267E-3 2.68994E-3 3.96733E-3 7.71257E-3 7.03646E-3 3.69331E-3 3.07211E-3 5.14051E-3 6.46222E-3 7.01726E-3 3.28754E-3 2.62423E-3 2.89232E-3 2.20699E-3 1.587E-3 1.67851E-3 1.37788E-3 8.53359E-4 7.98304E-4 1.0082E-3 7.72009E-4 9.1584E-4 6.96576E-4 8.13939E-4 1.14303E-3 1.5615E-3 2.28102E-3 5.18963E-3 3.59752E-3 3.64346E-3 4.33124E-3 3.7483E-3 5.51354E-3 4.73806E-3 2.13333E-3 1.24875E-3 1.32193E-3 1.54254E-3 2.1793E-3 4.08263E-3 7.26717E-3 9.50329E-3 6.76076E-3 4.02178E-3 4.17814E-3 5.04741E-3 6.15074E-3 5.22559E-3 1.04947E-2 1.65366E-2 1.70978E-2 1.99826E-2 3.07669E-2 2.78458E-2 1.88383E-2 2.51746E-2 2.372E-2 4.2846E-2 5.01509E-2 4.87512E-2 -9999 -9999 -9999 -9999 -9999 -9999 -9999 -9999 -9999 -9999 -9999 -9999 -9999 -9999 -9999 -9999 -9999 -9999 -9999 -9999 -9999 -9999 -9999 -9999 -9999 -9999 -9999 -9999 -9999 -9999 -9999 -9999 -9999 -9999 -9999 -9999 -9999 -9999 -9999 -9999 -9999 -9999 -9999 -9999 -9999 -9999
-9999 -9999 -9999 -9999 -9999 -9999 -9999 -9999 -9999 -9999 -9999 -9999 -9999 -9999 -9999 -9999 -9999 -9999 -9999 -9999 -9999 -9999 -9999 -9999 -9999 -9999 -9999 -9999 -9999 -9999 -9999 -9999 -9999 -9999 -9999 -9999 -9999 -9999 -9999 -9999 -9999 -9999 -9999 -9999 -9999 -9999 -9999 -9999 -9999 -9999 -9999 -9999 -9999 -9999 -9999 -9999 -9999 -9999 -9999 -9999 -9999 -9999 -9999 -9999 -9999 -9999 -9999 -9999 -9999 -9999 -9999 2.63417E-2 2.63818E-2 2.40053E-2 2.41623E-2 2.44696E-2 2.2484E-2 2.25322E-2 2.25161E-2 2.06467E-2 2.06634E-2 2.05471E-2 1.87268E-2 1.87268E-2 1.82955E-2 1.67901E-2 1.69991E-2 1.71952E-2 1.80011E-2 1.79192E-2 2.19222E-2 2.7202E-2 2.95312E-2 3.06644E-2 3.04088E-2 2.66088E-2 2.22244E-2 1.78587E-2 1.45464E-2 1.17956E-2 1.18701E-2 1.27035E-2 1.16455E-2 1.15853E-2 1.13931E-2 1.11352E-2 9.87621E-3 1.04049E-2 1.27924E-2 1.7915E-2 2.09547E-2 1.9365E-2 1.45924E-2 1.55961E-2 1.92864E-2 1.89993E-2 2.25331E-2 2.35855E-2 2.47673E-2 2.96326E-2 3.70744E-2 3.52438E-2 3.74853E-2 2.34978E-2 3.6136E-2 3.84173E-2 3.76847E-2 3.40016E-2 1.8172E-2 1.73033E-2 1.81461E-2 1.88704E-2 2.24715E-2 1.88626E-2 1.71823E-2 1.96289E-2 1.73033E-2 2.05809E-2 2.26927E-2 2.4426E-2 2.20495E-2 2.17917E-2 1.46634E-2 1.65973E-2 1.75773E-2 8.00493E-3 4.94759E-3 6.09673E-3 9.69438E-3 7.46874E-3 3.78894E-3 2.66133E-3 3.3634E-3 5.96342E-3 1.07348E-2 8.57208E-3 5.97443E-3 3.06859E-3 2.58749E-3 4.67164E-3 7.36432E-3 9.89277E-3 6.60058E-3 3.59549E-3 3.04814E-3 5.99535E-3 7.94006E-3 6.62285E-3 4.35447E-3 2.71191E-3 2.30936E-3 2.05342E-3 1.46458E-3 1.7215E-3 1.32261E-3 1.00345E-3 8.75344E-4 5.4308E-4 5.94202E-4 5.57729E-4 6.51323E-4 1.11265E-3 1.58588E-3 2.31611E-3 4.72545E-3 7.55289E-3 6.65563E-3 3.98574E-3 4.62868E-3 5.69644E-3 5.63097E-3 2.86369E-3 1.76195E-3 1.98875E-3 2.21205E-3 2.18941E-3 3.11791E-3 4.5068E-3 7.05541E-3 1.07904E-2 7.64739E-3 4.54627E-3 5.61587E-3 8.10385E-3 8.62054E-3 7.57587E-3 1.17847E-2 9.37868E-3 7.51374E-3 1.16926E-2 2.09226E-2 1.64398E-2 1.23141E-2 1.82482E-2 3.60302E-2 5.5463E-2 4.92696E-2 4.59423E-2 -9999 -9999 -9999 -9999 -9999 -9999 -9999 -9999 -9999 -9999 -9999 -9999 -9999 -9999 -9999 -9999 -9999 -9999 -9999 -9999 -9999 -9999 -9999 -9999 -9999 -9999 -9999 -9999 -9999 -9999 -9999 -9999 -9999 -9999 -9999 -9999 -9999 -9999 -9999 -9999 -9999 -9999 -9999 -9999 -9999 -9999
-9999 -9999 -9999 -9999 -9999 -9999 -9999 -9999 -9999 -9999 -9999 -9999 -9999 -9999 -9999 -9999 -9999 -9999 -9999 -9999 -9999 -9999 -9999 -9999 -9999 -9999 -9999 -9999 -9999 -9999 -9999 -9999 -9999 -9999 -9999 -9999 -9999 -9999 -9999 -9999 -9999 -9999 -9999 -9999 -9999 -9999 -9999 -9999 -9999 -9999 -9999 -9999 -9999 -9999 -9999 -9999 -9999 -9999 -9999 -9999 -9999 -9999 -9999 -9999 -9999 -9999 -9999 -9999 -9999 2.83683E-2 2.60392E-2 2.61698E-2 2.62886E-2 2.39912E-2 2.41911E-2 2.46047E-2 2.26948E-2 2.27442E-2 2.26948E-2 2.0901E-2 2.08838E-2 2.08324E-2 1.85772E-2 1.84882E-2 1.84528E-2 1.69114E-2 1.69463E-2 1.70521E-2 1.59894E-2 1.77525E-2 2.15111E-2 2.51795E-2 3.01842E-2 3.41683E-2 3.70922E-2 3.20668E-2 2.50468E-2 1.95594E-2 1.43378E-2 1.28155E-2 1.21446E-2 1.28803E-2 1.19069E-2 1.19226E-2 1.16758E-2 1.1364E-2 1.00827E-2 1.07431E-2 1.38764E-2 1.72998E-2 1.92505E-2 2.00532E-2 1.89516E-2 1.91487E-2 1.66913E-2 1.88023E-2 2.37363E-2 2.47289E-2 2.69968E-2 3.0939E-2 3.3392E-2 3.74963E-2 3.87926E-2 2.36557E-2 4.04888E-2 4.41754E-2 3.34343E-2 2.21158E-2 1.44304E-2 1.74939E-2 1.60201E-2 2.39264E-2 1.97266E-2 2.27531E-2 2.58394E-2 2.73356E-2 2.2844E-2 2.27134E-2 2.55636E-2 2.25793E-2 1.80649E-2 2.45431E-2 1.81178E-2 1.2399E-2 1.18007E-2 8.02576E-3 5.5079E-3 6.68384E-3 4.49965E-3 3.56743E-3 1.81558E-3 1.77337E-3 3.32117E-3 3.87818E-3 6.37884E-3 6.71687E-3 4.44969E-3 3.68865E-3 3.70282E-3 4.20578E-3 8.82059E-3 9.2799E-3 5.61228E-3 3.40487E-3 5.16192E-3 6.05429E-3 7.67499E-3 5.80263E-3 3.21585E-3 2.55468E-3 1.88992E-3 1.46372E-3 1.30944E-3 1.34442E-3 8.02435E-4 6.67553E-4 5.93941E-4 5.52189E-4 6.13138E-4 7.7089E-4 8.92696E-4 1.55415E-3 1.86214E-3 1.81612E-3 3.58178E-3 8.89894E-3 9.6974E-3 4.97579E-3 3.96851E-3 6.78126E-3 7.11163E-3 4.1955E-3 3.20501E-3 2.77497E-3 2.86924E-3 3.82705E-3 3.96728E-3 5.99345E-3 1.05746E-2 1.0134E-2 5.23893E-3 3.58694E-3 4.81287E-3 7.79675E-3 8.35608E-3 1.09999E-2 8.46072E-3 5.32867E-3 5.95886E-3 9.87851E-3 1.35768E-2 1.25659E-2 1.4096E-2 3.54348E-2 5.4614E-2 4.96585E-2 4.91168E-2 4.50396E-2 -9999 -9999 -9999 -9999 -9999 -9999 -9999 -9999 -9999 -9999 -9999 -9999 -9999 -9999 -9999 -9999 -9999 -9999 -9999 -9999 -9999 -9999 -9999 -9999 -9999 -9999 -9999 -9999 -9999 -9999 -9999 -9999 -9999 -9999 -9999 -9999 -9999 -9999 -9999 -9999 -9999 -9999 -9999 -9999 -9999 -9999
-9999 -9999 -9999 -9999 -9999 -9999 -9999 -9999 -9999 -9999 -9999 -9999 -9999 -9999 -9999 -9999 -9999 -9999 -9999 -9999 -9999 -9999 -9999 -9999 -9999 -9999 -9999 -9999 -9999 -9999 -9999 -9999 -9999 -9999 -9999 -9999 -9999 -9999 -9999 -9999 -9999 -9999 -9999 -9999 -9999 -9999 -9999 -9999 -9999 -9999 -9999 -9999 -9999 -9999 -9999 -9999 -9999 -9999 -9999 -9999 -9999 -9999 -9999 -9999 -9999 -9999 -9999 -9999 2.83315E-2 2.84419E-2 2.60913E-2 2.62489E-2 2.39771E-2 2.40906E-2 2.43366E-2 2.2484E-2 2.27277E-2 2.27442E-2 2.08667E-2 2.10224E-2 2.11102E-2 1.93629E-2 1.89055E-2 1.88869E-2 1.72132E-2 1.71055E-2 1.69815E-2 1.54983E-2 1.5864E-2 1.75685E-2 2.02986E-2 2.29337E-2 2.78695E-2 3.29292E-2 3.72536E-2 3.60131E-2 2.83531E-2 2.01958E-2 1.59494E-2 1.35589E-2 1.28966E-2 1.18136E-2 1.21131E-2 1.22593E-2 1.20172E-2 1.04324E-2 1.04186E-2 1.2159E-2 1.49528E-2 1.58697E-2 1.6599E-2 1.80888E-2 2.07879E-2 2.17656E-2 2.07859E-2 2.32055E-2 2.64434E-2 3.14448E-2 3.14448E-2 3.26269E-2 2.94379E-2 2.98267E-2 3.8063E-2 2.93783E-2 3.50588E-2 2.99206E-2 1.36189E-2 1.15361E-2 1.27675E-2 1.66761E-2 1.91639E-2 2.28803E-2 2.92286E-2 2.86331E-2 2.43944E-2 2.55721E-2 2.53811E-2 2.86003E-2 2.33427E-2 2.56832E-2 2.70789E-2 2.26873E-2 2.34221E-2 1.61784E-2 8.12907E-3 4.69643E-3 3.27843E-3 4.50198E-3 3.46493E-3 1.64985E-3 1.48843E-3 2.84467E-3 4.66612E-3 5.88511E-3 4.08931E-3 3.42233E-3 4.48328E-3 6.46879E-3 6.65314E-3 6.21036E-3 1.22028E-2 8.95681E-3 4.71626E-3 5.26998E-3 6.43066E-3 7.69403E-3 5.54223E-3 4.99427E-3 3.2648E-3 3.00505E-3 2.56784E-3 2.13696E-3 1.82085E-3 1.77602E-3 9.02498E-4 8.44704E-4 6.30345E-4 8.95131E-4 6.54154E-4 1.08853E-3 1.53756E-3 2.38929E-3 3.44591E-3 2.49557E-3 4.01069E-3 1.17528E-2 1.27925E-2 6.58892E-3 5.12091E-3 7.37249E-3 1.03572E-2 8.06485E-3 7.45881E-3 4.11609E-3 3.32103E-3 5.06039E-3 8.04189E-3 1.14537E-2 1.28681E-2 9.33774E-3 5.73434E-3 4.33805E-3 5.04741E-3 5.64642E-3 6.94209E-3 7.44027E-3 5.19842E-3 7.04215E-3 1.2168E-2 1.42258E-2 9.02764E-3 9.4494E-3 1.91503E-2 4.41951E-2 5.60481E-2 5.00077E-2 4.78566E-2 4.50888E-2 4.07039E-2 -9999 -9999 -9999 -9999 -9999 -9999 -9999 -9999 -9999 -9999 -9999 -9999 -9999 -9999 -9999 -9999 -9999 -9999 -9999 -9999 -9999 -9999 -9999 -9999 -9999 -9999 -9999 -9999 -9999 -9999 -9999 -9999 -9999 -9999 -9999 -9999 -9999 -9999 -9999 -9999 -9999 -9999 -9999 -9999 -9999
-9999 -9999 -9999 -9999 -9999 -9999 -9999 -9999 -9999 -9999 -9999 -9999 -9999 -9999 -9999 -9999 -9999 -9999 -9999 -9999 -9999 -9999 -9999 -9999 -9999 -9999 -9999 -9999 -9999 -9999 -9999 -9999 -9999 -9999 -9999 -9999 -9999 -9999 -9999 -9999 -9999 -9999 -9999 -9999 -9999 -9999 -9999 -9999 -9999 -9999 -9999 -9999 -9999 -9999 -9999 -9999 -9999 -9999 -9999 -9999 -9999 -9999 -9999 -9999 -9999 -9999 -9999 2.83683E-2 2.85158E-2 2.62224E-2 2.63684E-2 2.65164E-2 2.41911E-2 2.42927E-2 2.44547E-2 2.25483E-2 2.26948E-2 2.27112E-2 2.08667E-2 2.10224E-2 2.11811E-2 1.91695E-2 1.92465E-2 1.93436E-2 1.76771E-2 1.74699E-2 1.71952E-2 1.56011E-2 1.58462E-2 1.69027E-2 1.80463E-2 5.38744E-3 2.42667E-2 2.64975E-2 3.36661E-2 3.83347E-2 3.19361E-2 2.2645E-2 1.70005E-2 1.4222E-2 1.2081E-2 1.20491E-2 1.22429E-2 1.23582E-2 1.13448E-2 1.09785E-2 1.09642E-2 1.24859E-2 1.46734E-2 1.61216E-2 1.70338E-2 1.8219E-2 1.96378E-2 1.90765E-2 2.11134E-2 2.46469E-2 2.79155E-2 3.33893E-2 4.10753E-2 3.59118E-2 3.13942E-2 2.47588E-2 3.54506E-2 4.42874E-2 3.60623E-2 1.68654E-2 1.21437E-2 1.68427E-2 2.12553E-2 2.64584E-2 2.67875E-2 3.19373E-2 2.8929E-2 2.94856E-2 2.93135E-2 2.93812E-2 2.82756E-2 3.09508E-2 2.84451E-2 3.40678E-2 2.46177E-2 1.92791E-2 2.28002E-2 2.00536E-2 1.26456E-2 7.84646E-3 5.13575E-3 3.16874E-3 2.75296E-3 1.53602E-3 2.5782E-3 5.65359E-3 8.35948E-3 1.93999E-2 1.41051E-2 5.98336E-3 7.21275E-3 1.05941E-2 6.99495E-3 9.19448E-3 1.12657E-2 7.13996E-3 4.96003E-3 6.87367E-3 7.49353E-3 5.48528E-3 3.90716E-3 3.69908E-3 4.52651E-3 3.5503E-3 3.49523E-3 2.43338E-3 2.14401E-3 1.91523E-3 1.12437E-3 1.01914E-3 9.90996E-4 1.02489E-3 6.99173E-4 9.77819E-4 1.43758E-3 2.35213E-3 4.35377E-3 5.06468E-3 5.95134E-3 8.59388E-3 1.60118E-2 7.78663E-3 6.30106E-3 1.36246E-2 1.03016E-2 1.28795E-2 1.42887E-2 8.48263E-3 1.2709E-2 9.24824E-3 1.7916E-2 2.12729E-2 9.65787E-3 6.27814E-3 5.87479E-3 6.63851E-3 4.68409E-3 5.83054E-3 9.49858E-3 8.72451E-3 8.06219E-3 1.42558E-2 3.31712E-2 3.44691E-2 2.59833E-2 1.19334E-2 2.33686E-2 3.52125E-2 5.46462E-2 5.00809E-2 4.54863E-2 4.4175E-2 4.26922E-2 -9999 -9999 -9999 -9999 -9999 -9999 -9999 -9999 -9999 -9999 -9999 -9999 -9999 -9999 -9999 -9999 -9999 -9999 -9999 -9999 -9999 -9999 -9999 -9999 -9999 -9999 -9999 -9999 -9999 -9999 -9999 -9999 -9999 -9999 -9999 -9999 -9999 -9999 -9999 -9999 -9999 -9999 -9999 -9999 -9999
-9999 -9999 -9999 -9999 -9999 -9999 -9999 -9999 -9999 -9999 -9999 -9999 -9999 -9999 -9999 -9999 -9999 -9999 -9999 -9999 -9999 -9999 -9999 -9999 -9999 -9999 -9999 -9999 -9999 -9999 -9999 -9999 -9999 -9999 -9999 -9999 -9999 -9999 -9999 -9999 -9999 -9999 -9999 -9999 -9999 -9999 -9999 -9999 -9999 -9999 -9999 -9999 -9999 -9999 -9999 -9999 -9999 -9999 -9999 -9999 -9999 -9999 -9999 -9999 -9999 -9999 2.83315E-2 2.85035E-2 2.86647E-2 2.63818E-2 2.65164E-2 2.42927E-2 2.43807E-2 2.44547E-2 2.23727E-2 2.26131E-2 2.27773E-2 2.09355E-2 2.09875E-2 2.07183E-2 1.91887E-2 1.93436E-2 1.95611E-2 1.80667E-2 1.7948E-2 1.77536E-2 1.59894E-2 1.58284E-2 1.58462E-2 1.50748E-2 2.53703E-3 3.5565E-3 5.44645E-3 2.28778E-2 3.02995E-2 3.8372E-2 3.40301E-2 2.51381E-2 1.85697E-2 1.47555E-2 1.23749E-2 1.23251E-2 1.23417E-2 1.10682E-2 1.13298E-2 1.10503E-2 1.10358E-2 1.09142E-2 1.48906E-2 2.06751E-2 2.11782E-2 2.04821E-2 2.07058E-2 2.22636E-2 2.60465E-2 2.79555E-2 3.32331E-2 4.58562E-2 3.84993E-2 4.14374E-2 3.09577E-2 1.71794E-2 1.76774E-2 1.63431E-2 1.59209E-2 1.15793E-2 1.72686E-2 1.77465E-2 2.85525E-2 2.76148E-2 3.13943E-2 3.18177E-2 2.75569E-2 3.14026E-2 2.93226E-2 3.05127E-2 2.89137E-2 2.87116E-2 1.48099E-2 2.08067E-2 3.54049E-2 2.19899E-2 1.69381E-2 1.85449E-2 1.3991E-2 5.89906E-3 3.33818E-3 2.8989E-3 3.88391E-3 2.86324E-3 2.92425E-3 6.12363E-3 9.70119E-3 2.68486E-2 1.7392E-2 1.45082E-2 1.08513E-2 1.18021E-2 7.69915E-3 1.06604E-2 7.77491E-3 6.96774E-3 6.49463E-3 6.93444E-3 6.64302E-3 4.35025E-3 4.62023E-3 5.01534E-3 4.0571E-3 4.05463E-3 3.90324E-3 3.21165E-3 3.22869E-3 2.50321E-3 1.67228E-3 1.4745E-3 1.08361E-3 1.0429E-3 1.35801E-3 1.86773E-3 2.00607E-3 2.92607E-3 4.12197E-3 5.96465E-3 8.22081E-3 9.82568E-3 1.03848E-2 5.75205E-3 5.78716E-3 1.71785E-2 1.54494E-2 1.40104E-2 1.78699E-2 1.58704E-2 2.82258E-2 2.40101E-2 3.44981E-2 3.017E-2 1.04949E-2 5.98155E-3 8.99189E-3 9.07796E-3 5.38751E-3 4.05076E-3 7.09603E-3 1.05236E-2 1.96193E-2 2.13766E-2 4.69947E-2 5.26749E-2 4.08366E-2 1.40133E-2 2.65951E-2 4.10184E-2 5.06042E-2 4.78186E-2 4.26066E-2 4.2564E-2 4.28214E-2 4.12442E-2 -9999 -9999 -9999 -9999 -9999 -9999 -9999 -9999 -9999 -9999 -9999 -9999 -9999 -9999 -9999 -9999 -9999 -9999 -9999 -9999 -9999 -9999 -9999 -9999 -9999 -9999 -9999 -9999 -9999 -9999 -9999 -9999 -9999 -9999 -9999 -9999 -9999 -9999 -9999 -9999 -9999 -9999 -9999 -9999
-9999 -9999 -9999 -9999 -9999 -9999 -9999 -9999 -9999 -9999 -9999 -9999 -9999 -9999 -9999 -9999 -9999 -9999 -9999 -9999 -9999 -9999 -9999 -9999 -9999 -9999 -9999 -9999 -9999 -9999 -9999 -9999 -9999 -9999 -9999 -9999 -9999 -9999 -9999 -9999 -9999 -9999 -9999 -9999 -9999 -9999 -9999 -9999 -9999 -9999 -9999 -9999 -9999 -9999 -9999 -9999 -9999 -9999 -9999 -9999 -9999 -9999 -9999 -9999 -9999 2.83193E-2 2.84296E-2 2.86647E-2 2.63952E-2 2.65029E-2 2.66529E-2 2.43807E-2 2.44547E-2 2.44994E-2 2.24681E-2 2.26948E-2 2.29111E-2 2.1075E-2 2.12168E-2 2.0966E-2 1.93632E-2 1.95611E-2 1.97841E-2 1.82885E-2 1.81066E-2 1.79088E-2 1.6172E-2 1.60075E-2 1.58996E-2 1.46988E-2 1.53539E-2 2.54622E-3 2.6624E-3 5.33652E-3 2.77745E-2 3.60589E-2 3.87614E-2 2.94854E-2 2.0208E-2 1.39903E-2 1.26286E-2 1.24082E-2 1.23417E-2 1.1008E-2 1.12403E-2 1.10647E-2 1.10503E-2 1.12016E-2 1.55035E-2 1.97274E-2 1.86732E-2 1.81042E-2 2.09456E-2 1.46687E-2 1.62314E-2 1.81533E-2 3.9612E-2 3.96752E-2 4.16174E-2 4.78568E-2 2.71323E-2 1.32175E-2 1.09956E-2 1.46338E-2 2.40918E-2 1.40173E-2 2.32179E-2 2.97713E-2 3.68846E-2 3.55342E-2 2.64885E-2 2.7132E-2 3.03775E-2 3.37832E-2 3.06061E-2 3.0345E-2 2.9187E-2 2.69718E-2 1.26418E-2 1.57207E-2 1.66534E-2 2.79863E-2 1.92012E-2 1.39703E-2 8.88819E-3 5.70009E-3 4.80907E-3 5.07872E-3 7.10313E-3 6.36097E-3 5.31417E-3 6.11015E-3 9.35331E-3 1.83204E-2 2.49341E-2 9.1081E-3 1.1213E-2 8.61734E-3 8.17749E-3 8.44224E-3 8.48676E-3 8.11913E-3 8.17749E-3 6.9407E-3 5.71703E-3 5.59109E-3 5.5585E-3 3.68883E-3 2.42467E-3 2.03005E-3 1.9616E-3 2.18047E-3 2.37402E-3 1.52914E-3 1.4002E-3 1.0053E-3 1.11684E-3 1.1676E-3 2.55608E-3 4.35143E-3 4.196E-3 6.44466E-3 8.31498E-3 8.03121E-3 9.99702E-3 1.35584E-2 1.32069E-2 8.07131E-3 8.60285E-3 1.55162E-2 1.49535E-2 1.22555E-2 1.0769E-2 1.55313E-2 2.5456E-2 3.68969E-2 4.30213E-2 3.05919E-2 1.8969E-2 8.17678E-3 1.19273E-2 1.19789E-2 7.30969E-3 4.81392E-3 1.05813E-2 2.94824E-2 5.24815E-2 4.77182E-2 6.23731E-2 5.00501E-2 4.03972E-2 3.83295E-2 4.17306E-2 5.4093E-2 4.98841E-2 4.15207E-2 4.02387E-2 3.9435E-2 4.17087E-2 4.56878E-2 4.37271E-2 -9999 -9999 -9999 -9999 -9999 -9999 -9999 -9999 -9999 -9999 -9999 -9999 -9999 -9999 -9999 -9999 -9999 -9999 -9999 -9999 -9999 -9999 -9999 -9999 -9999 -9999 -9999 -9999 -9999 -9999 -9999 -9999 -9999 -9999 -9999 -9999 -9999 -9999 -9999 -9999 -9999 -9999 -9999
-9999 -9999 -9999 -9999 -9999 -9999 -9999 -9999 -9999 -9999 -9999 -9999 -9999 -9999 -9999 -9999 -9999 -9999 -9999 -9999 -9999 -9999 -9999 -9999 -9999 -9999 -9999 -9999 -9999 -9999 -9999 -9999 -9999 -9999 -9999 -9999 -9999 -9999 -9999 -9999 -9999 -9999 -9999 -9999 -9999 -9999 -9999 -9999 -9999 -9999 -9999 -9999 -9999 -9999 -9999 -9999 -9999 -9999 -9999 -9999 -9999 -9999 -9999 -9999 -9999 2.8356E-2 2.85405E-2 2.879E-2 2.65436E-2 2.65981E-2 2.6708E-2 2.4425E-2 2.45144E-2 2.24203E-2 2.25645E-2 2.27607E-2 2.10574E-2 2.12347E-2 2.13794E-2 1.93436E-2 1.94814E-2 1.9682E-2 1.82681E-2 1.83705E-2 1.82274E-2 1.65682E-2 1.62833E-2 1.61351E-2 1.45772E-2 1.45599E-2 1.48045E-2 1.53161E-2 2.11772E-3 3.59423E-3 2.45592E-2 3.32124E-2 4.13609E-2 3.35544E-2 2.10647E-2 1.50919E-2 1.27848E-2 1.23251E-2 1.10985E-2 1.13749E-2 1.12255E-2 1.10358E-2 9.95871E-3 1.09765E-2 1.30267E-2 1.29159E-2 1.15216E-2 1.26627E-2 1.60126E-2 2.14064E-2 1.46143E-2 1.45713E-2 4.02404E-2 4.34789E-2 3.78084E-2 4.62524E-2 2.93657E-2 1.0923E-2 1.16434E-2 2.73901E-2 2.86439E-2 1.49815E-2 2.28129E-2 3.02078E-2 2.89964E-2 2.83269E-2 3.02927E-2 2.69394E-2 2.72194E-2 3.47863E-2 3.00523E-2 3.09462E-2 2.85536E-2 2.67364E-2 2.46495E-2 2.27996E-2 2.67908E-2 3.02795E-2 2.53644E-2 1.70424E-2 8.79215E-3 9.54156E-3 8.25226E-3 8.65192E-3 9.27709E-3 1.49967E-2 1.17184E-2 1.09012E-2 1.29852E-2 7.09478E-3 1.03523E-2 9.81556E-3 1.19125E-2 8.34726E-3 8.88264E-3 6.31343E-3 8.75464E-3 5.89401E-3 7.42412E-3 6.31266E-3 5.47274E-3 3.98161E-3 4.81062E-3 3.91449E-3 2.60081E-3 2.07541E-3 1.79003E-3 2.29427E-3 1.6053E-3 9.33839E-4 9.65274E-4 1.36198E-3 8.84265E-4 1.26727E-3 2.67112E-3 3.92792E-3 5.86238E-3 7.29807E-3 1.03425E-2 9.5318E-3 1.10474E-2 1.47601E-2 1.55416E-2 1.7448E-2 1.92095E-2 2.20565E-2 2.34975E-2 1.39366E-2 1.68732E-2 1.64354E-2 3.08588E-2 3.60495E-2 2.02458E-2 2.24922E-2 2.3571E-2 2.11467E-2 1.81279E-2 1.37993E-2 7.30005E-3 6.56411E-3 1.28419E-2 2.29929E-2 5.55343E-2 4.35947E-2 3.83372E-2 3.9505E-2 4.79058E-2 4.32725E-2 4.41316E-2 4.99943E-2 4.58529E-2 3.90634E-2 3.76474E-2 3.87679E-2 4.32158E-2 4.50959E-2 4.49499E-2 -9999 -9999 -9999 -9999 -9999 -9999 -9999 -9999 -9999 -9999 -9999 -9999 -9999 -9999 -9999 -9999 -9999 -9999 -9999 -9999 -9999 -9999 -9999 -9999 -9999 -9999 -9999 -9999 -9999 -9999 -9999 -9999 -9999 -9999 -9999 -9999 -9999 -9999 -9999 -9999 -9999 -9999 -9999
-9999 -9999 -9999 -9999 -9999 -9999 -9999 -9999 -9999 -9999 -9999 -9999 -9999 -9999 -9999 -9999 -9999 -9999 -9999 -9999 -9999 -9999 -9999 -9999 -9999 -9999 -9999 -9999 -9999 -9999 -9999 -9999 -9999 -9999 -9999 -9999 -9999 -9999 -9999 -9999 -9999 -9999 -9999 -9999 -9999 -9999 -9999 -9999 -9999 -9999 -9999 -9999 -9999 -9999 -9999 -9999 -9999 -9999 -9999 -9999 -9999 -9999 -9999 -9999 -9999 2.83928E-2 2.86025E-2 2.63952E-2 2.65572E-2 2.66667E-2 2.43659E-2 2.44696E-2 2.45744E-2 2.25161E-2 2.26457E-2 2.28439E-2 2.11456E-2 2.13248E-2 2.11023E-2 1.94814E-2 1.95812E-2 1.97227E-2 1.82681E-2 1.82885E-2 1.82885E-2 1.66458E-2 1.64341E-2 1.62833E-2 1.47692E-2 1.47692E-2 1.47339E-2 1.35057E-2 1.4245E-2 2.64159E-3 7.19313E-3 2.95142E-2 4.06603E-2 3.79977E-2 2.44998E-2 1.62534E-2 1.2962E-2 1.1023E-2 1.14203E-2 1.14508E-2 1.13298E-2 1.00121E-2 1.02858E-2 1.20697E-2 1.31509E-2 1.07283E-2 1.01092E-2 1.02863E-2 1.11531E-2 1.41644E-2 1.74771E-2 1.15836E-2 1.83614E-2 4.06515E-2 4.78563E-2 4.38534E-2 1.68151E-2 1.11779E-2 1.95076E-2 3.65717E-2 3.38602E-2 1.53388E-2 2.31507E-2 2.53895E-2 2.76028E-2 3.07501E-2 3.49815E-2 3.45179E-2 2.72608E-2 3.36007E-2 3.03156E-2 2.8601E-2 2.76607E-2 2.47251E-2 2.11145E-2 1.6586E-2 1.92051E-2 2.3875E-2 2.00178E-2 1.38855E-2 1.09773E-2 1.59782E-2 1.21116E-2 1.25067E-2 1.17337E-2 1.32304E-2 1.39106E-2 1.29965E-2 1.13255E-2 9.59535E-3 1.13515E-2 9.77043E-3 6.5689E-3 1.12036E-2 7.21863E-3 6.72653E-3 9.11189E-3 6.54897E-3 4.80624E-3 4.16024E-3 4.08729E-3 4.03534E-3 3.62089E-3 3.323E-3 2.99395E-3 3.46734E-3 3.22668E-3 3.50564E-3 1.88904E-3 1.29387E-3 9.60711E-4 1.05534E-3 7.64344E-4 1.10107E-3 1.6173E-3 2.43181E-3 3.35679E-3 6.31121E-3 9.47334E-3 5.25262E-3 1.00723E-2 1.4037E-2 1.08041E-2 1.09696E-2 1.26655E-2 2.027E-2 2.47379E-2 2.70764E-2 3.05317E-2 3.22743E-2 3.29183E-2 2.77159E-2 3.08476E-2 2.21114E-2 2.48584E-2 3.07691E-2 3.76215E-2 3.03691E-2 1.213E-2 7.12643E-3 9.61937E-3 1.43619E-2 4.30951E-2 5.91181E-2 4.80882E-2 4.05038E-2 3.92704E-2 4.06731E-2 4.36484E-2 4.83328E-2 4.33745E-2 4.04093E-2 3.81023E-2 4.0225E-2 4.51875E-2 4.51448E-2 4.242E-2 -9999 -9999 -9999 -9999 -9999 -9999 -9999 -9999 -9999 -9999 -9999 -9999 -9999 -9999 -9999 -9999 -9999 -9999 -9999 -9999 -9999 -9999 -9999 -9999 -9999 -9999 -9999 -9999 -9999 -9999 -9999 -9999 -9999 -9999 -9999 -9999 -9999 -9999 -9999 -9999 -9999 -9999 -9999
-9999 -9999 -9999 -9999 -9999 -9999 -9999 -9999 -9999 -9999 -9999 -9999 -9999 -9999 -9999 -9999 -9999 -9999 -9999 -9999 -9999 -9999 -9999 -9999 -9999 -9999 -9999 -9999 -9999 -9999 -9999 -9999 -9999 -9999 -9999 -9999 -9999 -9999 -9999 -9999 -9999 -9999 -9999 -9999 -9999 -9999 -9999 -9999 -9999 -9999 -9999 -9999 -9999 -9999 -9999 -9999 -9999 -9999 -9999 -9999 -9999 -9999 -9999 -9999 2.83683E-2 2.84788E-2 2.86398E-2 2.63818E-2 2.65164E-2 2.66667E-2 2.44398E-2 2.45293E-2 2.4635E-2 2.25969E-2 2.27773E-2 2.10399E-2 2.12168E-2 2.10241E-2 1.94418E-2 1.96416E-2 1.97636E-2 1.83499E-2 1.83294E-2 1.82681E-2 1.67044E-2 1.66653E-2 1.65876E-2 1.50565E-2 1.50019E-2 1.50382E-2 1.36415E-2 1.35563E-2 1.38495E-2 2.16857E-3 3.56737E-3 2.57622E-2 3.7674E-2 4.02221E-2 2.97501E-2 1.87478E-2 1.35755E-2 1.1008E-2 1.13148E-2 1.14355E-2 1.14051E-2 1.06307E-2 1.12168E-2 1.35166E-2 1.58827E-2 1.22128E-2 1.08106E-2 1.1017E-2 1.10309E-2 9.51938E-3 1.02013E-2 1.39308E-2 2.11324E-2 3.105E-2 2.59859E-2 1.87644E-2 1.13173E-2 1.47134E-2 3.32284E-2 3.21228E-2 3.69464E-2 2.11868E-2 1.22371E-2 1.84771E-2 2.44175E-2 2.73696E-2 2.28276E-2 3.20123E-2 2.68642E-2 3.04838E-2 2.40631E-2 2.36008E-2 2.41463E-2 1.82142E-2 1.61447E-2 1.58319E-2 1.78811E-2 2.20329E-2 2.65094E-2 1.74615E-2 1.66661E-2 2.05095E-2 1.78529E-2 1.83183E-2 1.68254E-2 1.43188E-2 1.19494E-2 1.03982E-2 1.19574E-2 1.25786E-2 1.05646E-2 9.27887E-3 8.37403E-3 1.02526E-2 8.27478E-3 8.36045E-3 9.6255E-3 6.49463E-3 6.1941E-3 3.66125E-3 2.33677E-3 2.25207E-3 2.79916E-3 2.81384E-3 4.23775E-3 3.36E-3 2.93797E-3 2.79201E-3 1.25766E-3 1.3439E-3 8.15783E-4 6.41484E-4 1.06254E-3 1.58241E-3 2.40291E-3 3.22411E-3 4.47439E-3 6.24509E-3 6.04197E-3 3.93385E-3 8.52522E-3 1.16582E-2 7.99264E-3 7.82088E-3 1.61082E-2 1.82522E-2 1.61239E-2 2.55941E-2 2.13701E-2 2.38335E-2 2.90593E-2 3.48913E-2 3.17172E-2 2.91866E-2 3.43513E-2 2.43779E-2 4.23335E-2 3.24912E-2 1.32486E-2 7.61367E-3 1.09002E-2 1.59718E-2 3.0382E-2 3.68929E-2 5.15168E-2 4.40903E-2 4.21953E-2 3.53419E-2 4.78172E-2 4.68728E-2 4.29602E-2 4.02387E-2 3.90771E-2 4.60016E-2 4.95566E-2 4.57901E-2 4.07021E-2 -9999 -9999 -9999 -9999 -9999 -9999 -9999 -9999 -9999 -9999 -9999 -9999 -9999 -9999 -9999 -9999 -9999 -9999 -9999 -9999 -9999 -9999 -9999 -9999 -9999 -9999 -9999 -9999 -9999 -9999 -9999 -9999 -9999 -9999 -9999 -9999 -9999 -9999 -9999 -9999 -9999 -9999 -9999
-9999 -9999 -9999 -9999 -9999 -9999 -9999 -9999 -9999 -9999 -9999 -9999 -9999 -9999 -9999 -9999 -9999 -9999 -9999 -9999 -9999 -9999 -9999 -9999 -9999 -9999 -9999 -9999 -9999 -9999 -9999 -9999 -9999 -9999 -9999 -9999 -9999 -9999 -9999 -9999 -9999 -9999 -9999 -9999 -9999 -9999 -9999 -9999 -9999 -9999 -9999 -9999 -9999 -9999 -9999 -9999 -9999 -9999 -9999 -9999 -9999 -9999 3.08135E-2 3.08935E-2 2.84296E-2 2.85405E-2 2.86647E-2 2.63551E-2 2.65572E-2 2.43807E-2 2.45895E-2 2.46959E-2 2.26131E-2 2.27607E-2 2.29111E-2 2.11811E-2 2.10047E-2 2.11614E-2 1.95812E-2 1.98046E-2 1.99708E-2 1.84949E-2 1.84949E-2 1.83089E-2 1.66848E-2 1.67437E-2 1.67437E-2 1.53161E-2 1.5335E-2 1.5335E-2 1.3867E-2 1.37275E-2 1.37795E-2 1.84589E-3 2.51189E-3 7.76728E-3 3.25965E-2 4.03583E-2 3.59589E-2 2.32689E-2 1.38436E-2 1.16049E-2 1.11813E-2 1.12998E-2 1.0244E-2 1.07727E-2 1.13869E-2 1.29891E-2 1.25184E-2 1.18996E-2 1.1659E-2 1.14782E-2 1.14633E-2 1.04326E-2 9.50671E-3 1.07729E-2 1.23464E-2 1.32693E-2 1.17027E-2 1.15882E-2 1.37362E-2 2.14766E-2 4.28261E-2 3.29118E-2 3.31693E-2 2.90556E-2 1.63732E-2 1.30455E-2 1.98102E-2 1.61349E-2 1.32231E-2 1.94328E-2 2.77661E-2 2.67449E-2 1.78658E-2 1.35469E-2 1.45425E-2 1.45425E-2 1.55904E-2 1.57026E-2 1.72906E-2 1.99073E-2 2.32117E-2 2.22251E-2 1.86912E-2 1.97391E-2 2.15146E-2 1.39794E-2 1.50861E-2 1.08414E-2 1.14599E-2 1.13531E-2 1.2915E-2 9.59085E-3 9.22419E-3 6.23325E-3 6.85952E-3 6.66767E-3 6.05527E-3 8.82783E-3 8.99931E-3 6.11748E-3 6.39332E-3 5.11528E-3 2.62269E-3 2.22407E-3 2.80653E-3 1.79595E-3 2.37157E-3 2.72561E-3 3.08145E-3 3.17561E-3 2.22955E-3 1.04699E-3 7.40269E-4 6.30637E-4 1.05189E-3 1.41815E-3 2.09575E-3 2.50017E-3 3.33435E-3 4.08032E-3 3.38988E-3 4.92701E-3 7.81815E-3 6.62694E-3 6.0778E-3 7.1671E-3 1.64463E-2 1.66989E-2 1.60668E-2 2.25426E-2 2.57907E-2 1.91188E-2 2.24671E-2 2.68438E-2 2.76145E-2 3.54189E-2 2.22697E-2 3.6017E-2 2.93966E-2 4.1772E-2 3.05613E-2 2.00126E-2 3.77141E-2 2.09955E-2 1.9469E-2 3.87965E-2 4.61024E-2 4.15825E-2 4.00069E-2 4.79189E-2 4.62502E-2 4.3942E-2 4.21611E-2 3.96945E-2 3.87298E-2 4.59125E-2 4.88824E-2 4.40951E-2 -9999 -9999 -9999 -9999 -9999 -9999 -9999 -9999 -9999 -9999 -9999 -9999 -9999 -9999 -9999 -9999 -9999 -9999 -9999 -9999 -9999 -9999 -9999 -9999 -9999 -9999 -9999 -9999 -9999 -9999 -9999 -9999 -9999 -9999 -9999 -9999 -9999 -9999 -9999 -9999 -9999 -9999 -9999 -9999
-9999 -9999 -9999 -9999 -9999 -9999 -9999 -9999 -9999 -9999 -9999 -9999 -9999 -9999 -9999 -9999 -9999 -9999 -9999 -9999 -9999 -9999 -9999 -9999 -9999 -9999 -9999 -9999 -9999 -9999 -9999 -9999 -9999 -9999 -9999 -9999 -9999 -9999 -9999 -9999 -9999 -9999 -9999 -9999 -9999 -9999 -9999 -9999 -9999 -9999 -9999 -9999 -9999 -9999 -9999 -9999 -9999 -9999 -9999 -9999 -9999 -9999 3.11166E-3 2.92797E-3 2.92937E-3 2.86149E-2 2.63018E-2 2.64624E-2 2.66254E-2 2.45443E-2 2.47883E-2 2.49288E-2 2.28105E-2 2.28439E-2 2.30301E-2 2.09467E-2 2.11417E-2 1.95812E-2 1.97227E-2 1.99081E-2 1.84949E-2 1.87062E-2 1.86636E-2 1.69832E-2 1.68627E-2 1.68427E-2 1.5449E-2 1.55645E-2 1.56228E-2 1.4245E-2 1.41534E-2 1.40449E-2 1.39377E-2 1.28262E-2 1.9819E-3 3.57515E-3 2.33048E-2 3.46636E-2 4.04265E-2 3.03199E-2 1.67578E-2 1.23924E-2 1.11373E-2 9.94543E-3 1.0533E-2 1.08303E-2 1.17555E-2 1.28096E-2 1.34044E-2 1.33583E-2 1.26082E-2 1.34725E-2 1.3293E-2 1.61885E-2 1.60297E-2 1.39119E-2 1.18075E-2 1.13644E-2 1.4514E-2 1.97947E-2 3.45292E-2 4.04069E-2 4.13977E-2 2.68745E-2 2.30503E-2 3.1295E-2 2.98501E-2 1.79753E-2 1.28571E-2 1.39089E-2 1.50804E-2 1.66564E-2 2.29429E-2 2.04282E-2 1.50649E-2 1.35757E-2 1.40244E-2 1.41262E-2 1.53692E-2 1.57348E-2 1.71859E-2 1.92532E-2 2.09079E-2 2.14869E-2 2.08554E-2 1.86693E-2 1.25286E-2 8.95194E-3 7.7489E-3 6.86646E-3 7.44352E-3 5.50202E-3 7.33141E-3 6.21495E-3 7.48572E-3 1.18094E-2 1.10668E-2 9.2993E-3 8.10767E-3 7.49374E-3 8.95021E-3 7.37492E-3 5.55212E-3 3.36824E-3 2.64722E-3 5.6134E-3 3.18889E-3 2.51731E-3 2.06338E-3 3.33993E-3 3.59862E-3 4.22218E-3 2.38418E-3 1.99525E-3 1.0205E-3 6.40898E-4 7.88574E-4 7.97983E-4 1.47919E-3 1.77417E-3 2.34917E-3 2.46321E-3 2.1155E-3 3.942E-3 4.32508E-3 3.50519E-3 3.42698E-3 7.49407E-3 1.20514E-2 1.13565E-2 9.39661E-3 1.36413E-2 1.53299E-2 9.70578E-3 1.21871E-2 2.50114E-2 4.04246E-2 4.33286E-2 3.00356E-2 3.22454E-2 1.76714E-2 2.20922E-2 3.8777E-2 5.13728E-2 5.77189E-2 3.17066E-2 2.17716E-2 3.6898E-2 5.44783E-2 5.11132E-2 5.20413E-2 4.7216E-2 4.32353E-2 4.25558E-2 4.1278E-2 3.77505E-2 3.76133E-2 3.96383E-2 -9999 -9999 -9999 -9999 -9999 -9999 -9999 -9999 -9999 -9999 -9999 -9999 -9999 -9999 -9999 -9999 -9999 -9999 -9999 -9999 -9999 -9999 -9999 -9999 -9999 -9999 -9999 -9999 -9999 -9999 -9999 -9999 -9999 -9999 -9999 -9999 -9999 -9999 -9999 -9999 -9999 -9999 -9999 -9999 -9999 -9999
-9999 -9999 -9999 -9999 -9999 -9999 -9999 -9999 -9999 -9999 -9999 -9999 -9999 -9999 -9999 -9999 -9999 -9999 -9999 -9999 -9999 -9999 -9999 -9999 -9999 -9999 -9999 -9999 -9999 -9999 -9999 -9999 -9999 -9999 -9999 -9999 -9999 -9999 -9999 -9999 -9999 -9999 -9999 -9999 -9999 -9999 -9999 -9999 -9999 -9999 -9999 -9999 -9999 -9999 -9999 -9999 -9999 -9999 -9999 -9999 -9999 3.1135E-3 3.10853E-3 2.93037E-3 2.93466E-3 2.879E-2 2.64489E-2 2.65981E-2 2.67219E-2 2.46047E-2 2.49604E-2 2.29449E-2 2.29619E-2 2.30301E-2 2.12527E-2 2.10631E-2 2.12608E-2 1.97431E-2 1.99289E-2 2.01828E-2 1.87706E-2 1.89444E-2 1.88788E-2 1.71466E-2 1.70238E-2 1.70035E-2 1.55839E-2 1.56815E-2 1.584E-2 1.45638E-2 1.44688E-2 1.44688E-2 1.3015E-2 1.29287E-2 1.2951E-2 1.94955E-3 1.86326E-2 2.9991E-2 4.28891E-2 3.68314E-2 2.34452E-2 1.4157E-2 1.1466E-2 9.76221E-3 9.91893E-3 1.09617E-2 1.31348E-2 1.74286E-2 1.98357E-2 1.83658E-2 2.00596E-2 2.01278E-2 2.57688E-2 3.41565E-2 4.02569E-2 2.77558E-2 1.74221E-2 1.92211E-2 2.94332E-2 4.28981E-2 3.89398E-2 3.08229E-2 2.98513E-2 1.70924E-2 1.37156E-2 1.79475E-2 2.84802E-2 2.78401E-2 1.96939E-2 1.47244E-2 1.97517E-2 2.39771E-2 2.38473E-2 2.46384E-2 2.51847E-2 1.84486E-2 1.52782E-2 1.55268E-2 1.53067E-2 1.54951E-2 1.70132E-2 1.92921E-2 1.93082E-2 1.99801E-2 1.80013E-2 1.61364E-2 1.42681E-2 1.1423E-2 1.04577E-2 5.82931E-3 4.1675E-3 4.94016E-3 6.83883E-3 1.13549E-2 1.2745E-2 1.1608E-2 1.01001E-2 9.65155E-3 8.28933E-3 7.84976E-3 4.95757E-3 5.32043E-3 3.54692E-3 3.11629E-3 3.63117E-3 7.08521E-3 4.44713E-3 3.55354E-3 2.71926E-3 4.27612E-3 5.16835E-3 5.31193E-3 3.13576E-3 2.52791E-3 1.30993E-3 1.01971E-3 7.22475E-4 5.88394E-4 9.13969E-4 1.42215E-3 1.42041E-3 1.50942E-3 1.36759E-3 1.89984E-3 2.41892E-3 2.34048E-3 2.97201E-3 5.06228E-3 6.2714E-3 5.44417E-3 5.77395E-3 7.03061E-3 7.53831E-3 1.16562E-2 1.64875E-2 2.30909E-2 4.04501E-2 4.11131E-2 3.35449E-2 3.57629E-2 2.05733E-2 1.89769E-2 2.4522E-2 2.70088E-2 4.7288E-2 5.06911E-2 5.02038E-2 3.96185E-2 5.42612E-2 4.10725E-2 5.08354E-2 4.68728E-2 4.29148E-2 4.20317E-2 4.11562E-2 3.79954E-2 3.71489E-2 3.71489E-2 -9999 -9999 -9999 -9999 -9999 -9999 -9999 -9999 -9999 -9999 -9999 -9999 -9999 -9999 -9999 -9999 -9999 -9999 -9999 -9999 -9999 -9999 -9999 -9999 -9999 -9999 -9999 -9999 -9999 -9999 -9999 -9999 -9999 -9999 -9999 -9999 -9999 -9999 -9999 -9999 -9999 -9999 -9999 -9999 -9999 -9999
-9999 -9999 -9999 -9999 -9999 -9999 -9999 -9999 -9999 -9999 -9999 -9999 -9999 -9999 -9999 -9999 -9999 -9999 -9999 -9999 -9999 -9999 -9999 -9999 -9999 -9999 -9999 -9999 -9999 -9999 -9999 -9999 -9999 -9999 -9999 -9999 -9999 -9999 -9999 -9999 -9999 -9999 -9999 -9999 -9999 -9999 -9999 -9999 -9999 -9999 -9999 -9999 -9999 -9999 -9999 -9999 -9999 -9999 -9999 -9999 -9999 -9999 -9999 2.93321E-3 2.9399E-3 2.80106E-3 2.81387E-3 2.82329E-3 2.74422E-3 2.47113E-2 2.49762E-2 2.30301E-2 2.30816E-2 2.31682E-2 2.10827E-2 2.12608E-2 2.14426E-2 1.98873E-2 2.00762E-2 1.87706E-2 1.90992E-2 1.93249E-2 1.75897E-2 1.73549E-2 1.72919E-2 1.58001E-2 1.57604E-2 1.584E-2 1.46214E-2 1.47963E-2 1.48751E-2 1.49747E-2 1.35905E-2 1.34063E-2 1.28793E-2 1.24418E-2 1.65762E-2 2.66815E-2 4.02443E-2 4.40519E-2 3.42762E-2 1.88923E-2 1.13069E-2 9.85318E-3 9.68525E-3 1.04127E-2 1.31692E-2 2.23806E-2 2.48382E-2 2.42433E-2 2.56489E-2 3.02731E-2 3.51803E-2 3.82228E-2 4.32672E-2 3.66914E-2 2.67615E-2 2.50916E-2 3.07056E-2 4.04236E-2 4.23868E-2 3.99085E-2 2.68326E-2 1.73758E-2 1.30326E-2 2.17383E-2 3.0285E-2 2.85317E-2 1.85486E-2 2.3111E-2 2.1059E-2 2.25568E-2 2.67322E-2 2.58813E-2 2.71924E-2 2.44037E-2 2.194E-2 1.81209E-2 1.47104E-2 1.52911E-2 1.53848E-2 1.74492E-2 1.87553E-2 1.88496E-2 1.8415E-2 1.28278E-2 1.43753E-2 1.39392E-2 1.3205E-2 8.24688E-3 4.62398E-3 7.11208E-3 1.38862E-2 1.21467E-2 1.1166E-2 8.18629E-3 6.08312E-3 6.09203E-3 7.16891E-3 5.99107E-3 4.39904E-3 4.63192E-3 4.34927E-3 3.82959E-3 4.12603E-3 4.32841E-3 5.29338E-3 5.02989E-3 5.16934E-3 5.26072E-3 5.68923E-3 5.67515E-3 2.71065E-3 2.52065E-3 2.10616E-3 1.7832E-3 1.02343E-3 5.55537E-4 6.4622E-4 9.60039E-4 9.2928E-4 8.63986E-4 1.06682E-3 1.61511E-3 2.58762E-3 3.10954E-3 4.0306E-3 4.57163E-3 4.55182E-3 4.74894E-3 7.49079E-3 9.32452E-3 1.13626E-2 1.83243E-2 2.87287E-2 2.84459E-2 3.79688E-2 3.77137E-2 4.69907E-2 3.19505E-2 3.83482E-2 5.02024E-2 3.08759E-2 2.28888E-2 2.63899E-2 4.3072E-2 5.70586E-2 5.58969E-2 4.31159E-2 4.0418E-2 5.1297E-2 4.75145E-2 4.51965E-2 4.26002E-2 4.14835E-2 3.86164E-2 3.74113E-2 -9999 -9999 -9999 -9999 -9999 -9999 -9999 -9999 -9999 -9999 -9999 -9999 -9999 -9999 -9999 -9999 -9999 -9999 -9999 -9999 -9999 -9999 -9999 -9999 -9999 -9999 -9999 -9999 -9999 -9999 -9999 -9999 -9999 -9999 -9999 -9999 -9999 -9999 -9999 -9999 -9999 -9999 -9999 -9999 -9999 -9999 -9999
-9999 -9999 -9999 -9999 -9999 -9999 -9999 -9999 -9999 -9999 -9999 -9999 -9999 -9999 -9999 -9999 -9999 -9999 -9999 -9999 -9999 -9999 -9999 -9999 -9999 -9999 -9999 -9999 -9999 -9999 -9999 -9999 -9999 -9999 -9999 -9999 -9999 -9999 -9999 -9999 -9999 -9999 -9999 -9999 -9999 -9999 -9999 -9999 -9999 -9999 -9999 -9999 -9999 -9999 -9999 -9999 -9999 -9999 -9999 -9999 -9999 -9999 2.92969E-3 2.93518E-3 2.94419E-3 2.81089E-3 2.81693E-3 2.82999E-3 2.74422E-3 2.46654E-2 2.49921E-2 2.30472E-2 2.31508E-2 2.10631E-2 2.16013E-2 2.14426E-2 1.98873E-2 2.00762E-2 2.01614E-2 1.87921E-2 1.92114E-2 1.94629E-2 1.77863E-2 1.76548E-2 1.76331E-2 1.61243E-2 1.60831E-2 1.61243E-2 1.48159E-2 1.49747E-2 1.51364E-2 1.38554E-2 1.40105E-2 1.3817E-2 1.22008E-2 1.28374E-2 2.68949E-3 2.5756E-2 3.9857E-2 4.5676E-2 4.56367E-2 2.73474E-2 1.37823E-2 1.04127E-2 9.59661E-3 8.86636E-3 1.09486E-2 1.5649E-2 1.90601E-2 2.35238E-2 2.33319E-2 2.69469E-2 3.24772E-2 3.21286E-2 3.39947E-2 1.67652E-2 1.48823E-2 1.52367E-2 1.52367E-2 2.7952E-2 3.8454E-2 2.92013E-2 1.86416E-2 1.29758E-2 1.67752E-2 2.90059E-2 3.45664E-2 2.96002E-2 1.99987E-2 2.18857E-2 2.35596E-2 2.35494E-2 2.46034E-2 2.49184E-2 2.86866E-2 2.53557E-2 2.4403E-2 2.22507E-2 1.78263E-2 1.53692E-2 1.50292E-2 1.54793E-2 1.97372E-2 1.76574E-2 1.9263E-2 1.22709E-2 1.44505E-2 1.10008E-2 1.43798E-2 6.378E-3 5.67715E-3 9.53192E-3 1.42613E-2 1.1384E-2 9.54571E-3 7.27443E-3 8.97689E-3 7.75469E-3 5.27377E-3 5.89503E-3 4.40355E-3 4.80106E-3 6.18915E-3 6.05676E-3 5.55509E-3 5.13896E-3 3.76407E-3 3.26914E-3 4.19799E-3 3.79835E-3 2.69544E-3 3.54445E-3 3.80401E-3 2.92333E-3 2.30433E-3 1.69425E-3 1.01178E-3 5.72228E-4 8.74921E-4 9.21235E-4 9.91547E-4 9.79064E-4 1.46555E-3 1.72864E-3 1.98272E-3 1.87053E-3 3.28546E-3 3.74158E-3 4.76122E-3 7.40104E-3 8.82941E-3 1.11197E-2 1.72889E-2 2.33415E-2 1.65594E-2 1.87559E-2 2.97114E-2 3.17122E-2 3.0387E-2 5.49747E-2 5.58808E-2 3.81006E-2 5.56038E-2 3.66087E-2 2.54671E-2 2.96894E-2 4.47867E-2 4.20438E-2 4.03153E-2 3.9608E-2 5.38023E-2 4.797E-2 4.62032E-2 4.3328E-2 4.16193E-2 3.90771E-2 3.76133E-2 -9999 -9999 -9999 -9999 -9999 -9999 -9999 -9999 -9999 -9999 -9999 -9999 -9999 -9999 -9999 -9999 -9999 -9999 -9999 -9999 -9999 -9999 -9999 -9999 -9999 -9999 -9999 -9999 -9999 -9999 -9999 -9999 -9999 -9999 -9999 -9999 -9999 -9999 -9999 -9999 -9999 -9999 -9999 -9999 -9999 -9999 -9999
-9999 -9999 -9999 -9999 -9999 -9999 -9999 -9999 -9999 -9999 -9999 -9999 -9999 -9999 -9999 -9999 -9999 -9999 -9999 -9999 -9999 -9999 -9999 -9999 -9999 -9999 -9999 -9999 -9999 -9999 -9999 -9999 -9999 -9999 -9999 -9999 -9999 -9999 -9999 -9999 -9999 -9999 -9999 -9999 -9999 -9999 -9999 -9999 -9999 -9999 -9999 -9999 -9999 -9999 -9999 -9999 -9999 -9999 -9999 -9999 -9999 3.10853E-3 2.93073E-3 2.93925E-3 2.94743E-3 2.81849E-3 2.82828E-3 2.73956E-3 2.75623E-3 2.79277E-3 2.77523E-3 2.31334E-2 2.33088E-2 2.12209E-2 2.14222E-2 2.15866E-2 2.00339E-2 2.02258E-2 2.02691E-2 1.87706E-2 1.91215E-2 1.93936E-2 1.78974E-2 1.78974E-2 1.78974E-2 1.64392E-2 1.63966E-2 1.64178E-2 1.50149E-2 1.5116E-2 1.52803E-2 1.3952E-2 1.40693E-2 1.38939E-2 1.20337E-2 1.85595E-3 3.29277E-3 2.23092E-2 3.72286E-2 4.57861E-2 4.836E-2 3.39528E-2 1.81192E-2 1.19891E-2 9.8401E-3 8.52748E-3 9.22545E-3 1.13221E-2 1.52454E-2 1.19626E-2 1.2487E-2 1.29038E-2 1.4503E-2 1.41967E-2 1.16457E-2 1.099E-2 1.04596E-2 1.14788E-2 1.95081E-2 2.37126E-2 3.65636E-2 2.82101E-2 2.05069E-2 1.33685E-2 1.92199E-2 2.6559E-2 2.93578E-2 3.25834E-2 2.6517E-2 2.23321E-2 2.88791E-2 2.26582E-2 2.74523E-2 2.75309E-2 2.93993E-2 2.67955E-2 2.61585E-2 2.37463E-2 1.95316E-2 1.73433E-2 1.6425E-2 1.62614E-2 1.71166E-2 1.88369E-2 1.56943E-2 8.25237E-3 6.55102E-3 6.65813E-3 7.24113E-3 5.12261E-3 5.65751E-3 9.17131E-3 1.34117E-2 1.15184E-2 9.9023E-3 7.83881E-3 9.4613E-3 6.8094E-3 6.63721E-3 6.20208E-3 3.39474E-3 3.1129E-3 4.01722E-3 3.2649E-3 3.65862E-3 4.69042E-3 5.2131E-3 4.11233E-3 3.89784E-3 3.65182E-3 3.68552E-3 4.02158E-3 3.1274E-3 2.21201E-3 1.9257E-3 1.13336E-3 6.84374E-4 5.72228E-4 8.09624E-4 9.19135E-4 8.60949E-4 9.96691E-4 1.25816E-3 1.06193E-3 1.59414E-3 1.45904E-3 2.45305E-3 2.86432E-3 2.59603E-3 3.95247E-3 4.06099E-3 5.10683E-3 9.76302E-3 1.68625E-2 1.23825E-2 2.06227E-2 1.39096E-2 1.06544E-2 1.93822E-2 4.01711E-2 4.28236E-2 2.24684E-2 4.04942E-2 4.96889E-2 3.19817E-2 2.59803E-2 2.90424E-2 3.61876E-2 3.90496E-2 3.9895E-2 5.1574E-2 4.81238E-2 4.6583E-2 4.36088E-2 4.19403E-2 3.91952E-2 3.7716E-2 -9999 -9999 -9999 -9999 -9999 -9999 -9999 -9999 -9999 -9999 -9999 -9999 -9999 -9999 -9999 -9999 -9999 -9999 -9999 -9999 -9999 -9999 -9999 -9999 -9999 -9999 -9999 -9999 -9999 -9999 -9999 -9999 -9999 -9999 -9999 -9999 -9999 -9999 -9999 -9999 -9999 -9999 -9999 -9999 -9999 -9999 -9999
-9999 -9999 -9999 -9999 -9999 -9999 -9999 -9999 -9999 -9999 -9999 -9999 -9999 -9999 -9999 -9999 -9999 -9999 -9999 -9999 -9999 -9999 -9999 -9999 -9999 -9999 -9999 -9999 -9999 -9999 -9999 -9999 -9999 -9999 -9999 -9999 -9999 -9999 -9999 -9999 -9999 -9999 -9999 -9999 -9999 -9999 -9999 -9999 -9999 -9999 -9999 -9999 -9999 -9999 -9999 -9999 -9999 -9999 -9999 -9999 3.1108E-3 3.10728E-3 2.93518E-3 2.94419E-3 2.81237E-3 2.8266E-3 2.84443E-3 2.76119E-3 2.78188E-3 2.81864E-3 2.79299E-3 2.32382E-2 2.3398E-2 2.14018E-2 2.15866E-2 1.99498E-2 2.02043E-2 2.03999E-2 1.88354E-2 1.89225E-2 1.91664E-2 1.79871E-2 1.82616E-2 1.83081E-2 1.67651E-2 1.66116E-2 1.66116E-2 1.5239E-2 1.53427E-2 1.54265E-2 1.41485E-2 1.42283E-2 1.41684E-2 1.26555E-2 1.24775E-2 1.85275E-3 3.23683E-3 9.59642E-3 3.47157E-2 4.57861E-2 4.75982E-2 4.18714E-2 2.34311E-2 1.41913E-2 9.39344E-3 8.55024E-3 8.68866E-3 9.55257E-3 1.20554E-2 1.56428E-2 1.58969E-2 1.51027E-2 1.74172E-2 9.1593E-3 8.75901E-3 8.4287E-3 9.22817E-3 1.06175E-2 2.18878E-2 2.68028E-2 3.24382E-2 3.55971E-2 1.91987E-2 1.24516E-2 1.53498E-2 1.55991E-2 1.92959E-2 3.04618E-2 2.99005E-2 2.50102E-2 2.76701E-2 2.41619E-2 2.74976E-2 2.57948E-2 2.82301E-2 2.82982E-2 2.81552E-2 2.53181E-2 2.52324E-2 2.13501E-2 2.03173E-2 1.88025E-2 1.88322E-2 1.87553E-2 1.23253E-2 1.25686E-2 1.16637E-2 5.0776E-3 6.06086E-3 6.44586E-3 7.80545E-3 1.29533E-2 1.30225E-2 1.00913E-2 8.94251E-3 5.69153E-3 7.84443E-3 6.7336E-3 5.06061E-3 4.74562E-3 4.22738E-3 3.36099E-3 3.25129E-3 5.01146E-3 5.24092E-3 4.51367E-3 4.15622E-3 4.3081E-3 3.29046E-3 2.224E-3 2.72157E-3 2.89458E-3 2.50501E-3 2.37981E-3 1.57918E-3 1.05618E-3 7.93934E-4 7.46564E-4 1.0581E-3 1.11145E-3 1.27868E-3 1.33685E-3 1.25954E-3 1.63321E-3 2.21424E-3 2.57917E-3 2.27974E-3 2.67376E-3 2.19781E-3 2.90143E-3 2.90262E-3 5.07669E-3 9.83164E-3 1.18139E-2 9.64971E-3 1.47577E-2 9.01869E-3 5.81326E-3 1.24203E-2 2.36422E-2 2.565E-2 1.52187E-2 3.62877E-2 4.83273E-2 4.01072E-2 3.57029E-2 4.22913E-2 4.1256E-2 3.9016E-2 5.1914E-2 5.07004E-2 4.77665E-2 4.61093E-2 4.32816E-2 4.13837E-2 3.88829E-2 3.69647E-2 -9999 -9999 -9999 -9999 -9999 -9999 -9999 -9999 -9999 -9999 -9999 -9999 -9999 -9999 -9999 -9999 -9999 -9999 -9999 -9999 -9999 -9999 -9999 -9999 -9999 -9999 -9999 -9999 -9999 -9999 -9999 -9999 -9999 -9999 -9999 -9999 -9999 -9999 -9999 -9999 -9999 -9999 -9999 -9999 -9999 -9999 -9999
-9999 -9999 -9999 -9999 -9999 -9999 -9999 -9999 -9999 -9999 -9999 -9999 -9999 -9999 -9999 -9999 -9999 -9999 -9999 -9999 -9999 -9999 -9999 -9999 -9999 -9999 -9999 -9999 -9999 -9999 -9999 -9999 -9999 -9999 -9999 -9999 -9999 -9999 -9999 -9999 -9999 -9999 -9999 -9999 -9999 -9999 -9999 -9999 -9999 -9999 -9999 -9999 -9999 -9999 -9999 -9999 -9999 -9999 -9999 -9999 3.11039E-3 2.9315E-3 2.94057E-3 2.94917E-3 2.81387E-3 2.83347E-3 2.8689E-3 2.79277E-3 2.8098E-3 2.83078E-3 2.80762E-3 2.85782E-3 2.82282E-3 2.1504E-2 2.167E-2 2.00762E-2 2.03125E-2 2.05105E-2 1.90769E-2 1.91888E-2 1.93936E-2 1.81922E-2 1.84489E-2 1.87855E-2 1.72409E-2 1.71484E-2 1.70797E-2 1.57044E-2 1.58135E-2 1.58795E-2 1.44722E-2 1.44517E-2 1.44106E-2 1.2819E-2 1.21909E-2 1.83373E-3 2.24321E-3 6.618E-3 3.12994E-2 4.70084E-2 4.90705E-2 4.43958E-2 2.74957E-2 1.73771E-2 1.08542E-2 8.97556E-3 8.29214E-3 9.00009E-3 8.99351E-3 1.16475E-2 1.35655E-2 1.28818E-2 1.36704E-2 1.26765E-2 1.33278E-2 1.36569E-2 1.53521E-2 1.14568E-2 1.34253E-2 2.07486E-2 2.47185E-2 2.97106E-2 2.04531E-2 1.88012E-2 1.77408E-2 1.33235E-2 1.75493E-2 3.04651E-2 3.10397E-2 2.23713E-2 2.30831E-2 2.06638E-2 2.37792E-2 2.86596E-2 2.65231E-2 2.51804E-2 2.40021E-2 2.32008E-2 2.31453E-2 2.03359E-2 1.78599E-2 1.55486E-2 1.94531E-2 1.7945E-2 1.55178E-2 1.63568E-2 1.34493E-2 7.23092E-3 7.80748E-3 1.37865E-2 9.52546E-3 1.20607E-2 1.32627E-2 9.38384E-3 7.15124E-3 5.46844E-3 6.99042E-3 6.47995E-3 3.64607E-3 3.77806E-3 3.87759E-3 3.25755E-3 2.01857E-3 2.4833E-3 2.80475E-3 3.48674E-3 3.99176E-3 4.60153E-3 3.52758E-3 2.17742E-3 2.55702E-3 2.14697E-3 2.24317E-3 2.31095E-3 1.75422E-3 1.2619E-3 1.1064E-3 1.23343E-3 2.11768E-3 2.45245E-3 2.74779E-3 2.93154E-3 2.30358E-3 3.64634E-3 5.39779E-3 5.44748E-3 4.07245E-3 2.80155E-3 2.22618E-3 1.97281E-3 2.16612E-3 3.81275E-3 7.30004E-3 6.71037E-3 6.9133E-3 1.06292E-2 7.27675E-3 3.8443E-3 7.03534E-3 1.46604E-2 1.29618E-2 1.90547E-2 4.74845E-2 4.54308E-2 4.05529E-2 3.85828E-2 4.46065E-2 4.22558E-2 4.00193E-2 5.1914E-2 4.797E-2 4.65352E-2 4.3328E-2 4.16082E-2 4.02738E-2 3.93545E-2 4.00971E-2 -9999 -9999 -9999 -9999 -9999 -9999 -9999 -9999 -9999 -9999 -9999 -9999 -9999 -9999 -9999 -9999 -9999 -9999 -9999 -9999 -9999 -9999 -9999 -9999 -9999 -9999 -9999 -9999 -9999 -9999 -9999 -9999 -9999 -9999 -9999 -9999 -9999 -9999 -9999 -9999 -9999 -9999 -9999 -9999 -9999 -9999 -9999
-9999 -9999 -9999 -9999 -9999 -9999 -9999 -9999 -9999 -9999 -9999 -9999 -9999 -9999 -9999 -9999 -9999 -9999 -9999 -9999 -9999 -9999 -9999 -9999 -9999 -9999 -9999 -9999 -9999 -9999 -9999 -9999 -9999 -9999 -9999 -9999 -9999 -9999 -9999 -9999 -9999 -9999 -9999 -9999 -9999 -9999 -9999 -9999 -9999 -9999 -9999 -9999 -9999 -9999 -9999 -9999 -9999 -9999 -9999 -9999 3.10888E-3 2.93368E-3 2.94659E-3 2.95487E-3 2.82329E-3 2.85221E-3 2.79835E-3 2.81864E-3 2.837E-3 2.79299E-3 2.82644E-3 2.87826E-3 2.82719E-3 2.89553E-3 2.18178E-2 2.02258E-2 2.04661E-2 1.90326E-2 1.92566E-2 1.94397E-2 1.8055E-2 1.82848E-2 1.85678E-2 1.74048E-2 1.75954E-2 1.74996E-2 1.5946E-2 1.6058E-2 1.62397E-2 1.4808E-2 1.47018E-2 1.45759E-2 1.44722E-2 1.29485E-2 1.26915E-2 1.80888E-3 2.13174E-3 6.07909E-3 2.86415E-2 4.1834E-2 4.89572E-2 4.48217E-2 3.29117E-2 1.93052E-2 1.28037E-2 9.68825E-3 8.53524E-3 7.93609E-3 9.09972E-3 1.22426E-2 1.55221E-2 1.55013E-2 1.50312E-2 1.56934E-2 1.46281E-2 1.44897E-2 1.5793E-2 1.17924E-2 1.43274E-2 2.09309E-2 2.30118E-2 2.49173E-2 3.22953E-2 3.12336E-2 2.23702E-2 1.05191E-2 1.67899E-2 2.94677E-2 2.67292E-2 1.93442E-2 2.34504E-2 2.34853E-2 2.41978E-2 2.8481E-2 2.69122E-2 2.45847E-2 2.66718E-2 2.63104E-2 2.41571E-2 2.23059E-2 1.66479E-2 1.47283E-2 1.37958E-2 9.62097E-3 1.39194E-2 1.12144E-2 8.879E-3 7.70422E-3 2.32092E-2 2.5604E-2 1.35072E-2 1.30394E-2 1.02911E-2 9.25398E-3 9.99456E-3 4.96118E-3 3.47374E-3 4.73574E-3 5.72884E-3 2.64755E-3 2.03834E-3 1.97451E-3 1.49348E-3 2.31453E-3 3.44737E-3 4.6792E-3 4.86226E-3 4.07866E-3 3.68966E-3 3.15738E-3 2.72639E-3 2.36955E-3 2.06253E-3 1.70275E-3 1.17341E-3 9.47045E-4 1.30606E-3 1.02776E-3 1.56556E-3 2.80706E-3 3.99407E-3 5.5293E-3 5.20316E-3 9.31303E-3 1.03764E-2 6.83985E-3 1.06006E-2 8.18442E-3 3.14669E-3 1.98878E-3 1.98447E-3 3.07558E-3 4.28453E-3 3.89805E-3 4.76417E-3 6.75697E-3 4.52571E-3 3.30232E-3 6.52086E-3 9.38149E-3 1.12954E-2 2.46094E-2 4.15398E-2 4.22274E-2 3.84718E-2 4.06881E-2 4.83839E-2 4.11085E-2 4.00317E-2 3.54082E-2 4.60626E-2 4.44571E-2 4.08365E-2 3.89065E-2 3.79248E-2 4.21376E-2 4.81102E-2 -9999 -9999 -9999 -9999 -9999 -9999 -9999 -9999 -9999 -9999 -9999 -9999 -9999 -9999 -9999 -9999 -9999 -9999 -9999 -9999 -9999 -9999 -9999 -9999 -9999 -9999 -9999 -9999 -9999 -9999 -9999 -9999 -9999 -9999 -9999 -9999 -9999 -9999 -9999 -9999 -9999 -9999 -9999 -9999 -9999 -9999 -9999
-9999 -9999 -9999 -9999 -9999 -9999 -9999 -9999 -9999 -9999 -9999 -9999 -9999 -9999 -9999 -9999 -9999 -9999 -9999 -9999 -9999 -9999 -9999 -9999 -9999 -9999 -9999 -9999 -9999 -9999 -9999 -9999 -9999 -9999 -9999 -9999 -9999 -9999 -9999 -9999 -9999 -9999 -9999 -9999 -9999 -9999 -9999 -9999 -9999 -9999 -9999 -9999 -9999 -9999 -9999 -9999 -9999 -9999 -9999 3.11122E-3 3.10673E-3 2.938E-3 2.95289E-3 2.82828E-3 2.84443E-3 2.87786E-3 2.82466E-3 2.84652E-3 2.87999E-3 2.83027E-3 2.85782E-3 2.90364E-3 2.86296E-3 2.9244E-3 2.86386E-3 2.91983E-3 2.06674E-2 1.91888E-2 1.94629E-2 1.96974E-2 1.83314E-2 1.84017E-2 1.85918E-2 1.74048E-2 1.77897E-2 1.77653E-2 1.61712E-2 1.63319E-2 1.64953E-2 1.50461E-2 1.49155E-2 1.47018E-2 1.2814E-2 1.30611E-2 1.2819E-2 1.11219E-2 2.05556E-3 4.40206E-3 2.80179E-2 4.45333E-2 4.8854E-2 4.46403E-2 3.73251E-2 2.2462E-2 1.50306E-2 1.10603E-2 9.31534E-3 8.21718E-3 1.02874E-2 1.72304E-2 1.95276E-2 1.86475E-2 2.05546E-2 1.78763E-2 1.60719E-2 1.45818E-2 1.49109E-2 9.64717E-3 1.39352E-2 2.23012E-2 1.86638E-2 2.76329E-2 3.42794E-2 3.7609E-2 2.21869E-2 1.13084E-2 1.85382E-2 2.84217E-2 2.27769E-2 1.81066E-2 2.50665E-2 2.6067E-2 2.13434E-2 2.67545E-2 2.61011E-2 2.41347E-2 2.5085E-2 2.12929E-2 1.82125E-2 1.7066E-2 1.56856E-2 1.53117E-2 1.36493E-2 8.32974E-3 1.22084E-2 9.64317E-3 7.75797E-3 8.74646E-3 1.13757E-2 1.57997E-2 1.29549E-2 1.30667E-2 8.89579E-3 6.76731E-3 9.5612E-3 4.88358E-3 1.96368E-3 2.30896E-3 3.67078E-3 3.50153E-3 2.48343E-3 1.65706E-3 1.51067E-3 2.54817E-3 3.55316E-3 2.64722E-3 2.88837E-3 2.58761E-3 2.6026E-3 3.11155E-3 2.45734E-3 1.9285E-3 1.63435E-3 1.59673E-3 1.04466E-3 1.23484E-3 9.59022E-4 7.8603E-4 1.23816E-3 1.54862E-3 1.98474E-3 2.98436E-3 5.43305E-3 1.32693E-2 1.26472E-2 1.21053E-2 2.12261E-2 1.07527E-2 6.62367E-3 3.62342E-3 4.56479E-3 3.1859E-3 4.74827E-3 7.18314E-3 5.47819E-3 4.51326E-3 3.9284E-3 3.22329E-3 5.81524E-3 1.05571E-2 1.94099E-2 4.09766E-2 5.36697E-2 3.98298E-2 3.90806E-2 4.19012E-2 4.36931E-2 3.93658E-2 3.64178E-2 3.3907E-2 4.355E-2 4.02198E-2 3.81044E-2 3.55278E-2 3.92349E-2 5.22108E-2 -9999 -9999 -9999 -9999 -9999 -9999 -9999 -9999 -9999 -9999 -9999 -9999 -9999 -9999 -9999 -9999 -9999 -9999 -9999 -9999 -9999 -9999 -9999 -9999 -9999 -9999 -9999 -9999 -9999 -9999 -9999 -9999 -9999 -9999 -9999 -9999 -9999 -9999 -9999 -9999 -9999 -9999 -9999 -9999 -9999 -9999 -9999 -9999
-9999 -9999 -9999 -9999 -9999 -9999 -9999 -9999 -9999 -9999 -9999 -9999 -9999 -9999 -9999 -9999 -9999 -9999 -9999 -9999 -9999 -9999 -9999 -9999 -9999 -9999 -9999 -9999 -9999 -9999 -9999 -9999 -9999 -9999 -9999 -9999 -9999 -9999 -9999 -9999 -9999 -9999 -9999 -9999 -9999 -9999 -9999 -9999 -9999 -9999 -9999 -9999 -9999 -9999 -9999 -9999 -9999 -9999 3.1135E-3 3.10924E-3 2.93276E-3 2.94269E-3 2.96022E-3 2.84634E-3 2.8689E-3 2.89207E-3 2.84015E-3 2.88701E-3 2.86592E-3 2.89507E-3 2.91231E-3 2.85841E-3 2.90985E-3 2.97455E-3 2.90944E-3 2.98415E-3 3.03471E-3 1.95093E-2 1.97928E-2 2.02088E-2 1.87367E-2 1.87611E-2 1.72874E-2 1.74996E-2 1.78389E-2 1.64953E-2 1.65662E-2 1.67334E-2 1.68546E-2 1.52455E-2 1.51121E-2 1.49589E-2 1.30846E-2 1.34278E-2 1.31752E-2 1.89146E-3 2.06338E-3 4.41164E-3 2.64286E-2 4.32331E-2 4.85768E-2 4.42902E-2 3.6341E-2 2.61047E-2 1.74013E-2 1.25942E-2 8.58637E-3 8.29849E-3 9.71798E-3 1.52317E-2 1.87538E-2 1.58353E-2 1.59951E-2 1.44212E-2 1.2934E-2 1.27746E-2 1.22491E-2 9.17694E-3 1.3262E-2 1.93275E-2 1.61082E-2 3.0879E-2 3.45309E-2 2.54189E-2 1.7937E-2 1.12946E-2 1.52952E-2 2.26217E-2 2.41342E-2 1.7613E-2 2.53435E-2 2.35383E-2 1.83402E-2 2.54589E-2 2.66843E-2 2.26482E-2 2.08579E-2 1.90904E-2 1.72378E-2 1.56875E-2 1.59715E-2 1.42543E-2 1.41655E-2 1.01067E-2 8.27109E-3 1.24751E-2 5.42183E-3 7.27243E-3 1.34722E-2 1.38371E-2 1.01996E-2 9.5577E-3 7.11594E-3 5.64687E-3 5.25561E-3 2.64641E-3 1.37696E-3 1.5112E-3 1.77962E-3 2.28118E-3 2.99754E-3 2.21916E-3 1.44772E-3 2.15637E-3 2.03573E-3 1.40221E-3 1.70654E-3 2.64569E-3 2.896E-3 2.78977E-3 2.48022E-3 1.98516E-3 1.61413E-3 1.33591E-3 1.27065E-3 7.64344E-4 7.43407E-4 6.85664E-4 7.76389E-4 1.06112E-3 1.20627E-3 1.74698E-3 2.83077E-3 1.12397E-2 1.36547E-2 1.49882E-2 2.70749E-2 1.49858E-2 1.07072E-2 1.37838E-2 7.22099E-3 5.08207E-3 1.02534E-2 2.11264E-2 1.21186E-2 9.22735E-3 6.25176E-3 4.6318E-3 1.08837E-2 2.28416E-2 2.48017E-2 5.14059E-2 4.13961E-2 4.25289E-2 3.85812E-2 4.18638E-2 4.08279E-2 3.63496E-2 2.80637E-2 2.82044E-2 3.86424E-2 3.71447E-2 3.56575E-2 3.56316E-2 4.7297E-2 5.67109E-2 -9999 -9999 -9999 -9999 -9999 -9999 -9999 -9999 -9999 -9999 -9999 -9999 -9999 -9999 -9999 -9999 -9999 -9999 -9999 -9999 -9999 -9999 -9999 -9999 -9999 -9999 -9999 -9999 -9999 -9999 -9999 -9999 -9999 -9999 -9999 -9999 -9999 -9999 -9999 -9999 -9999 -9999 -9999 -9999 -9999 -9999 -9999 -9999
-9999 -9999 -9999 -9999 -9999 -9999 -9999 -9999 -9999 -9999 -9999 -9999 -9999 -9999 -9999 -9999 -9999 -9999 -9999 -9999 -9999 -9999 -9999 -9999 -9999 -9999 -9999 -9999 -9999 -9999 -9999 -9999 -9999 -9999 -9999 -9999 -9999 -9999 -9999 -9999 -9999 -9999 -9999 -9999 -9999 -9999 -9999 -9999 -9999 -9999 -9999 -9999 -9999 -9999 -9999 -9999 -9999 -9999 3.1121E-3 3.10728E-3 2.93682E-3 2.94497E-3 2.96252E-3 2.85421E-3 2.87786E-3 2.81864E-3 2.86292E-3 2.92766E-3 2.91669E-3 2.93446E-3 2.96664E-3 2.9244E-3 2.97455E-3 3.02732E-3 2.97319E-3 3.04045E-3 2.94395E-3 2.99525E-3 2.01839E-2 1.9033E-2 1.92866E-2 1.93123E-2 1.76195E-2 1.76921E-2 1.79628E-2 1.67334E-2 1.7002E-2 1.72269E-2 1.57037E-2 1.55409E-2 1.54719E-2 1.39142E-2 1.38313E-2 1.38107E-2 1.35071E-2 1.94018E-3 2.13587E-3 6.07909E-3 1.81923E-2 4.18577E-2 4.85247E-2 4.53042E-2 3.8002E-2 3.09468E-2 2.0301E-2 1.37822E-2 9.01989E-3 8.29849E-3 8.85042E-3 1.09857E-2 1.13227E-2 1.09806E-2 1.0345E-2 9.82139E-3 1.02087E-2 9.79396E-3 1.13272E-2 1.29696E-2 1.06583E-2 1.35686E-2 1.32341E-2 2.09452E-2 2.74955E-2 2.23071E-2 2.26302E-2 1.40425E-2 1.13467E-2 2.13493E-2 2.74288E-2 2.40009E-2 2.94913E-2 2.43459E-2 2.28217E-2 2.0471E-2 2.25998E-2 2.24177E-2 2.1514E-2 1.92708E-2 1.74822E-2 1.51838E-2 1.41905E-2 1.06116E-2 1.20345E-2 1.14668E-2 9.79407E-3 5.65485E-3 4.83599E-3 6.79379E-3 1.89071E-2 1.28628E-2 1.02341E-2 7.35602E-3 5.17814E-3 5.79585E-3 6.23143E-3 4.5036E-3 2.45035E-3 1.1979E-3 9.76265E-4 1.40816E-3 1.69621E-3 1.61887E-3 1.61662E-3 1.21648E-3 1.05582E-3 1.47571E-3 1.91459E-3 2.42467E-3 3.17358E-3 3.19641E-3 2.40942E-3 1.92136E-3 1.65474E-3 1.41057E-3 1.13834E-3 6.9149E-4 7.46128E-4 9.38653E-4 1.24931E-3 1.54599E-3 2.53412E-3 5.47355E-3 1.16589E-2 2.06379E-2 2.17827E-2 2.34199E-2 2.24603E-2 1.69857E-2 2.853E-2 3.16625E-2 1.27045E-2 5.10809E-3 9.25746E-3 3.38371E-2 2.64179E-2 8.51288E-3 5.36256E-3 5.96794E-3 1.59095E-2 3.85112E-2 4.7929E-2 4.66938E-2 4.99429E-2 4.15816E-2 3.74839E-2 4.16198E-2 3.80897E-2 2.70844E-2 2.27998E-2 3.67173E-2 3.577E-2 3.46317E-2 3.32273E-2 3.85414E-2 5.55637E-2 5.29555E-2 -9999 -9999 -9999 -9999 -9999 -9999 -9999 -9999 -9999 -9999 -9999 -9999 -9999 -9999 -9999 -9999 -9999 -9999 -9999 -9999 -9999 -9999 -9999 -9999 -9999 -9999 -9999 -9999 -9999 -9999 -9999 -9999 -9999 -9999 -9999 -9999 -9999 -9999 -9999 -9999 -9999 -9999 -9999 -9999 -9999 -9999 -9999 -9999
-9999 -9999 -9999 -9999 -9999 -9999 -9999 -9999 -9999 -9999 -9999 -9999 -9999 -9999 -9999 -9999 -9999 -9999 -9999 -9999 -9999 -9999 -9999 -9999 -9999 -9999 -9999 -9999 -9999 -9999 -9999 -9999 -9999 -9999 -9999 -9999 -9999 -9999 -9999 -9999 -9999 -9999 -9999 -9999 -9999 -9999 -9999 -9999 -9999 -9999 -9999 -9999 -9999 -9999 -9999 -9999 -9999 3.11604E-3 3.1121E-3 3.107E-3 2.93571E-3 2.94743E-3 2.82494E-3 2.85421E-3 2.88484E-3 2.82771E-3 2.86628E-3 2.92382E-3 2.92109E-3 2.94809E-3 2.99534E-3 2.95418E-3 3.00589E-3 2.93559E-3 3.01199E-3 3.08732E-3 2.97794E-3 3.04844E-3 3.13505E-3 3.07727E-3 1.96787E-2 1.97857E-2 1.81135E-2 1.80379E-2 1.82152E-2 1.70515E-2 1.74052E-2 1.75604E-2 1.58216E-2 1.56803E-2 1.56803E-2 2.36105E-3 2.34717E-3 2.3063E-3 2.00213E-3 1.9799E-3 2.25664E-3 6.45045E-3 1.90896E-2 4.30082E-2 4.5718E-2 4.15789E-2 3.79746E-2 3.48012E-2 2.36812E-2 1.37448E-2 9.98477E-3 8.45264E-3 8.47672E-3 9.92758E-3 1.3388E-2 1.52329E-2 1.034E-2 9.32355E-3 9.02524E-3 8.48081E-3 1.0082E-2 1.0962E-2 1.20222E-2 8.59555E-3 1.63798E-2 1.31772E-2 2.70783E-2 3.25662E-2 2.8124E-2 1.36367E-2 1.01509E-2 2.05497E-2 3.05186E-2 2.85955E-2 3.09562E-2 2.72912E-2 1.76356E-2 1.59342E-2 2.14629E-2 2.10569E-2 2.02116E-2 1.98298E-2 1.67124E-2 1.48764E-2 1.48586E-2 8.59816E-3 1.21803E-2 1.00753E-2 6.15503E-3 6.81129E-3 5.23879E-3 1.31982E-2 2.0856E-2 1.33484E-2 1.27048E-2 8.31803E-3 1.22127E-2 1.08002E-2 9.58515E-3 9.49102E-3 5.81014E-3 2.51861E-3 1.03101E-3 8.48484E-4 6.58132E-4 7.56524E-4 8.50023E-4 9.07985E-4 1.17387E-3 1.60632E-3 2.35002E-3 3.25063E-3 2.93883E-3 2.39537E-3 2.398E-3 1.93307E-3 1.63155E-3 1.50734E-3 1.30851E-3 7.86754E-4 7.81956E-4 1.29328E-3 1.39496E-3 2.26139E-3 4.71048E-3 1.14536E-2 1.24179E-2 8.82117E-3 9.40754E-3 1.91171E-2 2.60682E-2 2.56116E-2 4.08445E-2 2.31275E-2 7.02427E-3 1.00543E-2 1.28768E-2 4.03134E-2 3.03813E-2 8.36526E-3 4.12802E-3 6.64846E-3 1.87663E-2 3.99159E-2 5.39977E-2 5.20619E-2 4.88556E-2 3.79242E-2 3.76395E-2 3.94127E-2 3.08367E-2 2.33495E-2 3.58844E-2 3.29214E-2 3.18429E-2 3.14751E-2 3.62997E-2 5.65886E-2 4.62112E-2 5.22498E-2 -9999 -9999 -9999 -9999 -9999 -9999 -9999 -9999 -9999 -9999 -9999 -9999 -9999 -9999 -9999 -9999 -9999 -9999 -9999 -9999 -9999 -9999 -9999 -9999 -9999 -9999 -9999 -9999 -9999 -9999 -9999 -9999 -9999 -9999 -9999 -9999 -9999 -9999 -9999 -9999 -9999 -9999 -9999 -9999 -9999 -9999 -9999 -9999
-9999 -9999 -9999 -9999 -9999 -9999 -9999 -9999 -9999 -9999 -9999 -9999 -9999 -9999 -9999 -9999 -9999 -9999 -9999 -9999 -9999 -9999 -9999 -9999 -9999 -9999 -9999 -9999 -9999 -9999 -9999 -9999 -9999 -9999 -9999 -9999 -9999 -9999 -9999 -9999 -9999 -9999 -9999 -9999 -9999 -9999 -9999 -9999 -9999 -9999 -9999 -9999 -9999 -9999 -9999 -9999 -9999 3.11551E-3 3.11122E-3 3.10648E-3 2.93682E-3 2.94659E-3 2.82167E-3 2.85421E-3 2.88723E-3 2.83388E-3 2.87652E-3 2.91622E-3 2.90796E-3 2.96196E-3 2.9244E-3 2.96941E-3 3.02732E-3 2.97319E-3 3.04045E-3 3.12356E-3 3.0069E-3 3.0666E-3 3.17366E-3 3.09631E-3 3.21499E-3 1.85261E-2 1.85524E-2 1.85261E-2 1.7002E-2 1.74825E-2 1.79044E-2 1.63323E-2 1.60617E-2 2.62974E-3 2.37037E-3 2.38918E-3 2.37975E-3 2.33342E-3 2.01339E-3 2.02857E-3 2.93114E-3 1.09631E-2 1.98479E-2 4.16419E-2 4.06609E-2 3.53106E-2 3.4133E-2 3.12582E-2 2.39077E-2 1.53001E-2 1.07509E-2 8.88912E-3 8.79922E-3 9.395E-3 1.64957E-2 2.40104E-2 1.54591E-2 1.27428E-2 8.82504E-3 7.91519E-3 8.00565E-3 9.05706E-3 9.51565E-3 1.08975E-2 8.65655E-3 1.62932E-2 2.12759E-2 2.82073E-2 2.66604E-2 1.1884E-2 1.21483E-2 2.3863E-2 3.16664E-2 2.82211E-2 2.7504E-2 1.87419E-2 1.33746E-2 1.39118E-2 1.93897E-2 2.01294E-2 1.88899E-2 2.03605E-2 1.49334E-2 1.46989E-2 1.48202E-2 9.50051E-3 9.47124E-3 1.08709E-2 5.99115E-3 7.78165E-3 8.76664E-3 1.16642E-2 1.26544E-2 1.10756E-2 7.84461E-3 1.00635E-2 1.16326E-2 7.27241E-3 8.70968E-3 4.93707E-3 2.89498E-3 1.53826E-3 8.32277E-4 4.9254E-4 3.60789E-4 4.2578E-4 6.10123E-4 1.01408E-3 1.36725E-3 1.37202E-3 1.3432E-3 1.70765E-3 2.04013E-3 2.41029E-3 1.99207E-3 2.27603E-3 1.59754E-3 1.35045E-3 1.82569E-3 1.06345E-3 7.69179E-4 1.0226E-3 1.62841E-3 2.35788E-3 4.60789E-3 1.05959E-2 7.46183E-3 3.18637E-3 4.96898E-3 1.62058E-2 2.40949E-2 2.86971E-2 2.556E-2 1.20789E-2 6.93518E-3 1.19066E-2 2.48866E-2 5.62196E-2 3.35763E-2 1.32674E-2 8.94986E-3 1.35825E-2 3.08348E-2 3.90489E-2 4.80009E-2 4.0015E-2 3.72763E-2 3.85387E-2 4.06175E-2 2.95815E-2 2.3739E-2 3.54141E-2 3.28185E-2 3.17402E-2 3.09192E-2 3.17233E-2 4.79423E-2 4.81895E-2 4.31168E-2 5.08627E-2 -9999 -9999 -9999 -9999 -9999 -9999 -9999 -9999 -9999 -9999 -9999 -9999 -9999 -9999 -9999 -9999 -9999 -9999 -9999 -9999 -9999 -9999 -9999 -9999 -9999 -9999 -9999 -9999 -9999 -9999 -9999 -9999 -9999 -9999 -9999 -9999 -9999 -9999 -9999 -9999 -9999 -9999 -9999 -9999 -9999 -9999 -9999 -9999
-9999 -9999 -9999 -9999 -9999 -9999 -9999 -9999 -9999 -9999 -9999 -9999 -9999 -9999 -9999 -9999 -9999 -9999 -9999 -9999 -9999 -9999 -9999 -9999 -9999 -9999 -9999 -9999 -9999 -9999 -9999 -9999 -9999 -9999 -9999 -9999 -9999 -9999 -9999 -9999 -9999 -9999 -9999 -9999 -9999 -9999 -9999 -9999 -9999 -9999 -9999 -9999 -9999 -9999 -9999 3.31481E-3 3.30734E-3 3.11166E-3 3.10888E-3 2.93276E-3 2.93925E-3 2.95007E-3 2.82494E-3 2.84827E-3 2.87786E-3 2.82466E-3 2.88348E-3 2.85782E-3 2.91231E-3 2.98086E-3 2.94915E-3 3.00589E-3 3.07151E-3 3.0233E-3 3.11746E-3 3.02456E-3 3.08497E-3 3.14782E-3 3.03365E-3 3.12202E-3 3.25629E-3 3.09888E-3 1.89549E-2 1.87922E-2 1.73029E-2 1.77708E-2 1.82592E-2 1.661E-2 1.63074E-2 2.70024E-3 2.40823E-3 2.40823E-3 2.41303E-3 2.14416E-3 2.07519E-3 2.09511E-3 3.12398E-3 1.39977E-2 2.29136E-2 4.03338E-2 3.63071E-2 3.50984E-2 3.14262E-2 2.84133E-2 2.10535E-2 1.61011E-2 1.1921E-2 9.85286E-3 1.02258E-2 1.37552E-2 2.18664E-2 2.71899E-2 2.34645E-2 1.98914E-2 1.18927E-2 9.50205E-3 8.94463E-3 8.91994E-3 9.72273E-3 1.23238E-2 9.47825E-3 3.30938E-2 2.57383E-2 2.38433E-2 2.35682E-2 1.30813E-2 1.21574E-2 2.33097E-2 3.4641E-2 2.58272E-2 1.79594E-2 1.87001E-2 1.59896E-2 1.55495E-2 1.86253E-2 1.80011E-2 1.83407E-2 1.88577E-2 1.66136E-2 1.21426E-2 1.47473E-2 1.16616E-2 5.08471E-3 6.05788E-3 4.70459E-3 3.40771E-3 5.66247E-3 1.33819E-2 1.34273E-2 1.09472E-2 9.60499E-3 6.31975E-3 5.73124E-3 5.77408E-3 7.62913E-3 5.90269E-3 3.84855E-3 2.15197E-3 1.76084E-3 8.3049E-4 6.58113E-4 4.5613E-4 4.75653E-4 4.83195E-4 6.06835E-4 5.94353E-4 6.70039E-4 9.84665E-4 1.39127E-3 2.04899E-3 1.89137E-3 2.01663E-3 1.60605E-3 1.95101E-3 1.4265E-3 9.05823E-4 7.39161E-4 1.21668E-3 1.96363E-3 2.58721E-3 6.24389E-3 8.17439E-3 6.04815E-3 2.96375E-3 6.19886E-3 1.40412E-2 2.15257E-2 3.29359E-2 2.27417E-2 1.00816E-2 9.92639E-3 2.33595E-2 5.57193E-2 5.33718E-2 2.41935E-2 1.50787E-2 1.46871E-2 2.88861E-2 4.13652E-2 5.47982E-2 4.83199E-2 4.03001E-2 4.48875E-2 4.1842E-2 3.85907E-2 2.4405E-2 2.01641E-2 3.3875E-2 3.18429E-2 3.10534E-2 3.3138E-2 4.06101E-2 5.98921E-2 4.80794E-2 5.1167E-2 4.59647E-2 -9999 -9999 -9999 -9999 -9999 -9999 -9999 -9999 -9999 -9999 -9999 -9999 -9999 -9999 -9999 -9999 -9999 -9999 -9999 -9999 -9999 -9999 -9999 -9999 -9999 -9999 -9999 -9999 -9999 -9999 -9999 -9999 -9999 -9999 -9999 -9999 -9999 -9999 -9999 -9999 -9999 -9999 -9999 -9999 -9999 -9999 -9999 -9999
-9999 -9999 -9999 -9999 -9999 -9999 -9999 -9999 -9999 -9999 -9999 -9999 -9999 -9999 -9999 -9999 -9999 -9999 -9999 -9999 -9999 -9999 -9999 -9999 -9999 -9999 -9999 -9999 -9999 -9999 -9999 -9999 -9999 -9999 -9999 -9999 -9999 -9999 -9999 -9999 -9999 -9999 -9999 -9999 -9999 -9999 -9999 -9999 -9999 -9999 -9999 -9999 -9999 -9999 -9999 3.30493E-3 3.10961E-3 3.1082E-3 3.10562E-3 2.938E-3 2.94829E-3 2.96022E-3 2.84069E-3 2.86036E-3 2.79835E-3 2.83078E-3 2.88701E-3 2.87412E-3 2.92998E-3 2.98086E-3 2.95418E-3 3.0382E-3 2.97866E-3 3.06955E-3 3.16707E-3 3.10357E-3 3.19331E-3 3.25365E-3 3.12202E-3 3.20142E-3 3.33435E-3 3.18577E-3 3.25526E-3 1.95435E-2 1.78775E-2 1.79853E-2 3.06161E-3 2.80861E-3 2.76793E-3 2.75077E-3 2.45688E-3 2.43724E-3 2.43724E-3 2.18212E-3 2.14416E-3 2.1864E-3 2.93164E-3 1.49664E-2 2.66288E-2 4.20836E-2 3.7744E-2 3.54345E-2 2.99239E-2 2.69102E-2 2.12738E-2 1.70784E-2 1.32715E-2 1.06688E-2 1.06197E-2 1.86158E-2 2.71496E-2 2.84763E-2 3.08363E-2 2.4697E-2 1.79816E-2 1.29072E-2 1.18209E-2 1.12847E-2 7.01161E-3 8.36273E-3 1.37522E-2 2.12658E-2 2.27507E-2 1.31889E-2 1.2976E-2 1.16015E-2 1.40364E-2 2.71192E-2 1.8708E-2 2.99407E-2 1.45544E-2 1.48973E-2 1.79711E-2 1.8408E-2 1.91887E-2 1.96392E-2 1.89951E-2 1.53252E-2 1.30886E-2 7.57725E-3 1.08449E-2 1.38055E-2 4.70036E-3 2.73474E-3 3.87692E-3 4.93231E-3 7.64412E-3 1.17884E-2 1.43709E-2 1.05141E-2 6.22963E-3 5.66438E-3 2.96941E-3 4.72903E-3 5.66942E-3 4.87282E-3 4.08271E-3 3.18065E-3 2.36119E-3 1.91322E-3 1.70627E-3 7.98391E-4 3.86369E-4 4.19789E-4 4.41679E-4 5.46216E-4 6.11727E-4 7.98673E-4 1.14461E-3 1.76792E-3 1.76525E-3 1.94138E-3 1.64937E-3 2.10242E-3 1.49037E-3 1.22594E-3 1.21313E-3 1.40152E-3 1.91647E-3 2.2458E-3 4.08066E-3 4.58475E-3 3.12875E-3 2.58451E-3 5.45772E-3 7.91713E-3 1.68235E-2 3.37416E-2 2.62794E-2 3.19074E-2 1.63221E-2 2.09267E-2 5.50793E-2 4.39389E-2 2.60044E-2 1.52488E-2 1.78818E-2 2.99269E-2 4.38345E-2 5.41611E-2 4.62268E-2 4.20882E-2 3.82183E-2 3.68717E-2 2.82241E-2 2.12405E-2 3.39916E-2 3.39549E-2 3.31086E-2 3.31675E-2 3.95939E-2 5.71401E-2 4.82828E-2 4.45551E-2 5.34221E-2 4.55785E-2 -9999 -9999 -9999 -9999 -9999 -9999 -9999 -9999 -9999 -9999 -9999 -9999 -9999 -9999 -9999 -9999 -9999 -9999 -9999 -9999 -9999 -9999 -9999 -9999 -9999 -9999 -9999 -9999 -9999 -9999 -9999 -9999 -9999 -9999 -9999 -9999 -9999 -9999 -9999 -9999 -9999 -9999 -9999 -9999 -9999 -9999 -9999 -9999
-9999 -9999 -9999 -9999 -9999 -9999 -9999 -9999 -9999 -9999 -9999 -9999 -9999 -9999 -9999 -9999 -9999 -9999 -9999 -9999 -9999 -9999 -9999 -9999 -9999 -9999 -9999 -9999 -9999 -9999 -9999 -9999 -9999 -9999 -9999 -9999 -9999 -9999 -9999 -9999 -9999 -9999 -9999 -9999 -9999 -9999 -9999 -9999 -9999 -9999 -9999 -9999 -9999 -9999 -9999 3.30022E-3 3.10728E-3 3.10581E-3 3.1046E-3 2.94497E-3 2.95694E-3 2.84069E-3 2.8711E-3 2.88964E-3 2.837E-3 2.86966E-3 2.92382E-3 2.90796E-3 2.96664E-3 2.9293E-3 3.0006E-3 3.06589E-3 3.01763E-3 3.09329E-3 3.20542E-3 3.14142E-3 3.24684E-3 3.3303E-3 3.18794E-3 3.30561E-3 3.17216E-3 3.29809E-3 3.42418E-3 3.19681E-3 3.21082E-3 3.1829E-3 2.86225E-3 2.8145E-3 2.7969E-3 2.51215E-3 2.51215E-3 2.4868E-3 2.48177E-3 2.21235E-3 2.65571E-3 2.25215E-3 3.11485E-3 1.6357E-2 2.63371E-2 4.02719E-2 3.89533E-2 3.65476E-2 3.43971E-2 2.70703E-2 2.30259E-2 1.94876E-2 1.53751E-2 1.26576E-2 1.35381E-2 2.3125E-2 2.84289E-2 3.02837E-2 2.68976E-2 2.61917E-2 2.46937E-2 2.20115E-2 1.05559E-2 1.01866E-2 1.04778E-2 1.06493E-2 1.48226E-2 2.04025E-2 2.97781E-2 1.05088E-2 8.12831E-3 1.04086E-2 1.88965E-2 3.27514E-2 1.59617E-2 2.86299E-2 2.65224E-2 1.62239E-2 1.74924E-2 1.86158E-2 1.93109E-2 3.02268E-2 1.68961E-2 1.02262E-2 9.44443E-3 4.37405E-3 6.11933E-3 9.38493E-3 5.19179E-3 2.40248E-3 3.09109E-3 3.42069E-3 1.20927E-2 2.54751E-2 1.52629E-2 1.27612E-2 7.79691E-3 4.88822E-3 4.54349E-3 3.15342E-3 1.74237E-3 1.58898E-3 1.78095E-3 1.7552E-3 1.98545E-3 1.98136E-3 1.52689E-3 9.27075E-4 5.35177E-4 6.92613E-4 6.01982E-4 4.27071E-4 4.57123E-4 6.00945E-4 8.14138E-4 1.47408E-3 2.02975E-3 2.02927E-3 2.29394E-3 2.12592E-3 1.95567E-3 1.81733E-3 2.72099E-3 2.04268E-3 2.52896E-3 1.91885E-3 2.12632E-3 2.58845E-3 4.43161E-3 6.12708E-3 1.30693E-2 2.35486E-2 2.2886E-2 3.33068E-2 3.7441E-2 3.57185E-2 2.56293E-2 1.97051E-2 4.52777E-2 4.21079E-2 4.01593E-2 3.55997E-2 2.28175E-2 2.38834E-2 3.31979E-2 4.66366E-2 4.33481E-2 3.71837E-2 2.89166E-2 2.55153E-2 2.18247E-2 3.44991E-2 3.31637E-2 3.31233E-2 1.63037E-2 2.00601E-2 5.50412E-2 4.81036E-2 4.84922E-2 4.39917E-2 5.05076E-2 -9999 -9999 -9999 -9999 -9999 -9999 -9999 -9999 -9999 -9999 -9999 -9999 -9999 -9999 -9999 -9999 -9999 -9999 -9999 -9999 -9999 -9999 -9999 -9999 -9999 -9999 -9999 -9999 -9999 -9999 -9999 -9999 -9999 -9999 -9999 -9999 -9999 -9999 -9999 -9999 -9999 -9999 -9999 -9999 -9999 -9999 -9999 -9999 -9999
[truncated: 571,986 more chars]
