# Supplementary material for: Alien species revises systematic status: integrative species delimitation of two similar taxa of Symbrenthia Hübner, [1819] (Lepidoptera, Nymphalidae)
Source: PeerJ. 2023 Jan 30;11:e14644. doi: 10.7717/peerj.14644 (PMC9893915; doi:10.7717/peerj.14644)
Supplement: Supplemental Information 6 [file peerj-11-14644-s006.zip › SDM/early_stage/MAXENT/past_2012_output/maxent.log]

Sun Feb 06 16:14:00 CST 2022
MaxEnt version 3.4.4
Checking header of D:\ENM\Symbrenthia_by_time\2_period_20220206\past_2012\MAXENT\bio_12.asc
Checking header of D:\ENM\Symbrenthia_by_time\2_period_20220206\past_2012\MAXENT\bio_2.asc
Checking header of D:\ENM\Symbrenthia_by_time\2_period_20220206\past_2012\MAXENT\bio_8.asc
Reading samples from past_2012_GLM_distribution.csv
Read samples: max memory 259522560, total allocated 28520448, free 3687944, used 24832504, increment 24832504
Converting file D:\ENM\Symbrenthia_by_time\2_period_20220206\past_2012\MAXENT\bio_12.asc size 771859, max memory = 259522560
Reading file bio_12.asc
FLOAT, 46833 pixels with data
readGrid: max memory 259522560, total allocated 28520448, free 4394856, used 24125592, increment -706912
Writing file D:\ENM\Symbrenthia_by_time\2_period_20220206\past_2012\MAXENT\maxent.cache\bio_12.mxe
Converting file D:\ENM\Symbrenthia_by_time\2_period_20220206\past_2012\MAXENT\bio_2.asc size 678193, max memory = 259522560
Reading file bio_2.asc
FLOAT, 46833 pixels with data
readGrid: max memory 259522560, total allocated 28520448, free 2331352, used 26189096, increment 2063504
Writing file D:\ENM\Symbrenthia_by_time\2_period_20220206\past_2012\MAXENT\maxent.cache\bio_2.mxe
Converting file D:\ENM\Symbrenthia_by_time\2_period_20220206\past_2012\MAXENT\bio_8.asc size 724820, max memory = 259522560
Reading file bio_8.asc
FLOAT, 46833 pixels with data
readGrid: max memory 259522560, total allocated 28520448, free 4060144, used 24460304, increment -1728792
Writing file D:\ENM\Symbrenthia_by_time\2_period_20220206\past_2012\MAXENT\maxent.cache\bio_8.mxe
Extractor: max memory 259522560, total allocated 28520448, free 3474256, used 25046192, increment 585888
Extracting random background and sample data
46833 points with values for all grids
Adding samples to background in feature space
Command line used: 
Command line to repeat: java density.MaxEnt nowarnings noprefixes responsecurves jackknife outputformat=logistic outputdirectory=D:\ENM\Symbrenthia_by_time\2_period_20220206\past_2012\MAXENT\output samplesfile=D:\ENM\Symbrenthia_by_time\2_period_20220206\past_2012\MAXENT\past_2012_GLM_distribution.csv environmentallayers=D:\ENM\Symbrenthia_by_time\2_period_20220206\past_2012\MAXENT replicates=10
Species: formosanus_0 formosanus_1 formosanus_2 formosanus_3 formosanus_4 formosanus_5 formosanus_6 formosanus_7 formosanus_8 formosanus_9 lunica_0 lunica_1 lunica_2 lunica_3 lunica_4 lunica_5 lunica_6 lunica_7 lunica_8 lunica_9
Layers: bio_12 bio_2 bio_8
Layertypes: Continuous Continuous Continuous
responsecurves: true
jackknife: true
outputformat: logistic
outputdirectory: D:\ENM\Symbrenthia_by_time\2_period_20220206\past_2012\MAXENT\output
samplesfile: D:\ENM\Symbrenthia_by_time\2_period_20220206\past_2012\MAXENT\past_2012_GLM_distribution.csv
environmentallayers: D:\ENM\Symbrenthia_by_time\2_period_20220206\past_2012\MAXENT
replicates: 10

getSamples: max memory 259522560, total allocated 28520448, free 3811664, used 24708784, increment -337408
Making features
makeFeatures: max memory 259522560, total allocated 28520448, free 2882136, used 25638312, increment 929528
formosanus_0: 
Regularization values: linear/quadratic/product: 0.213, categorical: 0.250, threshold: 1.570, hinge: 0.500
43 samples
Density: max memory 259522560, total allocated 54292480, free 31102240, used 23190240, increment -2448072
linearPredictor: max memory 259522560, total allocated 54292480, free 31021976, used 23270504, increment 80264
FeaturedSpace: max memory 259522560, total allocated 54292480, free 31021976, used 23270504, increment 0
Sequential: max memory 259522560, total allocated 54292480, free 30984040, used 23308440, increment 37936
Initial loss: 9.213435576883485
Initial test loss: 9.213435576883485
Time since start: 1.305
300: time = 0.964000 loss = 8.874569 testLoss 8.528341
Resulting gain: 0.33886613108821706
Projecting...
Writing file D:\ENM\Symbrenthia_by_time\2_period_20220206\past_2012\MAXENT\output\formosanus_0.asc
Time since start: 2.36
Writing D:\ENM\Symbrenthia_by_time\2_period_20220206\past_2012\MAXENT\output\plots\formosanus_0.png
formosanus_0 response curves
Response curve: only bio_12
Making features
makeFeatures: max memory 259522560, total allocated 54292480, free 14777136, used 39515344, increment 16206904
formosanus_0 bio_12: 
Regularization values: linear/quadratic/product: 0.213, categorical: 0.250, threshold: 1.570, hinge: 0.500
43 samples
Density: max memory 259522560, total allocated 54292480, free 13120728, used 41171752, increment 1656408
linearPredictor: max memory 259522560, total allocated 54292480, free 13120728, used 41171752, increment 0
FeaturedSpace: max memory 259522560, total allocated 54292480, free 13120728, used 41171752, increment 0
Sequential: max memory 259522560, total allocated 54292480, free 13120728, used 41171752, increment 0
Initial loss: 9.213435576883485
200: time = 0.532000 loss = 9.123823
Resulting gain: 0.08961210451740698
formosanus_0 response curves
Response curve: only bio_2
Making features
makeFeatures: max memory 259522560, total allocated 54292480, free 18004904, used 36287576, increment -4884176
formosanus_0 bio_2: 
Regularization values: linear/quadratic/product: 0.213, categorical: 0.250, threshold: 1.570, hinge: 0.500
43 samples
Density: max memory 259522560, total allocated 54292480, free 17269904, used 37022576, increment 735000
linearPredictor: max memory 259522560, total allocated 54292480, free 17189640, used 37102840, increment 80264
FeaturedSpace: max memory 259522560, total allocated 54292480, free 17189640, used 37102840, increment 0
Sequential: max memory 259522560, total allocated 54292480, free 17189640, used 37102840, increment 0
Initial loss: 9.213435576883485
Time since start: 3.47
60: time = 0.238000 loss = 9.192648
Resulting gain: 0.02078745997875231
formosanus_0 response curves
Response curve: only bio_8
Making features
makeFeatures: max memory 259522560, total allocated 54292480, free 12077352, used 42215128, increment 5112288
formosanus_0 bio_8: 
Regularization values: linear/quadratic/product: 0.213, categorical: 0.250, threshold: 1.570, hinge: 0.500
43 samples
Density: max memory 259522560, total allocated 54292480, free 10916064, used 43376416, increment 1161288
linearPredictor: max memory 259522560, total allocated 54292480, free 10916064, used 43376416, increment 0
FeaturedSpace: max memory 259522560, total allocated 54292480, free 10916064, used 43376416, increment 0
Sequential: max memory 259522560, total allocated 54292480, free 10916064, used 43376416, increment 0
Initial loss: 9.213435576883485
320: time = 0.523000 loss = 9.018043
Resulting gain: 0.19539282929791568
formosanus_0 response curves
Jackknife: leave bio_12 out
Making features
makeFeatures: max memory 259522560, total allocated 54292480, free 19570336, used 34722144, increment -8654272
formosanus_0 bio_12: 
Regularization values: linear/quadratic/product: 0.213, categorical: 0.250, threshold: 1.570, hinge: 0.500
43 samples
Density: max memory 259522560, total allocated 54292480, free 17744936, used 36547544, increment 1825400
linearPredictor: max memory 259522560, total allocated 54292480, free 17664672, used 36627808, increment 80264
FeaturedSpace: max memory 259522560, total allocated 54292480, free 17664672, used 36627808, increment 0
Sequential: max memory 259522560, total allocated 54292480, free 17664672, used 36627808, increment 0
Initial loss: 9.213435576883485
Initial test loss: 9.213435576883485
Time since start: 4.956
360: time = 0.712000 loss = 8.983172 testLoss 8.651295
Jackknife: leave bio_2 out
Making features
makeFeatures: max memory 259522560, total allocated 54292480, free 10173704, used 44118776, increment 7490968
formosanus_0 bio_2: 
Regularization values: linear/quadratic/product: 0.213, categorical: 0.250, threshold: 1.570, hinge: 0.500
43 samples
Density: max memory 259522560, total allocated 54292480, free 23265920, used 31026560, increment -13092216
linearPredictor: max memory 259522560, total allocated 54292480, free 23185656, used 31106824, increment 80264
FeaturedSpace: max memory 259522560, total allocated 54292480, free 23185656, used 31106824, increment 0
Sequential: max memory 259522560, total allocated 54292480, free 23185656, used 31106824, increment 0
Initial loss: 9.213435576883485
Initial test loss: 9.213435576883485
300: time = 0.851000 loss = 8.929964 testLoss 8.578675
Jackknife: leave bio_8 out
Making features
makeFeatures: max memory 259522560, total allocated 54292480, free 15664488, used 38627992, increment 7521168
formosanus_0 bio_8: 
Regularization values: linear/quadratic/product: 0.213, categorical: 0.250, threshold: 1.570, hinge: 0.500
43 samples
Density: max memory 259522560, total allocated 54292480, free 13205664, used 41086816, increment 2458824
linearPredictor: max memory 259522560, total allocated 54292480, free 13205664, used 41086816, increment 0
FeaturedSpace: max memory 259522560, total allocated 54292480, free 13205664, used 41086816, increment 0
Sequential: max memory 259522560, total allocated 54292480, free 13205664, used 41086816, increment 0
Initial loss: 9.213435576883485
Initial test loss: 9.213435576883485
Time since start: 6.669
260: time = 0.808000 loss = 9.106796 testLoss 8.805517
Jackknife: only bio_12
Making features
makeFeatures: max memory 259522560, total allocated 54292480, free 19772408, used 34520072, increment -6566744
formosanus_0 bio_12: 
Regularization values: linear/quadratic/product: 0.213, categorical: 0.250, threshold: 1.570, hinge: 0.500
43 samples
Density: max memory 259522560, total allocated 54292480, free 18249576, used 36042904, increment 1522832
linearPredictor: max memory 259522560, total allocated 54292480, free 18249576, used 36042904, increment 0
FeaturedSpace: max memory 259522560, total allocated 54292480, free 18249576, used 36042904, increment 0
Sequential: max memory 259522560, total allocated 54292480, free 18249576, used 36042904, increment 0
Initial loss: 9.213435576883485
Initial test loss: 9.213435576883485
200: time = 0.520000 loss = 9.123823 testLoss 8.877288
Res.gain: 0.08961210451740698
Jackknife: only bio_2
Making features
makeFeatures: max memory 259522560, total allocated 54292480, free 10782184, used 43510296, increment 7467392
formosanus_0 bio_2: 
Regularization values: linear/quadratic/product: 0.213, categorical: 0.250, threshold: 1.570, hinge: 0.500
43 samples
Density: max memory 259522560, total allocated 54292480, free 9772640, used 44519840, increment 1009544
linearPredictor: max memory 259522560, total allocated 54292480, free 9772640, used 44519840, increment 0
FeaturedSpace: max memory 259522560, total allocated 54292480, free 9772640, used 44519840, increment 0
Sequential: max memory 259522560, total allocated 54292480, free 9772640, used 44519840, increment 0
Initial loss: 9.213435576883485
Initial test loss: 9.213435576883485
60: time = 0.235000 loss = 9.192648 testLoss 9.142028
Res.gain: 0.02078745997875231
Jackknife: only bio_8
Making features
makeFeatures: max memory 259522560, total allocated 54292480, free 8153144, used 46139336, increment 1619496
formosanus_0 bio_8: 
Regularization values: linear/quadratic/product: 0.213, categorical: 0.250, threshold: 1.570, hinge: 0.500
43 samples
Density: max memory 259522560, total allocated 54292480, free 7110984, used 47181496, increment 1042160
linearPredictor: max memory 259522560, total allocated 54292480, free 7110984, used 47181496, increment 0
FeaturedSpace: max memory 259522560, total allocated 54292480, free 7110984, used 47181496, increment 0
Sequential: max memory 259522560, total allocated 54292480, free 7110984, used 47181496, increment 0
Initial loss: 9.213435576883485
Initial test loss: 9.213435576883485
Time since start: 8.079
320: time = 0.612000 loss = 9.018043 testLoss 8.695125
Res.gain: 0.19539282929791568
getSamples: max memory 259522560, total allocated 54292480, free 15272968, used 39019512, increment -8161984
Making features
makeFeatures: max memory 259522560, total allocated 54292480, free 14431320, used 39861160, increment 841648
formosanus_1: 
Regularization values: linear/quadratic/product: 0.213, categorical: 0.250, threshold: 1.570, hinge: 0.500
43 samples
Density: max memory 259522560, total allocated 54292480, free 11145128, used 43147352, increment 3286192
linearPredictor: max memory 259522560, total allocated 54292480, free 11145128, used 43147352, increment 0
FeaturedSpace: max memory 259522560, total allocated 54292480, free 11145128, used 43147352, increment 0
Sequential: max memory 259522560, total allocated 54292480, free 11145128, used 43147352, increment 0
Initial loss: 9.21333588095598
Initial test loss: 9.21333588095598
Time since start: 9.258
320: time = 1.052000 loss = 8.818455 testLoss 8.935165
Resulting gain: 0.39488110069892635
Projecting...
Writing file D:\ENM\Symbrenthia_by_time\2_period_20220206\past_2012\MAXENT\output\formosanus_1.asc
Writing D:\ENM\Symbrenthia_by_time\2_period_20220206\past_2012\MAXENT\output\plots\formosanus_1.png
formosanus_1 response curves
Response curve: only bio_12
Making features
makeFeatures: max memory 259522560, total allocated 69332992, free 25699872, used 43633120, increment 485768
formosanus_1 bio_12: 
Regularization values: linear/quadratic/product: 0.213, categorical: 0.250, threshold: 1.570, hinge: 0.500
43 samples
Density: max memory 259522560, total allocated 69332992, free 24148760, used 45184232, increment 1551112
linearPredictor: max memory 259522560, total allocated 69332992, free 24148760, used 45184232, increment 0
FeaturedSpace: max memory 259522560, total allocated 69332992, free 24148760, used 45184232, increment 0
Sequential: max memory 259522560, total allocated 69332992, free 24148760, used 45184232, increment 0
Initial loss: 9.21333588095598
Time since start: 10.622
280: time = 0.706000 loss = 9.113686
Resulting gain: 0.09965015104528341
formosanus_1 response curves
Response curve: only bio_2
Making features
makeFeatures: max memory 259522560, total allocated 69332992, free 37237848, used 32095144, increment -13089088
formosanus_1 bio_2: 
Regularization values: linear/quadratic/product: 0.213, categorical: 0.250, threshold: 1.570, hinge: 0.500
43 samples
Density: max memory 259522560, total allocated 69332992, free 36335240, used 32997752, increment 902608
linearPredictor: max memory 259522560, total allocated 69332992, free 36254984, used 33078008, increment 80256
FeaturedSpace: max memory 259522560, total allocated 69332992, free 36254984, used 33078008, increment 0
Sequential: max memory 259522560, total allocated 69332992, free 36254984, used 33078008, increment 0
Initial loss: 9.21333588095598
60: time = 0.215000 loss = 9.194188
Resulting gain: 0.01914823503457974
formosanus_1 response curves
Response curve: only bio_8
Making features
makeFeatures: max memory 259522560, total allocated 69332992, free 31053872, used 38279120, increment 5201112
formosanus_1 bio_8: 
Regularization values: linear/quadratic/product: 0.213, categorical: 0.250, threshold: 1.570, hinge: 0.500
43 samples
Density: max memory 259522560, total allocated 69332992, free 30151464, used 39181528, increment 902408
linearPredictor: max memory 259522560, total allocated 69332992, free 29687240, used 39645752, increment 464224
FeaturedSpace: max memory 259522560, total allocated 69332992, free 29687240, used 39645752, increment 0
Sequential: max memory 259522560, total allocated 69332992, free 29687240, used 39645752, increment 0
Initial loss: 9.21333588095598
260: time = 0.467000 loss = 8.952714
Resulting gain: 0.2606222244056102
formosanus_1 response curves
Time since start: 11.629
Jackknife: leave bio_12 out
Making features
makeFeatures: max memory 259522560, total allocated 69332992, free 36528872, used 32804120, increment -6841632
formosanus_1 bio_12: 
Regularization values: linear/quadratic/product: 0.213, categorical: 0.250, threshold: 1.570, hinge: 0.500
43 samples
Density: max memory 259522560, total allocated 69332992, free 34414240, used 34918752, increment 2114632
linearPredictor: max memory 259522560, total allocated 69332992, free 34414240, used 34918752, increment 0
FeaturedSpace: max memory 259522560, total allocated 69332992, free 34414240, used 34918752, increment 0
Sequential: max memory 259522560, total allocated 69332992, free 34414240, used 34918752, increment 0
Initial loss: 9.21333588095598
Initial test loss: 9.21333588095598
260: time = 0.531000 loss = 8.931558 testLoss 9.056002
Jackknife: leave bio_2 out
Making features
makeFeatures: max memory 259522560, total allocated 69332992, free 36864856, used 32468136, increment -2450616
formosanus_1 bio_2: 
Regularization values: linear/quadratic/product: 0.213, categorical: 0.250, threshold: 1.570, hinge: 0.500
43 samples
Density: max memory 259522560, total allocated 69332992, free 34475936, used 34857056, increment 2388920
linearPredictor: max memory 259522560, total allocated 69332992, free 34395680, used 34937312, increment 80256
FeaturedSpace: max memory 259522560, total allocated 69332992, free 34395680, used 34937312, increment 0
Sequential: max memory 259522560, total allocated 69332992, free 34395680, used 34937312, increment 0
Initial loss: 9.21333588095598
Initial test loss: 9.21333588095598
Time since start: 13.01
280: time = 0.806000 loss = 8.852379 testLoss 9.159343
Jackknife: leave bio_8 out
Making features
makeFeatures: max memory 259522560, total allocated 69332992, free 21373224, used 47959768, increment 13022456
formosanus_1 bio_8: 
Regularization values: linear/quadratic/product: 0.213, categorical: 0.250, threshold: 1.570, hinge: 0.500
43 samples
Density: max memory 259522560, total allocated 69332992, free 36859224, used 32473768, increment -15486000
linearPredictor: max memory 259522560, total allocated 69332992, free 36859224, used 32473768, increment 0
FeaturedSpace: max memory 259522560, total allocated 69332992, free 36859224, used 32473768, increment 0
Sequential: max memory 259522560, total allocated 69332992, free 36859224, used 32473768, increment 0
Initial loss: 9.21333588095598
Initial test loss: 9.21333588095598
300: time = 0.874000 loss = 9.095525 testLoss 8.861828
Jackknife: only bio_12
Making features
makeFeatures: max memory 259522560, total allocated 69332992, free 24237224, used 45095768, increment 12622000
formosanus_1 bio_12: 
Regularization values: linear/quadratic/product: 0.213, categorical: 0.250, threshold: 1.570, hinge: 0.500
43 samples
Density: max memory 259522560, total allocated 69332992, free 22773424, used 46559568, increment 1463800
linearPredictor: max memory 259522560, total allocated 69332992, free 22693168, used 46639824, increment 80256
FeaturedSpace: max memory 259522560, total allocated 69332992, free 22693168, used 46639824, increment 0
Sequential: max memory 259522560, total allocated 69332992, free 22693168, used 46639824, increment 0
Initial loss: 9.21333588095598
Initial test loss: 9.21333588095598
Time since start: 14.635
280: time = 0.705000 loss = 9.113686 testLoss 8.950405
Res.gain: 0.09965015104528341
Jackknife: only bio_2
Making features
makeFeatures: max memory 259522560, total allocated 69332992, free 21436912, used 47896080, increment 1256256
formosanus_1 bio_2: 
Regularization values: linear/quadratic/product: 0.213, categorical: 0.250, threshold: 1.570, hinge: 0.500
43 samples
Density: max memory 259522560, total allocated 69332992, free 20496384, used 48836608, increment 940528
linearPredictor: max memory 259522560, total allocated 69332992, free 20416128, used 48916864, increment 80256
FeaturedSpace: max memory 259522560, total allocated 69332992, free 20416128, used 48916864, increment 0
Sequential: max memory 259522560, total allocated 69332992, free 20416128, used 48916864, increment 0
Initial loss: 9.21333588095598
Initial test loss: 9.21333588095598
60: time = 0.216000 loss = 9.194188 testLoss 9.144738
Res.gain: 0.01914823503457974
Jackknife: only bio_8
Making features
makeFeatures: max memory 259522560, total allocated 69332992, free 18828768, used 50504224, increment 1587360
formosanus_1 bio_8: 
Regularization values: linear/quadratic/product: 0.213, categorical: 0.250, threshold: 1.570, hinge: 0.500
43 samples
Density: max memory 259522560, total allocated 69332992, free 17805312, used 51527680, increment 1023456
linearPredictor: max memory 259522560, total allocated 69332992, free 37178584, used 32154408, increment -19373272
FeaturedSpace: max memory 259522560, total allocated 69332992, free 36800432, used 32532560, increment 378152
Sequential: max memory 259522560, total allocated 69332992, free 36800432, used 32532560, increment 0
Initial loss: 9.21333588095598
Initial test loss: 9.21333588095598
260: time = 0.464000 loss = 8.952714 testLoss 9.169936
Res.gain: 0.2606222244056102
getSamples: max memory 259522560, total allocated 69332992, free 18165840, used 51167152, increment 18634592
Making features
makeFeatures: max memory 259522560, total allocated 69332992, free 37034840, used 32298152, increment -18869000
formosanus_2: 
Regularization values: linear/quadratic/product: 0.213, categorical: 0.250, threshold: 1.570, hinge: 0.500
43 samples
Density: max memory 259522560, total allocated 69332992, free 33868480, used 35464512, increment 3166360
linearPredictor: max memory 259522560, total allocated 69332992, free 33788240, used 35544752, increment 80240
FeaturedSpace: max memory 259522560, total allocated 69332992, free 33788240, used 35544752, increment 0
Sequential: max memory 259522560, total allocated 69332992, free 33788240, used 35544752, increment 0
Initial loss: 9.213136459278184
Initial test loss: 9.213136459278184
Time since start: 16.701
400: time = 1.247000 loss = 8.861094 testLoss 8.553958
Resulting gain: 0.3520425291715412
Projecting...
Writing file D:\ENM\Symbrenthia_by_time\2_period_20220206\past_2012\MAXENT\output\formosanus_2.asc
Writing D:\ENM\Symbrenthia_by_time\2_period_20220206\past_2012\MAXENT\output\plots\formosanus_2.png
formosanus_2 response curves
Response curve: only bio_12
Making features
makeFeatures: max memory 259522560, total allocated 69332992, free 24923816, used 44409176, increment 8864424
formosanus_2 bio_12: 
Regularization values: linear/quadratic/product: 0.213, categorical: 0.250, threshold: 1.570, hinge: 0.500
43 samples
Density: max memory 259522560, total allocated 69332992, free 23414688, used 45918304, increment 1509128
linearPredictor: max memory 259522560, total allocated 69332992, free 23334448, used 45998544, increment 80240
FeaturedSpace: max memory 259522560, total allocated 69332992, free 23334448, used 45998544, increment 0
Sequential: max memory 259522560, total allocated 69332992, free 23334448, used 45998544, increment 0
Initial loss: 9.213136459278184
Time since start: 17.77
160: time = 0.446000 loss = 9.112261
Resulting gain: 0.1008756513033493
formosanus_2 response curves
Response curve: only bio_2
Making features
makeFeatures: max memory 259522560, total allocated 69332992, free 17939712, used 51393280, increment 5394736
formosanus_2 bio_2: 
Regularization values: linear/quadratic/product: 0.213, categorical: 0.250, threshold: 1.570, hinge: 0.500
43 samples
Density: max memory 259522560, total allocated 69332992, free 17036528, used 52296464, increment 903184
linearPredictor: max memory 259522560, total allocated 69332992, free 16572496, used 52760496, increment 464032
FeaturedSpace: max memory 259522560, total allocated 69332992, free 16572496, used 52760496, increment 0
Sequential: max memory 259522560, total allocated 69332992, free 16572496, used 52760496, increment 0
Initial loss: 9.213136459278184
140: time = 0.342000 loss = 9.184465
Resulting gain: 0.028671713424484935
formosanus_2 response curves
Response curve: only bio_8
Making features
makeFeatures: max memory 259522560, total allocated 69332992, free 28868208, used 40464784, increment -12295712
formosanus_2 bio_8: 
Regularization values: linear/quadratic/product: 0.213, categorical: 0.250, threshold: 1.570, hinge: 0.500
43 samples
Density: max memory 259522560, total allocated 69332992, free 27895640, used 41437352, increment 972568
linearPredictor: max memory 259522560, total allocated 69332992, free 27815400, used 41517592, increment 80240
FeaturedSpace: max memory 259522560, total allocated 69332992, free 27815400, used 41517592, increment 0
Sequential: max memory 259522560, total allocated 69332992, free 27815400, used 41517592, increment 0
Initial loss: 9.213136459278184
240: time = 0.412000 loss = 8.998100
Resulting gain: 0.21503637647137985
formosanus_2 response curves
Time since start: 18.818
Jackknife: leave bio_12 out
Making features
makeFeatures: max memory 259522560, total allocated 69332992, free 15801416, used 53531576, increment 12013984
formosanus_2 bio_12: 
Regularization values: linear/quadratic/product: 0.213, categorical: 0.250, threshold: 1.570, hinge: 0.500
43 samples
Density: max memory 259522560, total allocated 69332992, free 13984168, used 55348824, increment 1817248
linearPredictor: max memory 259522560, total allocated 69332992, free 13903928, used 55429064, increment 80240
FeaturedSpace: max memory 259522560, total allocated 69332992, free 13903928, used 55429064, increment 0
Sequential: max memory 259522560, total allocated 69332992, free 13903928, used 55429064, increment 0
Initial loss: 9.213136459278184
Initial test loss: 9.213136459278184
300: time = 0.750000 loss = 8.961073 testLoss 8.805194
Jackknife: leave bio_2 out
Making features
makeFeatures: max memory 259522560, total allocated 69332992, free 13986856, used 55346136, increment -82928
formosanus_2 bio_2: 
Regularization values: linear/quadratic/product: 0.213, categorical: 0.250, threshold: 1.570, hinge: 0.500
43 samples
Density: max memory 259522560, total allocated 69332992, free 30735008, used 38597984, increment -16748152
linearPredictor: max memory 259522560, total allocated 69332992, free 30654768, used 38678224, increment 80240
FeaturedSpace: max memory 259522560, total allocated 69332992, free 30654768, used 38678224, increment 0
Sequential: max memory 259522560, total allocated 69332992, free 30654768, used 38678224, increment 0
Initial loss: 9.213136459278184
Initial test loss: 9.213136459278184
Time since start: 20.553
340: time = 0.938000 loss = 8.920185 testLoss 8.588019
Jackknife: leave bio_8 out
Making features
makeFeatures: max memory 259522560, total allocated 69332992, free 24996048, used 44336944, increment 5658720
formosanus_2 bio_8: 
Regularization values: linear/quadratic/product: 0.213, categorical: 0.250, threshold: 1.570, hinge: 0.500
43 samples
Density: max memory 259522560, total allocated 69332992, free 22692840, used 46640152, increment 2303208
linearPredictor: max memory 259522560, total allocated 69332992, free 22612600, used 46720392, increment 80240
FeaturedSpace: max memory 259522560, total allocated 69332992, free 22612600, used 46720392, increment 0
Sequential: max memory 259522560, total allocated 69332992, free 22612600, used 46720392, increment 0
Initial loss: 9.213136459278184
Initial test loss: 9.213136459278184
260: time = 0.831000 loss = 9.084411 testLoss 8.927366
Jackknife: only bio_12
Making features
makeFeatures: max memory 259522560, total allocated 69332992, free 27536840, used 41796152, increment -4924240
formosanus_2 bio_12: 
Regularization values: linear/quadratic/product: 0.213, categorical: 0.250, threshold: 1.570, hinge: 0.500
43 samples
Density: max memory 259522560, total allocated 69332992, free 25854016, used 43478976, increment 1682824
linearPredictor: max memory 259522560, total allocated 69332992, free 25854016, used 43478976, increment 0
FeaturedSpace: max memory 259522560, total allocated 69332992, free 25854016, used 43478976, increment 0
Sequential: max memory 259522560, total allocated 69332992, free 25854016, used 43478976, increment 0
Initial loss: 9.213136459278184
Initial test loss: 9.213136459278184
Time since start: 21.886
160: time = 0.456000 loss = 9.112261 testLoss 8.930913
Res.gain: 0.1008756513033493
Jackknife: only bio_2
Making features
makeFeatures: max memory 259522560, total allocated 69332992, free 24072912, used 45260080, increment 1781104
formosanus_2 bio_2: 
Regularization values: linear/quadratic/product: 0.213, categorical: 0.250, threshold: 1.570, hinge: 0.500
43 samples
Density: max memory 259522560, total allocated 69332992, free 23290352, used 46042640, increment 782560
linearPredictor: max memory 259522560, total allocated 69332992, free 23210112, used 46122880, increment 80240
FeaturedSpace: max memory 259522560, total allocated 69332992, free 23210112, used 46122880, increment 0
Sequential: max memory 259522560, total allocated 69332992, free 23210112, used 46122880, increment 0
Initial loss: 9.213136459278184
Initial test loss: 9.213136459278184
140: time = 0.344000 loss = 9.184465 testLoss 9.189934
Res.gain: 0.028671713424484935
Jackknife: only bio_8
Making features
makeFeatures: max memory 259522560, total allocated 69332992, free 20436480, used 48896512, increment 2773632
formosanus_2 bio_8: 
Regularization values: linear/quadratic/product: 0.213, categorical: 0.250, threshold: 1.570, hinge: 0.500
43 samples
Density: max memory 259522560, total allocated 69332992, free 19497872, used 49835120, increment 938608
linearPredictor: max memory 259522560, total allocated 69332992, free 19033632, used 50299360, increment 464240
FeaturedSpace: max memory 259522560, total allocated 69332992, free 19033632, used 50299360, increment 0
Sequential: max memory 259522560, total allocated 69332992, free 19033632, used 50299360, increment 0
Initial loss: 9.213136459278184
Initial test loss: 9.213136459278184
240: time = 0.404000 loss = 8.998100 testLoss 8.835092
Res.gain: 0.21503637647137985
getSamples: max memory 259522560, total allocated 69332992, free 20755640, used 48577352, increment -1722008
Making features
makeFeatures: max memory 259522560, total allocated 69332992, free 19994176, used 49338816, increment 761464
formosanus_3: 
Regularization values: linear/quadratic/product: 0.213, categorical: 0.250, threshold: 1.570, hinge: 0.500
43 samples
Density: max memory 259522560, total allocated 69332992, free 16815552, used 52517440, increment 3178624
linearPredictor: max memory 259522560, total allocated 69332992, free 16735304, used 52597688, increment 80248
FeaturedSpace: max memory 259522560, total allocated 69332992, free 16735304, used 52597688, increment 0
Sequential: max memory 259522560, total allocated 69332992, free 16735304, used 52597688, increment 0
Initial loss: 9.213236175088209
Initial test loss: 9.213236175088209
Time since start: 23.556
240: time = 0.785000 loss = 8.766889 testLoss 9.343225
Resulting gain: 0.44634740631356884
Projecting...
Writing file D:\ENM\Symbrenthia_by_time\2_period_20220206\past_2012\MAXENT\output\formosanus_3.asc
Writing D:\ENM\Symbrenthia_by_time\2_period_20220206\past_2012\MAXENT\output\plots\formosanus_3.png
formosanus_3 response curves
Response curve: only bio_12
Making features
makeFeatures: max memory 259522560, total allocated 69332992, free 16538008, used 52794984, increment 197296
formosanus_3 bio_12: 
Regularization values: linear/quadratic/product: 0.213, categorical: 0.250, threshold: 1.570, hinge: 0.500
43 samples
Density: max memory 259522560, total allocated 69332992, free 15073376, used 54259616, increment 1464632
linearPredictor: max memory 259522560, total allocated 69332992, free 14993128, used 54339864, increment 80248
FeaturedSpace: max memory 259522560, total allocated 69332992, free 14993128, used 54339864, increment 0
Sequential: max memory 259522560, total allocated 69332992, free 14993128, used 54339864, increment 0
Initial loss: 9.213236175088209
Time since start: 24.788
240: time = 0.608000 loss = 9.081110
Resulting gain: 0.13212625441021508
formosanus_3 response curves
Response curve: only bio_2
Making features
makeFeatures: max memory 259522560, total allocated 69332992, free 10045032, used 59287960, increment 4948096
formosanus_3 bio_2: 
Regularization values: linear/quadratic/product: 0.213, categorical: 0.250, threshold: 1.570, hinge: 0.500
43 samples
Density: max memory 259522560, total allocated 69332992, free 9141312, used 60191680, increment 903720
linearPredictor: max memory 259522560, total allocated 69332992, free 9061064, used 60271928, increment 80248
FeaturedSpace: max memory 259522560, total allocated 69332992, free 9061064, used 60271928, increment 0
Sequential: max memory 259522560, total allocated 69332992, free 9061064, used 60271928, increment 0
Initial loss: 9.213236175088209
60: time = 0.227000 loss = 9.183672
Resulting gain: 0.02956425175665167
formosanus_3 response curves
Response curve: only bio_8
Making features
makeFeatures: max memory 259522560, total allocated 69332992, free 22309696, used 47023296, increment -13248632
formosanus_3 bio_8: 
Regularization values: linear/quadratic/product: 0.213, categorical: 0.250, threshold: 1.570, hinge: 0.500
43 samples
Density: max memory 259522560, total allocated 69332992, free 21288000, used 48044992, increment 1021696
linearPredictor: max memory 259522560, total allocated 69332992, free 21207752, used 48125240, increment 80248
FeaturedSpace: max memory 259522560, total allocated 69332992, free 21207752, used 48125240, increment 0
Sequential: max memory 259522560, total allocated 69332992, free 21207752, used 48125240, increment 0
Initial loss: 9.213236175088209
200: time = 0.355000 loss = 8.912224
Resulting gain: 0.3010120946527355
formosanus_3 response curves
Jackknife: leave bio_12 out
Making features
makeFeatures: max memory 259522560, total allocated 69332992, free 11553560, used 57779432, increment 9654192
formosanus_3 bio_12: 
Regularization values: linear/quadratic/product: 0.213, categorical: 0.250, threshold: 1.570, hinge: 0.500
43 samples
Density: max memory 259522560, total allocated 69332992, free 9705088, used 59627904, increment 1848472
linearPredictor: max memory 259522560, total allocated 69332992, free 9624840, used 59708152, increment 80248
FeaturedSpace: max memory 259522560, total allocated 69332992, free 9624840, used 59708152, increment 0
Sequential: max memory 259522560, total allocated 69332992, free 9624840, used 59708152, increment 0
Initial loss: 9.213236175088209
Initial test loss: 9.213236175088209
Time since start: 26.129
200: time = 0.436000 loss = 8.885994 testLoss 9.504221
Jackknife: leave bio_2 out
Making features
makeFeatures: max memory 259522560, total allocated 69332992, free 15356160, used 53976832, increment -5731320
formosanus_3 bio_2: 
Regularization values: linear/quadratic/product: 0.213, categorical: 0.250, threshold: 1.570, hinge: 0.500
43 samples
Density: max memory 259522560, total allocated 69332992, free 13031480, used 56301512, increment 2324680
linearPredictor: max memory 259522560, total allocated 69332992, free 12951232, used 56381760, increment 80248
FeaturedSpace: max memory 259522560, total allocated 69332992, free 12951232, used 56381760, increment 0
Sequential: max memory 259522560, total allocated 69332992, free 12951232, used 56381760, increment 0
Initial loss: 9.213236175088209
Initial test loss: 9.213236175088209
240: time = 0.677000 loss = 8.799143 testLoss 9.560492
Jackknife: leave bio_8 out
Making features
makeFeatures: max memory 259522560, total allocated 69332992, free 20883040, used 48449952, increment -7931808
formosanus_3 bio_8: 
Regularization values: linear/quadratic/product: 0.213, categorical: 0.250, threshold: 1.570, hinge: 0.500
43 samples
Density: max memory 259522560, total allocated 69332992, free 18586360, used 50746632, increment 2296680
linearPredictor: max memory 259522560, total allocated 69332992, free 18506112, used 50826880, increment 80248
FeaturedSpace: max memory 259522560, total allocated 69332992, free 18506112, used 50826880, increment 0
Sequential: max memory 259522560, total allocated 69332992, free 18506112, used 50826880, increment 0
Initial loss: 9.213236175088209
Initial test loss: 9.213236175088209
Time since start: 27.535
220: time = 0.677000 loss = 9.062395 testLoss 9.171373
Jackknife: only bio_12
Making features
makeFeatures: max memory 259522560, total allocated 69332992, free 4700760, used 64632232, increment 13805352
formosanus_3 bio_12: 
Regularization values: linear/quadratic/product: 0.213, categorical: 0.250, threshold: 1.570, hinge: 0.500
43 samples
Density: max memory 259522560, total allocated 69332992, free 3258880, used 66074112, increment 1441880
linearPredictor: max memory 259522560, total allocated 69332992, free 3178632, used 66154360, increment 80248
FeaturedSpace: max memory 259522560, total allocated 69332992, free 3178632, used 66154360, increment 0
Sequential: max memory 259522560, total allocated 69332992, free 3178632, used 66154360, increment 0
Initial loss: 9.213236175088209
Initial test loss: 9.213236175088209
240: time = 0.611000 loss = 9.081110 testLoss 9.200143
Res.gain: 0.13212625441021508
Jackknife: only bio_2
Making features
makeFeatures: max memory 259522560, total allocated 69332992, free 20556784, used 48776208, increment -17378152
formosanus_3 bio_2: 
Regularization values: linear/quadratic/product: 0.213, categorical: 0.250, threshold: 1.570, hinge: 0.500
43 samples
Density: max memory 259522560, total allocated 69332992, free 19739696, used 49593296, increment 817088
linearPredictor: max memory 259522560, total allocated 69332992, free 19275488, used 50057504, increment 464208
FeaturedSpace: max memory 259522560, total allocated 69332992, free 19275488, used 50057504, increment 0
Sequential: max memory 259522560, total allocated 69332992, free 19275488, used 50057504, increment 0
Initial loss: 9.213236175088209
Initial test loss: 9.213236175088209
60: time = 0.227000 loss = 9.183672 testLoss 9.289256
Res.gain: 0.02956425175665167
Jackknife: only bio_8
Making features
makeFeatures: max memory 259522560, total allocated 69332992, free 18095888, used 51237104, increment 1179600
formosanus_3 bio_8: 
Regularization values: linear/quadratic/product: 0.213, categorical: 0.250, threshold: 1.570, hinge: 0.500
43 samples
Density: max memory 259522560, total allocated 69332992, free 17113976, used 52219016, increment 981912
linearPredictor: max memory 259522560, total allocated 69332992, free 17033728, used 52299264, increment 80248
FeaturedSpace: max memory 259522560, total allocated 69332992, free 17033728, used 52299264, increment 0
Sequential: max memory 259522560, total allocated 69332992, free 17033728, used 52299264, increment 0
Initial loss: 9.213236175088209
Initial test loss: 9.213236175088209
Time since start: 28.774
200: time = 0.357000 loss = 8.912224 testLoss 9.498847
Res.gain: 0.3010120946527355
getSamples: max memory 259522560, total allocated 69332992, free 20701056, used 48631936, increment -3667328
Making features
makeFeatures: max memory 259522560, total allocated 69332992, free 19932824, used 49400168, increment 768232
formosanus_4: 
Regularization values: linear/quadratic/product: 0.213, categorical: 0.250, threshold: 1.570, hinge: 0.500
43 samples
Density: max memory 259522560, total allocated 69332992, free 16812400, used 52520592, increment 3120424
linearPredictor: max memory 259522560, total allocated 69332992, free 16732168, used 52600824, increment 80232
FeaturedSpace: max memory 259522560, total allocated 69332992, free 16732168, used 52600824, increment 0
Sequential: max memory 259522560, total allocated 69332992, free 16732168, used 52600824, increment 0
Initial loss: 9.213036733523925
Initial test loss: 9.213036733523925
Time since start: 30.165
400: time = 1.264000 loss = 8.816042 testLoss 9.010627
Resulting gain: 0.3969948240709389
Projecting...
Writing file D:\ENM\Symbrenthia_by_time\2_period_20220206\past_2012\MAXENT\output\formosanus_4.asc
Writing D:\ENM\Symbrenthia_by_time\2_period_20220206\past_2012\MAXENT\output\plots\formosanus_4.png
formosanus_4 response curves
Response curve: only bio_12
Making features
makeFeatures: max memory 259522560, total allocated 69332992, free 32150496, used 37182496, increment -15418328
formosanus_4 bio_12: 
Regularization values: linear/quadratic/product: 0.213, categorical: 0.250, threshold: 1.570, hinge: 0.500
43 samples
Density: max memory 259522560, total allocated 69332992, free 30602216, used 38730776, increment 1548280
linearPredictor: max memory 259522560, total allocated 69332992, free 30602216, used 38730776, increment 0
FeaturedSpace: max memory 259522560, total allocated 69332992, free 30602216, used 38730776, increment 0
Sequential: max memory 259522560, total allocated 69332992, free 30602216, used 38730776, increment 0
Initial loss: 9.213036733523925
Time since start: 31.366
220: time = 0.574000 loss = 9.092014
Resulting gain: 0.12102263573715
formosanus_4 response curves
Response curve: only bio_2
Making features
makeFeatures: max memory 259522560, total allocated 69332992, free 35031112, used 34301880, increment -4428896
formosanus_4 bio_2: 
Regularization values: linear/quadratic/product: 0.213, categorical: 0.250, threshold: 1.570, hinge: 0.500
43 samples
Density: max memory 259522560, total allocated 69332992, free 34132888, used 35200104, increment 898224
linearPredictor: max memory 259522560, total allocated 69332992, free 34052656, used 35280336, increment 80232
FeaturedSpace: max memory 259522560, total allocated 69332992, free 34052656, used 35280336, increment 0
Sequential: max memory 259522560, total allocated 69332992, free 34052656, used 35280336, increment 0
Initial loss: 9.213036733523925
100: time = 0.233000 loss = 9.177019
Resulting gain: 0.03601807854477457
formosanus_4 response curves
Response curve: only bio_8
Making features
makeFeatures: max memory 259522560, total allocated 69332992, free 28294928, used 41038064, increment 5757728
formosanus_4 bio_8: 
Regularization values: linear/quadratic/product: 0.213, categorical: 0.250, threshold: 1.570, hinge: 0.500
43 samples
Density: max memory 259522560, total allocated 69332992, free 27351392, used 41981600, increment 943536
linearPredictor: max memory 259522560, total allocated 69332992, free 27271160, used 42061832, increment 80232
FeaturedSpace: max memory 259522560, total allocated 69332992, free 27271160, used 42061832, increment 0
Sequential: max memory 259522560, total allocated 69332992, free 27271160, used 42061832, increment 0
Initial loss: 9.213036733523925
300: time = 0.552000 loss = 8.956992
Resulting gain: 0.25604492981247695
formosanus_4 response curves
Time since start: 32.454
Jackknife: leave bio_12 out
Making features
makeFeatures: max memory 259522560, total allocated 69332992, free 30624640, used 38708352, increment -3353480
formosanus_4 bio_12: 
Regularization values: linear/quadratic/product: 0.213, categorical: 0.250, threshold: 1.570, hinge: 0.500
43 samples
Density: max memory 259522560, total allocated 69332992, free 28563720, used 40769272, increment 2060920
linearPredictor: max memory 259522560, total allocated 69332992, free 28563720, used 40769272, increment 0
FeaturedSpace: max memory 259522560, total allocated 69332992, free 28563720, used 40769272, increment 0
Sequential: max memory 259522560, total allocated 69332992, free 28563720, used 40769272, increment 0
Initial loss: 9.213036733523925
Initial test loss: 9.213036733523925
260: time = 0.560000 loss = 8.914862 testLoss 9.218700
Jackknife: leave bio_2 out
Making features
makeFeatures: max memory 259522560, total allocated 69332992, free 30960504, used 38372488, increment -2396784
formosanus_4 bio_2: 
Regularization values: linear/quadratic/product: 0.213, categorical: 0.250, threshold: 1.570, hinge: 0.500
43 samples
Density: max memory 259522560, total allocated 69332992, free 28629600, used 40703392, increment 2330904
linearPredictor: max memory 259522560, total allocated 69332992, free 28549368, used 40783624, increment 80232
FeaturedSpace: max memory 259522560, total allocated 69332992, free 28549368, used 40783624, increment 0
Sequential: max memory 259522560, total allocated 69332992, free 28549368, used 40783624, increment 0
Initial loss: 9.213036733523925
Initial test loss: 9.213036733523925
Time since start: 33.864
280: time = 0.807000 loss = 8.876126 testLoss 9.053361
Jackknife: leave bio_8 out
Making features
makeFeatures: max memory 259522560, total allocated 69332992, free 34499144, used 34833848, increment -5949776
formosanus_4 bio_8: 
Regularization values: linear/quadratic/product: 0.213, categorical: 0.250, threshold: 1.570, hinge: 0.500
43 samples
Density: max memory 259522560, total allocated 69332992, free 32214096, used 37118896, increment 2285048
linearPredictor: max memory 259522560, total allocated 69332992, free 32133864, used 37199128, increment 80232
FeaturedSpace: max memory 259522560, total allocated 69332992, free 32133864, used 37199128, increment 0
Sequential: max memory 259522560, total allocated 69332992, free 32133864, used 37199128, increment 0
Initial loss: 9.213036733523925
Initial test loss: 9.213036733523925
280: time = 0.802000 loss = 9.053596 testLoss 9.244658
Jackknife: only bio_12
Making features
makeFeatures: max memory 259522560, total allocated 69332992, free 27457336, used 41875656, increment 4676528
formosanus_4 bio_12: 
Regularization values: linear/quadratic/product: 0.213, categorical: 0.250, threshold: 1.570, hinge: 0.500
43 samples
Density: max memory 259522560, total allocated 69332992, free 25972152, used 43360840, increment 1485184
linearPredictor: max memory 259522560, total allocated 69332992, free 25891920, used 43441072, increment 80232
FeaturedSpace: max memory 259522560, total allocated 69332992, free 25891920, used 43441072, increment 0
Sequential: max memory 259522560, total allocated 69332992, free 25891920, used 43441072, increment 0
Initial loss: 9.213036733523925
Initial test loss: 9.213036733523925
Time since start: 35.289
220: time = 0.578000 loss = 9.092014 testLoss 9.145248
Res.gain: 0.12102263573715
Jackknife: only bio_2
Making features
makeFeatures: max memory 259522560, total allocated 69332992, free 33665640, used 35667352, increment -7773720
formosanus_4 bio_2: 
Regularization values: linear/quadratic/product: 0.213, categorical: 0.250, threshold: 1.570, hinge: 0.500
43 samples
Density: max memory 259522560, total allocated 69332992, free 32726640, used 36606352, increment 939000
linearPredictor: max memory 259522560, total allocated 69332992, free 32646408, used 36686584, increment 80232
FeaturedSpace: max memory 259522560, total allocated 69332992, free 32646408, used 36686584, increment 0
Sequential: max memory 259522560, total allocated 69332992, free 32646408, used 36686584, increment 0
Initial loss: 9.213036733523925
Initial test loss: 9.213036733523925
100: time = 0.232000 loss = 9.177019 testLoss 9.259357
Res.gain: 0.03601807854477457
Jackknife: only bio_8
Making features
makeFeatures: max memory 259522560, total allocated 69332992, free 30504600, used 38828392, increment 2141808
formosanus_4 bio_8: 
Regularization values: linear/quadratic/product: 0.213, categorical: 0.250, threshold: 1.570, hinge: 0.500
43 samples
Density: max memory 259522560, total allocated 69332992, free 29565960, used 39767032, increment 938640
linearPredictor: max memory 259522560, total allocated 69332992, free 29485728, used 39847264, increment 80232
FeaturedSpace: max memory 259522560, total allocated 69332992, free 29485728, used 39847264, increment 0
Sequential: max memory 259522560, total allocated 69332992, free 29485728, used 39847264, increment 0
Initial loss: 9.213036733523925
Initial test loss: 9.213036733523925
300: time = 0.508000 loss = 8.956992 testLoss 9.208384
Res.gain: 0.25604492981247695
getSamples: max memory 259522560, total allocated 69332992, free 28030872, used 41302120, increment 1454856
Making features
makeFeatures: max memory 259522560, total allocated 69332992, free 27139512, used 42193480, increment 891360
formosanus_5: 
Regularization values: linear/quadratic/product: 0.213, categorical: 0.250, threshold: 1.570, hinge: 0.500
43 samples
Density: max memory 259522560, total allocated 69332992, free 24005784, used 45327208, increment 3133728
linearPredictor: max memory 259522560, total allocated 69332992, free 23925552, used 45407440, increment 80232
FeaturedSpace: max memory 259522560, total allocated 69332992, free 23925552, used 45407440, increment 0
Sequential: max memory 259522560, total allocated 69332992, free 23925552, used 45407440, increment 0
Initial loss: 9.213036733523925
Initial test loss: 9.213036733523925
Time since start: 37.702
500: time = 1.532000 loss = 8.810623 testLoss 9.140136
Resulting gain: 0.40241382858454244
Projecting...
Writing file D:\ENM\Symbrenthia_by_time\2_period_20220206\past_2012\MAXENT\output\formosanus_5.asc
Writing D:\ENM\Symbrenthia_by_time\2_period_20220206\past_2012\MAXENT\output\plots\formosanus_5.png
formosanus_5 response curves
Response curve: only bio_12
Making features
makeFeatures: max memory 259522560, total allocated 69332992, free 20525888, used 48807104, increment 3399664
formosanus_5 bio_12: 
Regularization values: linear/quadratic/product: 0.213, categorical: 0.250, threshold: 1.570, hinge: 0.500
43 samples
Density: max memory 259522560, total allocated 69332992, free 19061304, used 50271688, increment 1464584
linearPredictor: max memory 259522560, total allocated 69332992, free 18981072, used 50351920, increment 80232
FeaturedSpace: max memory 259522560, total allocated 69332992, free 18981072, used 50351920, increment 0
Sequential: max memory 259522560, total allocated 69332992, free 18981072, used 50351920, increment 0
Initial loss: 9.213036733523925
Time since start: 38.928
220: time = 0.601000 loss = 9.064875
Resulting gain: 0.14816181753016266
formosanus_5 response curves
Response curve: only bio_2
Making features
makeFeatures: max memory 259522560, total allocated 69332992, free 23165296, used 46167696, increment -4184224
formosanus_5 bio_2: 
Regularization values: linear/quadratic/product: 0.213, categorical: 0.250, threshold: 1.570, hinge: 0.500
43 samples
Density: max memory 259522560, total allocated 69332992, free 22310744, used 47022248, increment 854552
linearPredictor: max memory 259522560, total allocated 69332992, free 22230512, used 47102480, increment 80232
FeaturedSpace: max memory 259522560, total allocated 69332992, free 22230512, used 47102480, increment 0
Sequential: max memory 259522560, total allocated 69332992, free 22230512, used 47102480, increment 0
Initial loss: 9.213036733523925
80: time = 0.208000 loss = 9.188212
Resulting gain: 0.024824471483373856
formosanus_5 response curves
Response curve: only bio_8
Making features
makeFeatures: max memory 259522560, total allocated 69332992, free 16719896, used 52613096, increment 5510616
formosanus_5 bio_8: 
Regularization values: linear/quadratic/product: 0.213, categorical: 0.250, threshold: 1.570, hinge: 0.500
43 samples
Density: max memory 259522560, total allocated 69332992, free 15779976, used 53553016, increment 939920
linearPredictor: max memory 259522560, total allocated 69332992, free 15699744, used 53633248, increment 80232
FeaturedSpace: max memory 259522560, total allocated 69332992, free 15699744, used 53633248, increment 0
Sequential: max memory 259522560, total allocated 69332992, free 15699744, used 53633248, increment 0
Initial loss: 9.213036733523925
300: time = 0.529000 loss = 8.959667
Resulting gain: 0.2533696233088154
formosanus_5 response curves
Time since start: 39.972
Jackknife: leave bio_12 out
Making features
makeFeatures: max memory 259522560, total allocated 69332992, free 19047048, used 50285944, increment -3347304
formosanus_5 bio_12: 
Regularization values: linear/quadratic/product: 0.213, categorical: 0.250, threshold: 1.570, hinge: 0.500
43 samples
Density: max memory 259522560, total allocated 69332992, free 17194288, used 52138704, increment 1852760
linearPredictor: max memory 259522560, total allocated 69332992, free 17114056, used 52218936, increment 80232
FeaturedSpace: max memory 259522560, total allocated 69332992, free 17114056, used 52218936, increment 0
Sequential: max memory 259522560, total allocated 69332992, free 17114056, used 52218936, increment 0
Initial loss: 9.213036733523925
Initial test loss: 9.213036733523925
360: time = 0.688000 loss = 8.924862 testLoss 9.135922
Jackknife: leave bio_2 out
Making features
makeFeatures: max memory 259522560, total allocated 69332992, free 13492488, used 55840504, increment 3621568
formosanus_5 bio_2: 
Regularization values: linear/quadratic/product: 0.213, categorical: 0.250, threshold: 1.570, hinge: 0.500
43 samples
Density: max memory 259522560, total allocated 69332992, free 30392056, used 38940936, increment -16899568
linearPredictor: max memory 259522560, total allocated 69332992, free 30392056, used 38940936, increment 0
FeaturedSpace: max memory 259522560, total allocated 69332992, free 30023728, used 39309264, increment 368328
Sequential: max memory 259522560, total allocated 69332992, free 30023728, used 39309264, increment 0
Initial loss: 9.213036733523925
Initial test loss: 9.213036733523925
Time since start: 42.009
500: time = 1.306000 loss = 8.864930 testLoss 9.204823
Jackknife: leave bio_8 out
Making features
makeFeatures: max memory 259522560, total allocated 69332992, free 18478232, used 50854760, increment 11545496
formosanus_5 bio_8: 
Regularization values: linear/quadratic/product: 0.213, categorical: 0.250, threshold: 1.570, hinge: 0.500
43 samples
Density: max memory 259522560, total allocated 69332992, free 16187096, used 53145896, increment 2291136
linearPredictor: max memory 259522560, total allocated 69332992, free 16106864, used 53226128, increment 80232
FeaturedSpace: max memory 259522560, total allocated 69332992, free 16106864, used 53226128, increment 0
Sequential: max memory 259522560, total allocated 69332992, free 16106864, used 53226128, increment 0
Initial loss: 9.213036733523925
Initial test loss: 9.213036733523925
Time since start: 43.363
500: time = 1.328000 loss = 9.022699 testLoss 9.545973
Jackknife: only bio_12
Making features
makeFeatures: max memory 259522560, total allocated 69332992, free 20282160, used 49050832, increment -4175296
formosanus_5 bio_12: 
Regularization values: linear/quadratic/product: 0.213, categorical: 0.250, threshold: 1.570, hinge: 0.500
43 samples
Density: max memory 259522560, total allocated 69332992, free 18613736, used 50719256, increment 1668424
linearPredictor: max memory 259522560, total allocated 69332992, free 18613736, used 50719256, increment 0
FeaturedSpace: max memory 259522560, total allocated 69332992, free 18613736, used 50719256, increment 0
Sequential: max memory 259522560, total allocated 69332992, free 18613736, used 50719256, increment 0
Initial loss: 9.213036733523925
Initial test loss: 9.213036733523925
220: time = 0.599000 loss = 9.064875 testLoss 9.373202
Res.gain: 0.14816181753016266
Jackknife: only bio_2
Making features
makeFeatures: max memory 259522560, total allocated 69332992, free 26452680, used 42880312, increment -7838944
formosanus_5 bio_2: 
Regularization values: linear/quadratic/product: 0.213, categorical: 0.250, threshold: 1.570, hinge: 0.500
43 samples
Density: max memory 259522560, total allocated 69332992, free 25512672, used 43820320, increment 940008
linearPredictor: max memory 259522560, total allocated 69332992, free 25432440, used 43900552, increment 80232
FeaturedSpace: max memory 259522560, total allocated 69332992, free 25432440, used 43900552, increment 0
Sequential: max memory 259522560, total allocated 69332992, free 25432440, used 43900552, increment 0
Initial loss: 9.213036733523925
Initial test loss: 9.213036733523925
80: time = 0.206000 loss = 9.188212 testLoss 9.178728
Res.gain: 0.024824471483373856
Jackknife: only bio_8
Making features
makeFeatures: max memory 259522560, total allocated 69332992, free 23500224, used 45832768, increment 1932216
formosanus_5 bio_8: 
Regularization values: linear/quadratic/product: 0.213, categorical: 0.250, threshold: 1.570, hinge: 0.500
43 samples
Density: max memory 259522560, total allocated 69332992, free 22560368, used 46772624, increment 939856
linearPredictor: max memory 259522560, total allocated 69332992, free 22480136, used 46852856, increment 80232
FeaturedSpace: max memory 259522560, total allocated 69332992, free 22480136, used 46852856, increment 0
Sequential: max memory 259522560, total allocated 69332992, free 22480136, used 46852856, increment 0
Initial loss: 9.213036733523925
Initial test loss: 9.213036733523925
Time since start: 44.694
300: time = 0.483000 loss = 8.959667 testLoss 9.199176
Res.gain: 0.2533696233088154
getSamples: max memory 259522560, total allocated 69332992, free 21016712, used 48316280, increment 1463424
Making features
makeFeatures: max memory 259522560, total allocated 69332992, free 20124184, used 49208808, increment 892528
formosanus_6: 
Regularization values: linear/quadratic/product: 0.213, categorical: 0.250, threshold: 1.570, hinge: 0.500
43 samples
Density: max memory 259522560, total allocated 69332992, free 16878624, used 52454368, increment 3245560
linearPredictor: max memory 259522560, total allocated 69332992, free 16798376, used 52534616, increment 80248
FeaturedSpace: max memory 259522560, total allocated 69332992, free 16798376, used 52534616, increment 0
Sequential: max memory 259522560, total allocated 69332992, free 16798376, used 52534616, increment 0
Initial loss: 9.213236175088209
Initial test loss: 9.213236175088209
Time since start: 46.147
440: time = 1.344000 loss = 8.875306 testLoss 8.481394
Resulting gain: 0.3379298455548003
Projecting...
Writing file D:\ENM\Symbrenthia_by_time\2_period_20220206\past_2012\MAXENT\output\formosanus_6.asc
Writing D:\ENM\Symbrenthia_by_time\2_period_20220206\past_2012\MAXENT\output\plots\formosanus_6.png
formosanus_6 response curves
Response curve: only bio_12
Making features
makeFeatures: max memory 259522560, total allocated 69332992, free 4637616, used 64695376, increment 12160760
formosanus_6 bio_12: 
Regularization values: linear/quadratic/product: 0.213, categorical: 0.250, threshold: 1.570, hinge: 0.500
43 samples
Density: max memory 259522560, total allocated 69332992, free 21681352, used 47651640, increment -17043736
linearPredictor: max memory 259522560, total allocated 69332992, free 21681352, used 47651640, increment 0
FeaturedSpace: max memory 259522560, total allocated 69332992, free 21681352, used 47651640, increment 0
Sequential: max memory 259522560, total allocated 69332992, free 21681352, used 47651640, increment 0
Initial loss: 9.213236175088209
Time since start: 47.355
220: time = 0.579000 loss = 9.090284
Resulting gain: 0.12295171795569715
formosanus_6 response curves
Response curve: only bio_2
Making features
makeFeatures: max memory 259522560, total allocated 69332992, free 7398552, used 61934440, increment 14282800
formosanus_6 bio_2: 
Regularization values: linear/quadratic/product: 0.213, categorical: 0.250, threshold: 1.570, hinge: 0.500
43 samples
Density: max memory 259522560, total allocated 69332992, free 6458240, used 62874752, increment 940312
linearPredictor: max memory 259522560, total allocated 69332992, free 6377992, used 62955000, increment 80248
FeaturedSpace: max memory 259522560, total allocated 69332992, free 6377992, used 62955000, increment 0
Sequential: max memory 259522560, total allocated 69332992, free 6377992, used 62955000, increment 0
Initial loss: 9.213236175088209
100: time = 0.240000 loss = 9.179516
Resulting gain: 0.033720179352902946
formosanus_6 response curves
Response curve: only bio_8
Making features
makeFeatures: max memory 259522560, total allocated 69332992, free 19025424, used 50307568, increment -12647432
formosanus_6 bio_8: 
Regularization values: linear/quadratic/product: 0.213, categorical: 0.250, threshold: 1.570, hinge: 0.500
43 samples
Density: max memory 259522560, total allocated 69332992, free 18007888, used 51325104, increment 1017536
linearPredictor: max memory 259522560, total allocated 69332992, free 17927640, used 51405352, increment 80248
FeaturedSpace: max memory 259522560, total allocated 69332992, free 17927640, used 51405352, increment 0
Sequential: max memory 259522560, total allocated 69332992, free 17927640, used 51405352, increment 0
Initial loss: 9.213236175088209
180: time = 0.331000 loss = 9.022049
Resulting gain: 0.19118705567239758
formosanus_6 response curves
Jackknife: leave bio_12 out
Making features
makeFeatures: max memory 259522560, total allocated 69332992, free 9296000, used 60036992, increment 8631640
formosanus_6 bio_12: 
Regularization values: linear/quadratic/product: 0.213, categorical: 0.250, threshold: 1.570, hinge: 0.500
43 samples
Density: max memory 259522560, total allocated 69332992, free 7442808, used 61890184, increment 1853192
linearPredictor: max memory 259522560, total allocated 69332992, free 7362560, used 61970432, increment 80248
FeaturedSpace: max memory 259522560, total allocated 69332992, free 7362560, used 61970432, increment 0
Sequential: max memory 259522560, total allocated 69332992, free 7362560, used 61970432, increment 0
Initial loss: 9.213236175088209
Initial test loss: 9.213236175088209
Time since start: 48.865
300: time = 0.575000 loss = 8.982104 testLoss 8.624899
Jackknife: leave bio_2 out
Making features
makeFeatures: max memory 259522560, total allocated 69332992, free 7006824, used 62326168, increment 355736
formosanus_6 bio_2: 
Regularization values: linear/quadratic/product: 0.213, categorical: 0.250, threshold: 1.570, hinge: 0.500
43 samples
Density: max memory 259522560, total allocated 69332992, free 4701232, used 64631760, increment 2305592
linearPredictor: max memory 259522560, total allocated 69332992, free 4620984, used 64712008, increment 80248
FeaturedSpace: max memory 259522560, total allocated 69332992, free 4620984, used 64712008, increment 0
Sequential: max memory 259522560, total allocated 69332992, free 4620984, used 64712008, increment 0
Initial loss: 9.213236175088209
Initial test loss: 9.213236175088209
320: time = 0.908000 loss = 8.937677 testLoss 8.506879
Jackknife: leave bio_8 out
Making features
makeFeatures: max memory 259522560, total allocated 70770688, free 31943904, used 38826784, increment -25885224
formosanus_6 bio_8: 
Regularization values: linear/quadratic/product: 0.213, categorical: 0.250, threshold: 1.570, hinge: 0.500
43 samples
Density: max memory 259522560, total allocated 70770688, free 29615968, used 41154720, increment 2327936
linearPredictor: max memory 259522560, total allocated 70770688, free 29535720, used 41234968, increment 80248
FeaturedSpace: max memory 259522560, total allocated 70770688, free 29535720, used 41234968, increment 0
Sequential: max memory 259522560, total allocated 70770688, free 29535720, used 41234968, increment 0
Initial loss: 9.213236175088209
Initial test loss: 9.213236175088209
Time since start: 50.62
280: time = 0.795000 loss = 9.054097 testLoss 9.223924
Jackknife: only bio_12
Making features
makeFeatures: max memory 259522560, total allocated 70770688, free 27787104, used 42983584, increment 1748616
formosanus_6 bio_12: 
Regularization values: linear/quadratic/product: 0.213, categorical: 0.250, threshold: 1.570, hinge: 0.500
43 samples
Density: max memory 259522560, total allocated 70770688, free 26314472, used 44456216, increment 1472632
linearPredictor: max memory 259522560, total allocated 70770688, free 26234224, used 44536464, increment 80248
FeaturedSpace: max memory 259522560, total allocated 70770688, free 26234224, used 44536464, increment 0
Sequential: max memory 259522560, total allocated 70770688, free 26234224, used 44536464, increment 0
Initial loss: 9.213236175088209
Initial test loss: 9.213236175088209
220: time = 0.582000 loss = 9.090284 testLoss 9.158602
Res.gain: 0.12295171795569715
Jackknife: only bio_2
Making features
makeFeatures: max memory 259522560, total allocated 70770688, free 36504952, used 34265736, increment -10270728
formosanus_6 bio_2: 
Regularization values: linear/quadratic/product: 0.213, categorical: 0.250, threshold: 1.570, hinge: 0.500
43 samples
Density: max memory 259522560, total allocated 70770688, free 35589840, used 35180848, increment 915112
linearPredictor: max memory 259522560, total allocated 70770688, free 35509592, used 35261096, increment 80248
FeaturedSpace: max memory 259522560, total allocated 70770688, free 35509592, used 35261096, increment 0
Sequential: max memory 259522560, total allocated 70770688, free 35509592, used 35261096, increment 0
Initial loss: 9.213236175088209
Initial test loss: 9.213236175088209
100: time = 0.232000 loss = 9.179516 testLoss 9.225214
Res.gain: 0.033720179352902946
Jackknife: only bio_8
Making features
makeFeatures: max memory 259522560, total allocated 70770688, free 33360520, used 37410168, increment 2149072
formosanus_6 bio_8: 
Regularization values: linear/quadratic/product: 0.213, categorical: 0.250, threshold: 1.570, hinge: 0.500
43 samples
Density: max memory 259522560, total allocated 70770688, free 32365160, used 38405528, increment 995360
linearPredictor: max memory 259522560, total allocated 70770688, free 32284912, used 38485776, increment 80248
FeaturedSpace: max memory 259522560, total allocated 70770688, free 32284912, used 38485776, increment 0
Sequential: max memory 259522560, total allocated 70770688, free 32284912, used 38485776, increment 0
Initial loss: 9.213236175088209
Initial test loss: 9.213236175088209
Time since start: 51.804
180: time = 0.328000 loss = 9.022049 testLoss 8.643877
Res.gain: 0.19118705567239758
getSamples: max memory 259522560, total allocated 70770688, free 37091408, used 33679280, increment -4806496
Making features
makeFeatures: max memory 259522560, total allocated 70770688, free 36479424, used 34291264, increment 611984
formosanus_7: 
Regularization values: linear/quadratic/product: 0.213, categorical: 0.250, threshold: 1.570, hinge: 0.500
43 samples
Density: max memory 259522560, total allocated 70770688, free 33037464, used 37733224, increment 3441960
linearPredictor: max memory 259522560, total allocated 70770688, free 33037464, used 37733224, increment 0
FeaturedSpace: max memory 259522560, total allocated 70770688, free 33037464, used 37733224, increment 0
Sequential: max memory 259522560, total allocated 70770688, free 33037464, used 37733224, increment 0
Initial loss: 9.213136459278184
Initial test loss: 9.213136459278184
Time since start: 53.064
360: time = 1.097000 loss = 8.832482 testLoss 8.960054
Resulting gain: 0.3806548112115795
Projecting...
Writing file D:\ENM\Symbrenthia_by_time\2_period_20220206\past_2012\MAXENT\output\formosanus_7.asc
Writing D:\ENM\Symbrenthia_by_time\2_period_20220206\past_2012\MAXENT\output\plots\formosanus_7.png
formosanus_7 response curves
Response curve: only bio_12
Making features
makeFeatures: max memory 259522560, total allocated 70770688, free 29360000, used 41410688, increment 3677464
formosanus_7 bio_12: 
Regularization values: linear/quadratic/product: 0.213, categorical: 0.250, threshold: 1.570, hinge: 0.500
43 samples
Density: max memory 259522560, total allocated 70770688, free 27972144, used 42798544, increment 1387856
linearPredictor: max memory 259522560, total allocated 70770688, free 27891904, used 42878784, increment 80240
FeaturedSpace: max memory 259522560, total allocated 70770688, free 27891904, used 42878784, increment 0
Sequential: max memory 259522560, total allocated 70770688, free 27891904, used 42878784, increment 0
Initial loss: 9.213136459278184
Time since start: 54.381
280: time = 0.700000 loss = 9.057876
Resulting gain: 0.1552600091840155
formosanus_7 response curves
Response curve: only bio_2
Making features
makeFeatures: max memory 259522560, total allocated 70770688, free 26633792, used 44136896, increment 1258112
formosanus_7 bio_2: 
Regularization values: linear/quadratic/product: 0.213, categorical: 0.250, threshold: 1.570, hinge: 0.500
43 samples
Density: max memory 259522560, total allocated 70770688, free 25679584, used 45091104, increment 954208
linearPredictor: max memory 259522560, total allocated 70770688, free 25599344, used 45171344, increment 80240
FeaturedSpace: max memory 259522560, total allocated 70770688, free 25599344, used 45171344, increment 0
Sequential: max memory 259522560, total allocated 70770688, free 25599344, used 45171344, increment 0
Initial loss: 9.213136459278184
120: time = 0.289000 loss = 9.176078
Resulting gain: 0.037058872783502395
formosanus_7 response curves
Response curve: only bio_8
Making features
makeFeatures: max memory 259522560, total allocated 70770688, free 19410768, used 51359920, increment 6188576
formosanus_7 bio_8: 
Regularization values: linear/quadratic/product: 0.213, categorical: 0.250, threshold: 1.570, hinge: 0.500
43 samples
Density: max memory 259522560, total allocated 70770688, free 18497064, used 52273624, increment 913704
linearPredictor: max memory 259522560, total allocated 70770688, free 18416824, used 52353864, increment 80240
FeaturedSpace: max memory 259522560, total allocated 70770688, free 18416824, used 52353864, increment 0
Sequential: max memory 259522560, total allocated 70770688, free 18416824, used 52353864, increment 0
Initial loss: 9.213136459278184
220: time = 0.396000 loss = 9.029947
Resulting gain: 0.1831897025056879
formosanus_7 response curves
Jackknife: leave bio_12 out
Making features
makeFeatures: max memory 259522560, total allocated 70770688, free 26702928, used 44067760, increment -8286104
formosanus_7 bio_12: 
Regularization values: linear/quadratic/product: 0.213, categorical: 0.250, threshold: 1.570, hinge: 0.500
Time since start: 55.388
43 samples
Density: max memory 259522560, total allocated 70770688, free 24659912, used 46110776, increment 2043016
linearPredictor: max memory 259522560, total allocated 70770688, free 24659912, used 46110776, increment 0
FeaturedSpace: max memory 259522560, total allocated 70770688, free 24659912, used 46110776, increment 0
Sequential: max memory 259522560, total allocated 70770688, free 24659912, used 46110776, increment 0
Initial loss: 9.213136459278184
Initial test loss: 9.213136459278184
360: time = 0.734000 loss = 8.987740 testLoss 8.646544
Jackknife: leave bio_2 out
Making features
makeFeatures: max memory 259522560, total allocated 70770688, free 21608240, used 49162448, increment 3051672
formosanus_7 bio_2: 
Regularization values: linear/quadratic/product: 0.213, categorical: 0.250, threshold: 1.570, hinge: 0.500
43 samples
Density: max memory 259522560, total allocated 70770688, free 19256080, used 51514608, increment 2352160
linearPredictor: max memory 259522560, total allocated 70770688, free 19175840, used 51594848, increment 80240
FeaturedSpace: max memory 259522560, total allocated 70770688, free 19175840, used 51594848, increment 0
Sequential: max memory 259522560, total allocated 70770688, free 19175840, used 51594848, increment 0
Initial loss: 9.213136459278184
Initial test loss: 9.213136459278184
Time since start: 56.962
300: time = 0.812000 loss = 8.883813 testLoss 9.025269
Jackknife: leave bio_8 out
Making features
makeFeatures: max memory 259522560, total allocated 70770688, free 18251008, used 52519680, increment 924832
formosanus_7 bio_8: 
Regularization values: linear/quadratic/product: 0.213, categorical: 0.250, threshold: 1.570, hinge: 0.500
43 samples
Density: max memory 259522560, total allocated 70770688, free 15882776, used 54887912, increment 2368232
linearPredictor: max memory 259522560, total allocated 70770688, free 15882776, used 54887912, increment 0
FeaturedSpace: max memory 259522560, total allocated 70770688, free 15882776, used 54887912, increment 0
Sequential: max memory 259522560, total allocated 70770688, free 15882776, used 54887912, increment 0
Initial loss: 9.213136459278184
Initial test loss: 9.213136459278184
260: time = 0.785000 loss = 9.035451 testLoss 9.537569
Jackknife: only bio_12
Making features
makeFeatures: max memory 259522560, total allocated 70770688, free 23639200, used 47131488, increment -7756424
formosanus_7 bio_12: 
Regularization values: linear/quadratic/product: 0.213, categorical: 0.250, threshold: 1.570, hinge: 0.500
43 samples
Density: max memory 259522560, total allocated 70770688, free 22251624, used 48519064, increment 1387576
linearPredictor: max memory 259522560, total allocated 70770688, free 22171384, used 48599304, increment 80240
FeaturedSpace: max memory 259522560, total allocated 70770688, free 22171384, used 48599304, increment 0
Sequential: max memory 259522560, total allocated 70770688, free 22171384, used 48599304, increment 0
Initial loss: 9.213136459278184
Initial test loss: 9.213136459278184
Time since start: 58.484
280: time = 0.692000 loss = 9.057876 testLoss 9.488170
Res.gain: 0.1552600091840155
Jackknife: only bio_2
Making features
makeFeatures: max memory 259522560, total allocated 70770688, free 23395688, used 47375000, increment -1224304
formosanus_7 bio_2: 
Regularization values: linear/quadratic/product: 0.213, categorical: 0.250, threshold: 1.570, hinge: 0.500
43 samples
Density: max memory 259522560, total allocated 70770688, free 22441520, used 48329168, increment 954168
linearPredictor: max memory 259522560, total allocated 70770688, free 22361280, used 48409408, increment 80240
FeaturedSpace: max memory 259522560, total allocated 70770688, free 22361280, used 48409408, increment 0
Sequential: max memory 259522560, total allocated 70770688, free 22361280, used 48409408, increment 0
Initial loss: 9.213136459278184
Initial test loss: 9.213136459278184
120: time = 0.284000 loss = 9.176078 testLoss 9.306316
Res.gain: 0.037058872783502395
Jackknife: only bio_8
Making features
makeFeatures: max memory 259522560, total allocated 70770688, free 19589496, used 51181192, increment 2771784
formosanus_7 bio_8: 
Regularization values: linear/quadratic/product: 0.213, categorical: 0.250, threshold: 1.570, hinge: 0.500
43 samples
Density: max memory 259522560, total allocated 70770688, free 18796216, used 51974472, increment 793280
linearPredictor: max memory 259522560, total allocated 70770688, free 18715976, used 52054712, increment 80240
FeaturedSpace: max memory 259522560, total allocated 70770688, free 18715976, used 52054712, increment 0
Sequential: max memory 259522560, total allocated 70770688, free 18715976, used 52054712, increment 0
Initial loss: 9.213136459278184
Initial test loss: 9.213136459278184
220: time = 0.392000 loss = 9.029947 testLoss 8.591379
Res.gain: 0.1831897025056879
getSamples: max memory 259522560, total allocated 70770688, free 21502728, used 49267960, increment -2786752
Making features
makeFeatures: max memory 259522560, total allocated 70770688, free 20822888, used 49947800, increment 679840
formosanus_8: 
Regularization values: linear/quadratic/product: 0.210, categorical: 0.250, threshold: 1.560, hinge: 0.500
44 samples
Density: max memory 259522560, total allocated 70770688, free 17632488, used 53138200, increment 3190400
linearPredictor: max memory 259522560, total allocated 70770688, free 17552240, used 53218448, increment 80248
FeaturedSpace: max memory 259522560, total allocated 70770688, free 17552240, used 53218448, increment 0
Sequential: max memory 259522560, total allocated 70770688, free 17552240, used 53218448, increment 0
Initial loss: 9.213236175088209
Initial test loss: 9.213236175088209
Time since start: 60.769
460: time = 1.418000 loss = 8.821641 testLoss 8.949158
Resulting gain: 0.3915954206309511
Projecting...
Writing file D:\ENM\Symbrenthia_by_time\2_period_20220206\past_2012\MAXENT\output\formosanus_8.asc
Writing D:\ENM\Symbrenthia_by_time\2_period_20220206\past_2012\MAXENT\output\plots\formosanus_8.png
formosanus_8 response curves
Response curve: only bio_12
Making features
makeFeatures: max memory 259522560, total allocated 70770688, free 19307400, used 51463288, increment -1755160
formosanus_8 bio_12: 
Regularization values: linear/quadratic/product: 0.210, categorical: 0.250, threshold: 1.560, hinge: 0.500
44 samples
Density: max memory 259522560, total allocated 70770688, free 17816872, used 52953816, increment 1490528
linearPredictor: max memory 259522560, total allocated 70770688, free 17736624, used 53034064, increment 80248
FeaturedSpace: max memory 259522560, total allocated 70770688, free 17736624, used 53034064, increment 0
Sequential: max memory 259522560, total allocated 70770688, free 17736624, used 53034064, increment 0
Initial loss: 9.213236175088209
Time since start: 61.879
180: time = 0.480000 loss = 9.122426
Resulting gain: 0.09081007680424058
formosanus_8 response curves
Response curve: only bio_2
Making features
makeFeatures: max memory 259522560, total allocated 70770688, free 4456728, used 66313960, increment 13279896
formosanus_8 bio_2: 
Regularization values: linear/quadratic/product: 0.210, categorical: 0.250, threshold: 1.560, hinge: 0.500
44 samples
Density: max memory 259522560, total allocated 70770688, free 3504336, used 67266352, increment 952392
linearPredictor: max memory 259522560, total allocated 70770688, free 3424088, used 67346600, increment 80248
FeaturedSpace: max memory 259522560, total allocated 70770688, free 3424088, used 67346600, increment 0
Sequential: max memory 259522560, total allocated 70770688, free 3424088, used 67346600, increment 0
Initial loss: 9.213236175088209
120: time = 0.320000 loss = 9.188679
Resulting gain: 0.024556890110526197
formosanus_8 response curves
Response curve: only bio_8
Making features
makeFeatures: max memory 259522560, total allocated 70770688, free 17027440, used 53743248, increment -13603352
formosanus_8 bio_8: 
Regularization values: linear/quadratic/product: 0.210, categorical: 0.250, threshold: 1.560, hinge: 0.500
44 samples
Density: max memory 259522560, total allocated 70770688, free 16009208, used 54761480, increment 1018232
linearPredictor: max memory 259522560, total allocated 70770688, free 15928960, used 54841728, increment 80248
FeaturedSpace: max memory 259522560, total allocated 70770688, free 15928960, used 54841728, increment 0
Sequential: max memory 259522560, total allocated 70770688, free 15928960, used 54841728, increment 0
Initial loss: 9.213236175088209
300: time = 0.494000 loss = 8.970068
Resulting gain: 0.24316848179026884
formosanus_8 response curves
Time since start: 63.082
Jackknife: leave bio_12 out
Making features
makeFeatures: max memory 259522560, total allocated 70770688, free 19775736, used 50994952, increment -3846776
formosanus_8 bio_12: 
Regularization values: linear/quadratic/product: 0.210, categorical: 0.250, threshold: 1.560, hinge: 0.500
44 samples
Density: max memory 259522560, total allocated 70770688, free 17942152, used 52828536, increment 1833584
linearPredictor: max memory 259522560, total allocated 70770688, free 17861904, used 52908784, increment 80248
FeaturedSpace: max memory 259522560, total allocated 70770688, free 17861904, used 52908784, increment 0
Sequential: max memory 259522560, total allocated 70770688, free 17861904, used 52908784, increment 0
Initial loss: 9.213236175088209
Initial test loss: 9.213236175088209
320: time = 0.674000 loss = 8.932946 testLoss 9.056267
Jackknife: leave bio_2 out
Making features
makeFeatures: max memory 259522560, total allocated 70770688, free 17111672, used 53659016, increment 750232
formosanus_8 bio_2: 
Regularization values: linear/quadratic/product: 0.210, categorical: 0.250, threshold: 1.560, hinge: 0.500
44 samples
Density: max memory 259522560, total allocated 70770688, free 14809632, used 55961056, increment 2302040
linearPredictor: max memory 259522560, total allocated 70770688, free 14729384, used 56041304, increment 80248
FeaturedSpace: max memory 259522560, total allocated 70770688, free 14729384, used 56041304, increment 0
Sequential: max memory 259522560, total allocated 70770688, free 14729384, used 56041304, increment 0
Initial loss: 9.213236175088209
Initial test loss: 9.213236175088209
Time since start: 64.792
380: time = 0.993000 loss = 8.885851 testLoss 8.933955
Jackknife: leave bio_8 out
Making features
makeFeatures: max memory 259522560, total allocated 70778880, free 30435872, used 40343008, increment -15698296
formosanus_8 bio_8: 
Regularization values: linear/quadratic/product: 0.210, categorical: 0.250, threshold: 1.560, hinge: 0.500
44 samples
Density: max memory 259522560, total allocated 70778880, free 28109688, used 42669192, increment 2326184
linearPredictor: max memory 259522560, total allocated 70778880, free 28109688, used 42669192, increment 0
FeaturedSpace: max memory 259522560, total allocated 70778880, free 28109688, used 42669192, increment 0
Sequential: max memory 259522560, total allocated 70778880, free 27718680, used 43060200, increment 391008
Initial loss: 9.213236175088209
Initial test loss: 9.213236175088209
160: time = 0.526000 loss = 9.097931 testLoss 8.821948
Jackknife: only bio_12
Making features
makeFeatures: max memory 259522560, total allocated 70778880, free 25877032, used 44901848, increment 1841648
formosanus_8 bio_12: 
Regularization values: linear/quadratic/product: 0.210, categorical: 0.250, threshold: 1.560, hinge: 0.500
44 samples
Density: max memory 259522560, total allocated 70778880, free 24409448, used 46369432, increment 1467584
linearPredictor: max memory 259522560, total allocated 70778880, free 24329200, used 46449680, increment 80248
FeaturedSpace: max memory 259522560, total allocated 70778880, free 24329200, used 46449680, increment 0
Sequential: max memory 259522560, total allocated 70778880, free 24329200, used 46449680, increment 0
Initial loss: 9.213236175088209
Initial test loss: 9.213236175088209
Time since start: 65.864
180: time = 0.502000 loss = 9.122426 testLoss 8.869015
Res.gain: 0.09081007680424058
Jackknife: only bio_2
Making features
makeFeatures: max memory 259522560, total allocated 70778880, free 34370232, used 36408648, increment -10041032
formosanus_8 bio_2: 
Regularization values: linear/quadratic/product: 0.210, categorical: 0.250, threshold: 1.560, hinge: 0.500
44 samples
Density: max memory 259522560, total allocated 70778880, free 33415264, used 37363616, increment 954968
linearPredictor: max memory 259522560, total allocated 70778880, free 33335016, used 37443864, increment 80248
FeaturedSpace: max memory 259522560, total allocated 70778880, free 33335016, used 37443864, increment 0
Sequential: max memory 259522560, total allocated 70778880, free 33335016, used 37443864, increment 0
Initial loss: 9.213236175088209
Initial test loss: 9.213236175088209
120: time = 0.318000 loss = 9.188679 testLoss 9.143358
Res.gain: 0.024556890110526197
Jackknife: only bio_8
Making features
makeFeatures: max memory 259522560, total allocated 70778880, free 30845672, used 39933208, increment 2489344
formosanus_8 bio_8: 
Regularization values: linear/quadratic/product: 0.210, categorical: 0.250, threshold: 1.560, hinge: 0.500
44 samples
Density: max memory 259522560, total allocated 70778880, free 29890496, used 40888384, increment 955176
linearPredictor: max memory 259522560, total allocated 70778880, free 29498624, used 41280256, increment 391872
FeaturedSpace: max memory 259522560, total allocated 70778880, free 29498624, used 41280256, increment 0
Sequential: max memory 259522560, total allocated 70778880, free 29498624, used 41280256, increment 0
Initial loss: 9.213236175088209
Initial test loss: 9.213236175088209
300: time = 0.490000 loss = 8.970068 testLoss 9.091898
Res.gain: 0.24316848179026884
getSamples: max memory 259522560, total allocated 70778880, free 28534168, used 42244712, increment 964456
Making features
makeFeatures: max memory 259522560, total allocated 70778880, free 27692088, used 43086792, increment 842080
formosanus_9: 
Regularization values: linear/quadratic/product: 0.210, categorical: 0.250, threshold: 1.560, hinge: 0.500
44 samples
Density: max memory 259522560, total allocated 70778880, free 24505656, used 46273224, increment 3186432
linearPredictor: max memory 259522560, total allocated 70778880, free 24425400, used 46353480, increment 80256
FeaturedSpace: max memory 259522560, total allocated 70778880, free 24425400, used 46353480, increment 0
Sequential: max memory 259522560, total allocated 70778880, free 24425400, used 46353480, increment 0
Initial loss: 9.21333588095598
Initial test loss: 9.21333588095598
Time since start: 68.141
420: time = 1.316000 loss = 8.791223 testLoss 9.203339
Resulting gain: 0.42211272358091456
Projecting...
Writing file D:\ENM\Symbrenthia_by_time\2_period_20220206\past_2012\MAXENT\output\formosanus_9.asc
Writing D:\ENM\Symbrenthia_by_time\2_period_20220206\past_2012\MAXENT\output\plots\formosanus_9.png
formosanus_9 response curves
Response curve: only bio_12
Making features
makeFeatures: max memory 259522560, total allocated 70778880, free 28828816, used 41950064, increment -4403416
formosanus_9 bio_12: 
Regularization values: linear/quadratic/product: 0.210, categorical: 0.250, threshold: 1.560, hinge: 0.500
44 samples
Density: max memory 259522560, total allocated 70778880, free 27407424, used 43371456, increment 1421392
linearPredictor: max memory 259522560, total allocated 70778880, free 26937688, used 43841192, increment 469736
FeaturedSpace: max memory 259522560, total allocated 70778880, free 26937688, used 43841192, increment 0
Sequential: max memory 259522560, total allocated 70778880, free 26937688, used 43841192, increment 0
Initial loss: 9.21333588095598
Time since start: 69.364
200: time = 0.541000 loss = 9.091374
Resulting gain: 0.12196186980524004
formosanus_9 response curves
Response curve: only bio_2
Making features
makeFeatures: max memory 259522560, total allocated 70778880, free 24605208, used 46173672, increment 2332480
formosanus_9 bio_2: 
Regularization values: linear/quadratic/product: 0.210, categorical: 0.250, threshold: 1.560, hinge: 0.500
44 samples
Density: max memory 259522560, total allocated 70778880, free 23772424, used 47006456, increment 832784
linearPredictor: max memory 259522560, total allocated 70778880, free 23692168, used 47086712, increment 80256
FeaturedSpace: max memory 259522560, total allocated 70778880, free 23692168, used 47086712, increment 0
Sequential: max memory 259522560, total allocated 70778880, free 23692168, used 47086712, increment 0
Initial loss: 9.21333588095598
120: time = 0.333000 loss = 9.184034
Resulting gain: 0.029301457043203527
formosanus_9 response curves
Response curve: only bio_8
Making features
makeFeatures: max memory 259522560, total allocated 70778880, free 17499872, used 53279008, increment 6192296
formosanus_9 bio_8: 
Regularization values: linear/quadratic/product: 0.210, categorical: 0.250, threshold: 1.560, hinge: 0.500
44 samples
Density: max memory 259522560, total allocated 70778880, free 16586856, used 54192024, increment 913016
linearPredictor: max memory 259522560, total allocated 70778880, free 16506600, used 54272280, increment 80256
FeaturedSpace: max memory 259522560, total allocated 70778880, free 16506600, used 54272280, increment 0
Sequential: max memory 259522560, total allocated 70778880, free 16506600, used 54272280, increment 0
Initial loss: 9.21333588095598
Time since start: 70.407
300: time = 0.480000 loss = 8.965849
Resulting gain: 0.2474869564619233
formosanus_9 response curves
Jackknife: leave bio_12 out
Making features
makeFeatures: max memory 259522560, total allocated 70778880, free 20849728, used 49929152, increment -4343128
formosanus_9 bio_12: 
Regularization values: linear/quadratic/product: 0.210, categorical: 0.250, threshold: 1.560, hinge: 0.500
44 samples
Density: max memory 259522560, total allocated 70778880, free 19011776, used 51767104, increment 1837952
linearPredictor: max memory 259522560, total allocated 70778880, free 18931520, used 51847360, increment 80256
FeaturedSpace: max memory 259522560, total allocated 70778880, free 18931520, used 51847360, increment 0
Sequential: max memory 259522560, total allocated 70778880, free 18931520, used 51847360, increment 0
Initial loss: 9.21333588095598
Initial test loss: 9.21333588095598
260: time = 0.538000 loss = 8.922489 testLoss 9.149391
Jackknife: leave bio_2 out
Making features
makeFeatures: max memory 259522560, total allocated 70778880, free 21658480, used 49120400, increment -2726960
formosanus_9 bio_2: 
Regularization values: linear/quadratic/product: 0.210, categorical: 0.250, threshold: 1.560, hinge: 0.500
44 samples
Density: max memory 259522560, total allocated 70778880, free 19085848, used 51693032, increment 2572632
linearPredictor: max memory 259522560, total allocated 70778880, free 19085848, used 51693032, increment 0
FeaturedSpace: max memory 259522560, total allocated 70778880, free 19085848, used 51693032, increment 0
Sequential: max memory 259522560, total allocated 70778880, free 19085848, used 51693032, increment 0
Initial loss: 9.21333588095598
Initial test loss: 9.21333588095598
Time since start: 72.03
300: time = 0.851000 loss = 8.863980 testLoss 9.068039
Jackknife: leave bio_8 out
Making features
makeFeatures: max memory 259522560, total allocated 70778880, free 18334224, used 52444656, increment 751624
formosanus_9 bio_8: 
Regularization values: linear/quadratic/product: 0.210, categorical: 0.250, threshold: 1.560, hinge: 0.500
44 samples
Density: max memory 259522560, total allocated 70778880, free 16000736, used 54778144, increment 2333488
linearPredictor: max memory 259522560, total allocated 70778880, free 15920480, used 54858400, increment 80256
FeaturedSpace: max memory 259522560, total allocated 70778880, free 15920480, used 54858400, increment 0
Sequential: max memory 259522560, total allocated 70778880, free 15920480, used 54858400, increment 0
Initial loss: 9.21333588095598
Initial test loss: 9.21333588095598
220: time = 0.742000 loss = 9.067637 testLoss 9.082948
Jackknife: only bio_12
Making features
makeFeatures: max memory 259522560, total allocated 70778880, free 23457448, used 47321432, increment -7536968
formosanus_9 bio_12: 
Regularization values: linear/quadratic/product: 0.210, categorical: 0.250, threshold: 1.560, hinge: 0.500
44 samples
Density: max memory 259522560, total allocated 70778880, free 21989112, used 48789768, increment 1468336
linearPredictor: max memory 259522560, total allocated 70778880, free 21908856, used 48870024, increment 80256
FeaturedSpace: max memory 259522560, total allocated 70778880, free 21908856, used 48870024, increment 0
Sequential: max memory 259522560, total allocated 70778880, free 21908856, used 48870024, increment 0
Initial loss: 9.21333588095598
Initial test loss: 9.21333588095598
Time since start: 73.438
200: time = 0.620000 loss = 9.091374 testLoss 9.117141
Res.gain: 0.12196186980524004
Jackknife: only bio_2
Making features
makeFeatures: max memory 259522560, total allocated 70778880, free 22090456, used 48688424, increment -181600
formosanus_9 bio_2: 
Regularization values: linear/quadratic/product: 0.210, categorical: 0.250, threshold: 1.560, hinge: 0.500
44 samples
Density: max memory 259522560, total allocated 70778880, free 21168912, used 49609968, increment 921544
linearPredictor: max memory 259522560, total allocated 70778880, free 21088656, used 49690224, increment 80256
FeaturedSpace: max memory 259522560, total allocated 70778880, free 21088656, used 49690224, increment 0
Sequential: max memory 259522560, total allocated 70778880, free 21088656, used 49690224, increment 0
Initial loss: 9.21333588095598
Initial test loss: 9.21333588095598
120: time = 0.344000 loss = 9.184034 testLoss 9.202150
Res.gain: 0.029301457043203527
Jackknife: only bio_8
Making features
makeFeatures: max memory 259522560, total allocated 70778880, free 18304112, used 52474768, increment 2784544
formosanus_9 bio_8: 
Regularization values: linear/quadratic/product: 0.210, categorical: 0.250, threshold: 1.560, hinge: 0.500
44 samples
Density: max memory 259522560, total allocated 70778880, free 17508864, used 53270016, increment 795248
linearPredictor: max memory 259522560, total allocated 70778880, free 17428608, used 53350272, increment 80256
FeaturedSpace: max memory 259522560, total allocated 70778880, free 17428608, used 53350272, increment 0
Sequential: max memory 259522560, total allocated 70778880, free 17428608, used 53350272, increment 0
Initial loss: 9.21333588095598
Initial test loss: 9.21333588095598
300: time = 0.478000 loss = 8.965849 testLoss 9.095924
Res.gain: 0.2474869564619233
Time since start: 74.605
Creating average grid, stddev grid etc.
Writing file D:\ENM\Symbrenthia_by_time\2_period_20220206\past_2012\MAXENT\output\formosanus_avg.asc
Writing file D:\ENM\Symbrenthia_by_time\2_period_20220206\past_2012\MAXENT\output\formosanus_stddev.asc
Writing file D:\ENM\Symbrenthia_by_time\2_period_20220206\past_2012\MAXENT\output\formosanus_min.asc
Writing file D:\ENM\Symbrenthia_by_time\2_period_20220206\past_2012\MAXENT\output\formosanus_max.asc
Writing file D:\ENM\Symbrenthia_by_time\2_period_20220206\past_2012\MAXENT\output\formosanus_median.asc
Time since start: 75.968
Writing D:\ENM\Symbrenthia_by_time\2_period_20220206\past_2012\MAXENT\output\plots\formosanus_avg.png
Writing D:\ENM\Symbrenthia_by_time\2_period_20220206\past_2012\MAXENT\output\plots\formosanus_stddev.png
Writing D:\ENM\Symbrenthia_by_time\2_period_20220206\past_2012\MAXENT\output\plots\formosanus_min.png
Writing D:\ENM\Symbrenthia_by_time\2_period_20220206\past_2012\MAXENT\output\plots\formosanus_max.png
Writing D:\ENM\Symbrenthia_by_time\2_period_20220206\past_2012\MAXENT\output\plots\formosanus_median.png
formosanus average response curves
Time since start: 77.472
getSamples: max memory 259522560, total allocated 70778880, free 23144224, used 47634656, increment -5715616
Making features
makeFeatures: max memory 259522560, total allocated 70778880, free 22543376, used 48235504, increment 600848
lunica_0: 
Regularization values: linear/quadratic/product: 0.233, categorical: 0.250, threshold: 1.640, hinge: 0.500
36 samples
Density: max memory 259522560, total allocated 70778880, free 19387824, used 51391056, increment 3155552
linearPredictor: max memory 259522560, total allocated 70778880, free 19307616, used 51471264, increment 80208
FeaturedSpace: max memory 259522560, total allocated 70778880, free 19307616, used 51471264, increment 0
Sequential: max memory 259522560, total allocated 70778880, free 19307616, used 51471264, increment 0
Initial loss: 9.212737496575905
Initial test loss: 9.212737496575905
Time since start: 78.931
500: time = 1.428000 loss = 8.347545 testLoss 7.631272
Resulting gain: 0.8651924444562447
Projecting...
Writing file D:\ENM\Symbrenthia_by_time\2_period_20220206\past_2012\MAXENT\output\lunica_0.asc
Writing D:\ENM\Symbrenthia_by_time\2_period_20220206\past_2012\MAXENT\output\plots\lunica_0.png
lunica_0 response curves
Response curve: only bio_12
Making features
makeFeatures: max memory 259522560, total allocated 72269824, free 24473648, used 47796176, increment -3675088
lunica_0 bio_12: 
Regularization values: linear/quadratic/product: 0.233, categorical: 0.250, threshold: 1.640, hinge: 0.500
36 samples
Density: max memory 259522560, total allocated 72269824, free 23023304, used 49246520, increment 1450344
linearPredictor: max memory 259522560, total allocated 72269824, free 22943096, used 49326728, increment 80208
FeaturedSpace: max memory 259522560, total allocated 72269824, free 22943096, used 49326728, increment 0
Sequential: max memory 259522560, total allocated 72269824, free 22943096, used 49326728, increment 0
Initial loss: 9.212737496575905
60: time = 0.262000 loss = 9.105060
Resulting gain: 0.10767766193068873
lunica_0 response curves
Time since start: 79.932
Response curve: only bio_2
Making features
makeFeatures: max memory 259522560, total allocated 72269824, free 28808616, used 43461208, increment -5865520
lunica_0 bio_2: 
Regularization values: linear/quadratic/product: 0.233, categorical: 0.250, threshold: 1.640, hinge: 0.500
36 samples
Density: max memory 259522560, total allocated 72269824, free 27920536, used 44349288, increment 888080
linearPredictor: max memory 259522560, total allocated 72269824, free 27840328, used 44429496, increment 80208
FeaturedSpace: max memory 259522560, total allocated 72269824, free 27840328, used 44429496, increment 0
Sequential: max memory 259522560, total allocated 72269824, free 27840328, used 44429496, increment 0
Initial loss: 9.212737496575905
220: time = 0.379000 loss = 8.789174
Resulting gain: 0.4235630072451251
lunica_0 response curves
Response curve: only bio_8
Making features
makeFeatures: max memory 259522560, total allocated 72269824, free 39111472, used 33158352, increment -11271144
lunica_0 bio_8: 
Regularization values: linear/quadratic/product: 0.233, categorical: 0.250, threshold: 1.640, hinge: 0.500
36 samples
Density: max memory 259522560, total allocated 72269824, free 38191072, used 34078752, increment 920400
linearPredictor: max memory 259522560, total allocated 72269824, free 38110864, used 34158960, increment 80208
FeaturedSpace: max memory 259522560, total allocated 72269824, free 38110864, used 34158960, increment 0
Sequential: max memory 259522560, total allocated 72269824, free 38110864, used 34158960, increment 0
Initial loss: 9.212737496575905
240: time = 0.419000 loss = 8.691484
Resulting gain: 0.5212538663710742
lunica_0 response curves
Time since start: 80.973
Jackknife: leave bio_12 out
Making features
makeFeatures: max memory 259522560, total allocated 72269824, free 27356080, used 44913744, increment 10754784
lunica_0 bio_12: 
Regularization values: linear/quadratic/product: 0.233, categorical: 0.250, threshold: 1.640, hinge: 0.500
36 samples
Density: max memory 259522560, total allocated 72269824, free 25525648, used 46744176, increment 1830432
linearPredictor: max memory 259522560, total allocated 72269824, free 25445440, used 46824384, increment 80208
FeaturedSpace: max memory 259522560, total allocated 72269824, free 25445440, used 46824384, increment 0
Sequential: max memory 259522560, total allocated 72269824, free 25445440, used 46824384, increment 0
Initial loss: 9.212737496575905
Initial test loss: 9.212737496575905
440: time = 0.762000 loss = 8.397007 testLoss 7.653603
Jackknife: leave bio_2 out
Making features
makeFeatures: max memory 259522560, total allocated 72269824, free 37692400, used 34577424, increment -12246960
lunica_0 bio_2: 
Regularization values: linear/quadratic/product: 0.233, categorical: 0.250, threshold: 1.640, hinge: 0.500
36 samples
Density: max memory 259522560, total allocated 72269824, free 35284672, used 36985152, increment 2407728
linearPredictor: max memory 259522560, total allocated 72269824, free 35204464, used 37065360, increment 80208
FeaturedSpace: max memory 259522560, total allocated 72269824, free 35204464, used 37065360, increment 0
Sequential: max memory 259522560, total allocated 72269824, free 35204464, used 37065360, increment 0
Initial loss: 9.212737496575905
Initial test loss: 9.212737496575905
Time since start: 82.549
280: time = 0.772000 loss = 8.621923 testLoss 7.968738
Jackknife: leave bio_8 out
Making features
makeFeatures: max memory 259522560, total allocated 72269824, free 27713144, used 44556680, increment 7491320
lunica_0 bio_8: 
Regularization values: linear/quadratic/product: 0.233, categorical: 0.250, threshold: 1.640, hinge: 0.500
36 samples
Density: max memory 259522560, total allocated 72269824, free 25351776, used 46918048, increment 2361368
linearPredictor: max memory 259522560, total allocated 72269824, free 25351776, used 46918048, increment 0
FeaturedSpace: max memory 259522560, total allocated 72269824, free 25351776, used 46918048, increment 0
Sequential: max memory 259522560, total allocated 72269824, free 25351776, used 46918048, increment 0
Initial loss: 9.212737496575905
Initial test loss: 9.212737496575905
Time since start: 83.661
420: time = 1.085000 loss = 8.535171 testLoss 7.822844
Jackknife: only bio_12
Making features
makeFeatures: max memory 259522560, total allocated 72269824, free 38109712, used 34160112, increment -12757936
lunica_0 bio_12: 
Regularization values: linear/quadratic/product: 0.233, categorical: 0.250, threshold: 1.640, hinge: 0.500
36 samples
Density: max memory 259522560, total allocated 72269824, free 36584072, used 35685752, increment 1525640
linearPredictor: max memory 259522560, total allocated 72269824, free 36503864, used 35765960, increment 80208
FeaturedSpace: max memory 259522560, total allocated 72269824, free 36503864, used 35765960, increment 0
Sequential: max memory 259522560, total allocated 72269824, free 36503864, used 35765960, increment 0
Initial loss: 9.212737496575905
Initial test loss: 9.212737496575905
60: time = 0.299000 loss = 9.105060 testLoss 8.872253
Res.gain: 0.10767766193068873
Jackknife: only bio_2
Making features
makeFeatures: max memory 259522560, total allocated 72269824, free 25908960, used 46360864, increment 10594904
lunica_0 bio_2: 
Regularization values: linear/quadratic/product: 0.233, categorical: 0.250, threshold: 1.640, hinge: 0.500
36 samples
Density: max memory 259522560, total allocated 72269824, free 25017120, used 47252704, increment 891840
linearPredictor: max memory 259522560, total allocated 72269824, free 24936912, used 47332912, increment 80208
FeaturedSpace: max memory 259522560, total allocated 72269824, free 24936912, used 47332912, increment 0
Sequential: max memory 259522560, total allocated 72269824, free 24936912, used 47332912, increment 0
Initial loss: 9.212737496575905
Initial test loss: 9.212737496575905
220: time = 0.381000 loss = 8.789174 testLoss 8.080252
Res.gain: 0.4235630072451251
Jackknife: only bio_8
Making features
makeFeatures: max memory 259522560, total allocated 72269824, free 20761880, used 51507944, increment 4175032
lunica_0 bio_8: 
Regularization values: linear/quadratic/product: 0.233, categorical: 0.250, threshold: 1.640, hinge: 0.500
36 samples
Density: max memory 259522560, total allocated 72269824, free 19794200, used 52475624, increment 967680
linearPredictor: max memory 259522560, total allocated 72269824, free 19713992, used 52555832, increment 80208
FeaturedSpace: max memory 259522560, total allocated 72269824, free 19713992, used 52555832, increment 0
Sequential: max memory 259522560, total allocated 72269824, free 19713992, used 52555832, increment 0
Initial loss: 9.212737496575905
Initial test loss: 9.212737496575905
Time since start: 84.825
240: time = 0.441000 loss = 8.691484 testLoss 8.297844
Res.gain: 0.5212538663710742
getSamples: max memory 259522560, total allocated 72269824, free 21760968, used 50508856, increment -2046976
Making features
makeFeatures: max memory 259522560, total allocated 72269824, free 21235032, used 51034792, increment 525936
lunica_1: 
Regularization values: linear/quadratic/product: 0.230, categorical: 0.250, threshold: 1.630, hinge: 0.500
37 samples
Density: max memory 259522560, total allocated 72269824, free 36902848, used 35366976, increment -15667816
linearPredictor: max memory 259522560, total allocated 72269824, free 36822648, used 35447176, increment 80200
FeaturedSpace: max memory 259522560, total allocated 72269824, free 36822648, used 35447176, increment 0
Sequential: max memory 259522560, total allocated 72269824, free 36822648, used 35447176, increment 0
Initial loss: 9.212637731024866
Initial test loss: 9.212637731024866
280: time = 0.853000 loss = 8.210477 testLoss 8.499133
Resulting gain: 1.0021607506386587
Time since start: 85.967
Projecting...
Writing file D:\ENM\Symbrenthia_by_time\2_period_20220206\past_2012\MAXENT\output\lunica_1.asc
Writing D:\ENM\Symbrenthia_by_time\2_period_20220206\past_2012\MAXENT\output\plots\lunica_1.png
lunica_1 response curves
Response curve: only bio_12
Making features
makeFeatures: max memory 259522560, total allocated 72269824, free 23931592, used 48338232, increment 12891056
lunica_1 bio_12: 
Regularization values: linear/quadratic/product: 0.230, categorical: 0.250, threshold: 1.630, hinge: 0.500
37 samples
Density: max memory 259522560, total allocated 72269824, free 22482888, used 49786936, increment 1448704
linearPredictor: max memory 259522560, total allocated 72269824, free 22402688, used 49867136, increment 80200
FeaturedSpace: max memory 259522560, total allocated 72269824, free 22402688, used 49867136, increment 0
Sequential: max memory 259522560, total allocated 72269824, free 22402688, used 49867136, increment 0
Initial loss: 9.212637731024866
180: time = 0.469000 loss = 9.059275
Resulting gain: 0.15336317516140419
lunica_1 response curves
Response curve: only bio_2
Making features
makeFeatures: max memory 259522560, total allocated 72269824, free 30547944, used 41721880, increment -8145256
lunica_1 bio_2: 
Regularization values: linear/quadratic/product: 0.230, categorical: 0.250, threshold: 1.630, hinge: 0.500
37 samples
Density: max memory 259522560, total allocated 72269824, free 29618736, used 42651088, increment 929208
linearPredictor: max memory 259522560, total allocated 72269824, free 29538536, used 42731288, increment 80200
FeaturedSpace: max memory 259522560, total allocated 72269824, free 29538536, used 42731288, increment 0
Sequential: max memory 259522560, total allocated 72269824, free 29538536, used 42731288, increment 0
Initial loss: 9.212637731024866
Time since start: 87.363
300: time = 0.423000 loss = 8.726460
Resulting gain: 0.4861775440755558
lunica_1 response curves
Response curve: only bio_8
Making features
makeFeatures: max memory 259522560, total allocated 72269824, free 20498336, used 51771488, increment 9040200
lunica_1 bio_8: 
Regularization values: linear/quadratic/product: 0.230, categorical: 0.250, threshold: 1.630, hinge: 0.500
37 samples
Density: max memory 259522560, total allocated 72269824, free 19529184, used 52740640, increment 969152
linearPredictor: max memory 259522560, total allocated 72269824, free 19448984, used 52820840, increment 80200
FeaturedSpace: max memory 259522560, total allocated 72269824, free 19448984, used 52820840, increment 0
Sequential: max memory 259522560, total allocated 72269824, free 19448984, used 52820840, increment 0
Initial loss: 9.212637731024866
280: time = 0.457000 loss = 8.568241
Resulting gain: 0.6443969048341245
lunica_1 response curves
Jackknife: leave bio_12 out
Making features
makeFeatures: max memory 259522560, total allocated 72269824, free 26686912, used 45582912, increment -7237928
lunica_1 bio_12: 
Regularization values: linear/quadratic/product: 0.230, categorical: 0.250, threshold: 1.630, hinge: 0.500
37 samples
Density: max memory 259522560, total allocated 72269824, free 24888552, used 47381272, increment 1798360
linearPredictor: max memory 259522560, total allocated 72269824, free 24424544, used 47845280, increment 464008
FeaturedSpace: max memory 259522560, total allocated 72269824, free 24424544, used 47845280, increment 0
Sequential: max memory 259522560, total allocated 72269824, free 24424544, used 47845280, increment 0
Initial loss: 9.212637731024866
Initial test loss: 9.212637731024866
Time since start: 88.685
340: time = 0.638000 loss = 8.239895 testLoss 8.687470
Jackknife: leave bio_2 out
Making features
makeFeatures: max memory 259522560, total allocated 72269824, free 23072272, used 49197552, increment 1352272
lunica_1 bio_2: 
Regularization values: linear/quadratic/product: 0.230, categorical: 0.250, threshold: 1.630, hinge: 0.500
37 samples
Density: max memory 259522560, total allocated 72269824, free 20773472, used 51496352, increment 2298800
linearPredictor: max memory 259522560, total allocated 72269824, free 20693272, used 51576552, increment 80200
FeaturedSpace: max memory 259522560, total allocated 72269824, free 20693272, used 51576552, increment 0
Sequential: max memory 259522560, total allocated 72269824, free 20693272, used 51576552, increment 0
Initial loss: 9.212637731024866
Initial test loss: 9.212637731024866
240: time = 0.667000 loss = 8.474193 testLoss 9.021114
Jackknife: leave bio_8 out
Making features
makeFeatures: max memory 259522560, total allocated 72269824, free 13609816, used 58660008, increment 7083456
lunica_1 bio_8: 
Regularization values: linear/quadratic/product: 0.230, categorical: 0.250, threshold: 1.630, hinge: 0.500
37 samples
Density: max memory 259522560, total allocated 72269824, free 30554832, used 41714992, increment -16945016
linearPredictor: max memory 259522560, total allocated 72269824, free 30554832, used 41714992, increment 0
FeaturedSpace: max memory 259522560, total allocated 72269824, free 30554832, used 41714992, increment 0
Sequential: max memory 259522560, total allocated 72269824, free 30554832, used 41714992, increment 0
Initial loss: 9.212637731024866
Initial test loss: 9.212637731024866
Time since start: 90.36
360: time = 0.955000 loss = 8.458066 testLoss 8.115487
Jackknife: only bio_12
Making features
makeFeatures: max memory 259522560, total allocated 72269824, free 13577672, used 58692152, increment 16977160
lunica_1 bio_12: 
Regularization values: linear/quadratic/product: 0.230, categorical: 0.250, threshold: 1.630, hinge: 0.500
37 samples
Density: max memory 259522560, total allocated 72269824, free 12168352, used 60101472, increment 1409320
linearPredictor: max memory 259522560, total allocated 72269824, free 12088152, used 60181672, increment 80200
FeaturedSpace: max memory 259522560, total allocated 72269824, free 12088152, used 60181672, increment 0
Sequential: max memory 259522560, total allocated 72269824, free 12088152, used 60181672, increment 0
Initial loss: 9.212637731024866
Initial test loss: 9.212637731024866
180: time = 0.466000 loss = 9.059275 testLoss 9.209910
Res.gain: 0.15336317516140419
Jackknife: only bio_2
Making features
makeFeatures: max memory 259522560, total allocated 72269824, free 23664576, used 48605248, increment -11576424
lunica_1 bio_2: 
Regularization values: linear/quadratic/product: 0.230, categorical: 0.250, threshold: 1.630, hinge: 0.500
37 samples
Density: max memory 259522560, total allocated 72269824, free 22853720, used 49416104, increment 810856
linearPredictor: max memory 259522560, total allocated 72269824, free 22773520, used 49496304, increment 80200
FeaturedSpace: max memory 259522560, total allocated 72269824, free 22773520, used 49496304, increment 0
Sequential: max memory 259522560, total allocated 72269824, free 22773520, used 49496304, increment 0
Initial loss: 9.212637731024866
Initial test loss: 9.212637731024866
300: time = 0.444000 loss = 8.726460 testLoss 8.363878
Res.gain: 0.4861775440755558
Jackknife: only bio_8
Making features
makeFeatures: max memory 259522560, total allocated 72269824, free 17346648, used 54923176, increment 5426872
lunica_1 bio_8: 
Regularization values: linear/quadratic/product: 0.230, categorical: 0.250, threshold: 1.630, hinge: 0.500
37 samples
Density: max memory 259522560, total allocated 72269824, free 16375520, used 55894304, increment 971128
linearPredictor: max memory 259522560, total allocated 72269824, free 16295320, used 55974504, increment 80200
FeaturedSpace: max memory 259522560, total allocated 72269824, free 16295320, used 55974504, increment 0
Sequential: max memory 259522560, total allocated 72269824, free 16295320, used 55974504, increment 0
Initial loss: 9.212637731024866
Initial test loss: 9.212637731024866
Time since start: 91.79
280: time = 0.478000 loss = 8.568241 testLoss 9.255877
Res.gain: 0.6443969048341245
getSamples: max memory 259522560, total allocated 72269824, free 16477304, used 55792520, increment -181984
Making features
makeFeatures: max memory 259522560, total allocated 72269824, free 15708688, used 56561136, increment 768616
lunica_2: 
Regularization values: linear/quadratic/product: 0.230, categorical: 0.250, threshold: 1.630, hinge: 0.500
37 samples
Density: max memory 259522560, total allocated 72269824, free 12267600, used 60002224, increment 3441088
linearPredictor: max memory 259522560, total allocated 72269824, free 12267600, used 60002224, increment 0
FeaturedSpace: max memory 259522560, total allocated 72269824, free 12267600, used 60002224, increment 0
Sequential: max memory 259522560, total allocated 72269824, free 12267600, used 60002224, increment 0
Initial loss: 9.212637731024866
Initial test loss: 9.212637731024866
Time since start: 93.002
380: time = 1.102000 loss = 8.193787 testLoss 8.723179
Resulting gain: 1.0188510782117621
Projecting...
Writing file D:\ENM\Symbrenthia_by_time\2_period_20220206\past_2012\MAXENT\output\lunica_2.asc
Writing D:\ENM\Symbrenthia_by_time\2_period_20220206\past_2012\MAXENT\output\plots\lunica_2.png
lunica_2 response curves
Response curve: only bio_12
Making features
makeFeatures: max memory 259522560, total allocated 72269824, free 24136688, used 48133136, increment -11869088
lunica_2 bio_12: 
Regularization values: linear/quadratic/product: 0.230, categorical: 0.250, threshold: 1.630, hinge: 0.500
37 samples
Density: max memory 259522560, total allocated 72269824, free 22806320, used 49463504, increment 1330368
linearPredictor: max memory 259522560, total allocated 72269824, free 22726120, used 49543704, increment 80200
FeaturedSpace: max memory 259522560, total allocated 72269824, free 22726120, used 49543704, increment 0
Sequential: max memory 259522560, total allocated 72269824, free 22726120, used 49543704, increment 0
Initial loss: 9.212637731024866
100: time = 0.294000 loss = 9.064511
Resulting gain: 0.14812677717747036
lunica_2 response curves
Response curve: only bio_2
Making features
makeFeatures: max memory 259522560, total allocated 72269824, free 9040880, used 63228944, increment 13685240
lunica_2 bio_2: 
Regularization values: linear/quadratic/product: 0.230, categorical: 0.250, threshold: 1.630, hinge: 0.500
37 samples
Density: max memory 259522560, total allocated 72269824, free 8149000, used 64120824, increment 891880
linearPredictor: max memory 259522560, total allocated 72269824, free 8068800, used 64201024, increment 80200
Time since start: 94.004
FeaturedSpace: max memory 259522560, total allocated 72269824, free 8068800, used 64201024, increment 0
Sequential: max memory 259522560, total allocated 72269824, free 8068800, used 64201024, increment 0
Initial loss: 9.212637731024866
320: time = 0.478000 loss = 8.595839
Resulting gain: 0.6167987873814322
lunica_2 response curves
Response curve: only bio_8
Making features
makeFeatures: max memory 259522560, total allocated 72269824, free 18606312, used 53663512, increment -10537512
lunica_2 bio_8: 
Regularization values: linear/quadratic/product: 0.230, categorical: 0.250, threshold: 1.630, hinge: 0.500
37 samples
Density: max memory 259522560, total allocated 72269824, free 17597928, used 54671896, increment 1008384
linearPredictor: max memory 259522560, total allocated 72269824, free 17517728, used 54752096, increment 80200
FeaturedSpace: max memory 259522560, total allocated 72269824, free 17517728, used 54752096, increment 0
Sequential: max memory 259522560, total allocated 72269824, free 17517728, used 54752096, increment 0
Initial loss: 9.212637731024866
Time since start: 95.074
340: time = 0.537000 loss = 8.682987
Resulting gain: 0.5296508720344235
lunica_2 response curves
Jackknife: leave bio_12 out
Making features
makeFeatures: max memory 259522560, total allocated 72269824, free 20909768, used 51360056, increment -3392040
lunica_2 bio_12: 
Regularization values: linear/quadratic/product: 0.230, categorical: 0.250, threshold: 1.630, hinge: 0.500
37 samples
Density: max memory 259522560, total allocated 72269824, free 19049144, used 53220680, increment 1860624
linearPredictor: max memory 259522560, total allocated 72269824, free 18968944, used 53300880, increment 80200
FeaturedSpace: max memory 259522560, total allocated 72269824, free 18968944, used 53300880, increment 0
Sequential: max memory 259522560, total allocated 72269824, free 18968944, used 53300880, increment 0
Initial loss: 9.212637731024866
Initial test loss: 9.212637731024866
380: time = 0.705000 loss = 8.239790 testLoss 8.777259
Jackknife: leave bio_2 out
Making features
makeFeatures: max memory 259522560, total allocated 72269824, free 14940064, used 57329760, increment 4028880
lunica_2 bio_2: 
Regularization values: linear/quadratic/product: 0.230, categorical: 0.250, threshold: 1.630, hinge: 0.500
37 samples
Density: max memory 259522560, total allocated 72269824, free 12626544, used 59643280, increment 2313520
linearPredictor: max memory 259522560, total allocated 72269824, free 12546344, used 59723480, increment 80200
FeaturedSpace: max memory 259522560, total allocated 72269824, free 12546344, used 59723480, increment 0
Sequential: max memory 259522560, total allocated 72269824, free 12546344, used 59723480, increment 0
Initial loss: 9.212637731024866
Initial test loss: 9.212637731024866
Time since start: 96.914
360: time = 0.932000 loss = 8.548192 testLoss 8.396232
Jackknife: leave bio_8 out
Making features
makeFeatures: max memory 259522560, total allocated 72269824, free 22712016, used 49557808, increment -10165672
lunica_2 bio_8: 
Regularization values: linear/quadratic/product: 0.230, categorical: 0.250, threshold: 1.630, hinge: 0.500
37 samples
Density: max memory 259522560, total allocated 72269824, free 20467976, used 51801848, increment 2244040
linearPredictor: max memory 259522560, total allocated 72269824, free 20467976, used 51801848, increment 0
FeaturedSpace: max memory 259522560, total allocated 72269824, free 20467976, used 51801848, increment 0
Sequential: max memory 259522560, total allocated 72269824, free 20467976, used 51801848, increment 0
Initial loss: 9.212637731024866
Initial test loss: 9.212637731024866
Time since start: 97.98
400: time = 1.039000 loss = 8.331433 testLoss 9.308588
Jackknife: only bio_12
Making features
makeFeatures: max memory 259522560, total allocated 72269824, free 2645904, used 69623920, increment 17822072
lunica_2 bio_12: 
Regularization values: linear/quadratic/product: 0.230, categorical: 0.250, threshold: 1.630, hinge: 0.500
37 samples
Density: max memory 259522560, total allocated 72269824, free 21808400, used 50461424, increment -19162496
linearPredictor: max memory 259522560, total allocated 72269824, free 21728200, used 50541624, increment 80200
FeaturedSpace: max memory 259522560, total allocated 72269824, free 21728200, used 50541624, increment 0
Sequential: max memory 259522560, total allocated 72269824, free 21728200, used 50541624, increment 0
Initial loss: 9.212637731024866
Initial test loss: 9.212637731024866
100: time = 0.291000 loss = 9.064511 testLoss 9.149449
Res.gain: 0.14812677717747036
Jackknife: only bio_2
Making features
makeFeatures: max memory 259522560, total allocated 72269824, free 12582912, used 59686912, increment 9145288
lunica_2 bio_2: 
Regularization values: linear/quadratic/product: 0.230, categorical: 0.250, threshold: 1.630, hinge: 0.500
37 samples
Density: max memory 259522560, total allocated 72269824, free 11653432, used 60616392, increment 929480
linearPredictor: max memory 259522560, total allocated 72269824, free 11573232, used 60696592, increment 80200
FeaturedSpace: max memory 259522560, total allocated 72269824, free 11573232, used 60696592, increment 0
Sequential: max memory 259522560, total allocated 72269824, free 11573232, used 60696592, increment 0
Initial loss: 9.212637731024866
Initial test loss: 9.212637731024866
320: time = 0.451000 loss = 8.595839 testLoss 9.617325
Res.gain: 0.6167987873814322
Jackknife: only bio_8
Making features
makeFeatures: max memory 259522560, total allocated 72269824, free 5659568, used 66610256, increment 5913664
lunica_2 bio_8: 
Regularization values: linear/quadratic/product: 0.230, categorical: 0.250, threshold: 1.630, hinge: 0.500
37 samples
Density: max memory 259522560, total allocated 72269824, free 4729672, used 67540152, increment 929896
linearPredictor: max memory 259522560, total allocated 72269824, free 4649472, used 67620352, increment 80200
FeaturedSpace: max memory 259522560, total allocated 72269824, free 4649472, used 67620352, increment 0
Sequential: max memory 259522560, total allocated 72269824, free 4649472, used 67620352, increment 0
Initial loss: 9.212637731024866
Initial test loss: 9.212637731024866
Time since start: 99.294
340: time = 0.529000 loss = 8.682987 testLoss 8.244285
Res.gain: 0.5296508720344235
getSamples: max memory 259522560, total allocated 72269824, free 2226904, used 70042920, increment 2422568
Making features
makeFeatures: max memory 259522560, total allocated 72269824, free 21970240, used 50299584, increment -19743336
lunica_3: 
Regularization values: linear/quadratic/product: 0.230, categorical: 0.250, threshold: 1.630, hinge: 0.500
37 samples
Density: max memory 259522560, total allocated 72269824, free 18697168, used 53572656, increment 3273072
linearPredictor: max memory 259522560, total allocated 72269824, free 18697168, used 53572656, increment 0
FeaturedSpace: max memory 259522560, total allocated 72269824, free 18697168, used 53572656, increment 0
Sequential: max memory 259522560, total allocated 72269824, free 18697168, used 53572656, increment 0
Initial loss: 9.212737496575905
Initial test loss: 9.212737496575905
Time since start: 100.368
320: time = 0.962000 loss = 8.282860 testLoss 7.848727
Resulting gain: 0.9298770997762986
Projecting...
Writing file D:\ENM\Symbrenthia_by_time\2_period_20220206\past_2012\MAXENT\output\lunica_3.asc
Writing D:\ENM\Symbrenthia_by_time\2_period_20220206\past_2012\MAXENT\output\plots\lunica_3.png
lunica_3 response curves
Response curve: only bio_12
Making features
makeFeatures: max memory 259522560, total allocated 72269824, free 26622200, used 45647624, increment -7925032
lunica_3 bio_12: 
Regularization values: linear/quadratic/product: 0.230, categorical: 0.250, threshold: 1.630, hinge: 0.500
37 samples
Density: max memory 259522560, total allocated 72269824, free 25340312, used 46929512, increment 1281888
linearPredictor: max memory 259522560, total allocated 72269824, free 25340312, used 46929512, increment 0
FeaturedSpace: max memory 259522560, total allocated 72269824, free 25340312, used 46929512, increment 0
Sequential: max memory 259522560, total allocated 72269824, free 25340312, used 46929512, increment 0
Initial loss: 9.212737496575905
140: time = 0.383000 loss = 9.094148
Resulting gain: 0.11858936438123635
lunica_3 response curves
Time since start: 101.412
Response curve: only bio_2
Making features
makeFeatures: max memory 259522560, total allocated 72269824, free 32516160, used 39753664, increment -7175848
lunica_3 bio_2: 
Regularization values: linear/quadratic/product: 0.230, categorical: 0.250, threshold: 1.630, hinge: 0.500
37 samples
Density: max memory 259522560, total allocated 72269824, free 31626832, used 40642992, increment 889328
linearPredictor: max memory 259522560, total allocated 72269824, free 31546624, used 40723200, increment 80208
FeaturedSpace: max memory 259522560, total allocated 72269824, free 31546624, used 40723200, increment 0
Sequential: max memory 259522560, total allocated 72269824, free 31546624, used 40723200, increment 0
Initial loss: 9.212737496575905
240: time = 0.383000 loss = 8.703747
Resulting gain: 0.5089905134291399
lunica_3 response curves
Response curve: only bio_8
Making features
makeFeatures: max memory 259522560, total allocated 72269824, free 23378384, used 48891440, increment 8168240
lunica_3 bio_8: 
Regularization values: linear/quadratic/product: 0.230, categorical: 0.250, threshold: 1.630, hinge: 0.500
37 samples
Density: max memory 259522560, total allocated 72269824, free 22448760, used 49821064, increment 929624
linearPredictor: max memory 259522560, total allocated 72269824, free 22368552, used 49901272, increment 80208
FeaturedSpace: max memory 259522560, total allocated 72269824, free 22368552, used 49901272, increment 0
Sequential: max memory 259522560, total allocated 72269824, free 22368552, used 49901272, increment 0
Initial loss: 9.212737496575905
240: time = 0.421000 loss = 8.653693
Resulting gain: 0.5590446881243061
lunica_3 response curves
Time since start: 102.472
Jackknife: leave bio_12 out
Making features
makeFeatures: max memory 259522560, total allocated 72269824, free 30372784, used 41897040, increment -8004232
lunica_3 bio_12: 
Regularization values: linear/quadratic/product: 0.230, categorical: 0.250, threshold: 1.630, hinge: 0.500
37 samples
Density: max memory 259522560, total allocated 72269824, free 28532256, used 43737568, increment 1840528
linearPredictor: max memory 259522560, total allocated 72269824, free 28452048, used 43817776, increment 80208
FeaturedSpace: max memory 259522560, total allocated 72269824, free 28452048, used 43817776, increment 0
Sequential: max memory 259522560, total allocated 72269824, free 28452048, used 43817776, increment 0
Initial loss: 9.212737496575905
Initial test loss: 9.212737496575905
420: time = 0.720000 loss = 8.320961 testLoss 7.984212
Jackknife: leave bio_2 out
Making features
makeFeatures: max memory 259522560, total allocated 72269824, free 21776776, used 50493048, increment 6675272
lunica_3 bio_2: 
Regularization values: linear/quadratic/product: 0.230, categorical: 0.250, threshold: 1.630, hinge: 0.500
37 samples
Density: max memory 259522560, total allocated 72269824, free 39572848, used 32696976, increment -17796072
linearPredictor: max memory 259522560, total allocated 72269824, free 39116712, used 33153112, increment 456136
FeaturedSpace: max memory 259522560, total allocated 72269824, free 39116712, used 33153112, increment 0
Sequential: max memory 259522560, total allocated 72269824, free 39116712, used 33153112, increment 0
Initial loss: 9.212737496575905
Initial test loss: 9.212737496575905
Time since start: 104.195
360: time = 0.959000 loss = 8.545630 testLoss 8.395071
Jackknife: leave bio_8 out
Making features
makeFeatures: max memory 259522560, total allocated 72269824, free 29722144, used 42547680, increment 9394568
lunica_3 bio_8: 
Regularization values: linear/quadratic/product: 0.230, categorical: 0.250, threshold: 1.630, hinge: 0.500
37 samples
Density: max memory 259522560, total allocated 72269824, free 27395256, used 44874568, increment 2326888
linearPredictor: max memory 259522560, total allocated 72269824, free 27395256, used 44874568, increment 0
FeaturedSpace: max memory 259522560, total allocated 72269824, free 27395256, used 44874568, increment 0
Sequential: max memory 259522560, total allocated 72269824, free 27395256, used 44874568, increment 0
Initial loss: 9.212737496575905
Initial test loss: 9.212737496575905
360: time = 0.935000 loss = 8.479276 testLoss 7.955667
Jackknife: only bio_12
Making features
makeFeatures: max memory 259522560, total allocated 72269824, free 29471576, used 42798248, increment -2076320
lunica_3 bio_12: 
Regularization values: linear/quadratic/product: 0.230, categorical: 0.250, threshold: 1.630, hinge: 0.500
37 samples
Density: max memory 259522560, total allocated 72269824, free 28059976, used 44209848, increment 1411600
linearPredictor: max memory 259522560, total allocated 72269824, free 27979768, used 44290056, increment 80208
FeaturedSpace: max memory 259522560, total allocated 72269824, free 27979768, used 44290056, increment 0
Sequential: max memory 259522560, total allocated 72269824, free 27979768, used 44290056, increment 0
Initial loss: 9.212737496575905
Initial test loss: 9.212737496575905
Time since start: 105.557
140: time = 0.382000 loss = 9.094148 testLoss 8.884867
Res.gain: 0.11858936438123635
Jackknife: only bio_2
Making features
makeFeatures: max memory 259522560, total allocated 72269824, free 18457320, used 53812504, increment 9522448
lunica_3 bio_2: 
Regularization values: linear/quadratic/product: 0.230, categorical: 0.250, threshold: 1.630, hinge: 0.500
37 samples
Density: max memory 259522560, total allocated 72269824, free 37779328, used 34490496, increment -19322008
linearPredictor: max memory 259522560, total allocated 72269824, free 37779328, used 34490496, increment 0
FeaturedSpace: max memory 259522560, total allocated 72269824, free 37779328, used 34490496, increment 0
Sequential: max memory 259522560, total allocated 72269824, free 37779328, used 34490496, increment 0
Initial loss: 9.212737496575905
Initial test loss: 9.212737496575905
240: time = 0.384000 loss = 8.703747 testLoss 8.590094
Res.gain: 0.5089905134291399
Jackknife: only bio_8
Making features
makeFeatures: max memory 259522560, total allocated 72269824, free 33191312, used 39078512, increment 4588016
lunica_3 bio_8: 
Regularization values: linear/quadratic/product: 0.230, categorical: 0.250, threshold: 1.630, hinge: 0.500
37 samples
Density: max memory 259522560, total allocated 72269824, free 32221104, used 40048720, increment 970208
linearPredictor: max memory 259522560, total allocated 72269824, free 32140896, used 40128928, increment 80208
FeaturedSpace: max memory 259522560, total allocated 72269824, free 32140896, used 40128928, increment 0
Sequential: max memory 259522560, total allocated 72269824, free 32140896, used 40128928, increment 0
Initial loss: 9.212737496575905
Initial test loss: 9.212737496575905
240: time = 0.418000 loss = 8.653693 testLoss 8.505368
Res.gain: 0.5590446881243061
getSamples: max memory 259522560, total allocated 72269824, free 34052912, used 38216912, increment -1912016
Making features
makeFeatures: max memory 259522560, total allocated 72269824, free 33357072, used 38912752, increment 695840
lunica_4: 
Regularization values: linear/quadratic/product: 0.230, categorical: 0.250, threshold: 1.630, hinge: 0.500
37 samples
Density: max memory 259522560, total allocated 72269824, free 30183616, used 42086208, increment 3173456
linearPredictor: max memory 259522560, total allocated 72269824, free 30103416, used 42166408, increment 80200
FeaturedSpace: max memory 259522560, total allocated 72269824, free 30103416, used 42166408, increment 0
Sequential: max memory 259522560, total allocated 72269824, free 30103416, used 42166408, increment 0
Initial loss: 9.212637731024866
Initial test loss: 9.212637731024866
Time since start: 107.784
440: time = 1.287000 loss = 8.257735 testLoss 8.094511
Resulting gain: 0.9549022960746747
Projecting...
Writing file D:\ENM\Symbrenthia_by_time\2_period_20220206\past_2012\MAXENT\output\lunica_4.asc
Writing D:\ENM\Symbrenthia_by_time\2_period_20220206\past_2012\MAXENT\output\plots\lunica_4.png
lunica_4 response curves
Response curve: only bio_12
Making features
makeFeatures: max memory 259522560, total allocated 72269824, free 28568352, used 43701472, increment 1535064
lunica_4 bio_12: 
Regularization values: linear/quadratic/product: 0.230, categorical: 0.250, threshold: 1.630, hinge: 0.500
37 samples
Density: max memory 259522560, total allocated 72269824, free 27157480, used 45112344, increment 1410872
linearPredictor: max memory 259522560, total allocated 72269824, free 27077280, used 45192544, increment 80200
FeaturedSpace: max memory 259522560, total allocated 72269824, free 27077280, used 45192544, increment 0
Sequential: max memory 259522560, total allocated 72269824, free 27077280, used 45192544, increment 0
Initial loss: 9.212637731024866
80: time = 0.259000 loss = 9.064114
Resulting gain: 0.14852402396088848
lunica_4 response curves
Response curve: only bio_2
Making features
makeFeatures: max memory 259522560, total allocated 72269824, free 24215184, used 48054640, increment 2862096
lunica_4 bio_2: 
Regularization values: linear/quadratic/product: 0.230, categorical: 0.250, threshold: 1.630, hinge: 0.500
37 samples
Density: max memory 259522560, total allocated 72269824, free 23285160, used 48984664, increment 930024
linearPredictor: max memory 259522560, total allocated 72269824, free 23204960, used 49064864, increment 80200
FeaturedSpace: max memory 259522560, total allocated 72269824, free 23204960, used 49064864, increment 0
Sequential: max memory 259522560, total allocated 72269824, free 23204960, used 49064864, increment 0
Initial loss: 9.212637731024866
Time since start: 109.098
220: time = 0.372000 loss = 8.717249
Resulting gain: 0.4953885252168426
lunica_4 response curves
Response curve: only bio_8
Making features
makeFeatures: max memory 259522560, total allocated 72269824, free 15357424, used 56912400, increment 7847536
lunica_4 bio_8: 
Regularization values: linear/quadratic/product: 0.230, categorical: 0.250, threshold: 1.630, hinge: 0.500
37 samples
Density: max memory 259522560, total allocated 72269824, free 14347112, used 57922712, increment 1010312
linearPredictor: max memory 259522560, total allocated 72269824, free 14266912, used 58002912, increment 80200
FeaturedSpace: max memory 259522560, total allocated 72269824, free 14266912, used 58002912, increment 0
Sequential: max memory 259522560, total allocated 72269824, free 14266912, used 58002912, increment 0
Initial loss: 9.212637731024866
220: time = 0.393000 loss = 8.673997
Resulting gain: 0.5386404798276789
lunica_4 response curves
Jackknife: leave bio_12 out
Making features
makeFeatures: max memory 259522560, total allocated 72269824, free 23344952, used 48924872, increment -9078040
lunica_4 bio_12: 
Regularization values: linear/quadratic/product: 0.230, categorical: 0.250, threshold: 1.630, hinge: 0.500
37 samples
Density: max memory 259522560, total allocated 72269824, free 21597672, used 50672152, increment 1747280
linearPredictor: max memory 259522560, total allocated 72269824, free 21517472, used 50752352, increment 80200
FeaturedSpace: max memory 259522560, total allocated 72269824, free 21517472, used 50752352, increment 0
Sequential: max memory 259522560, total allocated 72269824, free 21517472, used 50752352, increment 0
Initial loss: 9.212637731024866
Initial test loss: 9.212637731024866
Time since start: 110.415
380: time = 0.670000 loss = 8.337746 testLoss 7.796333
Jackknife: leave bio_2 out
Making features
makeFeatures: max memory 259522560, total allocated 72269824, free 17776344, used 54493480, increment 3741128
lunica_4 bio_2: 
Regularization values: linear/quadratic/product: 0.230, categorical: 0.250, threshold: 1.630, hinge: 0.500
37 samples
Density: max memory 259522560, total allocated 72269824, free 15448296, used 56821528, increment 2328048
linearPredictor: max memory 259522560, total allocated 72269824, free 15368096, used 56901728, increment 80200
FeaturedSpace: max memory 259522560, total allocated 72269824, free 15368096, used 56901728, increment 0
Sequential: max memory 259522560, total allocated 72269824, free 15368096, used 56901728, increment 0
Initial loss: 9.212637731024866
Initial test loss: 9.212637731024866
320: time = 0.905000 loss = 8.550596 testLoss 8.391763
Jackknife: leave bio_8 out
Making features
makeFeatures: max memory 259522560, total allocated 72269824, free 27073104, used 45196720, increment -11705008
lunica_4 bio_8: 
Regularization values: linear/quadratic/product: 0.230, categorical: 0.250, threshold: 1.630, hinge: 0.500
37 samples
Density: max memory 259522560, total allocated 72269824, free 24674656, used 47595168, increment 2398448
linearPredictor: max memory 259522560, total allocated 72269824, free 24674656, used 47595168, increment 0
FeaturedSpace: max memory 259522560, total allocated 72269824, free 24674656, used 47595168, increment 0
Sequential: max memory 259522560, total allocated 72269824, free 24674656, used 47595168, increment 0
Initial loss: 9.212637731024866
Initial test loss: 9.212637731024866
Time since start: 112.251
320: time = 0.877000 loss = 8.414800 testLoss 8.578336
Jackknife: only bio_12
Making features
makeFeatures: max memory 259522560, total allocated 72269824, free 25987672, used 46282152, increment -1313016
lunica_4 bio_12: 
Regularization values: linear/quadratic/product: 0.230, categorical: 0.250, threshold: 1.630, hinge: 0.500
37 samples
Density: max memory 259522560, total allocated 72269824, free 24658280, used 47611544, increment 1329392
linearPredictor: max memory 259522560, total allocated 72269824, free 24578080, used 47691744, increment 80200
FeaturedSpace: max memory 259522560, total allocated 72269824, free 24578080, used 47691744, increment 0
Sequential: max memory 259522560, total allocated 72269824, free 24578080, used 47691744, increment 0
Initial loss: 9.212637731024866
Initial test loss: 9.212637731024866
80: time = 0.257000 loss = 9.064114 testLoss 9.142704
Res.gain: 0.14852402396088848
Jackknife: only bio_2
Making features
makeFeatures: max memory 259522560, total allocated 72269824, free 24349424, used 47920400, increment 228656
lunica_4 bio_2: 
Regularization values: linear/quadratic/product: 0.230, categorical: 0.250, threshold: 1.630, hinge: 0.500
37 samples
Density: max memory 259522560, total allocated 72269824, free 23381408, used 48888416, increment 968016
linearPredictor: max memory 259522560, total allocated 72269824, free 23301208, used 48968616, increment 80200
FeaturedSpace: max memory 259522560, total allocated 72269824, free 23301208, used 48968616, increment 0
Sequential: max memory 259522560, total allocated 72269824, free 23301208, used 48968616, increment 0
Initial loss: 9.212637731024866
Initial test loss: 9.212637731024866
220: time = 0.364000 loss = 8.717249 testLoss 8.450369
Res.gain: 0.4953885252168426
Jackknife: only bio_8
Making features
makeFeatures: max memory 259522560, total allocated 72269824, free 18996592, used 53273232, increment 4304616
lunica_4 bio_8: 
Regularization values: linear/quadratic/product: 0.230, categorical: 0.250, threshold: 1.630, hinge: 0.500
37 samples
Density: max memory 259522560, total allocated 72269824, free 17988656, used 54281168, increment 1007936
linearPredictor: max memory 259522560, total allocated 72269824, free 17908456, used 54361368, increment 80200
FeaturedSpace: max memory 259522560, total allocated 72269824, free 17908456, used 54361368, increment 0
Sequential: max memory 259522560, total allocated 72269824, free 17908456, used 54361368, increment 0
Initial loss: 9.212637731024866
Initial test loss: 9.212637731024866
Time since start: 113.3
220: time = 0.386000 loss = 8.673997 testLoss 8.319993
Res.gain: 0.5386404798276789
getSamples: max memory 259522560, total allocated 72269824, free 21196552, used 51073272, increment -3288096
Making features
makeFeatures: max memory 259522560, total allocated 72269824, free 20450280, used 51819544, increment 746272
lunica_5: 
Regularization values: linear/quadratic/product: 0.230, categorical: 0.250, threshold: 1.630, hinge: 0.500
37 samples
Density: max memory 259522560, total allocated 72269824, free 17270080, used 54999744, increment 3180200
linearPredictor: max memory 259522560, total allocated 72269824, free 17189880, used 55079944, increment 80200
FeaturedSpace: max memory 259522560, total allocated 72269824, free 17189880, used 55079944, increment 0
Sequential: max memory 259522560, total allocated 72269824, free 17189880, used 55079944, increment 0
Initial loss: 9.212637731024866
Initial test loss: 9.212637731024866
Time since start: 114.628
420: time = 1.219000 loss = 8.137548 testLoss 9.179006
Resulting gain: 1.0750897513177513
Projecting...
Writing file D:\ENM\Symbrenthia_by_time\2_period_20220206\past_2012\MAXENT\output\lunica_5.asc
Writing D:\ENM\Symbrenthia_by_time\2_period_20220206\past_2012\MAXENT\output\plots\lunica_5.png
lunica_5 response curves
Response curve: only bio_12
Making features
makeFeatures: max memory 259522560, total allocated 72269824, free 29930904, used 42338920, increment -12741024
lunica_5 bio_12: 
Regularization values: linear/quadratic/product: 0.230, categorical: 0.250, threshold: 1.630, hinge: 0.500
37 samples
Density: max memory 259522560, total allocated 72269824, free 28557792, used 43712032, increment 1373112
linearPredictor: max memory 259522560, total allocated 72269824, free 28477592, used 43792232, increment 80200
FeaturedSpace: max memory 259522560, total allocated 72269824, free 28477592, used 43792232, increment 0
Sequential: max memory 259522560, total allocated 72269824, free 28477592, used 43792232, increment 0
Initial loss: 9.212637731024866
80: time = 0.254000 loss = 9.013542
Resulting gain: 0.1990954481782392
lunica_5 response curves
Response curve: only bio_2
Making features
makeFeatures: max memory 259522560, total allocated 72269824, free 24332760, used 47937064, increment 4144832
lunica_5 bio_2: 
Regularization values: linear/quadratic/product: 0.230, categorical: 0.250, threshold: 1.630, hinge: 0.500
37 samples
Density: max memory 259522560, total allocated 72269824, free 23403488, used 48866336, increment 929272
linearPredictor: max memory 259522560, total allocated 72269824, free 23323288, used 48946536, increment 80200
FeaturedSpace: max memory 259522560, total allocated 72269824, free 23323288, used 48946536, increment 0
Sequential: max memory 259522560, total allocated 72269824, free 23323288, used 48946536, increment 0
Initial loss: 9.212637731024866
Time since start: 116.023
260: time = 0.423000 loss = 8.652856
Resulting gain: 0.559781373301929
lunica_5 response curves
Response curve: only bio_8
Making features
makeFeatures: max memory 259522560, total allocated 72269824, free 34719680, used 37550144, increment -11396392
lunica_5 bio_8: 
Regularization values: linear/quadratic/product: 0.230, categorical: 0.250, threshold: 1.630, hinge: 0.500
37 samples
Density: max memory 259522560, total allocated 72269824, free 33747880, used 38521944, increment 971800
linearPredictor: max memory 259522560, total allocated 72269824, free 33667680, used 38602144, increment 80200
FeaturedSpace: max memory 259522560, total allocated 72269824, free 33667680, used 38602144, increment 0
Sequential: max memory 259522560, total allocated 72269824, free 33667680, used 38602144, increment 0
Initial loss: 9.212637731024866
240: time = 0.402000 loss = 8.579746
Resulting gain: 0.632891971698756
lunica_5 response curves
Jackknife: leave bio_12 out
Making features
makeFeatures: max memory 259522560, total allocated 72269824, free 41590104, used 30679720, increment -7922424
lunica_5 bio_12: 
Regularization values: linear/quadratic/product: 0.230, categorical: 0.250, threshold: 1.630, hinge: 0.500
37 samples
Density: max memory 259522560, total allocated 72269824, free 39810384, used 32459440, increment 1779720
linearPredictor: max memory 259522560, total allocated 72269824, free 39345560, used 32924264, increment 464824
FeaturedSpace: max memory 259522560, total allocated 72269824, free 39345560, used 32924264, increment 0
Sequential: max memory 259522560, total allocated 72269824, free 39345560, used 32924264, increment 0
Initial loss: 9.212637731024866
Initial test loss: 9.212637731024866
Time since start: 117.405
420: time = 0.729000 loss = 8.198714 testLoss 9.055990
Jackknife: leave bio_2 out
Making features
makeFeatures: max memory 259522560, total allocated 72269824, free 33524856, used 38744968, increment 5820704
lunica_5 bio_2: 
Regularization values: linear/quadratic/product: 0.230, categorical: 0.250, threshold: 1.630, hinge: 0.500
37 samples
Density: max memory 259522560, total allocated 72269824, free 31188536, used 41081288, increment 2336320
linearPredictor: max memory 259522560, total allocated 72269824, free 31108336, used 41161488, increment 80200
FeaturedSpace: max memory 259522560, total allocated 72269824, free 31108336, used 41161488, increment 0
Sequential: max memory 259522560, total allocated 72269824, free 31108336, used 41161488, increment 0
Initial loss: 9.212637731024866
Initial test loss: 9.212637731024866
200: time = 0.598000 loss = 8.425257 testLoss 9.418975
Jackknife: leave bio_8 out
Making features
makeFeatures: max memory 259522560, total allocated 72269824, free 25059216, used 47210608, increment 6049120
lunica_5 bio_8: 
Regularization values: linear/quadratic/product: 0.230, categorical: 0.250, threshold: 1.630, hinge: 0.500
37 samples
Density: max memory 259522560, total allocated 72269824, free 22706808, used 49563016, increment 2352408
linearPredictor: max memory 259522560, total allocated 72269824, free 22706808, used 49563016, increment 0
FeaturedSpace: max memory 259522560, total allocated 72269824, free 22706808, used 49563016, increment 0
Sequential: max memory 259522560, total allocated 72269824, free 22706808, used 49563016, increment 0
Initial loss: 9.212637731024866
Initial test loss: 9.212637731024866
Time since start: 119.302
500: time = 1.249000 loss = 8.333676 testLoss 9.277290
Jackknife: only bio_12
Making features
makeFeatures: max memory 259522560, total allocated 72269824, free 36553520, used 35716304, increment -13846712
lunica_5 bio_12: 
Regularization values: linear/quadratic/product: 0.230, categorical: 0.250, threshold: 1.630, hinge: 0.500
37 samples
Density: max memory 259522560, total allocated 72269824, free 35143136, used 37126688, increment 1410384
linearPredictor: max memory 259522560, total allocated 72269824, free 35062936, used 37206888, increment 80200
FeaturedSpace: max memory 259522560, total allocated 72269824, free 35062936, used 37206888, increment 0
Sequential: max memory 259522560, total allocated 72269824, free 35062936, used 37206888, increment 0
Initial loss: 9.212637731024866
Initial test loss: 9.212637731024866
80: time = 0.269000 loss = 9.013542 testLoss 9.646589
Res.gain: 0.1990954481782392
Jackknife: only bio_2
Making features
makeFeatures: max memory 259522560, total allocated 72269824, free 34529392, used 37740432, increment 533544
lunica_5 bio_2: 
Regularization values: linear/quadratic/product: 0.230, categorical: 0.250, threshold: 1.630, hinge: 0.500
37 samples
Density: max memory 259522560, total allocated 72269824, free 33599224, used 38670600, increment 930168
linearPredictor: max memory 259522560, total allocated 72269824, free 33519024, used 38750800, increment 80200
FeaturedSpace: max memory 259522560, total allocated 72269824, free 33519024, used 38750800, increment 0
Sequential: max memory 259522560, total allocated 72269824, free 33519024, used 38750800, increment 0
Initial loss: 9.212637731024866
Initial test loss: 9.212637731024866
260: time = 0.419000 loss = 8.652856 testLoss 9.074887
Res.gain: 0.559781373301929
Jackknife: only bio_8
Making features
makeFeatures: max memory 259522560, total allocated 72269824, free 28604128, used 43665696, increment 4914896
lunica_5 bio_8: 
Regularization values: linear/quadratic/product: 0.230, categorical: 0.250, threshold: 1.630, hinge: 0.500
37 samples
Density: max memory 259522560, total allocated 72269824, free 27633704, used 44636120, increment 970424
linearPredictor: max memory 259522560, total allocated 72269824, free 27553504, used 44716320, increment 80200
FeaturedSpace: max memory 259522560, total allocated 72269824, free 27553504, used 44716320, increment 0
Sequential: max memory 259522560, total allocated 72269824, free 27553504, used 44716320, increment 0
Initial loss: 9.212637731024866
Initial test loss: 9.212637731024866
Time since start: 120.448
240: time = 0.415000 loss = 8.579746 testLoss 9.097472
Res.gain: 0.632891971698756
getSamples: max memory 259522560, total allocated 72269824, free 29412880, used 42856944, increment -1859376
Making features
makeFeatures: max memory 259522560, total allocated 72269824, free 28747000, used 43522824, increment 665880
lunica_6: 
Regularization values: linear/quadratic/product: 0.230, categorical: 0.250, threshold: 1.630, hinge: 0.500
37 samples
Density: max memory 259522560, total allocated 72269824, free 25582544, used 46687280, increment 3164456
linearPredictor: max memory 259522560, total allocated 72269824, free 25502344, used 46767480, increment 80200
FeaturedSpace: max memory 259522560, total allocated 72269824, free 25502344, used 46767480, increment 0
Sequential: max memory 259522560, total allocated 72269824, free 25502344, used 46767480, increment 0
Initial loss: 9.212637731024866
Initial test loss: 9.212637731024866
Time since start: 121.595
340: time = 1.031000 loss = 8.138762 testLoss 9.270287
Resulting gain: 1.073876223848158
Projecting...
Writing file D:\ENM\Symbrenthia_by_time\2_period_20220206\past_2012\MAXENT\output\lunica_6.asc
Writing D:\ENM\Symbrenthia_by_time\2_period_20220206\past_2012\MAXENT\output\plots\lunica_6.png
lunica_6 response curves
Response curve: only bio_12
Making features
makeFeatures: max memory 259522560, total allocated 72269824, free 18499136, used 53770688, increment 7003208
lunica_6 bio_12: 
Regularization values: linear/quadratic/product: 0.230, categorical: 0.250, threshold: 1.630, hinge: 0.500
37 samples
Density: max memory 259522560, total allocated 72269824, free 17050040, used 55219784, increment 1449096
linearPredictor: max memory 259522560, total allocated 72269824, free 16969840, used 55299984, increment 80200
FeaturedSpace: max memory 259522560, total allocated 72269824, free 16969840, used 55299984, increment 0
Sequential: max memory 259522560, total allocated 72269824, free 16969840, used 55299984, increment 0
Initial loss: 9.212637731024866
120: time = 0.348000 loss = 9.082422
Resulting gain: 0.13021546482273827
lunica_6 response curves
Time since start: 122.632
Response curve: only bio_2
Making features
makeFeatures: max memory 259522560, total allocated 72269824, free 14074544, used 58195280, increment 2895296
lunica_6 bio_2: 
Regularization values: linear/quadratic/product: 0.230, categorical: 0.250, threshold: 1.630, hinge: 0.500
37 samples
Density: max memory 259522560, total allocated 72269824, free 33480728, used 38789096, increment -19406184
linearPredictor: max memory 259522560, total allocated 72269824, free 33081640, used 39188184, increment 399088
FeaturedSpace: max memory 259522560, total allocated 72269824, free 33081640, used 39188184, increment 0
Sequential: max memory 259522560, total allocated 72269824, free 33081640, used 39188184, increment 0
Initial loss: 9.212637731024866
180: time = 0.310000 loss = 8.550004
Resulting gain: 0.6626334328878194
lunica_6 response curves
Response curve: only bio_8
Making features
makeFeatures: max memory 259522560, total allocated 72269824, free 26246192, used 46023632, increment 6835448
lunica_6 bio_8: 
Regularization values: linear/quadratic/product: 0.230, categorical: 0.250, threshold: 1.630, hinge: 0.500
37 samples
Density: max memory 259522560, total allocated 72269824, free 25274176, used 46995648, increment 972016
linearPredictor: max memory 259522560, total allocated 72269824, free 24875104, used 47394720, increment 399072
FeaturedSpace: max memory 259522560, total allocated 72269824, free 24875104, used 47394720, increment 0
Sequential: max memory 259522560, total allocated 72269824, free 24875104, used 47394720, increment 0
Initial loss: 9.212637731024866
260: time = 0.445000 loss = 8.642494
Resulting gain: 0.5701437763177477
lunica_6 response curves
Jackknife: leave bio_12 out
Making features
makeFeatures: max memory 259522560, total allocated 72269824, free 31531976, used 40737848, increment -6656872
lunica_6 bio_12: 
Regularization values: linear/quadratic/product: 0.230, categorical: 0.250, threshold: 1.630, hinge: 0.500
Time since start: 123.646
37 samples
Density: max memory 259522560, total allocated 72269824, free 29669688, used 42600136, increment 1862288
linearPredictor: max memory 259522560, total allocated 72269824, free 29589488, used 42680336, increment 80200
FeaturedSpace: max memory 259522560, total allocated 72269824, free 29589488, used 42680336, increment 0
Sequential: max memory 259522560, total allocated 72269824, free 29589488, used 42680336, increment 0
Initial loss: 9.212637731024866
Initial test loss: 9.212637731024866
340: time = 0.620000 loss = 8.160576 testLoss 9.467142
Jackknife: leave bio_2 out
Making features
makeFeatures: max memory 259522560, total allocated 72269824, free 27958024, used 44311800, increment 1631464
lunica_6 bio_2: 
Regularization values: linear/quadratic/product: 0.230, categorical: 0.250, threshold: 1.630, hinge: 0.500
37 samples
Density: max memory 259522560, total allocated 72269824, free 25617168, used 46652656, increment 2340856
linearPredictor: max memory 259522560, total allocated 72269824, free 25536968, used 46732856, increment 80200
FeaturedSpace: max memory 259522560, total allocated 72269824, free 25536968, used 46732856, increment 0
Sequential: max memory 259522560, total allocated 72269824, free 25536968, used 46732856, increment 0
Initial loss: 9.212637731024866
Initial test loss: 9.212637731024866
Time since start: 125.104
300: time = 0.810000 loss = 8.538047 testLoss 8.454443
Jackknife: leave bio_8 out
Making features
makeFeatures: max memory 259522560, total allocated 72269824, free 27651832, used 44617992, increment -2114864
lunica_6 bio_8: 
Regularization values: linear/quadratic/product: 0.230, categorical: 0.250, threshold: 1.630, hinge: 0.500
37 samples
Density: max memory 259522560, total allocated 72269824, free 25286744, used 46983080, increment 2365088
linearPredictor: max memory 259522560, total allocated 72269824, free 25286744, used 46983080, increment 0
FeaturedSpace: max memory 259522560, total allocated 72269824, free 25286744, used 46983080, increment 0
Sequential: max memory 259522560, total allocated 72269824, free 25286744, used 46983080, increment 0
Initial loss: 9.212637731024866
Initial test loss: 9.212637731024866
Time since start: 126.151
380: time = 1.017000 loss = 8.306303 testLoss 9.661391
Jackknife: only bio_12
Making features
makeFeatures: max memory 259522560, total allocated 72269824, free 17355168, used 54914656, increment 7931576
lunica_6 bio_12: 
Regularization values: linear/quadratic/product: 0.230, categorical: 0.250, threshold: 1.630, hinge: 0.500
37 samples
Density: max memory 259522560, total allocated 72269824, free 15909272, used 56360552, increment 1445896
linearPredictor: max memory 259522560, total allocated 72269824, free 15829072, used 56440752, increment 80200
FeaturedSpace: max memory 259522560, total allocated 72269824, free 15829072, used 56440752, increment 0
Sequential: max memory 259522560, total allocated 72269824, free 15829072, used 56440752, increment 0
Initial loss: 9.212637731024866
Initial test loss: 9.212637731024866
120: time = 0.348000 loss = 9.082422 testLoss 9.026206
Res.gain: 0.13021546482273827
Jackknife: only bio_2
Making features
makeFeatures: max memory 259522560, total allocated 72269824, free 16564888, used 55704936, increment -735816
lunica_6 bio_2: 
Regularization values: linear/quadratic/product: 0.230, categorical: 0.250, threshold: 1.630, hinge: 0.500
37 samples
Density: max memory 259522560, total allocated 72269824, free 15592880, used 56676944, increment 972008
linearPredictor: max memory 259522560, total allocated 72269824, free 15512680, used 56757144, increment 80200
FeaturedSpace: max memory 259522560, total allocated 72269824, free 15512680, used 56757144, increment 0
Sequential: max memory 259522560, total allocated 72269824, free 15512680, used 56757144, increment 0
Initial loss: 9.212637731024866
Initial test loss: 9.212637731024866
180: time = 0.332000 loss = 8.550004 testLoss 10.044123
Res.gain: 0.6626334328878194
Jackknife: only bio_8
Making features
makeFeatures: max memory 259522560, total allocated 72269824, free 11934608, used 60335216, increment 3578072
lunica_6 bio_8: 
Regularization values: linear/quadratic/product: 0.230, categorical: 0.250, threshold: 1.630, hinge: 0.500
37 samples
Density: max memory 259522560, total allocated 72269824, free 10928128, used 61341696, increment 1006480
linearPredictor: max memory 259522560, total allocated 72269824, free 10847928, used 61421896, increment 80200
FeaturedSpace: max memory 259522560, total allocated 72269824, free 10847928, used 61421896, increment 0
Sequential: max memory 259522560, total allocated 72269824, free 10847928, used 61421896, increment 0
Initial loss: 9.212637731024866
Initial test loss: 9.212637731024866
Time since start: 127.317
260: time = 0.443000 loss = 8.642494 testLoss 8.542330
Res.gain: 0.5701437763177477
getSamples: max memory 259522560, total allocated 72269824, free 11663560, used 60606264, increment -815632
Making features
makeFeatures: max memory 259522560, total allocated 72269824, free 11140704, used 61129120, increment 522856
lunica_7: 
Regularization values: linear/quadratic/product: 0.230, categorical: 0.250, threshold: 1.630, hinge: 0.500
37 samples
Density: max memory 259522560, total allocated 72269824, free 27567296, used 44702528, increment -16426592
linearPredictor: max memory 259522560, total allocated 72269824, free 27487096, used 44782728, increment 80200
FeaturedSpace: max memory 259522560, total allocated 72269824, free 27487096, used 44782728, increment 0
Sequential: max memory 259522560, total allocated 72269824, free 27487096, used 44782728, increment 0
Initial loss: 9.212637731024866
Initial test loss: 9.212637731024866
Time since start: 128.611
420: time = 1.180000 loss = 8.255303 testLoss 8.091602
Resulting gain: 0.9573347217389809
Projecting...
Writing file D:\ENM\Symbrenthia_by_time\2_period_20220206\past_2012\MAXENT\output\lunica_7.asc
Writing D:\ENM\Symbrenthia_by_time\2_period_20220206\past_2012\MAXENT\output\plots\lunica_7.png
lunica_7 response curves
Response curve: only bio_12
Making features
makeFeatures: max memory 259522560, total allocated 72269824, free 19933648, used 52336176, increment 7553448
lunica_7 bio_12: 
Regularization values: linear/quadratic/product: 0.230, categorical: 0.250, threshold: 1.630, hinge: 0.500
37 samples
Density: max memory 259522560, total allocated 72269824, free 18518672, used 53751152, increment 1414976
linearPredictor: max memory 259522560, total allocated 72269824, free 18438472, used 53831352, increment 80200
FeaturedSpace: max memory 259522560, total allocated 72269824, free 18438472, used 53831352, increment 0
Sequential: max memory 259522560, total allocated 72269824, free 18438472, used 53831352, increment 0
Initial loss: 9.212637731024866
60: time = 0.230000 loss = 9.052001
Resulting gain: 0.16063627296067118
lunica_7 response curves
Response curve: only bio_2
Making features
makeFeatures: max memory 259522560, total allocated 72269824, free 25750168, used 46519656, increment -7311696
lunica_7 bio_2: 
Regularization values: linear/quadratic/product: 0.230, categorical: 0.250, threshold: 1.630, hinge: 0.500
37 samples
Density: max memory 259522560, total allocated 72269824, free 24942064, used 47327760, increment 808104
linearPredictor: max memory 259522560, total allocated 72269824, free 24942064, used 47327760, increment 0
FeaturedSpace: max memory 259522560, total allocated 72269824, free 24942064, used 47327760, increment 0
Sequential: max memory 259522560, total allocated 72269824, free 24942064, used 47327760, increment 0
Initial loss: 9.212637731024866
Time since start: 129.933
260: time = 0.409000 loss = 8.713078
Resulting gain: 0.4995596203395234
lunica_7 response curves
Response curve: only bio_8
Making features
makeFeatures: max memory 259522560, total allocated 72269824, free 16576032, used 55693792, increment 8366032
lunica_7 bio_8: 
Regularization values: linear/quadratic/product: 0.230, categorical: 0.250, threshold: 1.630, hinge: 0.500
37 samples
Density: max memory 259522560, total allocated 72269824, free 15564072, used 56705752, increment 1011960
linearPredictor: max memory 259522560, total allocated 72269824, free 15483872, used 56785952, increment 80200
FeaturedSpace: max memory 259522560, total allocated 72269824, free 15483872, used 56785952, increment 0
Sequential: max memory 259522560, total allocated 72269824, free 15483872, used 56785952, increment 0
Initial loss: 9.212637731024866
220: time = 0.391000 loss = 8.675423
Resulting gain: 0.5372148463988378
lunica_7 response curves
Jackknife: leave bio_12 out
Making features
makeFeatures: max memory 259522560, total allocated 72269824, free 23552736, used 48717088, increment -8068864
lunica_7 bio_12: 
Regularization values: linear/quadratic/product: 0.230, categorical: 0.250, threshold: 1.630, hinge: 0.500
37 samples
Density: max memory 259522560, total allocated 72269824, free 21726672, used 50543152, increment 1826064
linearPredictor: max memory 259522560, total allocated 72269824, free 21646472, used 50623352, increment 80200
FeaturedSpace: max memory 259522560, total allocated 72269824, free 21646472, used 50623352, increment 0
Sequential: max memory 259522560, total allocated 72269824, free 21646472, used 50623352, increment 0
Initial loss: 9.212637731024866
Initial test loss: 9.212637731024866
Time since start: 131.315
420: time = 0.732000 loss = 8.336672 testLoss 7.786937
Jackknife: leave bio_2 out
Making features
makeFeatures: max memory 259522560, total allocated 72269824, free 15704984, used 56564840, increment 5941488
lunica_7 bio_2: 
Regularization values: linear/quadratic/product: 0.230, categorical: 0.250, threshold: 1.630, hinge: 0.500
37 samples
Density: max memory 259522560, total allocated 72269824, free 13410176, used 58859648, increment 2294808
linearPredictor: max memory 259522560, total allocated 72269824, free 13329976, used 58939848, increment 80200
FeaturedSpace: max memory 259522560, total allocated 72269824, free 13329976, used 58939848, increment 0
Sequential: max memory 259522560, total allocated 72269824, free 13329976, used 58939848, increment 0
Initial loss: 9.212637731024866
Initial test loss: 9.212637731024866
240: time = 0.706000 loss = 8.532602 testLoss 8.519749
Jackknife: leave bio_8 out
Making features
makeFeatures: max memory 259522560, total allocated 72269824, free 6707784, used 65562040, increment 6622192
lunica_7 bio_8: 
Regularization values: linear/quadratic/product: 0.230, categorical: 0.250, threshold: 1.630, hinge: 0.500
37 samples
Density: max memory 259522560, total allocated 72269824, free 23093552, used 49176272, increment -16385768
linearPredictor: max memory 259522560, total allocated 72269824, free 23093552, used 49176272, increment 0
FeaturedSpace: max memory 259522560, total allocated 72269824, free 23093552, used 49176272, increment 0
Sequential: max memory 259522560, total allocated 72269824, free 23093552, used 49176272, increment 0
Initial loss: 9.212637731024866
Initial test loss: 9.212637731024866
Time since start: 133.349
500: time = 1.275000 loss = 8.409106 testLoss 8.524263
Jackknife: only bio_12
Making features
makeFeatures: max memory 259522560, total allocated 72269824, free 18397432, used 53872392, increment 4696120
lunica_7 bio_12: 
Regularization values: linear/quadratic/product: 0.230, categorical: 0.250, threshold: 1.630, hinge: 0.500
37 samples
Density: max memory 259522560, total allocated 72269824, free 16986336, used 55283488, increment 1411096
linearPredictor: max memory 259522560, total allocated 72269824, free 16906136, used 55363688, increment 80200
FeaturedSpace: max memory 259522560, total allocated 72269824, free 16906136, used 55363688, increment 0
Sequential: max memory 259522560, total allocated 72269824, free 16906136, used 55363688, increment 0
Initial loss: 9.212637731024866
Initial test loss: 9.212637731024866
60: time = 0.228000 loss = 9.052001 testLoss 9.264822
Res.gain: 0.16063627296067118
Jackknife: only bio_2
Making features
makeFeatures: max memory 259522560, total allocated 72269824, free 6259616, used 66010208, increment 10646520
lunica_7 bio_2: 
Regularization values: linear/quadratic/product: 0.230, categorical: 0.250, threshold: 1.630, hinge: 0.500
37 samples
Density: max memory 259522560, total allocated 72269824, free 5328952, used 66940872, increment 930664
linearPredictor: max memory 259522560, total allocated 72269824, free 5248752, used 67021072, increment 80200
FeaturedSpace: max memory 259522560, total allocated 72269824, free 5248752, used 67021072, increment 0
Sequential: max memory 259522560, total allocated 72269824, free 5248752, used 67021072, increment 0
Initial loss: 9.212637731024866
Initial test loss: 9.212637731024866
260: time = 0.418000 loss = 8.713078 testLoss 8.476437
Res.gain: 0.4995596203395234
Jackknife: only bio_8
Making features
makeFeatures: max memory 259522560, total allocated 72269824, free 20142816, used 52127008, increment -14894064
lunica_7 bio_8: 
Regularization values: linear/quadratic/product: 0.230, categorical: 0.250, threshold: 1.630, hinge: 0.500
37 samples
Density: max memory 259522560, total allocated 72269824, free 19337328, used 52932496, increment 805488
linearPredictor: max memory 259522560, total allocated 72269824, free 19337328, used 52932496, increment 0
FeaturedSpace: max memory 259522560, total allocated 72269824, free 19337328, used 52932496, increment 0
Sequential: max memory 259522560, total allocated 72269824, free 19337328, used 52932496, increment 0
Initial loss: 9.212637731024866
Initial test loss: 9.212637731024866
Time since start: 134.487
220: time = 0.450000 loss = 8.675423 testLoss 8.312997
Res.gain: 0.5372148463988378
getSamples: max memory 259522560, total allocated 72269824, free 22943320, used 49326504, increment -3605992
Making features
makeFeatures: max memory 259522560, total allocated 72269824, free 22415192, used 49854632, increment 528128
lunica_8: 
Regularization values: linear/quadratic/product: 0.230, categorical: 0.250, threshold: 1.630, hinge: 0.500
37 samples
Density: max memory 259522560, total allocated 72269824, free 19198400, used 53071424, increment 3216792
linearPredictor: max memory 259522560, total allocated 72269824, free 19118184, used 53151640, increment 80216
FeaturedSpace: max memory 259522560, total allocated 72269824, free 19118184, used 53151640, increment 0
Sequential: max memory 259522560, total allocated 72269824, free 19118184, used 53151640, increment 0
Initial loss: 9.21283725217477
Initial test loss: 9.21283725217477
Time since start: 135.592
320: time = 0.992000 loss = 8.240970 testLoss 8.225040
Resulting gain: 0.9718670413809072
Projecting...
Writing file D:\ENM\Symbrenthia_by_time\2_period_20220206\past_2012\MAXENT\output\lunica_8.asc
Writing D:\ENM\Symbrenthia_by_time\2_period_20220206\past_2012\MAXENT\output\plots\lunica_8.png
lunica_8 response curves
Response curve: only bio_12
Making features
makeFeatures: max memory 259522560, total allocated 72269824, free 25554440, used 46715384, increment -6436256
lunica_8 bio_12: 
Regularization values: linear/quadratic/product: 0.230, categorical: 0.250, threshold: 1.630, hinge: 0.500
37 samples
Density: max memory 259522560, total allocated 72269824, free 24185392, used 48084432, increment 1369048
linearPredictor: max memory 259522560, total allocated 72269824, free 24105176, used 48164648, increment 80216
FeaturedSpace: max memory 259522560, total allocated 72269824, free 24105176, used 48164648, increment 0
Sequential: max memory 259522560, total allocated 72269824, free 24105176, used 48164648, increment 0
Initial loss: 9.21283725217477
60: time = 0.221000 loss = 9.096844
Resulting gain: 0.11599281243714543
lunica_8 response curves
Response curve: only bio_2
Making features
makeFeatures: max memory 259522560, total allocated 72269824, free 29924320, used 42345504, increment -5819144
lunica_8 bio_2: 
Regularization values: linear/quadratic/product: 0.230, categorical: 0.250, threshold: 1.630, hinge: 0.500
37 samples
Density: max memory 259522560, total allocated 72269824, free 28952808, used 43317016, increment 971512
linearPredictor: max memory 259522560, total allocated 72269824, free 28872592, used 43397232, increment 80216
FeaturedSpace: max memory 259522560, total allocated 72269824, free 28872592, used 43397232, increment 0
Sequential: max memory 259522560, total allocated 72269824, free 28872592, used 43397232, increment 0
Initial loss: 9.21283725217477
Time since start: 136.826
200: time = 0.310000 loss = 8.737501
Resulting gain: 0.47533634718647555
lunica_8 response curves
Response curve: only bio_8
Making features
makeFeatures: max memory 259522560, total allocated 72269824, free 21232344, used 51037480, increment 7640248
lunica_8 bio_8: 
Regularization values: linear/quadratic/product: 0.230, categorical: 0.250, threshold: 1.630, hinge: 0.500
37 samples
Density: max memory 259522560, total allocated 72269824, free 20377328, used 51892496, increment 855016
linearPredictor: max memory 259522560, total allocated 72269824, free 20297112, used 51972712, increment 80216
FeaturedSpace: max memory 259522560, total allocated 72269824, free 20297112, used 51972712, increment 0
Sequential: max memory 259522560, total allocated 72269824, free 20297112, used 51972712, increment 0
Initial loss: 9.21283725217477
260: time = 0.438000 loss = 8.575632
Resulting gain: 0.6372049604264358
lunica_8 response curves
Jackknife: leave bio_12 out
Making features
makeFeatures: max memory 259522560, total allocated 72269824, free 27100184, used 45169640, increment -6803072
lunica_8 bio_12: 
Regularization values: linear/quadratic/product: 0.230, categorical: 0.250, threshold: 1.630, hinge: 0.500
37 samples
Density: max memory 259522560, total allocated 72269824, free 25001296, used 47268528, increment 2098888
linearPredictor: max memory 259522560, total allocated 72269824, free 25001296, used 47268528, increment 0
FeaturedSpace: max memory 259522560, total allocated 72269824, free 25001296, used 47268528, increment 0
Sequential: max memory 259522560, total allocated 72269824, free 25001296, used 47268528, increment 0
Initial loss: 9.21283725217477
Initial test loss: 9.21283725217477
Time since start: 138.26
420: time = 0.749000 loss = 8.271974 testLoss 8.386400
Jackknife: leave bio_2 out
Making features
makeFeatures: max memory 259522560, total allocated 72269824, free 18679848, used 53589976, increment 6321448
lunica_8 bio_2: 
Regularization values: linear/quadratic/product: 0.230, categorical: 0.250, threshold: 1.630, hinge: 0.500
37 samples
Density: max memory 259522560, total allocated 72269824, free 37056952, used 35212872, increment -18377104
linearPredictor: max memory 259522560, total allocated 72269824, free 36976736, used 35293088, increment 80216
FeaturedSpace: max memory 259522560, total allocated 72269824, free 36976736, used 35293088, increment 0
Sequential: max memory 259522560, total allocated 72269824, free 36976736, used 35293088, increment 0
Initial loss: 9.21283725217477
Initial test loss: 9.21283725217477
280: time = 0.761000 loss = 8.499783 testLoss 8.778017
Jackknife: leave bio_8 out
Making features
makeFeatures: max memory 259522560, total allocated 72269824, free 28715976, used 43553848, increment 8260760
lunica_8 bio_8: 
Regularization values: linear/quadratic/product: 0.230, categorical: 0.250, threshold: 1.630, hinge: 0.500
37 samples
Density: max memory 259522560, total allocated 72269824, free 26394760, used 45875064, increment 2321216
linearPredictor: max memory 259522560, total allocated 72269824, free 26394760, used 45875064, increment 0
FeaturedSpace: max memory 259522560, total allocated 72269824, free 26394760, used 45875064, increment 0
Sequential: max memory 259522560, total allocated 72269824, free 26394760, used 45875064, increment 0
Initial loss: 9.21283725217477
Initial test loss: 9.21283725217477
Time since start: 140.162
420: time = 1.088000 loss = 8.500786 testLoss 7.742065
Jackknife: only bio_12
Making features
makeFeatures: max memory 259522560, total allocated 72269824, free 18986576, used 53283248, increment 7408184
lunica_8 bio_12: 
Regularization values: linear/quadratic/product: 0.230, categorical: 0.250, threshold: 1.630, hinge: 0.500
37 samples
Density: max memory 259522560, total allocated 72269824, free 17533528, used 54736296, increment 1453048
linearPredictor: max memory 259522560, total allocated 72269824, free 17453312, used 54816512, increment 80216
FeaturedSpace: max memory 259522560, total allocated 72269824, free 17453312, used 54816512, increment 0
Sequential: max memory 259522560, total allocated 72269824, free 17453312, used 54816512, increment 0
Initial loss: 9.21283725217477
Initial test loss: 9.21283725217477
60: time = 0.218000 loss = 9.096844 testLoss 8.865990
Res.gain: 0.11599281243714543
Jackknife: only bio_2
Making features
makeFeatures: max memory 259522560, total allocated 72269824, free 26937608, used 45332216, increment -9484296
lunica_8 bio_2: 
Regularization values: linear/quadratic/product: 0.230, categorical: 0.250, threshold: 1.630, hinge: 0.500
37 samples
Density: max memory 259522560, total allocated 72269824, free 26007048, used 46262776, increment 930560
linearPredictor: max memory 259522560, total allocated 72269824, free 25926832, used 46342992, increment 80216
FeaturedSpace: max memory 259522560, total allocated 72269824, free 25926832, used 46342992, increment 0
Sequential: max memory 259522560, total allocated 72269824, free 25926832, used 46342992, increment 0
Initial loss: 9.21283725217477
Initial test loss: 9.21283725217477
200: time = 0.305000 loss = 8.737501 testLoss 8.290867
Res.gain: 0.47533634718647555
Jackknife: only bio_8
Making features
makeFeatures: max memory 259522560, total allocated 72269824, free 21952096, used 50317728, increment 3974736
lunica_8 bio_8: 
Regularization values: linear/quadratic/product: 0.230, categorical: 0.250, threshold: 1.630, hinge: 0.500
37 samples
Density: max memory 259522560, total allocated 72269824, free 21021536, used 51248288, increment 930560
linearPredictor: max memory 259522560, total allocated 72269824, free 20941320, used 51328504, increment 80216
FeaturedSpace: max memory 259522560, total allocated 72269824, free 20941320, used 51328504, increment 0
Sequential: max memory 259522560, total allocated 72269824, free 20941320, used 51328504, increment 0
Initial loss: 9.21283725217477
Initial test loss: 9.21283725217477
260: time = 0.432000 loss = 8.575632 testLoss 9.156577
Res.gain: 0.6372049604264358
Time since start: 141.239
getSamples: max memory 259522560, total allocated 72269824, free 21950920, used 50318904, increment -1009600
Making features
makeFeatures: max memory 259522560, total allocated 72269824, free 21205440, used 51064384, increment 745480
lunica_9: 
Regularization values: linear/quadratic/product: 0.230, categorical: 0.250, threshold: 1.630, hinge: 0.500
37 samples
Density: max memory 259522560, total allocated 72269824, free 18058144, used 54211680, increment 3147296
linearPredictor: max memory 259522560, total allocated 72269824, free 17977944, used 54291880, increment 80200
FeaturedSpace: max memory 259522560, total allocated 72269824, free 17977944, used 54291880, increment 0
Sequential: max memory 259522560, total allocated 72269824, free 17977944, used 54291880, increment 0
Initial loss: 9.212637731024866
Initial test loss: 9.212637731024866
260: time = 0.756000 loss = 8.313164 testLoss 7.563624
Resulting gain: 0.8994740779600452
Projecting...
Writing file D:\ENM\Symbrenthia_by_time\2_period_20220206\past_2012\MAXENT\output\lunica_9.asc
Time since start: 142.399
Writing D:\ENM\Symbrenthia_by_time\2_period_20220206\past_2012\MAXENT\output\plots\lunica_9.png
lunica_9 response curves
Response curve: only bio_12
Making features
makeFeatures: max memory 259522560, total allocated 72269824, free 15071840, used 57197984, increment 2906104
lunica_9 bio_12: 
Regularization values: linear/quadratic/product: 0.230, categorical: 0.250, threshold: 1.630, hinge: 0.500
37 samples
Density: max memory 259522560, total allocated 72269824, free 13662648, used 58607176, increment 1409192
linearPredictor: max memory 259522560, total allocated 72269824, free 13582448, used 58687376, increment 80200
FeaturedSpace: max memory 259522560, total allocated 72269824, free 13582448, used 58687376, increment 0
Sequential: max memory 259522560, total allocated 72269824, free 13582448, used 58687376, increment 0
Initial loss: 9.212637731024866
120: time = 0.364000 loss = 9.069772
Resulting gain: 0.14286605066907576
lunica_9 response curves
Response curve: only bio_2
Making features
makeFeatures: max memory 259522560, total allocated 72269824, free 10595264, used 61674560, increment 2987184
lunica_9 bio_2: 
Regularization values: linear/quadratic/product: 0.230, categorical: 0.250, threshold: 1.630, hinge: 0.500
37 samples
Density: max memory 259522560, total allocated 72269824, free 9705048, used 62564776, increment 890216
linearPredictor: max memory 259522560, total allocated 72269824, free 29822016, used 42447808, increment -20116968
FeaturedSpace: max memory 259522560, total allocated 72269824, free 29425936, used 42843888, increment 396080
Sequential: max memory 259522560, total allocated 72269824, free 29425936, used 42843888, increment 0
Initial loss: 9.212637731024866
Time since start: 143.498
300: time = 0.403000 loss = 8.733771
Resulting gain: 0.4788669962788976
lunica_9 response curves
Response curve: only bio_8
Making features
makeFeatures: max memory 259522560, total allocated 72269824, free 20721424, used 51548400, increment 8704512
lunica_9 bio_8: 
Regularization values: linear/quadratic/product: 0.230, categorical: 0.250, threshold: 1.630, hinge: 0.500
37 samples
Density: max memory 259522560, total allocated 72269824, free 19796216, used 52473608, increment 925208
linearPredictor: max memory 259522560, total allocated 72269824, free 19716016, used 52553808, increment 80200
FeaturedSpace: max memory 259522560, total allocated 72269824, free 19716016, used 52553808, increment 0
Sequential: max memory 259522560, total allocated 72269824, free 19716016, used 52553808, increment 0
Initial loss: 9.212637731024866
180: time = 0.329000 loss = 8.692948
Resulting gain: 0.5196896048043591
lunica_9 response curves
Jackknife: leave bio_12 out
Making features
makeFeatures: max memory 259522560, total allocated 72269824, free 10152872, used 62116952, increment 9563144
lunica_9 bio_12: 
Regularization values: linear/quadratic/product: 0.230, categorical: 0.250, threshold: 1.630, hinge: 0.500
37 samples
Density: max memory 259522560, total allocated 72269824, free 28183056, used 44086768, increment -18030184
linearPredictor: max memory 259522560, total allocated 72269824, free 28183056, used 44086768, increment 0
FeaturedSpace: max memory 259522560, total allocated 72269824, free 28183056, used 44086768, increment 0
Sequential: max memory 259522560, total allocated 72269824, free 28183056, used 44086768, increment 0
Initial loss: 9.212637731024866
Initial test loss: 9.212637731024866
Time since start: 144.641
320: time = 0.578000 loss = 8.361372 testLoss 7.590227
Jackknife: leave bio_2 out
Making features
makeFeatures: max memory 259522560, total allocated 72269824, free 27947616, used 44322208, increment 235440
lunica_9 bio_2: 
Regularization values: linear/quadratic/product: 0.230, categorical: 0.250, threshold: 1.630, hinge: 0.500
37 samples
Density: max memory 259522560, total allocated 72269824, free 25579880, used 46689944, increment 2367736
linearPredictor: max memory 259522560, total allocated 72269824, free 25499680, used 46770144, increment 80200
FeaturedSpace: max memory 259522560, total allocated 72269824, free 25499680, used 46770144, increment 0
Sequential: max memory 259522560, total allocated 72269824, free 25499680, used 46770144, increment 0
Initial loss: 9.212637731024866
Initial test loss: 9.212637731024866
Time since start: 145.666
380: time = 1.000000 loss = 8.570386 testLoss 8.198724
Jackknife: leave bio_8 out
Making features
makeFeatures: max memory 259522560, total allocated 72269824, free 25030672, used 47239152, increment 469008
lunica_9 bio_8: 
Regularization values: linear/quadratic/product: 0.230, categorical: 0.250, threshold: 1.630, hinge: 0.500
37 samples
Density: max memory 259522560, total allocated 72269824, free 22704328, used 49565496, increment 2326344
linearPredictor: max memory 259522560, total allocated 72269824, free 22704328, used 49565496, increment 0
FeaturedSpace: max memory 259522560, total allocated 72269824, free 22704328, used 49565496, increment 0
Sequential: max memory 259522560, total allocated 72269824, free 22704328, used 49565496, increment 0
Initial loss: 9.212637731024866
Initial test loss: 9.212637731024866
220: time = 0.585000 loss = 8.482165 testLoss 7.899852
Jackknife: only bio_12
Making features
makeFeatures: max memory 259522560, total allocated 72269824, free 12984144, used 59285680, increment 9720184
lunica_9 bio_12: 
Regularization values: linear/quadratic/product: 0.230, categorical: 0.250, threshold: 1.630, hinge: 0.500
37 samples
Density: max memory 259522560, total allocated 72269824, free 11532488, used 60737336, increment 1451656
linearPredictor: max memory 259522560, total allocated 72269824, free 11452288, used 60817536, increment 80200
FeaturedSpace: max memory 259522560, total allocated 72269824, free 11452288, used 60817536, increment 0
Sequential: max memory 259522560, total allocated 72269824, free 11452288, used 60817536, increment 0
Initial loss: 9.212637731024866
Initial test loss: 9.212637731024866
120: time = 0.351000 loss = 9.069772 testLoss 9.103092
Res.gain: 0.14286605066907576
Jackknife: only bio_2
Making features
makeFeatures: max memory 259522560, total allocated 72269824, free 12195928, used 60073896, increment -743640
lunica_9 bio_2: 
Regularization values: linear/quadratic/product: 0.230, categorical: 0.250, threshold: 1.630, hinge: 0.500
37 samples
Density: max memory 259522560, total allocated 72269824, free 11224184, used 61045640, increment 971744
linearPredictor: max memory 259522560, total allocated 72269824, free 11143984, used 61125840, increment 80200
FeaturedSpace: max memory 259522560, total allocated 72269824, free 11143984, used 61125840, increment 0
Sequential: max memory 259522560, total allocated 72269824, free 11143984, used 61125840, increment 0
Initial loss: 9.212637731024866
Initial test loss: 9.212637731024866
Time since start: 147.062
300: time = 0.405000 loss = 8.733771 testLoss 8.310217
Res.gain: 0.4788669962788976
Jackknife: only bio_8
Making features
makeFeatures: max memory 259522560, total allocated 72269824, free 25872448, used 46397376, increment -14728464
lunica_9 bio_8: 
Regularization values: linear/quadratic/product: 0.230, categorical: 0.250, threshold: 1.630, hinge: 0.500
37 samples
Density: max memory 259522560, total allocated 72269824, free 24934600, used 47335224, increment 937848
linearPredictor: max memory 259522560, total allocated 72269824, free 24465832, used 47803992, increment 468768
FeaturedSpace: max memory 259522560, total allocated 72269824, free 24465832, used 47803992, increment 0
Sequential: max memory 259522560, total allocated 72269824, free 24465832, used 47803992, increment 0
Initial loss: 9.212637731024866
Initial test loss: 9.212637731024866
180: time = 0.333000 loss = 8.692948 testLoss 8.163542
Res.gain: 0.5196896048043591
Creating average grid, stddev grid etc.
Writing file D:\ENM\Symbrenthia_by_time\2_period_20220206\past_2012\MAXENT\output\lunica_avg.asc
Writing file D:\ENM\Symbrenthia_by_time\2_period_20220206\past_2012\MAXENT\output\lunica_stddev.asc
Writing file D:\ENM\Symbrenthia_by_time\2_period_20220206\past_2012\MAXENT\output\lunica_min.asc
Writing file D:\ENM\Symbrenthia_by_time\2_period_20220206\past_2012\MAXENT\output\lunica_max.asc
Writing file D:\ENM\Symbrenthia_by_time\2_period_20220206\past_2012\MAXENT\output\lunica_median.asc
Time since start: 149.021
Writing D:\ENM\Symbrenthia_by_time\2_period_20220206\past_2012\MAXENT\output\plots\lunica_avg.png
Writing D:\ENM\Symbrenthia_by_time\2_period_20220206\past_2012\MAXENT\output\plots\lunica_stddev.png
Writing D:\ENM\Symbrenthia_by_time\2_period_20220206\past_2012\MAXENT\output\plots\lunica_min.png
Writing D:\ENM\Symbrenthia_by_time\2_period_20220206\past_2012\MAXENT\output\plots\lunica_max.png
Writing D:\ENM\Symbrenthia_by_time\2_period_20220206\past_2012\MAXENT\output\plots\lunica_median.png
lunica average response curves
Time since start: 150.504
Ending
