# Supplementary material for: Alien species revises systematic status: integrative species delimitation of two similar taxa of Symbrenthia Hübner, [1819] (Lepidoptera, Nymphalidae)
Source: PeerJ. 2023 Jan 30;11:e14644. doi: 10.7717/peerj.14644 (PMC9893915; doi:10.7717/peerj.14644)
Supplement: Supplemental Information 6 [file peerj-11-14644-s006.zip › SDM/early_stage/MAXENT/past_2012_output/maxentResults.csv]

Species	#Training samples	Regularized training gain	Unregularized training gain	Iterations	Training AUC	#Test samples	Test gain	Test AUC	AUC Standard Deviation	#Background points	bio_12 contribution	bio_2 contribution	bio_8 contribution	bio_12 permutation importance	bio_2 permutation importance	bio_8 permutation importance	Training gain without bio_12	Training gain without bio_2	Training gain without bio_8	Training gain with only bio_12	Training gain with only bio_2	Training gain with only bio_8	Test gain without bio_12	Test gain without bio_2	Test gain without bio_8	Test gain with only bio_12	Test gain with only bio_2	Test gain with only bio_8	AUC without bio_12	AUC without bio_2	AUC without bio_8	AUC with only bio_12	AUC with only bio_2	AUC with only bio_8	Entropy	Prevalence (average probability of presence over background sites)	Fixed cumulative value 1 cumulative threshold	Fixed cumulative value 1 Logistic threshold	Fixed cumulative value 1 area	Fixed cumulative value 1 training omission	Fixed cumulative value 1 test omission	Fixed cumulative value 1 binomial probability	Fixed cumulative value 5 cumulative threshold	Fixed cumulative value 5 Logistic threshold	Fixed cumulative value 5 area	Fixed cumulative value 5 training omission	Fixed cumulative value 5 test omission	Fixed cumulative value 5 binomial probability	Fixed cumulative value 10 cumulative threshold
formosanus_0	43	0.3389	0.5286	300	0.7888	5	0.6851	0.8373	0.0580	10031	25.7181	12.8027	61.4792	19.3116	11.3324	69.3560	0.2303	0.2835	0.1066	0.0896	0.0208	0.1954	0.5621	0.6348	0.4079	0.3361	0.0714	0.5183	0.8486	0.8419	0.8771	0.8415	0.6804	0.8342	8.8751	0.3523	1.0000	0.0925	0.9160	0.0000	0.0000	6.447E-1	5.0000	0.1978	0.7289	0.0465	0.0000	2.058E-1	10.0000
formosanus_1	43	0.3949	0.5921	320	0.7988	5	0.2782	0.7129	0.0762	10030	24.7045	8.0762	67.2193	24.8736	0.0000	75.1264	0.2818	0.3610	0.1178	0.0997	0.0191	0.2606	0.1573	0.0540	0.3515	0.2629	0.0686	0.0434	0.6523	0.6412	0.7669	0.7711	0.5835	0.6163	8.8188	0.3326	1.0000	0.0801	0.9079	0.0000	0.0000	6.168E-1	5.0000	0.1856	0.7114	0.0465	0.0000	1.822E-1	10.0000
formosanus_2	43	0.3520	0.5702	400	0.7954	5	0.6592	0.8406	0.0353	10028	23.6262	14.5501	61.8238	25.8699	5.3309	68.7992	0.2521	0.2930	0.1287	0.1009	0.0287	0.2150	0.4079	0.6251	0.2858	0.2822	0.0232	0.3780	0.7674	0.8354	0.7282	0.7363	0.5631	0.7531	8.8611	0.3477	1.0000	0.0932	0.9168	0.0000	0.0000	6.478E-1	5.0000	0.1948	0.7283	0.0465	0.0000	2.048E-1	10.0000
formosanus_3	43	0.4463	0.6323	240	0.8067	5	-0.1300	0.6218	0.1284	10029	24.1645	6.7647	69.0707	22.5074	0.0000	77.4926	0.3272	0.4141	0.1508	0.1321	0.0296	0.3010	-0.2910	-0.3473	0.0419	0.0131	-0.0760	-0.2856	0.6117	0.5861	0.5677	0.5417	0.4454	0.6232	8.7672	0.3151	1.0000	0.0498	0.8612	0.0000	0.0000	4.737E-1	5.0000	0.1819	0.6654	0.0233	0.2000	4.583E-1	10.0000
formosanus_4	43	0.3970	0.6435	400	0.8149	5	0.2024	0.7113	0.0331	10027	24.1899	6.0134	69.7967	23.7138	4.3663	71.9199	0.2982	0.3369	0.1594	0.1210	0.0360	0.2560	-0.0057	0.1597	-0.0316	0.0678	-0.0463	0.0047	0.6271	0.6950	0.5628	0.5953	0.5320	0.6264	8.8159	0.3324	1.0000	0.0855	0.9156	0.0000	0.0000	6.436E-1	5.0000	0.1862	0.7163	0.0465	0.0000	1.885E-1	10.0000
formosanus_5	43	0.4024	0.6247	500	0.8064	5	0.0729	0.6503	0.0830	10027	25.0273	7.7369	67.2359	32.1962	6.7012	61.1025	0.2882	0.3481	0.1903	0.1482	0.0248	0.2534	0.0771	0.0082	-0.3329	-0.1602	0.0343	0.0139	0.6337	0.6180	0.4754	0.5257	0.6098	0.6079	8.8102	0.3298	1.0000	0.0820	0.8947	0.0000	0.0000	5.733E-1	5.0000	0.1753	0.7073	0.0233	0.0000	1.77E-1	10.0000
formosanus_6	43	0.3379	0.5432	440	0.7902	5	0.7318	0.8707	0.0369	10029	28.7561	6.7247	64.5192	29.0342	9.7834	61.1824	0.2311	0.2756	0.1591	0.1230	0.0337	0.1912	0.5883	0.7064	-0.0107	0.0546	-0.0120	0.5694	0.8377	0.8690	0.5705	0.5758	0.3812	0.8626	8.8756	0.3530	1.0000	0.0968	0.9214	0.0000	0.0000	6.642E-1	5.0000	0.1987	0.7326	0.0465	0.0000	2.11E-1	10.0000
formosanus_7	43	0.3807	0.6000	360	0.8047	5	0.2531	0.7131	0.1386	10028	36.5561	11.5784	51.8655	30.1471	10.3858	59.4671	0.2254	0.3293	0.1777	0.1553	0.0371	0.1832	0.5666	0.1879	-0.3244	-0.2750	-0.0932	0.6218	0.8584	0.6935	0.4943	0.5055	0.3568	0.8941	8.8323	0.3369	1.0000	0.0865	0.8989	0.0000	0.0000	5.868E-1	5.0000	0.1817	0.7037	0.0233	0.2000	5.359E-1	10.0000
formosanus_8	44	0.3916	0.5977	460	0.7995	4	0.2641	0.7033	0.1064	10029	20.8533	12.8279	66.3189	20.0628	12.0990	67.8382	0.2803	0.3274	0.1153	0.0908	0.0246	0.2432	0.1570	0.2793	0.3913	0.3442	0.0699	0.1213	0.6583	0.7047	0.8718	0.8866	0.6324	0.6454	8.8215	0.3335	1.0000	0.0832	0.9070	0.0000	0.0000	6.767E-1	5.0000	0.1825	0.7128	0.0455	0.0000	2.582E-1	10.0000
formosanus_9	44	0.4221	0.6318	420	0.8077	4	0.0100	0.6496	0.1299	10030	24.1657	13.5920	62.2423	22.4659	12.1254	65.4088	0.2908	0.3494	0.1457	0.1220	0.0293	0.2475	0.0639	0.1453	0.1304	0.0962	0.0112	0.1174	0.6756	0.6781	0.6282	0.5801	0.5084	0.6830	8.7909	0.3230	1.0000	0.0579	0.8798	0.0000	0.0000	5.99E-1	5.0000	0.1863	0.6778	0.0227	0.2500	6.123E-1	10.0000
formosanus (average)	43.2000	0.3864	0.5964	384.0000	0.8013	4.8000	0.3027	0.7311	0.0826	10028.8000	25.7762	10.0667	64.1572	25.0183	7.2124	67.7693	0.2705	0.3318	0.1451	0.1183	0.0284	0.2347	0.2283	0.2453	0.0909	0.1022	0.0051	0.2103	0.7171	0.7163	0.6543	0.6560	0.5293	0.7146	8.8269	0.3356	1.0000	0.0808	0.9019	0.0000	0.0000	0.6127	5.0000	0.1871	0.7084	0.0371	0.0650	0.3034	10.0000
lunica_0	36	0.8652	1.0940	500	0.8727	5	1.5815	0.9542	0.0083	10024	10.0770	52.4124	37.5106	5.8942	59.9558	34.1500	0.8157	0.5908	0.6776	0.1077	0.4236	0.5213	1.5591	1.2440	1.3899	0.3405	1.1325	0.9149	0.9525	0.9371	0.9374	0.7752	0.9632	0.8757	8.3471	0.2042	1.0000	0.0387	0.7810	0.0000	0.0000	2.906E-1	5.0000	0.0981	0.5361	0.0278	0.0000	4.429E-2	10.0000
lunica_1	37	1.0022	1.1912	280	0.8841	4	0.7135	0.8221	0.0731	10023	5.1391	52.4198	42.4411	4.7176	34.8133	60.4692	0.9727	0.7384	0.7546	0.1534	0.4862	0.6444	0.5252	0.1915	1.0972	0.0027	0.8488	-0.0432	0.7976	0.7180	0.8923	0.5256	0.8598	0.6713	8.2108	0.1772	1.0000	0.0322	0.7636	0.0000	0.0000	3.401E-1	5.0000	0.0809	0.5022	0.0541	0.0000	6.363E-2	10.0000
lunica_2	37	1.0189	1.2267	380	0.8859	4	0.4895	0.8182	0.0438	10023	8.2055	62.9467	28.8477	9.8836	50.4452	39.6712	0.9728	0.6644	0.8812	0.1481	0.6168	0.5297	0.4354	0.8164	-0.0960	0.0632	-0.4047	0.9684	0.8117	0.8569	0.7186	0.5744	0.5919	0.8879	8.1945	0.1738	1.0000	0.0301	0.7582	0.0000	0.0000	3.304E-1	5.0000	0.0768	0.4939	0.0270	0.0000	5.949E-2	10.0000
lunica_3	37	0.9299	1.1255	320	0.8766	4	1.3640	0.9175	0.0380	10024	7.1059	54.5454	38.3487	7.0847	34.4026	58.5127	0.8918	0.6671	0.7335	0.1186	0.5090	0.5590	1.2285	0.8177	1.2571	0.3279	0.6226	0.7074	0.9022	0.8453	0.9159	0.7242	0.8166	0.8192	8.2815	0.1909	1.0000	0.0362	0.7500	0.0000	0.0000	3.164E-1	5.0000	0.0956	0.5076	0.0270	0.0000	6.638E-2	10.0000
lunica_4	37	0.9549	1.1625	440	0.8801	4	1.1181	0.8784	0.0593	10023	13.7772	54.6472	31.5756	9.8072	42.1775	48.0153	0.8749	0.6620	0.7978	0.1485	0.4954	0.5386	1.4163	0.8209	0.6343	0.0699	0.7623	0.8926	0.9216	0.8374	0.7599	0.6570	0.8350	0.8689	8.2577	0.1861	1.0000	0.0338	0.7744	0.0000	0.0000	3.597E-1	5.0000	0.0862	0.5148	0.0270	0.0000	7.024E-2	10.0000
lunica_5	37	1.0751	1.2782	420	0.8919	4	0.0336	0.7431	0.0826	10023	11.0985	53.3321	35.5695	9.7397	35.8811	54.3793	1.0139	0.7874	0.8790	0.1991	0.5598	0.6329	0.1566	-0.2063	-0.0647	-0.4340	0.1378	0.1152	0.7497	0.6552	0.7071	0.3855	0.7092	0.6998	8.1377	0.1642	1.0000	0.0280	0.7552	0.0000	0.0000	3.252E-1	5.0000	0.0769	0.4801	0.0000	0.0000	5.313E-2	10.0000
lunica_6	37	1.0739	1.2679	340	0.8971	4	-0.0576	0.6754	0.1575	10023	4.3221	64.3114	31.3665	4.8527	58.6583	36.4890	1.0521	0.6746	0.9063	0.1302	0.6626	0.5701	-0.2545	0.7582	-0.4488	0.1864	-0.8315	0.6703	0.6428	0.8298	0.6014	0.6119	0.5363	0.8125	8.1398	0.1645	1.0000	0.0267	0.7099	0.0000	0.2500	6.691E-1	5.0000	0.0771	0.4469	0.0000	0.5000	6.039E-1	10.0000
lunica_7	37	0.9573	1.1653	420	0.8837	4	1.1210	0.8617	0.0975	10023	15.3837	53.4532	31.1631	15.1388	35.1573	49.7040	0.8760	0.6800	0.8035	0.1606	0.4996	0.5372	1.4257	0.6929	0.6884	-0.0522	0.7362	0.8996	0.9198	0.8067	0.7534	0.6592	0.8294	0.8703	8.2553	0.1852	1.0000	0.0344	0.7666	0.0000	0.0000	3.454E-1	5.0000	0.0876	0.5106	0.0270	0.0000	6.798E-2	10.0000
lunica_8	37	0.9719	1.1679	320	0.8788	4	0.9878	0.8838	0.0265	10025	5.7956	50.9394	43.2651	5.0265	32.4106	62.5629	0.9409	0.7131	0.7121	0.1160	0.4753	0.6372	0.8264	0.4348	1.4708	0.3468	0.9220	0.0563	0.8526	0.7703	0.9399	0.7458	0.8788	0.6733	8.2412	0.1834	1.0000	0.0341	0.7481	0.0000	0.0000	3.133E-1	5.0000	0.0891	0.4996	0.0270	0.0000	6.228E-2	10.0000
lunica_9	37	0.8995	1.0860	260	0.8731	4	1.6490	0.9474	0.0309	10023	9.9700	55.0083	35.0217	10.5108	35.8403	53.6489	0.8513	0.6423	0.7305	0.1429	0.4789	0.5197	1.6224	1.0139	1.3128	0.1095	0.9024	1.0491	0.9532	0.8894	0.9191	0.5990	0.8749	0.9115	8.3121	0.1967	1.0000	0.0372	0.7800	0.0000	0.0000	3.702E-1	5.0000	0.0949	0.5309	0.0270	0.0000	7.943E-2	10.0000
lunica (average)	36.9000	0.9749	1.1765	368.0000	0.8824	4.1000	0.9000	0.8502	0.0618	10023.4000	9.0875	55.4016	35.5110	8.2656	41.9742	49.7602	0.9262	0.6820	0.7876	0.1425	0.5207	0.5690	0.8941	0.6584	0.7241	0.0961	0.4828	0.6231	0.8504	0.8146	0.8145	0.6258	0.7895	0.8090	8.2378	0.1826	1.0000	0.0331	0.7587	0.0000	0.0250	0.3660	5.0000	0.0863	0.5023	0.0244	0.0500	0.1171	10.0000
[truncated: 53 more columns]
