# Supplementary material for: Alien species revises systematic status: integrative species delimitation of two similar taxa of Symbrenthia Hübner, [1819] (Lepidoptera, Nymphalidae)
Source: PeerJ. 2023 Jan 30;11:e14644. doi: 10.7717/peerj.14644 (PMC9893915; doi:10.7717/peerj.14644)
Supplement: Supplemental Information 6 [file peerj-11-14644-s006.zip › SDM/early_stage/MAXENT/past_2012_output/plots/formosanus_0_bio_12.dat]

variable	x	y
bio_12	807.1	0.33829307556152344
bio_12	815.2816	0.33829307556152344
bio_12	823.4632	0.33829307556152344
bio_12	831.6448	0.33829307556152344
bio_12	839.8264	0.33829307556152344
bio_12	848.008	0.33829307556152344
bio_12	856.1896	0.33829307556152344
bio_12	864.3712	0.33829307556152344
bio_12	872.5528	0.33829307556152344
bio_12	880.7344	0.33829307556152344
bio_12	888.916	0.33829307556152344
bio_12	897.0976	0.33829307556152344
bio_12	905.2792000000001	0.33829307556152344
bio_12	913.4608000000001	0.33829307556152344
bio_12	921.6424000000001	0.33829307556152344
bio_12	929.8240000000001	0.33829307556152344
bio_12	938.0056	0.33829307556152344
bio_12	946.1872000000001	0.33829307556152344
bio_12	954.3688	0.33829307556152344
bio_12	962.5504000000001	0.33829307556152344
bio_12	970.732	0.33829307556152344
bio_12	978.9136	0.33829307556152344
bio_12	987.0952	0.33829307556152344
bio_12	995.2768	0.33829307556152344
bio_12	1003.4584	0.33829307556152344
bio_12	1011.64	0.33829307556152344
bio_12	1019.8216	0.33829307556152344
bio_12	1028.0032	0.33829307556152344
bio_12	1036.1848	0.33829307556152344
bio_12	1044.3664	0.33829307556152344
bio_12	1052.548	0.33829307556152344
bio_12	1060.7296000000001	0.33829307556152344
bio_12	1068.9112	0.33829307556152344
bio_12	1077.0928	0.33829307556152344
bio_12	1085.2744	0.33829307556152344
bio_12	1093.4560000000001	0.33829307556152344
bio_12	1101.6376	0.33829307556152344
bio_12	1109.8192	0.33829307556152344
bio_12	1118.0008	0.33829307556152344
bio_12	1126.1824	0.33829307556152344
bio_12	1134.364	0.33829307556152344
bio_12	1142.5456	0.33829307556152344
bio_12	1150.7272	0.3397369682788849
bio_12	1158.9088	0.34408387541770935
bio_12	1167.0904	0.34845319390296936
bio_12	1175.272	0.35284411907196045
bio_12	1183.4536	0.3572561740875244
bio_12	1191.6352	0.36168861389160156
bio_12	1199.8168	0.3661406338214874
bio_12	1207.9984	0.3706117272377014
bio_12	1216.18	0.3751010596752167
bio_12	1224.3616	0.3796078562736511
bio_12	1232.5432	0.384131520986557
bio_12	1240.7248	0.38867124915122986
bio_12	1248.9063999999998	0.3932262063026428
bio_12	1257.088	0.39779576659202576
bio_12	1265.2696	0.4023790657520294
bio_12	1273.4512	0.40697526931762695
bio_12	1281.6328	0.41158372163772583
bio_12	1289.8144	0.4162035882472992
bio_12	1297.996	0.420833945274353
bio_12	1306.1776	0.4254741370677948
bio_12	1314.3591999999999	0.43012329936027527
bio_12	1322.5408	0.4347805082798004
bio_12	1330.7224	0.4394451081752777
bio_12	1338.904	0.44411617517471313
bio_12	1347.0855999999999	0.44879281520843506
bio_12	1355.2672	0.45347437262535095
bio_12	1363.4488000000001	0.4581598937511444
bio_12	1371.6304	0.4628484547138214
bio_12	1379.812	0.4675394296646118
bio_12	1387.9936	0.47223183512687683
bio_12	1396.1752000000001	0.4769248366355896
bio_12	1404.3568	0.48161765933036804
bio_12	1412.5384	0.4863094389438629
bio_12	1420.72	0.4909992814064026
bio_12	1428.9016000000001	0.49568650126457214
bio_12	1437.0832	0.5003701448440552
bio_12	1445.2648	0.5050494074821472
bio_12	1453.4463999999998	0.5097235441207886
bio_12	1461.6280000000002	0.5143916606903076
bio_12	1469.8096	0.5190529227256775
bio_12	1477.9912	0.5237066745758057
bio_12	1486.1727999999998	0.5283520221710205
bio_12	1494.3544	0.5329880714416504
bio_12	1502.536	0.5376142859458923
bio_12	1510.7176	0.5422297716140747
bio_12	1518.8991999999998	0.5468336343765259
bio_12	1527.0808	0.5514253973960876
bio_12	1535.2624	0.5560041069984436
bio_12	1543.444	0.5605690479278564
bio_12	1551.6255999999998	0.5651196241378784
bio_12	1559.8072	0.5696550011634827
bio_12	1567.9888	0.5741745233535767
bio_12	1576.1704	0.5786774754524231
bio_12	1584.3519999999999	0.5831632614135742
bio_12	1592.5336	0.5876310467720032
bio_12	1600.7152	0.5920804142951965
bio_12	1608.8968	0.5965105891227722
bio_12	1617.0783999999999	0.6009208559989929
bio_12	1625.26	0.6053107976913452
bio_12	1633.4416	0.6096797585487366
bio_12	1641.6232	0.6140270233154297
bio_12	1649.8048	0.6183521747589111
bio_12	1657.9863999999998	0.6226546168327332
bio_12	1666.1680000000001	0.626933753490448
bio_12	1674.3496	0.6311891674995422
bio_12	1682.5312	0.6354202628135681
bio_12	1690.7127999999998	0.6396265029907227
bio_12	1698.8944	0.643807590007782
bio_12	1707.076	0.6479629278182983
bio_12	1715.2576	0.6520919799804688
bio_12	1723.4392	0.6561945676803589
bio_12	1731.6208	0.6602700352668762
bio_12	1739.8024	0.6643180847167969
bio_12	1747.984	0.6683383584022522
bio_12	1756.1656	0.6723304390907288
bio_12	1764.3472	0.6762939095497131
bio_12	1772.5288	0.680228590965271
bio_12	1780.7104	0.6841340661048889
bio_12	1788.8919999999998	0.6880099773406982
bio_12	1797.0736000000002	0.6897669434547424
bio_12	1805.2552	0.6890044212341309
bio_12	1813.4368	0.6881897449493408
bio_12	1821.6183999999998	0.6873701214790344
bio_12	1829.8	0.6865456700325012
bio_12	1837.9816	0.6857163310050964
bio_12	1846.1632	0.6848821043968201
bio_12	1854.3447999999999	0.6840429902076721
bio_12	1862.5263999999997	0.6831989288330078
bio_12	1870.708	0.6823499202728271
bio_12	1878.8896	0.6814960241317749
bio_12	1887.0711999999999	0.6806371212005615
bio_12	1895.2527999999998	0.6797732710838318
bio_12	1903.4344	0.6789044141769409
bio_12	1911.616	0.6780306100845337
bio_12	1919.7975999999999	0.6771517992019653
bio_12	1927.9791999999998	0.6762679219245911
bio_12	1936.1607999999997	0.6753790974617004
bio_12	1944.3424	0.6744851469993591
bio_12	1952.524	0.6735861897468567
bio_12	1960.7055999999998	0.6726821660995483
bio_12	1968.8872000000001	0.6717730760574341
bio_12	1977.0688	0.6708589196205139
bio_12	1985.2504	0.6699396371841431
bio_12	1993.4320000000002	0.6690152883529663
bio_12	2001.6135999999997	0.6680858135223389
bio_12	2009.7952	0.667151153087616
bio_12	2017.9768	0.6662114262580872
bio_12	2026.1583999999998	0.6652665138244629
bio_12	2034.3400000000001	0.6643164753913879
bio_12	2042.5216	0.6633612513542175
bio_12	2050.7032	0.6624008417129517
bio_12	2058.8848	0.6614352464675903
bio_12	2067.0663999999997	0.6604644656181335
bio_12	2075.248	0.6594884395599365
bio_12	2083.4296	0.658507227897644
bio_12	2091.6112	0.6575207710266113
bio_12	2099.7927999999997	0.6565290689468384
bio_12	2107.9744	0.65553218126297
bio_12	2116.156	0.6545299887657166
bio_12	2124.3376	0.6535224914550781
bio_12	2132.5192	0.6525097489356995
bio_12	2140.7007999999996	0.6514917612075806
bio_12	2148.8824	0.6504684686660767
bio_12	2157.064	0.6494398713111877
bio_12	2165.2455999999997	0.6484059691429138
bio_12	2173.4272	0.6473667025566101
bio_12	2181.6088	0.6463221907615662
bio_12	2189.7904	0.6452723145484924
bio_12	2197.972	0.6442170739173889
bio_12	2206.1536	0.6431565284729004
bio_12	2214.3352	0.6420906186103821
bio_12	2222.5168	0.641019344329834
bio_12	2230.6983999999998	0.6399426460266113
bio_12	2238.88	0.6388607025146484
bio_12	2247.0616	0.6377732753753662
bio_12	2255.2432	0.6366804838180542
bio_12	2263.4248	0.6355823278427124
bio_12	2271.6064	0.634478747844696
bio_12	2279.788	0.6333697438240051
bio_12	2287.9696	0.6322553753852844
bio_12	2296.1512	0.6311355829238892
bio_12	2304.3327999999997	0.6300103664398193
bio_12	2312.5144	0.6288796663284302
bio_12	2320.696	0.6277436017990112
bio_12	2328.8776	0.6266021132469177
bio_12	2337.0592	0.6254552006721497
bio_12	2345.2408	0.6243028044700623
bio_12	2353.4224	0.6231449842453003
bio_12	2361.604	0.621981680393219
bio_12	2369.7855999999997	0.6208129525184631
bio_12	2377.9672	0.6196387410163879
bio_12	2386.1488	0.618459165096283
bio_12	2394.3304	0.6172740459442139
bio_12	2402.512	0.6160835027694702
bio_12	2410.6936	0.6148874759674072
bio_12	2418.8752	0.6136860251426697
bio_12	2427.0568	0.6124790906906128
bio_12	2435.2383999999997	0.6112666726112366
bio_12	2443.42	0.6100488305091858
bio_12	2451.6016	0.6088255047798157
bio_12	2459.7832	0.607157826423645
bio_12	2467.9647999999997	0.6050834059715271
bio_12	2476.1464	0.6030011177062988
bio_12	2484.328	0.600911021232605
bio_12	2492.5096	0.598812997341156
bio_12	2500.6911999999998	0.596707284450531
bio_12	2508.8727999999996	0.5945938229560852
bio_12	2517.0544	0.5924726724624634
bio_12	2525.236	0.5903439521789551
bio_12	2533.4175999999998	0.5882077813148499
bio_12	2541.5992	0.5860639810562134
bio_12	2549.7808	0.5839127898216248
bio_12	2557.9624	0.5817541480064392
bio_12	2566.144	0.5795882344245911
bio_12	2574.3255999999997	0.5774150490760803
bio_12	2582.5072	0.5752347707748413
bio_12	2590.6888	0.5730472207069397
bio_12	2598.8704	0.5708526968955994
bio_12	2607.0519999999997	0.5681272745132446
bio_12	2615.2336	0.5652004480361938
bio_12	2623.4152	0.5622191429138184
bio_12	2631.5968	0.5592292547225952
bio_12	2639.7784	0.5562306642532349
bio_12	2647.9599999999996	0.5532237887382507
bio_12	2656.1416	0.5502086877822876
bio_12	2664.3232	0.5471857190132141
bio_12	2672.5047999999997	0.544154942035675
bio_12	2680.6864	0.5411167144775391
bio_12	2688.868	0.5380710959434509
bio_12	2697.0496	0.5350183844566345
bio_12	2705.2312	0.5319586992263794
bio_12	2713.4128	0.5288923978805542
bio_12	2721.5944	0.5258195996284485
bio_12	2729.776	0.5227406620979309
bio_12	2737.9575999999997	0.5196555852890015
bio_12	2746.1392	0.5165647268295288
bio_12	2754.3208	0.513468325138092
bio_12	2762.5024	0.5103665590286255
bio_12	2770.6839999999997	0.507259726524353
bio_12	2778.8656	0.5041481852531433
bio_12	2787.0472	0.5010318756103516
bio_12	2795.2288	0.4979111850261688
bio_12	2803.4103999999998	0.4947863817214966
bio_12	2811.5919999999996	0.49165767431259155
bio_12	2819.7736	0.4885253310203552
bio_12	2827.9552	0.48538970947265625
bio_12	2836.1367999999998	0.482250839471817
bio_12	2844.3184	0.4791090786457062
bio_12	2852.5	0.4759646952152252
bio_12	2860.6816	0.47281792759895325
bio_12	2868.8632	0.46966904401779175
bio_12	2877.0447999999997	0.4665182828903198
bio_12	2885.2264	0.4633660316467285
bio_12	2893.408	0.4602123200893402
bio_12	2901.5896	0.45705756545066833
bio_12	2909.7711999999997	0.4539019763469696
bio_12	2917.9527999999996	0.4507458209991455
bio_12	2926.1344	0.44758936762809753
bio_12	2934.316	0.4444330036640167
bio_12	2942.4975999999997	0.44127678871154785
bio_12	2950.6791999999996	0.43812108039855957
bio_12	2958.8608	0.43496614694595337
bio_12	2967.0424	0.43181225657463074
bio_12	2975.2239999999997	0.42865967750549316
bio_12	2983.4055999999996	0.4255087673664093
bio_12	2991.5871999999995	0.4223596155643463
bio_12	2999.7688	0.41921257972717285
bio_12	3007.9503999999997	0.4160679280757904
bio_12	3016.132	0.41292592883110046
bio_12	3024.3135999999995	0.4097868502140045
bio_12	3032.4952	0.4066510498523712
bio_12	3040.6767999999997	0.4035186171531677
bio_12	3048.8583999999996	0.4003898799419403
bio_12	3057.04	0.39726516604423523
bio_12	3065.2215999999994	0.3941446840763092
bio_12	3073.4031999999997	0.3910287320613861
bio_12	3081.5847999999996	0.3879176676273346
bio_12	3089.7664	0.38481152057647705
bio_12	3097.948	0.3817107081413269
bio_12	3106.1295999999998	0.37861546874046326
bio_12	3114.3111999999996	0.3755260109901428
bio_12	3122.4927999999995	0.37244269251823425
bio_12	3130.6744	0.36936575174331665
bio_12	3138.8559999999998	0.36629533767700195
bio_12	3147.0375999999997	0.3632317781448364
bio_12	3155.2191999999995	0.36017531156539917
bio_12	3163.4008	0.3571262061595917
bio_12	3171.5824	0.35408470034599304
bio_12	3179.764	0.35105112195014954
bio_12	3187.9455999999996	0.34802553057670593
bio_12	3196.1271999999994	0.3450082838535309
bio_12	3204.3088	0.3419995903968811
bio_12	3212.4903999999997	0.3389997184276581
bio_12	3220.672	0.3360089063644409
bio_12	3228.8535999999995	0.3330274224281311
bio_12	3237.0352	0.3300553858280182
bio_12	3245.2167999999997	0.32709306478500366
bio_12	3253.3984	0.324140727519989
bio_12	3261.58	0.32119855284690857
bio_12	3269.7615999999994	0.31826677918434143
bio_12	3277.9431999999997	0.3153457045555115
bio_12	3286.1247999999996	0.3124353885650635
bio_12	3294.3064	0.3095360994338989
bio_12	3302.488	0.3066480755805969
bio_12	3310.6695999999997	0.3037715256214142
bio_12	3318.8511999999996	0.30090659856796265
bio_12	3327.0327999999995	0.29805365204811096
bio_12	3335.2144	0.29521265625953674
bio_12	3343.3959999999997	0.29238390922546387
bio_12	3351.5775999999996	0.28956758975982666
bio_12	3359.7591999999995	0.28676387667655945
bio_12	3367.9408	0.28397297859191895
bio_12	3376.1223999999997	0.28119516372680664
bio_12	3384.304	0.27843040227890015
bio_12	3392.4855999999995	0.27567896246910095
bio_12	3400.6671999999994	0.2729410231113434
bio_12	3408.8487999999998	0.27021676301956177
bio_12	3417.0303999999996	0.26750630140304565
bio_12	3425.212	0.26480990648269653
bio_12	3433.3935999999994	0.262127548456192
bio_12	3441.5751999999998	0.2594594657421112
bio_12	3449.7567999999997	0.2568058371543884
bio_12	3457.9384	0.25416675209999084
bio_12	3466.12	0.2515423893928528
bio_12	3474.3015999999993	0.24893294274806976
bio_12	3482.4831999999997	0.2463383823633194
bio_12	3490.6647999999996	0.2437589317560196
bio_12	3498.8464	0.2411946952342987
bio_12	3507.028	0.23864580690860748
bio_12	3515.2095999999997	0.23611235618591309
bio_12	3523.3911999999996	0.23359456658363342
bio_12	3531.5728	0.23109236359596252
bio_12	3539.7544	0.2286059409379959
bio_12	3547.9359999999997	0.22613540291786194
bio_12	3556.1175999999996	0.22368083894252777
bio_12	3564.2991999999995	0.22124232351779938
bio_12	3572.4808	0.21882005035877228
bio_12	3580.6623999999997	0.2164139449596405
bio_12	3588.844	0.2140241414308548
bio_12	3597.0255999999995	0.21165074408054352
bio_12	3605.2072	0.20929381251335144
bio_12	3613.3887999999997	0.20695342123508453
bio_12	3621.5703999999996	0.20462970435619354
bio_12	3629.752	0.2023225724697113
bio_12	3637.9335999999994	0.20003215968608856
bio_12	3646.1151999999997	0.1977585256099701
bio_12	3654.2967999999996	0.19550171494483948
bio_12	3662.4784	0.1932617723941803
bio_12	3670.66	0.1910388171672821
bio_12	3678.8415999999997	0.18883274495601654
bio_12	3687.0231999999996	0.18664367496967316
bio_12	3695.2047999999995	0.18447160720825195
bio_12	3703.3864	0.1823166012763977
bio_12	3711.5679999999998	0.1801786571741104
bio_12	3719.7495999999996	0.17805789411067963
bio_12	3727.9311999999995	0.1759541630744934
bio_12	3736.1128	0.17386756837368011
bio_12	3744.2943999999998	0.17179811000823975
bio_12	3752.476	0.1697458177804947
bio_12	3760.6575999999995	0.16771066188812256
bio_12	3768.8391999999994	0.16569273173809052
bio_12	3777.0208	0.16369189321994781
bio_12	3785.2023999999997	0.16170819103717804
bio_12	3793.384	0.15974164009094238
bio_12	3801.5655999999994	0.15779222548007965
bio_12	3809.7472	0.15585991740226746
bio_12	3817.9287999999997	0.15394477546215057
bio_12	3826.1104	0.15204665064811707
bio_12	3834.292	0.1501655876636505
bio_12	3842.4735999999994	0.14830154180526733
bio_12	3850.6551999999997	0.14645451307296753
bio_12	3858.8367999999996	0.14462445676326752
bio_12	3867.0184	0.1428113877773285
bio_12	3875.2	0.1410151720046997
bio_12	3883.3815999999997	0.13923580944538116
bio_12	3891.5631999999996	0.13747327029705048
bio_12	3899.7448	0.13572750985622406
bio_12	3907.9264	0.13399848341941833
bio_12	3916.1079999999997	0.1322861909866333
bio_12	3924.2895999999996	0.13059048354625702
bio_12	3932.4711999999995	0.1289113461971283
bio_12	3940.6528	0.12724873423576355
bio_12	3948.8343999999997	0.125602588057518
bio_12	3957.016	0.12397284805774689
bio_12	3965.1975999999995	0.1223594918847084
bio_12	3973.3792	0.12076237052679062
bio_12	3981.5607999999997	0.11918145418167114
bio_12	3989.7423999999996	0.1176166906952858
bio_12	3997.924	0.11606799811124802
bio_12	4006.1055999999994	0.11453530937433243
bio_12	4014.2871999999998	0.11301859468221664
bio_12	4022.4687999999996	0.11151768267154694
bio_12	4030.6504	0.11003255099058151
bio_12	4038.832	0.1085631251335144
bio_12	4047.0135999999993	0.10710930824279785
bio_12	4055.1951999999997	0.10567103326320648
bio_12	4063.3767999999995	0.10424825549125671
bio_12	4071.5584	0.10284080356359482
bio_12	4079.74	0.10144863277673721
bio_12	4087.9215999999997	0.10007166117429733
bio_12	4096.1032	0.098709836602211
bio_12	4104.2848	0.09736298769712448
bio_12	4112.4664	0.0960310697555542
bio_12	4120.648	0.09471398591995239
bio_12	4128.8296	0.0934116467833519
bio_12	4137.0112	0.09212395548820496
bio_12	4145.1928	0.0908508151769638
bio_12	4153.3744	0.08959212899208069
bio_12	4161.5560000000005	0.08834780752658844
bio_12	4169.7375999999995	0.0871177464723587
bio_12	4177.9192	0.08590184897184372
bio_12	4186.1008	0.0847000852227211
bio_12	4194.2824	0.08351221680641174
bio_12	4202.464	0.08233820647001266
bio_12	4210.6456	0.0811779573559761
bio_12	4218.8272	0.0800313651561737
bio_12	4227.0088	0.07889833301305771
bio_12	4235.1904	0.07777874916791916
bio_12	4243.372	0.0766725167632103
bio_12	4251.5536	0.07557953149080276
bio_12	4259.7352	0.07449967414140701
bio_12	4267.9168	0.07343286275863647
bio_12	4276.0984	0.072378970682621
bio_12	4284.28	0.07133796811103821
bio_12	4292.4616	0.07030961662530899
bio_12	4300.6431999999995	0.06929387897253036
bio_12	4308.8248	0.06829063594341278
bio_12	4317.0064	0.06729979813098907
bio_12	4325.188	0.0663212463259697
bio_12	4333.3696	0.06535487622022629
bio_12	4341.5512	0.0644005760550499
bio_12	4349.7328	0.06345824897289276
bio_12	4357.9144	0.06252777576446533
bio_12	4366.096	0.06160906329751015
bio_12	4374.277599999999	0.06070198863744736
bio_12	4382.4592	0.05980650708079338
bio_12	4390.6408	0.05892240256071091
bio_12	4398.8224	0.05804962292313576
bio_12	4407.004	0.05718805640935898
bio_12	4415.1856	0.05633759871125221
bio_12	4423.3672	0.0554981455206871
bio_12	4431.5488	0.054669588804244995
bio_12	4439.7304	0.053851816803216934
bio_12	4447.911999999999	0.05304473266005516
bio_12	4456.0936	0.05224822089076042
bio_12	4464.2752	0.05146218463778496
bio_12	4472.4568	0.050686512142419815
bio_12	4480.6384	0.049921147525310516
bio_12	4488.82	0.04916589334607124
bio_12	4497.0016	0.04842069372534752
bio_12	4505.1831999999995	0.04768544062972069
bio_12	4513.3648	0.04696002975106239
bio_12	4521.5464	0.046244364231824875
bio_12	4529.728	0.04553833603858948
bio_12	4537.9096	0.044841840863227844
bio_12	4546.0912	0.04415478557348251
bio_12	4554.2728	0.04347706213593483
bio_12	4562.4544	0.04325322061777115
bio_12	4570.6359999999995	0.04325322061777115
bio_12	4578.817599999999	0.04325322061777115
bio_12	4586.9992	0.04325322061777115
bio_12	4595.1808	0.04325322061777115
bio_12	4603.3624	0.04325322061777115
bio_12	4611.544	0.04325322061777115
bio_12	4619.7256	0.04325322061777115
bio_12	4627.9072	0.04325322061777115
bio_12	4636.0887999999995	0.04325322061777115
bio_12	4644.2704	0.04325322061777115
bio_12	4652.451999999999	0.04325322061777115
bio_12	4660.6336	0.04325322061777115
bio_12	4668.8152	0.04325322061777115
bio_12	4676.9968	0.04325322061777115
bio_12	4685.1784	0.04325322061777115
bio_12	4693.36	0.04325322061777115
bio_12	4701.5416	0.04325322061777115
bio_12	4709.723199999999	0.04325322061777115
bio_12	4717.9048	0.04325322061777115
bio_12	4726.0864	0.04325322061777115
bio_12	4734.268	0.04325322061777115
bio_12	4742.4496	0.04325322061777115
bio_12	4750.6312	0.04325322061777115
bio_12	4758.8128	0.04325322061777115
bio_12	4766.9944000000005	0.04325322061777115
bio_12	4775.1759999999995	0.04325322061777115
bio_12	4783.357599999999	0.04325322061777115
bio_12	4791.5392	0.04325322061777115
bio_12	4799.7208	0.04325322061777115
bio_12	4807.9024	0.04325322061777115
bio_12	4816.084	0.04325322061777115
bio_12	4824.2656	0.04325322061777115
bio_12	4832.4472	0.04325322061777115
bio_12	4840.6287999999995	0.04325322061777115
bio_12	4848.8104	0.04325322061777115
bio_12	4856.991999999999	0.04325322061777115
bio_12	4865.1736	0.04325322061777115
bio_12	4873.3552	0.04325322061777115
bio_12	4881.5368	0.04325322061777115
bio_12	4889.7184	0.04325322061777115
bio_12	4897.9	0.04325322061777115
