# Supplementary material for: Alien species revises systematic status: integrative species delimitation of two similar taxa of Symbrenthia Hübner, [1819] (Lepidoptera, Nymphalidae)
Source: PeerJ. 2023 Jan 30;11:e14644. doi: 10.7717/peerj.14644 (PMC9893915; doi:10.7717/peerj.14644)
Supplement: Supplemental Information 6 [file peerj-11-14644-s006.zip › SDM/early_stage/MAXENT/past_2012_output/plots/formosanus_0_bio_12_only.dat]

variable	x	y
bio_12	807.1	0.039085421711206436
bio_12	815.2816	0.039085421711206436
bio_12	823.4632	0.039085421711206436
bio_12	831.6448	0.039085421711206436
bio_12	839.8264	0.039085421711206436
bio_12	848.008	0.039085421711206436
bio_12	856.1896	0.039085421711206436
bio_12	864.3712	0.039085421711206436
bio_12	872.5528	0.039085421711206436
bio_12	880.7344	0.039085421711206436
bio_12	888.916	0.039085421711206436
bio_12	897.0976	0.039085421711206436
bio_12	905.2792000000001	0.039085421711206436
bio_12	913.4608000000001	0.039085421711206436
bio_12	921.6424000000001	0.039085421711206436
bio_12	929.8240000000001	0.039085421711206436
bio_12	938.0056	0.039085421711206436
bio_12	946.1872000000001	0.039085421711206436
bio_12	954.3688	0.039085421711206436
bio_12	962.5504000000001	0.039085421711206436
bio_12	970.732	0.039085421711206436
bio_12	978.9136	0.039085421711206436
bio_12	987.0952	0.039085421711206436
bio_12	995.2768	0.039085421711206436
bio_12	1003.4584	0.039085421711206436
bio_12	1011.64	0.039085421711206436
bio_12	1019.8216	0.039085421711206436
bio_12	1028.0032	0.039085421711206436
bio_12	1036.1848	0.039085421711206436
bio_12	1044.3664	0.039085421711206436
bio_12	1052.548	0.039085421711206436
bio_12	1060.7296000000001	0.039085421711206436
bio_12	1068.9112	0.039085421711206436
bio_12	1077.0928	0.039085421711206436
bio_12	1085.2744	0.039085421711206436
bio_12	1093.4560000000001	0.039085421711206436
bio_12	1101.6376	0.039085421711206436
bio_12	1109.8192	0.039085421711206436
bio_12	1118.0008	0.039085421711206436
bio_12	1126.1824	0.039085421711206436
bio_12	1134.364	0.039085421711206436
bio_12	1142.5456	0.039085421711206436
bio_12	1150.7272	0.039590295404195786
bio_12	1158.9088	0.041142720729112625
bio_12	1167.0904	0.04275331273674965
bio_12	1175.272	0.04442400485277176
bio_12	1183.4536	0.0461568608880043
bio_12	1191.6352	0.04795392230153084
bio_12	1199.8168	0.04981726408004761
bio_12	1207.9984	0.051749106496572495
bio_12	1216.18	0.0537516213953495
bio_12	1224.3616	0.05582703649997711
bio_12	1232.5432	0.05797770991921425
bio_12	1240.7248	0.06020594760775566
bio_12	1248.9063999999998	0.06251411139965057
bio_12	1257.088	0.06490468233823776
bio_12	1265.2696	0.06738010048866272
bio_12	1273.4512	0.06994283199310303
bio_12	1281.6328	0.07259548455476761
bio_12	1289.8144	0.07534059882164001
bio_12	1297.996	0.0781807154417038
bio_12	1306.1776	0.08111854642629623
bio_12	1314.3591999999999	0.08415669947862625
bio_12	1322.5408	0.08729778230190277
bio_12	1330.7224	0.09054456651210785
bio_12	1338.904	0.0938996747136116
bio_12	1347.0855999999999	0.09736575186252594
bio_12	1355.2672	0.10094556212425232
bio_12	1363.4488000000001	0.10464173555374146
bio_12	1371.6304	0.10845686495304108
bio_12	1379.812	0.11239368468523026
bio_12	1387.9936	0.11645474284887314
bio_12	1396.1752000000001	0.1206425204873085
bio_12	1404.3568	0.12495967000722885
bio_12	1412.5384	0.1294085681438446
bio_12	1420.72	0.133991539478302
bio_12	1428.9016000000001	0.13871102035045624
bio_12	1437.0832	0.14356917142868042
bio_12	1445.2648	0.1485680490732193
bio_12	1453.4463999999998	0.15370982885360718
bio_12	1461.6280000000002	0.1589963287115097
bio_12	1469.8096	0.16442923247814178
bio_12	1477.9912	0.17001032829284668
bio_12	1486.1727999999998	0.1757410168647766
bio_12	1494.3544	0.18162253499031067
bio_12	1502.536	0.18765614926815033
bio_12	1510.7176	0.19384272396564484
bio_12	1518.8991999999998	0.20018291473388672
bio_12	1527.0808	0.2066774070262909
bio_12	1535.2624	0.21332639455795288
bio_12	1543.444	0.2201298326253891
bio_12	1551.6255999999998	0.22708772122859955
bio_12	1559.8072	0.23419949412345886
bio_12	1567.9888	0.2414642870426178
bio_12	1576.1704	0.24888131022453308
bio_12	1584.3519999999999	0.2564491331577301
bio_12	1592.5336	0.2641660273075104
bio_12	1600.7152	0.2720303237438202
bio_12	1608.8968	0.28003960847854614
bio_12	1617.0783999999999	0.2881912291049957
bio_12	1625.26	0.29648256301879883
bio_12	1633.4416	0.30491024255752563
bio_12	1641.6232	0.31347060203552246
bio_12	1649.8048	0.3221600651741028
bio_12	1657.9863999999998	0.3309742510318756
bio_12	1666.1680000000001	0.33990854024887085
bio_12	1674.3496	0.3489583432674408
bio_12	1682.5312	0.3581183850765228
bio_12	1690.7127999999998	0.36738303303718567
bio_12	1698.8944	0.3767468333244324
bio_12	1707.076	0.3862035870552063
bio_12	1715.2576	0.3957468569278717
bio_12	1723.4392	0.4053703248500824
bio_12	1731.6208	0.41506707668304443
bio_12	1739.8024	0.4248299300670624
bio_12	1747.984	0.4346519112586975
bio_12	1756.1656	0.44452548027038574
bio_12	1764.3472	0.4544428884983063
bio_12	1772.5288	0.46439671516418457
bio_12	1780.7104	0.4743790030479431
bio_12	1788.8919999999998	0.48438167572021484
bio_12	1797.0736000000002	0.49439701437950134
bio_12	1805.2552	0.5004367232322693
bio_12	1813.4368	0.5026224255561829
bio_12	1821.6183999999998	0.5036686062812805
bio_12	1829.8	0.5047147870063782
bio_12	1837.9816	0.505760908126831
bio_12	1846.1632	0.5068069696426392
bio_12	1854.3447999999999	0.5078529715538025
bio_12	1862.5263999999997	0.508898913860321
bio_12	1870.708	0.5099447965621948
bio_12	1878.8896	0.510990560054779
bio_12	1887.0711999999999	0.5120362043380737
bio_12	1895.2527999999998	0.5130817890167236
bio_12	1903.4344	0.514127254486084
bio_12	1911.616	0.5151726007461548
bio_12	1919.7975999999999	0.5162177681922913
bio_12	1927.9791999999998	0.517262876033783
bio_12	1936.1607999999997	0.5183077454566956
bio_12	1944.3424	0.5193524956703186
bio_12	1952.524	0.5203970670700073
bio_12	1960.7055999999998	0.5214414596557617
bio_12	1968.8872000000001	0.5224857330322266
bio_12	1977.0688	0.5235297083854675
bio_12	1985.2504	0.5245735049247742
bio_12	1993.4320000000002	0.5256171226501465
bio_12	2001.6135999999997	0.5266605019569397
bio_12	2009.7952	0.5277036428451538
bio_12	2017.9768	0.5287465453147888
bio_12	2026.1583999999998	0.5297892093658447
bio_12	2034.3400000000001	0.5308315753936768
bio_12	2042.5216	0.5318737030029297
bio_12	2050.7032	0.5329155325889587
bio_12	2058.8848	0.5339571237564087
bio_12	2067.0663999999997	0.53499835729599
bio_12	2075.248	0.5360392928123474
bio_12	2083.4296	0.5370799899101257
bio_12	2091.6112	0.5381202697753906
bio_12	2099.7927999999997	0.5391602516174316
bio_12	2107.9744	0.540199875831604
bio_12	2116.156	0.5412392020225525
bio_12	2124.3376	0.5422781109809875
bio_12	2132.5192	0.5433167219161987
bio_12	2140.7007999999996	0.5443548560142517
bio_12	2148.8824	0.5453926920890808
bio_12	2157.064	0.5464301109313965
bio_12	2165.2455999999997	0.5474671125411987
bio_12	2173.4272	0.5485036969184875
bio_12	2181.6088	0.5495399236679077
bio_12	2189.7904	0.5505756139755249
bio_12	2197.972	0.5516109466552734
bio_12	2206.1536	0.5526458024978638
bio_12	2214.3352	0.5536801815032959
bio_12	2222.5168	0.5547141432762146
bio_12	2230.6983999999998	0.5557476282119751
bio_12	2238.88	0.5567805767059326
bio_12	2247.0616	0.5578131079673767
bio_12	2255.2432	0.5588451027870178
bio_12	2263.4248	0.559876561164856
bio_12	2271.6064	0.5609075427055359
bio_12	2279.788	0.5619379878044128
bio_12	2287.9696	0.5629678964614868
bio_12	2296.1512	0.5639972686767578
bio_12	2304.3327999999997	0.5650261044502258
bio_12	2312.5144	0.5660543441772461
bio_12	2320.696	0.5670820474624634
bio_12	2328.8776	0.5681091547012329
bio_12	2337.0592	0.5691356658935547
bio_12	2345.2408	0.5701615810394287
bio_12	2353.4224	0.571186900138855
bio_12	2361.604	0.5722116231918335
bio_12	2369.7855999999997	0.5732357501983643
bio_12	2377.9672	0.5742592215538025
bio_12	2386.1488	0.5752820372581482
bio_12	2394.3304	0.5763042569160461
bio_12	2402.512	0.5773257613182068
bio_12	2410.6936	0.5783466696739197
bio_12	2418.8752	0.5793668627738953
bio_12	2427.0568	0.5803864002227783
bio_12	2435.2383999999997	0.5814052224159241
bio_12	2443.42	0.5824233889579773
bio_12	2451.6016	0.5833636522293091
bio_12	2459.7832	0.5823011994361877
bio_12	2467.9647999999997	0.5803759098052979
bio_12	2476.1464	0.5784481763839722
bio_12	2484.328	0.5765181183815002
bio_12	2492.5096	0.5745856165885925
bio_12	2500.6911999999998	0.5726508498191833
bio_12	2508.8727999999996	0.5707138776779175
bio_12	2517.0544	0.5687747597694397
bio_12	2525.236	0.56683349609375
bio_12	2533.4175999999998	0.5648902654647827
bio_12	2541.5992	0.5629449486732483
bio_12	2549.7808	0.560997724533081
bio_12	2557.9624	0.559048593044281
bio_12	2566.144	0.5570976734161377
bio_12	2574.3255999999997	0.5551449656486511
bio_12	2582.5072	0.5531905889511108
bio_12	2590.6888	0.5512345433235168
bio_12	2598.8704	0.5492769479751587
bio_12	2607.0519999999997	0.5473177433013916
bio_12	2615.2336	0.5449913740158081
bio_12	2623.4152	0.5423963665962219
bio_12	2631.5968	0.5397990942001343
bio_12	2639.7784	0.5371996164321899
bio_12	2647.9599999999996	0.5345981121063232
bio_12	2656.1416	0.5319947600364685
bio_12	2664.3232	0.5293896198272705
bio_12	2672.5047999999997	0.5267828702926636
bio_12	2680.6864	0.5241747498512268
bio_12	2688.868	0.5215652585029602
bio_12	2697.0496	0.5189545750617981
bio_12	2705.2312	0.51634281873703
bio_12	2713.4128	0.5137302279472351
bio_12	2721.5944	0.5111168622970581
bio_12	2729.776	0.5085029602050781
bio_12	2737.9575999999997	0.5058885216712952
bio_12	2746.1392	0.5032737255096436
bio_12	2754.3208	0.5006588101387024
bio_12	2762.5024	0.49804380536079407
bio_12	2770.6839999999997	0.4954289197921753
bio_12	2778.8656	0.49281439185142517
bio_12	2787.0472	0.4902001619338989
bio_12	2795.2288	0.48758646845817566
bio_12	2803.4103999999998	0.4849734604358673
bio_12	2811.5919999999996	0.4823612570762634
bio_12	2819.7736	0.47975000739097595
bio_12	2827.9552	0.47713997960090637
bio_12	2836.1367999999998	0.4745310842990875
bio_12	2844.3184	0.4719236195087433
bio_12	2852.5	0.46931764483451843
bio_12	2860.6816	0.4667133688926697
bio_12	2868.8632	0.4641109108924866
bio_12	2877.0447999999997	0.46151039004325867
bio_12	2885.2264	0.45891204476356506
bio_12	2893.408	0.4563158452510834
bio_12	2901.5896	0.4537220299243927
bio_12	2909.7711999999997	0.4511307179927826
bio_12	2917.9527999999996	0.448542058467865
bio_12	2926.1344	0.44595617055892944
bio_12	2934.316	0.44337329268455505
bio_12	2942.4975999999997	0.44079339504241943
bio_12	2950.6791999999996	0.4382166862487793
bio_12	2958.8608	0.4356433153152466
bio_12	2967.0424	0.43307340145111084
bio_12	2975.2239999999997	0.4305070638656616
bio_12	2983.4055999999996	0.4279445707798004
bio_12	2991.5871999999995	0.42538583278656006
bio_12	2999.7688	0.42283108830451965
bio_12	3007.9503999999997	0.42028048634529114
bio_12	3016.132	0.4177341163158417
bio_12	3024.3135999999995	0.4151921272277832
bio_12	3032.4952	0.41265469789505005
bio_12	3040.6767999999997	0.4101218581199646
bio_12	3048.8583999999996	0.4075937569141388
bio_12	3057.04	0.40507054328918457
bio_12	3065.2215999999994	0.4025523364543915
bio_12	3073.4031999999997	0.4000392556190491
bio_12	3081.5847999999996	0.39753150939941406
bio_12	3089.7664	0.3950290381908417
bio_12	3097.948	0.392532080411911
bio_12	3106.1295999999998	0.39004072546958923
bio_12	3114.3111999999996	0.3875550925731659
bio_12	3122.4927999999995	0.38507527112960815
bio_12	3130.6744	0.3826015293598175
bio_12	3138.8559999999998	0.3801337480545044
bio_12	3147.0375999999997	0.37767213582992554
bio_12	3155.2191999999995	0.37521684169769287
bio_12	3163.4008	0.37276795506477356
bio_12	3171.5824	0.37032556533813477
bio_12	3179.764	0.3678898513317108
bio_12	3187.9455999999996	0.3654607832431793
bio_12	3196.1271999999994	0.363038569688797
bio_12	3204.3088	0.3606232702732086
bio_12	3212.4903999999997	0.35821500420570374
bio_12	3220.672	0.3558138906955719
bio_12	3228.8535999999995	0.35342004895210266
bio_12	3237.0352	0.351033478975296
bio_12	3245.2167999999997	0.3486543297767639
bio_12	3253.3984	0.3462827205657959
bio_12	3261.58	0.34391871094703674
bio_12	3269.7615999999994	0.3415623903274536
bio_12	3277.9431999999997	0.3392139673233032
bio_12	3286.1247999999996	0.3368733525276184
bio_12	3294.3064	0.3345406949520111
bio_12	3302.488	0.3322161138057709
bio_12	3310.6695999999997	0.3298996686935425
bio_12	3318.8511999999996	0.3275914490222931
bio_12	3327.0327999999995	0.32529163360595703
bio_12	3335.2144	0.32300010323524475
bio_12	3343.3959999999997	0.32071706652641296
bio_12	3351.5775999999996	0.31844255328178406
bio_12	3359.7591999999995	0.3161766827106476
bio_12	3367.9408	0.3139195144176483
bio_12	3376.1223999999997	0.3116711676120758
bio_12	3384.304	0.30943161249160767
bio_12	3392.4855999999995	0.30720093846321106
bio_12	3400.6671999999994	0.30497926473617554
bio_12	3408.8487999999998	0.3027666509151459
bio_12	3417.0303999999996	0.30056312680244446
bio_12	3425.212	0.2983688414096832
bio_12	3433.3935999999994	0.2961837351322174
bio_12	3441.5751999999998	0.29400792717933655
bio_12	3449.7567999999997	0.29184144735336304
bio_12	3457.9384	0.2896844148635864
bio_12	3466.12	0.2875368297100067
bio_12	3474.3015999999993	0.28539884090423584
bio_12	3482.4831999999997	0.28327038884162903
bio_12	3490.6647999999996	0.28115153312683105
bio_12	3498.8464	0.2790423631668091
bio_12	3507.028	0.2769429087638855
bio_12	3515.2095999999997	0.27485325932502747
bio_12	3523.3911999999996	0.27277347445487976
bio_12	3531.5728	0.2707034945487976
bio_12	3539.7544	0.26864340901374817
bio_12	3547.9359999999997	0.2665932774543762
bio_12	3556.1175999999996	0.26455312967300415
bio_12	3564.2991999999995	0.26252299547195435
bio_12	3572.4808	0.26050299406051636
bio_12	3580.6623999999997	0.258493036031723
bio_12	3588.844	0.2564932107925415
bio_12	3597.0255999999995	0.2545035183429718
bio_12	3605.2072	0.2525240480899811
bio_12	3613.3887999999997	0.25055477023124695
bio_12	3621.5703999999996	0.24859583377838135
bio_12	3629.752	0.24664708971977234
bio_12	3637.9335999999994	0.24470865726470947
bio_12	3646.1151999999997	0.24278055131435394
bio_12	3654.2967999999996	0.24086278676986694
bio_12	3662.4784	0.23895539343357086
bio_12	3670.66	0.23705844581127167
bio_12	3678.8415999999997	0.235171839594841
bio_12	3687.0231999999996	0.23329566419124603
bio_12	3695.2047999999995	0.23142991960048676
bio_12	3703.3864	0.22957463562488556
bio_12	3711.5679999999998	0.22772981226444244
bio_12	3719.7495999999996	0.22589552402496338
bio_12	3727.9311999999995	0.2240716814994812
bio_12	3736.1128	0.2222583144903183
bio_12	3744.2943999999998	0.22045546770095825
bio_12	3752.476	0.21866312623023987
bio_12	3760.6575999999995	0.21688130497932434
bio_12	3768.8391999999994	0.21511006355285645
bio_12	3777.0208	0.21334929764270782
bio_12	3785.2023999999997	0.21159905195236206
bio_12	3793.384	0.20985932648181915
bio_12	3801.5655999999994	0.2081301361322403
bio_12	3809.7472	0.2064114660024643
bio_12	3817.9287999999997	0.20470337569713593
bio_12	3826.1104	0.20300576090812683
bio_12	3834.292	0.2013186514377594
bio_12	3842.4735999999994	0.19964206218719482
bio_12	3850.6551999999997	0.19797596335411072
bio_12	3858.8367999999996	0.19632035493850708
bio_12	3867.0184	0.1946752816438675
bio_12	3875.2	0.1930406391620636
bio_12	3883.3815999999997	0.19141645729541779
bio_12	3891.5631999999996	0.18980273604393005
bio_12	3899.7448	0.18819944560527802
bio_12	3907.9264	0.18660657107830048
bio_12	3916.1079999999997	0.18502415716648102
bio_12	3924.2895999999996	0.18345209956169128
bio_12	3932.4711999999995	0.18189039826393127
bio_12	3940.6528	0.18033906817436218
bio_12	3948.8343999999997	0.17879807949066162
bio_12	3957.016	0.1772674024105072
bio_12	3965.1975999999995	0.1757470816373825
bio_12	3973.3792	0.1742369830608368
bio_12	3981.5607999999997	0.17273713648319244
bio_12	3989.7423999999996	0.17124754190444946
bio_12	3997.924	0.16976813971996307
bio_12	4006.1055999999994	0.16829892992973328
bio_12	4014.2871999999998	0.16683992743492126
bio_12	4022.4687999999996	0.1653909981250763
bio_12	4030.6504	0.16395218670368195
bio_12	4038.832	0.16252346336841583
bio_12	4047.0135999999993	0.16110478341579437
bio_12	4055.1951999999997	0.15969611704349518
bio_12	4063.3767999999995	0.15829749405384064
bio_12	4071.5584	0.1569087952375412
bio_12	4079.74	0.15553002059459686
bio_12	4087.9215999999997	0.15416115522384644
bio_12	4096.1032	0.15280218422412872
bio_12	4104.2848	0.15145301818847656
bio_12	4112.4664	0.15011365711688995
bio_12	4120.648	0.14878405630588531
bio_12	4128.8296	0.14746418595314026
bio_12	4137.0112	0.1461540162563324
bio_12	4145.1928	0.14485351741313934
bio_12	4153.3744	0.14356264472007751
bio_12	4161.5560000000005	0.14228135347366333
bio_12	4169.7375999999995	0.1410096138715744
bio_12	4177.9192	0.13974739611148834
bio_12	4186.1008	0.13849472999572754
bio_12	4194.2824	0.13725142180919647
bio_12	4202.464	0.13601751625537872
bio_12	4210.6456	0.1347929686307907
bio_12	4218.8272	0.13357773423194885
bio_12	4227.0088	0.13237178325653076
bio_12	4235.1904	0.13117507100105286
bio_12	4243.372	0.12998756766319275
bio_12	4251.5536	0.12880921363830566
bio_12	4259.7352	0.1276399791240692
bio_12	4267.9168	0.12647980451583862
bio_12	4276.0984	0.1253286749124527
bio_12	4284.28	0.12418659031391144
bio_12	4292.4616	0.12305338680744171
bio_12	4300.6431999999995	0.12192907929420471
bio_12	4308.8248	0.12081363052129745
bio_12	4317.0064	0.11970699578523636
bio_12	4325.188	0.11860913038253784
bio_12	4333.3696	0.11751999706029892
bio_12	4341.5512	0.11643953621387482
bio_12	4349.7328	0.11536771059036255
bio_12	4357.9144	0.11430447548627853
bio_12	4366.096	0.1132497787475586
bio_12	4374.277599999999	0.11220359057188034
bio_12	4382.4592	0.11116591095924377
bio_12	4390.6408	0.11013657599687576
bio_12	4398.8224	0.1091156080365181
bio_12	4407.004	0.108102947473526
bio_12	4415.1856	0.10709856450557709
bio_12	4423.3672	0.10610239207744598
bio_12	4431.5488	0.1051144003868103
bio_12	4439.7304	0.10413453727960587
bio_12	4447.911999999999	0.10316275805234909
bio_12	4456.0936	0.1021990105509758
bio_12	4464.2752	0.10124324262142181
bio_12	4472.4568	0.10029542446136475
bio_12	4480.6384	0.099355548620224
bio_12	4488.82	0.09842346608638763
bio_12	4497.0016	0.09749917685985565
bio_12	4505.1831999999995	0.09658264368772507
bio_12	4513.3648	0.0956738069653511
bio_12	4521.5464	0.09477262198925018
bio_12	4529.728	0.09387905150651932
bio_12	4537.9096	0.09299304336309433
bio_12	4546.0912	0.09211453795433044
bio_12	4554.2728	0.09124350547790527
bio_12	4562.4544	0.09095482528209686
bio_12	4570.6359999999995	0.09095482528209686
bio_12	4578.817599999999	0.09095482528209686
bio_12	4586.9992	0.09095482528209686
bio_12	4595.1808	0.09095482528209686
bio_12	4603.3624	0.09095482528209686
bio_12	4611.544	0.09095482528209686
bio_12	4619.7256	0.09095482528209686
bio_12	4627.9072	0.09095482528209686
bio_12	4636.0887999999995	0.09095482528209686
bio_12	4644.2704	0.09095482528209686
bio_12	4652.451999999999	0.09095482528209686
bio_12	4660.6336	0.09095482528209686
bio_12	4668.8152	0.09095482528209686
bio_12	4676.9968	0.09095482528209686
bio_12	4685.1784	0.09095482528209686
bio_12	4693.36	0.09095482528209686
bio_12	4701.5416	0.09095482528209686
bio_12	4709.723199999999	0.09095482528209686
bio_12	4717.9048	0.09095482528209686
bio_12	4726.0864	0.09095482528209686
bio_12	4734.268	0.09095482528209686
bio_12	4742.4496	0.09095482528209686
bio_12	4750.6312	0.09095482528209686
bio_12	4758.8128	0.09095482528209686
bio_12	4766.9944000000005	0.09095482528209686
bio_12	4775.1759999999995	0.09095482528209686
bio_12	4783.357599999999	0.09095482528209686
bio_12	4791.5392	0.09095482528209686
bio_12	4799.7208	0.09095482528209686
bio_12	4807.9024	0.09095482528209686
bio_12	4816.084	0.09095482528209686
bio_12	4824.2656	0.09095482528209686
bio_12	4832.4472	0.09095482528209686
bio_12	4840.6287999999995	0.09095482528209686
bio_12	4848.8104	0.09095482528209686
bio_12	4856.991999999999	0.09095482528209686
bio_12	4865.1736	0.09095482528209686
bio_12	4873.3552	0.09095482528209686
bio_12	4881.5368	0.09095482528209686
bio_12	4889.7184	0.09095482528209686
bio_12	4897.9	0.09095482528209686
