# Supplementary material for: Alien species revises systematic status: integrative species delimitation of two similar taxa of Symbrenthia Hübner, [1819] (Lepidoptera, Nymphalidae)
Source: PeerJ. 2023 Jan 30;11:e14644. doi: 10.7717/peerj.14644 (PMC9893915; doi:10.7717/peerj.14644)
Supplement: Supplemental Information 6 [file peerj-11-14644-s006.zip › SDM/early_stage/MAXENT/past_2012_output/plots/formosanus_0_bio_2.dat]

variable	x	y
bio_2	10.9	0.9851374626159668
bio_2	10.9984	0.9851374626159668
bio_2	11.0968	0.9851374626159668
bio_2	11.1952	0.9851374626159668
bio_2	11.2936	0.9851374626159668
bio_2	11.392	0.9851374626159668
bio_2	11.490400000000001	0.9851374626159668
bio_2	11.5888	0.9851374626159668
bio_2	11.6872	0.9851374626159668
bio_2	11.7856	0.9851374626159668
bio_2	11.884	0.9851374626159668
bio_2	11.9824	0.9851374626159668
bio_2	12.0808	0.9851374626159668
bio_2	12.1792	0.9851374626159668
bio_2	12.2776	0.9851374626159668
bio_2	12.376000000000001	0.9851374626159668
bio_2	12.474400000000001	0.9851374626159668
bio_2	12.5728	0.9851374626159668
bio_2	12.6712	0.9851374626159668
bio_2	12.7696	0.9851374626159668
bio_2	12.868	0.9851374626159668
bio_2	12.9664	0.9851374626159668
bio_2	13.0648	0.9851374626159668
bio_2	13.1632	0.9851374626159668
bio_2	13.261600000000001	0.9851374626159668
bio_2	13.36	0.9851374626159668
bio_2	13.458400000000001	0.9851374626159668
bio_2	13.5568	0.9851374626159668
bio_2	13.6552	0.9851374626159668
bio_2	13.7536	0.9851374626159668
bio_2	13.852	0.9851374626159668
bio_2	13.9504	0.9851374626159668
bio_2	14.0488	0.9851374626159668
bio_2	14.147200000000002	0.9851374626159668
bio_2	14.245600000000001	0.9851374626159668
bio_2	14.344000000000001	0.9851374626159668
bio_2	14.442400000000001	0.9851374626159668
bio_2	14.5408	0.9851374626159668
bio_2	14.6392	0.9851374626159668
bio_2	14.7376	0.9851374626159668
bio_2	14.836	0.9851374626159668
bio_2	14.9344	0.9851374626159668
bio_2	15.032800000000002	0.9850050806999207
bio_2	15.1312	0.984600841999054
bio_2	15.229600000000001	0.9841858744621277
bio_2	15.328	0.9837599396705627
bio_2	15.426400000000001	0.9833226799964905
bio_2	15.5248	0.9828739166259766
bio_2	15.6232	0.9824132323265076
bio_2	15.7216	0.9819404482841492
bio_2	15.82	0.9814551472663879
bio_2	15.918400000000002	0.98095703125
bio_2	16.0168	0.9804458618164062
bio_2	16.1152	0.9799212217330933
bio_2	16.2136	0.9793828129768372
bio_2	16.312	0.9788302779197693
bio_2	16.410400000000003	0.978263258934021
bio_2	16.5088	0.9776813983917236
bio_2	16.607200000000002	0.9770843386650085
bio_2	16.7056	0.9764716625213623
bio_2	16.804000000000002	0.9758430123329163
bio_2	16.9024	0.9751980304718018
bio_2	17.0008	0.9745362401008606
bio_2	17.099200000000003	0.9738572835922241
bio_2	17.1976	0.9731607437133789
bio_2	17.296	0.9724461436271667
bio_2	17.3944	0.9717130661010742
bio_2	17.492800000000003	0.9709610342979431
bio_2	17.5912	0.9701896905899048
bio_2	17.6896	0.9693984985351562
bio_2	17.788	0.9685869216918945
bio_2	17.886400000000002	0.967754602432251
bio_2	17.9848	0.9669009447097778
bio_2	18.0832	0.9660254716873169
bio_2	18.1816	0.96512770652771
bio_2	18.28	0.964207112789154
bio_2	18.3784	0.9632630944252014
bio_2	18.4768	0.9622952342033386
bio_2	18.575200000000002	0.9613028168678284
bio_2	18.6736	0.9602854251861572
bio_2	18.772	0.9592423439025879
bio_2	18.8704	0.9581730961799622
bio_2	18.9688	0.9570770263671875
bio_2	19.0672	0.9559535980224609
bio_2	19.1656	0.9548021554946899
bio_2	19.264000000000003	0.953622043132782
bio_2	19.3624	0.9524126648902893
bio_2	19.4608	0.9511733651161194
bio_2	19.5592	0.9499034881591797
bio_2	19.657600000000002	0.9486023187637329
bio_2	19.756	0.9472693204879761
bio_2	19.8544	0.9459036588668823
bio_2	19.952800000000003	0.9445047378540039
bio_2	20.0512	0.9430717825889587
bio_2	20.1496	0.9416041374206543
bio_2	20.248	0.9401010870933533
bio_2	20.346400000000003	0.9385617971420288
bio_2	20.4448	0.9369856715202332
bio_2	20.5432	0.9353718757629395
bio_2	20.6416	0.9337196350097656
bio_2	20.740000000000002	0.9320282936096191
bio_2	20.8384	0.9302969574928284
bio_2	20.9368	0.928524911403656
bio_2	21.035200000000003	0.92671138048172
bio_2	21.1336	0.9248555898666382
bio_2	21.232	0.922956645488739
bio_2	21.330400000000004	0.9210138320922852
bio_2	21.428800000000003	0.9190263748168945
bio_2	21.5272	0.9169933795928955
bio_2	21.6256	0.914914071559906
bio_2	21.724	0.9127876162528992
bio_2	21.822400000000002	0.9106132388114929
bio_2	21.9208	0.9083901047706604
bio_2	22.0192	0.90611732006073
bio_2	22.117600000000003	0.9037941694259644
bio_2	22.216	0.9014197587966919
bio_2	22.314400000000003	0.8989932537078857
bio_2	22.4128	0.8965139389038086
bio_2	22.511200000000002	0.8939809203147888
bio_2	22.6096	0.8913934230804443
bio_2	22.708	0.8887506723403931
bio_2	22.806400000000004	0.8860517740249634
bio_2	22.9048	0.883296012878418
bio_2	23.0032	0.8804826140403748
bio_2	23.1016	0.8776107430458069
bio_2	23.200000000000003	0.8746797442436218
bio_2	23.2984	0.8716887831687927
bio_2	23.3968	0.8686372637748718
bio_2	23.4952	0.8655242323875427
bio_2	23.593600000000002	0.8623491525650024
bio_2	23.692	0.8591113090515137
bio_2	23.7904	0.8558100461959839
bio_2	23.888800000000003	0.8524447083473206
bio_2	23.9872	0.8490146994590759
bio_2	24.0856	0.8455194234848022
bio_2	24.184	0.841958224773407
bio_2	24.282400000000003	0.8383306860923767
bio_2	24.3808	0.8346362113952637
bio_2	24.4792	0.8308743834495544
bio_2	24.5776	0.827044665813446
bio_2	24.676000000000002	0.8231467008590698
bio_2	24.7744	0.8191800713539124
bio_2	24.8728	0.8151444792747498
bio_2	24.971200000000003	0.8110396265983582
bio_2	25.0696	0.8068652749061584
bio_2	25.168	0.8026210069656372
bio_2	25.266400000000004	0.7983068823814392
bio_2	25.364800000000002	0.7939226031303406
bio_2	25.4632	0.7894681692123413
bio_2	25.5616	0.7849435210227966
bio_2	25.66	0.7803487181663513
bio_2	25.7584	0.7756838202476501
bio_2	25.8568	0.7709488868713379
bio_2	25.9552	0.7661441564559937
bio_2	26.053600000000003	0.7612698078155518
bio_2	26.152	0.7563261985778809
bio_2	26.250400000000003	0.7513136863708496
bio_2	26.3488	0.7462326288223267
bio_2	26.447200000000002	0.741083562374115
bio_2	26.5456	0.7358669638633728
bio_2	26.644	0.7305836081504822
bio_2	26.742400000000004	0.7252339124679565
bio_2	26.8408	0.7198187708854675
bio_2	26.9392	0.7143388986587524
bio_2	27.037599999999998	0.7087951898574829
bio_2	27.136000000000003	0.7031885981559753
bio_2	27.2344	0.6975201964378357
bio_2	27.3328	0.6917909383773804
bio_2	27.431200000000004	0.6860020160675049
bio_2	27.529600000000002	0.6818181872367859
bio_2	27.628	0.6814805865287781
bio_2	27.726400000000005	0.6811428666114807
bio_2	27.824799999999996	0.6808049082756042
bio_2	27.9232	0.6804668307304382
bio_2	28.0216	0.6801285147666931
bio_2	28.119999999999997	0.6797899603843689
bio_2	28.218400000000003	0.6794512867927551
bio_2	28.3168	0.679112434387207
bio_2	28.4152	0.6787733435630798
bio_2	28.513600000000004	0.6784340739250183
bio_2	28.612000000000002	0.6780946254730225
bio_2	28.7104	0.6777549982070923
bio_2	28.808799999999998	0.6774151921272278
bio_2	28.907200000000003	0.6770751476287842
bio_2	29.0056	0.676734983921051
bio_2	29.104	0.6763945817947388
bio_2	29.202400000000004	0.6760540008544922
bio_2	29.300800000000002	0.6757132411003113
bio_2	29.3992	0.675372302532196
bio_2	29.497600000000006	0.6750311851501465
bio_2	29.596000000000004	0.6746898293495178
bio_2	29.6944	0.6743483543395996
bio_2	29.7928	0.6740066409111023
bio_2	29.891199999999998	0.6736648082733154
bio_2	29.989600000000003	0.6733227372169495
bio_2	30.088	0.6729804873466492
bio_2	30.1864	0.6726380586624146
bio_2	30.284800000000004	0.6722954511642456
bio_2	30.383200000000002	0.6719526648521423
bio_2	30.4816	0.6716096997261047
bio_2	30.58	0.671266496181488
bio_2	30.678400000000003	0.6709231734275818
bio_2	30.7768	0.6705796718597412
bio_2	30.8752	0.6702359318733215
bio_2	30.973600000000005	0.6698920726776123
bio_2	31.072000000000003	0.669547975063324
bio_2	31.1704	0.6692036986351013
bio_2	31.268800000000006	0.6688593029975891
bio_2	31.367200000000004	0.6685146689414978
bio_2	31.465600000000002	0.6681698560714722
bio_2	31.564	0.667824923992157
bio_2	31.662400000000005	0.6674797534942627
bio_2	31.760800000000003	0.6671344041824341
bio_2	31.8592	0.6667888760566711
bio_2	31.9576	0.6664431691169739
bio_2	32.056	0.6660972833633423
bio_2	32.1544	0.6657512784004211
bio_2	32.2528	0.6654050350189209
bio_2	32.3512	0.6650586128234863
bio_2	32.449600000000004	0.6647120118141174
bio_2	32.548	0.6643652319908142
bio_2	32.6464	0.6640183329582214
bio_2	32.744800000000005	0.6636711955070496
bio_2	32.8432	0.6633238792419434
bio_2	32.9416	0.6629763841629028
bio_2	33.04	0.6626287698745728
bio_2	33.138400000000004	0.6622809171676636
bio_2	33.2368	0.6619329452514648
bio_2	33.3352	0.661584734916687
bio_2	33.433600000000006	0.6612364053726196
bio_2	33.532000000000004	0.6608878970146179
bio_2	33.6304	0.6605391502380371
bio_2	33.72880000000001	0.6601902842521667
bio_2	33.8272	0.6598412394523621
bio_2	33.9256	0.659492015838623
bio_2	34.024	0.6591426134109497
bio_2	34.1224	0.658793032169342
bio_2	34.220800000000004	0.6584433317184448
bio_2	34.3192	0.6580933928489685
bio_2	34.4176	0.6577433347702026
bio_2	34.516	0.6573930382728577
bio_2	34.6144	0.6570426225662231
bio_2	34.7128	0.6566920280456543
bio_2	34.8112	0.6563412547111511
bio_2	34.909600000000005	0.6559903025627136
bio_2	35.008	0.6556391716003418
bio_2	35.1064	0.6552879214286804
bio_2	35.204800000000006	0.6549364328384399
bio_2	35.303200000000004	0.6545848250389099
bio_2	35.4016	0.6542330384254456
bio_2	35.5	0.6538810729980469
bio_2	35.598400000000005	0.6535289287567139
bio_2	35.6968	0.6531766653060913
bio_2	35.7952	0.6528241634368896
bio_2	35.8936	0.6524715423583984
bio_2	35.992	0.6521187424659729
bio_2	36.0904	0.651765763759613
bio_2	36.1888	0.6514126658439636
bio_2	36.2872	0.6510593295097351
bio_2	36.385600000000004	0.650705873966217
bio_2	36.484	0.6503522396087646
bio_2	36.5824	0.6499984264373779
bio_2	36.680800000000005	0.6496444940567017
bio_2	36.7792	0.6492903232574463
bio_2	36.8776	0.6489360332489014
bio_2	36.976	0.6485815644264221
bio_2	37.074400000000004	0.6482269763946533
bio_2	37.1728	0.6478722095489502
bio_2	37.2712	0.6475172638893127
bio_2	37.369600000000005	0.647162139415741
bio_2	37.468	0.6468068957328796
bio_2	37.5664	0.6464514136314392
bio_2	37.66480000000001	0.6460958123207092
bio_2	37.7632	0.6457400918006897
bio_2	37.8616	0.6453841328620911
bio_2	37.96	0.6450280547142029
bio_2	38.0584	0.6446718573570251
bio_2	38.156800000000004	0.6443154215812683
bio_2	38.2552	0.6439588665962219
bio_2	38.3536	0.6436021327972412
bio_2	38.452	0.643245279788971
bio_2	38.5504	0.6428881883621216
bio_2	38.6488	0.6425310373306274
bio_2	38.7472	0.6421736478805542
bio_2	38.845600000000005	0.6418161392211914
bio_2	38.944	0.6414584517478943
bio_2	39.0424	0.6411006450653076
bio_2	39.140800000000006	0.6407426595687866
bio_2	39.239200000000004	0.6403844952583313
bio_2	39.3376	0.6400262117385864
bio_2	39.436	0.6396677494049072
bio_2	39.534400000000005	0.6393091082572937
bio_2	39.6328	0.6389503479003906
bio_2	39.7312	0.6385914087295532
bio_2	39.8296	0.6382323503494263
bio_2	39.928	0.637873113155365
bio_2	40.0264	0.6375137567520142
bio_2	40.1248	0.6371541619300842
bio_2	40.2232	0.6367945075035095
bio_2	40.321600000000004	0.6364346742630005
bio_2	40.42	0.6360746622085571
bio_2	40.5184	0.6357145309448242
bio_2	40.616800000000005	0.635354220867157
bio_2	40.7152	0.6349937319755554
bio_2	40.8136	0.6346331238746643
bio_2	40.912	0.6342723965644836
bio_2	41.010400000000004	0.6339114904403687
bio_2	41.1088	0.6335504055023193
bio_2	41.2072	0.6331892013549805
bio_2	41.305600000000005	0.6328278183937073
bio_2	41.404	0.6324663162231445
bio_2	41.5024	0.6321046352386475
bio_2	41.60080000000001	0.6317428350448608
bio_2	41.6992	0.6313809156417847
bio_2	41.7976	0.6310188174247742
bio_2	41.896	0.6306565403938293
bio_2	41.9944	0.630294144153595
bio_2	42.092800000000004	0.629931628704071
bio_2	42.1912	0.6295689344406128
bio_2	42.2896	0.6292060613632202
bio_2	42.388	0.6288430690765381
bio_2	42.4864	0.6284799575805664
bio_2	42.5848	0.6281166672706604
bio_2	42.6832	0.6277532577514648
bio_2	42.781600000000005	0.627389669418335
bio_2	42.88	0.6270259618759155
bio_2	42.9784	0.6266621351242065
bio_2	43.0768	0.6262981295585632
bio_2	43.1752	0.6259340047836304
bio_2	43.2736	0.6255697011947632
bio_2	43.372	0.6252052783966064
bio_2	43.4704	0.6248407363891602
bio_2	43.5688	0.6244760155677795
bio_2	43.6672	0.6241111755371094
bio_2	43.7656	0.6237462162971497
bio_2	43.864	0.6233810782432556
bio_2	43.9624	0.623015820980072
bio_2	44.0608	0.6226503849029541
bio_2	44.159200000000006	0.6222848296165466
bio_2	44.2576	0.6219191551208496
bio_2	44.356	0.6215533018112183
bio_2	44.4544	0.6211873292922974
bio_2	44.552800000000005	0.6208212375640869
bio_2	44.6512	0.6204550266265869
bio_2	44.749599999999994	0.6200886368751526
bio_2	44.848	0.6197221279144287
bio_2	44.9464	0.6193554401397705
bio_2	45.0448	0.6189886927604675
bio_2	45.1432	0.6186217665672302
bio_2	45.2416	0.6182546615600586
bio_2	45.339999999999996	0.6178874969482422
bio_2	45.4384	0.6175201535224915
bio_2	45.5368	0.6171526908874512
bio_2	45.635200000000005	0.6167851090431213
bio_2	45.733599999999996	0.6164173483848572
bio_2	45.832	0.6160495281219482
bio_2	45.9304	0.615681529045105
bio_2	46.028800000000004	0.6153134107589722
bio_2	46.1272	0.614945113658905
bio_2	46.2256	0.6145767569541931
bio_2	46.324	0.6142082214355469
bio_2	46.4224	0.6138395667076111
bio_2	46.5208	0.613470733165741
bio_2	46.619200000000006	0.6131018400192261
bio_2	46.7176	0.6127328276634216
bio_2	46.815999999999995	0.6123636364936829
bio_2	46.9144	0.6119943261146545
bio_2	47.0128	0.6116248965263367
bio_2	47.111200000000004	0.6112553477287292
bio_2	47.209599999999995	0.6108856201171875
bio_2	47.308	0.610515832901001
bio_2	47.4064	0.6101458668708801
bio_2	47.5048	0.6097758412361145
bio_2	47.6032	0.6094056367874146
bio_2	47.7016	0.609035313129425
bio_2	47.8	0.608664870262146
bio_2	47.8984	0.6082942485809326
bio_2	47.9968	0.6079235672950745
bio_2	48.095200000000006	0.6075527667999268
bio_2	48.193599999999996	0.6071817874908447
bio_2	48.292	0.6068107485771179
bio_2	48.3904	0.6064395308494568
bio_2	48.488800000000005	0.6060681939125061
bio_2	48.5872	0.6056967973709106
bio_2	48.6856	0.6053252220153809
bio_2	48.784	0.6049535274505615
bio_2	48.8824	0.6045817136764526
bio_2	48.9808	0.6042097806930542
bio_2	49.0792	0.6038377285003662
bio_2	49.177600000000005	0.6034655570983887
bio_2	49.275999999999996	0.6030932664871216
bio_2	49.3744	0.6027208566665649
bio_2	49.4728	0.6023483276367188
bio_2	49.571200000000005	0.6026060581207275
bio_2	49.6696	0.603104293346405
bio_2	49.768	0.6036023497581482
bio_2	49.8664	0.604100227355957
bio_2	49.964800000000004	0.6045978665351868
bio_2	50.0632	0.6050952672958374
bio_2	50.16160000000001	0.6055924296379089
bio_2	50.26	0.6060894131660461
bio_2	50.3584	0.6065861582756042
bio_2	50.4568	0.607082724571228
bio_2	50.555200000000006	0.6075789928436279
bio_2	50.653600000000004	0.6080751419067383
bio_2	50.751999999999995	0.6085709929466248
bio_2	50.8504	0.6090666055679321
bio_2	50.9488	0.6095620393753052
bio_2	51.047200000000004	0.6100572347640991
bio_2	51.1456	0.610552191734314
bio_2	51.244	0.6110469698905945
bio_2	51.3424	0.6115414500236511
bio_2	51.4408	0.6120357513427734
bio_2	51.5392	0.6125298142433167
bio_2	51.637600000000006	0.6130236387252808
bio_2	51.736	0.6135172247886658
bio_2	51.8344	0.6140105724334717
bio_2	51.9328	0.6145036816596985
bio_2	52.031200000000005	0.6149965524673462
bio_2	52.1296	0.6154892444610596
bio_2	52.228	0.6159816384315491
bio_2	52.3264	0.6164737939834595
bio_2	52.424800000000005	0.6169657707214355
bio_2	52.5232	0.6174574494361877
bio_2	52.62160000000001	0.6179488897323608
bio_2	52.72	0.6184401512145996
bio_2	52.8184	0.6189311146736145
bio_2	52.9168	0.6194218397140503
bio_2	53.0152	0.619912326335907
bio_2	53.113600000000005	0.6204025745391846
bio_2	53.211999999999996	0.6208925843238831
bio_2	53.3104	0.6213822960853577
bio_2	53.4088	0.6218717694282532
bio_2	53.507200000000005	0.6223610639572144
bio_2	53.6056	0.6228500604629517
bio_2	53.704	0.6233388185501099
bio_2	53.8024	0.623827338218689
bio_2	53.900800000000004	0.6243155598640442
bio_2	53.9992	0.6248036026954651
bio_2	54.09760000000001	0.6252913475036621
bio_2	54.196	0.6257787942886353
bio_2	54.2944	0.6262660622596741
bio_2	54.3928	0.626753032207489
bio_2	54.491200000000006	0.6272397637367249
bio_2	54.589600000000004	0.6277262568473816
bio_2	54.687999999999995	0.6282124519348145
bio_2	54.7864	0.6286984086036682
bio_2	54.8848	0.6291840672492981
bio_2	54.983200000000004	0.6296694874763489
bio_2	55.0816	0.6301546692848206
bio_2	55.18	0.6306395530700684
bio_2	55.2784	0.6311241984367371
bio_2	55.3768	0.6316086053848267
bio_2	55.4752	0.6320927143096924
bio_2	55.573600000000006	0.5852587223052979
bio_2	55.672	0.5201339721679688
bio_2	55.7704	0.4543176591396332
bio_2	55.8688	0.3900599777698517
bio_2	55.967200000000005	0.32940444350242615
bio_2	56.0656	0.3102787435054779
bio_2	56.164	0.3102787435054779
bio_2	56.2624	0.3102787435054779
bio_2	56.360800000000005	0.3102787435054779
bio_2	56.4592	0.3102787435054779
bio_2	56.55760000000001	0.3102787435054779
bio_2	56.656	0.3102787435054779
bio_2	56.7544	0.3102787435054779
bio_2	56.8528	0.3102787435054779
bio_2	56.9512	0.3102787435054779
bio_2	57.049600000000005	0.3102787435054779
bio_2	57.147999999999996	0.3102787435054779
bio_2	57.2464	0.3102787435054779
bio_2	57.3448	0.3102787435054779
bio_2	57.443200000000004	0.3102787435054779
bio_2	57.5416	0.3102787435054779
bio_2	57.64	0.3102787435054779
bio_2	57.7384	0.3102787435054779
bio_2	57.836800000000004	0.3102787435054779
bio_2	57.9352	0.3102787435054779
bio_2	58.03360000000001	0.3102787435054779
bio_2	58.132	0.3102787435054779
bio_2	58.2304	0.3102787435054779
bio_2	58.3288	0.3102787435054779
bio_2	58.427200000000006	0.3102787435054779
bio_2	58.525600000000004	0.3102787435054779
bio_2	58.623999999999995	0.3102787435054779
bio_2	58.7224	0.3102787435054779
bio_2	58.8208	0.3102787435054779
bio_2	58.919200000000004	0.3102787435054779
bio_2	59.0176	0.3102787435054779
bio_2	59.116	0.3102787435054779
bio_2	59.2144	0.3102787435054779
bio_2	59.3128	0.3102787435054779
bio_2	59.4112	0.3102787435054779
bio_2	59.509600000000006	0.3102787435054779
bio_2	59.608	0.3102787435054779
bio_2	59.7064	0.3102787435054779
bio_2	59.8048	0.3102787435054779
bio_2	59.903200000000005	0.3102787435054779
bio_2	60.0016	0.3102787435054779
bio_2	60.1	0.3102787435054779
