# Supplementary material for: Alien species revises systematic status: integrative species delimitation of two similar taxa of Symbrenthia Hübner, [1819] (Lepidoptera, Nymphalidae)
Source: PeerJ. 2023 Jan 30;11:e14644. doi: 10.7717/peerj.14644 (PMC9893915; doi:10.7717/peerj.14644)
Supplement: Supplemental Information 6 [file peerj-11-14644-s006.zip › SDM/early_stage/MAXENT/past_2012_output/plots/formosanus_0_bio_2_only.dat]

variable	x	y
bio_2	10.9	0.7950899004936218
bio_2	10.9984	0.7950899004936218
bio_2	11.0968	0.7950899004936218
bio_2	11.1952	0.7950899004936218
bio_2	11.2936	0.7950899004936218
bio_2	11.392	0.7950899004936218
bio_2	11.490400000000001	0.7950899004936218
bio_2	11.5888	0.7950899004936218
bio_2	11.6872	0.7950899004936218
bio_2	11.7856	0.7950899004936218
bio_2	11.884	0.7950899004936218
bio_2	11.9824	0.7950899004936218
bio_2	12.0808	0.7950899004936218
bio_2	12.1792	0.7950899004936218
bio_2	12.2776	0.7950899004936218
bio_2	12.376000000000001	0.7950899004936218
bio_2	12.474400000000001	0.7950899004936218
bio_2	12.5728	0.7950899004936218
bio_2	12.6712	0.7950899004936218
bio_2	12.7696	0.7950899004936218
bio_2	12.868	0.7950899004936218
bio_2	12.9664	0.7950899004936218
bio_2	13.0648	0.7950899004936218
bio_2	13.1632	0.7950899004936218
bio_2	13.261600000000001	0.7950899004936218
bio_2	13.36	0.7950899004936218
bio_2	13.458400000000001	0.7950899004936218
bio_2	13.5568	0.7950899004936218
bio_2	13.6552	0.7950899004936218
bio_2	13.7536	0.7950899004936218
bio_2	13.852	0.7950899004936218
bio_2	13.9504	0.7950899004936218
bio_2	14.0488	0.7950899004936218
bio_2	14.147200000000002	0.7950899004936218
bio_2	14.245600000000001	0.7950899004936218
bio_2	14.344000000000001	0.7950899004936218
bio_2	14.442400000000001	0.7950899004936218
bio_2	14.5408	0.7950899004936218
bio_2	14.6392	0.7950899004936218
bio_2	14.7376	0.7950899004936218
bio_2	14.836	0.7950899004936218
bio_2	14.9344	0.7950899004936218
bio_2	15.032800000000002	0.7944794297218323
bio_2	15.1312	0.7926398515701294
bio_2	15.229600000000001	0.7907881140708923
bio_2	15.328	0.7889242768287659
bio_2	15.426400000000001	0.7870482802391052
bio_2	15.5248	0.7851601839065552
bio_2	15.6232	0.783259928226471
bio_2	15.7216	0.7813475728034973
bio_2	15.82	0.7794230580329895
bio_2	15.918400000000002	0.7774865031242371
bio_2	16.0168	0.7755377888679504
bio_2	16.1152	0.7735769748687744
bio_2	16.2136	0.771604061126709
bio_2	16.312	0.7696191072463989
bio_2	16.410400000000003	0.7676220536231995
bio_2	16.5088	0.7656130194664001
bio_2	16.607200000000002	0.7635919451713562
bio_2	16.7056	0.7615588307380676
bio_2	16.804000000000002	0.759513795375824
bio_2	16.9024	0.7574568390846252
bio_2	17.0008	0.7553879022598267
bio_2	17.099200000000003	0.753307044506073
bio_2	17.1976	0.751214325428009
bio_2	17.296	0.7491097450256348
bio_2	17.3944	0.7469934225082397
bio_2	17.492800000000003	0.7448652982711792
bio_2	17.5912	0.7427254319190979
bio_2	17.6896	0.7405738234519958
bio_2	17.788	0.7384106516838074
bio_2	17.886400000000002	0.7362357974052429
bio_2	17.9848	0.734049379825592
bio_2	18.0832	0.7318514585494995
bio_2	18.1816	0.7296420931816101
bio_2	18.28	0.727421224117279
bio_2	18.3784	0.7251890301704407
bio_2	18.4768	0.7229455709457397
bio_2	18.575200000000002	0.7206907868385315
bio_2	18.6736	0.7184248566627502
bio_2	18.772	0.7161477208137512
bio_2	18.8704	0.713859498500824
bio_2	18.9688	0.7115603089332581
bio_2	19.0672	0.7092501521110535
bio_2	19.1656	0.706929087638855
bio_2	19.264000000000003	0.7045972347259521
bio_2	19.3624	0.7022546529769897
bio_2	19.4608	0.6999013423919678
bio_2	19.5592	0.6975374817848206
bio_2	19.657600000000002	0.6951631307601929
bio_2	19.756	0.6927783489227295
bio_2	19.8544	0.6903831958770752
bio_2	19.952800000000003	0.6879777908325195
bio_2	20.0512	0.685562252998352
bio_2	20.1496	0.6831365823745728
bio_2	20.248	0.680700957775116
bio_2	20.346400000000003	0.6782553791999817
bio_2	20.4448	0.6758000254631042
bio_2	20.5432	0.6733348965644836
bio_2	20.6416	0.670860230922699
bio_2	20.740000000000002	0.6683759689331055
bio_2	20.8384	0.6658823490142822
bio_2	20.9368	0.663379430770874
bio_2	21.035200000000003	0.6608672738075256
bio_2	21.1336	0.6583460569381714
bio_2	21.232	0.655815839767456
bio_2	21.330400000000004	0.6532767415046692
bio_2	21.428800000000003	0.6507288813591003
bio_2	21.5272	0.6481724381446838
bio_2	21.6256	0.6456074118614197
bio_2	21.724	0.643034040927887
bio_2	21.822400000000002	0.6404523849487305
bio_2	21.9208	0.6378625631332397
bio_2	22.0192	0.6352646946907043
bio_2	22.117600000000003	0.6326588988304138
bio_2	22.216	0.6300453543663025
bio_2	22.314400000000003	0.6274241805076599
bio_2	22.4128	0.6247954964637756
bio_2	22.511200000000002	0.6221594214439392
bio_2	22.6096	0.6195160746574402
bio_2	22.708	0.6168656349182129
bio_2	22.806400000000004	0.6142082810401917
bio_2	22.9048	0.6115440726280212
bio_2	23.0032	0.6088731288909912
bio_2	23.1016	0.6061956882476807
bio_2	23.200000000000003	0.6035118699073792
bio_2	23.2984	0.6008217930793762
bio_2	23.3968	0.598125696182251
bio_2	23.4952	0.5954235792160034
bio_2	23.593600000000002	0.5927156209945679
bio_2	23.692	0.5900020599365234
bio_2	23.7904	0.5872830152511597
bio_2	23.888800000000003	0.5845586061477661
bio_2	23.9872	0.5818290710449219
bio_2	24.0856	0.5790944695472717
bio_2	24.184	0.5763550400733948
bio_2	24.282400000000003	0.5736108422279358
bio_2	24.3808	0.5708621740341187
bio_2	24.4792	0.5681090950965881
bio_2	24.5776	0.5653517842292786
bio_2	24.676000000000002	0.562590479850769
bio_2	24.7744	0.5598252415657043
bio_2	24.8728	0.5570563077926636
bio_2	24.971200000000003	0.554283857345581
bio_2	25.0696	0.5515080094337463
bio_2	25.168	0.5487289428710938
bio_2	25.266400000000004	0.5459468364715576
bio_2	25.364800000000002	0.5431618094444275
bio_2	25.4632	0.5403741002082825
bio_2	25.5616	0.5375838875770569
bio_2	25.66	0.5347912907600403
bio_2	25.7584	0.5319965481758118
bio_2	25.8568	0.5291997790336609
bio_2	25.9552	0.526401162147522
bio_2	26.053600000000003	0.5236008763313293
bio_2	26.152	0.5207991003990173
bio_2	26.250400000000003	0.517996072769165
bio_2	26.3488	0.5151918530464172
bio_2	26.447200000000002	0.5123867392539978
bio_2	26.5456	0.5095807909965515
bio_2	26.644	0.5067743062973022
bio_2	26.742400000000004	0.5039673447608948
bio_2	26.8408	0.5011600852012634
bio_2	26.9392	0.4983528256416321
bio_2	27.037599999999998	0.4955456554889679
bio_2	27.136000000000003	0.4927387535572052
bio_2	27.2344	0.4899322986602783
bio_2	27.3328	0.4871264696121216
bio_2	27.431200000000004	0.4843214750289917
bio_2	27.529600000000002	0.48236083984375
bio_2	27.628	0.48236083984375
bio_2	27.726400000000005	0.48236083984375
bio_2	27.824799999999996	0.48236083984375
bio_2	27.9232	0.48236083984375
bio_2	28.0216	0.48236083984375
bio_2	28.119999999999997	0.48236083984375
bio_2	28.218400000000003	0.48236083984375
bio_2	28.3168	0.48236083984375
bio_2	28.4152	0.48236083984375
bio_2	28.513600000000004	0.48236083984375
bio_2	28.612000000000002	0.48236083984375
bio_2	28.7104	0.48236083984375
bio_2	28.808799999999998	0.48236083984375
bio_2	28.907200000000003	0.48236083984375
bio_2	29.0056	0.48236083984375
bio_2	29.104	0.48236083984375
bio_2	29.202400000000004	0.48236083984375
bio_2	29.300800000000002	0.48236083984375
bio_2	29.3992	0.48236083984375
bio_2	29.497600000000006	0.48236083984375
bio_2	29.596000000000004	0.48236083984375
bio_2	29.6944	0.48236083984375
bio_2	29.7928	0.48236083984375
bio_2	29.891199999999998	0.48236083984375
bio_2	29.989600000000003	0.48236083984375
bio_2	30.088	0.48236083984375
bio_2	30.1864	0.48236083984375
bio_2	30.284800000000004	0.48236083984375
bio_2	30.383200000000002	0.48236083984375
bio_2	30.4816	0.48236083984375
bio_2	30.58	0.48236083984375
bio_2	30.678400000000003	0.48236083984375
bio_2	30.7768	0.48236083984375
bio_2	30.8752	0.48236083984375
bio_2	30.973600000000005	0.48236083984375
bio_2	31.072000000000003	0.48236083984375
bio_2	31.1704	0.48236083984375
bio_2	31.268800000000006	0.48236083984375
bio_2	31.367200000000004	0.48236083984375
bio_2	31.465600000000002	0.48236083984375
bio_2	31.564	0.48236083984375
bio_2	31.662400000000005	0.48236083984375
bio_2	31.760800000000003	0.48236083984375
bio_2	31.8592	0.48236083984375
bio_2	31.9576	0.48236083984375
bio_2	32.056	0.48236083984375
bio_2	32.1544	0.48236083984375
bio_2	32.2528	0.48236083984375
bio_2	32.3512	0.48236083984375
bio_2	32.449600000000004	0.48236083984375
bio_2	32.548	0.48236083984375
bio_2	32.6464	0.48236083984375
bio_2	32.744800000000005	0.48236083984375
bio_2	32.8432	0.48236083984375
bio_2	32.9416	0.48236083984375
bio_2	33.04	0.48236083984375
bio_2	33.138400000000004	0.48236083984375
bio_2	33.2368	0.48236083984375
bio_2	33.3352	0.48236083984375
bio_2	33.433600000000006	0.48236083984375
bio_2	33.532000000000004	0.48236083984375
bio_2	33.6304	0.48236083984375
bio_2	33.72880000000001	0.48236083984375
bio_2	33.8272	0.48236083984375
bio_2	33.9256	0.48236083984375
bio_2	34.024	0.48236083984375
bio_2	34.1224	0.48236083984375
bio_2	34.220800000000004	0.48236083984375
bio_2	34.3192	0.48236083984375
bio_2	34.4176	0.48236083984375
bio_2	34.516	0.48236083984375
bio_2	34.6144	0.48236083984375
bio_2	34.7128	0.48236083984375
bio_2	34.8112	0.48236083984375
bio_2	34.909600000000005	0.48236083984375
bio_2	35.008	0.48236083984375
bio_2	35.1064	0.48236083984375
bio_2	35.204800000000006	0.48236083984375
bio_2	35.303200000000004	0.48236083984375
bio_2	35.4016	0.48236083984375
bio_2	35.5	0.48236083984375
bio_2	35.598400000000005	0.48236083984375
bio_2	35.6968	0.48236083984375
bio_2	35.7952	0.48236083984375
bio_2	35.8936	0.48236083984375
bio_2	35.992	0.48236083984375
bio_2	36.0904	0.48236083984375
bio_2	36.1888	0.48236083984375
bio_2	36.2872	0.48236083984375
bio_2	36.385600000000004	0.48236083984375
bio_2	36.484	0.48236083984375
bio_2	36.5824	0.48236083984375
bio_2	36.680800000000005	0.48236083984375
bio_2	36.7792	0.48236083984375
bio_2	36.8776	0.48236083984375
bio_2	36.976	0.48236083984375
bio_2	37.074400000000004	0.48236083984375
bio_2	37.1728	0.48236083984375
bio_2	37.2712	0.48236083984375
bio_2	37.369600000000005	0.48236083984375
bio_2	37.468	0.48236083984375
bio_2	37.5664	0.48236083984375
bio_2	37.66480000000001	0.48236083984375
bio_2	37.7632	0.48236083984375
bio_2	37.8616	0.48236083984375
bio_2	37.96	0.48236083984375
bio_2	38.0584	0.48236083984375
bio_2	38.156800000000004	0.48236083984375
bio_2	38.2552	0.48236083984375
bio_2	38.3536	0.48236083984375
bio_2	38.452	0.48236083984375
bio_2	38.5504	0.48236083984375
bio_2	38.6488	0.48236083984375
bio_2	38.7472	0.48236083984375
bio_2	38.845600000000005	0.48236083984375
bio_2	38.944	0.48236083984375
bio_2	39.0424	0.48236083984375
bio_2	39.140800000000006	0.48236083984375
bio_2	39.239200000000004	0.48236083984375
bio_2	39.3376	0.48236083984375
bio_2	39.436	0.48236083984375
bio_2	39.534400000000005	0.48236083984375
bio_2	39.6328	0.48236083984375
bio_2	39.7312	0.48236083984375
bio_2	39.8296	0.48236083984375
bio_2	39.928	0.48236083984375
bio_2	40.0264	0.48236083984375
bio_2	40.1248	0.48236083984375
bio_2	40.2232	0.48236083984375
bio_2	40.321600000000004	0.48236083984375
bio_2	40.42	0.48236083984375
bio_2	40.5184	0.48236083984375
bio_2	40.616800000000005	0.48236083984375
bio_2	40.7152	0.48236083984375
bio_2	40.8136	0.48236083984375
bio_2	40.912	0.48236083984375
bio_2	41.010400000000004	0.48236083984375
bio_2	41.1088	0.48236083984375
bio_2	41.2072	0.48236083984375
bio_2	41.305600000000005	0.48236083984375
bio_2	41.404	0.48236083984375
bio_2	41.5024	0.48236083984375
bio_2	41.60080000000001	0.48236083984375
bio_2	41.6992	0.48236083984375
bio_2	41.7976	0.48236083984375
bio_2	41.896	0.48236083984375
bio_2	41.9944	0.48236083984375
bio_2	42.092800000000004	0.48236083984375
bio_2	42.1912	0.48236083984375
bio_2	42.2896	0.48236083984375
bio_2	42.388	0.48236083984375
bio_2	42.4864	0.48236083984375
bio_2	42.5848	0.48236083984375
bio_2	42.6832	0.48236083984375
bio_2	42.781600000000005	0.48236083984375
bio_2	42.88	0.48236083984375
bio_2	42.9784	0.48236083984375
bio_2	43.0768	0.48236083984375
bio_2	43.1752	0.48236083984375
bio_2	43.2736	0.48236083984375
bio_2	43.372	0.48236083984375
bio_2	43.4704	0.48236083984375
bio_2	43.5688	0.48236083984375
bio_2	43.6672	0.48236083984375
bio_2	43.7656	0.48236083984375
bio_2	43.864	0.48236083984375
bio_2	43.9624	0.48236083984375
bio_2	44.0608	0.48236083984375
bio_2	44.159200000000006	0.48236083984375
bio_2	44.2576	0.48236083984375
bio_2	44.356	0.48236083984375
bio_2	44.4544	0.48236083984375
bio_2	44.552800000000005	0.48236083984375
bio_2	44.6512	0.48236083984375
bio_2	44.749599999999994	0.48236083984375
bio_2	44.848	0.48236083984375
bio_2	44.9464	0.48236083984375
bio_2	45.0448	0.48236083984375
bio_2	45.1432	0.48236083984375
bio_2	45.2416	0.48236083984375
bio_2	45.339999999999996	0.48236083984375
bio_2	45.4384	0.48236083984375
bio_2	45.5368	0.48236083984375
bio_2	45.635200000000005	0.48236083984375
bio_2	45.733599999999996	0.48236083984375
bio_2	45.832	0.48236083984375
bio_2	45.9304	0.48236083984375
bio_2	46.028800000000004	0.48236083984375
bio_2	46.1272	0.48236083984375
bio_2	46.2256	0.48236083984375
bio_2	46.324	0.48236083984375
bio_2	46.4224	0.48236083984375
bio_2	46.5208	0.48236083984375
bio_2	46.619200000000006	0.48236083984375
bio_2	46.7176	0.48236083984375
bio_2	46.815999999999995	0.48236083984375
bio_2	46.9144	0.48236083984375
bio_2	47.0128	0.48236083984375
bio_2	47.111200000000004	0.48236083984375
bio_2	47.209599999999995	0.48236083984375
bio_2	47.308	0.48236083984375
bio_2	47.4064	0.48236083984375
bio_2	47.5048	0.48236083984375
bio_2	47.6032	0.48236083984375
bio_2	47.7016	0.48236083984375
bio_2	47.8	0.48236083984375
bio_2	47.8984	0.48236083984375
bio_2	47.9968	0.48236083984375
bio_2	48.095200000000006	0.48236083984375
bio_2	48.193599999999996	0.48236083984375
bio_2	48.292	0.48236083984375
bio_2	48.3904	0.48236083984375
bio_2	48.488800000000005	0.48236083984375
bio_2	48.5872	0.48236083984375
bio_2	48.6856	0.48236083984375
bio_2	48.784	0.48236083984375
bio_2	48.8824	0.48236083984375
bio_2	48.9808	0.48236083984375
bio_2	49.0792	0.48236083984375
bio_2	49.177600000000005	0.48236083984375
bio_2	49.275999999999996	0.48236083984375
bio_2	49.3744	0.48236083984375
bio_2	49.4728	0.48236083984375
bio_2	49.571200000000005	0.48358091711997986
bio_2	49.6696	0.48526737093925476
bio_2	49.768	0.4869541525840759
bio_2	49.8664	0.48864123225212097
bio_2	49.964800000000004	0.4903285801410675
bio_2	50.0632	0.49201613664627075
bio_2	50.16160000000001	0.49370381236076355
bio_2	50.26	0.49539169669151306
bio_2	50.3584	0.4970797002315521
bio_2	50.4568	0.49876776337623596
bio_2	50.555200000000006	0.5004558563232422
bio_2	50.653600000000004	0.502143919467926
bio_2	50.751999999999995	0.5038319826126099
bio_2	50.8504	0.5055199265480042
bio_2	50.9488	0.5072076916694641
bio_2	51.047200000000004	0.5088953375816345
bio_2	51.1456	0.5105828046798706
bio_2	51.244	0.5122700333595276
bio_2	51.3424	0.5139569640159607
bio_2	51.4408	0.5156435370445251
bio_2	51.5392	0.5173298120498657
bio_2	51.637600000000006	0.5190156698226929
bio_2	51.736	0.5207011103630066
bio_2	51.8344	0.5223860740661621
bio_2	51.9328	0.5240705013275146
bio_2	52.031200000000005	0.5257543921470642
bio_2	52.1296	0.527437686920166
bio_2	52.228	0.5291203856468201
bio_2	52.3264	0.5308024287223816
bio_2	52.424800000000005	0.5324837565422058
bio_2	52.5232	0.5341643691062927
bio_2	52.62160000000001	0.5358441472053528
bio_2	52.72	0.5375231504440308
bio_2	52.8184	0.5392013192176819
bio_2	52.9168	0.5408785939216614
bio_2	53.0152	0.5425549149513245
bio_2	53.113600000000005	0.5442302823066711
bio_2	53.211999999999996	0.5459046959877014
bio_2	53.3104	0.5475779175758362
bio_2	53.4088	0.5492501854896545
bio_2	53.507200000000005	0.5509213805198669
bio_2	53.6056	0.5525913834571838
bio_2	53.704	0.5542601943016052
bio_2	53.8024	0.5559277534484863
bio_2	53.900800000000004	0.5575941205024719
bio_2	53.9992	0.5592591166496277
bio_2	54.09760000000001	0.5609228610992432
bio_2	54.196	0.562585175037384
bio_2	54.2944	0.5642461180686951
bio_2	54.3928	0.5659056305885315
bio_2	54.491200000000006	0.5675636529922485
bio_2	54.589600000000004	0.5692201256752014
bio_2	54.687999999999995	0.5708751082420349
bio_2	54.7864	0.5725284814834595
bio_2	54.8848	0.5741802453994751
bio_2	54.983200000000004	0.575830340385437
bio_2	55.0816	0.5774787664413452
bio_2	55.18	0.5791254043579102
bio_2	55.2784	0.5807703733444214
bio_2	55.3768	0.5824134945869446
bio_2	55.4752	0.5840548276901245
bio_2	55.573600000000006	0.5364081859588623
bio_2	55.672	0.471244215965271
bio_2	55.7704	0.40704581141471863
bio_2	55.8688	0.3458723723888397
bio_2	55.967200000000005	0.28940534591674805
bio_2	56.0656	0.2718445360660553
bio_2	56.164	0.2718445360660553
bio_2	56.2624	0.2718445360660553
bio_2	56.360800000000005	0.2718445360660553
bio_2	56.4592	0.2718445360660553
bio_2	56.55760000000001	0.2718445360660553
bio_2	56.656	0.2718445360660553
bio_2	56.7544	0.2718445360660553
bio_2	56.8528	0.2718445360660553
bio_2	56.9512	0.2718445360660553
bio_2	57.049600000000005	0.2718445360660553
bio_2	57.147999999999996	0.2718445360660553
bio_2	57.2464	0.2718445360660553
bio_2	57.3448	0.2718445360660553
bio_2	57.443200000000004	0.2718445360660553
bio_2	57.5416	0.2718445360660553
bio_2	57.64	0.2718445360660553
bio_2	57.7384	0.2718445360660553
bio_2	57.836800000000004	0.2718445360660553
bio_2	57.9352	0.2718445360660553
bio_2	58.03360000000001	0.2718445360660553
bio_2	58.132	0.2718445360660553
bio_2	58.2304	0.2718445360660553
bio_2	58.3288	0.2718445360660553
bio_2	58.427200000000006	0.2718445360660553
bio_2	58.525600000000004	0.2718445360660553
bio_2	58.623999999999995	0.2718445360660553
bio_2	58.7224	0.2718445360660553
bio_2	58.8208	0.2718445360660553
bio_2	58.919200000000004	0.2718445360660553
bio_2	59.0176	0.2718445360660553
bio_2	59.116	0.2718445360660553
bio_2	59.2144	0.2718445360660553
bio_2	59.3128	0.2718445360660553
bio_2	59.4112	0.2718445360660553
bio_2	59.509600000000006	0.2718445360660553
bio_2	59.608	0.2718445360660553
bio_2	59.7064	0.2718445360660553
bio_2	59.8048	0.2718445360660553
bio_2	59.903200000000005	0.2718445360660553
bio_2	60.0016	0.2718445360660553
bio_2	60.1	0.2718445360660553
