# Supplementary material for: Alien species revises systematic status: integrative species delimitation of two similar taxa of Symbrenthia Hübner, [1819] (Lepidoptera, Nymphalidae)
Source: PeerJ. 2023 Jan 30;11:e14644. doi: 10.7717/peerj.14644 (PMC9893915; doi:10.7717/peerj.14644)
Supplement: Supplemental Information 6 [file peerj-11-14644-s006.zip › SDM/early_stage/MAXENT/past_2012_output/plots/formosanus_0_bio_8.dat]

variable	x	y
bio_8	41.7	0.37671977281570435
bio_8	42.235200000000006	0.37671977281570435
bio_8	42.7704	0.37671977281570435
bio_8	43.305600000000005	0.37671977281570435
bio_8	43.8408	0.37671977281570435
bio_8	44.376000000000005	0.37671977281570435
bio_8	44.9112	0.37671977281570435
bio_8	45.446400000000004	0.37671977281570435
bio_8	45.9816	0.37671977281570435
bio_8	46.5168	0.37671977281570435
bio_8	47.05200000000001	0.37671977281570435
bio_8	47.5872	0.37671977281570435
bio_8	48.122400000000006	0.37671977281570435
bio_8	48.6576	0.37671977281570435
bio_8	49.192800000000005	0.37671977281570435
bio_8	49.728	0.37671977281570435
bio_8	50.263200000000005	0.37671977281570435
bio_8	50.7984	0.37671977281570435
bio_8	51.333600000000004	0.37671977281570435
bio_8	51.86880000000001	0.37671977281570435
bio_8	52.404	0.37671977281570435
bio_8	52.9392	0.37671977281570435
bio_8	53.4744	0.37671977281570435
bio_8	54.009600000000006	0.37671977281570435
bio_8	54.5448	0.37671977281570435
bio_8	55.080000000000005	0.37671977281570435
bio_8	55.6152	0.37671977281570435
bio_8	56.150400000000005	0.37671977281570435
bio_8	56.68560000000001	0.37671977281570435
bio_8	57.220800000000004	0.37671977281570435
bio_8	57.756	0.37671977281570435
bio_8	58.2912	0.37671977281570435
bio_8	58.82640000000001	0.37671977281570435
bio_8	59.36160000000001	0.37671977281570435
bio_8	59.896800000000006	0.37671977281570435
bio_8	60.432	0.37671977281570435
bio_8	60.967200000000005	0.37671977281570435
bio_8	61.50240000000001	0.37671977281570435
bio_8	62.037600000000005	0.37671977281570435
bio_8	62.5728	0.37671977281570435
bio_8	63.108000000000004	0.37671977281570435
bio_8	63.64320000000001	0.37671977281570435
bio_8	64.17840000000001	0.376833975315094
bio_8	64.71360000000001	0.3771786391735077
bio_8	65.2488	0.37752631306648254
bio_8	65.784	0.3778769373893738
bio_8	66.3192	0.37823060154914856
bio_8	66.8544	0.3785872161388397
bio_8	67.3896	0.37894687056541443
bio_8	67.9248	0.3793095052242279
bio_8	68.46000000000001	0.37967514991760254
bio_8	68.99520000000001	0.38004377484321594
bio_8	69.5304	0.3804154396057129
bio_8	70.0656	0.380790114402771
bio_8	70.6008	0.38116779923439026
bio_8	71.13600000000001	0.38154852390289307
bio_8	71.6712	0.38193225860595703
bio_8	72.2064	0.38231900334358215
bio_8	72.7416	0.3827087879180908
bio_8	73.27680000000001	0.38310161232948303
bio_8	73.81200000000001	0.3834974765777588
bio_8	74.34720000000002	0.3838963508605957
bio_8	74.8824	0.38429829478263855
bio_8	75.41760000000001	0.38470324873924255
bio_8	75.9528	0.3851112723350525
bio_8	76.488	0.38552233576774597
bio_8	77.0232	0.3859364688396454
bio_8	77.5584	0.38635364174842834
bio_8	78.09360000000001	0.38677385449409485
bio_8	78.62880000000001	0.3871971368789673
bio_8	79.164	0.38762348890304565
bio_8	79.6992	0.38805291056632996
bio_8	80.2344	0.3884854018688202
bio_8	80.76960000000001	0.38892096281051636
bio_8	81.3048	0.38935959339141846
bio_8	81.84	0.3898012936115265
bio_8	82.3752	0.39024609327316284
bio_8	82.91040000000001	0.3906939625740051
bio_8	83.44560000000001	0.39114493131637573
bio_8	83.98080000000002	0.39159899950027466
bio_8	84.516	0.3920561373233795
bio_8	85.05120000000001	0.3925163745880127
bio_8	85.5864	0.3929797112941742
bio_8	86.1216	0.393446147441864
bio_8	86.6568	0.39391568303108215
bio_8	87.19200000000001	0.394388347864151
bio_8	87.72720000000001	0.39486411213874817
bio_8	88.26240000000001	0.39534297585487366
bio_8	88.79760000000002	0.39582496881484985
bio_8	89.3328	0.39631006121635437
bio_8	89.86800000000001	0.3967982828617096
bio_8	90.4032	0.3972896337509155
bio_8	90.9384	0.39778411388397217
bio_8	91.4736	0.3982817232608795
bio_8	92.00880000000001	0.3987824618816376
bio_8	92.54400000000001	0.39928632974624634
bio_8	93.07920000000001	0.3997933566570282
bio_8	93.6144	0.4003034830093384
bio_8	94.1496	0.40081679821014404
bio_8	94.6848	0.401333212852478
bio_8	95.22000000000001	0.4018528163433075
bio_8	95.7552	0.40237554907798767
bio_8	96.2904	0.40290144085884094
bio_8	96.82560000000001	0.4034304916858673
bio_8	97.36080000000001	0.4039627015590668
bio_8	97.89600000000002	0.40449807047843933
bio_8	98.4312	0.405036598443985
bio_8	98.96640000000001	0.4055783152580261
bio_8	99.50160000000001	0.40612319111824036
bio_8	100.0368	0.4066712260246277
bio_8	100.572	0.4072224199771881
bio_8	101.1072	0.4077768325805664
bio_8	101.64240000000001	0.4083344042301178
bio_8	102.17760000000001	0.4088951349258423
bio_8	102.71280000000002	0.40945908427238464
bio_8	103.24800000000002	0.4100262224674225
bio_8	103.78320000000001	0.4105965197086334
bio_8	104.31840000000001	0.41117000579833984
bio_8	104.8536	0.41174671053886414
bio_8	105.3888	0.4123266041278839
bio_8	105.924	0.41290971636772156
bio_8	106.45920000000001	0.4134959876537323
bio_8	106.99440000000001	0.4140854775905609
bio_8	107.5296	0.4146781861782074
bio_8	108.0648	0.41527408361434937
bio_8	108.60000000000001	0.4158731698989868
bio_8	109.13520000000001	0.4164755046367645
bio_8	109.67040000000001	0.4170810282230377
bio_8	110.2056	0.4176897704601288
bio_8	110.74080000000001	0.4183017313480377
bio_8	111.276	0.4189169406890869
bio_8	111.81120000000001	0.4195353388786316
bio_8	112.34640000000002	0.42015695571899414
bio_8	112.8816	0.42078179121017456
bio_8	113.41680000000001	0.42140987515449524
bio_8	113.952	0.4220411777496338
bio_8	114.48720000000002	0.4226756989955902
bio_8	115.0224	0.4233134388923645
bio_8	115.55760000000001	0.42395445704460144
bio_8	116.09280000000001	0.42459866404533386
bio_8	116.628	0.42524611949920654
bio_8	117.16320000000002	0.4258968234062195
bio_8	117.6984	0.4265507459640503
bio_8	118.23360000000001	0.42720791697502136
bio_8	118.7688	0.4278683364391327
bio_8	119.304	0.4285319745540619
bio_8	119.83920000000002	0.42919889092445374
bio_8	120.37440000000001	0.42986899614334106
bio_8	120.90960000000001	0.4305424094200134
bio_8	121.4448	0.43121904134750366
bio_8	121.98	0.43189892172813416
bio_8	122.51520000000002	0.4325820207595825
bio_8	123.05040000000001	0.43326839804649353
bio_8	123.58560000000001	0.4339580237865448
bio_8	124.1208	0.43465089797973633
bio_8	124.656	0.4353470206260681
bio_8	125.19120000000001	0.43604639172554016
bio_8	125.72640000000001	0.43674904108047485
bio_8	126.26160000000002	0.4374549090862274
bio_8	126.7968	0.4381640553474426
bio_8	127.33200000000001	0.4388764500617981
bio_8	127.86720000000001	0.4395920932292938
bio_8	128.4024	0.4403109848499298
bio_8	128.9376	0.44103315472602844
bio_8	129.4728	0.44175854325294495
bio_8	130.00800000000004	0.4424872100353241
bio_8	130.5432	0.4432191252708435
bio_8	131.07840000000002	0.4439542889595032
bio_8	131.61360000000002	0.4446927309036255
bio_8	132.1488	0.44543442130088806
bio_8	132.68400000000003	0.4461793601512909
bio_8	133.2192	0.4469275176525116
bio_8	133.75440000000003	0.44767898321151733
bio_8	134.2896	0.44843366742134094
bio_8	134.8248	0.4491916298866272
bio_8	135.36	0.4499528408050537
bio_8	135.89520000000002	0.4507173001766205
bio_8	136.43040000000002	0.4514850080013275
bio_8	136.9656	0.4522559642791748
bio_8	137.50080000000003	0.45303013920783997
bio_8	138.036	0.4538075923919678
bio_8	138.57120000000003	0.4545883238315582
bio_8	139.1064	0.45537224411964417
bio_8	139.6416	0.45615944266319275
bio_8	140.17680000000001	0.4569498896598816
bio_8	140.71200000000002	0.4577435553073883
bio_8	141.24720000000002	0.4585404694080353
bio_8	141.7824	0.4593406021595001
bio_8	142.31760000000003	0.4601440131664276
bio_8	142.8528	0.460950642824173
bio_8	143.38800000000003	0.4617604911327362
bio_8	143.9232	0.4625735878944397
bio_8	144.4584	0.46338990330696106
bio_8	144.99360000000001	0.4642094671726227
bio_8	145.5288	0.4650322198867798
bio_8	146.06400000000002	0.46585822105407715
bio_8	146.5992	0.4666874408721924
bio_8	147.13440000000003	0.4675198793411255
bio_8	147.6696	0.46835553646087646
bio_8	148.2048	0.4691943824291229
bio_8	148.74	0.47003647685050964
bio_8	149.2752	0.47088176012039185
bio_8	149.81040000000002	0.47173020243644714
bio_8	150.3456	0.4725818932056427
bio_8	150.88080000000002	0.47343677282333374
bio_8	151.416	0.47429487109184265
bio_8	151.95120000000003	0.47515612840652466
bio_8	152.4864	0.47602057456970215
bio_8	153.0216	0.4768882393836975
bio_8	153.5568	0.4777590334415436
bio_8	154.092	0.47863301634788513
bio_8	154.62720000000002	0.47951018810272217
bio_8	155.1624	0.4803905189037323
bio_8	155.69760000000002	0.4812740385532379
bio_8	156.2328	0.48216068744659424
bio_8	156.76800000000003	0.48305052518844604
bio_8	157.3032	0.48394349217414856
bio_8	157.8384	0.4848395586013794
bio_8	158.3736	0.4857388138771057
bio_8	158.90879999999999	0.4866412281990051
bio_8	159.44400000000002	0.48754674196243286
bio_8	159.97920000000002	0.4884554147720337
bio_8	160.51440000000002	0.48936718702316284
bio_8	161.0496	0.4902820587158203
bio_8	161.58480000000003	0.4912000298500061
bio_8	162.12	0.492121160030365
bio_8	162.6552	0.4930453598499298
bio_8	163.1904	0.49397265911102295
bio_8	163.72560000000001	0.4949030578136444
bio_8	164.26080000000002	0.4958365261554718
bio_8	164.79600000000002	0.4967730641365051
bio_8	165.33120000000002	0.4977126717567444
bio_8	165.8664	0.4986553192138672
bio_8	166.4016	0.4996010661125183
bio_8	166.9368	0.500549852848053
bio_8	167.47200000000004	0.5015016794204712
bio_8	168.0072	0.502456545829773
bio_8	168.54240000000001	0.5034143924713135
bio_8	169.07760000000002	0.5043753385543823
bio_8	169.61280000000002	0.5053392052650452
bio_8	170.14800000000002	0.5063061714172363
bio_8	170.6832	0.5072761178016663
bio_8	171.21840000000003	0.5082489848136902
bio_8	171.7536	0.5092248916625977
bio_8	172.28880000000004	0.5102037787437439
bio_8	172.824	0.5111856460571289
bio_8	173.3592	0.5121704339981079
bio_8	173.89440000000002	0.5131582021713257
bio_8	174.4296	0.5141488909721375
bio_8	174.96480000000003	0.5151425004005432
bio_8	175.5	0.5161390900611877
bio_8	176.03520000000003	0.5171385407447815
bio_8	176.5704	0.5181409120559692
bio_8	177.10559999999998	0.519146203994751
bio_8	177.6408	0.5201542973518372
bio_8	178.176	0.5211653113365173
bio_8	178.71120000000002	0.5221792459487915
bio_8	179.24640000000005	0.5231959819793701
bio_8	179.78160000000003	0.524215579032898
bio_8	180.3168	0.525238037109375
bio_8	180.85199999999998	0.5262632966041565
bio_8	181.3872	0.5272914171218872
bio_8	181.92240000000004	0.5283222794532776
bio_8	182.4576	0.5293559432029724
bio_8	182.99280000000005	0.5303924083709717
bio_8	183.52800000000002	0.5314316749572754
bio_8	184.0632	0.5324736833572388
bio_8	184.59840000000003	0.5335184335708618
bio_8	185.1336	0.5345659255981445
bio_8	185.66880000000003	0.5356160998344421
bio_8	186.204	0.5366690158843994
bio_8	186.73920000000004	0.5377246737480164
bio_8	187.2744	0.5387830138206482
bio_8	187.8096	0.5398440361022949
bio_8	188.34480000000002	0.5409076809883118
bio_8	188.88	0.5419740080833435
bio_8	189.41520000000003	0.5430429577827454
bio_8	189.9504	0.5441145300865173
bio_8	190.48560000000003	0.5451887249946594
bio_8	191.0208	0.5462655425071716
bio_8	191.55599999999998	0.5473449230194092
bio_8	192.09120000000001	0.5484268665313721
bio_8	192.62640000000005	0.5495113730430603
bio_8	193.16160000000002	0.5505984425544739
bio_8	193.6968	0.551688015460968
bio_8	194.23200000000003	0.5527801513671875
bio_8	194.7672	0.5538747310638428
bio_8	195.30240000000003	0.5549718737602234
bio_8	195.8376	0.5560714602470398
bio_8	196.37280000000004	0.557173490524292
bio_8	196.90800000000002	0.55827796459198
bio_8	197.4432	0.559384822845459
bio_8	197.97840000000002	0.5604941248893738
bio_8	198.5136	0.5616058707237244
bio_8	199.04880000000003	0.5627199411392212
bio_8	199.584	0.563836395740509
bio_8	200.11920000000003	0.5649552345275879
bio_8	200.6544	0.5660763382911682
bio_8	201.18959999999998	0.5671998262405396
bio_8	201.72480000000002	0.5683255195617676
bio_8	202.26	0.5694535374641418
bio_8	202.79520000000002	0.5705838799476624
bio_8	203.33040000000005	0.5717164278030396
bio_8	203.86560000000003	0.5728511810302734
bio_8	204.4008	0.5739881992340088
bio_8	204.93599999999998	0.575127363204956
bio_8	205.4712	0.57626873254776
bio_8	206.00640000000004	0.5774122476577759
bio_8	206.54160000000002	0.5785579085350037
bio_8	207.07680000000005	0.5797057151794434
bio_8	207.61200000000002	0.5808556079864502
bio_8	208.1472	0.5820075869560242
bio_8	208.68240000000003	0.5831616520881653
bio_8	209.2176	0.5843177437782288
bio_8	209.75280000000004	0.5854759216308594
bio_8	210.288	0.5866360068321228
bio_8	210.82320000000004	0.5877981781959534
bio_8	211.35840000000002	0.5889622569084167
bio_8	211.8936	0.5901283621788025
bio_8	212.42880000000002	0.5912963151931763
bio_8	212.964	0.5924662351608276
bio_8	213.49920000000003	0.5936380624771118
bio_8	214.0344	0.5948116779327393
bio_8	214.56960000000004	0.5959872007369995
bio_8	215.1048	0.5971645712852478
bio_8	215.64000000000004	0.5983437299728394
bio_8	216.17520000000002	0.599524736404419
bio_8	216.71040000000005	0.6007074117660522
bio_8	217.24560000000002	0.6018919348716736
bio_8	217.7808	0.6030781269073486
bio_8	218.31600000000003	0.6042659878730774
bio_8	218.8512	0.6054555773735046
bio_8	219.38640000000004	0.6066467761993408
bio_8	219.9216	0.6078397035598755
bio_8	220.45680000000004	0.6090341806411743
bio_8	220.99200000000002	0.6102302670478821
bio_8	221.5272	0.611427903175354
bio_8	222.06240000000003	0.6126270890235901
bio_8	222.5976	0.6138278245925903
bio_8	223.13280000000003	0.61503005027771
bio_8	223.668	0.616233766078949
bio_8	224.20320000000004	0.6174389719963074
bio_8	224.7384	0.6186455488204956
bio_8	225.2736	0.6198535561561584
bio_8	225.80880000000002	0.6210629940032959
bio_8	226.34400000000005	0.6222736835479736
bio_8	226.87920000000003	0.623485803604126
bio_8	227.4144	0.6246992349624634
bio_8	227.94960000000003	0.6259139180183411
bio_8	228.4848	0.627129852771759
bio_8	229.02000000000004	0.6283470988273621
bio_8	229.5552	0.6295654773712158
bio_8	230.09040000000005	0.6307851076126099
bio_8	230.62560000000002	0.6320058703422546
bio_8	231.1608	0.6332277655601501
bio_8	231.69600000000003	0.6344507932662964
bio_8	232.2312	0.6356749534606934
bio_8	232.76640000000003	0.6369001269340515
bio_8	233.3016	0.6381263732910156
bio_8	233.83680000000004	0.6393536329269409
bio_8	234.372	0.6405817866325378
bio_8	234.9072	0.6418110132217407
bio_8	235.44240000000002	0.6430411338806152
bio_8	235.9776	0.6442721486091614
bio_8	236.51280000000003	0.6455041170120239
bio_8	237.04800000000006	0.6467368602752686
bio_8	237.58320000000003	0.6479704976081848
bio_8	238.1184	0.6492048501968384
bio_8	238.65359999999998	0.6504400372505188
bio_8	239.18880000000001	0.6516759991645813
bio_8	239.72400000000005	0.6529126763343811
bio_8	240.25920000000002	0.6541500687599182
bio_8	240.79440000000005	0.6553880572319031
bio_8	241.32960000000003	0.6566267609596252
bio_8	241.8648	0.6578660607337952
bio_8	242.40000000000003	0.6591058969497681
bio_8	242.9352	0.6603463292121887
bio_8	243.47040000000004	0.6615872979164124
bio_8	244.00560000000002	0.662828803062439
bio_8	244.54080000000005	0.664070725440979
bio_8	245.07600000000002	0.6653131246566772
bio_8	245.6112	0.6665559411048889
bio_8	246.14640000000003	0.6677991151809692
bio_8	246.6816	0.669042706489563
bio_8	247.21680000000003	0.6702866554260254
bio_8	247.752	0.6663132905960083
bio_8	248.28720000000004	0.6563720107078552
bio_8	248.82240000000002	0.6462946534156799
bio_8	249.3576	0.6360883712768555
bio_8	249.89280000000002	0.6257609724998474
bio_8	250.42800000000005	0.6153209209442139
bio_8	250.96320000000003	0.6047762036323547
bio_8	251.4984	0.5941360592842102
bio_8	252.03360000000004	0.5834096670150757
bio_8	252.5688	0.5726068019866943
bio_8	253.10400000000004	0.5617371797561646
bio_8	253.63920000000002	0.5508109927177429
bio_8	254.17440000000005	0.5398389101028442
bio_8	254.70960000000002	0.5288307666778564
bio_8	255.2448	0.517797589302063
bio_8	255.78000000000003	0.5067500472068787
bio_8	256.3152	0.49569928646087646
bio_8	256.85040000000004	0.48465511202812195
bio_8	257.3856	0.4736296236515045
bio_8	257.92080000000004	0.4626321494579315
bio_8	258.456	0.45167458057403564
bio_8	258.9912	0.44076603651046753
bio_8	259.5264	0.4299180209636688
bio_8	260.0616	0.41913920640945435
bio_8	260.59680000000003	0.40844058990478516
bio_8	261.132	0.39783093333244324
bio_8	261.66720000000004	0.3873187303543091
bio_8	262.2024	0.3769139051437378
bio_8	262.7376	0.36662355065345764
bio_8	263.2728	0.35645681619644165
bio_8	263.80800000000005	0.3464199900627136
bio_8	264.3432	0.33652129769325256
bio_8	264.8784	0.326766699552536
bio_8	265.41360000000003	0.31716179847717285
bio_8	265.9488	0.3077132999897003
bio_8	266.48400000000004	0.2984252870082855
bio_8	267.0192	0.2893034815788269
bio_8	267.55440000000004	0.28035107254981995
bio_8	268.0896	0.27157270908355713
bio_8	268.6248	0.2629711329936981
bio_8	269.16	0.2545486390590668
bio_8	269.6952	0.24630849063396454
bio_8	270.23040000000003	0.23825158178806305
bio_8	270.7656	0.23038026690483093
bio_8	271.30080000000004	0.22269466519355774
bio_8	271.836	0.21519623696804047
bio_8	272.3712	0.2078847885131836
bio_8	272.9064	0.20075973868370056
bio_8	273.4416	0.19382144510746002
bio_8	273.9768	0.18706829845905304
bio_8	274.51200000000006	0.18049992620944977
bio_8	275.04720000000003	0.1741141825914383
bio_8	275.5824	0.1679101288318634
bio_8	276.1176	0.1618851125240326
bio_8	276.6528	0.15603767335414886
bio_8	277.18800000000005	0.15036512911319733
bio_8	277.7232	0.14486458897590637
bio_8	278.25840000000005	0.13953399658203125
bio_8	278.7936	0.1343698501586914
bio_8	279.3288	0.12936975061893463
bio_8	279.86400000000003	0.12453000992536545
bio_8	280.3992	0.11984794586896896
bio_8	280.93440000000004	0.11531996726989746
bio_8	281.4696	0.11094246059656143
bio_8	282.00480000000005	0.1067124754190445
bio_8	282.54	0.10262604802846909
bio_8	283.0752	0.09868012368679047
bio_8	283.6104	0.09487070888280869
bio_8	284.14560000000006	0.09119468927383423
bio_8	284.68080000000003	0.08764828741550446
bio_8	285.216	0.08422777056694031
bio_8	285.75120000000004	0.08092998713254929
bio_8	286.2864	0.0777510553598404
bio_8	286.82160000000005	0.07468786090612411
bio_8	287.3568	0.07369182258844376
bio_8	287.89200000000005	0.07369182258844376
bio_8	288.4272	0.07369182258844376
bio_8	288.9624	0.07369182258844376
bio_8	289.49760000000003	0.07369182258844376
bio_8	290.0328	0.07369182258844376
bio_8	290.56800000000004	0.07369182258844376
bio_8	291.1032	0.07369182258844376
bio_8	291.63840000000005	0.07369182258844376
bio_8	292.1736	0.07369182258844376
bio_8	292.7088	0.07369182258844376
bio_8	293.244	0.07369182258844376
bio_8	293.7792	0.07369182258844376
bio_8	294.31440000000003	0.07369182258844376
bio_8	294.8496	0.07369182258844376
bio_8	295.38480000000004	0.07369182258844376
bio_8	295.92	0.07369182258844376
bio_8	296.4552	0.07369182258844376
bio_8	296.9904	0.07369182258844376
bio_8	297.52560000000005	0.07369182258844376
bio_8	298.06080000000003	0.07369182258844376
bio_8	298.596	0.07369182258844376
bio_8	299.1312	0.07369182258844376
bio_8	299.6664	0.07369182258844376
bio_8	300.20160000000004	0.07369182258844376
bio_8	300.7368	0.07369182258844376
bio_8	301.272	0.07369182258844376
bio_8	301.8072	0.07369182258844376
bio_8	302.3424	0.07369182258844376
bio_8	302.87760000000003	0.07369182258844376
bio_8	303.4128	0.07369182258844376
bio_8	303.948	0.07369182258844376
bio_8	304.4832	0.07369182258844376
bio_8	305.0184	0.07369182258844376
bio_8	305.5536	0.07369182258844376
bio_8	306.08880000000005	0.07369182258844376
bio_8	306.62399999999997	0.07369182258844376
bio_8	307.1592	0.07369182258844376
bio_8	307.69440000000003	0.07369182258844376
bio_8	308.2296	0.07369182258844376
bio_8	308.76480000000004	0.07369182258844376
bio_8	309.3	0.07369182258844376
