# Supplementary material for: Alien species revises systematic status: integrative species delimitation of two similar taxa of Symbrenthia Hübner, [1819] (Lepidoptera, Nymphalidae)
Source: PeerJ. 2023 Jan 30;11:e14644. doi: 10.7717/peerj.14644 (PMC9893915; doi:10.7717/peerj.14644)
Supplement: Supplemental Information 6 [file peerj-11-14644-s006.zip › SDM/early_stage/MAXENT/past_2012_output/plots/formosanus_0_bio_8_only.dat]

variable	x	y
bio_8	41.7	0.28377431631088257
bio_8	42.235200000000006	0.28377431631088257
bio_8	42.7704	0.28377431631088257
bio_8	43.305600000000005	0.28377431631088257
bio_8	43.8408	0.28377431631088257
bio_8	44.376000000000005	0.28377431631088257
bio_8	44.9112	0.28377431631088257
bio_8	45.446400000000004	0.28377431631088257
bio_8	45.9816	0.28377431631088257
bio_8	46.5168	0.28377431631088257
bio_8	47.05200000000001	0.28377431631088257
bio_8	47.5872	0.28377431631088257
bio_8	48.122400000000006	0.28377431631088257
bio_8	48.6576	0.28377431631088257
bio_8	49.192800000000005	0.28377431631088257
bio_8	49.728	0.28377431631088257
bio_8	50.263200000000005	0.28377431631088257
bio_8	50.7984	0.28377431631088257
bio_8	51.333600000000004	0.28377431631088257
bio_8	51.86880000000001	0.28377431631088257
bio_8	52.404	0.28377431631088257
bio_8	52.9392	0.28377431631088257
bio_8	53.4744	0.28377431631088257
bio_8	54.009600000000006	0.28377431631088257
bio_8	54.5448	0.28377431631088257
bio_8	55.080000000000005	0.28377431631088257
bio_8	55.6152	0.28377431631088257
bio_8	56.150400000000005	0.28377431631088257
bio_8	56.68560000000001	0.28377431631088257
bio_8	57.220800000000004	0.28377431631088257
bio_8	57.756	0.28377431631088257
bio_8	58.2912	0.28377431631088257
bio_8	58.82640000000001	0.28377431631088257
bio_8	59.36160000000001	0.28377431631088257
bio_8	59.896800000000006	0.28377431631088257
bio_8	60.432	0.28377431631088257
bio_8	60.967200000000005	0.28377431631088257
bio_8	61.50240000000001	0.28377431631088257
bio_8	62.037600000000005	0.28377431631088257
bio_8	62.5728	0.28377431631088257
bio_8	63.108000000000004	0.28377431631088257
bio_8	63.64320000000001	0.28377431631088257
bio_8	64.17840000000001	0.28388747572898865
bio_8	64.71360000000001	0.2842290997505188
bio_8	65.2488	0.2845737934112549
bio_8	65.784	0.2849215865135193
bio_8	66.3192	0.285272479057312
bio_8	66.8544	0.28562647104263306
bio_8	67.3896	0.2859835922718048
bio_8	67.9248	0.2863438129425049
bio_8	68.46000000000001	0.28670716285705566
bio_8	68.99520000000001	0.28707364201545715
bio_8	69.5304	0.28744328022003174
bio_8	70.0656	0.28781601786613464
bio_8	70.6008	0.28819194436073303
bio_8	71.13600000000001	0.28857100009918213
bio_8	71.6712	0.2889532446861267
bio_8	72.2064	0.2893386483192444
bio_8	72.7416	0.28972721099853516
bio_8	73.27680000000001	0.2901189625263214
bio_8	73.81200000000001	0.29051390290260315
bio_8	74.34720000000002	0.29091206192970276
bio_8	74.8824	0.29131340980529785
bio_8	75.41760000000001	0.2917179465293884
bio_8	75.9528	0.2921257019042969
bio_8	76.488	0.2925367057323456
bio_8	77.0232	0.29295089840888977
bio_8	77.5584	0.2933683693408966
bio_8	78.09360000000001	0.2937890589237213
bio_8	78.62880000000001	0.2942129969596863
bio_8	79.164	0.2946401834487915
bio_8	79.6992	0.2950706481933594
bio_8	80.2344	0.2955043613910675
bio_8	80.76960000000001	0.29594138264656067
bio_8	81.3048	0.2963816523551941
bio_8	81.84	0.29682523012161255
bio_8	82.3752	0.29727211594581604
bio_8	82.91040000000001	0.29772230982780457
bio_8	83.44560000000001	0.29817578196525574
bio_8	83.98080000000002	0.29863259196281433
bio_8	84.516	0.29909273982048035
bio_8	85.05120000000001	0.2995561957359314
bio_8	85.5864	0.30002301931381226
bio_8	86.1216	0.30049318075180054
bio_8	86.6568	0.30096668004989624
bio_8	87.19200000000001	0.30144354701042175
bio_8	87.72720000000001	0.30192381143569946
bio_8	88.26240000000001	0.3024074137210846
bio_8	88.79760000000002	0.3028944134712219
bio_8	89.3328	0.30338481068611145
bio_8	89.86800000000001	0.3038786053657532
bio_8	90.4032	0.3043758273124695
bio_8	90.9384	0.304876446723938
bio_8	91.4736	0.3053804636001587
bio_8	92.00880000000001	0.30588793754577637
bio_8	92.54400000000001	0.30639883875846863
bio_8	93.07920000000001	0.3069131672382355
bio_8	93.6144	0.3074309825897217
bio_8	94.1496	0.30795222520828247
bio_8	94.6848	0.30847692489624023
bio_8	95.22000000000001	0.30900514125823975
bio_8	95.7552	0.30953681468963623
bio_8	96.2904	0.3100719451904297
bio_8	96.82560000000001	0.3106106221675873
bio_8	97.36080000000001	0.31115278601646423
bio_8	97.89600000000002	0.31169846653938293
bio_8	98.4312	0.312247633934021
bio_8	98.96640000000001	0.3128003478050232
bio_8	99.50160000000001	0.3133566081523895
bio_8	100.0368	0.3139163851737976
bio_8	100.572	0.3144797384738922
bio_8	101.1072	0.31504663825035095
bio_8	101.64240000000001	0.3156171143054962
bio_8	102.17760000000001	0.3161911368370056
bio_8	102.71280000000002	0.3167687654495239
bio_8	103.24800000000002	0.31734997034072876
bio_8	103.78320000000001	0.3179347515106201
bio_8	104.31840000000001	0.3185231685638428
bio_8	104.8536	0.31911516189575195
bio_8	105.3888	0.3197108209133148
bio_8	105.924	0.3203100562095642
bio_8	106.45920000000001	0.3209129571914673
bio_8	106.99440000000001	0.32151949405670166
bio_8	107.5296	0.32212966680526733
bio_8	108.0648	0.3227435052394867
bio_8	108.60000000000001	0.32336097955703735
bio_8	109.13520000000001	0.3239821791648865
bio_8	109.67040000000001	0.3246070146560669
bio_8	110.2056	0.3252355456352234
bio_8	110.74080000000001	0.32586777210235596
bio_8	111.276	0.326503723859787
bio_8	111.81120000000001	0.3271433711051941
bio_8	112.34640000000002	0.32778671383857727
bio_8	112.8816	0.3284338116645813
bio_8	113.41680000000001	0.3290846049785614
bio_8	113.952	0.32973918318748474
bio_8	114.48720000000002	0.33039745688438416
bio_8	115.0224	0.3310595154762268
bio_8	115.55760000000001	0.3317253589630127
bio_8	116.09280000000001	0.33239492774009705
bio_8	116.628	0.33306828141212463
bio_8	117.16320000000002	0.33374544978141785
bio_8	117.6984	0.3344264030456543
bio_8	118.23360000000001	0.3351111114025116
bio_8	118.7688	0.3357996642589569
bio_8	119.304	0.33649203181266785
bio_8	119.83920000000002	0.3371882140636444
bio_8	120.37440000000001	0.3378882110118866
bio_8	120.90960000000001	0.3385920524597168
bio_8	121.4448	0.339299738407135
bio_8	121.98	0.34001126885414124
bio_8	122.51520000000002	0.3407266438007355
bio_8	123.05040000000001	0.3414458930492401
bio_8	123.58560000000001	0.34216901659965515
bio_8	124.1208	0.3428960144519806
bio_8	124.656	0.34362688660621643
bio_8	125.19120000000001	0.34436166286468506
bio_8	125.72640000000001	0.3451003432273865
bio_8	126.26160000000002	0.3458429276943207
bio_8	126.7968	0.34658941626548767
bio_8	127.33200000000001	0.34733980894088745
bio_8	127.86720000000001	0.3480941355228424
bio_8	128.4024	0.3488524258136749
bio_8	128.9376	0.34961462020874023
bio_8	129.4728	0.3503807485103607
bio_8	130.00800000000004	0.35115084052085876
bio_8	130.5432	0.3519248962402344
bio_8	131.07840000000002	0.35270291566848755
bio_8	131.61360000000002	0.3534848988056183
bio_8	132.1488	0.354270875453949
bio_8	132.68400000000003	0.3550608158111572
bio_8	133.2192	0.35585471987724304
bio_8	133.75440000000003	0.3566526472568512
bio_8	134.2896	0.3574545681476593
bio_8	134.8248	0.35826051235198975
bio_8	135.36	0.35907045006752014
bio_8	135.89520000000002	0.35988444089889526
bio_8	136.43040000000002	0.36070242524147034
bio_8	136.9656	0.36152443289756775
bio_8	137.50080000000003	0.3623504638671875
bio_8	138.036	0.363180547952652
bio_8	138.57120000000003	0.3640146851539612
bio_8	139.1064	0.3648528754711151
bio_8	139.6416	0.36569511890411377
bio_8	140.17680000000001	0.36654144525527954
bio_8	140.71200000000002	0.36739179491996765
bio_8	141.24720000000002	0.3682462275028229
bio_8	141.7824	0.3691047430038452
bio_8	142.31760000000003	0.36996734142303467
bio_8	142.8528	0.37083402276039124
bio_8	143.38800000000003	0.3717048168182373
bio_8	143.9232	0.3725796937942505
bio_8	144.4584	0.3734586536884308
bio_8	144.99360000000001	0.3743417263031006
bio_8	145.5288	0.3752288818359375
bio_8	146.06400000000002	0.3761201798915863
bio_8	146.5992	0.3770155906677246
bio_8	147.13440000000003	0.3779151141643524
bio_8	147.6696	0.3788187801837921
bio_8	148.2048	0.3797265589237213
bio_8	148.74	0.3806384801864624
bio_8	149.2752	0.381554514169693
bio_8	149.81040000000002	0.3824746906757355
bio_8	150.3456	0.38339900970458984
bio_8	150.88080000000002	0.3843274712562561
bio_8	151.416	0.38526010513305664
bio_8	151.95120000000003	0.3861968517303467
bio_8	152.4864	0.3871378004550934
bio_8	153.0216	0.3880828619003296
bio_8	153.5568	0.3890320658683777
bio_8	154.092	0.38998547196388245
bio_8	154.62720000000002	0.3909430205821991
bio_8	155.1624	0.39190474152565
bio_8	155.69760000000002	0.39287063479423523
bio_8	156.2328	0.3938407003879547
bio_8	156.76800000000003	0.39481493830680847
bio_8	157.3032	0.3957933485507965
bio_8	157.8384	0.39677590131759644
bio_8	158.3736	0.397762656211853
bio_8	158.90879999999999	0.3987535834312439
bio_8	159.44400000000002	0.39974868297576904
bio_8	159.97920000000002	0.40074795484542847
bio_8	160.51440000000002	0.40175142884254456
bio_8	161.0496	0.4027590751647949
bio_8	161.58480000000003	0.4037708640098572
bio_8	162.12	0.4047868549823761
bio_8	162.6552	0.4058070480823517
bio_8	163.1904	0.40683141350746155
bio_8	163.72560000000001	0.4078599512577057
bio_8	164.26080000000002	0.4088926911354065
bio_8	164.79600000000002	0.4099295735359192
bio_8	165.33120000000002	0.41097065806388855
bio_8	165.8664	0.4120158851146698
bio_8	166.4016	0.4130653142929077
bio_8	166.9368	0.4141189157962799
bio_8	167.47200000000004	0.41517671942710876
bio_8	168.0072	0.4162386655807495
bio_8	168.54240000000001	0.41730478405952454
bio_8	169.07760000000002	0.41837507486343384
bio_8	169.61280000000002	0.41944950819015503
bio_8	170.14800000000002	0.4205281138420105
bio_8	170.6832	0.42161092162132263
bio_8	171.21840000000003	0.42269784212112427
bio_8	171.7536	0.4237889349460602
bio_8	172.28880000000004	0.42488420009613037
bio_8	172.824	0.42598360776901245
bio_8	173.3592	0.42708712816238403
bio_8	173.89440000000002	0.4281947910785675
bio_8	174.4296	0.42930662631988525
bio_8	174.96480000000003	0.4304225742816925
bio_8	175.5	0.43154266476631165
bio_8	176.03520000000003	0.4326668679714203
bio_8	176.5704	0.43379518389701843
bio_8	177.10559999999998	0.43492764234542847
bio_8	177.6408	0.4360641539096832
bio_8	178.176	0.43720483779907227
bio_8	178.71120000000002	0.43834957480430603
bio_8	179.24640000000005	0.4394984543323517
bio_8	179.78160000000003	0.44065138697624207
bio_8	180.3168	0.44180840253829956
bio_8	180.85199999999998	0.44296950101852417
bio_8	181.3872	0.4441346526145935
bio_8	181.92240000000004	0.44530385732650757
bio_8	182.4576	0.44647711515426636
bio_8	182.99280000000005	0.44765445590019226
bio_8	183.52800000000002	0.4488357901573181
bio_8	184.0632	0.4500211775302887
bio_8	184.59840000000003	0.4512105882167816
bio_8	185.1336	0.4524040222167969
bio_8	185.66880000000003	0.4536014199256897
bio_8	186.204	0.45480284094810486
bio_8	186.73920000000004	0.45600825548171997
bio_8	187.2744	0.45721766352653503
bio_8	187.8096	0.45845386385917664
bio_8	188.34480000000002	0.4597106873989105
bio_8	188.88	0.46097150444984436
bio_8	189.41520000000003	0.46223628520965576
bio_8	189.9504	0.46350499987602234
bio_8	190.48560000000003	0.4647776782512665
bio_8	191.0208	0.4660542905330658
bio_8	191.55599999999998	0.4673348069190979
bio_8	192.09120000000001	0.4686192572116852
bio_8	192.62640000000005	0.46990758180618286
bio_8	193.16160000000002	0.47119978070259094
bio_8	193.6968	0.47258761525154114
bio_8	194.23200000000003	0.4741373658180237
bio_8	194.7672	0.4757182002067566
bio_8	195.30240000000003	0.47733020782470703
bio_8	195.8376	0.47894617915153503
bio_8	196.37280000000004	0.4805660545825958
bio_8	196.90800000000002	0.4821898639202118
bio_8	197.4432	0.4838174879550934
bio_8	197.97840000000002	0.4854489266872406
bio_8	198.5136	0.48708418011665344
bio_8	199.04880000000003	0.4887232184410095
bio_8	199.584	0.49036598205566406
bio_8	200.11920000000003	0.4920124411582947
bio_8	200.6544	0.493662565946579
bio_8	201.18959999999998	0.4953162968158722
bio_8	201.72480000000002	0.49697357416152954
bio_8	202.26	0.4986344575881958
bio_8	202.79520000000002	0.5002988576889038
bio_8	203.33040000000005	0.5019667148590088
bio_8	203.86560000000003	0.5036380887031555
bio_8	204.4008	0.5053128004074097
bio_8	204.93599999999998	0.506990909576416
bio_8	205.4712	0.508672297000885
bio_8	206.00640000000004	0.5103569626808167
bio_8	206.54160000000002	0.5120449662208557
bio_8	207.07680000000005	0.5137361288070679
bio_8	207.61200000000002	0.5154305100440979
bio_8	208.1472	0.5171279311180115
bio_8	208.68240000000003	0.5188285112380981
bio_8	209.2176	0.5205321311950684
bio_8	209.75280000000004	0.5222387313842773
bio_8	210.288	0.5239482522010803
bio_8	210.82320000000004	0.5256607532501221
bio_8	211.35840000000002	0.527376115322113
bio_8	211.8936	0.5290943384170532
bio_8	212.42880000000002	0.5308153033256531
bio_8	212.964	0.5325390100479126
bio_8	213.49920000000003	0.534265398979187
bio_8	214.0344	0.5359944105148315
bio_8	214.56960000000004	0.537726104259491
bio_8	215.1048	0.539460301399231
bio_8	215.64000000000004	0.5411970615386963
bio_8	216.17520000000002	0.5429362058639526
bio_8	216.71040000000005	0.5446778535842896
bio_8	217.24560000000002	0.5464218258857727
bio_8	217.7808	0.5481680631637573
bio_8	218.31600000000003	0.5499165654182434
bio_8	218.8512	0.551667332649231
bio_8	219.38640000000004	0.5534203052520752
bio_8	219.9216	0.5551753640174866
bio_8	220.45680000000004	0.5569325089454651
bio_8	220.99200000000002	0.5586916208267212
bio_8	221.5272	0.5604526996612549
bio_8	222.06240000000003	0.5622156858444214
bio_8	222.5976	0.5639805793762207
bio_8	223.13280000000003	0.5657472610473633
bio_8	223.668	0.5675156712532043
bio_8	224.20320000000004	0.5692858099937439
bio_8	224.7384	0.5710576176643372
bio_8	225.2736	0.5728309750556946
bio_8	225.80880000000002	0.5746059417724609
bio_8	226.34400000000005	0.5763822793960571
bio_8	226.87920000000003	0.5781601071357727
bio_8	227.4144	0.5799393057823181
bio_8	227.94960000000003	0.5817198753356934
bio_8	228.4848	0.5835016369819641
bio_8	229.02000000000004	0.5852846503257751
bio_8	229.5552	0.5870687961578369
bio_8	230.09040000000005	0.5888540148735046
bio_8	230.62560000000002	0.5906403064727783
bio_8	231.1608	0.5924275517463684
bio_8	231.69600000000003	0.5942157506942749
bio_8	232.2312	0.5960047841072083
bio_8	232.76640000000003	0.5977946519851685
bio_8	233.3016	0.599585235118866
bio_8	233.83680000000004	0.6013765335083008
bio_8	234.372	0.6031683683395386
bio_8	234.9072	0.6049608588218689
bio_8	235.44240000000002	0.6067538857460022
bio_8	235.9776	0.6085473299026489
bio_8	236.51280000000003	0.6103411316871643
bio_8	237.04800000000006	0.6121353507041931
bio_8	237.58320000000003	0.6139297485351562
bio_8	238.1184	0.6157243847846985
bio_8	238.65359999999998	0.6175191402435303
bio_8	239.18880000000001	0.6193140745162964
bio_8	239.72400000000005	0.6211089491844177
bio_8	240.25920000000002	0.6229038834571838
bio_8	240.79440000000005	0.6246986389160156
bio_8	241.32960000000003	0.6264932751655579
bio_8	241.8648	0.6282877326011658
bio_8	242.40000000000003	0.6300817728042603
bio_8	242.9352	0.6318755745887756
bio_8	243.47040000000004	0.6336689591407776
bio_8	244.00560000000002	0.6354619264602661
bio_8	244.54080000000005	0.6372542977333069
bio_8	245.07600000000002	0.6390461325645447
bio_8	245.6112	0.6408373117446899
bio_8	246.14640000000003	0.6426277160644531
bio_8	246.6816	0.6444173455238342
bio_8	247.21680000000003	0.6462062001228333
bio_8	247.752	0.6437728404998779
bio_8	248.28720000000004	0.6365503072738647
bio_8	248.82240000000002	0.6292689442634583
bio_8	249.3576	0.6219316124916077
bio_8	249.89280000000002	0.6145412921905518
bio_8	250.42800000000005	0.607101321220398
bio_8	250.96320000000003	0.5996144413948059
bio_8	251.4984	0.5920841693878174
bio_8	252.03360000000004	0.5845137238502502
bio_8	252.5688	0.5769066214561462
bio_8	253.10400000000004	0.5692663192749023
bio_8	253.63920000000002	0.5615963339805603
bio_8	254.17440000000005	0.553900420665741
bio_8	254.70960000000002	0.546181857585907
bio_8	255.2448	0.538444459438324
bio_8	255.78000000000003	0.5306919813156128
bio_8	256.3152	0.5229283571243286
bio_8	256.85040000000004	0.5151566863059998
bio_8	257.3856	0.5073816180229187
bio_8	257.92080000000004	0.49960601329803467
bio_8	258.456	0.4918345510959625
bio_8	258.9912	0.4840700626373291
bio_8	259.5264	0.4763171672821045
bio_8	260.0616	0.4685786962509155
bio_8	260.59680000000003	0.4608592391014099
bio_8	261.132	0.45316192507743835
bio_8	261.66720000000004	0.4454900026321411
bio_8	262.2024	0.4378477931022644
bio_8	262.7376	0.4302379786968231
bio_8	263.2728	0.4226648211479187
bio_8	263.80800000000005	0.4151307940483093
bio_8	264.3432	0.4076400101184845
bio_8	264.8784	0.40019530057907104
bio_8	265.41360000000003	0.3927992582321167
bio_8	265.9488	0.38545581698417664
bio_8	266.48400000000004	0.3781670033931732
bio_8	267.0192	0.3709365129470825
bio_8	267.55440000000004	0.36376622319221497
bio_8	268.0896	0.35665953159332275
bio_8	268.6248	0.3496185839176178
bio_8	269.16	0.3426453173160553
bio_8	269.6952	0.33574286103248596
bio_8	270.23040000000003	0.3289125859737396
bio_8	270.7656	0.3221572935581207
bio_8	271.30080000000004	0.3154781460762024
bio_8	271.836	0.30887770652770996
bio_8	272.3712	0.30235734581947327
bio_8	272.9064	0.29591822624206543
bio_8	273.4416	0.28956252336502075
bio_8	273.9768	0.28329092264175415
bio_8	274.51200000000006	0.27710530161857605
bio_8	275.04720000000003	0.2710060775279999
bio_8	275.5824	0.26499494910240173
bio_8	276.1176	0.25907209515571594
bio_8	276.6528	0.2532390058040619
bio_8	277.18800000000005	0.24749597907066345
bio_8	277.7232	0.24184323847293854
bio_8	278.25840000000005	0.23628190159797668
bio_8	278.7936	0.2308116853237152
bio_8	279.3288	0.22543348371982574
bio_8	279.86400000000003	0.22014681994915009
bio_8	280.3992	0.21495236456394196
bio_8	280.93440000000004	0.20984981954097748
bio_8	281.4696	0.20483878254890442
bio_8	282.00480000000005	0.19991964101791382
bio_8	282.54	0.1940692514181137
bio_8	283.0752	0.17631873488426208
bio_8	283.6104	0.1598706990480423
bio_8	284.14560000000006	0.14469005167484283
bio_8	284.68080000000003	0.13072817027568817
bio_8	285.216	0.11792854964733124
bio_8	285.75120000000004	0.1062309592962265
bio_8	286.2864	0.09556858241558075
bio_8	286.82160000000005	0.08587519079446793
bio_8	287.3568	0.08284731954336166
bio_8	287.89200000000005	0.08284731954336166
bio_8	288.4272	0.08284731954336166
bio_8	288.9624	0.08284731954336166
bio_8	289.49760000000003	0.08284731954336166
bio_8	290.0328	0.08284731954336166
bio_8	290.56800000000004	0.08284731954336166
bio_8	291.1032	0.08284731954336166
bio_8	291.63840000000005	0.08284731954336166
bio_8	292.1736	0.08284731954336166
bio_8	292.7088	0.08284731954336166
bio_8	293.244	0.08284731954336166
bio_8	293.7792	0.08284731954336166
bio_8	294.31440000000003	0.08284731954336166
bio_8	294.8496	0.08284731954336166
bio_8	295.38480000000004	0.08284731954336166
bio_8	295.92	0.08284731954336166
bio_8	296.4552	0.08284731954336166
bio_8	296.9904	0.08284731954336166
bio_8	297.52560000000005	0.08284731954336166
bio_8	298.06080000000003	0.08284731954336166
bio_8	298.596	0.08284731954336166
bio_8	299.1312	0.08284731954336166
bio_8	299.6664	0.08284731954336166
bio_8	300.20160000000004	0.08284731954336166
bio_8	300.7368	0.08284731954336166
bio_8	301.272	0.08284731954336166
bio_8	301.8072	0.08284731954336166
bio_8	302.3424	0.08284731954336166
bio_8	302.87760000000003	0.08284731954336166
bio_8	303.4128	0.08284731954336166
bio_8	303.948	0.08284731954336166
bio_8	304.4832	0.08284731954336166
bio_8	305.0184	0.08284731954336166
bio_8	305.5536	0.08284731954336166
bio_8	306.08880000000005	0.08284731954336166
bio_8	306.62399999999997	0.08284731954336166
bio_8	307.1592	0.08284731954336166
bio_8	307.69440000000003	0.08284731954336166
bio_8	308.2296	0.08284731954336166
bio_8	308.76480000000004	0.08284731954336166
bio_8	309.3	0.08284731954336166
